# Supplementary material for: Palladium and Platinum 2,4-cis-amino Azetidine and Related Complexes
Source: Front Chem. 2018 Jun 21;6:211. doi: 10.3389/fchem.2018.00211 (PMC6021532; doi:10.3389/fchem.2018.00211)
Supplement: Supplementary file 2 [file Data_Sheet_2.ZIP]

Archive with 33 entries (30 files):
- cif checks/
- cif checks/5_CheckCIF.pdf
- __MACOSX/
- __MACOSX/cif checks/
- __MACOSX/cif checks/._5_CheckCIF.pdf
- cif checks/3_CheckCIF.pdf
- __MACOSX/cif checks/._3_CheckCIF.pdf
- cif checks/.DS_Store
- __MACOSX/cif checks/._.DS_Store
- cif checks/4b_CheckCIF.pdf
- __MACOSX/cif checks/._4b_CheckCIF.pdf
- cif checks/2a_CheckCIF.pdf
- __MACOSX/cif checks/._2a_CheckCIF.pdf
- cif checks/2f_CheckCIF.pdf
- __MACOSX/cif checks/._2f_CheckCIF.pdf
- cif checks/9_CheckCIF.pdf
- __MACOSX/cif checks/._9_CheckCIF.pdf
- cif checks/2g_CheckCIF.pdf
- __MACOSX/cif checks/._2g_CheckCIF.pdf
- cif checks/7b_CheckCIF.pdf
- __MACOSX/cif checks/._7b_CheckCIF.pdf
- cif checks/4a_CheckCIF.pdf
- __MACOSX/cif checks/._4a_CheckCIF.pdf
- cif checks/2b_CheckCIF.pdf
- __MACOSX/cif checks/._2b_CheckCIF.pdf
- cif checks/2e_CheckCIF.pdf
- __MACOSX/cif checks/._2e_CheckCIF.pdf
- cif checks/2d_CheckCIF.pdf
- __MACOSX/cif checks/._2d_CheckCIF.pdf
- cif checks/7a_CheckCIF.pdf
- __MACOSX/cif checks/._7a_CheckCIF.pdf
- cif checks/2c_CheckCIF.pdf
- __MACOSX/cif checks/._2c_CheckCIF.pdf
