# Supplementary material for: Palladium and Platinum 2,4-cis-amino Azetidine and Related Complexes
Source: Front Chem. 2018 Jun 21;6:211. doi: 10.3389/fchem.2018.00211 (PMC6021532; doi:10.3389/fchem.2018.00211)
Supplement: Supplementary file 3 [file Data_Sheet_3.ZIP]

Archive with 33 entries (30 files):
- CIF/
- CIF/2e.cif
- __MACOSX/
- __MACOSX/CIF/
- __MACOSX/CIF/._2e.cif
- CIF/2d.cif
- __MACOSX/CIF/._2d.cif
- CIF/2f.cif
- __MACOSX/CIF/._2f.cif
- CIF/2g.cif
- __MACOSX/CIF/._2g.cif
- CIF/2c.cif
- __MACOSX/CIF/._2c.cif
- CIF/2b.cif
- __MACOSX/CIF/._2b.cif
- CIF/2a.cif
- __MACOSX/CIF/._2a.cif
- CIF/5.cif
- __MACOSX/CIF/._5.cif
- CIF/4a.cif
- __MACOSX/CIF/._4a.cif
- CIF/3.cif
- __MACOSX/CIF/._3.cif
- CIF/4b.cif
- __MACOSX/CIF/._4b.cif
- CIF/7b.cif
- __MACOSX/CIF/._7b.cif
- CIF/7a.cif
- __MACOSX/CIF/._7a.cif
- CIF/9.cif
- __MACOSX/CIF/._9.cif
- CIF/4a.fcf
- __MACOSX/CIF/._4a.fcf
