# Supplementary material for: Palladium and Platinum 2,4-cis-amino Azetidine and Related Complexes
Source: Front Chem. 2018 Jun 21;6:211. doi: 10.3389/fchem.2018.00211 (PMC6021532; doi:10.3389/fchem.2018.00211)
Supplement: Supplementary file 3 [file Data_Sheet_3.ZIP › CIF/2e.cif]

data_2e
_audit_creation_date              2015-02-19
_audit_creation_method
;
Olex2 1.2
(compiled 2015.01.26 svn.r3150 for OlexSys, GUI svn.r4998)
;
_shelxl_version_number            2014-3
_publ_contact_author_address      ?
_publ_contact_author_email        ?
_publ_contact_author_name         ''
_publ_contact_author_phone        ?
_publ_section_references
;
Dolomanov, O.V., Bourhis, L.J., Gildea, R.J, Howard, J.A.K. & Puschmann, H.
 (2009), J. Appl. Cryst. 42, 339-341.

Palatinus, L. & Chapuis, G. (2007). J. Appl. Cryst., 40, 786-790;
Palatinus, L. & van der Lee, A. (2008). J. Appl. Cryst. 41, 975-984;
Palatinus, L., Prathapa, S. J. & van Smaalen, S. (2012). J. Appl. Cryst. 45,
 575-580.

Sheldrick, G.M. (2008). Acta Cryst. A64, 112-122.
;
_chemical_name_common             ?
_chemical_name_systematic
;
 ?
;
_chemical_formula_moiety          'C21 H26 Cl2 N2 Pd'
_chemical_formula_sum             'C21 H26 Cl2 N2 Pd'
_chemical_formula_weight          483.74
_chemical_melting_point           ?
_chemical_oxdiff_formula          C21H26N2PdCl2
loop_
  _atom_type_symbol
  _atom_type_description
  _atom_type_scat_dispersion_real
  _atom_type_scat_dispersion_imag
  _atom_type_scat_source
 'C' 'C' 0.0181 0.0091 'International Tables Vol C Tables 4.2.6.8 and 6.1.1.4'
 'H' 'H' 0.0000 0.0000 'International Tables Vol C Tables 4.2.6.8 and 6.1.1.4'
 'Cl' 'Cl' 0.3639 0.7018 'International Tables Vol C Tables 4.2.6.8 and 6.1.1.4'
 'N' 'N' 0.0311 0.0180 'International Tables Vol C Tables 4.2.6.8 and 6.1.1.4'
 'Pd' 'Pd' 0.1215 3.9337 'International Tables Vol C Tables 4.2.6.8 and 6.1.1.4'

_shelx_space_group_comment
;
The symmetry employed for this shelxl refinement is uniquely defined
by the following loop, which should always be used as a source of
symmetry information in preference to the above space-group names.
They are only intended as comments.
;
_space_group_crystal_system       'monoclinic'
_space_group_IT_number            14
_space_group_name_H-M_alt         'P 1 21/c 1'
_space_group_name_Hall            '-P 2ybc'
loop_
  _space_group_symop_operation_xyz
 'x, y, z'
 '-x, y+1/2, -z+1/2'
 '-x, -y, -z'
 'x, -y-1/2, z-1/2'

_cell_length_a                    17.4908(3)
_cell_length_b                    7.87326(8)
_cell_length_c                    15.9571(2)
_cell_angle_alpha                 90
_cell_angle_beta                  112.3221(16)
_cell_angle_gamma                 90
_cell_volume                      2032.78(5)
_cell_formula_units_Z             4
_cell_measurement_reflns_used     19780
_cell_measurement_temperature     100.01(10)
_cell_measurement_theta_max       74.3860
_cell_measurement_theta_min       5.9790
_shelx_estimated_absorpt_T_max    ?
_shelx_estimated_absorpt_T_min    ?
_exptl_absorpt_coefficient_mu     9.825
_exptl_absorpt_correction_T_max   0.991
_exptl_absorpt_correction_T_min   0.980
_exptl_absorpt_correction_type    gaussian
_exptl_absorpt_process_details
;
CrysAlisPro, Agilent Technologies,
Version 1.171.36.28 (release 01-02-2013 CrysAlis171 .NET)
(compiled Feb  1 2013,16:14:44)
Numerical absorption correction based on gaussian integration over
			a multifaceted crystal model
;
_exptl_crystal_colour             orange
_exptl_crystal_colour_primary     orange
_exptl_crystal_density_diffrn     1.581
_exptl_crystal_density_meas       ?
_exptl_crystal_density_method     ?
_exptl_crystal_description        block
_exptl_crystal_F_000              984
_exptl_crystal_size_max           0.2886
_exptl_crystal_size_mid           0.1958
_exptl_crystal_size_min           0.1312
_exptl_special_details
;
 ?
;
_exptl_transmission_factor_max    ?
_exptl_transmission_factor_min    ?
_diffrn_reflns_av_R_equivalents   0.0316
_diffrn_reflns_av_unetI/netI      0.0171
_diffrn_reflns_Laue_measured_fraction_full 0.991
_diffrn_reflns_Laue_measured_fraction_max 0.964
_diffrn_reflns_limit_h_max        21
_diffrn_reflns_limit_h_min        -21
_diffrn_reflns_limit_k_max        9
_diffrn_reflns_limit_k_min        -9
_diffrn_reflns_limit_l_max        19
_diffrn_reflns_limit_l_min        -17
_diffrn_reflns_number             24316
_diffrn_reflns_point_group_measured_fraction_full 0.991
_diffrn_reflns_point_group_measured_fraction_max 0.964
_diffrn_reflns_theta_full         67.684
_diffrn_reflns_theta_max          74.482
_diffrn_reflns_theta_min          6.371
_diffrn_ambient_temperature       100.01(10)
_diffrn_detector_area_resol_mean  5.1768
_diffrn_measured_fraction_theta_full 0.991
_diffrn_measured_fraction_theta_max 0.964
_diffrn_measurement_details
;
#__ type_ start__ end____ width___ exp.time_
  1 omega   -3.00   22.00   1.0000    1.0000
omega____ theta____ kappa____ phi______ frames
    -       34.0000   92.0000  144.2902 25

#__ type_ start__ end____ width___ exp.time_
  2 omega    7.00   32.00   1.0000    1.0000
omega____ theta____ kappa____ phi______ frames
    -       42.0000   87.0000   -2.2564 25

#__ type_ start__ end____ width___ exp.time_
  3 omega  -85.00  -20.00   1.0000    1.0000
omega____ theta____ kappa____ phi______ frames
    -      -42.5607  -38.0000  -90.0000 65

#__ type_ start__ end____ width___ exp.time_
  4 omega  -69.00   25.00   1.0000    1.0000
omega____ theta____ kappa____ phi______ frames
    -      -42.5607   57.0000  120.0000 94

#__ type_ start__ end____ width___ exp.time_
  5 omega   25.00   98.00   1.0000    1.0000
omega____ theta____ kappa____ phi______ frames
    -       42.5607 -125.0000  -60.0000 73

#__ type_ start__ end____ width___ exp.time_
  6 omega   71.00  115.00   1.0000    1.0000
omega____ theta____ kappa____ phi______ frames
    -       42.5607  162.0000  -23.0000 44

#__ type_ start__ end____ width___ exp.time_
  7 omega -118.00  -21.00   1.0000    1.0000
omega____ theta____ kappa____ phi______ frames
    -      -43.5000  -30.0000   30.0000 97

#__ type_ start__ end____ width___ exp.time_
  8 omega -110.00  -20.00   1.0000    1.0000
omega____ theta____ kappa____ phi______ frames
    -      -43.5000  -45.0000 -180.0000 90

#__ type_ start__ end____ width___ exp.time_
  9 omega   13.00   38.00   1.0000    1.0000
omega____ theta____ kappa____ phi______ frames
    -       46.0000   83.0000  -88.0268 25

#__ type_ start__ end____ width___ exp.time_
 10 omega   14.00   39.00   1.0000    1.0000
omega____ theta____ kappa____ phi______ frames
    -       46.0000   78.0000 -102.3079 25

#__ type_ start__ end____ width___ exp.time_
 11 omega   17.00   42.00   1.0000    1.0000
omega____ theta____ kappa____ phi______ frames
    -       50.0000   82.0000  174.6060 25

#__ type_ start__ end____ width___ exp.time_
 12 omega   22.00   47.00   1.0000    1.0000
omega____ theta____ kappa____ phi______ frames
    -       54.0000   78.0000 -109.1623 25

#__ type_ start__ end____ width___ exp.time_
 13 omega  100.00  128.00   1.0000    1.0000
omega____ theta____ kappa____ phi______ frames
    -       54.0000   77.0000   36.4084 28

#__ type_ start__ end____ width___ exp.time_
 14 omega   28.00   55.00   1.0000    1.0000
omega____ theta____ kappa____ phi______ frames
    -       54.0000   77.0000   36.4084 27

#__ type_ start__ end____ width___ exp.time_
 15 omega   22.00   47.00   1.0000    1.0000
omega____ theta____ kappa____ phi______ frames
    -       54.0000   78.0000   99.6512 25

#__ type_ start__ end____ width___ exp.time_
 16 omega   27.00   53.00   1.0000    1.0000
omega____ theta____ kappa____ phi______ frames
    -       58.0000   77.0000   11.5341 26

#__ type_ start__ end____ width___ exp.time_
 17 omega   31.00   57.00   1.0000    1.0000
omega____ theta____ kappa____ phi______ frames
    -       62.0000   77.0000   58.8962 26

#__ type_ start__ end____ width___ exp.time_
 18 omega   35.00   61.00   1.0000    1.0000
omega____ theta____ kappa____ phi______ frames
    -       66.0000   77.0000  -79.4664 26

#__ type_ start__ end____ width___ exp.time_
 19 omega   75.00  138.00   1.0000    1.0000
omega____ theta____ kappa____ phi______ frames
    -       66.0000   76.0000  115.9633 63

#__ type_ start__ end____ width___ exp.time_
 20 omega   36.00   63.00   1.0000    1.0000
omega____ theta____ kappa____ phi______ frames
    -       66.0000   75.0000  158.3905 27

#__ type_ start__ end____ width___ exp.time_
 21 omega   35.00   61.00   1.0000    1.0000
omega____ theta____ kappa____ phi______ frames
    -       66.0000   77.0000   87.5930 26

#__ type_ start__ end____ width___ exp.time_
 22 omega   36.00   64.00   1.0000    1.0000
omega____ theta____ kappa____ phi______ frames
    -       66.0000   76.0000  115.9633 28

#__ type_ start__ end____ width___ exp.time_
 23 omega   80.00  106.00   1.0000    1.0000
omega____ theta____ kappa____ phi______ frames
    -       66.0000   77.0000   87.5930 26

#__ type_ start__ end____ width___ exp.time_
 24 omega  115.00  140.00   1.0000    1.0000
omega____ theta____ kappa____ phi______ frames
    -       66.0000   77.0000  -79.4664 25

#__ type_ start__ end____ width___ exp.time_
 25 omega   35.00   61.00   1.0000    1.0000
omega____ theta____ kappa____ phi______ frames
    -       66.0000   77.0000  -44.0460 26

#__ type_ start__ end____ width___ exp.time_
 26 omega  102.00  128.00   1.0000    1.0000
omega____ theta____ kappa____ phi______ frames
    -       66.0000   75.0000  158.3905 26

#__ type_ start__ end____ width___ exp.time_
 27 omega   43.00   96.00   1.0000    1.0000
omega____ theta____ kappa____ phi______ frames
    -       74.0000   76.0000   -0.0840 53

#__ type_ start__ end____ width___ exp.time_
 28 omega   45.00   71.00   1.0000    1.0000
omega____ theta____ kappa____ phi______ frames
    -       74.0000   66.0000  -18.7648 26

#__ type_ start__ end____ width___ exp.time_
 29 omega   48.00   77.00   1.0000    1.0000
omega____ theta____ kappa____ phi______ frames
    -       74.0000   75.0000   31.8529 29

#__ type_ start__ end____ width___ exp.time_
 30 omega   44.00   70.00   1.0000    1.0000
omega____ theta____ kappa____ phi______ frames
    -       74.0000   77.0000 -126.4283 26

#__ type_ start__ end____ width___ exp.time_
 31 omega   45.00   72.00   1.0000    1.0000
omega____ theta____ kappa____ phi______ frames
    -       74.0000   75.0000  170.9503 27

#__ type_ start__ end____ width___ exp.time_
 32 omega   47.00   73.00   1.0000    1.0000
omega____ theta____ kappa____ phi______ frames
    -       78.0000   77.0000 -165.8247 26

#__ type_ start__ end____ width___ exp.time_
 33 omega   52.00   78.00   1.0000    1.0000
omega____ theta____ kappa____ phi______ frames
    -       82.0000   75.0000  -91.7551 26

#__ type_ start__ end____ width___ exp.time_
 34 omega  128.00  161.00   1.0000    1.0000
omega____ theta____ kappa____ phi______ frames
    -       90.0000   66.0000  150.0379 33

#__ type_ start__ end____ width___ exp.time_
 35 omega   62.00   91.00   1.0000    1.0000
omega____ theta____ kappa____ phi______ frames
    -       90.0000   66.0000  150.0379 29

#__ type_ start__ end____ width___ exp.time_
 36 omega  124.00  155.00   1.0000    1.0000
omega____ theta____ kappa____ phi______ frames
    -       94.0000   67.0000  -74.1742 31

#__ type_ start__ end____ width___ exp.time_
 37 omega   65.00   91.00   1.0000    1.0000
omega____ theta____ kappa____ phi______ frames
    -       94.0000   67.0000  -74.1742 26

#__ type_ start__ end____ width___ exp.time_
 38 omega  109.00  173.00   1.0000    1.0000
omega____ theta____ kappa____ phi______ frames
    -      106.6257  125.0000  -30.0000 64

#__ type_ start__ end____ width___ exp.time_
 39 omega   46.00  122.00   1.0000    1.0000
omega____ theta____ kappa____ phi______ frames
    -      106.6257 -125.0000   60.0000 76

#__ type_ start__ end____ width___ exp.time_
 40 omega   38.00   91.00   1.0000    1.0000
omega____ theta____ kappa____ phi______ frames
    -      106.6257  -45.0000  -90.0000 53

#__ type_ start__ end____ width___ exp.time_
 41 omega   45.00  109.00   1.0000    1.0000
omega____ theta____ kappa____ phi______ frames
    -      106.6257  -94.0000  -90.0000 64

#__ type_ start__ end____ width___ exp.time_
 42 omega   39.00  120.00   1.0000    1.0000
omega____ theta____ kappa____ phi______ frames
    -      106.6257  -77.0000   60.0000 81

#__ type_ start__ end____ width___ exp.time_
 43 omega   75.00  168.00   1.0000    1.0000
omega____ theta____ kappa____ phi______ frames
    -      106.6257   77.0000   30.0000 93

#__ type_ start__ end____ width___ exp.time_
 44 omega   75.00  135.00   1.0000    1.0000
omega____ theta____ kappa____ phi______ frames
    -      106.6257   77.0000  -30.0000 60

#__ type_ start__ end____ width___ exp.time_
 45 omega   75.00  166.00   1.0000    1.0000
omega____ theta____ kappa____ phi______ frames
    -      106.6257   77.0000 -180.0000 91

#__ type_ start__ end____ width___ exp.time_
 46 omega   78.00  106.00   1.0000    1.0000
omega____ theta____ kappa____ phi______ frames
    -      106.6257  -94.0000  150.0000 28

#__ type_ start__ end____ width___ exp.time_
 47 omega   77.00  102.00   1.0000    1.0000
omega____ theta____ kappa____ phi______ frames
    -      106.6257   68.0000  114.6093 25
;
_diffrn_measurement_device_type   'SuperNova, Dual, Cu at zero, Atlas'
_diffrn_measurement_method        '\w scans'
_diffrn_orient_matrix_UB_11       -0.0748178000
_diffrn_orient_matrix_UB_12       -0.1069901000
_diffrn_orient_matrix_UB_13       -0.0590789000
_diffrn_orient_matrix_UB_21       0.0573353000
_diffrn_orient_matrix_UB_22       -0.1533941000
_diffrn_orient_matrix_UB_23       0.0091474000
_diffrn_orient_matrix_UB_31       -0.0136471000
_diffrn_orient_matrix_UB_32       -0.0576051000
_diffrn_orient_matrix_UB_33       0.0855106000
_diffrn_radiation_monochromator   mirror
_diffrn_radiation_type            CuK\a
_diffrn_radiation_wavelength      1.54184
_diffrn_source                    'SuperNova (Cu) X-ray Source'
_reflns_Friedel_coverage          0.000
_reflns_Friedel_fraction_full     .
_reflns_Friedel_fraction_max      .
_reflns_number_gt                 3880
_reflns_number_total              3993
_reflns_odcompleteness_completeness 99.11
_reflns_odcompleteness_iscentric  1
_reflns_odcompleteness_theta      66.97
_reflns_special_details
;
 Reflections were merged by SHELXL according to the crystal
 class for the calculation of statistics and refinement.
 
 _reflns_Friedel_fraction is defined as the number of unique
 Friedel pairs measured divided by the number that would be
 possible theoretically, ignoring centric projections and
 systematic absences.
;
_reflns_threshold_expression      'I > 2\s(I)'
_computing_cell_refinement
;
CrysAlisPro, Agilent Technologies,
Version 1.171.36.28 (release 01-02-2013 CrysAlis171 .NET)
(compiled Feb  1 2013,16:14:44)
;
_computing_data_collection
;
CrysAlisPro, Agilent Technologies,
Version 1.171.36.28 (release 01-02-2013 CrysAlis171 .NET)
(compiled Feb  1 2013,16:14:44)
;
_computing_data_reduction
;
CrysAlisPro, Agilent Technologies,
Version 1.171.36.28 (release 01-02-2013 CrysAlis171 .NET)
(compiled Feb  1 2013,16:14:44)
;
_computing_molecular_graphics     'Olex2 (Dolomanov et al., 2009)'
_computing_publication_material   'Olex2 (Dolomanov et al., 2009)'
_computing_structure_refinement   'ShelXL (Sheldrick, 2008)'
_computing_structure_solution
;
Superflip (Palatinus & Chapuis, 2007;Palatinus & van der Lee, 2008;
Palatinus et al., 2012)
;
_refine_diff_density_max          0.411
_refine_diff_density_min          -0.770
_refine_diff_density_rms          0.074
_refine_ls_extinction_coef        .
_refine_ls_extinction_method      none
_refine_ls_goodness_of_fit_ref    1.030
_refine_ls_hydrogen_treatment     constr
_refine_ls_matrix_type            full
_refine_ls_number_parameters      235
_refine_ls_number_reflns          3993
_refine_ls_number_restraints      0
_refine_ls_R_factor_all           0.0203
_refine_ls_R_factor_gt            0.0196
_refine_ls_restrained_S_all       1.030
_refine_ls_shift/su_max           0.002
_refine_ls_shift/su_mean          0.000
_refine_ls_structure_factor_coef  Fsqd
_refine_ls_weighting_details
'w=1/[\s^2^(Fo^2^)+(0.0310P)^2^+1.6690P] where P=(Fo^2^+2Fc^2^)/3'
_refine_ls_weighting_scheme       calc
_refine_ls_wR_factor_gt           0.0521
_refine_ls_wR_factor_ref          0.0525
_refine_special_details
;
 ?
;
_olex2_refinement_description
;
1. Fixed Uiso
 At 1.2 times of:
  All C(H) groups, All C(H,H) groups
2.a Ternary CH refined with riding coordinates:
 C1(H1), C3(H3)
2.b Secondary CH2 refined with riding coordinates:
 C2(H2A,H2B), C4(H4A,H4B), C11(H11A,H11B), C18(H18A,H18B), C19(H19A,H19B),
 C20(H20A,H20B), C21(H21A,H21B)
2.c Aromatic/amide H refined with riding coordinates:
 C6(H6), C7(H7), C8(H8), C9(H9), C10(H10), C13(H13), C14(H14), C15(H15),
 C16(H16), C17(H17)
;
_atom_sites_solution_hydrogens    geom
_atom_sites_solution_primary      iterative
_atom_sites_solution_secondary    ?
loop_
  _atom_site_label
  _atom_site_type_symbol
  _atom_site_fract_x
  _atom_site_fract_y
  _atom_site_fract_z
  _atom_site_U_iso_or_equiv
  _atom_site_adp_type
  _atom_site_occupancy
  _atom_site_site_symmetry_order
  _atom_site_calc_flag
  _atom_site_refinement_flags_posn
  _atom_site_refinement_flags_adp
  _atom_site_refinement_flags_occupancy
  _atom_site_disorder_assembly
  _atom_site_disorder_group
 C1 C 0.84247(11) 0.5274(2) 0.57501(12) 0.0109(3) Uani 1 1 d . . . . .
 H1 H 0.8342 0.4912 0.6297 0.013 Uiso 1 1 calc R . . . .
 C2 C 0.85514(12) 0.3696(2) 0.52505(12) 0.0130(4) Uani 1 1 d . . . . .
 H2A H 0.8892 0.3897 0.4902 0.016 Uiso 1 1 calc R . . . .
 H2B H 0.8737 0.2701 0.5633 0.016 Uiso 1 1 calc R . . . .
 C3 C 0.76187(11) 0.3718(2) 0.46826(12) 0.0109(3) Uani 1 1 d . . . . .
 H3 H 0.7333 0.2964 0.4958 0.013 Uiso 1 1 calc R . . . .
 C4 C 0.72602(11) 0.3497(2) 0.36663(12) 0.0113(3) Uani 1 1 d . . . . .
 H4A H 0.7470 0.2453 0.3510 0.014 Uiso 1 1 calc R . . . .
 H4B H 0.6664 0.3399 0.3459 0.014 Uiso 1 1 calc R . . . .
 C5 C 0.90400(11) 0.6693(2) 0.59888(12) 0.0112(3) Uani 1 1 d . . . . .
 C6 C 0.95130(12) 0.7071(2) 0.54795(13) 0.0143(4) Uani 1 1 d . . . . .
 H6 H 0.9445 0.6441 0.4963 0.017 Uiso 1 1 calc R . . . .
 C7 C 1.00867(12) 0.8391(2) 0.57407(14) 0.0175(4) Uani 1 1 d . . . . .
 H7 H 1.0399 0.8639 0.5397 0.021 Uiso 1 1 calc R . . . .
 C8 C 1.01947(12) 0.9339(3) 0.65115(14) 0.0199(4) Uani 1 1 d . . . . .
 H8 H 1.0578 1.0219 0.6684 0.024 Uiso 1 1 calc R . . . .
 C9 C 0.97278(12) 0.8965(2) 0.70231(13) 0.0187(4) Uani 1 1 d . . . . .
 H9 H 0.9798 0.9595 0.7540 0.022 Uiso 1 1 calc R . . . .
 C10 C 0.91557(12) 0.7649(2) 0.67611(13) 0.0137(4) Uani 1 1 d . . . . .
 H10 H 0.8845 0.7404 0.7107 0.016 Uiso 1 1 calc R . . . .
 C11 C 0.68824(11) 0.5885(2) 0.52951(12) 0.0122(3) Uani 1 1 d . . . . .
 H11A H 0.6921 0.7047 0.5509 0.015 Uiso 1 1 calc R . . . .
 H11B H 0.6937 0.5137 0.5798 0.015 Uiso 1 1 calc R . . . .
 C12 C 0.60508(11) 0.5610(2) 0.45455(12) 0.0141(4) Uani 1 1 d . . . . .
 C13 C 0.56226(12) 0.4092(3) 0.44945(14) 0.0187(4) Uani 1 1 d . . . . .
 H13 H 0.5845 0.3263 0.4936 0.022 Uiso 1 1 calc R . . . .
 C14 C 0.48669(13) 0.3806(3) 0.37904(15) 0.0265(5) Uani 1 1 d . . . . .
 H14 H 0.4587 0.2791 0.3765 0.032 Uiso 1 1 calc R . . . .
 C15 C 0.45292(13) 0.5025(3) 0.31276(15) 0.0295(5) Uani 1 1 d . . . . .
 H15 H 0.4029 0.4823 0.2650 0.035 Uiso 1 1 calc R . . . .
 C16 C 0.49414(13) 0.6549(3) 0.31796(15) 0.0276(5) Uani 1 1 d . . . . .
 H16 H 0.4713 0.7376 0.2739 0.033 Uiso 1 1 calc R . . . .
 C17 C 0.56946(13) 0.6847(3) 0.38867(14) 0.0203(4) Uani 1 1 d . . . . .
 H17 H 0.5963 0.7880 0.3920 0.024 Uiso 1 1 calc R . . . .
 C18 C 0.82255(11) 0.4580(2) 0.29800(12) 0.0130(4) Uani 1 1 d . . . . .
 H18A H 0.8637 0.3990 0.3483 0.016 Uiso 1 1 calc R . . . .
 H18B H 0.8467 0.5621 0.2867 0.016 Uiso 1 1 calc R . . . .
 C19 C 0.79290(13) 0.3451(2) 0.21294(13) 0.0188(4) Uani 1 1 d . . . . .
 H19A H 0.8077 0.2274 0.2289 0.023 Uiso 1 1 calc R . . . .
 H19B H 0.8173 0.3817 0.1706 0.023 Uiso 1 1 calc R . . . .
 C20 C 0.69839(13) 0.3663(3) 0.17139(13) 0.0193(4) Uani 1 1 d . . . . .
 H20A H 0.6796 0.3945 0.1076 0.023 Uiso 1 1 calc R . . . .
 H20B H 0.6709 0.2632 0.1782 0.023 Uiso 1 1 calc R . . . .
 C21 C 0.68161(12) 0.5124(2) 0.22534(12) 0.0150(4) Uani 1 1 d . . . . .
 H21A H 0.6856 0.6211 0.1986 0.018 Uiso 1 1 calc R . . . .
 H21B H 0.6270 0.5021 0.2271 0.018 Uiso 1 1 calc R . . . .
 Cl1 Cl 0.76863(3) 0.89005(5) 0.28430(3) 0.01281(9) Uani 1 1 d . . . . .
 Cl2 Cl 0.76069(3) 0.95122(5) 0.48195(3) 0.01512(10) Uani 1 1 d . . . . .
 N1 N 0.75705(9) 0.55431(18) 0.49756(9) 0.0091(3) Uani 1 1 d . . . . .
 N2 N 0.74740(9) 0.49651(18) 0.31893(10) 0.0098(3) Uani 1 1 d . . . . .
 Pd1 Pd 0.75881(2) 0.71459(2) 0.39626(2) 0.00750(5) Uani 1 1 d . . . . .

loop_
  _atom_site_aniso_label
  _atom_site_aniso_U_11
  _atom_site_aniso_U_22
  _atom_site_aniso_U_33
  _atom_site_aniso_U_23
  _atom_site_aniso_U_13
  _atom_site_aniso_U_12
 C1 0.0156(9) 0.0062(8) 0.0109(8) 0.0013(6) 0.0051(7) 0.0014(7)
 C2 0.0191(9) 0.0058(8) 0.0134(8) 0.0003(6) 0.0052(7) 0.0019(7)
 C3 0.0186(9) 0.0021(7) 0.0136(8) -0.0001(6) 0.0080(7) 0.0002(6)
 C4 0.0180(9) 0.0059(8) 0.0118(8) -0.0014(7) 0.0076(7) -0.0028(7)
 C5 0.0128(9) 0.0064(8) 0.0135(8) 0.0019(7) 0.0039(7) 0.0028(7)
 C6 0.0188(10) 0.0094(9) 0.0167(9) 0.0012(7) 0.0088(8) 0.0029(7)
 C7 0.0169(9) 0.0132(9) 0.0254(10) 0.0037(8) 0.0115(8) 0.0019(8)
 C8 0.0140(9) 0.0136(9) 0.0305(11) -0.0019(8) 0.0067(8) -0.0031(8)
 C9 0.0194(10) 0.0153(9) 0.0197(10) -0.0068(8) 0.0058(8) -0.0029(8)
 C10 0.0152(9) 0.0115(8) 0.0147(9) -0.0009(7) 0.0062(8) 0.0000(7)
 C11 0.0174(9) 0.0096(8) 0.0131(8) -0.0005(7) 0.0097(7) 0.0004(7)
 C12 0.0153(9) 0.0146(9) 0.0162(9) -0.0030(7) 0.0104(8) 0.0008(7)
 C13 0.0200(10) 0.0175(10) 0.0214(10) -0.0022(8) 0.0110(8) -0.0024(8)
 C14 0.0219(11) 0.0274(11) 0.0333(12) -0.0120(9) 0.0139(10) -0.0085(9)
 C15 0.0144(10) 0.0476(14) 0.0240(11) -0.0084(10) 0.0045(9) 0.0011(10)
 C16 0.0156(10) 0.0411(13) 0.0248(11) 0.0061(10) 0.0061(9) 0.0076(9)
 C17 0.0169(10) 0.0220(10) 0.0251(11) 0.0040(8) 0.0115(9) 0.0029(8)
 C18 0.0175(9) 0.0085(8) 0.0171(9) -0.0009(7) 0.0112(8) 0.0009(7)
 C19 0.0308(11) 0.0115(9) 0.0202(10) -0.0042(8) 0.0166(9) -0.0004(8)
 C20 0.0299(11) 0.0160(9) 0.0143(9) -0.0048(7) 0.0107(8) -0.0068(8)
 C21 0.0187(9) 0.0135(9) 0.0112(8) 0.0001(7) 0.0039(7) -0.0019(7)
 Cl1 0.0178(2) 0.00783(19) 0.0150(2) 0.00396(15) 0.00869(17) 0.00068(15)
 Cl2 0.0254(2) 0.00428(19) 0.0158(2) -0.00231(15) 0.00790(18) 0.00053(16)
 N1 0.0128(7) 0.0055(7) 0.0091(7) -0.0011(5) 0.0042(6) 0.0001(6)
 N2 0.0137(7) 0.0060(7) 0.0108(7) -0.0008(5) 0.0058(6) -0.0011(6)
 Pd1 0.01111(8) 0.00262(8) 0.00928(8) 0.00025(4) 0.00444(6) 0.00006(4)

_geom_special_details
;
 All esds (except the esd in the dihedral angle between two l.s. planes)
 are estimated using the full covariance matrix.  The cell esds are taken
 into account individually in the estimation of esds in distances, angles
 and torsion angles; correlations between esds in cell parameters are only
 used when they are defined by crystal symmetry.  An approximate (isotropic)
 treatment of cell esds is used for estimating esds involving l.s. planes.
;
loop_
  _geom_bond_atom_site_label_1
  _geom_bond_atom_site_label_2
  _geom_bond_distance
  _geom_bond_site_symmetry_2
  _geom_bond_publ_flag
 C1 H1 0.9800 . ?
 C1 C2 1.537(2) . ?
 C1 C5 1.497(2) . ?
 C1 N1 1.550(2) . ?
 C2 H2A 0.9700 . ?
 C2 H2B 0.9700 . ?
 C2 C3 1.536(3) . ?
 C3 H3 0.9800 . ?
 C3 C4 1.510(2) . ?
 C3 N1 1.523(2) . ?
 C4 H4A 0.9700 . ?
 C4 H4B 0.9700 . ?
 C4 N2 1.507(2) . ?
 C5 C6 1.394(3) . ?
 C5 C10 1.392(3) . ?
 C6 H6 0.9300 . ?
 C6 C7 1.394(3) . ?
 C7 H7 0.9300 . ?
 C7 C8 1.389(3) . ?
 C8 H8 0.9300 . ?
 C8 C9 1.388(3) . ?
 C9 H9 0.9300 . ?
 C9 C10 1.390(3) . ?
 C10 H10 0.9300 . ?
 C11 H11A 0.9700 . ?
 C11 H11B 0.9700 . ?
 C11 C12 1.507(3) . ?
 C11 N1 1.499(2) . ?
 C12 C13 1.397(3) . ?
 C12 C17 1.394(3) . ?
 C13 H13 0.9300 . ?
 C13 C14 1.390(3) . ?
 C14 H14 0.9300 . ?
 C14 C15 1.383(3) . ?
 C15 H15 0.9300 . ?
 C15 C16 1.386(4) . ?
 C16 H16 0.9300 . ?
 C16 C17 1.391(3) . ?
 C17 H17 0.9300 . ?
 C18 H18A 0.9700 . ?
 C18 H18B 0.9700 . ?
 C18 C19 1.538(2) . ?
 C18 N2 1.505(2) . ?
 C19 H19A 0.9700 . ?
 C19 H19B 0.9700 . ?
 C19 C20 1.539(3) . ?
 C20 H20A 0.9700 . ?
 C20 H20B 0.9700 . ?
 C20 C21 1.531(3) . ?
 C21 H21A 0.9700 . ?
 C21 H21B 0.9700 . ?
 C21 N2 1.505(2) . ?
 Cl1 Pd1 2.3157(4) . ?
 Cl2 Pd1 2.3037(4) . ?
 N1 Pd1 2.0601(14) . ?
 N2 Pd1 2.0794(14) . ?

loop_
  _geom_angle_atom_site_label_1
  _geom_angle_atom_site_label_2
  _geom_angle_atom_site_label_3
  _geom_angle
  _geom_angle_site_symmetry_1
  _geom_angle_site_symmetry_3
  _geom_angle_publ_flag
 C2 C1 H1 109.0 . . ?
 C2 C1 N1 88.97(13) . . ?
 C5 C1 H1 109.0 . . ?
 C5 C1 C2 120.26(15) . . ?
 C5 C1 N1 118.89(14) . . ?
 N1 C1 H1 109.0 . . ?
 C1 C2 H2A 114.0 . . ?
 C1 C2 H2B 114.0 . . ?
 H2A C2 H2B 111.2 . . ?
 C3 C2 C1 88.10(13) . . ?
 C3 C2 H2A 114.0 . . ?
 C3 C2 H2B 114.0 . . ?
 C2 C3 H3 109.7 . . ?
 C4 C3 C2 123.15(15) . . ?
 C4 C3 H3 109.7 . . ?
 C4 C3 N1 112.91(14) . . ?
 N1 C3 C2 89.99(13) . . ?
 N1 C3 H3 109.7 . . ?
 C3 C4 H4A 109.2 . . ?
 C3 C4 H4B 109.2 . . ?
 H4A C4 H4B 107.9 . . ?
 N2 C4 C3 111.87(14) . . ?
 N2 C4 H4A 109.2 . . ?
 N2 C4 H4B 109.2 . . ?
 C6 C5 C1 122.65(16) . . ?
 C10 C5 C1 118.54(16) . . ?
 C10 C5 C6 118.79(17) . . ?
 C5 C6 H6 119.9 . . ?
 C7 C6 C5 120.27(18) . . ?
 C7 C6 H6 119.9 . . ?
 C6 C7 H7 119.8 . . ?
 C8 C7 C6 120.37(18) . . ?
 C8 C7 H7 119.8 . . ?
 C7 C8 H8 120.2 . . ?
 C9 C8 C7 119.66(18) . . ?
 C9 C8 H8 120.2 . . ?
 C8 C9 H9 120.1 . . ?
 C8 C9 C10 119.88(18) . . ?
 C10 C9 H9 120.1 . . ?
 C5 C10 H10 119.5 . . ?
 C9 C10 C5 121.04(18) . . ?
 C9 C10 H10 119.5 . . ?
 H11A C11 H11B 108.0 . . ?
 C12 C11 H11A 109.4 . . ?
 C12 C11 H11B 109.4 . . ?
 N1 C11 H11A 109.4 . . ?
 N1 C11 H11B 109.4 . . ?
 N1 C11 C12 111.21(14) . . ?
 C13 C12 C11 120.24(17) . . ?
 C17 C12 C11 121.22(17) . . ?
 C17 C12 C13 118.54(18) . . ?
 C12 C13 H13 119.7 . . ?
 C14 C13 C12 120.6(2) . . ?
 C14 C13 H13 119.7 . . ?
 C13 C14 H14 119.8 . . ?
 C15 C14 C13 120.3(2) . . ?
 C15 C14 H14 119.8 . . ?
 C14 C15 H15 120.2 . . ?
 C14 C15 C16 119.6(2) . . ?
 C16 C15 H15 120.2 . . ?
 C15 C16 H16 119.8 . . ?
 C15 C16 C17 120.4(2) . . ?
 C17 C16 H16 119.8 . . ?
 C12 C17 H17 119.7 . . ?
 C16 C17 C12 120.5(2) . . ?
 C16 C17 H17 119.7 . . ?
 H18A C18 H18B 108.6 . . ?
 C19 C18 H18A 110.5 . . ?
 C19 C18 H18B 110.5 . . ?
 N2 C18 H18A 110.5 . . ?
 N2 C18 H18B 110.5 . . ?
 N2 C18 C19 106.38(14) . . ?
 C18 C19 H19A 110.7 . . ?
 C18 C19 H19B 110.7 . . ?
 C18 C19 C20 105.35(15) . . ?
 H19A C19 H19B 108.8 . . ?
 C20 C19 H19A 110.7 . . ?
 C20 C19 H19B 110.7 . . ?
 C19 C20 H20A 110.9 . . ?
 C19 C20 H20B 110.9 . . ?
 H20A C20 H20B 109.0 . . ?
 C21 C20 C19 104.07(15) . . ?
 C21 C20 H20A 110.9 . . ?
 C21 C20 H20B 110.9 . . ?
 C20 C21 H21A 110.8 . . ?
 C20 C21 H21B 110.8 . . ?
 H21A C21 H21B 108.8 . . ?
 N2 C21 C20 104.95(15) . . ?
 N2 C21 H21A 110.8 . . ?
 N2 C21 H21B 110.8 . . ?
 C1 N1 Pd1 114.35(10) . . ?
 C3 N1 C1 88.10(12) . . ?
 C3 N1 Pd1 108.55(10) . . ?
 C11 N1 C1 114.11(13) . . ?
 C11 N1 C3 114.76(14) . . ?
 C11 N1 Pd1 114.21(11) . . ?
 C4 N2 Pd1 108.66(10) . . ?
 C18 N2 C4 111.26(14) . . ?
 C18 N2 C21 101.52(13) . . ?
 C18 N2 Pd1 113.77(10) . . ?
 C21 N2 C4 108.79(14) . . ?
 C21 N2 Pd1 112.65(11) . . ?
 Cl2 Pd1 Cl1 89.251(15) . . ?
 N1 Pd1 Cl1 176.69(4) . . ?
 N1 Pd1 Cl2 91.77(4) . . ?
 N1 Pd1 N2 86.17(5) . . ?
 N2 Pd1 Cl1 93.05(4) . . ?
 N2 Pd1 Cl2 175.21(4) . . ?

loop_
  _geom_torsion_atom_site_label_1
  _geom_torsion_atom_site_label_2
  _geom_torsion_atom_site_label_3
  _geom_torsion_atom_site_label_4
  _geom_torsion
  _geom_torsion_site_symmetry_1
  _geom_torsion_site_symmetry_2
  _geom_torsion_site_symmetry_3
  _geom_torsion_site_symmetry_4
  _geom_torsion_publ_flag
 C1 C2 C3 C4 134.39(16) . . . . ?
 C1 C2 C3 N1 16.69(12) . . . . ?
 C1 C5 C6 C7 -178.99(17) . . . . ?
 C1 C5 C10 C9 179.01(17) . . . . ?
 C2 C1 C5 C6 29.0(3) . . . . ?
 C2 C1 C5 C10 -149.63(17) . . . . ?
 C2 C1 N1 C3 16.54(12) . . . . ?
 C2 C1 N1 C11 132.92(14) . . . . ?
 C2 C1 N1 Pd1 -92.99(12) . . . . ?
 C2 C3 C4 N2 -66.6(2) . . . . ?
 C2 C3 N1 C1 -16.55(12) . . . . ?
 C2 C3 N1 C11 -132.33(14) . . . . ?
 C2 C3 N1 Pd1 98.54(11) . . . . ?
 C3 C4 N2 C18 95.64(17) . . . . ?
 C3 C4 N2 C21 -153.34(15) . . . . ?
 C3 C4 N2 Pd1 -30.36(17) . . . . ?
 C4 C3 N1 C1 -142.96(15) . . . . ?
 C4 C3 N1 C11 101.26(17) . . . . ?
 C4 C3 N1 Pd1 -27.87(17) . . . . ?
 C5 C1 C2 C3 -139.70(16) . . . . ?
 C5 C1 N1 C3 141.00(16) . . . . ?
 C5 C1 N1 C11 -102.62(18) . . . . ?
 C5 C1 N1 Pd1 31.46(18) . . . . ?
 C5 C6 C7 C8 0.2(3) . . . . ?
 C6 C5 C10 C9 0.3(3) . . . . ?
 C6 C7 C8 C9 0.0(3) . . . . ?
 C7 C8 C9 C10 -0.1(3) . . . . ?
 C8 C9 C10 C5 -0.1(3) . . . . ?
 C10 C5 C6 C7 -0.3(3) . . . . ?
 C11 C12 C13 C14 -178.07(17) . . . . ?
 C11 C12 C17 C16 177.53(18) . . . . ?
 C12 C11 N1 C1 -162.82(14) . . . . ?
 C12 C11 N1 C3 -63.23(19) . . . . ?
 C12 C11 N1 Pd1 63.03(16) . . . . ?
 C12 C13 C14 C15 0.2(3) . . . . ?
 C13 C12 C17 C16 -2.0(3) . . . . ?
 C13 C14 C15 C16 -1.3(3) . . . . ?
 C14 C15 C16 C17 0.8(3) . . . . ?
 C15 C16 C17 C12 0.9(3) . . . . ?
 C17 C12 C13 C14 1.4(3) . . . . ?
 C18 C19 C20 C21 9.55(19) . . . . ?
 C19 C18 N2 C4 79.37(17) . . . . ?
 C19 C18 N2 C21 -36.23(17) . . . . ?
 C19 C18 N2 Pd1 -157.50(11) . . . . ?
 C19 C20 C21 N2 -32.47(18) . . . . ?
 C20 C21 N2 C4 -74.90(17) . . . . ?
 C20 C21 N2 C18 42.51(17) . . . . ?
 C20 C21 N2 Pd1 164.56(11) . . . . ?
 N1 C1 C2 C3 -16.40(12) . . . . ?
 N1 C1 C5 C6 -78.3(2) . . . . ?
 N1 C1 C5 C10 103.02(19) . . . . ?
 N1 C3 C4 N2 39.4(2) . . . . ?
 N1 C11 C12 C13 99.03(19) . . . . ?
 N1 C11 C12 C17 -80.5(2) . . . . ?
 N2 C18 C19 C20 16.55(19) . . . . ?

_shelx_res_file
;
TITL AY1-068_Gaussian in P2(1)/c
CELL 1.54184 17.490801 7.873261 15.957118 90 112.3221 90
ZERR 4 0.00025 0.000084 0.00021 0 0.0016 0
LATT 1
SYMM -X,0.5+Y,0.5-Z
SFAC C H Cl N Pd
UNIT 84 104 8 8 4

L.S. 30 0 0
PLAN  5
MORE -1
BOND $H
CONF
fmap 2 53
acta
SHEL 7 0.8
REM <olex2.extras>
REM <HklSrc "%.\\AY1-068.hkl">
REM </olex2.extras>

WGHT    0.031000    1.669000
FVAR       4.14535
C1    1    0.842465    0.527406    0.575012    11.00000    0.01556    0.00620 =
         0.01093    0.00127    0.00513    0.00138
AFIX  13
H1    2    0.834164    0.491184    0.629706    11.00000   -1.20000
AFIX   0
C2    1    0.855139    0.369582    0.525045    11.00000    0.01905    0.00579 =
         0.01344    0.00026    0.00522    0.00190
AFIX  23
H2A   2    0.889218    0.389699    0.490216    11.00000   -1.20000
H2B   2    0.873662    0.270065    0.563276    11.00000   -1.20000
AFIX   0
C3    1    0.761867    0.371779    0.468263    11.00000    0.01856    0.00213 =
         0.01355   -0.00014    0.00799    0.00020
AFIX  13
H3    2    0.733314    0.296427    0.495762    11.00000   -1.20000
AFIX   0
C4    1    0.726017    0.349682    0.366628    11.00000    0.01805    0.00588 =
         0.01175   -0.00139    0.00763   -0.00276
AFIX  23
H4A   2    0.747006    0.245330    0.351050    11.00000   -1.20000
H4B   2    0.666392    0.339883    0.345890    11.00000   -1.20000
AFIX   0
C5    1    0.904002    0.669315    0.598884    11.00000    0.01280    0.00642 =
         0.01351    0.00189    0.00393    0.00280
C6    1    0.951300    0.707148    0.547952    11.00000    0.01875    0.00941 =
         0.01666    0.00123    0.00882    0.00293
AFIX  43
H6    2    0.944536    0.644064    0.496342    11.00000   -1.20000
AFIX   0
C7    1    1.008671    0.839114    0.574072    11.00000    0.01688    0.01325 =
         0.02542    0.00372    0.01148    0.00191
AFIX  43
H7    2    1.039897    0.863861    0.539689    11.00000   -1.20000
AFIX   0
C8    1    1.019470    0.933860    0.651152    11.00000    0.01396    0.01360 =
         0.03050   -0.00186    0.00672   -0.00313
AFIX  43
H8    2    1.057788    1.021864    0.668400    11.00000   -1.20000
AFIX   0
C9    1    0.972781    0.896536    0.702313    11.00000    0.01944    0.01534 =
         0.01974   -0.00680    0.00581   -0.00295
AFIX  43
H9    2    0.979762    0.959461    0.754031    11.00000   -1.20000
AFIX   0
C10   1    0.915570    0.764935    0.676108    11.00000    0.01519    0.01150 =
         0.01474   -0.00087    0.00622    0.00004
AFIX  43
H10   2    0.884534    0.740394    0.710723    11.00000   -1.20000
AFIX   0
C11   1    0.688240    0.588488    0.529511    11.00000    0.01735    0.00961 =
         0.01313   -0.00054    0.00971    0.00043
AFIX  23
H11A  2    0.692091    0.704683    0.550941    11.00000   -1.20000
H11B  2    0.693747    0.513701    0.579787    11.00000   -1.20000
AFIX   0
C12   1    0.605080    0.561010    0.454548    11.00000    0.01531    0.01464 =
         0.01619   -0.00299    0.01044    0.00078
C13   1    0.562261    0.409166    0.449449    11.00000    0.02003    0.01746 =
         0.02139   -0.00220    0.01098   -0.00241
AFIX  43
H13   2    0.584531    0.326328    0.493595    11.00000   -1.20000
AFIX   0
C14   1    0.486687    0.380647    0.379036    11.00000    0.02187    0.02745 =
         0.03331   -0.01196    0.01390   -0.00853
AFIX  43
H14   2    0.458687    0.279149    0.376473    11.00000   -1.20000
AFIX   0
C15   1    0.452924    0.502500    0.312759    11.00000    0.01440    0.04758 =
         0.02403   -0.00845    0.00449    0.00108
AFIX  43
H15   2    0.402891    0.482311    0.265027    11.00000   -1.20000
AFIX   0
C16   1    0.494145    0.654852    0.317956    11.00000    0.01556    0.04106 =
         0.02483    0.00609    0.00608    0.00763
AFIX  43
H16   2    0.471319    0.737624    0.273911    11.00000   -1.20000
AFIX   0
C17   1    0.569464    0.684702    0.388667    11.00000    0.01689    0.02199 =
         0.02512    0.00399    0.01149    0.00286
AFIX  43
H17   2    0.596280    0.787978    0.392029    11.00000   -1.20000
AFIX   0
C18   1    0.822549    0.457995    0.298002    11.00000    0.01746    0.00855 =
         0.01711   -0.00089    0.01118    0.00093
AFIX  23
H18A  2    0.863744    0.398959    0.348347    11.00000   -1.20000
H18B  2    0.846707    0.562143    0.286738    11.00000   -1.20000
AFIX   0
C19   1    0.792896    0.345131    0.212940    11.00000    0.03079    0.01149 =
         0.02020   -0.00416    0.01656   -0.00040
AFIX  23
H19A  2    0.807731    0.227426    0.228921    11.00000   -1.20000
H19B  2    0.817318    0.381690    0.170604    11.00000   -1.20000
AFIX   0
C20   1    0.698385    0.366288    0.171395    11.00000    0.02988    0.01597 =
         0.01425   -0.00475    0.01073   -0.00676
AFIX  23
H20A  2    0.679590    0.394530    0.107554    11.00000   -1.20000
H20B  2    0.670947    0.263174    0.178211    11.00000   -1.20000
AFIX   0
C21   1    0.681613    0.512423    0.225338    11.00000    0.01871    0.01353 =
         0.01119    0.00009    0.00385   -0.00191
AFIX  23
H21A  2    0.685583    0.621057    0.198600    11.00000   -1.20000
H21B  2    0.626986    0.502052    0.227109    11.00000   -1.20000
AFIX   0
CL1   3    0.768630    0.890048    0.284302    11.00000    0.01776    0.00783 =
         0.01502    0.00396    0.00869    0.00068
CL2   3    0.760692    0.951224    0.481946    11.00000    0.02540    0.00428 =
         0.01576   -0.00231    0.00790    0.00053
N1    4    0.757051    0.554306    0.497556    11.00000    0.01278    0.00553 =
         0.00915   -0.00105    0.00419    0.00007
N2    4    0.747399    0.496511    0.318928    11.00000    0.01368    0.00599 =
         0.01084   -0.00081    0.00582   -0.00114
PD1   5    0.758813    0.714594    0.396264    11.00000    0.01111    0.00262 =
         0.00928    0.00025    0.00444    0.00006
HKLF 4

REM  AY1-068_Gaussian in P2(1)/c
REM R1 =  0.0196 for    3880 Fo > 4sig(Fo)  and  0.0203 for all    3993 data
REM    235 parameters refined using      0 restraints

END

WGHT      0.0308      1.6643

REM Highest difference peak  0.411,  deepest hole -0.770,  1-sigma level  0.074
Q1    1   0.6990  0.7194  0.3632  11.00000  0.05    0.41
Q2    1   0.8204  0.7171  0.4391  11.00000  0.05    0.40
Q3    1   0.8758  0.6011  0.5865  11.00000  0.05    0.36
Q4    1   0.7837  0.8784  0.3818  11.00000  0.05    0.35
Q5    1   0.8032  0.5563  0.5392  11.00000  0.05    0.35
;
_shelx_res_checksum               42331
_shelx_hkl_file
;
   3   0   0 76560.6 1441.11   3
   3   0   0 71838.8 1408.81   2
  -3   0   0 73239.6 1504.14   8
   5   0   0 90225.0 1942.82   2
  -5   0   0 98654.0 2008.14  23
   5   0   0 96272.1 2003.02   3
  -5   0   0 95394.1 2013.65  19
  -5   0   0 102714. 1705.97   5
   5   0   0 92583.3 2107.33  25
  -6   0   0 743907. 12613.8  19
   6   0   0 750810. 12513.8   2
  -6   0   0 772019. 12603.4  23
  -6   0   0 757952. 12097.8   5
   7   0   0 54126.6 1544.46  28
   7   0   0 55115.3 1464.14   3
  -7   0   0 52807.6 1475.31  19
   8   0   0 509697. 8820.54   3
   8   0   0 483984. 8964.36  28
  -8   0   0 500680. 8871.98  19
   9   0   0 216072. 4382.33   3
   9   0   0 213542. 4280.31  27
   9   0   0 215730. 4224.70  16
   9   0   0 207482. 4538.36  28
  -9   0   0 213269. 4454.61  19
 -10   0   0 300192. 6160.51  19
  10   0   0 317167. 6091.17   3
  10   0   0 305957. 6320.16  28
 -10   0   0 312334. 5924.98  35
 -11   0   0 263906. 5744.27  19
 -11   0   0 273957. 5475.83  35
  11   0   0 284215. 5670.12   3
  11   0   0 265845. 5906.10  28
  12   0   0 332625. 6735.49   3
 -12   0   0 332326. 6919.70  19
  13   0   0 280196. 6203.71  44
  13   0   0 280437. 5948.74   3
 -13   0   0 266085. 6090.74  19
  14   0   0 154572. 3874.43   3
  14   0   0 150445. 4104.62  44
 -14   0   0 142098. 3995.44  19
 -15   0   0 275143. 6099.23  40
  15   0   0 280514. 6336.91  44
 -15   0   0 273007. 6297.27  19
 -16   0   0 78517.4 2573.85  40
 -16   0   0 79424.3 2741.45  19
  16   0   0 71710.5 2678.85  24
  16   0   0 80621.9 2686.30  44
  17   0   0 84683.0 2579.04  44
 -17   0   0 79039.2 2511.96  40
 -17   0   0 83739.8 2747.68  19
  18   0   0 25667.2 1310.51  36
   0  -1   0 88.2155 62.0822   8
   0   1   0 99.1563 94.4789   7
   2   1   0 26704.6 674.561   7
  -2  -1   0 24718.7 670.815   8
   2  -1   0 26381.4 658.309   3
  -2  -1   0 25933.2 678.155   4
  -2   1   0 27575.9 573.700   1
   3   1   0 218401. 3891.15  16
   3   1   0 221722. 3831.79   7
  -3  -1   0 205880. 3868.98   8
   3  -1   0 210965. 3791.69   3
  -3   1   0 228894. 3763.61  13
   4   1   0 1773.25 187.417   7
  -4   1   0 1540.07 155.807  13
   4   1   0 1914.23 213.443  16
   4  -1   0 1719.49 185.164   3
  -4  -1   0 1768.10 218.798   8
  -4  -1   0 1607.22 168.172  19
  -5   1   0 744074. 12183.5  23
  -5  -1   0 746622. 12112.6  19
  -5  -1   0 706180. 12263.7   8
  -5   1   0 724822. 11999.7  13
   5  -1   0 738314. 12146.4  25
   5   1   0 714947. 12173.9  16
   6   1   0 117055. 2610.83  28
  -6   1   0 118636. 2543.82  23
  -6   1   0 117254. 2132.06  11
   6  -1   0 117192. 2210.17   2
  -6  -1   0 114272. 2628.51   8
  -6   1   0 118242. 2269.62  20
   6   1   0 114478. 2521.50  16
   6  -1   0 118293. 2450.82   3
  -6  -1   0 119075. 2480.85  19
   6  -1   0 114913. 2519.10  25
  -7   1   0 462876. 7593.93  20
  -7   1   0 453610. 7928.46  19
  -7  -1   0 444782. 7880.04  19
   7  -1   0 454832. 7851.81  28
   7   1   0 432680. 7892.11  16
   7  -1   0 451087. 7499.15   2
  -7   1   0 451164. 7967.30  23
   7   1   0 430563. 7923.02  27
   7   1   0 429074. 8044.12  28
  -7  -1   0 438379. 8093.66   8
   7  -1   0 433233. 7807.24   3
   8   1   0 148513. 3496.68  28
   8  -1   0 157271. 3286.16   3
   8  -1   0 155673. 3320.07  28
  -8   1   0 157107. 3387.98  19
   8   1   0 160122. 3359.32   3
  -8   1   0 154192. 3390.43  23
   8   1   0 148387. 3320.88  16
  -8   1   0 149929. 3028.52  20
  -8  -1   0 160848. 3354.01  19
   8   1   0 148466. 3352.70  27
  -9  -1   0 171984. 3747.67  19
   9  -1   0 175871. 3751.05  28
  -9   1   0 166974. 3786.15  23
  -9   1   0 168096. 3779.31  19
   9  -1   0 174751. 3687.08   3
   9   1   0 179497. 3772.57   3
   9   1   0 163892. 3941.75  28
   9   1   0 162339. 3732.04  27
   9   1   0 163331. 3676.29  16
  10  -1   0 109590. 2715.45   3
 -10  -1   0 105948. 2765.57  19
  10   1   0 101884. 2662.16  16
  10   1   0 99408.3 2922.98  28
 -10   1   0 100471. 2764.61  19
 -10   1   0 104628. 2529.83  35
  10   1   0 107911. 2755.46   3
  10   1   0 101515. 2731.72  27
  10  -1   0 107793. 2773.48  28
  11  -1   0 191092. 4379.56  28
  11   1   0 188132. 4322.95   3
  11   1   0 187410. 4347.01  27
 -11  -1   0 185553. 4363.35  19
  11  -1   0 193779. 4315.07   3
 -11   1   0 181595. 4408.63  19
 -11   1   0 192472. 4096.88  35
  12   1   0 146786. 3667.11   3
 -12  -1   0 143194. 3574.61  40
  12  -1   0 145653. 3620.60   3
  12  -1   0 148571. 3735.39  28
 -12   1   0 143173. 3427.07  35
  12   1   0 149711. 3686.77  27
 -12  -1   0 141836. 3720.81  19
 -12   1   0 138892. 3756.30  19
  12   1   0 140788. 3918.79  44
 -13  -1   0 133737. 3629.20  19
 -13  -1   0 127501. 3453.80  40
  13   1   0 132353. 3492.03   3
  13   1   0 123231. 3774.43  44
 -13   1   0 130424. 3680.08  19
  13  -1   0 134282. 3492.77   3
 -14  -1   0 130702. 3547.60  40
 -14  -1   0 132131. 3705.27  19
  14  -1   0 133780. 3518.77   3
 -14   1   0 119672. 3653.51  19
  14   1   0 136422. 3563.98   3
  14   1   0 124152. 3877.62  44
 -15  -1   0 65463.7 2441.35  19
 -15   1   0 63971.0 2464.72  19
  15   1   0 62088.8 2285.36  24
  15   1   0 63084.5 2583.80  44
 -15  -1   0 67368.6 2356.33  40
 -16  -1   0 139714. 3710.63  40
 -16   1   0 131141. 3641.25  40
 -16  -1   0 143448. 3904.39  19
 -16   1   0 136241. 3873.46  19
  16   1   0 127738. 3567.20  36
  16   1   0 133312. 3998.09  44
  17   1   0 19052.5 1262.01  44
  17   1   0 19052.7 1072.64  36
 -17   1   0 15552.7 1018.22  40
 -17  -1   0 19178.9 1135.91  40
  18  -1   0 57211.6 2207.68  36
  18   1   0 63098.0 2185.35  44
  19  -1   0 21452.9 1125.74  36
  19   1   0 23432.2 1033.69  44
   0   2   0 17223.2 722.277   7
   0   2   0 15745.2 625.627  17
   0  -2   0 16912.5 556.844   8
   0  -2   0 16209.6 736.339   4
   1  -2   0 27196.7 928.962   4
   1   2   0 24227.6 840.475   7
  -1  -2   0 26067.7 895.830   4
  -1  -2   0 23989.3 705.506   8
   1   2   0 23612.7 785.824  17
  -1   2   0 22203.7 745.966  15
  -1   2   0 26277.1 912.102   7
   2  -2   0 14619.5 608.390   4
   2   2   0 14304.4 620.414  14
  -2   2   0 14714.1 588.687  21
  -2  -2   0 14313.7 614.059   4
  -2   2   0 15054.4 651.899   7
  -2  -2   0 14505.0 543.967   8
   2   2   0 13424.2 599.047   7
  -2   2   0 13790.3 560.873  15
   3   2   0 1862.08 236.185  16
  -3   2   0 2073.65 254.780   7
  -3  -2   0 2249.18 219.746  19
  -3  -2   0 1768.22 221.832   8
   3  -2   0 2020.89 226.935   4
  -3   2   0 1918.59 201.252  22
   3   2   0 2086.13 257.197  14
  -3   2   0 2002.44 237.329  21
  -3   2   0 2023.46 168.231   1
   3  -2   0 1733.20 222.543   3
   3   2   0 1788.85 235.135   7
   4  -2   0 83398.9 1848.00   4
   4   2   0 83240.7 1961.08  27
   4   2   0 77840.2 1925.44  14
  -4   2   0 81323.2 1619.39   1
  -4   2   0 82001.7 1845.96  22
   4   2   0 84588.6 1935.75   7
   4   2   0 79840.4 1974.78  16
   4  -2   0 81214.9 1881.04   3
  -4  -2   0 84983.6 1843.52  19
  -4  -2   0 81420.1 1916.29   8
  -5   2   0 6686.97 427.613  22
   5  -2   0 6274.63 416.645   3
   5   2   0 6186.72 467.384  16
  -5  -2   0 6336.24 412.754  19
   5   2   0 6271.04 436.246   7
   5  -2   0 6534.57 416.709   4
  -5   2   0 6575.65 415.987  13
   5  -2   0 6471.75 358.107  25
   5   2   0 6882.06 476.303  27
  -5  -2   0 6031.46 450.765   8
  -6  -2   0 198248. 4076.49   8
  -6  -2   0 189237. 3839.38  19
   6  -2   0 200028. 3755.78  25
  -6   2   0 197647. 3817.22  13
   6   2   0 189332. 4019.99  27
   6   2   0 193148. 4027.13  16
   6  -2   0 202099. 3902.29   3
  -7   2   0 58099.0 1577.88  13
   7   2   0 57040.5 1776.99  16
  -7  -2   0 56884.2 1635.96  19
  -7   2   0 60809.4 1414.95  20
   7  -2   0 58032.6 1642.75   3
  -7  -2   0 59009.8 1821.97   8
   7   2   0 57461.0 1780.34  27
  -7   2   0 59129.8 1788.10  23
   8  -2   0 70840.8 1939.67   3
  -8   2   0 68387.2 2082.75  23
  -8  -2   0 68458.4 2141.62   8
   8   2   0 69663.2 2056.80  16
   8   2   0 67259.1 2059.48  27
  -8  -2   0 70102.1 1949.46  19
   9  -2   0 16756.1 877.852   3
  -9   2   0 17301.3 989.143  23
  -9  -2   0 16389.6 891.392  19
  -9   2   0 16970.4 941.206  19
   9  -2   0 16863.9 1011.93  37
   9   2   0 15309.6 905.739  16
   9   2   0 15966.3 954.567  27
  10   2   0 20521.8 1076.88   3
 -10   2   0 19766.3 1095.12  19
  10  -2   0 21088.3 1049.59   3
 -10  -2   0 20239.8 1059.14  19
 -10   2   0 18348.7 1090.08  23
  10   2   0 18398.7 1087.75  27
 -11   2   0 9241.29 776.117  19
 -11   2   0 12451.0 904.209  47
  11   2   0 11275.4 871.020  27
  11  -2   0 11344.2 808.810   3
 -11  -2   0 12285.9 813.480  40
  11   2   0 10976.1 910.187  44
 -11  -2   0 11239.9 840.687  19
 -11   2   0 10976.2 888.107  23
  11   2   0 12430.1 871.590   3
 -12  -2   0 34136.1 1502.76  40
  12   2   0 31811.1 1570.37  27
  12  -2   0 33289.7 1489.70   3
 -12  -2   0 33627.9 1592.11  26
  12   2   0 31850.7 1675.45  44
 -12  -2   0 31829.0 1524.71  19
 -12   2   0 34119.2 1642.39  47
  12   2   0 33281.5 1535.22   3
  12  -2   0 34616.1 1519.02   4
 -12   2   0 31013.7 1571.00  19
 -13  -2   0 2939.85 481.633  40
  13   2   0 2455.42 421.487   3
 -13  -2   0 3074.05 501.501  19
 -13  -2   0 1739.98 439.446  26
  13   2   0 1897.10 421.106  27
  13  -2   0 2977.33 457.907   3
  13   2   0 3341.51 592.144  44
  13  -2   0 3170.36 472.460   4
 -13   2   0 2547.88 492.732  19
  14   2   0 2359.41 523.209  44
 -14  -2   0 2199.19 438.235  19
 -14  -2   0 2428.23 457.919  40
 -14   2   0 2251.08 465.204  19
  15   2   0 17653.2 1336.30  44
 -15   2   0 17579.0 1231.95  19
 -15  -2   0 19315.7 1208.31  40
 -15  -2   0 19363.0 1257.43  19
 -16   2   0 9884.81 881.903  19
  16   2   0 10965.1 1044.98  44
 -16  -2   0 9109.67 816.170  40
  17   2   0 23299.5 1418.70  44
 -17  -2   0 23823.2 1295.65  34
 -17  -2   0 24288.5 1261.81  40
  18   2   0 13609.3 977.233  44
  18  -2   0 13448.4 981.280  36
  19  -2   0 17592.9 979.907  36
  19   2   0 17899.2 955.577  44
   0   3   0 177.634 183.888   7
   0  -3   0 142.692 182.192   4
   0  -3   0 502.050 133.940   8
   0   3   0 83.1288 140.820  17
   0   3   0 206.883 137.453  29
  -1  -3   0 35187.6 1189.86  26
  -1  -3   0 39125.5 1342.30   4
  -1   3   0 36612.8 1301.25   7
   1  -3   0 39375.6 1311.80   4
  -1   3   0 33099.8 1184.92  17
  -1   3   0 35644.0 1185.32  29
   1   3   0 36019.5 1208.97  29
   1   3   0 32908.9 1156.67  17
   1   3   0 36934.3 1299.24   7
   1  -3   0 33300.7 963.634   8
  -1  -3   0 33711.7 987.250   8
  -1   3   0 35909.5 1155.74  21
  -1   3   0 34912.2 1122.70  15
   1   3   0 35092.2 1116.31  27
  -2   3   0 22566.9 994.953   7
   2   3   0 21940.3 989.411   7
   2  -3   0 21611.8 942.453   4
  -2   3   0 21192.5 860.320  15
  -2   3   0 22197.2 906.411  21
   2   3   0 22244.1 923.826  29
  -2  -3   0 22105.4 989.151   4
   2   3   0 21967.2 899.185  17
  -2  -3   0 22192.2 786.709   8
   2   3   0 22200.8 955.780  14
  -2  -3   0 22292.6 927.729  26
   2   3   0 22917.6 896.320  27
  -3   3   0 2655.13 328.816  21
  -3  -3   0 1598.63 234.367   8
   3   3   0 2770.31 322.332  27
   3  -3   0 1627.83 278.977   4
  -3  -3   0 1598.34 293.809   4
   3   3   0 1717.71 285.261  14
   3   3   0 1565.00 299.536   7
   3   3   0 2057.06 299.141  29
  -3  -3   0 2160.76 311.119  26
  -3   3   0 1417.36 292.027   7
  -3   3   0 1423.56 247.176  15
  -4   3   0 383.545 136.626  22
   4  -3   0 447.218 183.948   4
  -4   3   0 834.824 144.039   1
  -4  -3   0 592.469 199.295  26
   4   3   0 355.966 194.725   7
  -4   3   0 611.225 234.991   7
   4   3   0 651.497 199.770  27
   4   3   0 547.725 183.482  14
  -4  -3   0 411.047 167.176   8
  -5  -3   0 58084.5 1697.04   8
  -5   3   0 59781.5 1814.52   7
  -5  -3   0 56702.2 1784.81  26
   5   3   0 58300.1 1789.45  27
   5   3   0 58006.0 1823.84   7
  -5   3   0 56282.0 1659.43  22
   5   3   0 57812.4 1776.48  14
   5  -3   0 58529.6 1716.08   4
   6  -3   0 1867.56 303.434   4
  -6   3   0 1787.84 313.392   7
  -6  -3   0 2283.66 335.428  26
  -6  -3   0 1787.88 293.562  19
   6   3   0 1850.20 317.081  14
   6   3   0 2014.82 340.784   7
  -6   3   0 1795.21 305.357  13
   6   3   0 1703.49 317.536  27
  -6  -3   0 2375.82 332.064   8
  -6   3   0 1907.70 291.729  22
  -7  -3   0 19856.6 1018.23   8
   7  -3   0 17930.7 937.472   3
  -7  -3   0 18482.1 1017.04  26
  -7   3   0 16516.8 900.560  13
   7   3   0 18285.2 1017.20  27
   7   3   0 18313.7 989.946   7
  -7  -3   0 18230.6 926.715  19
   7   3   0 19313.3 992.349  14
  -7   3   0 19014.1 990.269   7
   7  -3   0 18188.6 919.438   4
   8  -3   0 300.803 192.142   3
   8   3   0 389.492 226.218  27
   8   3   0 153.577 140.496  14
  -8   3   0 478.863 212.716  23
  -8  -3   0 208.319 180.410   8
  -8  -3   0 427.984 202.240  26
  -8   3   0 67.0463 126.258  13
   8  -3   0 389.926 189.151   4
  -8  -3   0 170.243 164.240  19
   8  -3   0 170.480 187.155  37
  -8   3   0 181.030 170.652   7
  -9  -3   0 15293.7 1002.87   8
  -9   3   0 14196.0 918.956  19
   9  -3   0 15355.8 991.813  37
   9  -3   0 14436.6 894.510   4
  -9   3   0 15581.4 1049.71  23
   9   3   0 14080.8 982.036  27
  -9  -3   0 14211.0 891.800  19
   9   3   0 12288.0 814.599  14
  -9  -3   0 14496.6 983.461  26
   9  -3   0 14028.9 895.131   3
  -9   3   0 14603.0 933.660   7
 -10   3   0 103.566 158.147  23
 -10   3   0 234.009 170.042  19
  10  -3   0 263.989 136.369   3
  10   3   0 650.381 284.801  27
  10  -3   0 551.030 235.162   4
  10   3   0 529.854 186.976  14
  10   3   0 852.260 260.878  44
 -10  -3   0 453.478 230.184  19
 -10  -3   0 630.574 235.046  40
 -10   3   0 506.419 220.288   7
 -10   3   0 429.386 220.893  47
 -10  -3   0-212.965 195.795  26
 -11  -3   0 50328.0 2076.49  26
 -11   3   0 47032.7 2101.27  23
  11  -3   0 48779.2 1915.50   3
 -11   3   0 47003.3 1962.94  19
 -11   3   0 50562.9 1972.92   7
 -11  -3   0 47177.1 1931.14  19
  11   3   0 47310.9 2033.63  27
 -11   3   0 50860.1 2072.55  47
  11   3   0 49215.7 2087.71  44
  11  -3   0 52004.9 1952.01   4
  11   3   0 51757.7 2041.73   3
 -11  -3   0 51639.7 1949.61  40
  12   3   0 6547.42 705.693   3
  12  -3   0 6603.24 678.017   4
 -12   3   0 6156.73 714.592  19
 -12  -3   0 6048.07 682.454  40
 -12   3   0 6277.70 771.129  47
 -12   3   0 5323.67 723.445  23
 -12  -3   0 5697.06 701.343  26
  12   3   0 4732.12 646.510  27
 -12  -3   0 5102.66 651.681  19
 -12   3   0 5137.63 605.181   7
  12   3   0 5394.44 702.800  44
  13   3   0 7565.26 802.138  27
  13   3   0 7906.08 878.606  44
 -13  -3   0 8381.09 847.113  26
 -13   3   0 9082.82 923.016  47
 -13  -3   0 8532.38 834.831  19
 -13   3   0 7569.91 806.594  19
 -13  -3   0 8780.37 830.500  40
  14   3   0 4784.29 704.076  44
 -14  -3   0 5477.90 683.879  19
 -14  -3   0 5538.24 689.083  40
 -14  -3   0 5905.44 692.676  26
 -14   3   0 5001.93 663.138  19
  14   3   0 5316.79 649.491  27
 -15  -3   0 14910.4 1076.33  40
 -15   3   0 14896.7 1079.36  19
  15   3   0 12827.3 1121.66  44
  16   3   0 2427.01 545.152  44
 -16  -3   0 3813.21 545.822  34
 -16  -3   0 4009.47 546.363  40
 -17  -3   0 26137.0 1307.55  34
 -17  -3   0 26359.7 1254.05  40
  17   3   0 23710.8 1378.28  44
  18   3   0 7916.20 706.654  44
  18  -3   0 8323.92 678.702  36
  19   3   0 13411.3 744.977  44
   0  -4   0 16138.9 658.579   8
   0   4   0 16672.8 808.971  27
   0   4   0 17024.0 952.857   7
   0   4   0 16170.6 890.877  29
   0   4   0 15920.4 890.647  17
   0   4   0 16854.3 805.151  15
   0  -4   0 15356.3 880.391   4
  -1   4   0 634.269 241.461   7
  -1   4   0 525.252 190.869  15
   1   4   0 528.605 184.136  27
  -1  -4   0 305.560 205.714   4
   1   4   0 1213.53 280.924  17
   1   4   0 598.757 267.871   7
   1   4   0 855.617 236.818  29
   1  -4   0 408.747 128.680   8
   1  -4   0 555.241 211.434   4
  -1  -4   0 346.903 128.983   8
  -1   4   0 575.046 194.276  21
  -2  -4   0 91776.0 2132.54   8
   2   4   0 90713.9 2401.54  27
   2  -4   0 85336.0 1997.60   8
   2  -4   0 94997.9 2483.29   4
  -2  -4   0 92300.5 2517.58  26
  -2   4   0 93444.9 2385.24  15
  -2   4   0 90333.2 2442.08  21
   2   4   0 97048.1 2707.25   7
  -2   4   0 95034.3 2604.79   7
   2   4   0 93843.7 2536.86  29
   2   4   0 93354.5 2458.24  17
  -2  -4   0 90537.5 2599.24   4
  -3  -4   0 693.407 254.200  26
   3  -4   0 1024.28 262.583   4
  -3   4   0 1082.37 289.606   7
  -3  -4   0 601.586 176.881   8
   3   4   0 686.328 213.748  17
   3  -4   0 540.885 144.076   8
   3   4   0 923.812 245.415  27
  -3  -4   0 1346.40 296.813  34
  -3   4   0 1127.29 274.336  21
  -3  -4   0 682.221 267.770   4
   3   4   0 758.868 216.942  29
   3   4   0 835.707 304.816   7
  -4   4   0 12788.4 744.728  22
   4   4   0 12031.5 904.016   7
  -4  -4   0 13365.4 711.531   8
  -4  -4   0 13742.5 885.822  26
   4   4   0 13140.8 804.578  17
   4   4   0 14048.3 887.903  14
  -4   4   0 15099.8 929.625   7
   4   4   0 13509.8 860.619  29
   4  -4   0 12243.4 801.064   4
  -4  -4   0 13469.2 925.539   4
  -4  -4   0 13323.6 850.288  34
   4   4   0 12841.0 826.647  27
   5   4   0 1451.37 323.371  27
   5   4   0 2173.11 367.693  29
  -5  -4   0 2503.07 407.748  26
   5   4   0 2285.64 341.373  17
  -5  -4   0 2227.49 362.837  34
   5  -4   0 1637.78 338.144   4
  -5   4   0 1993.96 315.046  22
   5   4   0 1618.06 376.487   7
  -5  -4   0 2762.12 348.305   8
   5   4   0 2651.61 394.018  14
  -5   4   0 2571.16 407.914   7
   6   4   0 109648. 2805.45  17
  -6  -4   0 110766. 3084.07  26
  -6  -4   0 112249. 2799.49   8
   6   4   0 110224. 3216.38   7
   6   4   0 106037. 3005.82  27
   6   4   0 112115. 3003.46  14
   6   4   0 110751. 3001.57  29
   6  -4   0 105538. 2972.17   4
  -6   4   0 107959. 3043.81   7
  -6   4   0 109300. 2851.36  22
   7  -4   0 4833.48 569.381   4
   7   4   0 6344.94 561.750  17
  -7   4   0 6264.65 640.162   7
  -7   4   0 4956.27 586.711  13
   7   4   0 5434.17 592.247  14
   7   4   0 6153.46 623.782  29
  -7  -4   0 6872.45 604.201   8
  -7  -4   0 6400.28 663.009  26
   7   4   0 5811.45 672.980   7
   7   4   0 6296.18 660.731  27
   7  -4   0 6502.20 556.940  37
  -8   4   0 18035.0 1139.68  13
   8   4   0 21765.9 1203.17  29
   8   4   0 23409.9 1224.53  14
  -8  -4   0 21730.1 1159.13   8
   8   4   0 23934.8 1323.72  27
   8  -4   0 23893.6 1179.94  37
  -8  -4   0 20292.4 1164.35  40
   8   4   0 20634.1 1142.78  44
   8  -4   0 20148.9 1182.02   4
  -8   4   0 22763.0 1268.18   7
  -8   4   0 20333.8 1294.21  23
   8   4   0 20973.3 1056.89  17
  -8  -4   0 21813.8 1277.94  26
   9  -4   0 1223.72 312.966   4
  -9   4   0 781.583 263.960  13
   9   4   0 1079.01 322.433  44
  -9   4   0 1214.84 324.430   7
  -9  -4   0 1117.68 356.609  26
  -9  -4   0 1509.33 323.119  45
   9   4   0 1169.37 337.430  27
  -9  -4   0 998.009 301.049   8
  -9  -4   0 1698.97 347.275  40
   9   4   0 1168.49 327.664  14
  -9   4   0 905.692 356.587  23
   9   4   0 988.975 285.467  29
 -10  -4   0 98253.4 3203.81  26
  10   4   0 99249.6 3195.09  27
 -10   4   0 96527.6 3089.88  47
  10   4   0 99884.5 2940.82  29
 -10   4   0 96081.9 3032.55   7
 -10  -4   0 96950.3 3027.52  40
 -10   4   0 91933.5 3251.51  23
 -10   4   0 100090. 3018.60  19
  10   4   0 98314.3 3086.78  44
  10  -4   0 98154.1 3037.00   4
 -11   4   0 293.492 213.879  19
  11  -4   0 317.226 265.396   4
 -11   4   0 509.368 234.021   7
  11   4   0 107.453 230.624  44
 -11  -4   0 478.809 262.689  40
 -11   4   0 570.181 298.084  23
 -11  -4   0 394.137 304.520  26
 -11   4   0 815.228 357.630  47
  11   4   0 485.508 354.428  27
  11   4   0 106.311 235.441  29
  12   4   0 60266.1 2400.61  27
 -12  -4   0 56896.2 2364.66  26
 -12   4   0 49166.2 2366.88  23
 -12   4   0 57031.0 2202.51  19
  12   4   0 54872.1 2336.78  44
 -12   4   0 56543.6 2364.16  47
 -12  -4   0 54279.9 2251.13  40
  13   4   0 12414.3 1068.03  44
 -13   4   0 13176.7 1091.48  47
 -13   4   0 13830.8 1018.57  19
 -13  -4   0 13801.7 1084.64  40
 -13  -4   0 13411.2 1139.16  34
  13   4   0 12575.5 1040.63  27
 -13  -4   0 12685.5 1060.73  26
  14   4   0 75295.1 2801.70  44
  14   4   0 74906.6 2643.21  27
 -14  -4   0 76645.5 2806.92  34
 -14  -4   0 74978.2 2677.76  40
 -14  -4   0 79247.3 2712.78  26
  15   4   0 2716.77 536.418  44
 -15  -4   0 2521.78 460.824  40
  15   4   0 2648.15 435.300  27
 -15  -4   0 2701.40 508.707  34
 -16  -4   0 27521.4 1303.84  40
  16   4   0 25879.1 1408.40  44
 -16  -4   0 26282.0 1367.63  34
  17   4   0 14378.0 937.560  44
  17  -4   0 15328.0 861.814  36
  18   4   0 17295.8 871.592  44
   0   5   0-61.8115 164.029  15
   0   5   0-24.2275 198.726   7
   0   5   0 75.5209 157.133  21
   0  -5   0 19.0682 184.174   4
   1   5   0 316843. 6508.93  27
  -1  -5   0 310160. 6669.72  34
   1   5   0 314505. 6778.04  29
  -1   5   0 351008. 6673.32  21
  -1   5   0 338379. 6473.81  15
   1  -5   0 322443. 6633.52   4
   1   5   0 336988. 6504.59  21
  -1  -5   0 309261. 6714.29   4
  -1   5   0 344568. 6919.03   7
   1   5   0 348323. 7049.17   7
   1   5   0 341261. 6379.75  15
   2   5   0 601.461 297.963   7
  -2  -5   0 625.412 254.639   4
   2   5   0 670.979 252.714  27
  -2   5   0 579.689 222.457  15
   2   5   0 674.927 240.359  17
  -2  -5   0 1015.01 297.358  34
   2   5   0 566.763 246.674  29
  -2   5   0 1001.89 319.422   7
   2  -5   0 723.738 231.496   4
  -2   5   0 1212.01 287.208  21
   3   5   0 194523. 4439.40  17
   3   5   0 189238. 4540.56  29
   3  -5   0 181726. 4262.67   4
  -3  -5   0 181413. 4575.49   4
  -3  -5   0 186805. 4544.31  34
   3   5   0 186404. 4395.86  27
  -3   5   0 183523. 4497.47   7
  -3   5   0 201915. 4197.35  22
   3   5   0 201192. 4870.86   7
  -3   5   0 185618. 4457.76  21
  -4  -5   0 1223.71 345.626  34
   4   5   0 759.404 282.608  27
  -4   5   0 580.409 255.587   7
  -4   5   0 1371.65 283.963  22
   4   5   0 763.449 315.605   7
   4   5   0 541.696 262.960  17
   4   5   0 1122.48 318.929  29
   4  -5   0 499.073 215.076   4
  -5   5   0 106998. 3175.39   7
   5   5   0 110961. 3199.25  29
   5   5   0 106985. 2973.60  17
   5   5   0 108165. 3470.09   7
   5  -5   0 108930. 3016.70   4
  -5  -5   0 113121. 3175.97  45
  -5  -5   0 100682. 3168.49  26
  -5   5   0 113109. 2910.40  22
   5   5   0 105041. 3116.15  27
  -5  -5   0 109575. 3148.32  40
  -5  -5   0 106770. 3247.23  34
  -6  -5   0 8416.93 823.388  26
  -6   5   0 8815.08 817.346   7
   6   5   0 8948.00 809.309  29
  -6   5   0 7352.52 778.373  13
   6  -5   0 9178.69 772.476   4
  -6  -5   0 8437.51 823.822  34
   6   5   0 9228.29 730.677  17
  -6  -5   0 8940.81 800.816  40
   6   5   0 8689.51 802.707  27
  -6   5   0 9505.74 733.312  22
   6   5   0 8719.94 914.507   7
  -6  -5   0 8922.97 797.757  45
   7   5   0 111797. 3251.12  29
   7  -5   0 106794. 3133.48   4
  -7  -5   0 109463. 3389.35  34
  -7  -5   0 109018. 3212.80  45
  -7  -5   0 108272. 3251.65  40
   7   5   0 103355. 3221.72  27
   7   5   0 108722. 2961.26  44
   7   5   0 107884. 3558.82   7
   7   5   0 110524. 2956.66  17
  -7   5   0 105496. 3236.22   7
  -7  -5   0 109762. 3378.27  26
   8   5   0 4681.45 627.144  29
   8   5   0 5357.22 626.659  44
  -8  -5   0 4270.23 652.760  34
   8   5   0 4779.86 647.011  27
  -8  -5   0 4407.46 633.142  26
   8  -5   0 5212.30 624.501   4
  -8   5   0 4868.78 733.798  23
  -8  -5   0 5096.74 661.016  40
  -8  -5   0 4767.75 622.330  45
  -8   5   0 3880.76 608.720  13
  -8   5   0 4283.89 585.464   7
  -9   5   0 65485.9 2663.25  23
   9   5   0 70469.9 2465.28  29
  -9  -5   0 66534.5 2609.26  26
   9   5   0 68713.3 2571.75  27
  -9   5   0 69713.4 2504.41  47
  -9  -5   0 66160.0 2517.98  40
  -9  -5   0 68013.6 2641.99  34
   9  -5   0 63818.5 2371.39   4
  -9  -5   0 71627.8 2501.37  45
  -9   5   0 66551.8 2472.21   7
   9   5   0 66219.1 2361.63  44
 -10   5   0 15893.7 1287.19  23
 -10  -5   0 19069.3 1340.03  34
  10   5   0 17295.6 1139.08  29
 -10   5   0 20074.6 1288.62  47
 -10  -5   0 18549.7 1320.09  26
 -10  -5   0 17888.3 1247.79  40
  10   5   0 18995.1 1301.32  27
 -10   5   0 19589.5 1255.89   7
  10   5   0 18613.1 1200.56  44
 -10  -5   0 19786.5 1229.06  45
  11   5   0 40480.7 1870.69  44
  11   5   0 43718.3 1790.49  29
 -11   5   0 40912.1 2085.72  23
  11   5   0 42231.8 1994.05  27
 -11  -5   0 40740.4 1952.98  40
 -11  -5   0 43736.2 1819.52  45
 -11  -5   0 43967.5 2111.43  34
 -11   5   0 44356.0 1950.97  47
 -11  -5   0 43062.5 2051.14  26
 -12  -5   0 72255.1 2756.26  34
 -12   5   0 71476.5 2545.58  47
 -12   5   0 64446.1 2680.39  23
 -12  -5   0 67181.5 2557.56  40
  12   5   0 69353.9 2545.32  44
  12   5   0 70003.3 2608.56  27
 -13  -5   0 23323.6 1363.81  40
 -13   5   0 21329.8 1261.37  47
  13   5   0 25596.4 1447.64  44
 -13  -5   0 27010.0 1556.87  34
  13   5   0 24636.4 1415.48  27
  14   5   0 23966.0 1341.49  44
 -14  -5   0 26481.1 1472.04  34
 -14  -5   0 25681.2 1347.75  40
  14   5   0 25580.0 1336.44  27
 -15  -5   0 13203.5 947.262  34
  15   5   0 12548.3 894.832  44
 -16  -5   0 10485.9 728.170  34
  16   5   0 9851.63 707.474  44
  16  -5   0 9650.06 584.191  36
  17   5   0 11425.2 634.838  44
   0  -6   0 13275.2 932.020   4
   0  -6   0 13482.5 1004.24  45
   0   6   0 13809.8 1039.43   7
   0   6   0 12750.9 981.945  43
  -1   6   0 1564.35 350.116  21
   1   6   0 826.172 240.266  21
   1  -6   0 1494.80 344.550   4
  -1   6   0 2297.85 430.533  43
  -1  -6   0 1859.78 395.755  45
   1  -6   0 1507.82 355.978  45
  -1  -6   0 919.447 294.742   4
  -1   6   0 1134.62 332.588   7
   1   6   0 613.980 278.206   7
   1   6   0 1529.56 356.056  43
   2   6   0 20635.4 1272.66  43
  -2  -6   0 20230.3 1268.67  45
  -2  -6   0 18459.4 1175.46  34
  -2   6   0 21118.4 1284.42   7
   2  -6   0 20510.0 1203.49  45
  -2   6   0 20992.5 1267.55  43
   2  -6   0 18491.1 1088.34   4
   2   6   0 20010.6 1320.83   7
  -2  -6   0 20511.8 1221.13   4
  -3  -6   0 123.967 207.442  34
   3  -6   0 174.309 180.163  45
  -3  -6   0 363.048 226.853  45
   3   6   0 76.9949 231.563   7
  -3   6   0 320.426 230.348   7
   3   6   0 92.3919 240.968  29
   3   6   0 114.251 200.841  43
   3  -6   0-313.133 191.372   4
  -3   6   0 13.1735 235.358  43
   4  -6   0 21160.2 1213.38  45
  -4   6   0 20438.1 1278.43  43
   4   6   0 19898.0 1366.57   7
  -4   6   0 20459.9 1262.21   7
   4   6   0 19995.3 1278.17  29
   4  -6   0 21020.7 1165.15   4
   4   6   0 17927.2 1164.92  27
  -4  -6   0 18438.7 1235.76  45
  -4  -6   0 17356.0 1231.58  34
   5   6   0 11741.4 1071.74   7
  -5  -6   0 11954.0 1004.70  45
   5   6   0 11578.7 976.236  29
  -5   6   0 10972.9 999.527  13
   5   6   0 11259.9 937.892  27
   5  -6   0 11789.5 859.484   4
  -5   6   0 11786.5 950.755   7
  -5  -6   0 12298.3 1062.35  34
  -5   6   0 10863.1 952.900  43
   6   6   0 26737.4 1490.33  27
  -6   6   0 27986.3 1603.01  13
  -6   6   0 28291.5 1511.96   7
   6   6   0 28835.3 1715.02   7
   6   6   0 29275.2 1565.84  29
  -6  -6   0 25881.9 1558.03  34
  -6   6   0 26694.8 1544.80  43
   6  -6   0 28964.9 1380.78   4
  -6  -6   0 28866.9 1597.07  45
  -7   6   0 11897.6 1033.61  13
   7   6   0 11718.2 972.145  29
   7   6   0 12169.3 1102.65   7
  -7  -6   0 11968.1 1013.74  45
  -7  -6   0 11563.4 1049.69  34
   7  -6   0 12188.8 886.702   4
   7   6   0 11606.0 984.375  27
  -7   6   0 12959.5 998.504   7
  -7   6   0 11417.5 1010.21  23
  -8   6   0 17110.1 1203.95  23
  -8  -6   0 13389.2 1063.05  45
   8   6   0 14662.7 1115.75  27
   8   6   0 14222.4 1061.59  29
  -8  -6   0 13767.8 1150.71  34
   9   6   0 12399.5 884.560  44
  -9  -6   0 11038.2 943.984  45
   9   6   0 12449.7 1024.58  27
  -9   6   0 13814.6 969.528  47
   9   6   0 13361.0 993.854  29
  -9  -6   0 11907.7 1076.82  34
  -9   6   0 10614.5 982.499  23
  10   6   0 12344.3 896.174  44
 -10   6   0 11228.6 983.946  23
  10   6   0 12478.8 1018.54  27
 -10   6   0 14451.8 974.020  47
 -10  -6   0 11736.3 1051.53  34
 -10  -6   0 11239.3 926.968  45
  10   6   0 12531.0 928.352  29
  10   6   0 12825.3 957.638  43
  11   6   0 23099.1 1201.11  43
 -11   6   0 25183.3 1249.06  47
 -11  -6   0 24638.6 1474.89  34
  11   6   0 20317.1 1156.51  44
 -11  -6   0 20993.4 1176.70  45
 -11   6   0 25218.9 1454.71  23
  11   6   0 24807.8 1409.20  27
 -12  -6   0 2028.77 462.596  34
  12   6   0 2227.74 416.936  27
  12   6   0 2214.33 375.847  44
 -13  -6   0 19209.4 1176.67  34
  13   6   0 18767.7 1017.13  44
 -14  -6   0 10703.2 787.776  34
  14   6   0 9835.79 667.247  44
 -15  -6   0 5980.80 504.513  39
  15   6   0 15783.9 713.380  44
   0   7   0 1075.11 369.710  43
   0  -7   0 47.9700 266.314  45
   1   7   0 1522.25 404.817  43
  -1   7   0 1179.08 354.086  43
  -1  -7   0 1653.70 446.194  45
   1  -7   0 1524.06 412.763  45
   2  -7   0 817.562 326.477  45
   2   7   0 1027.48 362.710  43
  -2   7   0 702.323 326.916  43
  -2  -7   0 638.490 320.325  45
  -3  -7   0 1879.94 449.828  45
   3   7   0 2193.83 492.388  43
  -3   7   0 1946.23 435.476  43
   3  -7   0 1840.34 399.129  45
   4   7   0 192.851 266.610  43
  -4  -7   0 215.133 267.085  45
   4  -7   0 220.327 232.910  45
  -4   7   0 60.7915 216.034  43
  -4   7   0 378.210 236.407  13
   5   7   0-261.831 277.901  43
  -5  -7   0 395.901 288.907  34
  -5  -7   0 144.354 255.209  45
  -5   7   0 749.640 297.238  13
  -5   7   0-85.0921 220.951  43
  -6   7   0 6807.90 728.001  43
   6   7   0 8347.65 824.238  43
  -6  -7   0 6553.94 752.109  45
  -6  -7   0 6936.16 776.935  34
  -6   7   0 7738.82 742.564  23
  -7  -7   0 4872.37 641.892  34
   7   7   0 6163.66 706.518  43
  -7  -7   0 4812.88 669.474  45
  -7   7   0 5853.81 650.441  23
  -8  -7   0 1636.95 385.126  45
  -8   7   0 1287.14 324.592  23
   8   7   0 1520.09 372.761  43
  -8  -7   0 1241.94 383.062  34
  -9  -7   0 229.763 248.527  34
  -9  -7   0 280.119 230.472  45
   9   7   0 410.670 229.870  43
  10   7   0 209.632 160.693  43
 -10  -7   0 215.089 221.281  45
 -10  -7   0 93.4623 213.234  34
 -11  -7   0 13977.1 807.579  45
 -11  -7   0 16062.3 1008.48  34
  11   7   0 16319.3 848.614  43
 -12  -7   0 175.645 157.690  34
 -14  -7   0-261.255 123.283  39
   0  -8   0 1638.86 381.451  45
   0   8   0 1750.62 434.435  43
  -1  -8   0 165.661 269.996  45
  -1   8   0 551.410 308.701  43
   1   8   0 575.627 280.408  43
   1  -8   0 208.477 248.615  45
  -2   8   0 97.5129 206.912  43
  -2  -8   0 137.844 257.260  45
   2   8   0 217.126 276.515  43
   2  -8   0 255.391 237.239  45
  -3  -8   0 500.482 299.239  45
  -3   8   0 462.077 255.948  43
   3   8   0 535.156 277.640  43
   3  -8   0-66.4708 202.074  45
   4   8   0 2700.21 468.024  43
  -4   8   0 2903.39 489.275  43
   4  -8   0 2674.02 412.090  45
  -4  -8   0 2361.18 451.769  45
   5   8   0 10576.9 870.631  43
  -5  -8   0 11025.5 884.994  45
  -5   8   0 10491.4 804.187  43
  -6   8   0 12357.3 808.380  43
  -6  -8   0 13321.9 930.083  45
   6   8   0 13089.1 926.155  43
   7   8   0 118.388 200.154  43
  -7  -8   0-8.24303 187.771  45
  -8  -8   0 5212.95 533.169  45
   8   8   0 4549.50 488.153  43
   9   8   0 245.367 161.076  43
  -9  -8   0 99.1201 150.344  39
  -9  -8   0 113.962 149.200  45
  10   8   0 2466.31 275.161  43
 -10  -8   0 2260.29 280.121  45
 -11  -8   0-40.2996 117.210  39
   0   9   0 93.7598 189.201  43
   0  -9   0-4.55024 195.147  45
  -1   9   0 40367.0 1536.31  43
  -1  -9   0 39558.9 1485.57  45
   1  -9   0 38999.9 1422.25  45
   1   9   0 39241.6 1548.26  43
  -2   9   0 125.455 170.161  43
   2   9   0 56.4588 201.233  43
  -2  -9   0-115.395 195.886  45
  -3  -9   0 25749.3 1157.85  45
   3   9   0 26307.4 1188.18  43
  -3   9   0 25068.6 1094.24  43
   4  -9   0-303.297 124.024  42
  -4   9   0 128.221 144.028  43
   4   9   0 58.2097 164.324  43
  -4  -9   0 290.740 209.237  45
  -5  -9   0 18680.0 912.454  45
   5   9   0 18083.0 904.037  43
  -6  -9   0 1464.34 271.947  45
   6   9   0 1308.81 249.743  43
   7   9   0 8514.81 511.444  43
  -7  -9   0 8729.19 527.656  45
  19   0  -1 785.286 220.924  36
 -19   0   1 602.879 258.153  40
  18   0  -1 299.770 207.530  36
  18   0  -1-7.53289 169.339  44
 -18   0   1 462.515 247.949  40
 -17   0   1-64.6603 164.559  19
  17   0  -1 452.648 244.395  24
 -17   0   1 118.743 210.918  40
  17   0  -1-260.056 249.895  44
 -16   0   1 110.953 198.066  19
 -16   0   1 155.573 212.748  40
  16   0  -1 50.4782 211.775  44
  15   0  -1-78.9319 287.896  44
 -15   0   1 175.967 225.800  19
 -14   0   1 90.5030 195.392  19
  14   0  -1 240.259 160.460   3
 -13   0   1 104.095 211.116  19
  13   0  -1 224.877 233.143  28
  13   0  -1 469.957 217.508   3
 -12   0   1 44.7047 157.015  19
  12   0  -1-328.762 222.271  28
  12   0  -1 97.4773 150.233   3
  11   0  -1-17.6827 144.971   3
 -11   0   1 482.431 217.396  19
  11   0  -1 100.861 200.396  28
 -10   0   1 235.218 170.246  19
  10   0  -1 170.493 165.900   3
  10   0  -1 49.4292 170.438  28
   9   0  -1 28.8382 161.739  28
  -9   0   1-0.89947 105.776  19
   9   0  -1-60.6999 133.256   3
   8   0  -1-0.73208 114.243   3
   8   0  -1 213.358 153.782  28
   8   0  -1 194.404 176.257  25
   8   0  -1 179.654 111.180   2
  -8   0   1 37.1504 118.418  19
   7   0  -1 120.713 132.785   3
  -7   0   1 96.3849 61.9891   5
   7   0  -1 132.038 112.698   2
  -7   0   1 182.822 120.998  19
   7   0  -1 283.216 153.516  25
   6   0  -1 83.6673 120.291  25
   6   0  -1 159.102 125.197   3
   6   0  -1 64.2484 104.265   2
  -6   0   1 172.424 61.2117   5
  -6   0   1 91.0592 90.9100  19
   5   0  -1 126.031 104.263   3
   5   0  -1 179.088 98.1692   2
  -5   0   1 194.636 99.5553  19
   5   0  -1 56.6483 86.4370  25
  -5   0   1 220.542 69.1908   5
  -4   0   1 83.9174 57.7455   5
   4   0  -1 250.525 100.491   3
   3   0  -1 115.760 65.3018   3
  -3   0   1 136.948 56.1525   5
  -3   0   1 238.209 42.7157   6
  -2   0   1 226.713 37.5183   6
   2   0  -1 191.267 49.0144   3
  -1   0   1 152.990 28.0520   4
   1   0  -1 127.503 28.0900   3
   0   0   1 107.376 29.0462   1
   0   0  -1 118.459 37.5762   8
   1   0   1 167.844 36.9084   6
   1   0   1 88.4074 21.9419   5
  -2   0  -1 61.6305 74.9116   8
  -2   0  -1 44.1951 46.3554  11
   2   0   1 152.843 37.0222   6
   3   0   1 30.0120 64.8086   3
  -3   0  -1 74.0634 94.4273   8
   4   0   1 51.6427 80.0494   3
  -4   0  -1 33.2400 115.450   8
  -4   0  -1 224.644 75.4278  11
  -5   0  -1 146.622 132.049   8
   5   0   1 369.472 93.4456  16
  -5   0  -1 205.333 100.780  19
  -5   0  -1 315.005 109.309  23
  -5   0  -1 59.6727 71.8779  20
   5   0   1 123.791 94.7165   3
  -6   0  -1 90.2698 91.5304  20
  -6   0  -1-12.1549 94.0196  23
   6   0   1 153.701 113.470   3
   6   0   1 174.003 86.6814  16
   6   0   1 50.9833 107.891  28
  -6   0  -1 265.397 127.532  19
   7   0   1 186.358 130.222  28
  -7   0  -1 114.556 135.301  19
   7   0   1 89.6083 122.336   3
  -7   0  -1 195.614 126.822  23
   7   0   1-49.3354 78.3305  16
  -7   0  -1 212.713 107.902  31
   8   0   1-135.148 126.087  28
  -8   0  -1 65.2577 145.846  19
  -8   0  -1-20.2578 66.9317  31
   8   0   1 106.294 126.827   3
   9   0   1 221.504 125.600   3
   9   0   1 332.934 174.760  28
  -9   0  -1 36.7280 130.231  19
  -9   0  -1 260.637 136.188  35
  -9   0  -1 323.540 138.691  31
  10   0   1 44.1068 127.168   3
 -10   0  -1 57.4226 150.855  19
 -10   0  -1 91.5643 133.372  35
  11   0   1 254.978 184.028   3
 -11   0  -1-18.2353 175.701  19
 -11   0  -1 63.1950 149.785  35
  12   0   1 26.1183 121.738   3
 -12   0  -1 187.184 193.892  19
  12   0   1-110.254 145.091  44
  13   0   1 233.418 295.018  44
  13   0   1 38.1462 204.519   3
 -13   0  -1 79.6534 199.932  19
 -14   0  -1 129.001 183.701  40
 -14   0  -1 25.9522 168.631  19
  14   0   1 128.151 162.952  44
  15   0   1 479.023 282.896  44
 -15   0  -1 395.888 228.036  40
 -15   0  -1 423.843 246.221  19
  15   0   1 59.8036 211.997  24
  16   0   1 221.661 241.759  36
  16   0   1-191.053 146.166  44
 -16   0  -1-261.350 224.794  19
  16   0   1-398.406 251.416  24
  17   0   1-128.891 199.009  36
  18   0   1 474.323 225.548  36
  19  -1  -1 2560.56 428.134  36
 -19  -1   1 2829.15 416.052  40
  19   1  -1 2803.96 422.422  44
  18   1  -1 2415.93 472.659  44
 -18   1   1 1867.38 373.459  40
 -18  -1   1 1335.00 335.518  40
 -17   1   1 642.308 284.820  40
 -17  -1   1 844.248 314.865  40
 -17   1   1 1029.43 303.226  19
 -17  -1   1 616.578 280.324  19
  17   1  -1 164.414 249.474  44
  17   1  -1 369.734 228.936  36
 -16  -1   1 6028.77 674.863  40
 -16   1   1 5258.23 661.617  19
 -16  -1   1 5732.79 707.210  19
  16   1  -1 5597.12 771.231  44
 -15  -1   1 16467.4 1096.96  40
 -15   1   1 14363.8 1081.41  19
 -15  -1   1 14384.2 1089.89  19
  15   1  -1 14952.7 1225.03  44
  14   1  -1 11886.5 910.323   3
  14   1  -1 13867.5 1134.79  44
 -14  -1   1 12355.3 928.406  40
 -14  -1   1 12109.0 969.261  19
  14  -1  -1 13263.9 958.670   3
 -14   1   1 11313.2 941.186  19
  13   1  -1 4256.29 542.998   3
  13  -1  -1 3199.51 509.942  28
 -13  -1   1 3091.45 488.162  19
 -13  -1   1 4140.18 512.753  40
  13  -1  -1 4159.09 533.374   3
  13   1  -1 3639.30 517.850  27
 -13   1   1 3625.31 548.151  19
  12   1  -1 23292.0 1378.68  28
 -12   1   1 25386.5 1293.13  19
 -12  -1   1 23748.3 1241.02  19
  12  -1  -1 25106.4 1311.41  28
  12   1  -1 25075.3 1289.81  27
  12   1  -1 24913.3 1252.66   3
  12  -1  -1 24706.6 1231.58   3
  12   1  -1 23015.2 1176.10  16
 -12  -1   1 25836.7 1221.39  26
  11   1  -1 4206.75 480.207   3
 -11   1   1 4579.01 505.652  19
  11   1  -1 3853.17 476.906  27
  11  -1  -1 4248.11 483.685   3
 -11  -1   1 4644.41 511.255  19
  11   1  -1 4474.01 499.535  16
  11   1  -1 3480.50 516.018  28
  11  -1  -1 4489.04 526.538  28
  10  -1  -1 16348.4 928.420  28
 -10   1   1 17281.3 927.495  19
  10   1  -1 15594.3 885.810  16
  10   1  -1 16977.8 946.281  27
  10  -1  -1 17572.9 907.318   3
  10   1  -1 16720.6 908.888   3
 -10  -1   1 16548.0 900.041  19
  10  -1  -1 16691.3 1027.84  37
  10   1  -1 16419.8 1012.70  28
   9   1  -1 42490.4 1469.48  16
   9   1  -1 45061.2 1480.22   3
  -9  -1   1 42016.7 1437.31  19
   9  -1  -1 44521.1 1248.78   2
   9  -1  -1 43807.9 1436.09   3
   9  -1  -1 40302.7 1451.98  28
   9   1  -1 41001.1 1568.90  28
  -9   1   1 41523.1 1471.39  23
  -9   1   1 44564.1 1464.51  19
   8  -1  -1 19457.4 838.879   3
   8   1  -1 19719.9 863.814   3
   8  -1  -1 19078.9 723.798   2
   8   1  -1 20098.6 904.578  16
  -8   1   1 19059.4 872.055  23
  -8   1   1 20618.8 865.614  19
   8   1  -1 20306.4 957.483  28
  -8  -1   1 18314.6 832.364  19
   8  -1  -1 19660.5 929.076  25
   7   1  -1 19058.0 864.363  28
  -7  -1   1 20378.5 804.298  19
   7  -1  -1 20821.9 878.931  25
   7  -1  -1 20116.5 799.667   3
  -7   1   1 20747.0 838.080  23
  -7   1   1 19852.8 789.677  19
   7  -1  -1 19180.9 685.241   2
   6   1  -1 10163.1 551.739  28
   6  -1  -1 10140.3 548.014  25
   6  -1  -1 10688.2 518.177   3
   6   1  -1 10274.4 562.175   2
  -6   1   1 9893.25 489.563  19
  -6  -1   1 10173.7 366.032   5
  -6  -1   1 11111.1 523.816  19
  -6   1   1 10824.7 540.712  23
   6   1  -1 10565.1 583.219  25
   5   1  -1 44915.3 1251.05  25
   5   1  -1 43616.5 1251.23   2
  -5   1   1 48080.9 1171.50  13
  -5  -1   1 48010.3 1011.31   5
   5  -1  -1 48349.6 1190.06   3
  -5  -1   1 44388.5 1233.00   8
  -5  -1   1 46728.5 1176.98  19
   5  -1  -1 47471.2 1241.95  25
  -5   1   1 48322.1 1218.45  23
   4  -1  -1 161.804 100.783   3
   4   1  -1 182.545 109.432   2
   4   1  -1 245.647 98.7442   7
  -4  -1   1 113.765 63.9514   5
  -4   1   1 179.525 90.3492  13
   4  -1  -1 188.686 45.7535   1
  -4  -1   1 311.294 123.961   8
   3  -1  -1 178600. 3212.99   3
   3   1  -1 182666. 3168.39   7
  -3   1   1 186206. 3216.55  13
  -3  -1   1 172580. 3206.19   8
  -3  -1   1 186989. 3146.28   5
  -3  -1   1 175706. 3261.60   4
   2   1  -1 26963.7 651.357   7
   2  -1  -1 25993.4 665.211   3
  -2  -1   1 25748.9 613.183   8
  -2  -1   1 27779.6 663.038   5
  -2  -1   1 25953.6 703.567   4
  -2   1   1 26810.2 712.291   7
  -1  -1   1 570.752 56.2236   8
  -1  -1   1 803.773 155.050   4
   1   1  -1 825.609 128.900   7
   1  -1  -1 691.685 91.5841   9
   1  -1  -1 599.400 111.422   4
   0   1   1 250009. 4427.34   7
   0   1  -1 273608. 4503.95   7
   0  -1  -1 249779. 4361.99   4
   0  -1  -1 261141. 4544.89   8
   0  -1  -1 268055. 4347.77  10
  -1  -1  -1 217999. 3649.06   4
   1   1   1 214089. 3714.12  14
   1   1   1 221369. 3722.00   7
   1  -1   1 221412. 3731.02   4
   2   1   1 3839.11 241.807   7
   2   1   1 3625.77 221.123  14
  -2   1  -1 3797.24 211.963   1
   2  -1   1 3747.90 207.862   3
  -2  -1  -1 3539.50 250.486   8
   3   1   1 10994.7 459.677   7
   3   1   1 10600.6 455.867  16
  -3  -1  -1 10268.1 477.050   8
   3  -1   1 11181.4 409.080   3
  -3   1  -1 11171.0 362.826  13
  -4  -1  -1 78970.8 1872.79   8
  -4   1  -1 84755.6 1808.18  22
  -4  -1  -1 85155.7 1738.52  19
   4  -1   1 80245.1 1700.04   3
   4   1   1 79626.6 1784.26  16
  -4   1  -1 83158.7 1608.42  13
  -5  -1  -1 1351.79 186.884  19
   5   1   1 1516.88 103.016   6
  -5  -1  -1 1015.11 204.353   8
   5  -1   1 852.354 155.761   3
   5   1   1 1219.71 192.103  16
  -6  -1  -1 3517.83 377.199   8
   6   1   1 3615.21 326.839  27
   6   1   1 3321.58 353.924  28
  -6  -1  -1 3477.75 317.827  19
  -6   1  -1 3306.03 268.356  20
  -6  -1  -1 3623.35 291.295  31
  -6   1  -1 3492.32 335.383  23
   6   1   1 3306.42 309.591  16
  -6   1  -1 3510.51 241.416  11
   6  -1   1 2998.20 282.198   3
   7   1   1 11386.0 601.364  16
   7  -1   1 10256.4 552.146   3
   7   1   1 9706.74 641.130  28
   7  -1   1 10226.9 551.640  28
  -7  -1  -1 9448.66 517.899  31
  -7  -1  -1 10343.4 590.387  19
   7   1   1 9669.10 580.272  27
  -7   1  -1 9905.43 605.209  23
  -7   1  -1 9794.08 505.696  20
  -7   1  -1 9601.71 431.705  11
  -7  -1  -1 9058.11 631.543   8
  -8   1  -1 23465.8 1024.12  23
  -8  -1  -1 24774.2 967.943  35
  -8  -1  -1 23069.6 991.049  19
   8   1   1 23964.7 953.397  16
  -8   1  -1 22707.8 1025.03  19
   8  -1   1 22525.1 926.759   3
   8   1   1 21677.3 957.882  27
   8   1   1 24250.6 986.570   3
   8  -1   1 23799.7 960.453  28
  -8   1  -1 23315.5 875.915  20
  -8  -1  -1 22965.0 1107.59   8
  -9  -1  -1 980.388 238.758  35
  -9   1  -1 784.511 239.362  19
  -9  -1  -1 455.344 190.743  19
  -9   1  -1 628.151 167.939  35
  -9   1  -1 724.783 223.990  23
   9   1   1 641.461 196.855  16
   9  -1   1 925.798 205.031   3
   9  -1   1 749.615 199.568  28
   9   1   1 544.300 178.425   3
   9   1   1 774.568 209.392  27
  10  -1   1 2156.94 322.803   3
  10  -1   1 2557.41 361.345  28
 -10   1  -1 2231.34 315.648  35
  10   1   1 2546.36 363.225   3
 -10  -1  -1 1892.31 334.311  19
  10   1   1 2315.74 347.406  27
 -10   1  -1 2288.91 388.070  19
  11   1   1 935.700 316.228  44
 -11   1  -1 1353.59 304.239  47
 -11   1  -1 928.708 305.979  19
  11   1   1 1041.70 248.578   3
 -11   1  -1 992.562 243.191  35
 -11  -1  -1 1306.25 263.427  40
 -11  -1  -1 986.198 311.730  19
  11  -1   1 1200.23 268.328   3
  11   1   1 1027.63 251.521  27
  12   1   1 535.270 257.943  44
 -12  -1  -1 1747.89 313.388  40
 -12  -1  -1 682.754 275.605  19
 -12   1  -1 788.541 242.242  35
  12  -1   1 639.368 218.593   3
  12   1   1 802.957 267.647   3
 -12   1  -1 736.957 293.746  19
  13  -1   1 2633.82 411.807   3
  13   1   1 3690.06 628.870  44
 -13  -1  -1 3321.18 492.133  40
 -13  -1  -1 2611.95 461.424  19
 -13   1  -1 3150.05 486.722  35
 -13   1  -1 2347.18 481.961  19
  13   1   1 3124.92 423.768   3
  13   1   1 2899.26 488.453  24
 -14  -1  -1 992.637 337.774  40
  14   1   1 1190.59 338.456  24
  14   1   1 1524.30 431.391  44
 -14   1  -1 673.216 301.731  19
  14   1   1 728.730 291.601  36
 -14  -1  -1 992.192 322.372  19
 -15  -1  -1 8782.93 841.128  19
 -15  -1  -1 9417.36 800.950  40
 -15   1  -1 8800.20 874.978  19
  15   1   1 8535.07 806.212  36
  15   1   1 8326.55 776.419  24
  15   1   1 9654.38 934.734  44
 -16  -1  -1 80.8567 182.110  19
 -16   1  -1 615.968 261.431  19
  16  -1   1 428.844 265.290  24
  16   1   1-29.5474 211.629  44
  16   1   1 493.817 276.721  36
  17  -1   1 16919.5 1194.69  36
  17   1   1 17094.2 1110.50  44
  17   1   1 16047.8 974.337  36
  18   1   1 1542.72 306.128  44
  18  -1   1 1831.15 389.045  36
  19   2  -1 303.933 221.915  44
  19  -2  -1 438.873 216.181  36
 -19  -2   1 397.084 215.841  40
 -18  -2   1 13549.6 911.994  40
  18   2  -1 11030.5 948.488  44
 -18   2   1 11754.6 845.917  40
  17   2  -1 12896.7 1103.45  44
 -17  -2   1 15040.4 1032.03  40
 -16   2   1 17093.7 1150.76  19
 -16  -2   1 17767.4 1152.55  40
 -16  -2   1 16599.6 1176.26  19
  16   2  -1 16627.3 1296.41  44
 -15   2   1 6940.97 737.430  19
  15   2  -1 7216.15 876.333  44
 -15  -2   1 8280.83 835.903  19
 -15  -2   1 8384.04 802.696  40
  15   2  -1 7468.46 762.054  27
 -14   2   1 12689.0 1009.21  19
  14  -2  -1 14258.1 998.717   4
 -14  -2   1 13585.3 1049.99  19
  14   2  -1 14303.1 1029.20   3
  14  -2  -1 14552.9 1031.22   3
  14   2  -1 12773.2 1024.26  27
 -14  -2   1 13927.6 1018.20  40
  14   2  -1 13208.7 1150.19  44
  13   2  -1 37922.9 1706.70   3
 -13   2   1 36946.3 1734.35  19
 -13  -2   1 37553.4 1698.86  26
  13   2  -1 34560.9 1725.08  27
 -13  -2   1 36870.3 1723.62  19
  13   2  -1 35065.0 1836.73  44
 -13  -2   1 40005.3 1715.30  40
  13  -2  -1 40786.8 1674.63   4
  13  -2  -1 38170.2 1680.76   3
  12   2  -1 21254.9 1279.81  27
  12   2  -1 22947.3 1257.85   3
 -12   2   1 25292.7 1325.16  47
  12   2  -1 21687.3 1225.54  16
 -12  -2   1 24386.3 1239.39  40
 -12   2   1 23824.8 1290.35  19
 -12  -2   1 21906.9 1237.52  26
 -12  -2   1 24461.5 1304.08  19
  12  -2  -1 23086.2 1238.27   3
 -11  -2   1 431.684 216.351  40
  11  -2  -1 361.557 237.376  37
  11  -2  -1 153.254 146.968  28
 -11   2   1 200.966 204.235  23
  11   2  -1 216.457 174.842  16
  11   2  -1 526.797 228.065  27
 -11  -2   1 101.822 182.194  19
 -11   2   1 268.775 212.295  19
 -11   2   1 582.594 230.974  47
  11  -2  -1 289.567 197.984   3
 -11  -2   1 458.239 240.181  26
  11   2  -1 315.883 189.461   3
  10   2  -1 9582.40 722.610   3
 -10  -2   1 8529.35 691.375  26
  10  -2  -1 8918.58 781.256  37
 -10  -2   1 9337.84 705.062  19
  10   2  -1 8761.96 714.191  16
 -10   2   1 9328.39 700.651  19
 -10   2   1 9700.62 761.977  23
  10  -2  -1 9115.77 685.803   3
  10   2  -1 9347.93 767.386  27
  10  -2  -1 10017.2 684.354  28
  10   2  -1 9299.03 788.955  28
   9   2  -1 834.269 259.006  27
  -9   2   1 1100.98 260.279  23
   9   2  -1 1187.24 307.812  28
   9  -2  -1 910.316 223.157   3
   9   2  -1 738.575 230.419  16
   9  -2  -1 1143.36 280.947  37
  -9   2   1 1019.33 240.937  19
  -9  -2   1 1014.10 237.366  19
   8  -2  -1 20611.1 927.907   3
   8   2  -1 20541.4 1023.96  28
  -8   2   1 19875.7 981.561  23
   8  -2  -1 20347.8 909.256  25
  -8  -2   1 20967.0 943.830  19
   8   2  -1 21355.8 1021.42  16
  -8   2   1 19590.9 900.636  19
   8   2  -1 20254.5 1003.86  27
  -7   2   1 11179.4 670.087  23
   7   2  -1 10596.0 674.161  27
  -7  -2   1 10449.4 612.794  19
  -7  -2   1 10737.2 665.011   8
   7   2  -1 10163.2 660.996  16
  -7   2   1 10392.8 591.369  13
   7  -2  -1 10781.5 620.931   3
   7  -2  -1 11020.2 601.070  25
   7   2  -1 10447.2 668.394  28
   6   2  -1 92.0730 128.857  27
   6  -2  -1 126.253 148.368   3
   6   2  -1 137.870 136.061  28
   6   2  -1 198.543 117.664   7
  -6   2   1 380.756 156.301  23
   6   2  -1 232.439 138.384  16
   6  -2  -1 314.544 127.001  25
  -6  -2   1 156.531 146.473   8
  -6   2   1 111.970 123.540  13
   6  -2  -1 309.475 154.294  33
  -6  -2   1 320.544 140.464  19
  -5  -2   1 1995.22 244.357  19
  -5   2   1 2399.88 231.783  22
  -5   2   1 2212.42 259.760  13
  -5  -2   1 2113.19 255.995   8
   5   2  -1 2097.51 253.433  28
  -5  -2   1 2665.60 303.659  26
   5   2  -1 2121.28 249.618   7
   5  -2  -1 2255.40 237.019   4
   5  -2  -1 2097.02 220.780  25
   5   2  -1 2160.91 279.696  16
   5   2  -1 2187.28 273.379  27
  -4   2   1 25993.4 919.426   7
  -4  -2   1 25881.1 842.583   8
   4  -2  -1 27309.7 827.309   4
  -4  -2   1 27513.2 948.694  26
  -4  -2   1 26379.3 880.555  19
   4   2  -1 26782.2 950.150  16
  -4   2   1 27489.6 792.799  22
   4  -2  -1 26336.2 891.332   3
   4  -2  -1 26864.2 878.304  18
   4   2  -1 26407.1 884.405   7
  -4  -2   1 26533.8 948.825   4
  -3   2   1 21687.2 818.766   7
   3  -2  -1 20610.5 755.301   3
  -3  -2   1 21418.7 819.940   4
  -3  -2   1 21161.0 674.924   8
   3   2  -1 21081.2 764.171   7
   3   2  -1 20374.8 776.649  16
   3  -2  -1 21449.6 712.832   4
  -3  -2   1 22346.4 808.369  26
   3  -2  -1 22714.7 718.362  18
  -2   2   1 238870. 4183.92  15
  -2  -2   1 242349. 4530.30   4
   2  -2  -1 240048. 4370.08   4
   2   2  -1 229946. 4400.11   7
  -2   2   1 238099. 4485.06   7
   2   2  -1 240877. 4352.41  16
  -2  -2   1 233446. 4099.72   8
  -1  -2   1 1430.28 130.767   8
   1  -2  -1 1824.24 254.841   4
  -1   2   1 1975.45 263.139   7
  -1  -2   1 1939.04 303.686   4
  -1   2   1 1669.76 170.372  15
   1   2  -1 1711.22 248.066   7
   0  -2   1 33372.3 753.457   8
   0   2  -1 32874.8 1066.93   7
   0   2   1 31251.6 988.087   7
   0  -2  -1 32696.3 989.130   4
   0  -2  -1 34382.4 743.755   9
   0  -2  -1 34543.8 982.243   8
   0   2   1 33068.4 928.999  17
   0   2  -1 29607.8 962.642  14
   1  -2   1 25744.8 932.189   4
  -1   2  -1 27586.1 920.142   7
  -1  -2  -1 25964.3 839.104   8
  -1   2  -1 24868.9 879.189  15
   1   2   1 27113.0 810.641  17
   1   2   1 26472.0 870.473   7
  -1  -2  -1 26936.2 672.611  12
  -1  -2  -1 28082.1 658.282  10
  -1  -2  -1 25551.5 808.112   4
  -2  -2  -1 104539. 1891.33  12
  -2   2  -1 100901. 2264.03  15
   2   2   1 109516. 2275.33   7
  -2  -2  -1 106888. 1873.03  10
  -2  -2  -1 99131.4 2143.46   4
   2   2   1 102655. 2239.18  14
  -2   2  -1 108518. 2277.20   7
  -2  -2  -1 101903. 2222.48   8
  -2   2  -1 102317. 2280.73  21
   2  -2   1 103851. 2248.99   4
  -3  -2  -1 39860.6 820.469  12
  -3   2  -1 39373.8 1041.64   1
   3  -2   1 37330.3 1104.64   4
   3   2   1 40006.7 1168.61   7
  -3  -2  -1 41981.7 1044.45  19
  -3  -2  -1 37634.6 1161.04   8
  -3   2  -1 40454.1 1157.07  22
  -3   2  -1 40542.6 1210.36  21
   3   2   1 38545.8 1153.85  14
   4   2   1 29335.8 1033.23  27
  -4   2  -1 30262.6 872.518   1
   4   2   1 31410.4 1038.17   7
   4  -2   1 30517.7 976.577   4
   4  -2   1 29858.2 956.621   3
  -4   2  -1 30977.4 1021.23  22
  -4  -2  -1 30734.0 914.727  19
  -4  -2  -1 29126.5 1044.09   8
   4   2   1 30661.7 1011.27  14
  -5  -2  -1 23166.8 821.086  19
   5  -2   1 23413.4 855.220   3
   5   2   1 23631.3 743.290  24
  -5   2  -1 22257.2 787.341  13
   5   2   1 23261.9 919.066   7
   5   2   1 22466.4 873.337  14
  -5  -2  -1 23529.0 980.922   8
  -5   2  -1 22763.1 908.825  22
   5  -2   1 22894.9 864.612   4
   5   2   1 23613.4 956.781  27
  -6  -2  -1 18497.8 917.617   8
   6  -2   1 19639.5 812.179   3
  -6   2  -1 19365.6 738.753  13
   6   2   1 18715.5 888.130  27
   6  -2   1 19417.6 819.575   4
  -6  -2  -1 19636.1 805.471  19
  -6   2  -1 20330.3 902.920  22
   6   2   1 19289.9 723.253  24
   6   2   1 19571.6 821.254  14
   7   2   1 16734.6 719.270  24
   7   2   1 15644.8 850.413  27
  -7  -2  -1 16331.4 918.853   8
  -7   2  -1 16377.5 618.750  11
  -7   2  -1 16649.1 703.738  20
   7   2   1 16253.2 766.683  14
  -7   2  -1 16132.1 888.005  23
   7  -2   1 15186.1 750.212   3
  -7  -2  -1 16222.7 779.795  19
  -8  -2  -1 10732.1 789.309   8
   8   2   1 10196.9 617.080  14
  -8  -2  -1 10082.4 647.755  19
   8  -2   1 9951.50 630.869   3
  -8   2  -1 10726.7 579.078  20
  -8   2  -1 9941.57 741.015  23
   8   2   1 10535.3 735.620  27
   8   2   1 10176.3 599.098  24
  -9   2  -1 2607.18 409.024  19
   9  -2   1 2134.36 323.876   3
  -9  -2  -1 2905.78 450.577   8
   9   2   1 2767.06 399.086  27
   9   2   1 2141.12 306.320  24
  -9   2  -1 2189.22 383.135  23
  -9  -2  -1 3031.41 387.683  19
  10   2   1 1733.50 294.929  24
 -10   2  -1 1562.01 295.066  35
  10  -2   1 1207.41 259.131   3
 -10   2  -1 1214.98 332.668  23
 -10   2  -1 1915.23 372.462  47
  10   2   1 1267.75 339.145  44
 -10   2  -1 1579.64 335.021  19
  10   2   1 1666.06 321.436   3
  10   2   1 1160.41 307.733  27
 -10  -2  -1 1344.87 288.058  19
  11   2   1 2759.24 492.281  44
  11   2   1 2979.55 460.527  27
 -11  -2  -1 2992.60 408.244  40
  11   2   1 2699.79 421.956   3
 -11   2  -1 2156.76 436.463  19
  11   2   1 2337.55 356.695  24
 -11  -2  -1 2310.45 415.945  19
  11  -2   1 2718.90 393.504   3
  11   2   1 2316.66 356.382  36
  11  -2   1 2973.48 428.146   4
 -11   2  -1 3082.70 476.005  47
 -11   2  -1 2271.09 457.137  23
 -11   2  -1 1984.21 353.469  35
 -12   2  -1 1570.03 452.239  19
 -12  -2  -1 1627.65 407.710  19
  12   2   1 1927.10 362.481   3
  12  -2   1 1844.23 349.078   3
  12   2   1 2434.75 507.218  44
  12   2   1 1702.22 341.820  36
  12  -2   1 2148.91 387.645   4
  12   2   1 1285.66 337.815  27
 -12   2  -1 1631.94 415.532  47
 -12  -2  -1 2179.88 387.253  40
 -12   2  -1 2018.40 377.466  35
  13   2   1 6562.95 633.299  36
  13   2   1 7772.14 881.129  44
 -13  -2  -1 7949.70 776.727  19
 -13  -2  -1 7279.09 771.776  26
 -13   2  -1 7426.26 812.412  19
 -13  -2  -1 8262.49 754.977  40
  13   2   1 7892.54 735.379   3
  13  -2   1 8059.24 716.982   3
  13  -2   1 8210.20 763.461   4
 -14   2  -1 70.7975 183.944  19
  14   2   1 225.910 303.143  44
 -14  -2  -1 13.0542 193.469  19
 -14  -2  -1-125.356 203.454  40
 -14  -2  -1 270.710 257.393  26
 -15  -2  -1 2749.25 473.317  40
  15   2   1 2137.94 524.511  44
 -15  -2  -1 2980.32 491.298  19
 -15   2  -1 2599.72 494.262  19
 -16   2  -1 1101.91 365.333  19
 -16  -2  -1 141.762 168.932  19
  16   2   1 540.669 297.304  44
  16  -2   1 1094.98 360.122  24
  17   2   1 555.536 275.393  44
  17  -2   1 832.457 317.060  36
  18  -2   1 4046.07 513.297  36
  18   2   1 4086.23 499.891  44
  19   3  -1 44047.8 1583.14  44
 -18  -3   1 38.4989 142.336  40
 -18   3   1 47.5639 171.665  40
  18   3  -1 35.7416 201.468  44
  17   3  -1 22378.1 1373.81  44
 -17  -3   1 25125.9 1311.03  34
 -17  -3   1 22647.5 1253.90  40
 -16  -3   1 9487.23 875.376  34
 -16  -3   1 9602.75 866.695  40
  16   3  -1 9081.23 925.153  44
 -15   3   1 56834.7 2173.28  19
  15   3  -1 56436.3 2448.91  44
  15   3  -1 54933.5 2215.54  27
 -15  -3   1 58629.2 2290.43  40
 -14   3   1 705.525 275.641  19
  14   3  -1 771.952 321.826  27
 -14  -3   1 1059.87 334.970  26
  14   3  -1 1100.84 404.275  44
 -14  -3   1 1157.34 375.760  40
 -13   3   1 3957.94 609.053  47
  13   3  -1 3901.02 622.912  44
 -13  -3   1 3439.22 556.205  19
 -13  -3   1 4091.26 588.570  40
  13  -3  -1 3116.66 466.005   4
  13  -3  -1 4317.21 579.471   3
  13   3  -1 3364.24 591.075  27
 -13   3   1 3167.25 521.798  19
  13   3  -1 3788.82 582.598   3
 -13  -3   1 4021.55 598.899  26
 -12   3   1 29359.9 1547.83  47
 -12   3   1 32914.2 1556.74   7
 -12   3   1 29842.0 1655.41  23
  12   3  -1 30125.3 1642.51  44
  12  -3  -1 31909.0 1556.36   3
 -12  -3   1 31068.1 1594.11  19
  12   3  -1 31214.6 1662.81  27
 -12   3   1 29941.2 1508.93  19
  12  -3  -1 34801.1 1542.41   4
 -12  -3   1 31481.8 1546.80  40
 -12  -3   1 32663.9 1650.46  26
  12   3  -1 30727.4 1582.21   3
  11  -3  -1 99365.3 2782.28   4
 -11   3   1 89876.2 2775.88  19
 -11  -3   1 96296.7 2988.11  26
 -11  -3   1 93411.3 2787.04  40
  11  -3  -1 97078.9 2883.67   3
 -11  -3   1 91520.1 2878.66  19
 -11   3   1 92784.0 2844.69  47
 -11   3   1 91069.4 3026.34  23
  11   3  -1 92901.6 2974.84  44
 -11   3   1 97145.0 2855.21   7
  11   3  -1 92998.9 3007.19  27
  11   3  -1 87819.2 2685.37  14
 -10  -3   1 34663.2 1463.24  40
 -10   3   1 35043.8 1520.57   7
  10   3  -1 34136.9 1484.67  14
  10   3  -1 35605.3 1631.99  27
 -10   3   1 34521.2 1481.27  19
 -10   3   1 32151.1 1578.33  23
 -10  -3   1 34239.8 1590.72  26
  10   3  -1 33707.0 1558.41  44
 -10  -3   1 31999.3 1483.02  19
  10  -3  -1 32785.6 1486.46   3
  10  -3  -1 34617.8 1427.59   4
  10  -3  -1 32710.9 1578.98  37
   9  -3  -1 46700.6 1800.91  37
   9   3  -1 43567.8 1781.19  27
  -9  -3   1 45074.3 1796.54  26
   9   3  -1 47328.4 1730.01  14
  -9   3   1 45583.3 1647.71  19
  -9  -3   1 43912.0 1689.36  19
   9   3  -1 46281.4 1812.41  16
  -9   3   1 45338.8 1711.57   7
  -9   3   1 44968.1 1819.50  23
   9  -3  -1 44915.1 1703.45   3
   9  -3  -1 48155.0 1651.79   4
  -8   3   1 68868.6 2127.42   7
   8  -3  -1 68198.5 2132.50  37
  -8  -3   1 69944.4 2121.40   8
  -8   3   1 67139.0 2084.69  13
  -8   3   1 67933.0 2208.17  23
   8   3  -1 65815.9 2179.74  16
  -8  -3   1 71337.1 2236.12  26
   8   3  -1 68543.5 2127.58  14
   8  -3  -1 71853.7 2038.93   4
   8   3  -1 72803.7 2257.95  27
   8  -3  -1 68664.2 2117.32   3
  -7   3   1 65240.2 2057.30  23
  -7   3   1 66254.4 2026.80   7
  -7  -3   1 65209.6 1972.73  19
   7  -3  -1 65855.6 1895.18   4
   7   3  -1 64984.6 1987.74   7
   7   3  -1 64058.6 2054.06  27
  -7  -3   1 67386.7 2095.20  26
   7   3  -1 65758.9 2077.23  16
   7  -3  -1 67295.9 2012.77   3
   7   3  -1 66719.2 2026.79  14
  -7  -3   1 68032.4 1971.79   8
  -7   3   1 61452.7 1954.58  13
   6   3  -1 178638. 3942.16  14
   6   3  -1 175185. 3926.70  27
  -6  -3   1 183214. 3775.30   8
   6   3  -1 179934. 3986.63  16
  -6   3   1 176460. 3923.99   7
   6  -3  -1 183599. 3789.15   4
  -6  -3   1 179057. 3995.19  26
   6   3  -1 175430. 3909.56   7
  -6   3   1 176091. 3654.75  22
  -6   3   1 167427. 3840.36  13
  -5   3   1 24329.6 1068.46   7
  -5   3   1 23745.8 896.624  22
   5   3  -1 24455.5 1075.17  16
   5  -3  -1 24118.8 988.895   4
  -5  -3   1 25055.3 940.925   8
  -5  -3   1 25275.1 1104.97  26
   5   3  -1 24026.6 1070.65   7
   5   3  -1 25300.3 1084.14  14
   5  -3  -1 24039.2 984.984  33
   5   3  -1 23524.1 1026.53  27
  -4   3   1 66072.4 1606.92  22
   4   3  -1 63773.3 1782.80  27
  -4  -3   1 64769.8 1612.85   8
  -4  -3   1 63354.6 1947.19   4
  -4  -3   1 66349.5 1897.77  26
  -4   3   1 65210.8 1320.83   1
   4  -3  -1 61654.5 1750.81   4
  -4   3   1 67744.5 1916.91   7
   4   3  -1 61075.9 1864.91   7
   4   3  -1 58190.0 1806.69  14
   3  -3  -1 64969.0 1799.35   4
   3   3  -1 65716.4 1750.63  27
   3  -3  -1 65979.9 1557.93  18
   3   3  -1 67329.8 1880.01  14
  -3  -3   1 68447.7 1888.35  26
  -3  -3   1 65966.1 1555.36   8
  -3  -3   1 65704.5 1970.95   4
   3   3  -1 63501.9 1889.97   7
  -3   3   1 66580.9 1740.71  21
  -3   3   1 65102.7 1890.35   7
   2   3  -1 119515. 2798.77  17
  -2  -3   1 123729. 2868.16  26
   2   3  -1 125320. 2816.41  29
  -2  -3   1 122780. 2442.55   8
   2   3  -1 123790. 2864.94  14
   2   3  -1 127596. 2966.78   7
   2  -3  -1 132929. 2870.35   4
  -2   3   1 121356. 2664.88  21
  -2   3   1 128260. 2942.59   7
   2   3  -1 128057. 2705.73  27
  -2  -3   1 126003. 3034.11   4
   2  -3  -1 128025. 2438.64  18
  -2   3   1 124722. 2603.74  15
  -1   3   1 25789.7 861.795  15
  -1  -3   1 29287.2 1187.61   4
   1   3  -1 26903.5 1014.84  29
   1   3  -1 26803.0 1037.50  17
  -1  -3   1 26672.4 745.890   8
  -1   3   1 29427.6 1116.42   7
  -1   3   1 27612.1 918.273  21
  -1   3   1 24615.7 977.642  29
   1   3  -1 28369.5 1125.29   7
   1   3  -1 26253.8 1043.55  14
   1  -3  -1 26072.2 1023.40   4
   1  -3  -1 26927.0 907.220   8
   0  -3  -1 247998. 4733.87  26
   0  -3  -1 246452. 4621.28   8
   0  -3  -1 231851. 4802.03   4
   0   3   1 246225. 4743.99  17
   0   3   1 246227. 4705.36  27
   0   3  -1 260818. 5017.58   7
   0   3  -1 247880. 4865.25  17
   0   3  -1 238268. 4753.58  29
   0  -3   1 273268. 5084.15   4
   0   3   1 270044. 4994.09   7
   0  -3   1 245800. 4314.39   8
   0   3   1 243180. 4792.67  29
  -1   3  -1 38719.8 1292.13  15
   1   3   1 36597.7 1312.00   7
  -1  -3  -1 38538.8 1225.07  26
  -1  -3  -1 38285.8 1167.80   8
   1  -3   1 39104.6 1349.58   4
   1   3   1 38706.2 1236.03  27
  -1   3  -1 38397.9 1347.14   7
  -1  -3  -1 37754.0 1258.67   4
  -1   3  -1 36731.7 1289.62  17
   1   3   1 38784.8 1211.25  17
   1   3   1 39083.0 1270.53  29
  -1   3  -1 39018.8 1244.24  29
   1  -3   1 36631.6 926.325   8
  -1   3  -1 38776.3 1293.52  21
   2   3   1 74320.1 1940.22  29
  -2  -3  -1 72417.2 1897.30  26
   2   3   1 73991.9 1845.67  17
   2  -3   1 70633.6 1966.07   4
  -2  -3  -1 69514.8 1889.81   4
   2   3   1 72333.1 1912.37  27
  -2   3  -1 73897.2 2016.06   7
  -2  -3  -1 74909.4 1847.92   8
  -2   3  -1 71018.6 1969.64  21
   2   3   1 70147.5 1990.63   7
  -2   3  -1 70036.8 1938.22  15
  -3  -3  -1 327.003 157.509  26
  -3   3  -1 649.710 214.467  15
  -3  -3  -1 449.968 177.398   8
   3   3   1 520.482 184.582  14
  -3   3  -1 558.667 222.968   7
   3  -3   1 432.709 195.949   4
  -3   3  -1 501.265 209.770  21
   3   3   1 1041.95 226.091  29
   3   3   1 537.486 175.585  27
   3   3   1 527.729 208.627   7
   3   3   1 455.376 165.414  17
  -4   3  -1 164773. 3755.44  22
   4   3   1 180832. 3915.71   7
  -4   3  -1 168109. 3900.63  21
  -4   3  -1 176201. 3848.52   7
  -4   3  -1 184694. 3537.38   1
  -4  -3  -1 179063. 3778.32   8
   4   3   1 180100. 3816.58  14
   4   3   1 174226. 3833.17  27
   4   3   1 178795. 3786.10  29
   4  -3   1 178571. 3807.35   4
   5  -3   1 66150.1 1916.26   4
  -5   3  -1 65660.8 1950.19  22
  -5  -3  -1 66402.2 1803.71  19
   5   3   1 67368.7 2024.88   7
  -5   3  -1 62713.6 1925.12   7
   5   3   1 67627.2 1922.20  14
   5   3   1 62900.7 1960.78  27
   5   3   1 64195.9 1883.93  29
  -5  -3  -1 65577.4 1948.30   8
  -6  -3  -1 147708. 3293.64  19
   6  -3   1 154451. 3457.87   4
   6   3   1 148473. 3404.58  29
  -6  -3  -1 153894. 3575.08   8
   6   3   1 142488. 3535.81  27
   6   3   1 154976. 3596.69   7
   6   3   1 149592. 3406.91  14
  -6   3  -1 150431. 3503.72   7
  -6   3  -1 141398. 3319.28  13
  -6   3  -1 144810. 3491.32  22
   7  -3   1 8106.51 624.438   4
  -7  -3  -1 7544.32 661.190   8
  -7   3  -1 6866.27 600.625   7
   7   3   1 7546.51 594.899  14
  -7  -3  -1 7446.81 577.845  19
  -7   3  -1 8094.78 593.052  13
  -7   3  -1 7516.32 650.071  22
   7   3   1 7411.49 660.655  27
   7   3   1 7063.09 576.405  29
   8  -3   1 65425.0 2045.93   4
  -8  -3  -1 64681.1 2216.08   8
   8   3   1 59931.2 1917.80  29
  -8   3  -1 59417.9 2223.26  23
   8   3   1 58792.3 2097.92  27
  -8  -3  -1 61454.8 1942.68  19
   8   3   1 61784.5 1927.10  14
  -9  -3  -1 1544.32 372.917   8
   9   3   1 3438.72 498.442  44
  -9   3  -1 1730.52 380.384  23
  -9  -3  -1 1436.33 310.489  19
   9   3   1 1521.36 296.718  29
   9  -3   1 2702.06 420.397   4
   9   3   1 1698.40 375.799  27
  -9   3  -1 2395.04 427.183  47
 -10   3  -1 82000.9 2886.21  23
  10   3   1 84315.9 2818.18  44
 -10  -3  -1 84801.4 2569.55  40
 -10  -3  -1 83158.9 2763.94  26
 -10  -3  -1 80602.2 2564.08  19
  10   3   1 83909.1 2760.40  27
 -10   3  -1 88635.7 2719.64   7
 -10   3  -1 87967.9 2860.55  47
  10  -3   1 86054.1 2631.64   4
 -10   3  -1 81334.4 2755.01  19
 -11  -3  -1 9516.94 826.810  19
 -11  -3  -1 9130.99 781.471  40
 -11   3  -1 8199.51 851.323  19
  11   3   1 11074.0 884.035   3
  11  -3   1 10001.1 825.597   4
 -11   3  -1 10240.6 861.503   7
 -11   3  -1 9615.86 947.991  23
  11   3   1 9026.30 889.979  44
  11   3   1 8630.60 849.906  27
 -11   3  -1 10287.0 946.379  47
 -11  -3  -1 10093.6 932.002  26
  12   3   1 29873.1 1576.64  27
 -12   3  -1 32224.2 1765.78  47
  12  -3   1 31100.1 1560.82   4
 -12  -3  -1 30581.3 1636.36  26
  12   3   1 32599.8 1589.45   3
 -12  -3  -1 29690.8 1547.51  19
 -12   3  -1 28504.6 1624.90  19
  12   3   1 26574.5 1622.31  44
 -12   3  -1 29817.6 1732.87  23
 -12  -3  -1 30935.5 1538.73  40
 -12   3  -1 32353.9 1599.78   7
 -13   3  -1 6825.59 788.693  19
 -13  -3  -1 7092.72 762.530  19
  13   3   1 6729.53 847.927  44
 -13  -3  -1 7318.95 792.411  26
 -13  -3  -1 6725.47 732.295  40
  13   3   1 7548.22 768.570  27
 -13   3  -1 7032.03 846.794  47
  14   3   1 33657.2 1856.04  44
 -14  -3  -1 35071.5 1690.31  40
  14   3   1 35047.7 1623.03  27
 -14   3  -1 33375.4 1758.12  19
 -14  -3  -1 35290.0 1736.06  26
 -14  -3  -1 35727.3 1732.04  19
  15   3   1 17959.9 1315.95  44
 -15  -3  -1 18653.4 1171.76  40
 -15   3  -1 18384.3 1221.54  19
 -16  -3  -1 17691.8 1149.25  34
  16   3   1 17167.4 1213.74  44
  17   3   1 5361.76 635.035  44
 -17  -3  -1 6207.02 608.701  34
  17  -3   1 5463.78 591.098  36
  18   3   1 30213.7 1299.48  44
  18  -3   1 30713.1 1249.61  36
  18   4  -1 44989.2 1591.40  44
 -17  -4   1 2775.21 409.869  34
 -17  -4   1 2857.55 433.063  40
  17   4  -1 2715.66 461.341  44
 -16  -4   1 156320. 4046.54  40
 -16  -4   1 163333. 4157.11  34
  16   4  -1 157640. 4170.52  44
 -15  -4   1 218.676 261.537  34
  15   4  -1 80.6944 299.391  44
  15   4  -1 63.6188 223.629  27
 -15  -4   1 1.85226 281.100  40
  14   4  -1 86659.8 2947.87  27
 -14  -4   1 83669.8 2914.61  40
 -14  -4   1 87564.7 3044.90  34
  14   4  -1 84734.4 2993.17  44
 -13  -4   1 356.292 226.896  26
 -13   4   1 283.456 237.028  47
 -13  -4   1 102.826 236.684  34
 -13  -4   1 114.429 254.230  40
  13   4  -1-2.08144 229.106  27
  13   4  -1 197.876 258.541  44
 -12   4   1 119566. 3313.64  19
 -12   4   1 122470. 3449.82   7
 -12  -4   1 118136. 3668.79  34
 -12  -4   1 114649. 3519.87  40
 -12   4   1 102483. 3578.15  23
 -12  -4   1 117671. 3626.09  26
  12   4  -1 111004. 3517.81  44
 -12   4   1 116064. 3457.75  47
  12   4  -1 120289. 3668.73  27
  12   4  -1 113725. 3614.18   3
  12   4  -1 119854. 3347.67  29
  12  -4  -1 113599. 3365.91   4
  11   4  -1 21716.3 1287.36  29
 -11   4   1 22679.1 1466.98  23
 -11  -4   1 22526.2 1417.77  26
 -11   4   1 23002.9 1257.41  19
  11   4  -1 23160.6 1386.33  44
 -11   4   1 23173.8 1343.38  47
 -11  -4   1 22062.9 1352.36  40
 -11   4   1 24848.9 1369.90   7
  11   4  -1 23236.9 1288.43  14
  11  -4  -1 23273.1 1310.73   4
  11   4  -1 22527.1 1407.79  27
  10   4  -1 205145. 5114.72  27
 -10  -4   1 209035. 5171.24  26
 -10   4   1 212539. 4753.22  19
 -10   4   1 186447. 5070.27  23
  10  -4  -1 205228. 4909.89  37
  10   4  -1 199421. 4873.74  44
  10  -4  -1 199373. 4825.61   4
  10   4  -1 202932. 4886.14  29
 -10   4   1 205294. 4859.83  47
 -10   4   1 206810. 4934.19   7
  10   4  -1 212757. 4902.13  14
 -10  -4   1 202950. 4942.88  40
   9  -4  -1 25386.5 1317.21   4
   9   4  -1 26107.2 1353.64  29
   9   4  -1 25211.9 1399.76  27
   9   4  -1 25512.3 1297.77  44
   9  -4  -1 27138.7 1346.13  37
   9   4  -1 26062.8 1352.56  14
  -9   4   1 25618.8 1235.29  19
  -9  -4   1 25183.4 1332.45  40
  -9   4   1 26533.7 1374.12   7
  -9  -4   1 24472.9 1411.02  26
  -9   4   1 22679.2 1378.55  23
  -9   4   1 21029.7 1294.12  13
  -9   4   1 24497.5 1264.05  47
   8   4  -1 191700. 4545.84  14
   8  -4  -1 180054. 4425.80   4
   8   4  -1 190582. 4535.14  29
  -8   4   1 185290. 4659.53  23
   8   4  -1 187287. 4643.49   7
  -8   4   1 186697. 4533.60   7
  -8  -4   1 196397. 4530.37  40
   8   4  -1 193766. 4646.71  27
  -8  -4   1 203971. 4770.88  26
  -8  -4   1 198959. 4319.15   8
   8  -4  -1 200268. 4409.28  37
  -7   4   1 31844.1 1548.68  13
   7  -4  -1 39396.4 1475.60  37
  -7   4   1 38711.8 1634.60   7
   7   4  -1 39486.0 1652.33  27
  -7  -4   1 40014.0 1709.65  26
   7   4  -1 38796.2 1627.88  14
   7   4  -1 36199.1 1666.66   7
   7  -4  -1 36723.8 1541.47   4
  -7  -4   1 38535.6 1666.55  34
  -7  -4   1 41283.8 1464.79   8
   7   4  -1 37499.1 1598.94  29
   6   4  -1 154571. 4073.94   7
   6   4  -1 163964. 3937.91  27
  -6  -4   1 174598. 4131.54  26
  -6   4   1 165852. 4000.89   7
   6   4  -1 163698. 3963.20  14
   6   4  -1 163052. 3940.75  29
  -6   4   1 170167. 3620.84  22
  -6  -4   1 164656. 3567.32   8
   6  -4  -1 161411. 3870.68   4
  -6  -4   1 165460. 4015.28  34
  -5   4   1 178638. 4198.06   7
   5   4  -1 178203. 4093.54  27
   5   4  -1 175689. 4364.48   7
   5   4  -1 186140. 4238.87  14
  -5  -4   1 180980. 4259.88  26
  -5  -4   1 179664. 3707.61   8
   5   4  -1 176157. 4150.88  29
  -5   4   1 185302. 3798.99  22
   5  -4  -1 178362. 4054.65   4
   5   4  -1 171447. 4026.70  17
  -5  -4   1 181341. 4233.16  34
   4   4  -1 160264. 3707.87  27
   4  -4  -1 159160. 3661.19   4
  -4  -4   1 161852. 3850.69  34
  -4   4   1 160591. 3853.70   7
   4   4  -1 160364. 3812.42  29
   4   4  -1 157959. 3735.22  17
   4   4  -1 166040. 3893.15  14
  -4  -4   1 162903. 3320.70   8
  -4  -4   1 163497. 4069.18   4
  -4  -4   1 163144. 3893.05  26
  -4   4   1 165291. 3425.09  22
   4   4  -1 158331. 3992.49   7
   4  -4  -1 166014. 3490.30  33
   3   4  -1 22284.6 1019.58  27
  -3  -4   1 21196.5 1163.63   4
   3   4  -1 22972.2 1189.79   7
   3   4  -1 21398.4 1100.73  14
   3   4  -1 20934.5 1073.44  29
  -3   4   1 24946.5 1074.02  21
   3  -4  -1 21522.4 996.416   4
   3  -4  -1 18768.7 810.085   8
  -3   4   1 23062.6 1130.16   7
  -3  -4   1 20560.8 1070.24  34
   3  -4  -1 22839.5 882.498  33
   3   4  -1 22612.7 1087.17  17
  -3  -4   1 21697.4 798.088   8
   2   4  -1 199497. 4415.92  29
   2  -4  -1 189650. 3940.33   8
  -2   4   1 207185. 4122.08  15
   2   4  -1 203937. 4423.36  17
  -2  -4   1 201814. 3796.08   8
   2  -4  -1 205858. 4300.78   4
  -2  -4   1 201684. 4605.77   4
   2   4  -1 221372. 4703.20   7
  -2   4   1 206136. 4250.80  21
   2   4  -1 204247. 4229.12  27
  -2   4   1 211891. 4516.60   7
  -1   4   1 258835. 5199.11   7
   1  -4  -1 239957. 4949.28   4
   1   4  -1 232239. 4743.25  27
   1   4  -1 262637. 5238.69   7
  -1  -4   1 250595. 5203.40   4
  -1  -4   1 235787. 4340.38   8
   1  -4  -1 224411. 4549.30   8
  -1   4   1 246000. 4688.84  15
   1   4  -1 246351. 5074.82  17
   1   4  -1 239329. 5015.10  29
  -1   4   1 255961. 4829.56  21
   0   4  -1 109353. 2804.76   7
   0   4   1 101374. 2683.46  29
   0  -4   1 100831. 2068.75   8
   0   4  -1 110862. 2637.62  15
   0  -4   1 107588. 2772.57   4
   0   4   1 105984. 2452.75  21
   0   4   1 98833.7 2532.61  27
   0   4  -1 99000.7 2391.68  27
   0  -4  -1 98681.9 2335.20   8
   0   4  -1 97692.1 2619.81  29
   0  -4  -1 95144.2 2593.11   4
   0   4  -1 103788. 2736.46  17
   0   4   1 110999. 2858.17   7
   0   4   1 108069. 2378.19  15
  -1  -4  -1 123603. 3135.34   4
  -1   4  -1 135666. 3310.45   7
  -1   4  -1 132404. 3164.17  29
  -1  -4  -1 127555. 2857.86   8
  -1   4  -1 139086. 3172.65  15
   1   4   1 135864. 3379.96   7
   1   4   1 128960. 3200.04  29
   1  -4   1 133510. 3193.25   4
   1   4   1 137383. 3151.15  17
  -1  -4  -1 124722. 3117.79  26
  -1   4  -1 135576. 3206.41  21
   1   4   1 126601. 3079.12  27
   2   4   1 38814.8 1392.03  17
  -2  -4  -1 36444.0 1246.59   8
   2  -4   1 37190.1 1421.69   4
  -2   4  -1 38273.4 1433.03  15
   2   4   1 36916.8 1447.05  29
  -2  -4  -1 33112.4 1383.79   4
  -2   4  -1 38067.3 1481.97  21
   2   4   1 39527.1 1600.34   7
  -2  -4  -1 36161.6 1426.03  26
  -2   4  -1 35717.2 1464.14   7
   2   4   1 38571.6 1428.21  27
   3   4   1 302619. 6060.26  27
   3  -4   1 280664. 5963.88   4
  -3   4  -1 303891. 6181.91  21
   3   4   1 312987. 6358.30   7
   3   4   1 294976. 6040.31  29
  -3  -4  -1 303190. 5772.96   8
  -3   4  -1 303012. 6068.80  15
  -3  -4  -1 300780. 5993.83  34
  -3  -4  -1 287867. 6013.36  26
   3   4   1 314720. 5902.89  17
  -3  -4  -1 281898. 6025.83   4
  -3   4  -1 289230. 6103.43   7
   4   4   1 25887.9 1210.51  29
  -4  -4  -1 24912.5 1088.19   8
  -4   4  -1 24984.5 1276.88  21
  -4   4  -1 24493.1 1163.74  22
   4  -4   1 23377.1 1166.14   4
   4   4   1 23211.7 1270.87   7
  -4  -4  -1 24122.0 1199.51  26
   4   4   1 22943.7 1166.37  27
   4   4   1 26462.6 1109.62  17
  -4   4  -1 25200.8 1247.29   7
  -5  -4  -1 355502. 6769.56   8
  -5   4  -1 324273. 6820.16  22
   5   4   1 348602. 6898.67  29
  -5  -4  -1 336518. 6953.64  26
  -5   4  -1 344236. 7002.67   7
   5   4   1 350713. 7014.07  27
   5  -4   1 324681. 6901.45   4
   5   4   1 350986. 7252.26   7
   5   4   1 348575. 6601.63  17
   6   4   1 7752.42 765.417   7
   6   4   1 8678.52 751.951  27
   6   4   1 8731.22 722.871  29
  -6  -4  -1 8455.75 737.137  26
   6   4   1 9204.39 636.777  17
   6  -4   1 7709.30 709.472   4
  -6   4  -1 6031.76 633.210  13
  -6  -4  -1 8464.65 691.588   8
  -6   4  -1 9060.27 766.068   7
  -6   4  -1 8147.60 709.227  22
   7   4   1 190168. 4539.54  27
  -7  -4  -1 182950. 4471.72  26
   7  -4   1 175784. 4392.78   4
  -7   4  -1 181918. 4439.15   7
  -7  -4  -1 196521. 4409.10   8
   7   4   1 184059. 4653.09   7
   7   4   1 183731. 4294.68  29
  -7   4  -1 174547. 4362.07  22
  -8   4  -1 1000.69 297.589   7
   8   4   1 983.605 272.753  44
   8   4   1 1177.06 262.606  29
   8   4   1 935.470 318.099  27
  -8   4  -1 1539.30 427.270  23
   8  -4   1 921.037 315.714   4
  -8  -4  -1 1182.22 299.036  45
  -8  -4  -1 431.533 253.291  26
  -8  -4  -1 755.792 277.361   8
  -8  -4  -1 888.979 302.016  40
  -9  -4  -1 158431. 4052.33   8
  -9  -4  -1 156910. 3879.92  45
  -9   4  -1 151655. 4028.89   7
   9  -4   1 142872. 3937.19   4
  -9  -4  -1 141645. 3853.79  40
  -9   4  -1 131641. 4170.24  23
   9   4   1 144730. 3949.35  44
   9   4   1 151413. 4080.74  27
  -9  -4  -1 150071. 4118.13  26
   9   4   1 144730. 3726.95  29
  10   4   1 356.587 402.980  44
 -10   4  -1 777.474 312.541   7
 -10   4  -1 524.629 423.145  47
  10   4   1 375.512 331.316  27
  10  -4   1 190.763 179.658   4
 -10  -4  -1 783.372 286.522  45
 -10  -4  -1 103.975 234.305  26
 -10   4  -1 448.317 314.927  23
 -10   4  -1 347.558 346.506  19
 -10  -4  -1 530.369 294.297  40
  11   4   1 174828. 4680.25  27
  11   4   1 173530. 4721.93  44
 -11   4  -1 156628. 4834.17  23
 -11  -4  -1 177812. 4776.19  26
 -11   4  -1 169225. 4809.29  47
 -11   4  -1 176792. 4667.37  19
 -11  -4  -1 173532. 4557.26  40
  11  -4   1 181930. 4639.72   4
 -11   4  -1 190401. 4705.34   7
 -12   4  -1 8549.89 850.482  19
  12   4   1 8273.69 895.329  44
 -12  -4  -1 8514.91 886.462  26
 -12   4  -1 7748.97 933.505  23
 -12  -4  -1 7817.84 824.090  40
 -12   4  -1 9122.50 966.346  47
  12   4   1 8707.65 873.556  27
 -13   4  -1 83042.5 3089.18  47
  13   4   1 90710.6 3134.23  44
 -13  -4  -1 89903.5 2966.99  40
 -13  -4  -1 93636.8 3098.41  26
 -13   4  -1 87044.3 2930.74  19
  13   4   1 87937.1 2938.09  27
 -14  -4  -1 12657.9 1057.17  34
  14   4   1 12988.7 1090.20  44
 -14  -4  -1 11931.5 957.421  40
 -14   4  -1 13567.7 993.397  19
  14   4   1 13703.9 976.067  27
 -14  -4  -1 14009.9 1041.73  26
 -15  -4  -1 113123. 3401.04  34
  15   4   1 113078. 3439.26  44
 -15  -4  -1 119498. 3195.69  40
  16  -4   1 9957.67 727.224  36
 -16  -4  -1 11427.0 849.269  34
  16   4   1 10341.8 848.281  44
  17  -4   1 84919.0 2218.54  36
  17   4   1 85723.6 2459.22  44
  18   4   1 14498.4 710.704  44
  17   5  -1 90898.9 2306.19  44
 -16  -5   1 11411.9 787.238  34
  16   5  -1 11034.7 773.289  44
 -15  -5   1 96112.0 2830.70  40
 -15  -5   1 94727.5 2879.33  34
  15   5  -1 90363.7 2764.19  44
 -14  -5   1 236.193 270.754  40
 -14  -5   1-214.634 265.704  34
  14   5  -1 53.3989 213.996  44
  14   5  -1 393.506 239.935  27
 -13  -5   1 104264. 3359.32  34
  13   5  -1 100715. 3195.89  27
 -13  -5   1 98637.0 3203.81  40
  13   5  -1 96878.3 3073.13  44
 -12   5   1 1450.86 447.691  23
 -12  -5   1 2288.96 510.328  40
 -12   5   1 1653.09 366.035  47
  12   5  -1 2121.32 451.337  27
 -12  -5   1 1392.39 431.622  34
  12   5  -1 1882.64 391.878  29
  12   5  -1 2228.83 450.256  44
  11   5  -1 134684. 3725.24  29
  11   5  -1 129562. 3714.57  44
 -11  -5   1 128986. 3901.38  40
  11   5  -1 138035. 3997.07  27
 -11   5   1 143137. 3742.36  47
 -11  -5   1 133991. 4050.51  34
 -11   5   1 130323. 4029.03  23
  10   5  -1 5181.14 657.316  29
  10  -5  -1 6517.04 677.349   4
 -10  -5   1 6566.08 784.051  34
 -10   5   1 5715.57 746.044  23
 -10  -5   1 6765.65 784.867  40
 -10  -5   1 6462.57 689.594  45
  10   5  -1 6080.60 679.138  44
 -10   5   1 6975.56 704.846  47
  10   5  -1 6174.97 748.575  27
 -10   5   1 7143.53 739.610   7
  -9  -5   1 129312. 3797.05  26
  -9  -5   1 133508. 3570.81  45
  -9  -5   1 116051. 3592.63  40
   9   5  -1 124113. 3649.30  27
   9   5  -1 120585. 3317.36  44
   9   5  -1 129481. 3617.73  29
  -9   5   1 119381. 3701.21  23
  -9  -5   1 123584. 3775.44  34
  -9   5   1 119325. 3471.28   7
   9  -5  -1 120148. 3369.45   4
  -8  -5   1 854.985 314.265  26
  -8   5   1 1604.48 413.968  13
  -8  -5   1 787.741 361.438  34
   8   5  -1 738.770 300.198  29
  -8  -5   1 965.814 314.858  45
   8  -5  -1 997.003 267.542  37
   8   5  -1 1459.81 415.154   7
  -8   5   1 926.364 377.202  23
   8  -5  -1 1086.59 324.820   4
  -8  -5   1 1391.30 373.685  40
   8   5  -1 453.475 279.256  27
   8   5  -1 1034.48 314.649  17
   8   5  -1 1266.12 346.690  44
  -8   5   1 865.281 257.338   7
  -7   5   1 224921. 5274.80   7
   7   5  -1 231297. 5103.68  17
  -7  -5   1 234148. 5272.61  45
  -7  -5   1 223316. 5327.77  40
  -7  -5   1 220796. 5479.17  34
  -7   5   1 229041. 5413.00  23
   7   5  -1 234915. 5339.44  27
   7   5  -1 217985. 5578.71   7
  -7   5   1 200816. 5348.58  13
   7  -5  -1 221391. 5048.00   4
  -7   5   1 196636. 5201.79  43
   7   5  -1 232894. 5364.53  29
   6   5  -1 38268.4 1618.29  17
  -6   5   1 35586.9 1702.06  43
   6   5  -1 36589.4 1859.85   7
  -6  -5   1 39429.6 1742.84  40
   6   5  -1 36510.9 1666.58  27
  -6  -5   1 39694.6 1707.59  45
   6  -5  -1 37176.8 1550.47   4
  -6   5   1 33338.2 1713.49  13
   6   5  -1 39616.7 1751.12  29
  -6   5   1 37510.6 1693.85   7
  -6  -5   1 34622.9 1725.96  34
   5   5  -1 227643. 5146.34  27
   5  -5  -1 224013. 4935.81   4
  -5  -5   1 223599. 5170.65  45
  -5   5   1 231268. 5248.84   7
   5   5  -1 224887. 5249.71  29
   5   5  -1 225144. 5089.84  17
   5   5  -1 232177. 5592.11   7
  -5  -5   1 218713. 5320.46  34
  -5  -5   1 226224. 5191.19  40
   4   5  -1 75030.8 2635.95   7
   4  -5  -1 71198.3 2188.49   4
  -4   5   1 73387.8 2411.98   7
   4   5  -1 73703.1 2441.24  29
  -4  -5   1 70141.2 2558.80   4
   4   5  -1 68719.0 2275.00  27
  -4  -5   1 72798.1 2476.88  34
   4   5  -1 71835.6 2334.45  17
   3   5  -1 278266. 5886.40  17
  -3  -5   1 254104. 5993.31   4
   3   5  -1 295606. 6263.12   7
   3   5  -1 267620. 5682.72  27
  -3   5   1 285305. 5974.35   7
  -3  -5   1 265319. 5928.25  34
   3   5  -1 273119. 5928.54  29
   3  -5  -1 266229. 5586.67   4
   2  -5  -1 102294. 2774.61   4
   2   5  -1 102616. 2746.97  27
   2   5  -1 112932. 3183.31   7
  -2  -5   1 101089. 2955.89  34
  -2   5   1 108842. 3055.32   7
   2   5  -1 105596. 2985.82  17
   2   5  -1 101466. 2966.45  29
  -2   5   1 107506. 2819.60  21
  -2  -5   1 100740. 3014.45   4
   1  -5  -1 282840. 5649.73   8
  -1   5   1 326929. 6596.42   7
  -1   5   1 322512. 5928.85  15
   1   5  -1 308473. 6212.46  21
   1   5  -1 323242. 6586.65   7
  -1   5   1 317362. 6121.22  21
   1   5  -1 315823. 6146.77  15
   1  -5  -1 290169. 6137.23   4
  -1  -5   1 286548. 6333.95   4
   1   5  -1 316572. 6471.21  17
   1   5  -1 310750. 6436.70  29
  -1  -5   1 296239. 6324.19  34
   1   5  -1 303541. 6030.64  27
   0  -5   1 150891. 3839.58   4
   0  -5  -1 149804. 3754.02   4
   0   5  -1 163241. 4000.69   7
   0   5  -1 157626. 3907.31  29
   0   5   1 169072. 4123.17   7
   0   5   1 170461. 3643.77  21
   0   5  -1 168251. 3755.68  15
   0  -5  -1 142188. 3270.42   8
   0   5  -1 165767. 3845.26  21
   0  -5  -1 159117. 3792.65  34
   1   5   1 124089. 3432.73   7
  -1   5  -1 125640. 3210.00  21
  -1  -5  -1 100720. 2995.49   4
  -1  -5  -1 114257. 3113.05  34
   1   5   1 125668. 2877.39  21
  -1   5  -1 119730. 3231.02   7
  -1   5  -1 125316. 3091.58  15
   1  -5   1 117876. 3128.20   4
  -1  -5  -1 106692. 2639.95   8
  -2   5  -1 142296. 3666.91   7
  -2  -5  -1 134263. 3106.34   8
   2   5   1 138041. 3648.17  29
  -2  -5  -1 126427. 3498.50   4
   2   5   1 147843. 3930.98   7
   2  -5   1 137453. 3471.32   4
  -2   5  -1 147108. 3542.65  15
  -2  -5  -1 138559. 3600.71  34
  -2   5  -1 139250. 3623.49  21
   2   5   1 140342. 3553.66  27
   3   5   1 175896. 4259.73  27
  -3   5  -1 179290. 4371.67  21
  -3   5  -1 167154. 4274.66   7
   3  -5   1 167765. 4098.87   4
  -3   5  -1 184659. 4137.35  22
   3   5   1 184886. 4133.97  17
   3   5   1 180548. 4349.58  29
  -3  -5  -1 174973. 4310.73  34
  -3  -5  -1 164560. 3753.76   8
   3   5   1 180574. 4636.13   7
  -3  -5  -1 165722. 4273.50  26
   4   5   1 226587. 5482.65   7
  -4   5  -1 203520. 4999.36   7
   4   5   1 214542. 5010.16  27
  -4  -5  -1 209715. 5062.41  34
  -4  -5  -1 211289. 5070.72  26
  -4  -5  -1 217232. 4990.75  45
   4   5   1 226417. 4788.29  17
   4  -5   1 195789. 4778.23   4
  -4  -5  -1 213744. 4549.12   8
  -4   5  -1 228862. 4909.99  22
   4   5   1 217363. 5041.35  29
   5   5   1 50845.9 2244.10   7
   5   5   1 50097.1 1776.44  17
  -5  -5  -1 46212.9 1984.38  26
  -5  -5  -1 51299.2 1965.98  40
   5   5   1 52660.5 2020.82  29
   5   5   1 49130.9 1992.34  27
  -5  -5  -1 50307.3 2049.55  34
  -5  -5  -1 47595.0 1691.95   8
   5  -5   1 48951.4 1911.42   4
  -5   5  -1 52729.8 1938.34  22
  -5  -5  -1 50726.9 1975.95  45
  -5   5  -1 48343.0 2005.66   7
   6   5   1 242092. 5980.70   7
   6   5   1 237167. 5148.35  44
   6   5   1 243354. 5556.30  27
  -6   5  -1 207890. 5413.98  13
  -6   5  -1 228460. 5506.50   7
  -6  -5  -1 237026. 5054.37   8
   6   5   1 234855. 5413.07  29
  -6  -5  -1 230746. 5558.24  26
  -6  -5  -1 223097. 5343.32  40
  -6  -5  -1 241079. 5437.37  45
   6  -5   1 222628. 5315.12   4
  -6  -5  -1 233932. 5581.59  34
  -6   5  -1 241091. 5353.44  22
   7   5   1 40572.5 2074.39   7
   7   5   1 42436.6 1726.49  44
   7  -5   1 39943.1 1787.27   4
  -7  -5  -1 40841.1 1919.54  34
  -7  -5  -1 43865.2 1690.15   8
   7   5   1 40861.3 1863.97  27
   7   5   1 40592.4 1773.50  29
  -7  -5  -1 39982.5 1808.86  40
  -7  -5  -1 40054.3 1892.66  26
  -7   5  -1 39505.0 1845.70   7
  -7  -5  -1 41688.9 1825.06  45
  -7   5  -1 34703.8 1766.20  13
  -8  -5  -1 209305. 5144.26  40
   8   5   1 203351. 4928.66  44
  -8  -5  -1 218973. 5378.56  26
   8  -5   1 207727. 5096.31   4
  -8  -5  -1 216118. 4860.86   8
  -8   5  -1 212224. 5550.15  23
   8   5   1 218274. 5052.54  29
  -8  -5  -1 213926. 5137.78  45
   8   5   1 223549. 5360.71  27
  -8   5  -1 199688. 5124.46   7
   9   5   1 15299.2 1156.43  27
  -9  -5  -1 14195.0 1151.12  34
   9   5   1 15403.0 1095.98  44
  -9  -5  -1 15093.5 1185.89  26
  -9  -5  -1 16341.1 1136.05  45
   9   5   1 15995.3 1056.90  29
  -9  -5  -1 14425.5 1104.57  40
  -9   5  -1 14101.3 1214.33  23
   9  -5   1 15348.2 1097.06   4
  -9   5  -1 14041.7 1076.19   7
  10   5   1 229605. 5617.68  27
 -10  -5  -1 212939. 5384.26  40
 -10  -5  -1 233839. 5386.88  45
  10   5   1 219396. 5404.67  44
 -10  -5  -1 225971. 5683.85  26
 -10  -5  -1 222105. 5663.05  34
 -10   5  -1 228215. 5651.22  47
 -10   5  -1 213743. 5818.88  23
 -10   5  -1 226597. 5321.97  19
  11   5   1 7650.52 832.504  27
 -11  -5  -1 7889.98 888.418  34
 -11  -5  -1 8745.46 790.312  45
 -11   5  -1 8170.78 869.150  47
 -11  -5  -1 7540.86 842.643  26
 -11  -5  -1 6355.80 747.624  40
  11   5   1 8192.95 829.563  44
 -11   5  -1 7164.89 877.376  23
 -12  -5  -1 174727. 4645.01  26
 -12   5  -1 164445. 4781.10  23
 -12  -5  -1 175886. 4750.09  34
  12   5   1 170356. 4506.49  27
  12   5   1 171447. 4532.42  44
 -12   5  -1 173849. 4627.10  47
 -12  -5  -1 169376. 4434.58  40
  13   5   1 3427.32 560.830  44
 -13  -5  -1 4467.39 661.752  34
 -13   5  -1 3835.65 581.831  47
 -13  -5  -1 4111.47 548.590  40
  13   5   1 5121.69 620.222  27
  14   5   1 117997. 3329.70  44
 -14  -5  -1 117376. 3436.18  34
  15   5   1 7978.44 694.054  44
 -15  -5  -1 7607.51 690.258  34
  15  -5   1 7710.99 554.580  36
  16   5   1 75673.8 2127.15  44
 -16  -6   1 24581.3 859.995  39
 -15  -6   1 3921.82 431.103  34
  15   6  -1 3275.60 344.747  44
  14   6  -1 58854.6 1836.06  44
 -14  -6   1 58722.2 2042.94  34
  13   6  -1 5029.93 527.553  44
  13   6  -1 6452.69 640.820  27
 -13  -6   1 5273.40 642.223  34
 -12  -6   1 95606.5 3111.71  34
  12   6  -1 100641. 3044.79  27
  12   6  -1 95326.9 2747.72  43
  12   6  -1 95787.5 2742.36  44
 -11  -6   1 1034.55 366.985  34
  11   6  -1 1140.17 282.590  44
 -11   6   1 1115.52 331.288  23
  11   6  -1 904.500 276.290  27
 -11  -6   1 972.173 267.236  45
  11   6  -1 1467.58 340.017  29
 -10   6   1 97446.1 3162.38  23
  10   6  -1 99948.4 3198.09  27
 -10  -6   1 102395. 3057.37  45
  10   6  -1 101964. 2856.86  44
 -10  -6   1 92712.7 3244.10  34
  10   6  -1 99441.7 3061.73  29
  -9   6   1 2387.23 483.724  23
  -9  -6   1 2261.56 532.322  34
   9   6  -1 3133.49 502.562  29
  -9  -6   1 3541.82 540.861  45
   9   6  -1 2825.01 505.972  27
  -8  -6   1 75949.4 2872.99  34
   8   6  -1 77184.7 2711.23  29
  -8   6   1 76955.5 2813.59  43
  -8   6   1 72998.0 2789.58  13
   8   6  -1 79530.0 2750.81  27
  -8  -6   1 76589.1 2706.05  45
  -8   6   1 79156.7 2778.82  23
  -7  -6   1 10245.4 939.366  45
  -7   6   1 10012.9 951.671  13
   7   6  -1 9903.52 905.840  29
  -7  -6   1 9696.59 959.318  34
  -7   6   1 9906.07 909.431  23
  -7   6   1 10411.2 962.627  43
   7   6  -1 10712.5 1005.91   7
  -7   6   1 10634.9 887.457   7
   7   6  -1 10223.2 812.966  17
   7   6  -1 9417.09 877.847  27
  -6   6   1 191373. 5009.98  43
  -6   6   1 192625. 4800.83   7
   6   6  -1 194534. 4847.45  27
   6   6  -1 199166. 4984.13  29
   6   6  -1 196955. 4703.72  17
   6   6  -1 200282. 5232.70   7
  -6  -6   1 197618. 4967.80  45
  -6   6   1 186744. 5035.81  13
  -6  -6   1 191988. 5056.81  34
  -5  -6   1 44049.3 2037.20  34
   5   6  -1 45437.8 1897.17  17
  -5   6   1 42727.1 1982.66  43
   5   6  -1 44146.9 1887.45  27
   5   6  -1 45179.9 1986.04  29
  -5  -6   1 47322.6 2037.21  45
  -5   6   1 45039.3 2074.46  13
  -5   6   1 48898.6 1997.26   7
   5   6  -1 44989.6 2110.98   7
   4   6  -1 211085. 5206.68  29
  -4  -6   1 220550. 5269.20  45
  -4  -6   1 208453. 5225.54  34
  -4   6   1 203685. 5164.08  43
   4  -6  -1 205184. 4726.65   4
   4   6  -1 217791. 5069.99  17
   4  -6  -1 208205. 4885.74  45
  -4   6   1 216774. 5163.04   7
   4   6  -1 206842. 4948.73  27
   4   6  -1 225838. 5478.45   7
  -3   6   1 37037.1 1755.80   7
  -3   6   1 37617.0 1779.01  43
  -3  -6   1 36853.9 1754.55  34
   3  -6  -1 37130.5 1533.77   4
  -3  -6   1 38488.5 1793.72  45
  -3  -6   1 36221.6 1743.42   4
   3   6  -1 38685.3 1584.72  21
   3  -6  -1 38193.3 1665.67  45
   3   6  -1 38810.2 1635.46  27
   3   6  -1 40661.3 1903.64   7
   3   6  -1 35069.9 1718.90  29
   2   6  -1 207330. 5137.60   7
   2   6  -1 203784. 5014.72  43
  -2  -6   1 210027. 5071.40  45
   2  -6  -1 192338. 4589.72   4
   2   6  -1 218161. 4777.68  21
  -2  -6   1 190381. 4868.15   4
   2   6  -1 217368. 4623.24  15
  -2   6   1 200501. 5031.82  43
  -2   6   1 214037. 5120.59   7
   2  -6  -1 206518. 4877.32  45
   1   6  -1 168473. 4048.60  21
   1  -6  -1 160120. 4144.15  45
  -1   6   1 166963. 4359.06   7
  -1  -6   1 146935. 4027.65   4
   1   6  -1 162067. 4220.57  43
   1   6  -1 167820. 4346.78   7
   1   6  -1 172589. 3894.31  15
  -1  -6   1 162708. 4227.66  45
  -1   6   1 159820. 4258.49  43
   1  -6  -1 150201. 3855.73   4
   0   6   1 184175. 4641.42   7
   0   6   1 170648. 4461.50  43
   0  -6   1 154739. 4165.86   4
   0  -6  -1 172587. 4412.51  45
   0   6  -1 181378. 4313.69  21
   0  -6  -1 158723. 4087.03   4
   0   6  -1 186243. 4143.10  15
   0   6  -1 174056. 4478.33   7
   0  -6   1 179938. 4453.07  45
   0   6  -1 174901. 4409.23  43
   1   6   1 114888. 3498.51   7
   1  -6   1 109587. 3233.12  45
   1  -6   1 105151. 3075.97   4
   1   6   1 111336. 3348.69  43
  -1   6  -1 115427. 3238.97  21
  -1   6  -1 110082. 3241.52  43
  -1  -6  -1 99159.5 3020.90   4
  -1  -6  -1 108785. 3297.15  45
  -1   6  -1 114922. 3356.59   7
  -1   6  -1 115898. 3061.66  15
   2  -6   1 95212.9 3003.20  45
  -2  -6  -1 97256.3 3040.10  34
   2   6   1 105063. 3364.33   7
   2   6   1 98570.2 3126.02  43
  -2  -6  -1 99805.0 3141.01  45
  -2   6  -1 102989. 3138.12   7
  -2   6  -1 99516.7 3044.09  43
   2  -6   1 95255.7 2882.59   4
  -2   6  -1 108764. 3149.92  21
   3   6   1 70243.0 2534.14  43
   3  -6   1 71608.7 2447.67  45
   3   6   1 76139.6 2806.38   7
  -3  -6  -1 67037.1 2504.30  45
  -3  -6  -1 68227.6 2496.12  34
   3  -6   1 65311.9 2277.52   4
  -3   6  -1 66485.6 2408.50  43
  -3   6  -1 68956.4 2478.20   7
  -4  -6  -1 70988.5 2631.46  34
  -4   6  -1 71584.9 2557.85   7
   4  -6   1 69270.3 2440.72  45
   4  -6   1 66236.5 2326.15   4
  -4   6  -1 72760.6 2529.06  43
  -4  -6  -1 67357.9 2548.74  45
   4   6   1 71745.2 2569.74  43
   4   6   1 77666.6 2899.75   7
   5   6   1 121693. 3560.73  43
  -5  -6  -1 119905. 3684.90  34
  -5   6  -1 115548. 3566.50  13
   5   6   1 129202. 3984.74   7
  -5   6  -1 122923. 3566.07   7
   5   6   1 117010. 3505.23  27
  -5   6  -1 119644. 3488.24  43
  -5  -6  -1 115216. 3570.71  45
   5  -6   1 115387. 3285.92   4
   5  -6   1 119659. 3419.97  45
   6   6   1 53148.9 2199.51  27
   6   6   1 54490.6 2463.73   7
  -6   6  -1 51263.1 2189.87  13
   6  -6   1 52780.4 2008.42   4
  -6  -6  -1 50243.8 2196.89  45
   6   6   1 55518.4 2205.32  43
  -6   6  -1 54048.1 2191.03   7
  -6  -6  -1 53547.2 2301.76  34
  -7  -6  -1 152311. 4444.28  34
   7   6   1 163578. 4273.60  43
  -7  -6  -1 157918. 4375.45  45
   7   6   1 168529. 4448.82  27
  -7   6  -1 162382. 4532.11  23
   8   6   1 47810.6 1852.53  44
   8   6   1 49329.7 2129.60  27
   8   6   1 47538.2 1973.16  43
  -8  -6  -1 44076.3 2113.27  34
  -8  -6  -1 48401.4 2097.98  45
  -8   6  -1 47653.3 2188.80  23
  -9  -6  -1 221146. 5702.14  34
   9   6   1 236515. 5624.96  27
   9   6   1 233548. 5325.76  43
   9   6   1 222373. 5203.30  44
  -9   6  -1 234939. 5473.10  47
  -9  -6  -1 224900. 5474.68  45
  -9   6  -1 231039. 5752.67  23
 -10  -6  -1 323.609 271.062  45
 -10   6  -1 325.186 256.478  23
  10   6   1 178.491 206.285  27
  10   6   1 500.310 289.140  44
  10   6   1 479.809 244.405  43
 -10   6  -1 589.256 288.990  47
 -10  -6  -1 230.029 292.438  34
 -11   6  -1 195242. 4505.12  47
  11   6   1 178586. 4377.46  44
 -11  -6  -1 185701. 4374.22  45
 -11  -6  -1 180057. 4787.07  34
 -11   6  -1 179035. 4733.87  23
 -12   6  -1 330.154 237.508  47
  12   6   1 128.120 183.253  44
 -12  -6  -1 110.261 216.623  34
 -13  -6  -1 112753. 3191.27  34
  13   6   1 114422. 2957.80  44
  14   6   1 3405.29 381.791  44
 -14  -6  -1 3592.86 446.809  34
  15   6   1 78451.6 1542.29  44
 -15  -6  -1 22867.5 1000.57  39
 -14  -7   1 404.334 159.329  39
 -13  -7   1 72764.4 2060.47  39
  12   7  -1 638.687 183.002  43
 -12  -7   1 115.977 181.783  34
 -11  -7   1 115477. 2888.20  45
  11   7  -1 116006. 2979.39  43
 -11  -7   1 114601. 3204.27  34
  10   7  -1 5454.46 601.775  43
 -10  -7   1 6061.50 673.678  34
 -10  -7   1 5981.13 606.170  45
  -9  -7   1 93456.9 3006.53  34
  -9  -7   1 102327. 2967.36  45
   9   7  -1 94705.8 2918.14  43
  -8  -7   1 753.489 338.102  34
  -8  -7   1 1007.05 331.972  45
   8   7  -1 880.656 338.406  43
  -8   7   1 322.953 202.652  23
  -8   7   1 430.889 267.801  43
  -7  -7   1 91485.3 3053.08  34
  -7   7   1 92532.1 3018.55  43
   7   7  -1 95451.4 3053.42  43
  -7  -7   1 94930.6 3044.77  45
  -6   7   1 28053.3 1552.37  13
  -6  -7   1 29636.3 1585.29  45
  -6   7   1 29815.1 1606.66  43
   6   7  -1 27025.6 1521.68  43
  -5   7   1 94744.3 3161.88  43
   5   7  -1 101329. 3233.87  43
  -5  -7   1 100476. 3203.31  45
  -5   7   1 92626.0 3147.08  13
   4  -7  -1 14277.2 991.747  45
  -4  -7   1 14330.0 1122.17  45
  -4   7   1 13905.5 1107.03  43
   4   7  -1 14790.4 1121.99  43
  -4   7   1 13369.5 1073.02  13
   3   7  -1 10059.7 941.124  43
   3  -7  -1 10054.9 856.062  45
  -3  -7   1 10643.6 972.040  45
  -3   7   1 10672.6 971.689  43
   2   7  -1 33338.4 1713.43  43
  -2   7   1 32689.4 1718.10  43
   2  -7  -1 31945.8 1601.96  45
  -2  -7   1 30906.4 1657.59  45
   1   7  -1 28263.5 1574.84  43
  -1  -7   1 26271.9 1510.32  45
   1  -7  -1 25672.2 1442.75  45
  -1   7   1 25586.0 1517.21  43
   0  -7  -1 80259.6 2766.86  45
   0   7  -1 77628.6 2506.12  21
   0   7  -1 75738.9 2726.70  43
   0   7   1 75885.1 2785.38  43
   0  -7   1 76888.9 2721.04  45
   1  -7   1 36133.4 1746.53  45
  -1   7  -1 36472.4 1766.99  43
  -1  -7  -1 33756.7 1740.31  45
   1   7   1 38087.7 1849.19  43
   2   7   1 94399.9 3125.11  43
  -2   7  -1 90272.6 2960.01  43
  -2  -7  -1 87789.0 3032.47  45
   2  -7   1 91933.8 2964.51  45
  -3   7  -1 27895.4 1517.41  43
   3  -7   1 28241.2 1484.59  45
   3   7   1 31057.1 1660.97  43
  -3  -7  -1 28996.9 1607.70  45
  -4   7  -1 141892. 3823.92  43
   4   7   1 132868. 3884.00  43
  -4  -7  -1 128351. 3732.31  34
  -4   7  -1 132972. 3798.89  13
  -4  -7  -1 137056. 3946.41  45
   4  -7   1 132733. 3663.74  45
   5   7   1 10552.8 929.793  43
   5  -7   1 9929.78 807.136  45
  -5   7  -1 8971.41 840.656  13
  -5  -7  -1 10394.8 943.412  45
  -5   7  -1 9849.61 856.247  43
  -5  -7  -1 9306.42 878.181  34
   6   7   1 99097.2 3111.35  43
  -6  -7  -1 96633.3 3159.20  45
  -6   7  -1 101230. 3105.69  23
  -6  -7  -1 94820.2 3112.71  34
  -7  -7  -1 15171.2 1117.11  34
  -7   7  -1 15978.6 1092.39  23
   7   7   1 14328.9 1038.29  43
  -7  -7  -1 15490.6 1130.57  45
  -8   7  -1 75191.8 2521.56  23
   8   7   1 70735.7 2401.54  43
  -8  -7  -1 73816.0 2553.40  45
  -8  -7  -1 73637.9 2584.71  34
   9   7   1 3652.37 477.406  43
  -9  -7  -1 3826.97 510.140  45
  -9  -7  -1 3327.17 532.535  34
 -10  -7  -1 54746.0 1900.45  45
  10   7   1 54585.8 1761.80  43
 -10  -7  -1 54118.1 2040.14  34
 -11  -7  -1 936.318 236.108  45
 -11  -7  -1 1053.75 293.982  34
 -12  -7  -1 62690.5 1935.32  34
  11   8  -1 42885.3 1164.76  43
 -11  -8   1 35917.8 1165.05  39
 -10  -8   1 71943.9 1873.16  45
  10   8  -1 73694.0 1943.24  43
   9   8  -1 63744.8 1933.23  43
  -9  -8   1 62527.1 1881.46  45
  -9  -8   1 57312.2 1759.85  39
   8   8  -1 65973.9 2098.60  43
  -8  -8   1 65950.6 2062.12  45
   7   8  -1 54611.3 1962.06  43
  -7  -8   1 53743.6 1927.41  45
  -7  -8   1 48866.6 1647.84  39
  -7   8   1 53837.2 1809.29  43
  -6  -8   1 84055.9 2614.25  45
  -6   8   1 82820.2 2525.04  43
  -6  -8   1 77339.6 2198.43  39
   6   8  -1 86384.8 2663.09  43
  -5   8   1 76156.5 2521.44  43
  -5  -8   1 76879.1 2555.55  45
   5   8  -1 76895.5 2574.13  43
   4  -8  -1 32793.3 1399.13  45
  -4   8   1 35348.0 1642.82  43
   4   8  -1 31998.9 1573.21  43
  -4  -8   1 29993.6 1522.26  45
  -3   8   1 122057. 3537.80  43
   3  -8  -1 122874. 3286.40  45
   3   8  -1 122766. 3533.43  43
  -3  -8   1 123335. 3510.07  45
   2  -8  -1 50142.8 1948.98  45
  -2   8   1 51536.4 2111.02  43
  -2  -8   1 49797.0 2043.11  45
   2   8  -1 52536.9 2101.22  43
   1   8  -1 75816.7 2642.13  43
  -1  -8   1 78172.4 2654.52  45
   1  -8  -1 78608.3 2585.54  45
  -1   8   1 78848.4 2723.71  43
   0  -8  -1 49983.6 2030.81  45
   0   8  -1 52787.2 2112.80  43
   0   8   1 55179.0 2208.35  43
   0  -8   1 53693.8 2097.72  45
   1  -8   1 183941. 4537.12  45
   1   8   1 186745. 4702.67  43
  -1   8  -1 181260. 4579.38  43
  -1  -8  -1 180437. 4575.63  45
   2  -8   1 39454.9 1718.15  45
  -2   8  -1 40484.0 1763.45  43
   2   8   1 46557.1 1967.63  43
  -2  -8  -1 44832.1 1895.12  45
  -3  -8  -1 177725. 4480.48  45
   3   8   1 175765. 4483.18  43
   3  -8   1 174391. 4244.51  45
  -3   8  -1 181209. 4357.71  43
  -4  -8  -1 17366.2 1148.56  45
   4   8   1 16965.9 1113.66  43
  -4   8  -1 17714.7 1044.61  43
  -5   8  -1 129621. 3244.37  43
  -5  -8  -1 132192. 3557.53  45
   5   8   1 128034. 3485.87  43
   6   8   1 5450.56 581.939  43
  -6  -8  -1 5379.39 611.957  45
   7   8   1 90473.4 2564.69  43
  -7  -8  -1 90023.5 2629.87  45
  -8  -8  -1 333.337 215.076  45
   8   8   1 490.332 181.776  43
   9   8   1 75954.5 1957.45  43
  -9  -8  -1 76810.3 2088.09  45
 -10  -8  -1-72.6259 122.533  45
 -10  -8  -1 198.320 130.987  39
  -8  -9   1 60857.4 1517.04  45
   8   9  -1 60548.6 1531.39  43
   7   9  -1 47857.2 1418.63  43
  -7  -9   1 44978.2 1380.83  45
   6   9  -1 53848.4 1629.40  43
  -6  -9   1 50885.6 1581.80  45
  -5  -9   1 57229.1 1765.78  45
  -5   9   1 55461.5 1620.96  43
   5   9  -1 58419.5 1792.49  43
  -4  -9   1 183865. 4051.10  45
   4   9  -1 182375. 4080.15  43
  -4   9   1 187260. 3999.10  43
   3   9  -1 21028.1 1054.05  43
  -3   9   1 21676.6 1046.75  43
  -3  -9   1 19982.3 1019.78  45
   2  -9  -1 76430.6 2069.41  45
  -2  -9   1 79888.3 2284.39  45
  -2   9   1 77166.6 2297.04  43
   2   9  -1 79711.4 2320.88  43
  -1   9   1 24744.5 1196.11  43
   1  -9  -1 25232.9 1103.68  45
   1   9  -1 25019.4 1184.12  43
  -1  -9   1 25196.5 1152.91  45
   0  -9   1 103900. 2727.38  45
   0   9   1 108540. 2897.35  43
   0   9  -1 110312. 2831.58  43
   0  -9  -1 103280. 2708.41  45
   1   9   1 6387.01 597.582  43
   1  -9   1 6306.55 530.351  45
  -1   9  -1 5180.42 506.685  43
  -1  -9  -1 6164.91 549.257  45
  -2  -9  -1 86498.3 2409.60  45
  -2   9  -1 88517.9 2346.72  43
   2   9   1 89769.1 2504.05  43
   3  -9   1 2334.47 312.256  42
  -3   9  -1 2874.65 333.660  43
   3   9   1 2862.05 391.691  43
  -3  -9  -1 2292.19 352.221  45
   4   9   1 71103.2 1969.88  43
  -4  -9  -1 66694.2 1921.98  45
  -5  -9  -1 839.333 229.998  45
   5   9   1 485.947 193.834  43
  -6  -9  -1 49702.2 1524.73  45
   6   9   1 54545.3 1520.74  43
  -7  -9  -1 2148.07 261.150  45
 -20   0   2 10066.6 692.799  40
  19   0  -2 5831.96 562.539  36
 -19   0   2 6458.50 629.442  40
  19   0  -2 7138.35 615.697  44
  18   0  -2 93151.2 2886.80  44
 -18   0   2 87121.5 2762.37  40
 -17   0   2 110116. 3356.31  19
 -17   0   2 102299. 3179.51  40
  16   0  -2 15048.6 1186.14  44
 -16   0   2 15363.1 1084.40  40
 -16   0   2 16422.5 1158.22  19
 -15   0   2 117760. 3482.50  19
 -14   0   2 28737.4 1480.98  19
  14   0  -2 29679.0 1464.82   3
  14   0  -2 28869.6 1663.48  28
  13   0  -2 212376. 4795.94   3
  13   0  -2 192816. 5055.75  28
  13   0  -2 207629. 4762.96  27
 -13   0   2 199562. 4753.19  19
 -12   0   2 1275.29 299.307  19
  12   0  -2 1117.01 279.118   3
  12   0  -2 1217.35 302.082  16
  12   0  -2 1032.37 323.815  28
 -11   0   2 453925. 8435.92  19
  11   0  -2 444978. 8671.24  37
  11   0  -2 462902. 8471.92   3
 -10   0   2 11120.7 706.357  19
  10   0  -2 11493.8 716.566   3
  10   0  -2 11394.5 775.673  37
  10   0  -2 11494.3 840.910  25
  10   0  -2 10728.3 680.778   2
  10   0  -2 9858.38 753.381  28
   9   0  -2 393177. 7630.98  25
   9   0  -2 378843. 7234.81   2
  -9   0   2 395878. 7257.06  19
  -8   0   2 47856.8 1389.62  19
   8   0  -2 46040.7 1566.25  25
  -8   0   2 49097.6 1142.15   5
   8   0  -2 44104.8 1390.60   2
   8   0  -2 50209.5 1439.09   3
  -7   0   2 548997. 8889.45   5
   7   0  -2 517097. 9402.59  25
  -7   0   2 534570. 9139.96  19
   7   0  -2 513104. 9188.17   2
   7   0  -2 542872. 9189.48   3
   6   0  -2 223.711 136.799  25
  -6   0   2 172.568 80.6124   5
  -6   0   2 369.176 112.682  19
   6   0  -2-13.6702 97.9927   3
  -5   0   2 948079. 15701.0  19
   5   0  -2 992356. 15913.5  18
  -4   0   2 122196. 2249.84   5
   4   0  -2 119125. 2281.36   3
  -4   0   2 124726. 2156.62   6
  -2   0   2 142178. 2469.44   6
   2   0  -2 142716. 2420.39   3
   0   0   2 74553.5 1287.42   5
   0   0  -2 63298.8 1306.29   8
   1   0   2 522680. 8486.40   6
  -2   0  -2 11783.9 443.538   8
  -2   0  -2 12215.4 426.420  11
   2   0   2 13055.7 355.192   3
   2   0   2 13532.9 376.731   6
   2   0   2 12575.4 321.097   5
  -3   0  -2 826295. 13490.8  20
   4   0   2 199935. 3633.59   3
  -4   0  -2 201425. 3693.08  11
  -4   0  -2 197972. 3841.98   8
  -4   0  -2 206089. 3748.74  20
  -5   0  -2 565511. 9609.65  20
  -5   0  -2 573362. 9697.13  19
   5   0   2 555495. 9495.11   3
  -5   0  -2 550483. 9520.41  11
  -5   0  -2 570293. 9783.40   8
  -6   0  -2 568371. 9514.68  23
  -6   0  -2 576943. 9448.78  31
  -6   0  -2 532834. 9697.39   8
  -6   0  -2 561987. 9524.71  20
   6   0   2 542449. 9418.76   3
  -6   0  -2 542845. 9614.19  19
   7   0   2 690146. 11867.4   3
  -7   0  -2 671767. 11942.1  20
  -7   0  -2 713425. 11860.2  31
  -7   0  -2 691669. 12100.4  19
   8   0   2 125717. 2791.35   3
  -8   0  -2 124058. 2986.58  19
  -8   0  -2 123618. 2739.54  31
  -8   0  -2 126964. 2890.15  35
   9   0   2 263882. 5130.95   3
  -9   0  -2 257686. 5036.52  31
  -9   0  -2 256538. 5232.01  35
  -9   0  -2 261794. 5396.82  19
  10   0   2 385231. 7245.85   3
 -10   0  -2 384095. 7395.27  35
 -10   0  -2 378732. 7584.95  19
  11   0   2 102172. 2858.43  44
 -11   0  -2 95160.8 2888.87  19
  11   0   2 100747. 2663.50   3
 -11   0  -2 95594.6 2748.77  35
  12   0   2 105013. 3064.06  44
  12   0   2 108254. 2867.93   3
 -12   0  -2 105146. 3018.59  35
 -12   0  -2 105756. 3177.47  19
  13   0   2 32759.1 1560.36  44
  13   0   2 28070.1 1609.80  24
 -13   0  -2 28597.6 1541.10  19
 -14   0  -2 123968. 3613.85  19
  14   0   2 126694. 3483.31  44
  15   0   2 29002.8 1415.60  44
  15   0   2 26999.8 1582.07  36
 -15   0  -2 28129.4 1534.11  19
  15   0   2 28046.4 1571.63  24
  16   0   2 113820. 3529.50  36
 -16   0  -2 132227. 3632.02  19
  17   0   2 6697.13 688.918  36
  18   0   2 144251. 3505.97  36
  20   1  -2 21376.2 998.624  44
 -20  -1   2 21417.7 996.203  40
  19   1  -2 32403.1 1531.50  44
 -19  -1   2 31220.0 1398.62  40
 -19   1   2 27951.3 1354.38  40
 -18   1   2 22669.3 1289.03  40
  18   1  -2 23243.1 1444.89  44
 -18  -1   2 22941.0 1269.00  40
  17   1  -2 48583.4 1827.15  36
  17   1  -2 52239.4 2334.37  44
 -17  -1   2 49581.3 2016.72  40
 -17  -1   2 55696.8 2214.59  19
 -17   1   2 49702.1 2056.02  19
 -16  -1   2 99203.0 3084.58  40
 -16  -1   2 104928. 3275.34  19
  16  -1  -2 104556. 3068.37  44
  16   1  -2 97206.8 3435.94  44
 -16   1   2 96158.5 3119.75  19
 -15   1   2 18629.9 1209.73  19
 -15  -1   2 19859.2 1224.67  40
 -15  -1   2 19584.1 1279.27  19
  15   1  -2 20764.3 1470.79  44
  15  -1  -2 20440.5 1333.13  28
  14  -1  -2 38431.2 1687.77   3
  14  -1  -2 36702.6 1805.14  28
 -14   1   2 33959.4 1638.07  19
  14   1  -2 36802.9 1738.86  27
 -14  -1   2 36518.4 1647.79  40
  14   1  -2 39777.0 1713.85   3
 -14  -1   2 33700.8 1658.29  19
  13   1  -2 33043.1 1514.50  16
  13  -1  -2 35333.1 1693.53  28
  13   1  -2 34075.7 1549.54   3
  13   1  -2 30710.1 1557.56  27
 -13   1   2 33902.4 1557.48  19
 -13  -1   2 35145.5 1593.65  19
  13   1  -2 32621.5 1722.20  28
  13  -1  -2 36825.5 1595.07   3
  12   1  -2 119308. 3521.11  28
 -12  -1   2 122184. 3261.97  19
 -12   1   2 124915. 3257.30  19
  12   1  -2 124775. 3271.47   3
  12  -1  -2 123127. 3443.74  28
  12   1  -2 114818. 3291.57  27
  12   1  -2 120488. 3264.53  16
  12  -1  -2 127135. 3266.71   3
  12  -1  -2 118729. 3589.10  37
  11   1  -2 121418. 3190.61  16
  11  -1  -2 123481. 3475.62  37
  11  -1  -2 125862. 3132.29   3
  11   1  -2 128049. 3169.19   3
 -11  -1   2 118933. 2982.98  26
  11   1  -2 120217. 3375.83  28
  11  -1  -2 121089. 3282.84  28
 -11   1   2 117997. 3068.23  19
 -11  -1   2 126894. 3152.35  19
  10   1  -2 141670. 3615.78  28
 -10  -1   2 147766. 3300.11  26
  10  -1  -2 147250. 3655.19  25
 -10  -1   2 144085. 3383.59  19
  10  -1  -2 145632. 3193.46   2
 -10   1   2 143505. 3353.27  19
  10  -1  -2 148590. 3391.30   3
  10   1  -2 139287. 3442.26  16
  10  -1  -2 153509. 3761.99  37
  10   1  -2 153404. 3452.25   3
   9  -1  -2 62835.0 1789.87   3
   9   1  -2 63124.2 1816.60   3
   9  -1  -2 60427.4 1948.21  25
  -9   1   2 65622.9 1537.95   5
   9   1  -2 58852.4 1920.18  28
   9  -1  -2 58697.8 1642.61   2
  -9  -1   2 60908.7 1780.76  19
  -9   1   2 58069.3 1714.47  19
   8   1  -2 217364. 4255.29   3
   8  -1  -2 215776. 4225.70   3
  -8  -1   2 209068. 4218.65  19
   8   1  -2 196709. 4414.53  25
  -8  -1   2 215570. 3803.41   5
   8   1  -2 203921. 4341.74   2
  -8   1   2 214020. 4162.95  19
   8   1  -2 210323. 4399.08  28
  -8   1   2 219796. 4302.60  23
   8  -1  -2 219179. 4475.42  33
   8  -1  -2 207641. 4418.51  25
   7   1  -2 46678.6 1434.74   2
  -7   1   2 47197.5 976.136   6
   7  -1  -2 44435.1 1433.56  25
   7   1  -2 44790.5 1447.80  25
  -7  -1   2 48062.1 1110.07   5
  -7   1   2 48170.7 1371.41  23
   7   1  -2 46193.5 1419.64  28
  -7  -1   2 45781.3 1316.80  19
  -7   1   2 47300.7 1276.47  19
   7  -1  -2 46730.7 1330.43   3
  -6   1   2 394138. 6389.54   6
   6  -1  -2 373807. 6931.83  18
  -6  -1   2 370975. 6707.46  26
   6   1  -2 371055. 6853.24   2
  -6  -1   2 381823. 6727.41  19
  -6  -1   2 384962. 6493.09   5
   6  -1  -2 384384. 6735.50   3
  -6   1   2 399379. 6769.47  23
   6   1  -2 371331. 6873.55  25
  -6   1   2 397315. 6635.46  19
   5  -1  -2 33463.1 942.659   3
   5   1  -2 32394.6 992.256  25
  -5  -1   2 33159.4 837.065   5
  -5  -1   2 35227.2 957.509  19
  -5   1   2 33760.2 938.980  23
   5   1  -2 33060.4 1014.65   2
   5  -1  -2 32907.7 647.924   1
   5  -1  -2 32225.1 1038.17  18
  -5   1   2 33680.8 954.060  13
  -4  -1   2 275283. 4720.23   5
   4   1  -2 276091. 4662.63   7
   4  -1  -2 262575. 4789.50   3
  -3  -1   2 3762.38 227.518   5
   3  -1  -2 3779.86 235.551   3
  -3  -1   2 3672.32 252.722   4
   3   1  -2 3512.61 189.534   7
   3   1  -2 3463.72 200.141   9
  -3   1   2 3674.58 241.144   7
   3   1  -2 3718.29 166.651  10
   2  -1  -2 581342. 9299.84   9
   2   1  -2 547314. 9210.84   7
  -1   1   2 224491. 4001.82   7
  -1  -1   2 257501. 4415.58   4
   1   1  -2 250666. 4120.55   7
   1   1  -2 240908. 4013.20   2
   1  -1  -2 231189. 3876.19   4
   0   1  -2 226625. 3739.50   2
   0   1   2 223065. 3849.88   7
   0   1  -2 226472. 3852.40  14
   0  -1   2 228098. 4067.12   4
   1  -1   2 5956.74 302.751   4
  -1   1  -2 5860.11 173.821   2
   1   1   2 6177.43 306.677   7
  -1  -1  -2 5828.15 346.687   8
  -2  -1  -2 716311. 11900.0   8
   3  -1   2 194928. 3427.53   3
  -3   1  -2 204226. 3308.05  13
  -3   1  -2 188847. 3544.25   1
  -3  -1  -2 186640. 3695.41   8
   3   1   2 201638. 3418.01  14
   3   1   2 190138. 3174.71   5
  -4   1  -2 314279. 4876.96  13
   4   1   2 322238. 4923.80   6
  -4  -1  -2 294459. 5132.77  19
   4  -1   2 289450. 5049.06   3
  -4   1  -2 308921. 5300.40  22
  -4  -1  -2 272778. 5335.14   8
   5   1   2 161976. 2777.01   6
  -5  -1  -2 152850. 3347.51   8
  -5  -1  -2 160179. 3126.65  31
   5   1   2 154635. 2934.65  14
   5  -1   2 153651. 3025.92   3
  -5  -1  -2 167280. 3166.21  19
  -5   1  -2 162103. 3275.18  22
   6   1   2 201541. 3917.18  27
  -6   1  -2 198359. 3851.10  20
  -6  -1  -2 204866. 3882.62  31
   6   1   2 200378. 3637.84  14
  -6  -1  -2 189710. 4138.61   8
  -6   1  -2 195242. 3725.59  11
   6  -1   2 198899. 3787.73   3
  -6   1  -2 200420. 3993.84  23
  -6  -1  -2 204493. 3947.30  19
  -7   1  -2 54084.4 1374.39  11
  -7  -1  -2 52416.2 1565.71  19
  -7   1  -2 49692.5 1454.80  20
  -7  -1  -2 52033.6 1490.49  31
  -7   1  -2 53730.9 1617.29  23
   7  -1   2 52623.1 1448.57  28
   7   1   2 53487.6 1499.81   3
   7  -1   2 52098.0 1443.19   3
  -7  -1  -2 52260.7 1740.01   8
   7   1   2 52078.3 1522.56  27
   8  -1   2 135104. 3002.39   3
  -8   1  -2 139936. 3059.57  20
  -8  -1  -2 140925. 3148.27  35
   8   1   2 138537. 3097.03  27
  -8   1  -2 139012. 3299.84  19
  -8  -1  -2 140435. 3212.03  19
   8   1   2 141613. 3100.34   3
  -8   1  -2 136535. 3219.14  23
  -8  -1  -2 129371. 3028.11  31
  -8  -1  -2 137244. 3429.70   8
  -8   1  -2 139380. 3124.78  35
  -9   1  -2 69866.2 2131.45  23
  -9  -1  -2 68152.9 2098.29  19
   9  -1   2 71655.4 1963.27   3
   9   1   2 68921.8 1988.07  27
   9   1   2 71146.7 2011.79   3
  -9   1  -2 72276.2 2228.57  19
  -9  -1  -2 70844.3 2079.38  35
  -9   1  -2 69772.9 2051.03  35
  -9   1  -2 69160.8 1971.09  20
 -10   1  -2 148059. 3648.52  35
 -10   1  -2 152372. 3779.74  23
 -10   1  -2 158759. 3927.81  19
  10   1   2 157923. 3621.46   3
 -10   1  -2 166403. 3930.63  47
 -10  -1  -2 161126. 3826.35  19
  10  -1   2 154705. 3546.25   3
  11  -1   2 158340. 3633.62   3
 -11   1  -2 148053. 3741.17  35
  11   1   2 150538. 4010.59  44
  11   1   2 158634. 3684.45   3
 -11  -1  -2 152733. 3863.72  19
 -11   1  -2 151593. 3961.20  47
  11   1   2 146179. 3896.87  24
 -11   1  -2 155713. 4022.49  19
 -12   1  -2 40925.9 1715.55  35
 -12   1  -2 41784.4 1882.13  19
  12  -1   2 43013.8 1615.77   3
  12   1   2 41968.8 1832.62  24
  12   1   2 43438.3 1939.11  44
  12   1   2 43610.4 1647.27   3
 -12  -1  -2 41031.3 1786.88  19
  13   1   2 96654.4 3097.71  36
  13   1   2 102554. 3300.64  44
 -13  -1  -2 101799. 3123.24  19
  13   1   2 96717.5 3092.69  24
 -13   1  -2 103069. 3294.46  19
 -13   1  -2 103071. 3028.93  35
  14   1   2 43914.6 1958.48  36
  14  -1   2 46804.0 2177.91  24
 -14   1  -2 47239.2 2112.93  19
 -14  -1  -2 47663.9 2008.33  19
  14   1   2 46669.2 2100.52  44
  14   1   2 45618.7 1938.50  24
  15  -1   2 141932. 4109.86  24
  15   1   2 132849. 3656.35  24
 -15   1  -2 144930. 4053.27  19
  15   1   2 131878. 3761.44  36
 -15  -1  -2 136164. 3813.14  19
  15   1   2 141538. 3986.26  44
  16  -1   2 20165.5 1338.50  36
  16   1   2 20360.5 1183.66  36
  16   1   2 20505.0 1233.06  44
  17   1   2 85320.6 2539.58  36
  17  -1   2 91739.8 2934.39  36
  18  -1   2 15287.1 969.788  36
  20   2  -2 30853.6 1260.76  44
 -19  -2   2 7446.55 640.079  40
  19   2  -2 6808.52 698.273  44
 -19   2   2 6215.55 583.596  40
 -18  -2   2 32644.6 1507.16  40
  18   2  -2 29635.6 1630.75  44
 -17  -2   2 27579.6 1448.47  40
  17   2  -2 24672.0 1554.79  44
 -16  -2   2 27442.9 1473.29  40
 -16   2   2 26962.4 1444.24  19
 -16  -2   2 26456.6 1535.18  19
  16   2  -2 24784.5 1605.99  44
 -16  -2   2 27129.6 1462.65  34
 -15   2   2 34508.2 1681.82  19
  15   2  -2 38277.1 1827.19  27
  15   2  -2 36479.8 1980.41  44
 -15  -2   2 38417.9 1774.77  40
 -15  -2   2 37117.5 1833.23  19
  14  -2  -2 21809.5 1284.14   3
 -14  -2   2 20906.5 1321.98  19
  14   2  -2 18743.5 1364.12  44
 -14   2   2 19687.4 1229.13  19
 -14  -2   2 22563.7 1304.54  40
  14   2  -2 21872.2 1298.14   3
  14  -2  -2 23844.7 1248.66   4
  14   2  -2 20677.2 1338.67  27
  13  -2  -2 26236.3 1343.36  28
  13   2  -2 26024.1 1404.60  16
 -13  -2   2 24710.9 1389.94  19
 -13  -2   2 27394.3 1390.47  40
  13   2  -2 26823.1 1409.57   3
  13  -2  -2 26367.5 1378.97   3
 -13   2   2 24606.2 1324.59  19
  13   2  -2 24544.6 1435.14  27
  12  -2  -2 51875.3 2260.10  37
  12  -2  -2 53425.3 1956.97  28
  12   2  -2 49058.1 2037.93  27
 -12  -2   2 50419.7 1961.76  19
 -12  -2   2 54504.3 1944.05  40
  12  -2  -2 53553.4 1973.29   3
  12   2  -2 52057.5 2025.49  16
 -12  -2   2 52764.8 1967.64  26
  12   2  -2 52742.6 1992.12   3
  12   2  -2 52537.1 2176.46  28
 -12   2   2 52860.4 1930.71  19
 -12   2   2 54200.1 1854.46   7
  11   2  -2 96731.5 2958.74  28
 -11  -2   2 94779.9 2756.86  19
  11   2  -2 93522.7 2823.72  16
  11  -2  -2 96868.1 2735.11  28
  11   2  -2 95471.9 2896.60  27
 -11   2   2 89884.7 2620.52  19
 -11  -2   2 99222.7 2796.03  26
  11  -2  -2 99442.5 2746.29   3
  11   2  -2 95574.4 2754.60   3
 -11  -2   2 98136.8 2667.62  40
  11  -2  -2 96088.4 3069.76  37
  10  -2  -2 23580.8 1155.45  25
  10   2  -2 22319.4 1176.63  16
 -10   2   2 21677.9 1047.38  19
  10   2  -2 25123.3 1276.73  28
  10   2  -2 23301.9 1219.66  27
  10  -2  -2 23990.5 1124.87   3
 -10  -2   2 23825.9 1157.89  26
 -10  -2   2 24383.9 1156.18  19
 -10   2   2 22386.6 1151.46  23
  10  -2  -2 24731.8 1317.18  37
   9  -2  -2 140055. 3324.50  25
   9   2  -2 143968. 3480.90  27
   9   2  -2 147381. 3490.30  16
  -9   2   2 136771. 3163.03  19
   9  -2  -2 142755. 3283.54   3
  -9   2   2 143258. 3397.07  23
  -9  -2   2 138120. 3306.85  19
   9  -2  -2 144817. 3576.39  37
  -9  -2   2 137263. 3338.53  26
   9   2  -2 137954. 3454.60  28
  -8  -2   2 24913.0 1048.78  19
   8  -2  -2 23897.6 1133.83  33
  -8   2   2 23759.6 943.249  19
   8   2  -2 23637.5 1079.54  28
  -8   2   2 24317.9 1055.77  23
   8  -2  -2 24103.6 1033.92  25
   8  -2  -2 25026.3 1033.20   3
   8   2  -2 24721.8 1110.62  16
  -8  -2   2 23925.4 1062.21  26
   7   2  -2 63047.4 1834.97  16
   7  -2  -2 59062.2 1686.20  25
  -7   2   2 60683.4 1564.39  19
   7  -2  -2 63095.8 1721.55   3
   7   2  -2 60583.7 1755.86  28
  -7   2   2 60948.0 1670.26   7
  -7   2   2 61370.9 1734.05  23
   7  -2  -2 61093.1 1835.94  33
  -7  -2   2 61114.4 1728.87  19
  -7  -2   2 61439.9 1782.09  26
  -7   2   2 61525.7 1703.12  13
   6   2  -2 7741.60 453.079   7
  -6  -2   2 7906.99 537.458  26
  -6   2   2 7610.55 486.778   7
   6   2  -2 8032.56 508.210  28
  -6   2   2 7282.27 480.438  23
   6   2  -2 8391.79 556.361  16
  -6  -2   2 7651.85 501.004  19
  -6   2   2 7311.81 483.825  13
   6  -2  -2 6786.17 504.504  18
   6  -2  -2 7893.38 503.471   3
  -5  -2   2 167455. 3355.98  19
   5   2  -2 164649. 3220.97  25
   5  -2  -2 162343. 3345.57  18
  -5   2   2 167873. 3270.87  23
  -5   2   2 167836. 3318.22  13
  -5  -2   2 162473. 3193.83   8
   5  -2  -2 156892. 3286.30   3
  -5  -2   2 165535. 3419.89  26
   5   2  -2 170030. 3286.59  28
  -5   2   2 163558. 3336.39   7
   5  -2  -2 161542. 3109.06   4
   5   2  -2 163339. 3203.53   7
   5   2  -2 162451. 3381.67  16
   4  -2  -2 22315.6 710.559   4
   4   2  -2 22800.4 858.242  16
  -4  -2   2 25361.6 927.763  26
  -4  -2   2 24186.5 926.011   4
   4   2  -2 23804.5 735.644  25
   4  -2  -2 22053.7 816.881   3
  -4   2   2 22681.0 820.838  13
  -4  -2   2 22360.7 707.443   8
  -4   2   2 23502.9 869.230   7
   4  -2  -2 23967.0 830.296  18
   4   2  -2 22626.8 791.414   7
  -3  -2   2 188825. 3663.09   4
   3   2  -2 153809. 3361.30  16
  -3  -2   2 174404. 3133.32   8
   3   2  -2 169418. 3413.94   7
   3  -2  -2 181471. 3308.77   4
  -3   2   2 176396. 3494.27   7
  -3  -2   2 183208. 3559.73  26
   3  -2  -2 193146. 3378.08  18
  -2   2   2 1600.27 229.779   7
   2  -2  -2 1859.52 230.747   4
  -2  -2   2 2017.57 309.455   4
  -2  -2   2 1976.38 131.102   8
   2   2  -2 1809.35 257.095   7
   2   2  -2 2042.94 226.821  16
   2  -2  -2 1976.54 197.740   9
   1   2  -2 275026. 5002.99  14
  -1   2   2 262075. 4948.87   7
   1   2  -2 286979. 4880.59  16
   1  -2  -2 275209. 4832.72  10
   1  -2  -2 270987. 4756.33   9
   1  -2  -2 278797. 4849.16  12
   1  -2  -2 267452. 4859.82   4
   1  -2  -2 291918. 5168.16   8
  -1  -2   2 267062. 4474.23   8
   1   2  -2 290364. 5179.13   7
  -1   2   2 285821. 4614.25  15
   0  -2  -2 11382.7 431.582  10
   0  -2  -2 11326.3 434.421  12
   0  -2   2 9666.91 241.558   8
   0   2   2 10354.7 499.616   7
   0   2  -2 9476.08 494.007  14
   0  -2   2 12966.5 672.590   4
   0  -2  -2 10976.0 571.730   8
   0  -2  -2 9809.61 414.545   4
   0   2  -2 10692.7 547.615  17
   0   2  -2 11026.4 548.224   7
  -1  -2  -2 138196. 2876.97   8
  -1  -2  -2 143026. 2522.00  10
  -1   2  -2 129473. 2912.95  15
  -1   2  -2 128789. 2817.98  17
  -1  -2  -2 129935. 2580.79   4
  -1   2  -2 140339. 2791.23   7
   1   2   2 136555. 2768.47   7
   1  -2   2 137999. 2905.66   4
  -1  -2  -2 140193. 2528.81  12
  -2   2  -2 28060.6 1024.66  15
   2   2   2 30738.1 975.044   7
  -2   2  -2 28877.0 1033.49  21
   2  -2   2 29541.7 986.467   4
  -2  -2  -2 29221.1 1022.17   8
   3  -2   2 391120. 6932.55   4
  -3   2  -2 371226. 7080.22  21
  -3  -2  -2 376923. 7084.27   8
  -3   2  -2 372964. 7096.17  15
  -3  -2  -2 407930. 6714.28  19
  -3   2  -2 399765. 6911.07   1
   3   2   2 394349. 6873.29  14
  -3   2  -2 395083. 7072.31  22
   3   2   2 396048. 7020.54  27
   3   2   2 406122. 7003.63   7
   4  -2   2 83105.1 1922.93   3
  -4   2  -2 83782.5 1952.51   1
  -4  -2  -2 82948.9 2162.79   8
   4   2   2 86815.1 2083.48   7
  -4   2  -2 86021.4 2146.11  22
  -4  -2  -2 82291.6 1846.00  19
   4   2   2 83912.1 1940.91  14
   4  -2   2 85305.9 2016.39   4
   4   2   2 84516.8 2094.57  27
   4   2   2 84597.6 1839.80  24
   5   2   2 103255. 2333.00  14
  -5  -2  -2 108820. 2327.91  19
  -5   2  -2 102681. 2192.92  13
   5   2   2 107898. 2295.41  24
   5  -2   2 105237. 2348.80   3
   5   2   2 106529. 2348.72  29
  -5   2  -2 108567. 2606.98  22
  -5  -2  -2 112559. 2332.41  32
   5   2   2 104079. 2526.59  27
   5  -2   2 108584. 2459.23   4
  -5  -2  -2 103496. 2642.80   8
   6   2   2 845.792 170.078  14
   6   2   2 750.096 216.796  27
  -6  -2  -2 1064.83 188.333  32
  -6   2  -2 1250.58 266.566  22
  -6   2  -2 693.527 131.579  13
  -6  -2  -2 671.071 233.189   8
   6   2   2 918.348 188.084  24
   6  -2   2 853.737 202.812   4
   6   2   2 761.561 179.955  29
   6  -2   2 890.037 196.632   3
  -6  -2  -2 988.921 199.410  19
  -7   2  -2 105911. 2336.20  11
   7   2   2 101502. 2441.86  24
   7   2   2 99417.9 2648.83  27
   7  -2   2 106392. 2593.92   4
  -7   2  -2 102825. 2465.99  20
  -7   2  -2 106708. 2799.31  23
  -7  -2  -2 108571. 2392.80  32
   7  -2   2 104456. 2468.03   3
  -7  -2  -2 104369. 2866.63   8
  -7  -2  -2 103439. 2508.11  19
   8  -2   2 7186.61 538.429   3
   8  -2   2 7368.86 579.688   4
  -8   2  -2 6769.14 629.820  23
  -8  -2  -2 7250.77 566.032  19
   8   2   2 6901.04 529.122  24
   8   2   2 6821.18 588.579  27
  -8   2  -2 6844.06 518.830  20
  -8  -2  -2 7237.98 687.874   8
   9   2   2 94516.7 2696.76  27
   9  -2   2 95106.3 2498.40   3
   9   2   2 95997.7 2521.81  24
  -9  -2  -2 94730.5 2601.53  19
   9  -2   2 92945.0 2606.61   4
   9   2   2 98590.5 2606.67   3
  -9  -2  -2 98169.5 3001.03   8
  -9   2  -2 91907.9 2800.89  23
   9   2   2 94289.7 2504.92  36
  -9   2  -2 96922.0 2850.71  19
  -9   2  -2 95605.5 2459.17  20
  10   2   2 70635.1 2168.02  36
 -10   2  -2 71047.0 2257.55  35
 -10   2  -2 67498.7 2406.90  23
  10  -2   2 70307.4 2137.69   3
 -10   2  -2 71742.8 2489.65  19
  10   2   2 73157.6 2230.74   3
 -10   2  -2 75288.0 2514.41  47
  10   2   2 70576.6 2294.95  27
  10   2   2 70261.2 2151.49  24
  10   2   2 68079.6 2445.47  44
 -10  -2  -2 72864.0 2282.67  19
  10  -2   2 73938.1 2302.97   4
 -11   2  -2 87032.5 2929.76  19
 -11  -2  -2 93378.3 2630.34  40
  11   2   2 87561.1 2603.16   3
  11  -2   2 91645.4 2572.31   3
  11  -2   2 89836.3 2710.53   4
  11   2   2 89028.0 2573.71  24
  11   2   2 91836.2 2710.09  27
  11   2   2 85341.5 2563.10  36
  11   2   2 84522.8 2922.11  44
 -11   2  -2 87808.2 2934.07  47
 -11  -2  -2 86158.6 2686.56  19
 -11   2  -2 86633.3 2885.75  23
 -11   2  -2 85850.3 2644.25  35
  12   2   2 38425.6 1632.00  36
  12   2   2 37749.7 1587.13   3
 -12   2  -2 35447.5 1821.96  19
 -12  -2  -2 38192.4 1620.57  40
  12   2   2 38348.6 1582.71  24
 -12   2  -2 37567.0 1881.69  47
  12  -2   2 38976.2 1709.97   4
 -12   2  -2 37115.7 1653.21  35
 -12  -2  -2 39493.5 1736.82  19
  12   2   2 36454.9 1880.52  44
  12  -2   2 36586.3 1533.40   3
  13   2   2 31447.8 1782.84  44
 -13   2  -2 32670.5 1552.21  35
  13   2   2 34544.9 1568.93  36
 -13  -2  -2 35393.1 1735.99  26
 -13  -2  -2 36777.7 1703.34  19
 -13   2  -2 33265.4 1798.94  19
 -14  -2  -2 65529.6 2413.91  19
  14   2   2 63505.1 2217.14  36
 -14   2  -2 63498.0 2603.19  19
  14   2   2 67573.3 2700.25  44
 -15   2  -2 27384.3 1594.23  19
  15  -2   2 28161.8 1581.14  24
 -15  -2  -2 26858.4 1441.53  19
  15   2   2 28063.6 1619.93  44
  16  -2   2 54063.4 2205.79  36
  16   2   2 51288.7 2149.74  44
  17  -2   2 10481.8 861.114  36
  17   2   2 9856.14 813.025  44
  18   2   2 32332.2 1265.05  44
  18  -2   2 33722.1 1400.33  36
  19   3  -2 34813.7 1453.49  44
 -19  -3   2 36258.5 1312.84  40
  18   3  -2 23072.6 1315.54  44
 -18  -3   2 23218.5 1206.20  40
  17   3  -2 29658.9 1623.43  44
 -17  -3   2 32461.8 1500.97  34
 -17  -3   2 29367.0 1493.89  40
 -16  -3   2 60775.7 2317.81  40
  16   3  -2 59878.5 2459.86  44
 -16  -3   2 64666.2 2391.13  34
  15   3  -2 42223.2 1975.01  27
 -15  -3   2 45858.4 2042.82  34
  15   3  -2 44134.6 2132.89  44
 -15  -3   2 45298.9 2006.12  40
  14   3  -2 57011.0 2379.11  27
 -14   3   2 59164.2 2162.90  19
 -14  -3   2 59867.4 2384.48  34
 -14  -3   2 58507.7 2317.92  40
  14   3  -2 57222.8 2442.10  44
  13   3  -2 22240.6 1427.32  27
  13   3  -2 23899.9 1411.53   3
 -13  -3   2 25149.8 1411.57  40
  13   3  -2 24693.4 1502.08  44
  13  -3  -2 24043.5 1268.14   4
 -13  -3   2 24869.7 1414.45  26
  13  -3  -2 24391.0 1393.41   3
 -13   3   2 22723.7 1264.51  19
  12  -3  -2 78708.6 2450.27   4
  12  -3  -2 77836.9 2863.78  37
  12   3  -2 82203.7 2606.16  14
 -12   3   2 84043.5 2588.33   7
  12   3  -2 79459.1 2801.79  27
  12   3  -2 77210.6 2740.37  44
 -12  -3   2 81378.2 2736.36  26
  12  -3  -2 80605.3 2668.76   3
 -12   3   2 75633.3 2473.42  19
 -12   3   2 80850.2 2586.30  47
 -12  -3   2 73197.8 2653.43  19
  12   3  -2 80178.1 2699.64   3
 -12  -3   2 79545.2 2614.00  40
  11   3  -2 4010.94 583.597  16
  11  -3  -2 4385.26 492.123   4
  11   3  -2 4312.63 553.191  14
 -11   3   2 3651.66 472.345  19
 -11  -3   2 3646.60 519.743  19
  11  -3  -2 4367.03 613.867  37
 -11  -3   2 4097.90 554.972  26
  11   3  -2 4259.56 588.372  27
 -11  -3   2 4917.74 565.036  40
 -11   3   2 4239.67 505.186   7
 -11   3   2 4675.70 603.646  23
 -11   3   2 3799.54 481.794  47
  11  -3  -2 4172.88 526.658   3
  10   3  -2 194192. 4657.45  16
  10   3  -2 192377. 4528.15  14
 -10   3   2 180485. 4565.81  23
 -10  -3   2 183848. 4572.36  26
 -10   3   2 190414. 4269.59  19
  10   3  -2 193107. 4677.33  27
  10  -3  -2 198074. 4298.82   4
 -10  -3   2 196579. 4422.87  40
  10  -3  -2 196392. 4542.02   3
 -10   3   2 201583. 4501.00   7
  10  -3  -2 196422. 4731.05  37
 -10  -3   2 187659. 4534.82  19
   9  -3  -2 246.540 241.989  37
  -9   3   2 316.855 224.765  23
   9  -3  -2 162.502 106.595  25
   9  -3  -2 514.863 234.657   3
   9  -3  -2 158.195 166.063   4
   9   3  -2 323.753 226.968  27
  -9  -3   2 90.7376 182.346  19
   9   3  -2 90.9342 170.021  16
  -9   3   2 383.193 158.439  19
  -9   3   2 354.576 188.667   7
   9   3  -2 79.0595 158.879  14
  -9  -3   2 214.210 212.199  26
   8  -3  -2 142196. 3066.76  25
  -8   3   2 130034. 3339.41  13
   8   3  -2 136569. 3405.39  14
   8   3  -2 138944. 3476.62  16
   8  -3  -2 143555. 3205.79   4
   8  -3  -2 141553. 3457.48  37
  -8   3   2 135983. 3415.95  23
  -8   3   2 133807. 3078.72  19
  -8   3   2 140789. 3387.55   7
   8  -3  -2 143043. 3421.15   3
   8   3  -2 139911. 3474.08  27
  -8  -3   2 139523. 3511.21  26
   7  -3  -2 392.674 203.986   3
   7  -3  -2 229.805 165.574  33
   7   3  -2 298.042 152.213   7
  -7  -3   2 213.553 210.755  26
  -7   3   2-59.4509 162.691  23
  -7   3   2 374.283 189.582   7
   7   3  -2 208.082 176.322  16
   7   3  -2 264.931 181.334  27
   7   3  -2 189.187 152.073  14
  -7   3   2 668.410 239.675  13
   7  -3  -2 66.5237 115.384   4
   7  -3  -2 269.565 131.169  25
   6   3  -2 77415.9 2222.75  14
  -6  -3   2 80800.2 2313.08  26
  -6   3   2 77784.0 2202.16  13
   6   3  -2 78822.3 2184.80  27
   6  -3  -2 80788.0 2064.69   4
  -6  -3   2 77953.2 1963.73   8
   6   3  -2 77905.8 2225.81  16
   6  -3  -2 84588.5 2218.86  33
   6   3  -2 81336.5 2188.03   7
  -6   3   2 81770.9 2239.38   7
  -5  -3   2 60.3904 87.0332   8
   5  -3  -2 222.120 154.409  33
  -5  -3   2 143.738 166.539  26
  -5   3   2 87.4354 165.211   7
  -5   3   2 489.569 119.361  22
   5   3  -2 242.893 181.189   7
  -5   3   2 183.907 169.022  13
   5   3  -2 561.833 206.249  14
  -5  -3   2 934.653 287.303   4
   5   3  -2 234.831 161.088  27
   5  -3  -2 181.991 142.329   4
   5  -3  -2 272.409 136.034  18
   5   3  -2 242.158 178.153  16
  -4   3   2 283124. 5539.31   7
   4   3  -2 281040. 5464.31  16
   4   3  -2 285518. 5382.87  27
  -4  -3   2 282216. 5026.12   8
   4  -3  -2 267742. 5320.68   4
  -4  -3   2 295529. 5817.26   4
  -4  -3   2 291696. 5641.37  26
   4   3  -2 262189. 5502.58   7
  -4   3   2 297156. 5007.49  22
   4   3  -2 285277. 5560.10  14
   4  -3  -2 275364. 5203.06  18
   3   3  -2 1592.43 260.026  16
   3   3  -2 1705.98 286.566  14
   3   3  -2 1596.86 239.670  27
  -3   3   2 1523.17 275.550   7
   3  -3  -2 2134.29 241.800  18
  -3  -3   2 1465.00 156.518   8
   3   3  -2 2426.26 345.563   7
   3  -3  -2 1573.63 250.271   4
  -3  -3   2 1836.92 351.765   4
  -2  -3   2 120163. 2210.88   8
  -2  -3   2 126980. 3061.95   4
  -2   3   2 122640. 2797.65   7
   2  -3  -2 121702. 2407.28  18
   2  -3  -2 114508. 2643.65   4
   2  -3  -2 112339. 2634.88   8
   2   3  -2 128270. 2919.11   7
  -2   3   2 118711. 2487.00  21
   2   3  -2 119373. 2550.61  27
   2   3  -2 123376. 2815.69  14
   1   3  -2 750.681 202.092  17
  -1   3   2 848.890 136.411  15
   1   3  -2 844.419 206.436  29
   1   3  -2 760.422 223.765   7
  -1   3   2 902.970 230.217   7
   1  -3  -2 997.405 187.819  30
   1   3  -2 1159.44 244.095  14
   1  -3  -2 689.930 166.392  26
  -1   3   2 905.437 156.643  21
  -1  -3   2 1004.53 97.9664   8
  -1  -3   2 879.932 271.106   4
   1  -3  -2 781.276 199.976   4
   1  -3  -2 788.215 203.864   8
   0  -3  -2 209795. 4385.11   4
   0   3  -2 234682. 4681.54  17
   0   3  -2 226158. 4508.52  29
   0  -3  -2 239589. 4062.57   9
   0  -3  -2 240100. 4576.21   8
   0  -3   2 231852. 3892.50   8
   0   3  -2 226064. 4695.48   7
   0   3   2 234403. 4573.56  29
   0   3   2 231039. 4650.45   7
   0   3   2 223084. 4527.49  27
   0  -3  -2 237578. 4464.53  26
   0  -3   2 248246. 4831.21   4
   0  -3  -2 244689. 4398.99  30
   1  -3   2 500.321 79.7877   8
  -1  -3  -2 1082.17 202.507  26
  -1  -3  -2 685.218 96.9859   9
  -1   3  -2 703.796 239.032  15
   1   3   2 566.647 179.914  29
   1   3   2 351.573 136.590  17
  -1   3  -2 790.414 179.033  29
   1   3   2 450.447 205.138   7
  -1  -3  -2 365.096 176.361   8
   1  -3   2 1043.87 266.585   4
  -1   3  -2 428.633 202.308  17
  -1   3  -2 411.037 218.731   7
  -1  -3  -2 566.296 135.398  30
  -1  -3  -2 358.885 146.470   4
   1   3   2 594.270 194.371  27
   2   3   2 51010.4 1629.70   7
   2   3   2 52677.7 1563.40  29
  -2  -3  -2 53061.3 1184.27  10
  -2   3  -2 52284.8 1703.96  15
   2  -3   2 49904.7 1622.75   4
  -2   3  -2 50938.5 1700.06  21
  -2  -3  -2 51677.3 1213.08  12
  -2  -3  -2 54638.9 1624.15   8
   2   3   2 52429.7 1606.55  27
   2   3   2 55596.5 1448.42  17
  -2   3  -2 51166.6 1618.95   7
   3   3   2 6369.58 529.161  27
  -3  -3  -2 6487.41 297.431  10
  -3   3  -2 7248.91 533.257   1
  -3  -3  -2 6729.25 540.703   8
   3  -3   2 5460.86 496.157   4
  -3   3  -2 6305.80 569.236  21
   3   3   2 5969.26 477.903  29
  -3  -3  -2 6641.64 315.318  12
  -3   3  -2 6005.77 556.403  15
   3   3   2 6643.91 550.200   7
  -3   3  -2 6462.74 529.467   7
   3   3   2 6504.39 429.343  17
   4   3   2 135696. 2814.95  17
   4  -3   2 127669. 3119.77   4
  -4  -3  -2 137538. 2880.20  19
  -4   3  -2 139115. 3010.07   1
  -4   3  -2 131312. 3136.19   7
   4   3   2 136893. 3055.83  29
   4   3   2 130924. 3166.74  27
  -4   3  -2 123176. 3195.58  22
  -4  -3  -2 134456. 3202.93   8
  -4   3  -2 122751. 3273.67  21
   4   3   2 138981. 3232.84   7
   5  -3   2 79857.3 2232.56   4
   5   3   2 80649.3 2299.80   7
  -5  -3  -2 79316.8 2323.45   8
  -5   3  -2 74523.8 2054.08  13
  -5   3  -2 79666.8 2230.62   7
  -5   3  -2 78111.9 2345.16  22
  -5  -3  -2 76260.6 1987.05  19
   5   3   2 76213.5 2247.76  27
   5   3   2 76701.8 2099.99  29
   6  -3   2 16444.5 913.874   4
   6   3   2 15932.4 838.601  29
   6   3   2 15145.3 925.125  27
  -6   3  -2 16136.0 806.568  13
  -6   3  -2 14581.8 940.978  22
  -6  -3  -2 16000.6 981.006   8
  -6  -3  -2 14987.0 776.583  19
  -7   3  -2 694.836 270.821  22
  -7  -3  -2 502.922 196.330  19
   7  -3   2 748.243 249.980   4
   7   3   2 858.725 223.486  29
  -7  -3  -2 937.544 295.230   8
   7   3   2 652.237 246.097  27
  -8   3  -2 51102.5 2139.46  23
  -8   3  -2 57915.9 1825.10  20
  -8  -3  -2 57083.3 1859.02  19
   8  -3   2 58182.3 1985.80   4
  -8  -3  -2 60469.2 2233.22   8
   8   3   2 51481.5 1984.77  27
  -9  -3  -2 72745.3 2577.96   8
   9  -3   2 68291.1 2278.43   4
   9   3   2 64701.8 2375.23  44
  -9  -3  -2 68331.9 2174.22  40
  -9   3  -2 63350.6 2494.79  23
   9   3   2 66146.9 2332.37  27
  -9  -3  -2 62913.4 2104.81  19
  -9   3  -2 65568.1 2457.45  47
 -10   3  -2 12524.1 1085.12  23
  10   3   2 12821.5 1042.80  44
  10   3   2 12905.5 990.149  27
 -10  -3  -2 13984.8 1125.31   8
  10   3   2 13103.8 936.993   3
 -10  -3  -2 11962.4 880.657  19
 -10  -3  -2 14816.9 957.773  40
 -10   3  -2 10350.8 960.676  19
  10  -3   2 12779.3 949.631   4
 -10   3  -2 13017.4 1076.37  47
  11  -3   2 31349.0 1553.27   4
 -11   3  -2 24893.9 1606.54  23
 -11   3  -2 29844.8 1471.37  35
 -11  -3  -2 29162.5 1589.77  26
 -11  -3  -2 27988.7 1425.27  40
  11   3   2 28431.3 1509.07  27
 -11   3  -2 27270.2 1659.77  47
  11   3   2 27244.3 1619.00  44
 -11   3  -2 26435.2 1587.16  19
 -11  -3  -2 28352.7 1447.95  19
  11   3   2 29887.8 1473.97   3
 -11   3  -2 29586.3 1532.09   7
  12   3   2 35446.0 1675.35  27
  12   3   2 32685.1 1828.48  44
 -12   3  -2 31267.4 1782.09  19
 -12  -3  -2 34735.6 1767.24  26
 -12   3  -2 31981.1 1862.55  47
 -12  -3  -2 35124.5 1666.06  19
 -12   3  -2 28375.5 1744.49  23
 -12   3  -2 38062.2 1775.94   7
 -12  -3  -2 34519.8 1644.80  40
 -13  -3  -2 2574.48 455.758  19
 -13   3  -2 2195.27 552.503  47
 -13  -3  -2 1684.50 406.746  40
  13   3   2 1410.66 456.434  44
 -13  -3  -2 1375.81 394.495  26
  13   3   2 2916.39 465.900  27
 -13   3  -2 1389.26 402.849  19
  14   3   2 14117.2 1192.46  44
 -14  -3  -2 17433.8 1183.40  26
 -14   3  -2 14533.3 1176.98  19
 -14  -3  -2 15777.9 1093.10  19
  14  -3   2 15689.1 1119.65  24
  15   3   2 21854.5 1413.65  44
  16   3   2 8509.76 805.620  44
  16  -3   2 7441.78 715.565  36
 -16  -3  -2 8352.21 768.287  34
  17   3   2 10886.6 817.663  44
  17  -3   2 10548.6 750.381  36
  18   3   2 9522.47 616.060  44
  19   4  -2 52032.5 1527.35  44
 -18  -4   2 15999.9 862.819  40
  18   4  -2 15149.7 905.427  44
  17   4  -2 104346. 3040.81  44
 -17  -4   2 108651. 2898.94  34
 -17  -4   2 105754. 2990.98  40
  16   4  -2 45105.2 1827.92  27
  16   4  -2 43485.1 1906.67  44
 -16  -4   2 44514.4 1875.83  34
 -16  -4   2 41946.2 1862.02  40
 -15  -4   2 90737.4 3029.80  40
 -15  -4   2 92878.8 3067.94  34
  15   4  -2 90919.4 3057.55  44
  15   4  -2 92271.8 2994.41  27
 -14  -4   2 3011.02 563.378  34
  14   4  -2 2821.25 563.955  44
  14   4  -2 2794.84 513.847  27
 -14  -4   2 3456.85 578.899  40
  13   4  -2 83753.7 2945.43  44
 -13  -4   2 89115.1 3081.80  34
  13   4  -2 85344.3 3007.82  27
  13   4  -2 86194.2 2773.51  29
 -13  -4   2 82830.3 2935.09  40
 -12  -4   2 17824.5 1239.85  40
  12   4  -2 16758.4 1233.04  27
 -12   4   2 16546.6 1090.68  47
  12   4  -2 17185.0 1216.87  44
 -12   4   2 15204.8 1196.73  23
 -12  -4   2 17525.3 1233.50  26
  12   4  -2 16614.4 1137.83  29
  12   4  -2 17562.6 1124.26  14
 -12  -4   2 17280.6 1277.06  34
  11  -4  -2 93719.7 2852.16   4
  11   4  -2 97601.9 3152.50  27
 -11  -4   2 94873.0 3128.70  26
 -11   4   2 87324.0 3058.20  23
  11  -4  -2 95156.3 3049.08  37
 -11  -4   2 86511.9 3071.79  34
 -11   4   2 95550.2 2912.47   7
  11   4  -2 94640.9 2979.91  44
 -11  -4   2 92133.9 3015.18  40
  11   4  -2 100858. 3019.85  14
 -10  -4   2 707.280 329.362  34
  10   4  -2 1030.19 311.640  14
 -10   4   2 610.344 225.049   7
  10   4  -2 744.489 248.811  44
  10  -4  -2 637.738 268.284   4
  10  -4  -2 868.366 287.055  37
  10   4  -2 881.686 322.183  27
 -10  -4   2 474.044 323.480  26
 -10   4   2 698.627 301.631  23
 -10  -4   2 1236.02 353.653  40
   9   4  -2 85722.1 2558.96  44
   9  -4  -2 82162.9 2565.67   4
   9   4  -2 90821.1 2783.36  14
  -9  -4   2 82185.9 2808.04  34
   9   4  -2 88710.4 2811.01  27
   9  -4  -2 89269.8 2677.21  37
  -9  -4   2 89824.1 2736.32  40
  -9  -4   2 89639.1 2881.76  26
  -9   4   2 86765.2 2687.47   7
  -9   4   2 83740.7 2757.65  23
  -8  -4   2 6998.00 657.735  40
   8   4  -2 7310.82 699.329  27
  -8  -4   2 6324.55 678.939  34
  -8  -4   2 6920.31 719.954  26
  -8   4   2 6296.39 649.900  23
   8   4  -2 6651.34 670.443  14
   8   4  -2 5967.62 626.289   7
  -8   4   2 7563.84 686.373   7
  -8   4   2 6297.11 678.666  13
   8  -4  -2 7437.31 645.988  37
   8  -4  -2 5905.93 599.165   4
  -7  -4   2 198574. 4602.93  34
   7   4  -2 152777. 4271.67   7
   7   4  -2 195007. 4505.96  14
   7  -4  -2 206493. 4257.37  37
   7  -4  -2 189007. 4265.57   4
  -7   4   2 168620. 4414.12  13
  -7   4   2 189314. 4416.94   7
  -7  -4   2 202040. 4647.91  26
  -7   4   2 178397. 4331.49  23
   7   4  -2 190204. 4408.02  27
   6   4  -2 5708.34 573.712  27
   6   4  -2 5558.05 586.916  14
   6   4  -2 5287.82 598.525   7
   6  -4  -2 5824.64 546.117   4
   6  -4  -2 5955.01 541.631  33
  -6   4   2 5791.53 588.160   7
  -6  -4   2 6059.22 624.697  26
  -6   4   2 4859.66 564.761  13
  -6  -4   2 5351.26 416.428   8
  -6  -4   2 5984.00 617.131  34
   5   4  -2 160311. 4074.25   7
   5  -4  -2 165594. 3700.39  33
  -5  -4   2 170567. 4072.30  34
   5   4  -2 166167. 4017.32  14
  -5   4   2 173319. 4010.55   7
   5   4  -2 164911. 3836.24  27
  -5  -4   2 173703. 4360.56   4
   5  -4  -2 174116. 3795.19   4
   4   4  -2 67743.6 2151.76  17
   4  -4  -2 75077.1 2036.24   4
  -4   4   2 72719.0 2200.54   7
   4   4  -2 68544.0 2156.34  29
  -4  -4   2 66884.4 2203.12  34
   4   4  -2 70827.1 2309.80   7
  -4  -4   2 70526.7 2410.84   4
   4   4  -2 69181.0 2040.92  27
   4   4  -2 73123.2 2254.01  14
   4  -4  -2 73207.6 1939.28  33
   3   4  -2 180497. 4148.73  17
   3   4  -2 193016. 4344.37   7
   3  -4  -2 188794. 3732.98  33
   3   4  -2 181652. 4199.91  14
   3   4  -2 173349. 4090.79  29
   3  -4  -2 170680. 3763.56   8
  -3  -4   2 186129. 4423.59   4
   3   4  -2 181314. 3916.35  27
  -3  -4   2 182017. 4184.40  34
   3  -4  -2 187890. 3922.78   4
  -3   4   2 195735. 4213.36   7
   3  -4  -2 188521. 3573.28  18
   2   4  -2 55311.9 1856.09   7
   2   4  -2 50952.7 1761.99  17
  -2   4   2 52162.0 1530.78  21
   2   4  -2 48141.3 1685.34  29
  -2  -4   2 54510.2 1913.71   4
   2   4  -2 52329.0 1561.27  27
   2  -4  -2 50585.5 1600.31   4
   2  -4  -2 47491.1 1486.51   8
  -2  -4   2 50455.5 1769.96  34
   2   4  -2 49352.9 1765.50  14
  -2   4   2 54026.2 1789.41   7
   1   4  -2 114393. 2903.73  29
  -1   4   2 125126. 3085.98   7
  -1   4   2 127809. 2532.38  15
   1   4  -2 117501. 3015.98  17
   1   4  -2 112708. 2626.64  27
   1  -4  -2 108209. 2746.58   4
  -1  -4   2 121374. 3103.66   4
   1   4  -2 124371. 3076.50   7
   1  -4  -2 109324. 2667.33   8
  -1   4   2 121452. 2647.55  21
   0   4  -2 13276.4 834.216   7
   0  -4   2 12780.6 814.624   4
   0  -4  -2 10752.1 685.504   4
   0   4   2 12887.6 572.461  15
   0   4  -2 13772.7 849.809  17
   0   4  -2 12349.1 762.134  29
   0   4  -2 12171.2 617.360  27
   0   4  -2 12754.2 799.375  15
   0  -4  -2 11256.1 665.644   8
   0  -4  -2 12769.9 755.346  26
   0   4   2 13565.9 635.507  21
   0   4   2 13101.3 851.943   7
  -1   4  -2 57111.7 1875.29  15
   1   4   2 59834.9 1977.47   7
   1   4   2 54374.5 1813.89  29
  -1  -4  -2 53620.0 1647.85   8
  -1  -4  -2 55556.8 1771.55  26
   1  -4   2 53963.3 1807.27   4
  -1  -4  -2 48837.7 1645.49   4
   1   4   2 54036.2 1784.71  27
  -1   4  -2 55751.5 1880.55  21
  -1   4  -2 51753.0 1822.52   7
  -1   4  -2 57170.4 1790.52  29
   2   4   2 59725.7 1955.93  27
  -2  -4  -2 61895.5 1945.61  26
   2  -4   2 61547.7 1971.42   4
   2   4   2 61960.7 1969.42  29
  -2   4  -2 65316.0 2092.69  15
  -2  -4  -2 61121.4 1841.24   8
  -2   4  -2 58979.2 1999.00   7
  -2  -4  -2 57363.4 1845.03   4
   2   4   2 61218.8 1797.29  17
  -2   4  -2 65651.1 2133.42  21
   2   4   2 62997.8 2121.11   7
  -3   4  -2 89227.4 2694.83  21
   3   4   2 89555.0 2270.00  17
   3  -4   2 84127.8 2489.93   4
   3   4   2 89654.7 2688.60   7
  -3   4  -2 86675.8 2412.65   1
  -3   4  -2 89923.9 2668.74  15
   3   4   2 86263.4 2526.70  27
  -3  -4  -2 88545.2 2414.63   8
   3   4   2 86754.4 2475.51  29
  -3  -4  -2 85457.4 2474.27  26
  -3   4  -2 82996.5 2524.47   7
  -4  -4  -2 99025.9 2667.38   8
   4   4   2 95624.6 2885.69   7
   4   4   2 96352.3 2751.60  27
  -4   4  -2 94977.2 2772.55   7
  -4   4  -2 101591. 2542.83   1
  -4   4  -2 92934.4 2784.07  22
   4   4   2 102390. 2438.92  17
   4  -4   2 91746.2 2708.37   4
   4   4   2 95967.9 2652.04  29
  -4   4  -2 94015.1 2904.90  21
   5   4   2 6574.67 712.003   7
  -5  -4  -2 8386.12 703.429   8
   5   4   2 7639.54 654.816  29
  -5   4  -2 8439.17 739.170   7
   5   4   2 7862.79 716.188  27
   5  -4   2 6659.73 677.576   4
  -5   4  -2 7701.58 723.322  22
  -5  -4  -2 7720.69 699.018  26
  -6   4  -2 50603.1 2045.77  22
  -6  -4  -2 51451.3 1976.61  26
   6   4   2 54543.7 2149.30   7
   6  -4   2 51302.1 1998.79   4
   6   4   2 56035.3 1911.04  29
  -6  -4  -2 56218.0 2018.97   8
  -6   4  -2 53964.8 2025.39   7
   6   4   2 53282.4 2033.91  27
  -7  -4  -2 2491.07 441.444  26
   7  -4   2 4802.54 602.272   4
  -7  -4  -2 6834.30 664.864  45
  -7   4  -2 5103.80 606.950   7
   7   4   2 5937.64 641.149  44
  -7   4  -2 3950.30 577.332  22
   7   4   2 5165.14 547.187  29
  -7  -4  -2 5507.18 625.450   8
   7   4   2 4809.26 606.874  27
  -7  -4  -2 4675.89 539.022  40
   8  -4   2 64286.9 2382.22   4
  -8  -4  -2 72039.4 2516.39   8
   8   4   2 65113.0 2423.22  27
  -8  -4  -2 67151.8 2459.77  26
  -8   4  -2 58482.6 2553.26  23
  -8   4  -2 67976.0 2449.99   7
  -8  -4  -2 61797.8 2239.24  40
   8   4   2 63369.9 2336.16  44
  -8  -4  -2 68069.7 2298.79  45
   8   4   2 67409.4 2162.41  29
  -9  -4  -2 18630.0 1269.70  26
   9  -4   2 19556.1 1259.46   4
  -9   4  -2 20432.8 1286.87   7
  -9   4  -2 18650.3 1416.11  23
   9   4   2 20439.0 1309.35  44
  -9  -4  -2 19873.9 1223.30  40
   9   4   2 20255.8 1333.78  27
  -9  -4  -2 22882.3 1386.37   8
  -9  -4  -2 20734.7 1216.28  45
 -10  -4  -2 25434.5 1524.98  26
  10   4   2 25212.8 1485.22  27
 -10   4  -2 23233.0 1582.68  47
 -10  -4  -2 29128.4 1459.34  45
  10   4   2 24845.4 1511.82  44
 -10   4  -2 27162.8 1516.04   7
 -10  -4  -2 25220.3 1413.45  40
  10  -4   2 24828.9 1460.83   4
 -10   4  -2 23694.6 1501.48  19
 -10   4  -2 22699.3 1612.24  23
 -11  -4  -2 1604.34 417.221  40
 -11   4  -2 1426.33 463.466  23
  11   4   2 1455.50 421.140  44
  11   4   2 2084.41 470.003  27
 -11   4  -2 2206.01 498.645  19
 -11   4  -2 1515.04 436.491  47
 -11  -4  -2 1868.80 456.049  26
 -12  -4  -2 23723.1 1483.34  26
 -12  -4  -2 23122.2 1359.03  40
 -12   4  -2 22355.6 1556.82  47
 -12   4  -2 21308.0 1562.96  23
  12   4   2 22918.9 1372.56  27
  12   4   2 25445.7 1547.24  44
 -12   4  -2 24243.9 1504.83  19
  13   4   2 17405.5 1121.33  27
 -13  -4  -2 16998.2 1203.46  26
  13  -4   2 17426.8 1107.29  24
 -13  -4  -2 16053.0 1093.31  40
 -13   4  -2 14866.3 1250.40  47
 -13   4  -2 17133.1 1211.69  19
  13   4   2 15723.5 1225.57  44
 -14  -4  -2 6451.66 757.265  34
  14   4   2 6148.28 749.098  44
 -15  -4  -2 380.208 251.733  34
  15  -4   2 140.804 156.454  36
  15   4   2 411.462 310.505  44
 -16  -4  -2 17355.9 1002.57  34
  16  -4   2 15670.8 853.686  36
  16   4   2 16661.8 1030.96  44
  17   4   2 1854.86 317.534  44
  17   5  -2 5788.25 492.762  44
 -17  -5   2 2790.20 310.669  39
 -16  -5   2 37200.4 1482.60  39
 -16  -5   2 41231.5 1592.77  34
  16   5  -2 39482.3 1558.74  44
 -16  -5   2 40408.8 1607.89  40
  15   5  -2 2530.86 436.552  27
  15   5  -2 2214.04 418.903  44
 -15  -5   2 3266.35 517.749  34
 -15  -5   2 3003.25 499.960  40
 -14  -5   2 90870.2 3008.78  34
  14   5  -2 90559.6 2928.62  27
  14   5  -2 87885.2 2812.30  44
 -14  -5   2 89102.4 2971.84  40
  13   5  -2 6056.27 699.620  44
 -13  -5   2 6222.43 769.881  34
 -13  -5   2 6318.12 769.985  40
  13   5  -2 7308.02 801.285  27
  13   5  -2 6865.07 655.980  29
  12   5  -2 89990.2 2902.98  44
  12   5  -2 93437.2 3125.72  27
  12   5  -2 93079.7 2934.98  29
 -12   5   2 88400.9 3095.60  23
 -12  -5   2 89151.9 3152.29  34
 -12  -5   2 89986.5 3113.95  40
 -11  -5   2 13066.5 1120.14  34
  11   5  -2 12128.1 937.315  44
  11   5  -2 12288.7 996.938  29
 -11  -5   2 13042.3 1089.50  40
  11   5  -2 13342.3 1070.92  27
 -11   5   2 11835.0 1039.99  23
 -10   5   2 82543.7 2663.18   7
  10   5  -2 77653.3 2539.36  17
 -10  -5   2 77404.9 2912.39  34
  10   5  -2 81925.2 2764.58  14
  10  -5  -2 79862.2 2560.84  37
  10   5  -2 75848.9 2522.99  44
 -10   5   2 78804.8 2838.00  23
 -10  -5   2 84537.1 2652.18  45
  10   5  -2 83012.1 2864.13  27
  10   5  -2 80237.0 2771.39  29
 -10  -5   2 76809.8 2827.36  40
  -9   5   2 23773.2 1544.41  13
  -9   5   2 30248.1 1623.58  23
   9   5  -2 31096.8 1509.78  17
  -9   5   2 31190.7 1522.53   7
   9   5  -2 31711.0 1424.57  44
  -9  -5   2 31928.6 1531.40  45
   9   5  -2 30613.2 1606.08  27
  -9  -5   2 30919.6 1648.35  40
  -9  -5   2 30518.6 1696.36  34
   9  -5  -2 30736.6 1428.33  37
   9   5  -2 32498.3 1647.46  14
   9   5  -2 30232.6 1604.71  29
  -9   5   2 25183.6 1546.91  43
  -8   5   2 70819.0 2796.69  13
   8  -5  -2 87851.3 2501.60  37
  -8  -5   2 85792.9 2966.23  34
  -8  -5   2 83222.1 2834.41  40
   8   5  -2 88462.5 2855.56  14
   8   5  -2 84189.7 2805.94  29
  -8   5   2 87162.8 2737.57   7
   8   5  -2 83038.5 2758.62  27
  -8  -5   2 89936.2 2757.11  45
  -8   5   2 80114.7 2751.36  23
  -8   5   2 70046.3 2738.00  43
   8   5  -2 74009.9 2744.52   7
   8   5  -2 82927.0 2663.18  17
   7  -5  -2 17759.5 1003.87   4
  -7   5   2 16869.5 1083.86   7
  -7  -5   2 16506.9 1187.88  34
  -7  -5   2 17656.7 1173.84  40
   7   5  -2 17097.0 1147.99  14
   7   5  -2 16237.4 1126.14  29
  -7   5   2 17648.0 1123.83  23
  -7   5   2 14092.1 1098.24  43
   7   5  -2 16964.2 1092.77  17
   7   5  -2 16363.2 1184.33   7
  -7   5   2 15072.8 1153.91  13
  -7  -5   2 17932.0 1122.95  45
   7   5  -2 17352.7 1118.86  27
   6   5  -2 158298. 4375.78   7
   6  -5  -2 172838. 3893.10   4
   6   5  -2 175383. 4354.64  14
  -6  -5   2 168021. 4261.35  40
   6   5  -2 165113. 4163.55  17
   6  -5  -2 153818. 3637.50   8
  -6   5   2 176251. 4231.31   7
  -6   5   2 154559. 4305.23  13
   6   5  -2 165967. 4141.25  27
  -6   5   2 155933. 4229.36  43
   6   5  -2 164486. 4247.30  29
  -6  -5   2 165525. 4167.24  45
  -6  -5   2 167871. 4397.64  34
  -5   5   2 34764.3 1562.69   7
   5   5  -2 32142.3 1472.45  27
  -5   5   2 31583.7 1562.27  43
  -5  -5   2 35376.1 1571.70  45
  -5  -5   2 36504.3 1826.91   4
   5   5  -2 31989.6 1558.71  29
   5   5  -2 33723.7 1682.75   7
  -5  -5   2 34978.9 1583.45  40
  -5  -5   2 34421.0 1659.47  34
   5  -5  -2 31764.8 1245.54   8
   5   5  -2 34498.7 1570.89  17
   5  -5  -2 33741.1 1356.75   4
   4   5  -2 142028. 3675.58  17
   4  -5  -2 126734. 3083.72   8
  -4   5   2 144612. 3664.95   7
  -4  -5   2 138120. 3740.56  34
   4  -5  -2 150179. 3375.08   4
   4   5  -2 137861. 3465.07  27
   4   5  -2 146207. 3884.36   7
  -4  -5   2 133560. 3846.36   4
   4   5  -2 126166. 3583.99  29
  -3   5   2 106891. 2989.34   7
   3   5  -2 103920. 2975.91  17
   3   5  -2 101444. 2715.86  27
  -3  -5   2 96497.3 2931.44  34
   3   5  -2 102478. 2964.33  29
   3  -5  -2 97683.2 2623.14   4
   3   5  -2 108381. 3114.24   7
   3  -5  -2 93523.1 2421.72   8
  -3  -5   2 99352.8 3064.65   4
   2   5  -2 81349.1 2279.67  27
   2   5  -2 89644.6 2699.20   7
  -2   5   2 89925.9 2679.09   7
  -2  -5   2 79361.3 2537.82  34
  -2  -5   2 84119.0 2655.50   4
   2  -5  -2 73934.8 2075.34   8
   2   5  -2 85404.3 2617.76  17
   2   5  -2 82591.3 2562.58  29
   2  -5  -2 78445.3 2280.84   4
  -1   5   2 133689. 3511.65   7
   1   5  -2 125883. 2962.91  27
   1   5  -2 122265. 3306.08  29
   1  -5  -2 116006. 3041.04   4
   1   5  -2 128239. 3394.27   7
   1   5  -2 132464. 3268.07  15
   1  -5  -2 115501. 2851.46   8
  -1  -5   2 127605. 3396.85   4
   1   5  -2 130728. 3444.67  17
   0   5  -2 30449.1 1399.87  29
   0  -5  -2 29496.8 1289.84   4
   0   5   2 30963.2 1521.65   7
   0   5  -2 29096.9 1395.66   7
   0  -5   2 27126.9 1352.08   4
   0   5  -2 31963.2 1393.39  15
   0  -5  -2 29307.1 1162.04   8
   0  -5  -2 29867.0 1321.72  34
  -1   5  -2 120933. 3253.52   7
  -1  -5  -2 110637. 3057.48  34
  -1   5  -2 126180. 3299.35  21
  -1  -5  -2 109076. 2985.41   4
  -1  -5  -2 109742. 2776.57   8
   1   5   2 122900. 3450.25   7
  -1   5  -2 119838. 3172.96  15
   1  -5   2 109525. 3067.08   4
  -2   5  -2 29032.9 1429.09   7
  -2  -5  -2 26741.7 1347.69  34
  -2   5  -2 30406.7 1429.39  15
   2  -5   2 27718.3 1328.43   4
  -2   5  -2 29029.4 1457.99  21
  -2  -5  -2 27744.9 1190.42   8
   2   5   2 30684.5 1581.13   7
  -2  -5  -2 29249.5 1416.31  26
  -3  -5  -2 63597.5 2267.95  34
   3  -5   2 63059.5 2177.76   4
  -3  -5  -2 62302.7 2003.68   8
  -3   5  -2 71652.6 2477.96  21
   3   5   2 68427.1 2541.73   7
  -3   5  -2 63703.1 2291.54   7
   3   5   2 65517.9 2280.74  29
  -3  -5  -2 60937.9 2237.28  26
  -3   5  -2 69630.3 2294.37  22
  -3  -5  -2 65294.8 2258.49  45
   3   5   2 64370.4 2279.46  27
  -4  -5  -2 9871.55 859.051  34
  -4   5  -2 8053.72 783.577   7
   4   5   2 9032.02 813.472  27
   4   5   2 8849.14 780.294  29
  -4  -5  -2 8558.64 788.755  26
   4   5   2 9229.65 920.908   7
   4  -5   2 9583.08 789.664   4
  -4  -5  -2 9331.21 715.062   8
  -4   5  -2 9017.52 791.768  22
  -4  -5  -2 11143.6 870.749  45
  -5   5  -2 59138.3 2317.36   7
  -5  -5  -2 64231.2 2385.82  26
  -5  -5  -2 61472.9 2323.95  34
   5   5   2 65879.8 2638.14   7
   5   5   2 67279.1 2314.43  29
  -5  -5  -2 65854.6 2156.34   8
   5   5   2 65355.8 2396.74  27
   5   5   2 62013.8 2106.06  44
  -5  -5  -2 64406.4 2304.54  45
  -5   5  -2 63128.5 2318.19  22
   5  -5   2 63112.8 2282.59   4
   6   5   2 15470.3 1038.26  29
  -6   5  -2 12436.2 1012.72  13
  -6   5  -2 15669.5 1100.54  22
  -6  -5  -2 14817.5 1108.57  26
   6   5   2 16068.6 1023.96  44
   6   5   2 14177.6 1187.39   7
  -6   5  -2 14654.9 1092.04   7
   6  -5   2 14181.2 1037.64   4
  -6  -5  -2 15209.5 989.584   8
  -6  -5  -2 16351.9 1103.87  45
   6   5   2 16273.6 1138.44  27
  -6  -5  -2 15210.5 1125.35  34
  -7   5  -2 80929.0 2766.81  22
  -7  -5  -2 77490.3 2630.81  40
  -7  -5  -2 76123.7 2765.51  26
   7  -5   2 75766.0 2662.24   4
  -7  -5  -2 77270.5 2792.81  34
   7   5   2 78367.6 2556.63  29
   7   5   2 78246.4 2595.56  44
   7   5   2 82425.4 2830.78  27
  -7  -5  -2 79812.9 2564.76   8
  -7  -5  -2 74544.2 2628.29  45
  -7   5  -2 78341.2 2774.66   7
  -8  -5  -2 54371.8 2180.69  45
   8  -5   2 51443.1 2145.00   4
  -8   5  -2 49746.6 2394.86  23
  -8  -5  -2 51241.8 2097.30  40
   8   5   2 53478.8 2004.22  29
  -8  -5  -2 54040.3 2076.18   8
  -8  -5  -2 49323.5 2218.51  26
  -8  -5  -2 51334.7 2242.94  34
   8   5   2 50828.8 2089.03  44
  -8   5  -2 52165.4 2205.02   7
   8   5   2 53965.4 2245.75  27
  -9  -5  -2 110684. 3561.10  26
  -9  -5  -2 105583. 3523.35  34
   9   5   2 113660. 3528.32  27
  -9   5  -2 110369. 3450.99   7
  -9  -5  -2 113948. 3397.28  45
  -9  -5  -2 110408. 3356.83  40
   9   5   2 106168. 3349.98  44
  -9  -5  -2 116734. 3320.81   8
  -9   5  -2 109318. 3807.97  23
 -10  -5  -2 104.179 286.615  34
 -10   5  -2 89.4479 285.587  47
  10   5   2-184.772 221.257  27
 -10   5  -2 62.8258 258.829  23
  10   5   2-45.2570 229.940  44
 -10  -5  -2 2.20484 308.182  26
 -10  -5  -2 141.207 245.924  40
 -10  -5  -2 302.665 239.428  45
 -10   5  -2 746.707 275.988  19
 -11  -5  -2 50416.1 2269.32  34
 -11  -5  -2 51373.5 2072.04  40
 -11   5  -2 52777.0 2108.49  19
 -11  -5  -2 52126.2 2263.32  26
  11   5   2 49892.2 2145.69  44
 -11   5  -2 44700.6 2279.29  23
 -11   5  -2 52689.9 2340.28  47
 -11  -5  -2 50716.6 2003.58  45
  11   5   2 49663.7 2129.69  27
 -12  -5  -2 1419.37 427.356  34
 -12   5  -2 1523.09 444.806  23
 -12   5  -2 1111.16 381.165  47
 -12  -5  -2 2190.63 446.537  26
  12   5   2 951.651 348.788  44
 -13   5  -2 51696.5 2120.24  47
  13  -5   2 47552.7 1666.88  36
 -13  -5  -2 54204.5 2194.61  34
  13   5   2 50037.7 2034.78  44
 -14  -5  -2 837.860 284.315  34
  14   5   2 825.189 289.859  44
  14  -5   2 1040.91 224.675  36
  15   5   2 19630.9 1051.86  44
 -15  -5  -2 20882.7 1096.71  34
  16   5   2 2637.20 325.662  44
 -16  -6   2 896.190 207.019  39
  15   6  -2 752.313 198.079  44
 -15  -6   2 1177.95 266.485  34
 -15  -6   2 487.697 229.855  39
  14   6  -2 1194.59 267.869  44
 -14  -6   2 1387.88 307.389  34
  13   6  -2 1813.12 333.188  44
  13   6  -2 1852.26 404.187  27
 -13  -6   2 1762.74 405.005  34
 -12  -6   2 6126.81 735.901  34
  12   6  -2 6971.37 677.589  29
  12   6  -2 6456.51 705.623  27
  12   6  -2 5584.69 566.385  44
 -11   6   2 6160.49 678.274  23
  11   6  -2 5521.68 635.675  29
 -11  -6   2 5400.19 585.415  45
  11   6  -2 6099.65 713.550  27
 -11  -6   2 5101.91 716.673  34
 -10   6   2 3981.57 567.879  23
  10   6  -2 2695.08 485.691  29
 -10  -6   2 2663.06 544.900  34
 -10  -6   2 3911.29 532.188  45
  10   6  -2 3456.62 559.220  27
  -9   6   2 4491.97 591.536  23
  -9  -6   2 4750.04 616.869  45
  -9   6   2 4857.05 679.893  13
  -9   6   2 5074.68 719.944  43
  -9  -6   2 3065.73 569.433  34
   9   6  -2 4896.08 637.159  29
   9   6  -2 4890.21 649.898  27
   9   6  -2 4916.74 589.127  17
  -8   6   2 12681.2 956.847   7
   8   6  -2 12224.2 1007.12  29
  -8   6   2 10096.1 983.394  13
  -8   6   2 11942.5 952.218  23
   8   6  -2 11870.6 985.901  27
   8   6  -2 10924.4 874.459  17
  -8   6   2 10437.5 991.805  43
  -8  -6   2 10810.9 1015.01  34
  -8  -6   2 12007.2 969.473  45
  -7  -6   2 5138.12 709.660  34
   7   6  -2 4606.53 623.367  27
  -7   6   2 5047.76 714.786  13
   7   6  -2 5301.43 662.816  29
  -7   6   2 4959.56 704.133  43
  -7  -6   2 5031.40 660.751  45
   7   6  -2 4702.82 604.827  17
  -7   6   2 5015.82 605.657  23
   7   6  -2 3692.25 575.068   7
  -7   6   2 5022.65 604.288   7
   6   6  -2 751.104 318.422  17
  -6   6   2-31.4055 140.471   7
   6   6  -2 382.118 234.442   7
  -6   6   2 767.892 341.511  13
  -6   6   2-58.4725 293.058  23
  -6  -6   2 315.979 299.269  45
   6   6  -2-59.9418 221.903  27
  -6   6   2 769.662 393.882  43
   6   6  -2 215.422 253.701  29
  -6  -6   2 221.143 310.649  34
  -5  -6   2 615.386 329.133  45
  -5   6   2 594.406 237.824   7
   5   6  -2 734.315 275.372   7
  -5   6   2 741.685 328.984  43
  -5  -6   2 1053.99 449.273  34
   5   6  -2 434.206 308.514  29
  -5   6   2 899.560 401.903  13
   5   6  -2 577.596 316.658  27
   5   6  -2 900.497 343.704  17
  -4   6   2 1717.95 417.292  43
   4   6  -2 1871.80 420.347   7
   4   6  -2 1516.10 389.964  29
  -4  -6   2 2170.46 468.738  34
  -4  -6   2 2077.85 446.352   4
   4   6  -2 1429.43 402.451  17
   4  -6  -2 1369.99 343.190  45
  -4  -6   2 1358.10 348.042  45
   4   6  -2 1749.92 361.858  27
  -4   6   2 1849.58 383.584   7
  -3   6   2 3697.41 547.945   7
   3   6  -2 4353.21 601.500  17
  -3  -6   2 4840.76 622.086   4
   3   6  -2 4804.71 536.000  15
   3   6  -2 5164.22 563.126  27
  -3   6   2 3763.17 580.028  43
   3   6  -2 4308.39 534.599  21
   3  -6  -2 3848.76 509.919  45
   3   6  -2 4353.12 603.358   7
  -3  -6   2 5258.99 649.401  45
  -2   6   2 3563.57 566.747  43
   2   6  -2 4338.60 591.703   7
   2   6  -2 4069.41 591.805  29
   2   6  -2 4445.33 531.148  15
  -2  -6   2 4054.62 574.847  45
  -2   6   2 4053.38 585.734   7
  -2  -6   2 3929.10 556.210   4
   2  -6  -2 4186.79 534.180  45
   2   6  -2 3568.81 496.686  21
  -1  -6   2 1056.20 330.128  45
   1   6  -2 876.965 274.369   7
   1   6  -2 794.863 297.154  43
  -1   6   2 1134.01 367.967   7
   1   6  -2 427.206 253.995  21
  -1   6   2 934.930 315.150  43
   1  -6  -2 1359.43 343.825  45
  -1  -6   2 801.527 267.581   4
   1   6  -2 937.929 287.945  15
   0   6  -2 9296.25 768.152  15
   0  -6   2 7229.98 716.618   4
   0   6  -2 8456.81 775.062  43
   0   6   2 8833.68 847.785  43
   0  -6   2 8418.35 798.187  45
   0  -6  -2 8814.70 824.740  45
   0   6  -2 7999.82 759.960  21
   0   6  -2 8391.43 798.184   7
   0   6   2 9096.17 875.144   7
  -1   6  -2 77940.5 2631.33   7
  -1  -6  -2 74771.9 2467.71  34
   1   6   2 75739.6 2668.63  43
  -1  -6  -2 75858.2 2653.57  45
   1  -6   2 75806.9 2602.67  45
   1   6   2 83507.6 2894.60   7
   1  -6   2 71335.2 2451.18   4
  -1   6  -2 78607.3 2505.48  15
  -1   6  -2 75217.7 2533.73  43
  -1   6  -2 75762.5 2596.18  21
  -2   6  -2 24000.7 1248.90  22
   2   6   2 23467.8 1480.83   7
   2  -6   2 21467.6 1242.01   4
  -2  -6  -2 22891.6 1374.98  45
  -2   6  -2 23053.9 1328.38   7
  -2  -6  -2 23633.1 1326.55  34
   2   6   2 22555.0 1359.75  43
  -2   6  -2 22258.2 1260.50  43
   2  -6   2 23040.1 1337.95  45
  -2   6  -2 22892.6 1373.39  21
  -3  -6  -2 5797.32 727.388  45
  -3   6  -2 7961.31 781.984   7
  -3   6  -2 7816.25 711.036  22
   3   6   2 7710.53 857.641   7
   3  -6   2 7456.47 750.881  45
   3  -6   2 7188.77 693.683   4
   3   6   2 7774.35 803.690  43
  -3   6  -2 7273.45 734.758  43
  -3  -6  -2 7194.02 761.370  34
   4  -6   2 16803.7 1136.19  45
  -4  -6  -2 14963.9 1145.00  45
  -4  -6  -2 15110.4 1167.89  34
  -4   6  -2 17796.9 1192.01   7
   4  -6   2 14021.3 993.989   4
   4   6   2 16651.2 1293.83   7
  -4   6  -2 15990.5 1057.96  22
   4   6   2 17623.5 1206.84  43
  -4   6  -2 16599.6 1085.51  43
  -5  -6  -2 12683.9 1066.90  34
   5   6   2 12844.1 1148.25   7
   5  -6   2 12907.6 1008.77  45
  -5   6  -2 13053.6 1023.85  13
   5  -6   2 13016.1 959.538   4
   5   6   2 12779.6 1016.48  43
  -5   6  -2 13480.1 1041.82   7
  -5   6  -2 12999.0 943.389  22
  -5  -6  -2 11449.2 1016.20  45
   6  -6   2 8801.99 796.877   4
   6   6   2 8477.66 823.249  43
  -6  -6  -2 7370.90 832.167  34
  -6   6  -2 7813.41 736.444  22
  -6  -6  -2 8077.88 867.193  45
  -6   6  -2 8596.54 846.131   7
   6   6   2 10634.6 1044.93   7
  -7  -6  -2 5634.85 725.786  34
  -7  -6  -2 6677.82 793.541  45
   7   6   2 6473.14 705.076  43
   7   6   2 6621.47 668.514  44
  -8  -6  -2 3022.81 563.181  34
  -8  -6  -2 3698.12 586.221  45
  -8   6  -2 4343.27 657.190  23
   8   6   2 3729.70 517.116  43
   8   6   2 4125.31 563.789  44
  -9  -6  -2 3304.39 591.600  34
   9   6   2 4005.13 516.230  43
  -9   6  -2 3407.64 551.239  47
  -9   6  -2 3137.95 561.254  23
   9   6   2 3632.08 533.045  44
  -9  -6  -2 3279.32 545.923  45
 -10   6  -2 9196.59 928.086  23
 -10  -6  -2 9749.78 935.130  34
  10   6   2 7124.21 699.903  44
 -10   6  -2 10351.3 901.750  47
 -10  -6  -2 8538.35 790.651  45
 -11  -6  -2 112.422 250.963  34
 -11  -6  -2 264.007 199.882  45
  11   6   2 230.941 209.368  44
 -11   6  -2 275.725 233.058  47
 -12  -6  -2 8787.24 809.227  34
  12   6   2 9725.21 754.613  44
 -12   6  -2 9837.97 752.649  47
 -13  -6  -2 2240.01 390.591  34
  13   6   2 2386.67 361.595  44
  14   6   2 28119.9 1077.84  44
 -14  -7   2 15603.3 741.385  39
  13   7  -2 13762.6 684.388  43
 -13  -7   2 14958.4 822.335  39
 -12  -7   2 6050.95 585.731  39
  12   7  -2 9867.87 674.447  43
 -11  -7   2 10352.3 821.835  34
 -11  -7   2 10433.8 705.076  45
  11   7  -2 10875.9 791.596  43
  10   7  -2 12868.3 941.395  43
 -10  -7   2 14489.1 930.153  45
  10   7  -2 14799.1 977.348  27
 -10  -7   2 13037.3 977.522  34
  -9   7   2 25598.1 1366.07  43
  -9  -7   2 25059.3 1418.18  34
   9   7  -2 27493.6 1387.09  27
  -9  -7   2 24850.2 1315.96  45
   9   7  -2 25439.3 1395.73  43
  -8   7   2 7700.16 800.199  43
  -8  -7   2 7078.63 734.304  45
   8   7  -2 7337.60 759.948  29
   8   7  -2 7727.79 735.299  27
   8   7  -2 8459.94 824.427  43
   7   7  -2 26170.1 1471.74  29
   7   7  -2 25993.1 1379.07  27
   7   7  -2 28582.8 1551.56  43
  -7   7   2 28713.0 1590.10  43
  -7  -7   2 28385.4 1517.48  45
  -6   7   2 28243.2 1611.43  43
  -6  -7   2 26957.0 1509.77  45
  -6   7   2 30170.9 1641.68  13
   6   7  -2 28328.9 1563.43  43
  -5   7   2 59418.6 2438.97  13
  -5   7   2 61114.7 2471.02  43
  -5  -7   2 61877.3 2417.52  45
   5   7  -2 64003.6 2456.63  43
  -4  -7   2 25531.6 1486.71  45
  -4   7   2 22099.7 1427.13  13
   4   7  -2 24884.1 1460.98  43
  -4   7   2 22524.2 1449.31  43
   4  -7  -2 24276.2 1284.47  45
  -3   7   2 30785.0 1691.29  43
   3   7  -2 29370.8 1598.68  43
  -3  -7   2 30428.9 1639.32  45
   3   7  -2 30746.9 1434.55  21
   3  -7  -2 29551.4 1485.04  45
   2   7  -2 1383.00 349.361  21
  -2  -7   2 1286.16 362.593  45
  -2   7   2 1307.37 422.528  43
   2  -7  -2 1371.92 373.898  45
   2   7  -2 1255.16 372.529  43
  -1   7   2 148655. 4257.22  43
   1   7  -2 143529. 4083.78  43
   1   7  -2 159240. 3985.28  21
  -1  -7   2 146260. 4149.06  45
   1  -7  -2 152073. 4112.16  45
   0  -7   2 1566.94 403.842  45
   0   7  -2 1006.87 325.995  43
   0  -7  -2 1259.68 383.330  45
   0   7  -2 1219.30 337.818  21
   0   7   2 1092.87 373.202  43
  -1  -7  -2 40500.8 1947.67  45
   1  -7   2 44545.0 1972.28  45
   1   7   2 45979.4 2077.15  43
  -1   7  -2 43818.0 1925.24  43
   2   7   2 46313.2 2076.70  43
  -2   7  -2 43749.2 1897.81  43
  -2  -7  -2 45156.4 2043.41  45
   2  -7   2 43304.9 1940.14  45
  -3   7  -2 27335.2 1451.97  43
   3   7   2 29870.3 1614.69  43
  -3  -7  -2 26494.8 1550.23  45
   3  -7   2 28530.1 1508.68  45
  -4   7  -2 16792.9 1122.05  13
  -4   7  -2 15642.6 1064.73  43
   4  -7   2 19243.0 1199.03  45
  -4  -7  -2 17518.7 1159.19  34
   4   7   2 19444.6 1275.16  43
  -4  -7  -2 17661.2 1252.06  45
  -5  -7  -2 38612.3 1890.70  45
  -5  -7  -2 39700.8 1826.47  34
   5   7   2 42523.1 1898.16  43
   6  -7   2 12205.1 882.984  42
  -6  -7  -2 12569.6 1041.30  45
   6   7   2 11609.5 923.977  43
  -6   7  -2 13002.8 1008.52  23
  -6  -7  -2 12076.3 983.583  34
  -7  -7  -2 29044.4 1531.46  34
  -7   7  -2 32532.2 1600.60  23
  -7  -7  -2 29705.5 1571.98  45
   7   7   2 31257.4 1497.34  43
  -8  -7  -2 13791.1 1027.06  34
  -8   7  -2 13957.3 909.335  47
  -8  -7  -2 13677.8 1017.77  45
   8   7   2 14621.3 940.820  43
  -9  -7  -2 19357.0 1124.88  45
  -9   7  -2 18937.5 1000.14  47
  -9  -7  -2 18254.0 1132.79  34
   9   7   2 17851.4 945.056  43
 -10  -7  -2 13919.8 865.148  45
 -10   7  -2 14461.5 791.218  47
 -10  -7  -2 12636.7 887.046  34
 -11  -7  -2 14939.7 900.210  34
 -11  -7  -2 17781.2 839.574  45
 -12  -8   2 1553.56 213.668  39
 -11  -8   2 13992.1 683.465  39
  11   8  -2 16015.4 728.889  43
  10   8  -2 1151.31 247.945  43
 -10  -8   2 1149.97 232.797  45
 -10  -8   2 1247.17 236.953  39
   9   8  -2 20989.9 1063.62  43
  -9  -8   2 22011.8 1033.79  45
  -9  -8   2 19766.1 926.397  39
  -8  -8   2 13415.6 870.317  45
  -8   8   2 13004.3 802.798  43
   8   8  -2 12449.3 850.315  43
  -8  -8   2 11901.0 719.986  39
  -7   8   2 7523.55 683.042  43
   7   8  -2 7071.21 691.129  43
  -7  -8   2 6656.61 551.714  39
  -7  -8   2 7578.90 684.298  45
  -6   8   2 42999.9 1777.05  43
  -6  -8   2 44282.0 1783.70  45
  -6  -8   2 39271.8 1415.63  39
   6   8  -2 42786.2 1783.31  43
  -5  -8   2 7530.34 745.420  45
   5   8  -2 7721.19 765.742  43
  -5   8   2 6428.53 701.844  43
   4   8  -2 22874.4 1308.59  43
  -4   8   2 24806.9 1400.26  43
  -4  -8   2 21737.9 1275.12  45
   3  -8  -2 1676.06 337.611  45
   3   8  -2 2166.05 451.962  43
  -3   8   2 1857.82 430.739  43
  -3  -8   2 2116.71 469.924  45
  -2  -8   2 40202.7 1807.99  45
  -2   8   2 40521.7 1865.96  43
   2   8  -2 41532.8 1822.66  43
   2  -8  -2 37533.2 1639.60  45
   1   8  -2 2763.62 485.350  43
  -1  -8   2 3287.95 536.675  45
   1  -8  -2 4038.94 556.867  45
  -1   8   2 3429.09 566.993  43
   0  -8   2 68260.0 2430.67  45
   0  -8  -2 70393.4 2446.50  45
   0   8   2 70029.5 2556.43  43
   0   8  -2 67797.0 2396.85  43
  -1  -8  -2 8290.66 802.972  45
   1  -8   2 8791.83 795.719  45
   1   8   2 9866.28 897.021  43
  -1   8  -2 6713.42 684.977  43
  -2   8  -2 24055.0 1254.18  43
   2  -8   2 24041.0 1299.65  45
  -2  -8  -2 20510.6 1250.71  45
   2   8   2 22748.4 1331.13  43
   3   8   2 685.287 296.590  43
  -3  -8  -2 908.110 340.076  45
  -3   8  -2 648.087 253.397  43
   4   8   2 50888.5 1967.93  43
  -4  -8  -2 49603.0 1984.36  45
   5  -8   2-209.338 166.660  42
  -5  -8  -2 274.159 262.171  45
   5   8   2 203.856 214.761  43
  -6  -8  -2 36780.7 1565.74  45
   6   8   2 35110.5 1464.68  43
   7   8   2 12351.6 770.998  43
  -7  -8  -2 12533.4 850.501  45
  -8  -8  -2 6438.74 559.197  45
   8   8   2 6040.10 478.003  43
  -9  -8  -2 4310.36 406.614  45
 -10  -8  -2 9719.27 482.723  45
 -10  -8  -2 4607.37 361.799  39
  -8  -9   2 16100.4 675.199  45
   8   9  -2 17820.3 743.173  43
   7   9  -2 501.036 194.452  43
  -7  -9   2 370.146 161.361  45
   6   9  -2 17198.9 859.161  43
  -6   9   2 16690.1 765.427  43
  -6  -9   2 17662.2 849.068  45
  -5  -9   2 1764.39 306.902  45
   5   9  -2 2143.49 340.254  43
  -5   9   2 2386.78 331.828  43
  -4  -9   2 3155.58 402.446  45
  -4   9   2 3481.15 416.420  43
   4   9  -2 3032.60 402.406  43
  -3  -9   2 5127.68 503.304  45
  -3   9   2 5243.80 529.903  43
   3   9  -2 4831.62 508.290  43
   2   9  -2 24286.8 1127.39  43
   2  -9  -2 23891.9 981.730  45
  -2  -9   2 23092.8 1105.37  45
  -2   9   2 23731.2 1157.99  43
  -1   9   2 164.721 189.300  43
   1   9  -2-11.3111 193.050  43
  -1  -9   2 46.7319 193.713  45
   1  -9  -2 174.575 165.203  45
   0  -9   2 24344.5 1111.59  45
   0   9  -2 26206.4 1136.48  43
   0  -9  -2 24446.4 1088.41  45
   0   9   2 25342.7 1201.00  43
  -1   9  -2 174.632 132.976  43
  -1  -9  -2 323.222 204.846  45
   1   9   2 268.038 194.231  43
  -2   9  -2 26080.4 1017.72  43
   2   9   2 26459.7 1185.37  43
  -2  -9  -2 26598.6 1146.01  45
   2  -9   2 25413.0 1069.26  42
   3  -9   2 1573.88 264.497  42
   3   9   2 1316.66 288.787  43
  -3  -9  -2 1707.32 309.374  45
  -4  -9  -2 30939.1 1184.43  45
   4   9   2 31733.7 1190.43  43
  -5  -9  -2 1389.73 254.973  45
   5   9   2 1828.05 269.376  43
  -6  -9  -2 19788.3 830.982  45
   6   9   2 19961.8 758.371  43
  -7  -9  -2 2448.69 249.663  45
 -20   0   3 148.156 153.976  40
  20   0  -3 124.985 172.229  44
  19   0  -3 71.9863 173.229  36
 -19   0   3 235.439 226.721  40
  19   0  -3 311.860 236.361  44
  18   0  -3 37.6263 276.993  44
 -18   0   3-93.0929 275.518  40
  17   0  -3-11.0901 215.860  44
 -17   0   3 317.865 210.195  19
 -17   0   3 50.7273 208.937  40
 -16   0   3 164.490 194.176  19
  15   0  -3 16.4335 241.731  28
  15   0  -3-1.80829 94.9004   3
 -15   0   3 224.079 212.210  19
  14   0  -3 58.6252 366.217  28
  14   0  -3 514.697 252.849  27
  14   0  -3 300.445 197.416   3
 -14   0   3-68.8790 276.833  19
  13   0  -3 10.3813 158.153   3
  13   0  -3-234.505 199.923  28
 -13   0   3-10.1898 146.656  19
  12   0  -3 8.59082 203.877  28
  12   0  -3 50.6815 159.619   3
  12   0  -3-160.143 185.229  37
 -12   0   3 355.111 186.024  19
  11   0  -3 87.4415 184.251  25
  11   0  -3 523.484 244.934  28
  11   0  -3 150.990 148.026   2
  11   0  -3 22.5422 171.056   3
 -11   0   3 96.6232 144.787  19
  10   0  -3-28.0574 189.727  25
  10   0  -3 75.4694 147.133   3
  10   0  -3 167.463 136.252   2
 -10   0   3 11.2719 124.203  19
  -9   0   3 100.146 128.888  19
   9   0  -3 396.685 182.612  33
   9   0  -3 35.3792 115.145   2
   9   0  -3 24.2254 170.827  25
   9   0  -3 118.992 151.678   3
  -9   0   3 50.9205 88.4129   5
   8   0  -3-16.4383 124.660   2
   8   0  -3 71.9521 128.221   3
  -8   0   3 16.8994 84.9126   5
  -8   0   3 102.915 114.444  19
   8   0  -3 222.186 162.289  25
   7   0  -3 205.926 139.980  25
  -7   0   3 196.686 115.160  19
   7   0  -3 45.2808 143.126  18
   7   0  -3 54.1109 116.907   3
  -7   0   3 170.446 100.265   5
  -6   0   3 54.7370 75.8496  19
   6   0  -3 181.759 156.992  18
  -6   0   3 103.301 90.2984   5
   6   0  -3 125.730 116.793   3
   5   0  -3 147.993 124.915  18
   5   0  -3 313.200 147.440   9
  -5   0   3 179.584 75.1770   6
  -5   0   3 203.741 106.379   5
   5   0  -3 36.6296 90.1851   3
   4   0  -3 111.708 104.633  10
  -4   0   3 93.0482 78.7169   6
   4   0  -3 39.3048 117.377   9
   4   0  -3 62.3132 85.8639  12
   4   0  -3 93.3636 79.7616   3
  -4   0   3 94.9871 84.4052   5
  -3   0   3 102.067 80.2109   6
   3   0  -3 42.2205 79.5102  10
   3   0  -3 93.2785 64.6601   3
   2   0  -3 120.120 45.4157   3
  -2   0   3 91.0933 46.9101   4
   1   0  -3 110.275 118.983   8
   1   0  -3 142.676 27.0400   3
   1   0  -3 196.808 76.4823   1
  -1   0   3 93.6915 67.0156   5
  -1   0   3 76.7891 82.8415   4
   0   0   3 215.592 91.3338   6
   0   0   3 315.738 65.3192   4
   0   0  -3 45.7379 51.2113  15
   0   0  -3 78.5776 83.6676   8
   0   0   3 397.781 86.9075   5
   1   0   3 99.5081 29.8713   3
  -1   0  -3 85.5301 86.9715   8
   1   0   3 26.4705 57.5641   5
   2   0   3 232.896 81.4979   6
  -2   0  -3 68.1675 86.8427  11
   2   0   3 44.9214 44.0167   3
   2   0   3 106.962 55.6637   5
  -2   0  -3 259.665 114.204   8
   3   0   3 78.6826 69.2078   6
  -3   0  -3 245.636 91.8271  22
  -3   0  -3 72.6084 79.5485  20
  -3   0  -3 145.821 97.3002  11
   3   0   3 132.838 61.2453   3
  -3   0  -3 91.4276 121.815   8
   4   0   3 37.2475 67.6873   3
  -4   0  -3-3.19405 63.2676  23
  -4   0  -3 37.5998 102.160  20
  -4   0  -3-1.20478 107.880   8
   5   0   3 161.435 93.2902   3
  -5   0  -3 1.66147 75.8023  23
  -5   0  -3 256.183 119.680  11
  -5   0  -3 238.571 129.114  20
  -5   0  -3-55.5787 127.886   8
  -6   0  -3 236.227 116.644  23
  -6   0  -3 85.5293 104.743  31
   6   0   3 37.6983 72.3685   3
  -6   0  -3 65.8671 106.617  20
  -6   0  -3 103.399 146.986   8
  -7   0  -3-84.3493 108.463  35
  -7   0  -3 147.243 106.373  23
  -7   0  -3 119.978 171.755   8
  -7   0  -3 119.166 122.363  31
  -7   0  -3 102.508 131.534  20
   7   0   3 91.2046 91.0789   3
  -7   0  -3 324.473 161.868  19
  -8   0  -3 131.200 162.006  35
   8   0   3 19.4267 82.0600   3
  -8   0  -3 373.941 203.462  19
  -8   0  -3 20.9508 116.394  31
  -9   0  -3-22.6119 168.323  19
  -9   0  -3 162.659 99.4025  31
  -9   0  -3 6.02514 155.354  35
   9   0   3 100.776 110.425   3
 -10   0  -3 87.6883 143.700  35
 -10   0  -3 100.830 125.297  31
 -10   0  -3 146.284 196.617  19
  10   0   3 203.912 138.303   3
 -11   0  -3 281.238 226.896  35
 -11   0  -3-92.0511 250.666  19
  11   0   3 363.854 126.919   3
  11   0   3 208.221 142.171  44
  11   0   3 188.207 245.808  24
  12   0   3 299.694 275.485  24
 -12   0  -3 137.537 217.981  35
  12   0   3 200.852 265.249  44
 -13   0  -3-74.9835 191.231  19
  13   0   3-160.321 272.898  36
  13   0   3 90.8489 220.459  24
  13   0   3 81.3938 179.286  44
  14   0   3-117.550 227.626  36
 -14   0  -3-132.828 181.780  19
  14   0   3 356.186 278.146  24
  15   0   3 190.495 170.983  24
 -15   0  -3-228.139 193.267  19
  16   0   3-206.444 201.354  36
  17   0   3-23.3417 153.951  36
  20  -1  -3 22995.1 1128.93  36
 -20  -1   3 28962.9 1258.64  40
 -20   1   3 25437.0 1196.46  40
  20   1  -3 30388.5 1342.18  44
  19   1  -3 2475.35 495.019  44
 -19  -1   3 2781.31 456.918  40
 -19   1   3 2575.75 435.678  40
  18   1  -3 12797.2 1112.37  44
 -18   1   3 13590.9 1018.32  40
 -18  -1   3 13488.2 983.159  40
 -17   1   3 7773.52 763.602  19
  17  -1  -3 8020.47 780.244  44
  17   1  -3 7905.19 935.091  44
 -17  -1   3 8310.53 828.106  19
 -17  -1   3 7722.09 762.831  40
 -16   1   3 24067.5 1380.73  19
 -16  -1   3 24562.2 1458.93  19
 -16  -1   3 23125.4 1352.33  40
  16   1  -3 23470.6 1581.93  44
  16  -1  -3 24668.2 1501.70  28
  15  -1  -3 2589.39 514.404  28
  15   1  -3 3750.71 519.023   3
  15   1  -3 2475.86 555.052  28
  15   1  -3 2789.19 544.123  27
 -15   1   3 3041.77 498.896  19
 -15  -1   3 2789.68 479.187  40
  15  -1  -3 3575.69 515.753   3
 -15  -1   3 3250.99 523.921  19
  14   1  -3 13148.7 955.373   3
  14   1  -3 11724.1 1006.67  27
  14   1  -3 11040.0 1043.64  28
 -14   1   3 11753.7 926.433  19
  14  -1  -3 11619.4 1039.71  28
  14   1  -3 12130.7 942.962  16
  14  -1  -3 13728.0 975.921   3
 -14  -1   3 13633.4 986.603  40
 -14  -1   3 11655.1 945.829  19
  13  -1  -3 109.170 266.266  37
  13   1  -3 174.716 160.725  16
 -13  -1   3 145.062 152.501  19
  13   1  -3 346.322 258.729  27
  13   1  -3 281.208 203.762   3
  13  -1  -3 141.871 198.603  28
  13  -1  -3 186.408 182.241   3
  13   1  -3 187.596 240.158  28
 -13   1   3 266.403 184.931  19
 -12   1   3 39627.2 1569.66  19
  12  -1  -3 39687.4 1787.60  28
  12  -1  -3 41204.1 1907.83  37
  12  -1  -3 40883.9 1862.10  25
  12   1  -3 40167.6 1819.58  28
  12  -1  -3 43254.4 1666.82   3
 -12  -1   3 39024.8 1611.39  19
  12   1  -3 41688.4 1717.59  16
  12   1  -3 39802.2 1622.06   3
  11   1  -3 63283.7 2033.23   3
  11  -1  -3 66530.8 2061.72   3
  11  -1  -3 64713.7 2345.08  37
  11   1  -3 65662.4 2264.86  28
  11  -1  -3 65016.3 2305.69  25
 -11   1   3 64393.7 1968.85  19
 -11  -1   3 64293.3 2038.78  19
  11  -1  -3 66480.1 1982.30   2
 -10   1   3 68918.9 1656.35   5
  10  -1  -3 56178.5 1817.42   3
  10  -1  -3 62066.4 2139.02  25
 -10  -1   3 62492.4 1899.14  19
  10   1  -3 61444.1 2007.33   2
 -10  -1   3 67431.4 1840.82  26
 -10   1   3 63843.8 1830.85  19
  10   1  -3 63347.9 2083.42  28
  10  -1  -3 65152.7 2187.64  37
  10  -1  -3 58469.5 1800.78   2
  10   1  -3 56632.5 1833.12   3
  10   1  -3 62333.1 2147.89  25
   9  -1  -3 20197.8 1044.04  33
  -9   1   3 18998.4 835.729  19
  -9   1   3 20282.1 786.530   5
   9   1  -3 20197.3 917.232   3
   9   1  -3 18830.0 958.134   2
   9   1  -3 17410.2 973.763  25
   9  -1  -3 19350.4 1043.65  25
  -9  -1   3 19624.2 897.011  19
   9  -1  -3 19262.9 890.135   3
  -9  -1   3 19031.5 687.465   5
   9   1  -3 18173.3 958.360  28
  -9  -1   3 19378.5 846.964  26
   8  -1  -3 110540. 2506.77   3
  -8  -1   3 110018. 2524.03  19
   8   1  -3 100918. 2663.83  25
   8   1  -3 111346. 2532.12   3
  -8   1   3 112787. 2379.45   5
  -8  -1   3 112952. 2262.18   5
   8   1  -3 107688. 2648.84   2
  -8   1   3 104945. 2374.03  19
   8  -1  -3 106945. 2763.31  25
  -8   1   3 108058. 2043.86   6
   8  -1  -3 109230. 2730.32  33
  -8  -1   3 109598. 2459.30  26
   8  -1  -3 101328. 2730.79  18
  -7   1   3 84757.6 1885.83  19
   7  -1  -3 84643.2 1994.16   3
  -7  -1   3 84036.3 2007.24  19
  -7  -1   3 84100.1 1821.75   5
  -7   1   3 86661.4 1713.31   6
  -7  -1   3 85054.3 1982.29  26
   7   1  -3 84214.2 2127.47   2
   7  -1  -3 84690.7 2224.74  18
   7   1  -3 80812.8 2130.69  25
   6  -1  -3 44324.4 1389.29  18
  -6  -1   3 46565.8 1265.22  19
  -6  -1   3 46060.1 1254.60  26
   6  -1  -3 45135.8 1231.42   3
   6   1  -3 43173.5 1316.82  25
  -6   1   3 46508.4 1077.79   6
  -6  -1   3 45635.3 1142.95   5
   6   1  -3 46082.8 1335.42   2
  -6   1   3 45965.6 1226.46  23
   6   1  -3 45346.7 1223.83  18
  -6   1   3 46716.1 1123.99  19
  -5   1   3 195750. 3458.74   6
   5  -1  -3 188039. 3563.81   3
  -5   1   3 193534. 3640.19  13
   5   1  -3 188993. 3687.76   2
  -5   1   3 201354. 3551.05  23
  -5  -1   3 192685. 3516.56   5
  -5  -1   3 193716. 3633.52  19
   5  -1  -3 191628. 3809.11  18
  -5   1   3 185781. 3451.98   7
  -4  -1   3 191050. 3516.28   4
  -4   1   3 186494. 3380.99   7
   4   1  -3 193931. 3230.62   7
   4   1  -3 184556. 3490.11   9
  -4  -1   3 190082. 3456.51   5
   4   1  -3 187209. 3362.40  10
   4  -1  -3 189639. 3453.80   3
   4  -1  -3 192962. 3593.54  12
  -4  -1   3 193928. 3574.17  19
  -3  -1   3 49213.9 1164.75   4
   3   1  -3 46183.2 948.452   7
  -3  -1   3 46928.9 1102.33   5
   3  -1  -3 46161.6 1055.58   3
   2  -1  -3 29779.9 800.786   3
  -2   1   3 30495.1 725.832   7
  -2   1   3 32745.8 817.709  13
   2   1  -3 33942.5 852.546   7
  -2  -1   3 35222.9 986.266   4
  -1   1   3 34998.8 786.618   7
   1  -1  -3 34634.5 1125.27   8
  -1  -1   3 40474.6 1133.45   4
  -1   1   3 36893.4 810.209  13
   1   1  -3 29987.8 590.149   8
   0  -1   3 7171.51 402.920   4
   0   1   3 6413.19 307.420   7
   0  -1  -3 6452.76 426.527   8
   0  -1   3 6852.91 338.039   5
   0   1  -3 6344.98 195.841   8
  -1   1  -3 30664.4 941.886  15
   1  -1   3 31188.5 840.238   5
   1   1   3 32049.0 852.896   7
  -1   1  -3 30931.3 905.628   1
   1  -1   3 30684.4 860.446   4
  -1  -1  -3 30602.5 972.448   8
  -1   1  -3 30066.7 686.162   8
  -2  -1  -3 64361.1 1650.03   8
   2  -1   3 66438.1 1355.35   3
  -2   1  -3 73411.7 1616.43  21
   2   1   3 70570.8 1465.93   6
  -2   1  -3 67074.8 1613.96  15
  -2   1  -3 66044.3 1573.19   1
  -2   1  -3 69680.0 1615.55  22
   2   1   3 66909.2 1556.27  24
  -2   1  -3 65927.2 1389.18   8
   2  -1   3 69091.6 1524.38   4
   2   1   3 71404.9 1318.40   5
  -2  -1  -3 67237.7 1507.19  20
  -3  -1  -3 170877. 3242.90  20
   3   1   3 172004. 3071.42   6
  -3   1  -3 170492. 3332.09  22
   3   1   3 165900. 2816.29   5
   3   1   3 170987. 3301.30  24
  -3   1  -3 165176. 3116.81   8
  -3  -1  -3 158969. 3385.68   8
   3  -1   3 166637. 3012.18   3
  -3  -1  -3 180001. 3146.11  19
   4  -1   3 1350.55 160.867   3
  -4   1  -3 1560.47 234.993  22
  -4  -1  -3 1179.23 195.076  20
   4   1   3 1010.37 186.936  24
  -4  -1  -3 1065.03 230.387   8
   4   1   3 890.119 125.026   6
  -4  -1  -3 990.741 165.902  31
  -4  -1  -3 1144.11 170.075  19
  -5  -1  -3 53283.4 1450.54  31
   5   1   3 52387.3 1535.30  24
  -5   1  -3 54394.6 1572.47  22
  -5   1  -3 53927.7 1422.55  11
   5   1   3 53535.5 1168.85   6
   5  -1   3 54546.4 1312.36   3
  -5  -1  -3 52560.3 1625.46   8
  -5  -1  -3 54581.1 1450.32  19
   5   1   3 54690.6 1430.99  27
  -6  -1  -3 2733.45 302.906  31
   6  -1   3 2612.94 255.007   3
  -6   1  -3 2634.38 316.871  23
   6   1   3 2605.86 333.821  24
  -6   1  -3 2864.51 294.046  11
   6   1   3 2790.47 276.990   3
   6   1   3 2886.05 300.877  27
  -6  -1  -3 2889.93 377.532   8
  -6   1  -3 2691.69 306.595  20
  -6  -1  -3 3000.04 318.994  19
  -7  -1  -3 140737. 3101.12  35
  -7   1  -3 134932. 3122.00  23
  -7   1  -3 131859. 3028.27  20
  -7  -1  -3 132527. 3016.24  31
  -7  -1  -3 132241. 3314.52   8
   7   1   3 133473. 2933.76  27
   7  -1   3 130235. 2822.60   3
   7   1   3 141892. 2940.03   3
  -7   1  -3 130568. 2879.52  11
  -7  -1  -3 140885. 2828.77  32
   7   1   3 126347. 3134.97  24
  -7  -1  -3 135864. 3088.17  19
  -8  -1  -3-71.4893 187.235   8
  -8  -1  -3-161.778 141.823  35
   8   1   3-188.224 112.828   3
   8  -1   3 158.243 96.2087   3
  -8  -1  -3 50.9955 136.899  31
  -8   1  -3-127.785 179.419  19
  -8   1  -3 16.3039 124.679  23
  -8   1  -3 93.9781 132.657  20
  -8  -1  -3 212.134 155.578  19
   8   1   3 224.883 175.094  24
   8   1   3 140.357 146.544  27
   9  -1   3 861.405 208.602   3
  -9  -1  -3 1783.36 322.568  35
  -9   1  -3 723.051 236.256  35
  -9   1  -3 701.470 230.462  23
   9   1   3 522.435 225.462  24
  -9   1  -3 978.886 228.467  31
  -9   1  -3 343.217 192.009  19
   9   1   3 828.238 204.412   3
  -9   1  -3 1239.70 272.235  20
  -9  -1  -3 1105.05 285.742  19
 -10  -1  -3 1616.48 324.051  35
  10  -1   3 1344.42 246.145   3
  10   1   3 1874.79 370.198  44
  10   1   3 1572.50 363.933  36
  10   1   3 101.742 157.345  24
 -10   1  -3 1639.89 359.069  47
  10   1   3 1294.24 242.775   3
 -10  -1  -3 1087.50 286.336  19
 -10   1  -3 1414.35 313.584  35
 -10   1  -3 1661.33 382.124  19
  11   1   3 132.910 207.873  36
 -11   1  -3 86.7004 199.152  35
 -11   1  -3-54.9099 180.803  19
  11   1   3 749.052 295.924  44
  11   1   3 37.5046 167.001  24
 -11   1  -3 73.6265 189.364  47
 -11  -1  -3 457.355 249.928  19
  11   1   3-87.9371 158.173   3
 -12   1  -3 2137.76 433.485  35
 -12   1  -3 1795.70 434.041  19
  12   1   3 1729.54 402.873  24
 -12  -1  -3 1523.53 379.497  19
  12   1   3 1552.10 443.494  44
  12   1   3 1393.36 380.605  36
  12  -1   3 1736.54 428.957  24
  13  -1   3 7542.16 863.080  24
 -13   1  -3 7628.57 782.333  35
  13   1   3 7996.05 841.365  44
 -13   1  -3 7404.73 826.949  19
  13   1   3 6854.04 766.252  36
  13   1   3 6847.07 732.295  24
 -13  -1  -3 8643.48 799.275  19
  14  -1   3-59.9806 237.817  24
  14   1   3-91.7426 226.207  36
 -14  -1  -3 417.586 270.193  19
  14   1   3-474.492 281.071  24
  14   1   3-86.7018 226.661  44
  14  -1   3-4.31909 273.084  36
 -14   1  -3-563.790 303.898  19
  15  -1   3 1605.06 430.470  36
 -15   1  -3 1912.57 425.415  19
 -15  -1  -3 2610.04 453.542  19
  15   1   3 2249.11 455.919  44
  15   1   3 1929.09 446.797  36
  15  -1   3 2261.71 473.928  24
  16   1   3 15.8350 160.881  36
  16   1   3 127.739 170.661  44
  17  -1   3 1210.59 338.207  36
  17   1   3 966.428 244.209  36
  20   2  -3 1794.21 353.114  44
 -20   2   3 1972.91 333.355  40
 -20  -2   3 2318.10 360.538  40
 -19  -2   3 46759.2 1735.91  40
  19   2  -3 42675.0 1857.70  44
  18   2  -3-2.03707 278.689  44
 -18  -2   3 57.1194 202.556  40
 -17  -2   3 87444.7 2809.55  40
  17   2  -3 80390.9 3044.71  44
 -16   2   3 1362.96 330.017  19
 -16  -2   3 1242.48 368.612  40
  16   2  -3 1580.96 475.865  44
  16   2  -3 804.643 338.877  27
  15   2  -3 11422.3 1076.86  44
  15   2  -3 11053.7 991.696  27
 -15  -2   3 12672.9 998.311  34
 -15   2   3 10816.5 872.258  19
 -15  -2   3 12788.3 1001.66  40
 -15  -2   3 11536.0 1001.11  19
  14  -2  -3 414.256 224.168   3
  14  -2  -3 360.002 253.013  28
 -14   2   3 478.172 259.122  19
 -14  -2   3 513.130 300.447  40
  14  -2  -3 701.237 236.058   4
  14   2  -3 998.777 328.939  16
  14   2  -3 802.547 290.265   3
  14   2  -3 390.861 292.525  27
 -14  -2   3 249.034 183.292  19
  13  -2  -3 55545.2 2078.99   3
  13   2  -3 49936.3 2125.16  27
  13   2  -3 52887.5 2048.52   3
 -13  -2   3 54248.3 2031.51  40
  13  -2  -3 54232.5 2130.87  28
  13   2  -3 51705.4 2104.49  16
 -13  -2   3 54798.8 2139.46  19
 -13   2   3 52169.3 1933.08  19
  13   2  -3 53002.7 2247.50  28
  13  -2  -3 52338.8 2412.13  37
  12   2  -3 12851.3 980.029  27
  12   2  -3 11455.2 910.137  16
 -12  -2   3 11787.7 896.981  19
  12  -2  -3 11299.3 1011.29  37
 -12  -2   3 12519.3 864.654  40
 -12  -2   3 11387.8 839.432  26
 -12   2   3 11267.7 804.756  19
  12   2  -3 10855.5 921.382  28
  12  -2  -3 12832.3 895.865   3
  12   2  -3 10626.5 837.165   3
  11   2  -3 59605.9 2033.87   3
  11  -2  -3 58738.1 2317.50  37
  11   2  -3 63462.8 2204.19  16
  11  -2  -3 59534.5 2003.09   3
  11   2  -3 65498.1 2275.28  28
 -11  -2   3 58324.5 2058.65  19
 -11  -2   3 63036.5 2066.22  26
  11   2  -3 59970.6 2176.31  27
 -11   2   3 58981.3 1894.42  19
 -11   2   3 63676.0 1931.27   7
  11  -2  -3 60085.7 2126.10  25
  10   2  -3 4517.88 528.774  16
  10  -2  -3 4928.93 604.130  37
 -10  -2   3 4628.80 507.021  26
  10  -2  -3 5974.42 585.384  25
  10  -2  -3 5094.45 515.415   3
  10   2  -3 5383.56 587.189  28
 -10  -2   3 5200.58 531.542  19
 -10   2   3 5452.61 477.003  19
 -10   2   3 4734.12 448.946   7
   9   2  -3 87301.8 2481.56  16
  -9   2   3 85988.5 2360.77  23
   9  -2  -3 86765.8 2323.05   3
   9  -2  -3 85846.1 2418.46  25
   9  -2  -3 89123.9 2605.96  37
  -9  -2   3 81120.4 2332.18  26
   9  -2  -3 82960.6 2526.68  33
   9   2  -3 85273.1 2434.36  28
  -9   2   3 83232.1 2117.80  19
  -9  -2   3 82962.3 2355.23  19
  -9   2   3 89557.1 2242.96   7
  -8   2   3 39448.8 1300.05   7
  -8  -2   3 40353.7 1424.39  26
   8  -2  -3 36604.4 1466.26  18
   8  -2  -3 40274.9 1518.83  33
   8   2  -3 39871.3 1459.42  16
   8   2  -3 39666.9 1409.22  25
  -8  -2   3 38892.5 1397.33  19
  -8   2   3 40193.2 1202.01  19
  -8   2   3 39064.5 1356.32  23
   8  -2  -3 37499.7 1328.92   3
   8   2  -3 38236.2 1394.35  28
   8  -2  -3 40246.2 1441.54  25
  -8   2   3 40260.9 1083.00   6
   7   2  -3 46219.2 1499.09  16
  -7  -2   3 45394.6 1470.13  19
   7   2  -3 44365.1 1419.39  25
   7  -2  -3 46036.4 1537.73  33
   7  -2  -3 44677.5 1401.40   3
  -7   2   3 43290.1 1404.73  13
  -7   2   3 45828.7 1391.92  23
  -7   2   3 44868.8 1366.41   7
   7  -2  -3 44319.5 1520.92  18
   7   2  -3 43497.4 1497.19   2
   7   2  -3 44889.5 1423.25  28
  -7  -2   3 46386.3 1492.63  26
  -7   2   3 44329.2 1194.56  19
  -6   2   3 131124. 2762.11  23
   6   2  -3 133959. 2805.99  25
   6  -2  -3 131430. 2970.88  18
   6   2  -3 129302. 2954.74   2
  -6   2   3 127880. 2849.48  13
  -6  -2   3 137014. 2744.51   5
   6  -2  -3 127248. 2828.82   3
  -6   2   3 128563. 2510.03  19
   6   2  -3 127711. 2618.37   7
   6   2  -3 132399. 2813.99  28
   6  -2  -3 132553. 2588.78   4
  -6  -2   3 124757. 2901.81  19
  -6  -2   3 129203. 2950.43  26
  -6   2   3 134092. 2827.23   7
  -5   2   3 230203. 4450.97   7
   5  -2  -3 236356. 4561.68  18
   5  -2  -3 228855. 4464.93   3
   5   2  -3 238036. 4287.43   7
   5   2  -3 238148. 4349.83  25
   5  -2  -3 229436. 4503.90  30
  -5  -2   3 244725. 4670.84   4
  -5   2   3 238671. 4507.44  13
   5  -2  -3 233147. 4187.59   4
  -5  -2   3 231912. 4383.13   5
   5   2  -3 240861. 4380.89  28
  -5   2   3 243335. 4355.97  23
   5   2  -3 226591. 4545.22   2
  -5  -2   3 230830. 4612.81  26
   4   2  -3 12086.7 602.431   2
   4  -2  -3 12323.8 480.725   4
   4   2  -3 11371.1 526.881   7
  -4   2   3 13553.5 615.259  13
   4  -2  -3 13374.7 614.249  30
   4   2  -3 11091.8 301.523  10
  -4   2   3 12172.9 581.350   7
   4  -2  -3 12221.5 593.325   9
  -4  -2   3 12437.8 679.367   4
  -4   2   3 13199.1 512.303  23
   4  -2  -3 11884.0 586.117   3
  -4  -2   3 11718.7 560.396   5
  -3  -2   3 24590.0 986.181   4
  -3   2   3 22222.9 780.486   7
   3  -2  -3 22922.0 732.185   4
   3   2  -3 23412.7 807.272  16
   3  -2  -3 22396.3 816.946  12
   3  -2  -3 23024.0 795.892   9
   3   2  -3 22219.7 799.293   2
  -3  -2   3 21832.2 794.390   5
   3   2  -3 21452.3 805.529   7
  -2   2   3 121525. 2546.60   7
   2  -2  -3 125518. 2386.99   4
   2   2  -3 132397. 2764.70   7
   2  -2  -3 127257. 2589.18  10
   2  -2  -3 123025. 2521.75   9
   2  -2  -3 129554. 2595.51  12
  -2  -2   3 134141. 2960.55   4
   2   2  -3 126904. 2551.92   2
   2   2  -3 132159. 2570.09  16
   1   2  -3 51759.2 1202.44  16
   1   2  -3 50745.9 1195.74   2
   1  -2  -3 49364.6 1232.02  10
   1   2  -3 49546.6 1311.79  14
   1  -2  -3 52292.3 1540.69   8
  -1   2   3 46873.7 1246.05   7
   1  -2  -3 48592.6 1227.39  12
   1  -2  -3 43860.0 1024.22   4
   1   2  -3 49786.1 1357.19   7
   0  -2  -3 56128.5 1603.89   8
   0   2  -3 50520.1 1444.88  17
   0   2  -3 52666.6 1381.36   7
   0   2  -3 51981.1 1356.31  14
   0  -2   3 57974.7 1607.22   4
   0  -2  -3 52202.0 1252.10  10
   0   2   3 51285.0 1343.64   7
   0   2  -3 52492.5 1189.85  16
  -1   2  -3 577.227 166.527  17
   1   2   3 407.074 146.516   7
  -1   2  -3 173.057 160.869  15
  -1  -2  -3 488.840 218.087   8
   1  -2   3 408.519 177.424   4
  -2   2  -3 185365. 3622.80   1
   2  -2   3 176829. 3537.15   4
   2   2   3 181910. 3509.21   7
  -2  -2  -3 176583. 3381.27  31
  -2   2  -3 164809. 3683.09  15
  -2  -2  -3 172539. 3697.02   8
   2   2   3 185380. 3554.34  27
  -3  -2  -3 359.570 115.061  31
  -3  -2  -3 374.253 104.493  19
   3   2   3 529.943 167.744  27
   3  -2   3 364.615 154.749   4
  -3   2  -3 401.453 159.855  22
  -3   2  -3 181.352 169.361  15
  -3   2  -3 462.413 158.310   1
  -3   2  -3 508.687 205.234  21
  -3  -2  -3 639.058 146.320  32
  -3  -2  -3 309.209 205.276   8
   3   2   3 379.253 170.590   7
   4  -2   3 161290. 3351.84   4
   4   2   3 161590. 3399.07  27
  -4   2  -3 159313. 3544.08  22
  -4  -2  -3 161178. 3206.86  32
  -4  -2  -3 158358. 3094.93  19
  -4   2  -3 154078. 2979.32  13
  -4  -2  -3 155432. 3269.95  31
  -4   2  -3 162253. 3371.20   1
  -4  -2  -3 160105. 3607.15   8
   4   2   3 156009. 3192.00  24
   5  -2   3 75482.1 2015.82   4
  -5  -2  -3 79249.8 1875.29  19
   5   2   3 75110.8 1912.23  24
   5   2   3 80594.9 1744.30   6
  -5  -2  -3 77065.4 1888.71  32
  -5   2  -3 79095.7 2225.30  22
   5  -2   3 76292.1 1863.28   3
   5   2   3 74135.1 2044.82  27
  -5  -2  -3 78178.8 2282.82   8
  -6  -2  -3 27917.0 1024.64  19
   6   2   3 26809.3 1033.47  24
  -6  -2  -3 25978.6 980.703  32
  -6   2  -3 27137.8 1236.52  22
   6   2   3 27528.8 1137.94  27
  -6  -2  -3 26308.8 1265.42   8
   6  -2   3 25865.9 964.191   3
   6  -2   3 28971.3 1123.98   4
  -7  -2  -3 210.843 120.033  19
   7  -2   3 306.084 126.442   3
  -7   2  -3 167.896 125.112  11
  -7  -2  -3 505.467 151.162  32
   7   2   3 36.0464 116.045  24
   7  -2   3 180.589 151.772   4
  -7   2  -3 255.313 214.878  23
   7   2   3 231.445 168.117  27
  -7  -2  -3 353.660 220.827   8
  -7   2  -3 834.950 213.691  20
  -8  -2  -3 66643.7 2022.46  19
   8   2   3 69371.1 2124.29  27
   8  -2   3 69708.6 1940.45   3
   8  -2   3 71525.7 2126.97   4
   8   2   3 70163.8 2056.19  24
   8   2   3 67931.0 2034.31  36
  -8   2  -3 69436.9 2081.04  20
  -8  -2  -3 71607.7 2457.19   8
  -8   2  -3 69227.1 2297.02  23
   9   2   3 12725.6 835.414  36
   9   2   3 13535.0 872.106  27
  -9   2  -3 13032.4 954.562  47
   9  -2   3 13058.0 866.844   4
  -9   2  -3 13569.2 853.320  20
   9   2   3 12605.0 953.662  44
  -9   2  -3 11967.6 944.174  19
  -9  -2  -3 13724.4 1046.82   8
  -9  -2  -3 11860.9 804.780  19
   9  -2   3 12427.1 747.155   3
   9   2   3 12565.1 822.458  24
   9   2   3 13294.3 802.814   3
  -9   2  -3 11099.2 887.641  23
 -10   2  -3 38034.2 1665.34  35
 -10   2  -3 36901.4 1727.13  23
  10   2   3 38565.0 1586.57  36
  10   2   3 37972.7 1556.18  27
  10  -2   3 37897.8 1443.66   3
  10   2   3 36691.4 1516.41  24
  10  -2   3 38602.2 1621.13   4
 -10   2  -3 36527.4 1520.57  20
 -10   2  -3 37911.2 1812.87  19
 -10  -2  -3 36726.1 1558.88  19
 -10   2  -3 35752.9 1749.33  47
  10   2   3 36929.8 1763.29  44
  10   2   3 38569.6 1488.76   3
 -11   2  -3 5468.96 677.103  35
  11  -2   3 4150.87 544.533   4
  11   2   3 3864.08 454.911   3
 -11   2  -3 3765.43 594.052  19
 -11   2  -3 4023.08 610.143  47
 -11   2  -3 2978.23 552.934  23
  11   2   3 3526.78 484.513  24
  11   2   3 3598.90 518.382  36
 -11  -2  -3 3701.77 539.934  19
  11   2   3 3963.04 656.199  44
 -12   2  -3 13945.3 1052.46  35
 -12   2  -3 11769.6 1068.33  19
  12   2   3 13407.9 1135.15  44
  12   2   3 12906.1 917.293  24
  12  -2   3 13618.1 1000.56   4
 -12  -2  -3 13551.8 986.260  19
 -12   2  -3 12919.6 1113.52  47
  12   2   3 13300.0 975.474  36
 -13   2  -3 20827.6 1293.25  35
  13   2   3 23579.0 1511.29  44
 -13   2  -3 21535.7 1488.41  19
  13  -2   3 24761.3 1513.14  24
  13   2   3 22701.4 1282.24  36
 -13  -2  -3 23366.5 1326.20  19
 -14  -2  -3 11326.4 940.553  26
  14   2   3 8108.16 750.578  36
 -14   2  -3 10777.6 1015.55  19
  14   2   3 9594.89 963.702  44
  14  -2   3 8388.25 867.741  24
 -14  -2  -3 9642.22 843.873  19
  15  -2   3 2943.96 511.755  24
  15  -2   3 2558.82 506.063  36
 -15   2  -3 3199.03 548.108  19
  15   2   3 1958.50 485.308  44
  16   2   3 8037.44 762.286  44
  16  -2   3 8706.55 800.941  36
  17   2   3 5104.14 518.018  44
  17  -2   3 5815.28 603.082  36
  20   3  -3 25053.9 1052.54  44
  19   3  -3 618.594 269.136  44
 -19   3   3 544.847 214.697  40
 -19  -3   3 474.952 206.357  40
  18   3  -3 20649.0 1263.20  44
 -18  -3   3 21794.9 1205.38  40
  17   3  -3 20556.5 1351.10  44
 -17  -3   3 22652.8 1313.75  40
  17   3  -3 20582.6 1213.97  27
 -16  -3   3 72743.8 2524.42  34
 -16  -3   3 68539.1 2520.44  40
  16   3  -3 65085.8 2484.49  27
  16   3  -3 66066.3 2631.94  44
 -15  -3   3 29506.0 1598.38  34
  15   3  -3 29311.6 1684.28  44
 -15  -3   3 30206.7 1607.71  40
  15   3  -3 28943.3 1632.84  27
  14   3  -3 38047.9 1909.23  27
  14   3  -3 38156.7 1938.21  44
 -14  -3   3 39180.4 1879.36  34
 -14  -3   3 42206.4 1894.68  40
  13  -3  -3 74069.7 2331.09   4
  13  -3  -3 74472.2 2607.32   3
 -13  -3   3 73557.5 2657.84  34
  13   3  -3 71447.1 2635.42  16
  13   3  -3 73628.0 2529.61  14
  13  -3  -3 71184.3 2842.95  37
 -13  -3   3 74282.2 2575.67  40
  13   3  -3 72930.2 2721.28  27
  13   3  -3 69958.5 2557.69   3
  12  -3  -3 89473.1 2553.77   4
  12   3  -3 87415.9 2951.38  27
 -12  -3   3 90068.5 2782.37  40
  12  -3  -3 87253.1 3090.91  37
  12   3  -3 85793.8 2781.34  14
  12  -3  -3 89147.3 2845.44   3
 -12  -3   3 87655.5 2896.19  34
  12   3  -3 87207.4 2913.17  16
  12   3  -3 84622.1 2786.00   3
 -12   3   3 84405.6 2506.99  19
 -12  -3   3 90724.5 2878.33  26
 -11   3   3 143224. 3559.72   7
  11   3  -3 137196. 3813.12  27
 -11  -3   3 139207. 3743.49  26
  11  -3  -3 139432. 3707.63   3
  11  -3  -3 136129. 3934.73  37
 -11  -3   3 143161. 3631.55  40
 -11   3   3 132715. 3710.44  23
  11   3  -3 139048. 3820.33  16
  11  -3  -3 140965. 3384.99   4
  11   3  -3 139903. 3720.19  14
  11  -3  -3 143348. 3471.32  25
 -11   3   3 135230. 3332.50  19
  10  -3  -3 13735.3 803.285   4
 -10  -3   3 14461.6 897.568  40
  10  -3  -3 14558.0 1031.05  37
 -10  -3   3 12886.4 933.555  26
  10   3  -3 13945.8 978.280  27
  10  -3  -3 14062.8 842.112  25
  10   3  -3 14253.8 970.266  28
 -10   3   3 13151.5 929.206  23
 -10   3   3 14056.7 885.541   7
  10  -3  -3 14468.1 954.654   3
  10   3  -3 14671.6 1007.36  16
 -10   3   3 14171.8 790.253  19
   9   3  -3 120427. 3236.51  16
  -9  -3   3 118886. 3203.27  34
   9  -3  -3 118902. 3272.15  33
   9  -3  -3 120848. 2850.85   4
   9  -3  -3 122006. 2916.02  25
   9   3  -3 113205. 3163.69  27
   9  -3  -3 118963. 3246.62  37
   9   3  -3 117310. 3100.14  28
  -9   3   3 113467. 3060.82  23
  -9   3   3 121985. 3059.16   7
   9  -3  -3 114572. 3107.38   3
  -9  -3   3 116359. 3195.29  26
  -9   3   3 116328. 2722.93  19
   8   3  -3 44687.4 1589.64  28
   8   3  -3 42814.8 1429.60   7
  -8   3   3 40922.7 1604.57  13
  -8  -3   3 45489.6 1704.55  34
  -8  -3   3 44008.3 1698.99  26
   8  -3  -3 43848.4 1619.40   3
  -8   3   3 43810.9 1585.30  23
   8  -3  -3 45128.2 1479.60  25
   8  -3  -3 44958.9 1694.42  33
   8   3  -3 44775.8 1662.18  27
   8   3  -3 45565.4 1707.33  16
   8  -3  -3 44806.1 1438.85   4
  -8   3   3 45277.5 1595.55   7
  -7   3   3 98957.3 2578.42   7
   7   3  -3 97833.8 2651.63  16
  -7  -3   3 102607. 2727.57  34
   7  -3  -3 102045. 2668.05  33
  -7   3   3 97312.5 2508.83  23
   7   3  -3 99031.9 2447.13   7
  -7   3   3 94028.9 2615.85  13
   7   3  -3 98578.1 2489.13  28
   7   3  -3 94834.5 2587.21  27
   7  -3  -3 97545.9 2576.82  18
   7  -3  -3 100060. 2389.33   4
  -7  -3   3 100204. 2741.85  26
   7  -3  -3 102246. 2652.52   3
  -6  -3   3 508.913 214.095  26
   6  -3  -3 519.174 194.403  18
  -6   3   3 478.963 171.941  23
   6   3  -3 614.988 205.492  27
   6   3  -3 362.954 195.600  16
  -6   3   3 565.644 191.378  13
  -6   3   3 844.796 234.837   7
   6   3  -3 545.696 192.030   7
   6  -3  -3 684.259 208.868  33
   6  -3  -3 458.052 154.060   4
   6   3  -3 604.508 173.603  28
  -5   3   3 193838. 4078.63   7
   5   3  -3 182371. 4004.69   7
   5   3  -3 190007. 3984.24  27
   5  -3  -3 200873. 4023.00  33
   5   3  -3 201293. 4194.91  14
  -5   3   3 194053. 3865.61  23
   5  -3  -3 194057. 3892.40   4
  -5   3   3 187382. 4096.69  13
   5  -3  -3 188745. 3924.51  18
  -5  -3   3 201391. 4466.66   4
   5   3  -3 196189. 3815.13  28
   5   3  -3 191705. 4080.57  16
  -4   3   3 27796.2 1074.06   7
   4  -3  -3 27567.0 981.124   4
  -4  -3   3 27539.9 1273.93   4
   4   3  -3 26901.9 993.626  27
   4   3  -3 23335.6 1042.98   7
   4   3  -3 27416.0 1067.23  16
   4   3  -3 26968.0 1123.41  14
   4  -3  -3 25946.7 952.830  18
   3   3  -3 437958. 7981.48   7
   3   3  -3 432089. 7781.51  16
  -3   3   3 450008. 7873.65   7
   3  -3  -3 435982. 7805.87  30
   3   3  -3 432859. 7951.53  14
  -3  -3   3 454321. 8321.42   4
   3   3  -3 446620. 7661.30  27
   2  -3  -3 48242.7 1282.41   9
   2  -3  -3 51210.8 1357.72  26
  -2   3   3 51948.9 1530.86   7
   2  -3  -3 48023.2 1318.99   4
   2   3  -3 47552.1 1529.59  14
   2   3  -3 48050.1 1417.99  16
   2  -3  -3 49844.7 1552.86   8
   2  -3  -3 50552.0 1460.25  30
   2   3  -3 52591.3 1615.16   7
  -2  -3   3 53189.9 1769.69   4
   1   3  -3 425202. 7907.69  17
   1  -3  -3 407290. 7436.11   4
   1  -3  -3 455238. 7688.20  30
   1   3  -3 428303. 7918.93   7
   1   3  -3 416205. 7698.59  29
   1  -3  -3 434428. 7570.05  26
   1   3  -3 425085. 7819.70  14
   1  -3  -3 447260. 7931.38   8
  -1   3   3 434348. 7820.98   7
   1  -3  -3 423479. 7380.50   9
   0   3  -3 24210.8 995.759  14
   0  -3  -3 23338.5 798.861  10
   0  -3   3 25261.2 1088.09   4
   0   3  -3 24390.4 932.791  29
   0  -3  -3 23953.6 897.177  26
   0  -3  -3 22655.8 719.209   9
   0   3   3 23724.2 988.866   7
   0  -3  -3 23334.9 819.491  12
   0   3  -3 22331.2 1018.53  17
   0  -3  -3 25464.7 1058.24   8
   0  -3  -3 24377.2 877.318  30
   0  -3  -3 21300.8 779.227   4
   0   3  -3 23338.0 1007.15   7
  -1   3  -3 184031. 4102.36  21
  -1   3  -3 193413. 4177.69  15
   1  -3   3 184975. 3977.82   4
  -1  -3  -3 175358. 3442.59  12
  -1  -3  -3 183592. 3562.71  30
  -1   3  -3 183008. 3710.05  29
  -1  -3  -3 177276. 3427.15  10
  -1   3  -3 179701. 3963.54  17
   1   3   3 177894. 3841.76   7
  -1  -3  -3 191437. 4000.51   8
  -1   3  -3 182047. 3879.26   7
   1   3   3 182354. 3865.85  27
   2  -3   3 17797.8 924.368   4
  -2   3  -3 17822.2 1003.81  21
  -2   3  -3 16789.4 984.324  15
   2   3   3 18298.1 905.483  27
  -2  -3  -3 18964.8 723.136  30
   2   3   3 18328.1 831.292  29
  -2  -3  -3 18323.5 660.317  12
  -2  -3  -3 17764.6 811.023  32
  -2  -3  -3 20937.9 1007.20   8
   2   3   3 19292.3 924.883   7
  -2  -3  -3 19002.6 659.891  10
  -2   3  -3 18427.9 899.904   7
   3   3   3 241934. 4647.48  29
  -3  -3  -3 218974. 4581.83  32
   3   3   3 238487. 4851.55   7
  -3   3  -3 233590. 4867.60   1
  -3  -3  -3 234554. 4333.36  30
  -3  -3  -3 243863. 5009.52   8
   3  -3   3 223593. 4844.59   4
  -3  -3  -3 236530. 4210.07  12
  -3  -3  -3 240370. 4189.93  10
  -3   3  -3 212737. 5024.99  21
  -3   3  -3 208025. 5002.11  15
  -3  -3  -3 238347. 4393.15  19
  -3   3  -3 238778. 4823.64   7
   3   3   3 239214. 4875.69  27
  -4  -3  -3 24650.5 1028.85  32
   4   3   3 27781.2 1204.45   7
   4   3   3 28143.9 1065.37  29
   4   3   3 26853.0 1191.03  27
   4  -3   3 25879.8 1168.21   4
  -4   3  -3 26910.5 1151.21   1
  -4   3  -3 23122.0 1246.14  21
  -4   3  -3 24107.0 1242.98  22
  -4  -3  -3 26480.2 945.961  19
  -4  -3  -3 27296.7 1274.46   8
  -5   3  -3 49905.4 1554.15  13
   5   3   3 52829.7 1607.24  29
   5   3   3 56218.1 1877.94   7
  -5  -3  -3 57926.2 2023.85   8
  -5  -3  -3 56474.2 1578.55  19
   5  -3   3 55450.9 1840.77   4
  -5   3  -3 52750.4 1991.49  22
   5   3   3 52841.6 1837.75  27
  -6   3  -3 11851.5 912.333  22
  -6  -3  -3 11254.8 668.636  19
   6  -3   3 10955.7 784.761   4
   6   3   3 11838.3 685.353  29
   6   3   3 12087.4 836.937  27
  -6  -3  -3 13102.1 953.565   8
   7  -3   3 87331.8 2590.01   4
   7   3   3 87815.7 2647.98  27
  -7  -3  -3 87617.3 2356.28  19
  -7   3  -3 81576.7 2787.86  22
  -8  -3  -3 823.342 266.971  45
   8   3   3 548.569 251.314  44
   8   3   3 648.289 280.588  27
  -8   3  -3 425.241 188.096  20
  -8   3  -3 157.944 239.173  23
  -8  -3  -3 942.044 365.245   8
  -8  -3  -3 688.587 210.940  19
   8  -3   3 837.861 271.510   4
  -9   3  -3 40700.8 2018.55  23
   9  -3   3 44305.5 1827.50   4
  -9   3  -3 45077.5 2077.30  47
  -9  -3  -3 46219.9 1779.18  45
   9   3   3 42711.5 1816.27  27
  -9  -3  -3 43554.0 1680.27  19
  -9  -3  -3 47036.5 2135.72   8
   9   3   3 39558.7 1876.69  44
  10  -3   3 55061.5 2149.57   4
 -10  -3  -3 59647.6 2515.59   8
 -10   3  -3 54386.6 2406.87  47
 -10  -3  -3 57005.3 2045.46  45
 -10   3  -3 50414.2 2338.54  23
  10   3   3 55584.6 2001.07   3
  10   3   3 51852.3 2260.34  44
 -10   3  -3 50174.8 2329.17  19
 -10  -3  -3 55030.3 2019.24  19
  10   3   3 54377.1 2106.77  27
 -11   3  -3 93476.9 3028.45  35
  11  -3   3 94149.6 3013.35   4
  11   3   3 96740.1 2945.36  27
  11   3   3 88848.4 3192.39  44
 -11   3  -3 93382.8 3403.00  47
 -11   3  -3 86983.4 3254.29  23
 -11   3  -3 86507.4 3240.98  19
 -11  -3  -3 92041.9 2852.07  19
 -11   3  -3 102534. 3159.43   7
  12  -3   3 12938.2 1042.13  24
 -12  -3  -3 12188.3 930.782  19
 -12   3  -3 9652.03 1015.32  23
 -12   3  -3 12138.7 1132.87  19
 -12   3  -3 8388.31 820.539  35
  12   3   3 12075.6 1101.75  44
 -12  -3  -3 11519.8 1015.03  26
 -12   3  -3 10743.5 1115.71  47
 -13  -3  -3 10267.7 933.164  26
  13   3   3 11381.4 1064.51  44
  13  -3   3 10386.8 927.018  24
 -13   3  -3 10888.9 1114.41  47
 -13  -3  -3 11584.4 911.683  19
 -13   3  -3 11325.4 1071.14  19
  14   3   3 40188.1 1961.51  44
  14  -3   3 40178.3 1792.87  24
  14  -3   3 36098.6 1740.10  36
 -14   3  -3 35030.1 1864.63  19
 -14  -3  -3 40633.8 1827.19  26
  15  -3   3 23271.6 1287.17  36
  15   3   3 23382.8 1392.12  44
  16   3   3 31833.3 1507.43  44
 -16  -3  -3 35512.5 1545.82  34
  16  -3   3 31629.9 1405.37  36
  17   3   3 8003.62 624.098  44
  19   4  -3 35909.2 1268.12  44
 -19  -4   3 36380.8 1205.87  40
  18   4  -3 10587.2 766.368  44
 -18  -4   3 10957.6 763.201  40
 -17  -4   3 32558.5 1384.51  34
 -17  -4   3 29900.8 1466.31  40
 -17  -4   3 28694.9 1238.78  39
  17   4  -3 31209.7 1483.03  44
 -16  -4   3 23367.9 1303.35  34
  16   4  -3 20263.8 1269.27  44
 -16  -4   3 21085.3 1306.53  40
  16   4  -3 22781.6 1298.23  27
 -15  -4   3 73316.5 2651.46  34
  15   4  -3 71331.1 2624.46  44
  15   4  -3 74165.4 2669.39  27
 -15  -4   3 71836.2 2660.55  40
  14   4  -3 4182.59 564.875  29
  14   4  -3 4760.60 649.790  44
 -14  -4   3 3479.00 599.644  40
  14   4  -3 3654.97 597.040  27
 -14  -4   3 4431.00 636.689  34
  13   4  -3 63181.3 2457.87  44
  13   4  -3 65742.1 2588.91  27
  13   4  -3 68346.8 2411.08  14
 -13  -4   3 67761.3 2573.57  40
 -13  -4   3 64710.9 2581.83  34
 -12  -4   3 27815.1 1611.13  34
  12   4  -3 27309.0 1489.17  44
  12   4  -3 26392.0 1454.09  14
 -12  -4   3 28315.6 1557.50  40
  12   4  -3 27604.7 1575.56  27
  12  -4  -3 26273.3 1547.63  37
 -11   4   3 44676.2 2056.50  43
 -11  -4   3 53864.6 2276.34  34
  11   4  -3 51160.4 2104.81  14
  11   4  -3 53363.9 2056.21  44
  11   4  -3 54135.9 2222.20  27
  11  -4  -3 54129.8 2203.41  37
 -11  -4   3 53023.5 2140.61  40
 -11   4   3 50751.8 2146.36  23
 -10  -4   3 69858.7 2552.40  34
 -10   4   3 71127.6 2307.43   7
  10   4  -3 66928.7 2418.93  14
  10   4  -3 67982.5 2465.49  27
 -10   4   3 62151.6 2340.40  23
  10   4  -3 64629.0 2227.24  44
  10  -4  -3 65647.9 2375.17  37
 -10   4   3 58538.4 2361.32  43
 -10  -4   3 66349.7 2365.96  40
  -9   4   3 63305.9 2143.85   7
  -9  -4   3 61981.6 2347.70  34
   9   4  -3 54219.0 2153.00  14
  -9   4   3 54392.0 2227.06  13
   9   4  -3 62378.9 2251.40  27
   9   4  -3 64096.7 2052.13  44
   9  -4  -3 59918.0 2001.64   4
  -9   4   3 59821.5 2258.07  43
  -9   4   3 58405.6 2151.53  23
  -9  -4   3 63249.9 2209.49  40
   9  -4  -3 64330.7 2207.17  37
   8  -4  -3 54954.2 1936.78  37
  -8   4   3 51638.6 1912.35  23
  -8  -4   3 56012.8 2142.22  34
   8  -4  -3 58239.3 1891.28   4
   8   4  -3 55603.8 2021.12  27
   8   4  -3 51664.8 1892.86   7
   8   4  -3 46905.1 1939.68  14
  -8   4   3 46421.7 1983.10  13
   8  -4  -3 55946.2 2004.00  33
  -8   4   3 56176.9 1964.98   7
  -8  -4   3 57718.9 2014.97  40
  -7   4   3 12556.9 843.534   7
  -7  -4   3 11752.8 903.881  34
   7  -4  -3 12517.0 844.904  33
   7   4  -3 10432.9 791.861   7
   7   4  -3 10951.2 851.838  14
  -7   4   3 9949.94 838.221  13
  -7   4   3 11131.7 781.949  23
   7  -4  -3 10344.8 707.141   4
   7   4  -3 11089.9 805.905  27
  -6   4   3 59212.4 1957.93   7
   6  -4  -3 58871.5 1781.84   4
   6   4  -3 55388.2 1891.73  27
   6   4  -3 60254.0 2084.66  14
   6  -4  -3 60469.2 1897.62  33
  -6  -4   3 63654.8 2382.67   4
  -6   4   3 55955.9 1823.05  23
  -6   4   3 51123.2 1974.18  13
   6   4  -3 53350.9 1953.72   7
  -6  -4   3 56658.1 2072.67  34
  -5  -4   3 29591.8 1520.25   4
  -5   4   3 28345.7 1249.95   7
  -5  -4   3 28405.9 1346.41  34
   5   4  -3 26105.4 1165.48  27
   5   4  -3 22002.9 1194.04   7
   5  -4  -3 28943.4 1106.98   4
   5  -4  -3 27836.9 1070.35  18
  -5   4   3 23065.8 1220.84  13
   5  -4  -3 27531.4 1146.76  33
   5   4  -3 26903.2 1300.32  14
   4   4  -3 110955. 2965.50  14
   4  -4  -3 103978. 2575.35  33
  -4  -4   3 112228. 3000.89  34
   4   4  -3 109884. 2972.02   7
  -4  -4   3 118748. 3274.37   4
   4   4  -3 108214. 2695.51  27
   4  -4  -3 110131. 2575.04   4
  -4   4   3 111370. 2857.72   7
   4  -4  -3 98154.9 2630.83   8
   4  -4  -3 108536. 2479.53  18
   3  -4  -3 35189.1 1232.87   4
  -3   4   3 39993.1 1490.53   7
   3   4  -3 38782.9 1532.87   7
  -3  -4   3 38413.6 1544.03  34
   3  -4  -3 37220.3 1231.88  33
   3   4  -3 37852.2 1513.49  14
   3  -4  -3 36979.7 1345.80   8
   3  -4  -3 36812.8 1146.15  18
   3   4  -3 35599.4 1435.18  29
  -3  -4   3 42021.9 1707.07   4
   3   4  -3 37813.9 1304.15  27
   3   4  -3 37152.7 1512.94  17
  -2  -4   3 170754. 3931.58  34
  -2   4   3 177899. 3914.98   7
   2   4  -3 176249. 3921.48   7
   2   4  -3 160001. 3767.32  29
   2   4  -3 166695. 3880.63  14
   2   4  -3 160992. 3456.80  27
   2  -4  -3 154236. 3583.84   8
   2   4  -3 168221. 3917.18  17
  -2  -4   3 184386. 4129.35   4
   2  -4  -3 156020. 3441.55   4
   1  -4  -3 30229.0 1205.62   8
   1   4  -3 31272.6 1055.55  27
   1   4  -3 33069.2 1360.69   7
   1   4  -3 31540.8 1360.72  17
  -1   4   3 33296.0 1380.10   7
  -1  -4   3 33625.4 1411.27   4
   1   4  -3 30217.7 1253.14  29
   1  -4  -3 29872.2 1108.28   4
   1  -4  -3 32381.2 1206.41  26
   0   4   3 195984. 4290.89   7
   0   4  -3 207522. 4351.18  15
   0  -4  -3 179577. 3852.50  30
   0   4  -3 182315. 4012.80  29
   0  -4   3 189062. 4190.44   4
   0   4  -3 186384. 4246.66  17
   0   4  -3 185423. 4178.79   7
   0  -4  -3 185502. 4031.50   8
   0  -4  -3 175961. 3952.66  26
   0  -4  -3 166634. 3745.01   4
  -1   4  -3 44414.4 1667.40   7
   1   4   3 48272.3 1774.22   7
  -1   4  -3 48046.6 1793.13  15
  -1   4  -3 44252.5 1710.71  17
  -1  -4  -3 43952.7 1412.50  30
   1  -4   3 44524.3 1644.78   4
  -1   4  -3 46097.9 1580.41  29
  -1   4  -3 49124.8 1816.96  21
  -1  -4  -3 46851.6 1620.88   8
  -1  -4  -3 45173.8 1580.89  26
   2   4   3 123329. 3313.65   7
  -2   4  -3 122842. 3225.07   7
   2  -4   3 115812. 3128.54   4
  -2  -4  -3 128450. 3178.92   8
  -2   4  -3 132728. 3480.13  21
   2   4   3 123434. 3220.16  27
  -2  -4  -3 124608. 2792.28  30
  -2  -4  -3 117897. 3068.27  26
  -2   4  -3 136922. 3479.90  15
  -3   4  -3 3067.95 449.263   7
  -3   4  -3 3865.97 524.488  15
   3   4   3 3392.01 435.585  29
   3   4   3 3224.71 467.975   7
   3  -4   3 3185.41 464.594   4
  -3  -4  -3 2678.88 397.708   8
  -3   4  -3 3087.56 442.921   1
  -3  -4  -3 2772.89 408.692  26
  -3   4  -3 3412.28 512.714  21
   3   4   3 2739.58 421.051  27
  -4  -4  -3 216100. 4974.83  26
   4   4   3 222246. 5225.15   7
   4  -4   3 216654. 5063.12   4
  -4   4  -3 233347. 4977.12   1
   4   4   3 229324. 4906.38  29
   4   4   3 230023. 5151.82  27
  -4  -4  -3 240105. 5183.37   8
  -4   4  -3 222513. 5331.21  22
  -4   4  -3 224678. 5461.90  21
  -4   4  -3 231761. 5155.92   7
   5  -4   3 11923.9 911.950   4
   5   4   3 12848.9 971.853   7
  -5   4  -3 10459.5 933.296  22
   5   4   3 11649.3 899.884  27
  -5  -4  -3 13414.7 967.583   8
  -5   4  -3 11320.2 875.414   7
  -5  -4  -3 10812.8 843.894  26
  -5   4  -3 9575.41 771.148  13
   5   4   3 12467.0 812.948  29
   6   4   3 75112.8 2463.28  44
   6  -4   3 67728.1 2444.02   4
   6   4   3 77126.9 2263.86  29
   6   4   3 71956.0 2485.53  27
  -6  -4  -3 73782.3 2377.29  45
  -6   4  -3 70469.2 2649.94  22
  -6  -4  -3 79633.4 2638.33   8
  -6  -4  -3 71709.1 2456.45  26
  -6   4  -3 72098.6 2489.56   7
   7  -4   3 3936.87 552.308   4
   7   4   3 3577.03 549.387  27
  -7   4  -3 3579.80 597.474  22
  -7  -4  -3 5090.99 654.871   8
  -7  -4  -3 3760.48 557.045  26
  -7  -4  -3 4608.94 577.548  45
  -7  -4  -3 4395.68 541.908  40
   7   4   3 4650.56 602.760  44
  -7   4  -3 4375.93 587.421   7
  -8  -4  -3 74760.7 2501.53  40
   8  -4   3 72984.5 2643.10   4
   8   4   3 77814.1 2710.41  44
  -8  -4  -3 78767.4 2587.45  45
  -8   4  -3 65920.7 2866.94  23
  -8   4  -3 74285.5 2668.35   7
   8   4   3 77924.6 2713.40  27
  -8  -4  -3 75562.8 2707.97  26
  -8  -4  -3 83487.8 2884.92   8
   9  -4   3 44146.3 2016.43   4
  -9  -4  -3 47292.6 2108.19  26
  -9  -4  -3 48463.2 1971.04  40
   9   4   3 46714.0 2111.46  44
  -9   4  -3 39499.1 2205.46  23
   9   4   3 46088.4 2020.47  27
  -9  -4  -3 47172.3 1968.15  45
  -9   4  -3 47188.0 2073.80   7
 -10   4  -3 82500.2 3431.16  23
  10   4   3 100861. 3393.37  44
  10   4   3 101565. 3221.53  27
 -10  -4  -3 107478. 3165.73  45
 -10  -4  -3 107857. 3445.18  26
 -10   4  -3 91647.4 3550.01  47
 -10  -4  -3 122685. 3679.93   8
 -10  -4  -3 101994. 3100.03  40
 -10   4  -3 90636.5 3378.28  19
 -10   4  -3 109045. 3377.26   7
  11  -4   3 11323.4 898.794  24
 -11  -4  -3 11403.9 1044.08  26
 -11   4  -3 10470.7 1111.01  47
  11   4   3 11408.6 944.265  27
  11   4   3 11624.1 1049.06  44
 -11   4  -3 8850.34 1036.07  23
 -11  -4  -3 12428.5 935.743  45
 -11   4  -3 9524.86 997.447  19
  12   4   3 83765.5 3015.24  44
  12  -4   3 82860.8 2651.49  24
 -12   4  -3 78621.5 2958.98  19
 -12   4  -3 75925.0 3125.30  47
 -12   4  -3 72622.4 3052.25  23
 -12  -4  -3 84734.3 2944.65  26
 -13  -4  -3 12499.2 1010.84  26
  13  -4   3 12339.8 892.080  24
  13   4   3 13082.9 1087.63  44
 -13   4  -3 13348.3 1080.78  19
 -13   4  -3 12056.2 1157.07  47
 -14  -4  -3 29532.9 1548.68  34
  14   4   3 28014.8 1540.67  44
  14  -4   3 30984.9 1390.46  36
 -15  -4  -3 8095.35 738.425  34
  15   4   3 8913.88 784.451  44
  15  -4   3 8419.77 636.385  36
  16   4   3 57376.1 1893.37  44
  18   5  -3 50329.4 1406.44  44
 -17  -5   3 13528.2 812.040  40
  17   5  -3 12889.6 754.493  44
 -16  -5   3 53099.3 1833.49  34
  16   5  -3 48871.6 1785.15  44
 -16  -5   3 51462.4 1930.35  40
 -16  -5   3 49850.8 1786.35  39
 -15  -5   3 1411.86 384.179  34
  15   5  -3 1418.35 332.165  44
 -15  -5   3 1103.14 374.613  40
  15   5  -3 1827.40 368.972  27
  14   5  -3 49904.6 2074.31  27
  14   5  -3 50434.4 1890.55  29
 -14  -5   3 49779.9 2126.84  40
  14   5  -3 44268.1 1872.34  44
 -14  -5   3 46696.6 2039.18  34
 -13  -5   3 1067.49 407.534  40
  13   5  -3 1373.39 401.897  27
  13   5  -3 1838.07 404.183  44
 -13  -5   3 1540.57 424.642  34
  13   5  -3 1210.75 352.399  29
  12   5  -3 46072.3 1950.92  14
 -12  -5   3 46276.6 2156.52  34
  12   5  -3 44200.1 1864.07  44
  12   5  -3 44812.1 1971.39  29
  12   5  -3 44923.0 2053.20  27
 -12  -5   3 44698.3 2087.49  40
  11  -5  -3 3593.88 532.270  37
 -11  -5   3 3397.85 594.359  34
  11   5  -3 3837.11 560.796  14
 -11   5   3 3246.58 543.023  23
  11   5  -3 3859.32 603.225  27
  11   5  -3 3022.78 513.466  29
 -11   5   3 2914.63 553.509  43
 -11  -5   3 3319.78 566.145  40
  11   5  -3 2777.39 471.865  44
  11   5  -3 3994.14 550.153  17
 -10   5   3 90468.4 2701.95   7
  10   5  -3 83869.1 2883.09  27
  10   5  -3 84730.6 2882.59  14
  10   5  -3 84857.9 2893.36  29
 -10  -5   3 93898.9 2739.78  45
 -10   5   3 82380.9 2817.09  23
 -10   5   3 67929.1 2821.58  43
 -10  -5   3 83935.1 3008.82  34
 -10  -5   3 80916.9 2905.83  40
  10   5  -3 83266.3 2569.55  44
  10   5  -3 80269.8 2703.58  17
  10  -5  -3 80999.8 2652.17  37
   9   5  -3 5617.78 687.199  17
  -9   5   3 6893.93 672.476   7
  -9  -5   3 6259.41 771.123  34
   9   5  -3 5817.24 731.998  14
   9   5  -3 5060.46 690.258  29
  -9  -5   3 6791.58 693.075  45
  -9   5   3 4437.35 688.450  43
  -9   5   3 5547.41 754.143  13
  -9   5   3 5762.80 698.245  23
  -9  -5   3 5734.67 691.759  40
   9   5  -3 5961.47 700.713  27
   9  -5  -3 6544.07 663.912  37
  -8   5   3 73128.0 2375.80   7
   8   5  -3 65144.8 2392.00  17
  -8  -5   3 72438.4 2667.48  34
   8   5  -3 70513.9 2539.74  14
   8   5  -3 57638.8 2286.41   7
   8  -5  -3 71033.7 2239.21  37
  -8   5   3 60204.9 2526.47  13
  -8   5   3 58483.3 2473.52  43
  -8   5   3 70803.6 2398.38  23
   8   5  -3 67333.3 2474.48  29
  -8  -5   3 70861.5 2383.92  45
   8   5  -3 69561.7 2448.64  27
  -8  -5   3 69980.9 2537.87  40
   7  -5  -3 59102.2 1927.79  37
  -7  -5   3 60271.2 2364.64  34
   7   5  -3 63071.2 2334.09  14
   7   5  -3 54174.0 2187.22   7
  -7   5   3 61816.3 2147.73   7
  -7   5   3 52553.7 2263.97  13
   7   5  -3 60614.8 2293.00  29
  -7  -5   3 62547.4 2188.99  45
  -7   5   3 54161.0 2011.31  23
   7   5  -3 57099.2 2128.56  27
   7  -5  -3 54122.2 1881.50   8
  -7  -5   3 62063.1 2302.87  40
  -7   5   3 52638.4 2245.57  43
   7   5  -3 56830.6 2190.41  17
  -6   5   3 79971.1 2487.51   7
  -6  -5   3 75353.2 2651.35  34
   6   5  -3 78107.6 2636.54  14
   6   5  -3 72635.9 2392.28  27
  -6   5   3 66568.8 2558.21  13
  -6   5   3 74004.3 2619.60  43
  -6  -5   3 75398.6 2472.20  45
   6   5  -3 73926.8 2566.23  29
   6  -5  -3 70257.9 2175.85   8
  -6   5   3 78409.5 2380.60  23
   6   5  -3 72399.1 2513.54  17
   6   5  -3 74534.8 2588.74   7
  -6  -5   3 73698.6 2530.29  40
   5  -5  -3 26501.7 1158.98  33
   5   5  -3 23530.9 1329.38  17
  -5   5   3 27116.5 1342.35   7
  -5  -5   3 24776.1 1394.09  34
   5   5  -3 27279.5 1437.46   7
   5   5  -3 25021.8 1381.31  14
   5   5  -3 23580.8 1325.11  29
  -5  -5   3 27979.4 1376.04  45
  -5  -5   3 25396.4 1342.30  40
   5   5  -3 23512.5 1210.87  27
  -5  -5   3 27971.7 1575.70   4
   5  -5  -3 24301.9 1126.99   8
  -5   5   3 24772.6 1378.50  43
  -5   5   3 24280.3 1390.16  13
   4  -5  -3 133752. 3335.50   8
   4   5  -3 151343. 3899.72  17
  -4   5   3 158515. 3862.80   7
   4  -5  -3 138939. 3297.81  33
  -4  -5   3 153293. 4106.21   4
   4   5  -3 151118. 3883.32  29
   4   5  -3 146075. 3562.42  27
   4   5  -3 158224. 3982.15   7
  -4  -5   3 144028. 3872.42  34
  -3   5   3 70058.3 2305.53   7
   3   5  -3 63558.0 1971.88  27
   3   5  -3 63514.7 2251.47  17
   3   5  -3 69607.3 2320.70   7
   3  -5  -3 58482.3 1873.86   8
   3   5  -3 65139.9 2245.84  29
  -3  -5   3 66920.8 2385.16   4
  -3  -5   3 57869.6 2171.92  34
   2   5  -3 88845.8 2744.68  17
   2   5  -3 91151.5 2702.92   7
  -2   5   3 87691.6 2701.10   7
  -2  -5   3 90096.8 2755.79   4
   2   5  -3 81807.0 2579.01  29
   2  -5  -3 80133.8 2290.10   8
   2   5  -3 82926.5 2262.91  27
   1   5  -3 48737.2 1830.85   7
   1   5  -3 45903.7 1861.00  17
  -1   5   3 47232.4 1890.13   7
   1  -5  -3 41075.7 1523.44   8
  -1  -5   3 44409.5 1794.36   4
   1   5  -3 45984.2 1774.82  15
   1   5  -3 45553.3 1768.76  29
   0   5   3 210205. 4857.45   7
   0  -5  -3 177619. 4151.72   8
   0   5  -3 198907. 4567.80   7
   0  -5   3 189792. 4520.97   4
   0  -5  -3 179707. 4124.03   4
   0   5  -3 206992. 4632.78  15
   0   5  -3 203600. 4675.75  21
   0   5  -3 193310. 4474.84  29
  -1   5  -3 42216.8 1748.03   7
   1   5   3 46844.1 1957.62   7
  -1   5  -3 45328.1 1820.47  15
   1  -5   3 40037.5 1675.10   4
  -1  -5  -3 40043.2 1545.38   8
  -1  -5  -3 44505.3 1746.85  26
  -1  -5  -3 43431.1 1683.24  34
  -1   5  -3 46655.8 1893.50  21
  -2  -5  -3 91551.9 2754.34  34
  -2   5  -3 95487.8 2933.88  15
   2   5   3 98563.0 3095.85   7
   2  -5   3 85402.0 2672.52   4
  -2  -5  -3 90068.8 2588.36   8
  -2   5  -3 97415.9 3003.68  21
  -2  -5  -3 87611.5 2738.52  26
  -2  -5  -3 92667.2 2775.84  45
  -2   5  -3 89491.2 2812.69   7
  -3  -5  -3 108335. 3156.22  34
   3   5   3 117482. 3527.59   7
  -3   5  -3 120225. 3500.46  21
   3  -5   3 104715. 3090.94   4
  -3   5  -3 121482. 3400.34  22
  -3   5  -3 103010. 3179.66   7
  -3  -5  -3 107260. 3167.32  26
   3   5   3 107829. 3073.22  43
   3  -5   3 102162. 3119.60  45
  -3  -5  -3 113728. 3213.50  45
  -3  -5  -3 104977. 2953.81   8
  -4  -5  -3 50388.9 2061.66  26
  -4  -5  -3 54541.9 2100.73  34
   4   5   3 54611.7 2319.77   7
   4  -5   3 49240.0 1985.81   4
   4   5   3 55049.5 1994.47  43
   4   5   3 52117.8 1909.04  44
   4  -5   3 47674.6 1995.19  45
  -4  -5  -3 52749.8 1945.83   8
  -4   5  -3 48859.1 2061.72   7
  -4   5  -3 54966.2 2179.85  22
   4   5   3 53722.3 2122.16  27
  -4  -5  -3 50984.7 2025.51  45
  -5   5  -3 150011. 4184.70   7
  -5  -5  -3 152410. 4140.14  34
   5   5   3 156091. 4492.80   7
   5  -5   3 154753. 4109.20   4
   5   5   3 160972. 4246.12  27
   5   5   3 159453. 3971.70  43
  -5   5  -3 159663. 4335.87  22
  -5  -5  -3 159801. 4033.27   8
   5   5   3 158248. 3984.14  44
  -5  -5  -3 154389. 4113.75  45
  -5  -5  -3 150345. 4159.24  26
  -6  -5  -3 30718.1 1641.76  34
   6  -5   3 32610.6 1629.18   4
   6   5   3 34400.6 1872.58   7
   6   5   3 34731.8 1735.98  27
   6   5   3 32753.5 1590.50  44
   6   5   3 33124.9 1493.42  43
   6  -5   3 32454.6 1596.89  42
  -6   5  -3 33197.7 1749.70  22
  -6   5  -3 32066.4 1676.49   7
  -6  -5  -3 32536.4 1565.88   8
  -6  -5  -3 32083.1 1619.03  45
  -6  -5  -3 30341.6 1657.00  26
   7   5   3 60779.1 2337.71  44
  -7   5  -3 64844.4 2563.86  22
   7  -5   3 58424.7 2317.94   4
  -7   5  -3 60530.0 2428.80   7
   7   5   3 61965.5 2440.44  27
  -7  -5  -3 62537.2 2397.63  45
  -7  -5  -3 64776.6 2353.18   8
  -7  -5  -3 59353.2 2430.53  26
   8   5   3 12051.4 1013.66  44
  -8   5  -3 12733.1 1049.36   7
   8  -5   3 11117.5 967.317   4
  -8  -5  -3 12688.1 1075.44  26
  -8  -5  -3 13823.3 1043.19   8
   8   5   3 13440.3 1090.65  27
  -8   5  -3 13303.1 1243.52  23
  -8  -5  -3 12784.5 1052.55  45
  -9  -5  -3 181482. 4884.70  34
   9   5   3 183592. 4821.22  27
  -9  -5  -3 182872. 4695.65  45
   9   5   3 173762. 4713.02  44
  -9  -5  -3 183717. 4936.97  26
  -9   5  -3 178388. 5267.12  23
 -10  -5  -3 4985.17 691.038  26
 -10  -5  -3 4858.26 698.518  34
 -10   5  -3 4084.89 713.157  23
 -10   5  -3 4338.15 715.543  47
 -10   5  -3 4750.76 668.215  19
  10   5   3 5478.24 708.058  44
 -10  -5  -3 4510.30 616.075  45
 -11  -5  -3 85024.0 3034.32  34
 -11   5  -3 86452.7 3206.64  47
 -11   5  -3 91165.5 2965.25  19
  11   5   3 87351.2 2976.08  44
 -11   5  -3 81028.5 3187.36  23
 -11  -5  -3 90181.3 3070.36  26
 -11  -5  -3 88153.6 2769.62  45
  12  -5   3 1010.35 240.233  36
 -12  -5  -3 594.942 300.725  34
 -12   5  -3 1301.13 423.219  47
  12   5   3 1173.92 383.471  44
 -12   5  -3 810.904 285.435  23
  13  -5   3 100516. 2571.31  36
 -13  -5  -3 107488. 3214.17  34
  13   5   3 102712. 3088.46  44
 -13   5  -3 108616. 3252.96  47
 -14  -5  -3 911.779 284.125  34
  14   5   3 183.662 187.224  44
  15   5   3 88222.0 2366.69  44
 -16  -6   3 3219.38 345.132  39
 -15  -6   3 41360.9 1511.59  34
 -15  -6   3 40878.5 1496.49  39
  15   6  -3 40311.0 1324.46  44
 -14  -6   3 2674.70 437.965  34
  14   6  -3 1834.59 292.162  44
 -14  -6   3 2506.95 433.715  39
 -13  -6   3 38846.4 1765.72  34
  13   6  -3 40826.9 1637.12  29
  13   6  -3 42133.2 1534.65  44
  13   6  -3 40143.9 1741.48  27
  12   6  -3 21852.7 1298.65  27
  12   6  -3 21850.0 1245.12  29
 -12  -6   3 21558.7 1340.50  34
 -12  -6   3 21374.4 1337.95  40
 -11  -6   3 46098.9 2084.77  34
  11   6  -3 48806.1 2062.58  27
  11   6  -3 48201.2 2012.96  29
 -11  -6   3 52398.9 1886.75  45
 -11   6   3 45895.7 2060.66  43
 -11  -6   3 49441.6 2125.75  40
 -10  -6   3 218.489 279.402  34
 -10  -6   3 317.160 270.843  40
 -10   6   3 454.304 310.232  43
 -10  -6   3 300.398 208.052  45
  10   6  -3 386.354 257.717  29
 -10   6   3 643.188 259.011  23
  10   6  -3 475.233 190.606  17
  10   6  -3 802.151 300.956  27
  -9  -6   3 102189. 3369.62  34
  -9   6   3 95754.5 3349.62  13
   9   6  -3 101206. 3249.76  29
  -9   6   3 98886.8 3423.76  43
  -9   6   3 104217. 3083.78  23
  -9  -6   3 110010. 3185.36  45
   9   6  -3 101583. 3058.90  17
   9   6  -3 98193.0 3152.30  27
   8   6  -3 20072.4 1241.41  17
  -8   6   3 21720.0 1237.41   7
  -8  -6   3 20346.2 1368.74  34
  -8   6   3 18519.1 1355.52  13
  -8  -6   3 20164.3 1256.71  45
  -8   6   3 20301.5 1196.47  23
  -8   6   3 19399.8 1382.96  43
   8   6  -3 20182.5 1261.17  27
   8   6  -3 19487.1 1297.26  29
  -7   6   3 107735. 3129.67   7
  -7  -6   3 98061.5 3282.95  34
  -7   6   3 97453.9 3367.42  13
   7   6  -3 103558. 3269.89  29
   7   6  -3 96230.8 3149.62   7
   7   6  -3 99594.3 3122.94  17
   7   6  -3 98530.6 3072.05  27
  -7  -6   3 106834. 3232.76  45
  -7   6   3 96204.4 3348.75  43
   6   6  -3 30111.3 1575.93  17
  -6   6   3 29505.8 1699.39  43
   6   6  -3 29704.1 1578.50   7
   6   6  -3 29678.0 1484.76  27
  -6  -6   3 29875.7 1633.45  34
  -6  -6   3 32821.6 1652.06  45
  -6   6   3 26966.3 1632.72  13
   6   6  -3 30477.7 1625.80  29
  -6   6   3 31934.8 1559.87   7
  -5   6   3 143590. 3888.56   7
   5   6  -3 148007. 4017.11   7
  -5  -6   3 150438. 4029.11  45
   5   6  -3 140507. 3976.06  29
  -5  -6   3 145035. 4147.58   4
  -5   6   3 131002. 4019.29  43
   5   6  -3 142345. 3944.12  17
   5   6  -3 140610. 3697.40  27
  -5   6   3 131782. 4054.03  13
  -4   6   3 71580.5 2525.50   7
   4   6  -3 74175.7 2593.04   7
   4   6  -3 69370.7 2561.00  29
  -4   6   3 67967.9 2613.32  43
   4   6  -3 71462.8 2298.24  27
  -4  -6   3 73269.0 2598.12  45
   4   6  -3 74213.3 2623.49  17
  -4   6   3 69774.8 2668.71  13
  -4  -6   3 67902.5 2565.41   4
   3   6  -3 121981. 3564.41  17
   3  -6  -3 117076. 3302.25  45
  -3   6   3 124082. 3553.15   7
   3   6  -3 118657. 3462.08   7
  -3  -6   3 117439. 3496.65   4
   3   6  -3 118466. 3487.85  29
   3   6  -3 120708. 3415.24  21
  -3  -6   3 119171. 3511.26  45
   3   6  -3 122034. 3336.29  15
  -3   6   3 111597. 3533.80  43
  -2  -6   3 72479.3 2569.25  45
   2   6  -3 72433.3 2505.73   7
   2  -6  -3 71516.9 2468.81  45
  -2   6   3 74751.8 2648.87   7
   2   6  -3 74147.3 2440.99  15
  -2   6   3 73538.7 2665.41  43
   2   6  -3 68080.0 2473.91  29
  -2  -6   3 66315.9 2444.41   4
   2   6  -3 74409.2 2528.27  21
   1   6  -3 21342.2 1265.88   7
  -1   6   3 22777.5 1395.97   7
  -1  -6   3 19628.0 1205.47   4
   1  -6  -3 21481.0 1293.30  45
   1   6  -3 21705.9 1217.66  15
   1   6  -3 22071.0 1301.55  21
   1   6  -3 23187.5 1300.73  43
  -1   6   3 21391.3 1347.31  43
  -1  -6   3 21903.8 1325.05  45
   0   6   3 92606.8 3062.78   7
   0   6  -3 87617.6 2743.59  15
   0   6  -3 85196.8 2727.82  43
   0   6   3 83031.9 2879.54  43
   0   6  -3 90599.8 2894.63  21
   0  -6   3 88127.4 2875.83  45
   0   6  -3 87273.9 2813.64   7
   0  -6   3 80504.7 2687.08   4
   0  -6  -3 83874.7 2833.02  45
  -1   6  -3 75980.9 2598.02   7
  -1  -6  -3 79147.6 2498.72  34
   1   6   3 81005.7 2879.86   7
   1  -6   3 68185.6 2446.06   4
   1  -6   3 73627.5 2625.45  45
  -1  -6  -3 75508.8 2682.35  45
   1   6   3 76857.5 2705.98  43
  -1   6  -3 74709.9 2501.33  43
  -1   6  -3 76937.0 2580.17  15
  -1   6  -3 80705.3 2738.34  21
  -2   6  -3 71504.6 2443.96  22
  -2   6  -3 68362.0 2466.60   7
  -2  -6  -3 67111.4 2395.19  34
   2   6   3 72624.2 2758.73   7
   2  -6   3 65686.3 2352.95   4
   2  -6   3 67872.4 2511.21  45
  -2  -6  -3 65427.9 2513.15  45
   2   6   3 67373.5 2509.31  43
  -2   6  -3 71569.0 2617.91  21
  -2   6  -3 69931.0 2359.60  43
  -3   6  -3 69184.4 2502.29   7
   3  -6   3 67339.3 2499.01  45
   3   6   3 69772.6 2758.75   7
   3  -6   3 64197.0 2335.58   4
  -3   6  -3 74112.8 2505.28  22
  -3  -6  -3 68217.7 2485.85  34
  -3  -6  -3 64452.8 2499.89  45
   3   6   3 64294.4 2460.72  43
   4   6   3 131727. 4104.17   7
  -4  -6  -3 130108. 3801.93  34
   4   6   3 132403. 3728.34  43
   4  -6   3 126493. 3572.46   4
  -4   6  -3 139470. 3748.08  22
  -4  -6  -3 123057. 3768.84  45
   4  -6   3 124383. 3694.94  45
  -4   6  -3 129825. 3760.96   7
  -5  -6  -3 51749.9 2232.66  34
  -5  -6  -3 50119.5 2210.09  45
   5  -6   3 50874.0 2034.80   4
   5   6   3 54736.1 2000.12  44
   5   6   3 55003.5 2473.57   7
  -5  -6  -3 48742.7 2183.08  26
  -5   6  -3 56283.6 2181.04  22
   5   6   3 52351.4 2118.03  43
  -5   6  -3 52712.7 2189.15   7
  -6  -6  -3 157628. 4382.81  45
  -6  -6  -3 149914. 4329.38  26
  -6   6  -3 163000. 4226.86  22
   6   6   3 158100. 4106.97  43
   6  -6   3 160132. 4168.40  42
  -6  -6  -3 148377. 4312.03  34
   6   6   3 154481. 3992.96  44
  -7  -6  -3 26228.1 1574.66  34
   7   6   3 29113.4 1472.18  44
  -7  -6  -3 28802.9 1636.05  26
  -7  -6  -3 29283.3 1615.99  45
   7   6   3 26654.6 1373.87  43
  -8  -6  -3 156477. 4378.18  34
  -8  -6  -3 154026. 4354.22  26
   8   6   3 152008. 4016.88  44
  -8  -6  -3 151943. 4256.54  45
  -8   6  -3 162413. 4593.38  23
  -9  -6  -3 17391.6 1239.65  26
  -9  -6  -3 18007.3 1270.08  34
   9   6   3 17155.6 1119.50  44
  -9  -6  -3 16339.2 1158.17  45
  -9   6  -3 18082.7 1301.04  23
  -9   6  -3 17860.6 1253.21  47
 -10  -6  -3 123925. 3443.74  45
 -10   6  -3 128950. 3643.86  47
 -10   6  -3 124437. 3730.22  23
  10   6   3 121146. 3393.41  44
 -10  -6  -3 117770. 3602.99  34
 -11  -6  -3 2497.92 452.973  34
  11   6   3 1602.77 347.285  44
 -11  -6  -3 2194.44 375.568  45
 -11   6  -3 2347.02 436.971  47
 -12  -6  -3 91441.7 2763.86  34
 -12   6  -3 92943.7 2622.00  47
  12   6   3 90574.8 2574.76  44
 -13  -6  -3 2114.84 320.067  34
  13   6   3 2342.90 328.962  44
  14   6   3 105532. 2377.91  44
 -15  -7   3 763.288 161.447  39
 -14  -7   3 62727.9 1739.56  39
  13   7  -3 7167.04 536.593  43
 -13  -7   3 7391.53 587.579  39
  12   7  -3 69650.6 2154.26  43
 -12  -7   3 72051.7 2197.09  39
  11   7  -3 7967.25 685.307  27
  11   7  -3 8573.57 738.372  43
 -11  -7   3 7225.91 689.324  39
 -11  -7   3 8011.31 615.652  45
  10   7  -3 93713.5 2780.97  27
  10   7  -3 91440.9 2816.65  29
 -10   7   3 94580.3 2853.27  43
 -10  -7   3 95766.3 2720.78  45
  -9   7   3 15001.2 1088.84  43
   9   7  -3 16105.2 1029.61  27
  -9  -7   3 15642.0 1024.10  45
   9   7  -3 16373.2 1110.20  29
   8   7  -3 68149.2 2479.61  29
  -8  -7   3 69724.1 2424.39  45
   8   7  -3 66451.2 2306.97  27
  -8   7   3 69295.7 2603.15  43
   7   7  -3 51371.9 2144.84  29
  -7   7   3 54257.5 2296.23  43
  -7  -7   3 52312.8 2132.31  45
   7   7  -3 49661.8 1930.06  27
  -6   7   3 49068.6 2177.45  13
  -6  -7   3 50532.9 2120.20  45
  -6  -7   3 47661.7 1878.46  39
   6   7  -3 49574.6 2118.35  29
  -6   7   3 49335.4 2203.74  43
  -5  -7   3 41149.0 1914.83  45
   5   7  -3 39223.4 1876.17  29
  -5   7   3 42553.5 2011.31  13
   5   7  -3 42852.2 1729.81  21
   5   7  -3 41016.6 1916.67  43
  -5   7   3 39539.3 1982.00  43
  -5  -7   3 42023.5 1678.96  39
   4  -7  -3 56770.9 2080.95  45
   4   7  -3 60204.9 2155.19  21
  -4   7   3 58780.9 2415.10  13
  -4   7   3 58348.0 2444.05  43
  -4  -7   3 55846.8 1940.79  39
   4   7  -3 60166.5 2377.46  43
  -4  -7   3 58339.7 2346.66  45
  -3   7   3 49314.0 2218.99  43
  -3  -7   3 50520.6 2163.12  45
   3  -7  -3 47382.8 1943.43  45
  -3   7   3 49238.1 2195.26  13
   3   7  -3 52942.5 2025.62  21
   3   7  -3 49545.3 2131.43  43
   2  -7  -3 94597.9 3005.95  45
   2   7  -3 100389. 3020.07  21
   2   7  -3 95474.3 3101.74  43
  -2  -7   3 95557.3 3160.89  45
  -2   7   3 95338.2 3261.71  43
   1   7  -3 136020. 3688.66  21
   1   7  -3 122982. 3640.26  43
   1  -7  -3 128923. 3715.88  45
  -1  -7   3 123864. 3741.58  45
  -1   7   3 128883. 3898.34  43
   0  -7   3 12209.0 1024.74  45
   0  -7  -3 12688.1 1050.59  45
   0   7  -3 12121.3 973.488  43
   0   7   3 13464.0 1110.77  43
   0   7  -3 13455.5 1013.63  21
   1   7   3 163192. 4442.83  43
  -1   7  -3 164926. 4294.46  21
  -1  -7  -3 155417. 4334.68  45
  -1   7  -3 153872. 4081.69  43
   1  -7   3 150499. 4238.90  45
   2   7   3 62805.6 2458.15  43
   2  -7   3 61962.3 2388.50  45
  -2   7  -3 60433.2 2208.84  43
  -2  -7  -3 59648.9 2430.05  45
  -3  -7  -3 151142. 3900.85  34
  -3  -7  -3 149856. 4251.36  45
   3  -7   3 151819. 4123.76  45
   3   7   3 151182. 4174.00  43
   4   7   3 346.178 282.781  43
  -4  -7  -3 607.857 256.719  34
  -4  -7  -3 45.8847 293.517  45
  -5  -7  -3 113121. 3344.53  34
   5  -7   3 119120. 3320.94  42
  -5  -7  -3 115195. 3543.06  45
   5   7   3 116776. 3391.34  43
  -6   7  -3 1985.25 423.414  23
  -6  -7  -3 1705.64 442.033  45
   6  -7   3 540.603 222.040  42
   6   7   3 1715.34 376.750  43
  -6  -7  -3 1494.47 367.604  34
  -7  -7  -3 121110. 3512.36  34
   7   7   3 132298. 3392.58  43
  -7   7  -3 135117. 3705.42  23
  -7  -7  -3 127098. 3648.69  45
  -8  -7  -3 223.049 226.311  34
  -8   7  -3 159.360 203.618  47
  -8  -7  -3 272.354 230.972  45
  -9  -7  -3 114898. 3192.49  34
  -9  -7  -3 119217. 3204.67  45
  -9   7  -3 120929. 3063.41  47
 -10  -7  -3 1509.99 297.751  34
 -10  -7  -3 1082.20 265.396  45
 -10   7  -3 1496.14 273.035  47
 -11   7  -3 120407. 2635.67  47
 -11  -7  -3 119604. 2671.42  45
 -12  -8   3 84228.3 1920.60  39
  12   8  -3 85041.1 1916.12  43
 -11  -8   3 83222.1 2044.48  39
  11   8  -3 88095.1 2186.53  43
 -10  -8   3 110901. 2586.35  45
 -10  -8   3 106922. 2566.76  39
  10   8  -3 113408. 2804.08  43
   9   8  -3 62874.8 1996.70  43
  -9  -8   3 59002.6 1841.96  45
  -9   8   3 58222.9 1804.27  43
  -9  -8   3 55937.2 1709.84  39
  -8  -8   3 146353. 3569.52  45
  -8   8   3 155189. 3662.13  43
   8   8  -3 150210. 3700.25  43
  -7   8   3 52176.9 1951.02  43
   7   8  -3 50732.8 1917.38  43
  -7  -8   3 49163.0 1604.64  39
  -7  -8   3 51050.0 1875.60  45
   6   8  -3 180230. 4380.25  43
  -6   8   3 178893. 4418.29  43
  -6  -8   3 177263. 4298.89  45
  -6  -8   3 168945. 3745.77  39
   5   8  -3 8888.01 808.085  43
  -5  -8   3 7835.62 767.727  45
  -5   8   3 7916.92 796.501  43
   4   8  -3 93030.7 2908.36  43
  -4  -8   3 92408.3 2901.68  45
  -4   8   3 92973.9 2999.71  43
  -3  -8   3 25625.2 1396.08  45
  -3   8   3 24032.1 1409.65  43
   3  -8  -3 28156.2 1298.34  45
   3   8  -3 23217.2 1321.28  43
   2  -8  -3 242328. 5433.74  45
  -2  -8   3 241264. 5641.60  45
  -2   8   3 247785. 5818.01  43
   2   8  -3 248594. 5624.41  43
  -1  -8   3 1193.56 372.837  45
   1   8  -3 760.900 284.739  43
  -1   8   3 1518.38 432.478  43
   1  -8  -3 1164.78 314.653  45
   0  -8  -3 139733. 3779.13  45
   0   8  -3 143262. 3733.20  43
   0   8   3 149195. 4015.68  43
   0  -8   3 138176. 3796.28  45
  -1   8  -3 529.828 277.459  43
  -1  -8  -3 605.680 307.663  45
   1  -8   3 543.128 294.249  45
   1   8   3 123.698 240.022  43
  -2  -8  -3 183461. 4530.86  45
   2   8   3 179876. 4537.89  43
  -2   8  -3 180326. 4174.77  43
   3   8   3 2048.10 431.368  43
  -3  -8  -3 2702.73 471.305  45
   4  -8   3 145624. 3539.99  42
   4   8   3 143038. 3688.39  43
  -4  -8  -3 142733. 3780.61  45
  -5  -8  -3 332.371 267.106  45
   5   8   3 544.097 235.467  43
   5  -8   3 490.673 187.184  42
   6   8   3 112237. 2856.58  43
  -6  -8  -3 113525. 3060.76  45
  -6   8  -3 112103. 2669.17  47
   7   8   3 11490.7 667.622  43
  -7  -8  -3 11944.4 791.690  45
  -8  -8  -3 96821.5 2481.59  45
  -9  -8  -3 6474.41 467.217  45
  -8  -9   3 76472.4 1820.43  45
   8   9  -3 81498.9 1946.72  43
  -7   9   3 121576. 2635.18  43
   7   9  -3 128009. 2836.82  43
  -7  -9   3 123496. 2744.49  45
   6   9  -3 34107.3 1240.18  43
  -6   9   3 32963.1 1186.75  43
  -6  -9   3 31617.5 1180.95  45
  -5  -9   3 110464. 2743.29  45
   5   9  -3 113281. 2784.94  43
  -5   9   3 115388. 2797.35  43
   4   9  -3 23740.5 1073.50  43
  -4  -9   3 23350.2 1066.39  45
  -4   9   3 25160.2 1136.64  43
  -3   9   3 161591. 3732.11  43
   3   9  -3 155836. 3577.09  43
  -3  -9   3 155646. 3605.53  45
   2  -9  -3 8433.84 544.832  45
  -2   9   3 8995.43 694.617  43
   2   9  -3 9391.01 657.067  43
  -2  -9   3 9000.62 665.204  45
   1   9  -3 181899. 3916.34  43
  -1   9   3 188374. 4175.37  43
   1  -9  -3 174597. 3797.49  45
   0   9  -3 3202.87 358.306  43
   0   9   3 3086.33 421.965  43
   0  -9  -3 3512.01 385.626  45
   1  -9   3 108537. 2748.29  42
  -1  -9  -3 110869. 2780.43  45
  -1   9  -3 118406. 2607.66  43
   1   9   3 120429. 2960.93  43
   2   9   3 10692.5 708.155  43
  -2  -9  -3 10504.4 674.035  45
   2  -9   3 9731.92 616.045  42
   3  -9   3 120595. 2719.11  42
   3   9   3 130074. 2967.60  43
  -3  -9  -3 128509. 2957.93  45
   4   9   3 10928.7 627.307  43
  -4  -9  -3 10690.8 640.012  45
  -5  -9  -3 124016. 2757.75  45
   5   9   3 122910. 2596.57  43
  -6  -9  -3 14130.3 642.736  45
 -21   0   4 528.417 201.778  40
  20   0  -4 70389.2 2146.51  44
 -20   0   4 65878.8 2162.60  40
 -19   0   4 337.464 224.001  40
  19   0  -4 278.809 238.074  44
 -18   0   4 72936.3 2582.95  19
  18   0  -4 78783.3 2863.96  44
 -18   0   4 70449.7 2474.85  40
 -17   0   4 9808.10 891.999  19
 -17   0   4 9614.91 852.185  40
  16   0  -4 18749.4 1411.25  28
 -16   0   4 18889.1 1233.95  19
  15   0  -4 836.329 259.148   3
  15   0  -4 371.114 212.000  27
  15   0  -4 577.736 373.437  28
 -15   0   4 552.552 285.204  19
  14   0  -4 60172.8 2162.57   3
  14   0  -4 59568.6 2209.19  16
  14   0  -4 54325.5 2424.60  28
 -14   0   4 59519.2 2180.63  19
  13   0  -4 25835.9 1305.31   3
 -13   0   4 26457.6 1304.73  19
  13   0  -4 25662.8 1509.73  28
  13   0  -4 28257.5 1498.61  37
  12   0  -4 103477. 2798.63   3
  12   0  -4 98997.2 2874.81   2
  12   0  -4 95716.0 3164.82  25
  12   0  -4 95192.6 3041.72  28
 -12   0   4 102631. 2762.04  19
  12   0  -4 99418.2 2991.77  37
  11   0  -4 33876.8 1339.87   3
 -11   0   4 30922.1 1273.92  19
  11   0  -4 32463.7 1400.48   2
  11   0  -4 33184.7 1599.88  25
  11   0  -4 31263.7 1438.30  37
  10   0  -4 88505.2 2326.73   3
  10   0  -4 88606.1 2459.79  33
  10   0  -4 85070.2 2657.77  25
 -10   0   4 84976.0 2258.51  19
 -10   0   4 93706.5 2081.11   5
  10   0  -4 87126.4 2438.01   2
   9   0  -4 12444.8 679.744   3
  -9   0   4 11955.9 579.848   5
  -9   0   4 11069.3 627.741  19
   9   0  -4 12161.9 832.026  25
   9   0  -4 11583.9 717.399  33
   9   0  -4 12228.8 794.701  18
  -8   0   4 234705. 4473.29  19
  -8   0   4 243660. 4414.20   5
   8   0  -4 235436. 4524.63   3
  -7   0   4 77936.4 1773.81  19
   7   0  -4 82296.6 2104.46  18
   7   0  -4 78249.3 1803.67   3
   6   0  -4 73708.6 1970.28   9
  -6   0   4 78559.5 1644.97   6
   6   0  -4 71397.9 1791.66  12
  -6   0   4 77874.4 1746.39   5
   6   0  -4 77838.0 2007.13  18
  -6   0   4 76873.9 1704.76  19
   6   0  -4 76659.3 1717.73   3
   5   0  -4 448781. 7753.16   3
   5   0  -4 456988. 8014.49  10
  -5   0   4 471278. 7781.98   6
   5   0  -4 461099. 7929.97  12
   5   0  -4 445561. 8143.30   9
  -5   0   4 480765. 7882.79   5
  -4   0   4 170176. 3126.13   6
   4   0  -4 166726. 3234.05  10
  -4   0   4 171861. 3170.80   5
   4   0  -4 166539. 3010.32   3
  -3   0   4 2578.10 222.029   6
   3   0  -4 2689.71 164.174   3
  -3   0   4 2677.36 153.140   4
   2   0  -4 215563. 3561.69   3
  -2   0   4 215395. 3620.79   4
  -1   0   4 126614. 2335.49   4
  -1   0   4 126031. 2348.00   5
   1   0  -4 125128. 2362.95   1
   0   0  -4 17319.1 522.022  15
   0   0   4 17017.2 548.082   5
   0   0  -4 15421.4 570.350   8
   0   0   4 16908.5 498.017   4
   0   0  -4 16523.2 592.971   1
   0   0   4 17913.6 597.174   6
   1   0   4 49905.1 1051.05   6
   1   0   4 48269.5 958.657   5
   2   0   4 62222.2 1157.45   3
  -2   0  -4 63986.7 1441.25  22
   2   0   4 61803.0 1286.72   5
   2   0   4 62002.1 1592.11  24
  -2   0  -4 64168.1 1519.51  11
   2   0   4 63143.2 1414.52   6
  -2   0  -4 58871.8 1470.75   8
   3   0   4 15041.8 438.157   3
  -3   0  -4 13782.8 627.659   8
   3   0   4 13254.1 671.600  24
  -3   0  -4 14354.8 603.362  22
  -3   0  -4 14158.0 627.233  20
  -3   0  -4 14334.9 634.031  11
  -4   0  -4 22019.8 858.460  20
   4   0   4 21540.3 633.268   3
  -4   0  -4 20834.3 849.029   8
   4   0   4 20914.6 919.238  24
  -4   0  -4 24044.0 751.325  23
  -4   0  -4 22128.7 849.741  11
   5   0   4 94096.8 1959.62   3
   5   0   4 90706.2 2408.19  24
  -5   0  -4 94562.4 2254.17  11
  -5   0  -4 94427.6 2296.44  20
  -5   0  -4 92534.1 2325.51   8
  -6   0  -4 27453.8 1066.01  35
   6   0   4 26418.3 842.437   3
  -6   0  -4 26704.5 1026.28  31
  -6   0  -4 25432.9 1002.63  11
  -6   0  -4 25385.1 1052.14  19
  -6   0  -4 27446.8 951.329  23
   6   0   4 25003.7 1148.06  24
  -6   0  -4 24834.7 1080.12   8
  -7   0  -4 29819.3 1211.66  35
  -7   0  -4 30532.0 1169.84  31
   7   0   4 29666.3 979.475   3
   7   0   4 28556.0 1311.11  24
  -7   0  -4 29116.4 1261.57   8
  -7   0  -4 30656.2 1097.78  23
  -7   0  -4 30358.6 1227.91  20
  -7   0  -4 30808.5 1247.74  19
  -8   0  -4 6011.18 519.538  31
  -8   0  -4 5669.38 541.182  35
   8   0   4 5846.34 614.745  24
  -8   0  -4 5579.07 547.786  19
   8   0   4 5775.58 428.915   3
  -9   0  -4 15640.2 888.072  31
   9   0   4 13937.1 1013.88  24
  -9   0  -4 16557.5 970.759  47
  -9   0  -4 14160.3 934.417  19
  -9   0  -4 14555.5 933.733  35
 -10   0  -4 954.533 264.468  35
 -10   0  -4 606.413 218.126  31
 -10   0  -4 890.645 291.973  19
  10   0   4 310.861 222.705  24
  11   0   4 1614.51 445.722  24
 -11   0  -4 2164.17 438.510  35
 -11   0  -4 1551.03 388.063  19
  11   0   4 1203.04 457.434  36
  11   0   4 2755.21 418.343  44
  12   0   4 20873.0 1395.12  36
 -12   0  -4 22259.2 1321.85  35
  12   0   4 22129.7 1421.13  24
 -12   0  -4 22492.3 1340.28  19
  13   0   4 16480.8 1252.25  36
  13   0   4 17821.6 1271.46  24
 -13   0  -4 18543.6 1228.35  19
  14   0   4 2166.81 492.562  36
  14   0   4 1909.32 415.796  24
 -14   0  -4 2522.41 466.419  19
  15   0   4 38064.7 1835.07  36
  16   0   4 3166.40 481.656  36
  17   0   4 40687.1 1590.57  36
 -21  -1   4 51133.9 1598.01  40
 -20   1   4 41651.9 1660.68  40
 -20  -1   4 44319.0 1659.10  40
  20   1  -4 45370.3 1810.82  44
  19   1  -4 91240.8 3081.05  44
 -19  -1   4 95797.9 2806.87  40
 -19   1   4 89875.9 2816.07  40
  18   1  -4 1573.98 493.088  44
 -18  -1   4 2003.92 451.459  40
  18  -1  -4 2221.89 411.005  44
  17   1  -4 60490.1 2670.21  44
 -17  -1   4 64298.4 2362.49  40
 -17  -1   4 63558.7 2478.61  19
 -17   1   4 63624.1 2339.33  19
  17  -1  -4 65128.9 2592.44  28
 -16  -1   4 15826.1 1170.70  19
  16   1  -4 15420.4 1278.33  28
  16  -1  -4 16279.2 1286.79  28
  16   1  -4 15617.2 1164.66  27
 -16  -1   4 16601.6 1132.54  40
 -16   1   4 16875.4 1117.56  19
  15  -1  -4 42898.8 1835.21   3
 -15  -1   4 40350.2 1803.66  40
  15   1  -4 42711.8 1900.30  16
  15   1  -4 43890.4 1849.50   3
  15   1  -4 38676.9 1912.19  27
  15  -1  -4 41704.7 2094.97  28
 -15  -1   4 42687.6 1916.99  19
 -15   1   4 41376.5 1798.53  19
  15   1  -4 38514.0 2021.54  28
  14   1  -4 579.139 281.247  16
  14  -1  -4 231.354 155.604   3
  14  -1  -4 118.548 351.016  28
  14   1  -4 87.1350 304.527  27
  14   1  -4 371.077 308.488  28
  14  -1  -4 12.0807 442.741  37
  14   1  -4 210.784 179.608   3
 -14  -1   4 170.727 273.744  19
 -14   1   4-106.166 222.132  19
  13   1  -4 106888. 3164.80  16
  13  -1  -4 107873. 3020.76   3
  13  -1  -4 100555. 3319.24  28
  13  -1  -4 95866.0 3360.85  37
  13   1  -4 104266. 3309.28  28
  13   1  -4 104363. 2988.64   3
 -13  -1   4 105114. 3052.84  19
 -13   1   4 101766. 2878.48  19
  13  -1  -4 107953. 3482.36  25
  12  -1  -4 1840.42 340.211   3
  12   1  -4 3603.22 522.214  28
 -12  -1   4 2358.83 378.599  19
  12  -1  -4 2229.91 493.785  37
  12  -1  -4 1997.52 445.696  25
 -12   1   4 2113.15 343.997  19
  12   1  -4 2109.10 364.447   3
  11  -1  -4 112699. 3337.22  37
  11   1  -4 116293. 2931.67   3
  11  -1  -4 117530. 2931.90   3
  11   1  -4 109785. 3075.20   2
  11   1  -4 111498. 3142.03  28
  11  -1  -4 106952. 2883.93   2
 -11  -1   4 111565. 2931.55  19
  11  -1  -4 110942. 3306.91  25
 -11   1   4 110613. 2764.37  19
  11   1  -4 108415. 3191.28  25
  10  -1  -4 13152.4 946.248  25
  10  -1  -4 12869.1 916.626  37
  10  -1  -4 13981.1 940.615  33
  10  -1  -4 12419.9 751.032   3
  10   1  -4 12581.1 876.569  25
 -10  -1   4 13398.3 621.380   5
  10   1  -4 12200.8 822.639   2
 -10   1   4 11523.8 626.933   5
 -10   1   4 11814.8 676.087  19
 -10  -1   4 12563.5 767.663  19
  10   1  -4 13595.9 788.214   3
   9  -1  -4 87193.4 2612.73  18
   9  -1  -4 86664.5 2618.28  25
  -9  -1   4 97772.8 2251.11  26
   9   1  -4 85028.3 2481.19  25
  -9  -1   4 92351.1 2078.48   5
   9  -1  -4 91574.3 2288.50   3
  -9   1   4 84700.6 2109.56  19
   9  -1  -4 89921.8 2558.12  33
  -9   1   4 91652.9 2180.31   5
  -9  -1   4 89047.4 2318.55  19
  -9   1   4 92196.6 2023.00   7
   9   1  -4 89683.3 2446.17   2
   9   1  -4 89534.5 2290.87   3
  -8  -1   4 229.058 123.921  26
   8  -1  -4 242.174 145.552  33
  -8   1   4 159.573 103.854   7
   8   1  -4 68.7983 137.403   2
   8   1  -4 150.379 166.185  25
  -8   1   4 572.274 118.118   6
  -8   1   4 169.642 113.828   5
   8  -1  -4 205.383 216.160  18
  -8  -1   4 166.044 114.721   5
   8   1  -4 411.346 165.904  18
   8  -1  -4 162.804 143.796   3
   8   1  -4 317.227 137.210   3
  -8  -1   4 343.184 155.004  19
  -8   1   4 310.569 122.133  19
  -7  -1   4 152391. 3293.98  19
   7  -1  -4 157022. 3228.76   3
   7   1  -4 159636. 3418.85   2
   7  -1  -4 155680. 3582.42  18
   7   1  -4 158195. 3451.50  25
  -7  -1   4 159195. 3148.37   5
  -7   1   4 165500. 3266.98   5
  -7   1   4 157735. 3046.76  19
  -7   1   4 160481. 3029.17   6
  -7   1   4 165885. 3017.07   7
   7   1  -4 157063. 3277.97  18
   6   1  -4 87830.1 2003.01  18
   6   1  -4 86247.4 1799.38  12
  -6  -1   4 86752.0 1903.73   5
   6  -1  -4 86462.0 1920.80   3
   6   1  -4 81086.0 1996.38   9
  -6   1   4 84231.2 1728.70  19
  -6  -1   4 85429.7 2019.82  19
  -6   1   4 88774.4 1837.05   6
   6  -1  -4 84266.5 2199.23  18
  -6   1   4 85178.2 1721.54   7
  -5   1   4 217039. 3835.03   6
   5  -1  -4 214031. 4061.40  12
   5  -1  -4 216888. 3864.63   3
   5   1  -4 208637. 3766.84  12
   5  -1  -4 205752. 3424.39   1
  -5  -1   4 216550. 3893.39   5
   5  -1  -4 210013. 4102.14  10
  -5   1   4 196940. 3600.02   7
   5   1  -4 209725. 4033.93   9
   5  -1  -4 218544. 4190.50   9
   5   1  -4 209704. 3863.80  10
  -4   1   4 96191.7 1830.23   7
  -4   1   4 105922. 2156.66  13
   4   1  -4 97758.3 1756.53   7
   4  -1  -4 99452.6 2242.92  10
   4  -1  -4 106452. 2321.38   9
  -4  -1   4 102100. 2124.19   5
  -4  -1   4 102291. 2106.93   4
   4  -1  -4 101564. 2038.69   3
  -4   1   4 106306. 2106.87   6
   4  -1  -4 104679. 1763.51   1
   4  -1  -4 99853.1 2200.00  12
  -3   1   4 62159.4 1369.49  13
  -3   1   4 56685.2 1144.33   7
  -3   1   4 59266.2 1365.54   6
   3  -1  -4 60853.7 1302.53   3
  -3  -1   4 60752.5 1413.75   4
  -3  -1   4 57638.0 1375.20   5
  -2   1   4 17021.8 493.759   7
  -2   1   4 18954.5 588.587  13
   2  -1  -4 17545.4 543.167  11
  -2  -1   4 17841.4 712.055   4
  -1  -1   4 263351. 4320.40   4
  -1   1   4 242317. 3835.13  13
  -1  -1   4 232255. 3988.92   5
   1  -1  -4 238656. 4443.06   8
   1  -1  -4 240931. 3912.05  11
   1   1  -4 210857. 3607.18   8
  -1   1   4 242018. 3840.25   7
   0  -1   4 3454.04 309.478   4
   0   1   4 4075.85 264.098   7
   0  -1   4 3533.02 284.761  24
   0  -1  -4 3581.77 360.739   8
   0   1  -4 4959.39 206.472   8
   0  -1  -4 3758.30 243.381  20
   0  -1   4 3549.96 272.426   5
   0  -1  -4 3749.61 272.042  11
   0   1   4 3645.88 248.471   5
   0   1   4 4014.46 215.379  13
   0   1   4 3865.24 282.863   6
  -1   1  -4 117368. 2622.80  15
   1   1   4 126133. 2470.23   6
   1  -1   4 119071. 2494.05   4
  -1   1  -4 120383. 2607.31   1
   1  -1   4 122500. 2464.05   5
  -1  -1  -4 114971. 2677.88   8
  -1  -1  -4 124081. 2515.96  11
   1  -1   4 125639. 2585.00  24
  -1  -1  -4 137696. 2490.51  20
   1   1   4 125160. 2340.01   5
  -1   1  -4 118352. 2589.02  21
  -1   1  -4 119401. 2264.07   8
   1   1   4 134590. 2224.44  13
  -2  -1  -4 127652. 2533.44  31
  -2  -1  -4 126141. 2532.93  20
  -2  -1  -4 117974. 2714.46   8
   2   1   4 126823. 2276.73   5
   2  -1   4 118773. 2503.44   4
  -2   1  -4 116680. 2354.06   8
  -2   1  -4 124241. 2662.55  15
   2   1   4 121752. 2633.45  24
   2  -1   4 121078. 2636.34  24
  -2   1  -4 123291. 2648.39   1
  -2   1  -4 123647. 2597.16  21
  -2   1  -4 124858. 2650.47  22
  -2  -1  -4 130701. 2377.02  19
   2   1   4 125970. 2472.57   6
   3   1   4 37728.8 1003.59   6
  -3  -1  -4 38009.6 1118.95  20
   3  -1   4 35873.4 1075.36   4
  -3   1  -4 36353.3 1002.60   8
   3   1   4 36530.8 779.550   5
   3  -1   4 35113.0 875.614   3
  -3  -1  -4 36738.9 1101.04  31
  -3  -1  -4 38208.7 1015.53  19
  -3  -1  -4 34718.4 1220.12   8
   3   1   4 35362.1 1161.11  24
  -3   1  -4 36018.4 1171.46  22
  -4  -1  -4 99969.0 2255.17  31
   4   1   4 99602.2 2018.50   6
   4   1   4 97131.2 2120.84  27
   4  -1   4 95830.9 1940.93   3
   4   1   4 92320.1 2315.10  24
  -4   1  -4 97986.8 2354.12  22
  -4  -1  -4 89989.7 2226.89  20
  -4  -1  -4 93296.8 2405.13   8
  -4   1  -4 96059.3 2140.68   8
  -4  -1  -4 101027. 2155.48  19
   5   1   4 79344.6 1868.66  27
  -5  -1  -4 78068.6 1992.54  31
   5   1   4 77659.5 1655.19   6
   5   1   4 74287.5 2068.95  24
  -5  -1  -4 80211.0 1941.09  19
  -5  -1  -4 76183.1 2173.60   8
  -5   1  -4 76858.8 2026.80  20
  -5   1  -4 78635.8 1981.17  11
  -5   1  -4 74573.1 2079.46  22
   5   1   4 79719.7 1766.76   3
   5  -1   4 76288.7 1700.89   3
  -6  -1  -4 106583. 2522.08  35
  -6  -1  -4 104112. 2465.99  19
   6   1   4 96026.8 2590.70  24
   6  -1   4 103551. 2194.99   3
  -6   1  -4 97764.9 2411.40  11
  -6   1  -4 103787. 2510.70  23
  -6  -1  -4 101953. 2499.10  31
  -6   1  -4 97292.2 2505.52  20
  -6  -1  -4 96401.1 2678.95   8
   6   1   4 97235.0 2288.64  27
   6   1   4 105403. 2262.96   3
  -7  -1  -4 106425. 2721.57  35
   7   1   4 108302. 2833.13  36
   7   1   4 110737. 2459.78   3
  -7  -1  -4 107472. 2697.74  31
   7   1   4 102714. 2817.60  24
  -7  -1  -4 111028. 2727.99  19
  -7   1  -4 108134. 2748.77  20
   7  -1   4 109443. 2397.43   3
  -7   1  -4 104439. 2689.45  23
  -7  -1  -4 108740. 2979.76   8
  -7   1  -4 110401. 2621.90  11
  -8  -1  -4 156646. 3671.73  35
   8   1   4 145455. 3715.51  36
   8   1   4 159382. 3326.86   3
  -8  -1  -4 153105. 3597.46  31
  -8   1  -4 147699. 3666.23  35
  -8  -1  -4 163243. 3687.28  19
   8   1   4 144243. 3738.57  24
  -8   1  -4 154280. 3606.75  23
   8  -1   4 158173. 3267.85   3
  -8   1  -4 151274. 3629.25  20
  -8   1  -4 152112. 3815.23  19
  -8  -1  -4 160299. 3969.31   8
   9   1   4 31037.4 1483.09  24
  -9  -1  -4 34588.1 1483.44  35
  -9   1  -4 32300.2 1471.96  35
   9   1   4 33744.3 1534.55  36
  -9  -1  -4 30545.1 1353.10  31
  -9   1  -4 34564.6 1378.26  31
   9   1   4 34467.7 1527.81  44
  -9  -1  -4 32586.1 1429.35  19
  -9   1  -4 31678.3 1385.05  23
  -9   1  -4 30982.9 1407.49  20
  -9   1  -4 34004.7 1522.96  47
  -9   1  -4 31344.7 1509.88  19
   9   1   4 34371.4 1226.60   3
  10   1   4 89374.8 2895.99  36
 -10  -1  -4 94089.1 2830.25  35
 -10   1  -4 93504.7 2876.64  35
 -10   1  -4 96424.9 2646.07  31
 -10   1  -4 98273.6 2980.58  47
  10   1   4 94643.9 2925.10  44
 -10  -1  -4 96628.8 2825.55  19
  10  -1   4 95177.2 3077.28  24
  10   1   4 84824.3 2829.17  24
 -10   1  -4 95874.7 3007.81  19
  11   1   4 49044.5 2115.60  36
 -11   1  -4 54536.7 2146.55  35
  11   1   4 54552.6 2189.75  44
  11   1   4 49458.6 2085.15  24
  11  -1   4 51254.7 2237.50  24
 -11   1  -4 55402.4 2219.61  47
 -11  -1  -4 53649.9 2057.35  19
 -11   1  -4 54292.7 2220.17  19
  11  -1   4 58413.7 2082.83   4
  12   1   4 75913.4 2735.52  36
  12  -1   4 76616.3 2868.24  36
 -12   1  -4 75902.6 2688.96  35
  12  -1   4 78554.2 2906.82  24
  12   1   4 79549.8 2754.20  44
  12   1   4 75733.6 2682.01  24
 -12  -1  -4 77202.2 2610.22  19
 -12   1  -4 75767.8 2803.92  19
  13  -1   4 10652.6 1013.41  36
 -13   1  -4 13296.2 1041.17  35
  13   1   4 13526.4 1038.90  44
 -13   1  -4 12287.4 1056.26  19
  13   1   4 13946.2 1051.56  24
 -13  -1  -4 13789.0 1013.97  19
  13  -1   4 13724.9 1128.89  24
  14   1   4 84628.4 2726.68  44
  14  -1   4 81047.8 2924.83  36
 -14  -1  -4 79079.6 2612.10  19
  14   1   4 71079.2 2639.41  36
  14   1   4 74154.5 2566.34  24
 -14   1  -4 79291.0 2845.14  19
  14  -1   4 80194.3 2853.15  24
  15   1   4 6774.05 707.487  36
  15  -1   4 7054.36 794.895  36
  15   1   4 7509.90 695.500  44
  16  -1   4 48232.3 1945.07  36
  16   1   4 39859.4 1640.24  36
  17  -1   4 8624.35 704.105  36
 -20  -2   4 28697.9 1233.29  40
  20   2  -4 26469.3 1304.10  44
 -20   2   4 25534.8 1215.85  40
 -19  -2   4 47441.2 1800.69  40
 -19   2   4 42380.8 1818.66  40
  19   2  -4 45602.6 1972.02  44
  18   2  -4 58372.4 2447.09  44
 -18  -2   4 64985.9 2282.91  40
  17   2  -4 9040.53 964.969  44
 -17  -2   4 9930.88 877.791  40
  17   2  -4 9206.50 862.695  27
  16   2  -4 118269. 3709.50  27
  16  -2  -4 127316. 3657.68  28
 -16  -2   4 127454. 3644.18  40
  15   2  -4 83593.4 2852.43  16
 -15  -2   4 81036.2 2771.59  40
  15   2  -4 79741.1 2917.63  27
 -15   2   4 84543.3 2631.04  19
  15  -2  -4 87629.1 2982.76  28
  14   2  -4 183046. 4624.06   3
  14   2  -4 179261. 4772.84  16
  14   2  -4 189399. 5007.59  28
  14   2  -4 183543. 4893.96  27
  14  -2  -4 198574. 4757.93   3
 -14  -2   4 190922. 4891.32  19
 -14  -2   4 194244. 4695.72  40
 -14   2   4 182471. 4396.01  19
  14  -2  -4 191055. 5418.40  37
  14  -2  -4 198499. 5029.84  28
  14  -2  -4 187286. 4284.82   4
  13   2  -4 8530.16 842.537  16
 -13  -2   4 10668.1 843.331  34
  13   2  -4 10180.8 838.069   3
  13   2  -4 9283.07 878.025  28
  13   2  -4 10147.4 924.117  27
  13  -2  -4 11235.0 879.781   3
  13  -2  -4 8517.14 842.734  25
 -13  -2   4 8263.45 815.274  19
 -13  -2   4 10245.3 827.419  40
 -13   2   4 9286.33 715.556  19
  13  -2  -4 10115.1 1048.77  37
  12   2  -4 211630. 4976.95   3
  12   2  -4 215270. 5226.22  16
  12   2  -4 222264. 5282.80  27
 -12  -2   4 224363. 5202.35  19
  12  -2  -4 229084. 5083.64   3
 -12   2   4 220210. 4739.60  19
  12  -2  -4 222183. 5305.39  25
 -12   2   4 234124. 5096.85  43
  12  -2  -4 226468. 5715.13  37
 -12  -2   4 221859. 4957.43  40
  12   2  -4 225320. 5356.11  28
  11  -2  -4 4495.32 640.996  37
  11   2  -4 5277.98 604.807  16
  11   2  -4 4777.45 522.940   3
  11  -2  -4 4950.31 533.941   3
 -11  -2   4 4748.55 520.301  26
  11  -2  -4 4914.13 590.202  25
 -11   2   4 4842.41 457.226  19
 -11   2   4 5371.48 484.037   5
 -11  -2   4 4486.92 546.939  19
  11   2  -4 4293.13 551.458  28
  10   2  -4 166655. 4023.57  28
  10  -2  -4 164646. 4219.31  33
  10   2  -4 176091. 4125.38  16
 -10  -2   4 168166. 3877.08  26
 -10   2   4 168235. 3711.81   5
  10  -2  -4 174150. 3884.55   3
  10  -2  -4 167213. 4307.61  37
  10  -2  -4 165277. 4114.26  25
 -10  -2   4 173995. 4036.12  19
 -10   2   4 162696. 3530.64  19
   9   2  -4 22593.2 1142.40   2
  -9  -2   4 21899.4 886.039   5
  -9   2   4 23494.1 955.132   7
   9   2  -4 21885.3 1081.70  25
   9   2  -4 22465.3 1089.15  28
   9  -2  -4 22677.4 1191.77  33
  -9  -2   4 23779.1 1087.05  26
   9  -2  -4 22257.1 1162.91  25
   9  -2  -4 21765.3 1016.36   3
  -9  -2   4 23760.7 1134.29  19
  -9   2   4 22629.0 867.465  19
   9  -2  -4 22191.1 1201.82  18
  -8  -2   4 274071. 5192.35   5
   8  -2  -4 270592. 5661.99  33
   8  -2  -4 275452. 5398.48   3
   8  -2  -4 267519. 5672.05  18
   8   2  -4 281016. 5634.73   2
  -8   2   4 269541. 4992.66  19
  -8   2   4 278712. 5349.46  23
  -8   2   4 280785. 5228.00   7
   8   2  -4 279796. 5471.98  25
  -8   2   4 279536. 5040.11   6
  -8  -2   4 268757. 5558.49  19
   8   2  -4 271008. 5426.52  28
  -8  -2   4 277641. 5500.96  26
   7   2  -4 105.582 146.720   2
   7  -2  -4 254.770 180.103  33
  -7   2   4 165.720 117.419  23
   7  -2  -4 118.486 133.579   3
  -7   2   4 227.216 130.108   7
   7   2  -4 243.062 142.553  28
  -7  -2   4 68.5007 107.984   5
   7  -2  -4 203.762 173.379  18
  -7   2   4 464.519 184.944  13
  -6   2   4 562082. 9594.73   7
   6   2  -4 557178. 9356.61   7
   6  -2  -4 572429. 9859.12  30
  -6   2   4 549392. 9810.96  13
   6   2  -4 564967. 9912.37   2
   6  -2  -4 563087. 9978.65  18
   6   2  -4 572095. 9684.19  25
  -6   2   4 562611. 9573.27  23
   6  -2  -4 567164. 9773.36   3
  -6  -2   4 550069. 9655.59   5
   6  -2  -4 550186. 9343.42   4
   5  -2  -4 1809.94 253.189  30
   5   2  -4 1242.08 182.838  25
  -5   2   4 577.147 151.260   7
   5   2  -4 1402.92 240.169   2
   5  -2  -4 932.488 208.707   3
  -5   2   4 1620.45 193.577  23
   5  -2  -4 862.509 215.007   9
   5   2  -4 674.674 96.2314  10
   5  -2  -4 1434.41 158.751   4
   5   2  -4 651.132 120.741   9
   5   2  -4 733.219 134.567   7
  -5   2   4 806.674 189.741  13
  -5  -2   4 933.275 231.380   4
  -5  -2   4 538.140 179.122   5
  -4   2   4 439288. 7771.41   7
   4  -2  -4 443679. 8043.49  12
   4  -2  -4 448963. 7652.11   4
  -4   2   4 485043. 8028.61  13
   4  -2  -4 466779. 8009.19  30
   4   2  -4 463152. 8006.82   2
   4   2  -4 462354. 7749.71   9
  -4  -2   4 489406. 8297.16   4
   4  -2  -4 464750. 8062.70   9
  -4  -2   4 462571. 7972.90   5
  -4   2   4 471691. 7660.54  23
   3   2  -4 126538. 2634.66   7
   3  -2  -4 120240. 2622.43  12
   3  -2  -4 130211. 2630.37  30
  -3   2   4 128559. 2607.11  13
   3   2  -4 126143. 2573.38   2
   3  -2  -4 124798. 2649.58  10
  -3  -2   4 133194. 2939.53   4
  -3  -2   4 125393. 2629.30   5
   3  -2  -4 120577. 2602.04   9
   3  -2  -4 114042. 2165.00   4
  -3   2   4 116016. 2439.12   7
  -2   2   4 862068. 15079.6   7
   2   2  -4 944846. 15117.9  16
   2   2  -4 901262. 15297.4   7
   2  -2  -4 914738. 15227.9  12
   2  -2  -4 935892. 15774.3   8
   1   2  -4 206695. 3918.94  16
  -1   2   4 215901. 4060.57   7
   1   2  -4 218743. 3949.61   2
   1  -2  -4 216263. 4086.60  10
   1   2  -4 217200. 4129.84  14
   1   2  -4 218121. 4137.11   7
   0   2  -4 667109. 11995.0  17
   0   2  -4 686958. 11794.3  14
   0   2   4 693693. 11804.2   7
   0  -2   4 677319. 12117.5   4
   0  -2   4 755831. 11733.2  24
   0  -2  -4 721331. 12351.7   8
   0   2  -4 685919. 11499.7  16
   0   2  -4 724439. 11530.9   2
  -1   2  -4 82687.8 2150.72  17
   1  -2   4 86083.6 2197.23   4
  -1   2  -4 78110.1 2311.09  15
  -1  -2  -4 92963.8 2018.53  32
  -1   2  -4 76320.2 2249.71  21
   1   2   4 92048.3 2072.96   7
  -1  -2  -4 95039.5 2014.32  31
   1  -2   4 94418.3 2010.22  24
  -1  -2  -4 89199.7 2377.17   8
   2  -2   4 217051. 4372.85   4
  -2  -2  -4 221435. 4637.52   8
  -2   2  -4 194452. 4537.94  15
  -2  -2  -4 216747. 4195.25  31
   2   2   4 225411. 4293.18   7
   2   2   4 218979. 4302.18  27
  -2   2  -4 223800. 4491.92   1
   2  -2   4 223741. 4220.67  24
  -2   2  -4 195771. 4494.09  21
  -2  -2  -4 233609. 3906.45  19
  -2  -2  -4 222540. 4181.58  32
  -3   2  -4 167548. 3672.33   1
   3  -2   4 169618. 3578.86   4
  -3  -2  -4 169760. 3865.72   8
  -3  -2  -4 167334. 3473.05  31
   3   2   4 174112. 3573.67  27
  -3  -2  -4 167975. 3192.40  19
  -3   2  -4 164286. 3780.13  21
  -3  -2  -4 171107. 3437.20  32
   3   2   4 172379. 3066.89   5
  -3   2  -4 170826. 3826.39  22
  -4  -2  -4 212806. 4190.37  32
   4  -2   4 203863. 4296.70   4
  -4  -2  -4 206325. 4261.71  31
   4   2   4 207611. 4238.83  24
   4   2   4 217859. 4340.39  27
  -4  -2  -4 217078. 4723.58   8
  -4   2  -4 210971. 4614.39  22
  -4  -2  -4 217625. 4023.20  19
   4   2   4 217783. 4047.27   6
  -5  -2  -4 67542.0 1849.12  32
   5   2   4 69568.4 1971.16  27
  -5  -2  -4 71635.7 1982.94  31
   5   2   4 73959.9 1703.80   6
   5  -2   4 71483.0 1999.04   4
  -5   2  -4 69707.7 2213.11  22
   5   2   4 70257.8 1944.32  24
  -5  -2  -4 71971.2 2288.06   8
  -5  -2  -4 71392.6 1908.98  35
  -5  -2  -4 71609.6 1800.06  19
  -6  -2  -4 219581. 4549.90  35
  -6  -2  -4 223115. 4457.01  32
  -6  -2  -4 217324. 4612.43  31
   6   2   4 216659. 4578.60  27
   6   2   4 216950. 4555.10  24
  -6   2  -4 231088. 5013.49  22
  -6  -2  -4 229946. 5124.75   8
  -6  -2  -4 219089. 4411.50  19
   6  -2   4 213017. 4283.94   3
   6  -2   4 224219. 4634.20   4
  -7   2  -4 156192. 3391.98  11
   7   2   4 140561. 3405.52  36
   7  -2   4 139964. 3112.96   3
   7  -2   4 145859. 3461.73   4
  -7  -2  -4 143724. 3234.38  32
  -7   2  -4 139851. 3636.19  23
   7   2   4 137964. 3357.19  27
  -7  -2  -4 134830. 3233.50  19
  -7   2  -4 145321. 3519.05  20
   7   2   4 144599. 3413.68  24
  -7  -2  -4 149286. 3914.08   8
   8  -2   4 108459. 2909.11   4
   8   2   4 102389. 2852.21  36
   8   2   4 106881. 3107.40  44
  -8  -2  -4 107382. 2658.02  32
  -8  -2  -4 107772. 2785.65  19
   8   2   4 100335. 2790.73  24
  -8   2  -4 105388. 3078.15  23
   8   2   4 107512. 2809.30  27
  -8   2  -4 104800. 2933.70  20
  -8  -2  -4 111624. 3360.96   8
  -8   2  -4 104802. 3113.57  47
   8   2   4 106149. 2626.61   3
   9  -2   4 156984. 3942.84   4
   9   2   4 153080. 3898.91  36
  -9   2  -4 164093. 4309.48  47
   9   2   4 161945. 3783.84  27
   9   2   4 157720. 4215.08  44
  -9  -2  -4 160114. 3839.44  19
  -9   2  -4 153496. 3913.27  20
   9   2   4 166329. 3643.44   3
  -9  -2  -4 170603. 4525.39   8
   9   2   4 154099. 3840.05  24
  -9   2  -4 161960. 4357.55  19
  -9   2  -4 155938. 4130.68  23
  10   2   4 67747.0 2343.80  36
 -10   2  -4 68899.4 2508.74  35
  10   2   4 67532.0 2562.73  44
 -10  -2  -4 70345.2 2297.79  19
  10   2   4 65299.8 2262.13  24
 -10   2  -4 63069.5 2422.43  23
 -10   2  -4 66662.2 2588.63  47
  10  -2   4 71158.2 2389.82   4
 -10   2  -4 68856.2 2356.25  20
  10  -2   4 71963.6 2578.98  24
 -10   2  -4 69804.8 2676.86  19
  11  -2   4 173673. 4288.36   4
  11   2   4 165198. 4212.22  36
 -11   2  -4 159696. 4371.60  35
 -11   2  -4 162153. 4616.57  47
  11   2   4 157800. 4459.37  44
 -11  -2  -4 157407. 4073.75  19
  11   2   4 161715. 4071.44  24
  11  -2   4 161694. 4467.90  24
 -11   2  -4 166466. 4679.13  19
 -12  -2  -4 59313.4 2196.99  19
  12   2   4 60970.3 2512.52  44
  12  -2   4 61117.3 2478.60  24
  12   2   4 59744.2 2258.86  36
 -12   2  -4 60660.0 2594.86  19
 -12   2  -4 60097.7 2597.45  47
 -12   2  -4 59713.6 2392.97  35
  13  -2   4 170637. 4620.19  24
  13  -2   4 172975. 4676.14  36
 -13   2  -4 169229. 4495.08  35
  13   2   4 163053. 4594.66  44
 -13  -2  -4 165877. 4226.11  19
  13   2   4 161170. 4236.06  36
 -13   2  -4 173699. 4861.08  19
  14   2   4 11318.2 865.594  36
  14  -2   4 13883.8 1112.97  36
  14   2   4 10602.4 955.941  44
 -14  -2  -4 12805.9 910.372  19
 -14  -2  -4 13912.0 1040.49  26
  14  -2   4 14459.0 1088.81  24
 -14   2  -4 11714.1 1065.65  19
  15  -2   4 75488.1 2637.10  36
  15   2   4 78574.8 2618.45  44
  16  -2   4 8733.37 757.635  36
  16   2   4 7757.18 666.132  44
  17   2   4 108133. 2484.52  44
  20   3  -4 35314.8 1326.09  44
 -20  -3   4 37552.8 1279.88  40
 -19  -3   4 33463.7 1422.05  40
  19   3  -4 33786.7 1501.41  44
  18   3  -4 57207.7 2212.89  44
 -18  -3   4 59026.6 2138.77  40
  17   3  -4 73811.1 2711.11  44
  17   3  -4 73543.5 2575.41  27
 -17  -3   4 78377.2 2636.26  40
  16   3  -4 21012.3 1350.46  27
 -16  -3   4 24636.1 1299.62  39
  16   3  -4 20014.1 1362.98  44
 -16  -3   4 20567.9 1307.87  40
 -15  -3   4 160519. 4241.46  34
  15   3  -4 150000. 4360.76  44
  15   3  -4 150810. 4328.74  27
 -15  -3   4 158764. 4265.91  40
  14   3  -4 118352. 3631.46  16
 -14  -3   4 124874. 3657.32  34
  14   3  -4 115596. 3450.13  14
 -14  -3   4 124138. 3595.12  40
  14  -3  -4 119586. 4000.32  37
  14   3  -4 123189. 3762.11  27
 -13  -3   4 273316. 6159.49  34
  13   3  -4 259721. 6023.33  14
  13   3  -4 270139. 6283.83  27
  13   3  -4 266912. 6188.65  16
  13  -3  -4 262097. 6059.06   3
  13  -3  -4 267566. 6583.34  37
 -13  -3   4 273008. 6030.41  40
  13   3  -4 243170. 5913.22   3
  12  -3  -4 15051.7 1054.12   3
 -12  -3   4 14574.4 1062.36  34
 -12   3   4 13674.7 1041.38  43
  12   3  -4 13199.2 1050.06  16
 -12  -3   4 14493.0 995.710  40
  12   3  -4 11918.0 991.430  27
  12  -3  -4 13103.7 912.297  25
 -12  -3   4 13809.1 939.171  41
  12  -3  -4 13682.8 1153.40  37
  12   3  -4 14079.4 1003.11   3
  11  -3  -4 184266. 4799.77  37
  11   3  -4 179670. 4582.53  16
  11  -3  -4 183210. 4278.58  25
  11   3  -4 180303. 4564.73  27
 -11  -3   4 180893. 4529.08  34
  11   3  -4 179354. 4486.63  28
  11  -3  -4 177238. 4415.77   3
 -11   3   4 177615. 4438.15  43
 -11  -3   4 185067. 4281.07  41
 -11  -3   4 179648. 4301.11  40
  10  -3  -4 42510.1 1859.19  37
 -10  -3   4 42634.5 1770.58  34
  10   3  -4 41231.1 1741.40  27
  10  -3  -4 42905.4 1441.07   4
  10   3  -4 35329.0 1582.70  28
 -10   3   4 38560.7 1609.35  23
  10  -3  -4 41909.6 1613.88  25
  10  -3  -4 38323.4 1642.80   3
  10  -3  -4 44535.5 1895.51  33
 -10  -3   4 44538.5 1638.99  40
  10   3  -4 39599.9 1737.23  16
  -9   3   4 381039. 7234.85   7
   9  -3  -4 391727. 7026.38   4
  -9  -3   4 379049. 7624.56  34
   9   3  -4 370946. 7600.81  16
   9  -3  -4 389417. 7375.26  25
   9  -3  -4 368613. 7474.66   3
   9   3  -4 372262. 7543.68  27
  -9   3   4 365917. 7306.72  23
   9  -3  -4 377728. 7689.98  33
   9   3  -4 379183. 7382.36  28
  -8  -3   4 8676.11 714.037  34
   8   3  -4 7858.12 673.774  16
   8  -3  -4 7599.23 671.299  33
  -8   3   4 8010.95 591.992   7
   8   3  -4 7276.94 499.447   7
   8  -3  -4 7864.60 520.896   4
   8   3  -4 7874.38 648.948  27
   8  -3  -4 7420.97 658.424  18
  -8   3   4 7783.46 592.927  23
   8  -3  -4 8185.95 664.267   3
   8   3  -4 8151.43 609.026  28
   7   3  -4 369029. 6987.81   7
   7  -3  -4 386839. 6994.68   4
  -7  -3   4 394674. 7567.77  34
   7  -3  -4 385520. 7428.11  33
  -7   3   4 385765. 7453.11  13
  -7   3   4 394708. 7217.33   7
   7   3  -4 376892. 7341.53  27
   7   3  -4 384057. 7145.41  28
  -7   3   4 387127. 7137.87  23
   7   3  -4 392201. 7485.51  16
   7  -3  -4 393539. 7398.56  18
   6  -3  -4 5646.23 496.767  18
  -6   3   4 6377.76 500.492   7
  -6  -3   4 6577.66 594.484  34
   6   3  -4 6314.65 553.475  16
   6  -3  -4 5883.78 435.243   4
   6  -3  -4 6131.38 531.183  33
  -6   3   4 6296.00 551.494  13
   6   3  -4 5933.72 465.961   7
  -6  -3   4 6376.74 632.193   4
  -6   3   4 5882.89 443.050  23
   6   3  -4 6071.31 449.377  28
  -5   3   4 348067. 6247.01   7
   5   3  -4 341759. 6385.54  16
  -5  -3   4 357860. 6858.83   4
   5  -3  -4 342255. 6022.83   4
   5  -3  -4 324225. 6359.73  30
   5   3  -4 337253. 5989.84  28
   5   3  -4 300262. 6166.39   7
  -5   3   4 328751. 5974.71  23
   5  -3  -4 325425. 6244.49  18
   5   3  -4 327763. 6221.48  27
  -5   3   4 329490. 6401.71  13
  -4   3   4 44042.1 1160.63  23
  -4   3   4 44190.3 1370.74   7
   4   3  -4 38674.0 1442.77  14
   4   3  -4 44365.4 1423.00  16
   4   3  -4 41227.9 1413.34   7
   4  -3  -4 43777.9 1437.69  30
   4  -3  -4 40365.7 1152.14   4
  -4   3   4 43294.0 1456.66  13
   4   3  -4 44111.0 1330.23  27
  -4  -3   4 46636.1 1721.16   4
   3   3  -4 690297. 11516.4   7
   3   3  -4 666924. 11296.9  16
  -3   3   4 674167. 11348.1   7
  -3  -3   4 712062. 11949.1   4
   3  -3  -4 604545. 10850.3   4
   3   3  -4 658620. 11516.2  14
   3   3  -4 673780. 11138.9  27
   3  -3  -4 643436. 11170.5   9
   3  -3  -4 644217. 11589.4   8
   3  -3  -4 652804. 11358.9  30
  -2   3   4 134166. 3008.98   7
   2   3  -4 133446. 3097.75  14
   2  -3  -4 141897. 3038.79  30
   2  -3  -4 140567. 2813.57  26
   2  -3  -4 140624. 3280.17   8
   2  -3  -4 136573. 2973.13  12
   2   3  -4 145749. 3185.20   7
   2  -3  -4 134746. 2843.08   9
   2   3  -4 138136. 2918.50  16
   2  -3  -4 125104. 2572.54   4
   1   3  -4 417641. 7969.33  17
  -1   3   4 424331. 7784.39   7
   1  -3  -4 400874. 7256.26   4
   1   3  -4 431978. 7839.66  14
   1  -3  -4 426965. 7701.10  30
  -1  -3   4 495181. 8235.14   4
   1   3  -4 432314. 7716.19  29
   1  -3  -4 458307. 8173.96   8
   1  -3  -4 441035. 7630.30  10
   1  -3  -4 419692. 7477.54   9
   1  -3  -4 430971. 7640.37  12
   1   3  -4 458617. 7967.22   7
   0   3  -4 99838.4 2586.24  17
   0   3   4 96331.1 2432.57   7
   0  -3  -4 101228. 2269.77  12
   0  -3  -4 96557.2 2367.13  32
   0  -3   4 102959. 2633.57   4
   0  -3  -4 102081. 2333.46  30
   0   3  -4 97014.5 2322.47  29
   0  -3  -4 99245.8 2238.74  10
   0   3  -4 99809.5 2449.14  14
   0   3  -4 96053.4 2461.89   7
  -1  -3  -4 604244. 9989.07  10
   1  -3   4 571450. 10505.7   4
  -1  -3  -4 574287. 10240.1  32
  -1  -3  -4 584718. 10082.2  30
  -1   3  -4 580355. 10151.1  29
  -1  -3  -4 590758. 9995.19  12
   1   3   4 580292. 10357.1   7
   1  -3   4 579905. 9886.40  24
  -1  -3  -4 628671. 10803.2   8
  -1   3  -4 575256. 10551.2  17
  -1   3  -4 602624. 10840.8  21
  -1   3  -4 586848. 10867.7  15
  -1   3  -4 556630. 10344.6   7
  -2   3  -4 93532.3 2874.37  21
  -2  -3  -4 103165. 2530.13  32
   2  -3   4 102015. 2749.30   4
  -2   3  -4 93271.7 2893.14  15
  -2  -3  -4 107907. 2288.06  12
   2   3   4 104705. 2650.50   7
  -2   3  -4 101822. 2817.17   1
  -2  -3  -4 107589. 2282.36  10
   2   3   4 105594. 2694.08  27
  -2  -3  -4 115667. 2972.99   8
   2  -3   4 110417. 2355.95  24
  -2   3  -4 105836. 2666.41   7
  -3   3  -4 183623. 4284.42   1
  -3   3  -4 169625. 4450.22  15
  -3   3  -4 168561. 4420.19  22
  -3  -3  -4 185966. 3974.52  32
  -3  -3  -4 195419. 3620.04  10
   3  -3   4 193240. 3835.32  24
   3   3   4 193491. 4212.53  27
   3   3   4 196170. 4191.64   7
  -3  -3  -4 197542. 3639.67  12
  -3  -3  -4 203018. 4537.97   8
   3  -3   4 183505. 4220.54   4
  -3   3  -4 186116. 4131.34   7
  -3   3  -4 171150. 4438.04  21
   4  -3   4 73287.7 2300.87   4
  -4  -3  -4 76673.1 2148.64  32
   4   3   4 78387.6 2312.20   7
   4   3   4 80556.9 2342.71  27
  -4   3  -4 71305.6 2535.65  21
  -4   3  -4 71897.1 2535.03  22
  -4  -3  -4 87718.8 2650.57   8
  -4  -3  -4 83353.5 1934.71  19
  -4   3  -4 81160.8 2415.32   1
   5  -3   4 321331. 6696.80   4
  -5  -3  -4 379041. 6621.84  32
  -5   3  -4 299171. 7023.13  22
   5   3   4 324210. 6692.41  27
  -5  -3  -4 357495. 7235.32   8
  -5  -3  -4 323853. 6149.93  19
   6  -3   4 225416. 5018.20   4
  -6  -3  -4 208294. 4678.21  32
   6   3   4 225430. 4988.18  27
  -6   3  -4 211193. 5359.21  22
  -6  -3  -4 226776. 4534.25  19
   7   3   4 90318.9 2884.28  44
   7  -3   4 89461.3 2766.14   4
  -7  -3  -4 102126. 2815.87  45
   7   3   4 94823.6 2800.39  27
  -7   3  -4 83215.1 3025.27  22
  -7  -3  -4 102238. 3250.57   8
  -7  -3  -4 92738.7 2464.80  19
   8  -3   4 90717.0 2836.02   4
  -8   3  -4 82139.8 3080.61  23
   8   3   4 88711.7 2952.99  44
  -8   3  -4 94881.5 2885.77  20
  -8  -3  -4 90111.6 2524.08  19
   8   3   4 92222.1 2803.29  27
  -8  -3  -4 90914.4 2757.39  45
   9   3   4 14512.0 1147.53  44
   9   3   4 15428.7 1040.20  27
  -9   3  -4 15167.8 1042.42  20
  -9   3  -4 13903.6 1218.18  23
  -9  -3  -4 17013.4 997.800  19
  -9  -3  -4 17421.3 1340.60   8
  -9  -3  -4 17181.2 1096.05  45
   9  -3   4 15371.8 1074.32   4
  -9   3  -4 14962.3 1248.66  47
 -10   3  -4 164777. 4537.52  35
  10  -3   4 160890. 4297.86  24
 -10   3  -4 155419. 4760.93  47
  10   3   4 164012. 4124.86  27
  10   3   4 156660. 4525.38  44
 -10   3  -4 147230. 4576.03  23
 -10  -3  -4 167583. 4182.02  45
  10  -3   4 162340. 4302.51   4
 -10  -3  -4 163160. 4030.21  19
 -10   3  -4 155032. 4709.76  19
 -11   3  -4 16198.3 1320.93  23
 -11   3  -4 18402.6 1311.88  35
 -11   3  -4 17390.8 1436.68  47
  11   3   4 19882.2 1405.56  44
  11  -3   4 19124.3 1261.92  24
 -11  -3  -4 19488.9 1156.96  19
 -11   3  -4 17048.9 1385.76  19
 -12   3  -4 129831. 3818.71  35
  12  -3   4 133999. 3777.29  24
 -12   3  -4 123572. 4201.81  47
 -12  -3  -4 132817. 3540.31  19
  12   3   4 128289. 4006.62  44
 -12  -3  -4 126541. 3825.99  26
 -12   3  -4 118193. 4041.64  19
  13   3   4 5812.98 763.168  44
  13  -3   4 6141.31 717.817  36
 -13   3  -4 5882.61 680.451  35
 -13  -3  -4 6058.52 710.227  26
 -13   3  -4 6114.52 848.242  47
 -13  -3  -4 6218.18 649.867  19
 -13   3  -4 6636.33 833.178  19
  13  -3   4 6536.80 719.573  24
  14  -3   4 86131.6 2773.11  36
  14   3   4 87805.2 2974.20  44
  15  -3   4 285.477 219.695  36
  15   3   4 165.201 260.142  44
  16   3   4 80592.2 2383.90  44
  16  -3   4 83476.5 2311.63  36
  19   4  -4 16528.0 842.588  44
 -19  -4   4 17412.6 858.929  40
  18   4  -4 47567.2 1749.41  44
 -18  -4   4 49804.8 1805.00  40
 -17  -4   4 23634.6 1126.45  39
  17   4  -4 23469.4 1281.22  44
 -17  -4   4 23508.6 1307.41  40
 -16  -4   4 24806.0 1321.62  34
 -16  -4   4 24388.9 1306.47  39
  16   4  -4 25211.9 1395.48  27
  16   4  -4 23241.4 1356.40  44
 -16  -4   4 24791.7 1428.03  40
 -15  -4   4 15001.6 1105.85  34
  15   4  -4 15744.0 1059.05  29
 -15  -4   4 14748.5 1134.59  40
  15   4  -4 13873.8 1089.81  27
  15   4  -4 14543.7 1101.20  44
  14   4  -4 69150.6 2637.79  27
  14   4  -4 67085.8 2530.85  44
 -14  -4   4 68718.1 2603.83  34
 -14  -4   4 67989.3 2603.60  40
 -13  -4   4 22873.4 1452.77  34
  13   4  -4 22591.0 1370.14  14
  13   4  -4 22301.0 1436.91  27
  13   4  -4 23341.2 1389.97  44
 -13  -4   4 25568.7 1480.74  40
  13  -4  -4 22521.0 1469.91  37
 -12  -4   4 112953. 3518.92  34
  12   4  -4 104850. 3333.97  14
 -12  -4   4 108280. 3367.46  40
  12   4  -4 111871. 3291.62  44
  12   4  -4 117242. 3547.11  27
 -12   4   4 98705.8 3410.03  43
  12  -4  -4 113120. 3539.31  37
  11  -4  -4 3648.02 643.485  37
 -11  -4   4 4432.25 696.054  34
  11   4  -4 4989.51 672.065  14
  11   4  -4 4840.86 577.601  44
  11   4  -4 4121.58 592.843  27
 -11   4   4 2856.00 550.976  43
 -11  -4   4 4809.41 609.142  40
  10   4  -4 166641. 4279.01  27
 -10  -4   4 165207. 4398.82  34
  10  -4  -4 164811. 4273.94  37
  10   4  -4 158321. 4262.00  14
 -10  -4   4 164817. 4104.29  41
 -10  -4   4 161568. 4166.57  40
 -10   4   4 157271. 4067.34  23
 -10   4   4 149657. 4264.98  43
  10   4  -4 167161. 4352.93  16
  -9   4   4 9961.95 736.091   7
   9   4  -4 8942.80 817.716  16
   9  -4  -4 8199.25 771.194  33
   9   4  -4 9031.50 824.155  14
  -9   4   4 7824.37 798.691  13
  -9  -4   4 8767.55 759.087  40
  -9  -4   4 10494.6 802.875  41
   9  -4  -4 7847.98 734.541  37
  -9   4   4 8520.33 800.116  43
  -9   4   4 8190.96 716.187  23
  -9  -4   4 8326.79 829.261  34
   9   4  -4 8676.21 781.028  27
   8   4  -4 244228. 5442.71  16
   8  -4  -4 248964. 5361.44  33
  -8  -4   4 249717. 5615.63  34
   8   4  -4 248720. 5552.17  14
  -8   4   4 228647. 5076.13  23
  -8   4   4 216643. 5406.26  13
  -8  -4   4 247989. 5336.06  40
  -8   4   4 259568. 5204.89   7
   8   4  -4 240372. 5338.62  27
   8   4  -4 206344. 4918.71   7
  -7   4   4 15685.1 904.942   7
   7   4  -4 14545.8 955.641  16
  -7  -4   4 15542.8 1056.20  34
   7  -4  -4 14814.7 932.091  33
   7   4  -4 12644.4 836.158   7
   7   4  -4 15641.9 1032.87  14
  -7   4   4 14914.8 848.263  23
  -7   4   4 12628.7 945.489  13
   7   4  -4 14984.1 931.257  27
   7  -4  -4 14069.7 857.327  18
  -6   4   4 131747. 3174.06   7
   6   4  -4 125336. 3283.43  16
  -6  -4   4 131448. 3478.28  34
   6  -4  -4 127639. 3162.13  33
   6   4  -4 130581. 3442.77  14
   6   4  -4 123859. 3147.54  27
  -6   4   4 115833. 3308.58  13
   6   4  -4 107249. 3083.76   7
  -6  -4   4 139357. 3821.33   4
  -6   4   4 131858. 2997.60  23
   6  -4  -4 125539. 3040.32  18
   5  -4  -4 3230.96 366.964  18
  -5   4   4 3401.72 410.704   7
   5  -4  -4 2978.09 386.363  33
   5   4  -4 2508.70 435.424  14
   5   4  -4 2675.44 399.559  16
   5   4  -4 2705.11 365.239  27
  -5   4   4 3139.93 340.311  23
  -5   4   4 2874.58 442.903  13
  -5  -4   4 3018.31 445.256  34
   5   4  -4 2491.24 380.157   7
  -5  -4   4 2912.97 494.338   4
   4  -4  -4 97410.4 2371.92  18
  -4  -4   4 98966.1 2821.26  34
   4   4  -4 99589.5 2721.18   7
   4  -4  -4 98956.9 2490.84  33
   4   4  -4 99699.0 2803.46  14
   4   4  -4 94655.6 2461.83  27
   4  -4  -4 92094.7 2593.64   8
  -4   4   4 100796. 2671.33   7
   3  -4  -4 1334.46 220.973  18
  -3  -4   4 1148.70 278.391  34
   3   4  -4 863.914 282.772  17
   3   4  -4 1479.60 248.155  27
   3   4  -4 1372.73 289.474   7
  -3   4   4 1537.40 304.888   7
   3   4  -4 1523.47 306.316  29
   3   4  -4 1346.40 304.477  14
  -3  -4   4 1175.84 330.444   4
   3  -4  -4 1019.32 257.085   8
   2   4  -4 149915. 3487.39   7
  -2   4   4 146220. 3496.02   7
   2   4  -4 138927. 3495.13  14
   2  -4  -4 142713. 3364.37  30
   2   4  -4 137361. 3382.05  29
   2   4  -4 144101. 3059.41  27
   2  -4  -4 140809. 3177.48  26
   2   4  -4 144987. 3595.03  17
   2  -4  -4 143192. 3428.38   8
   1   4  -4 5454.70 541.871   7
  -1   4   4 6174.35 579.511   7
   1   4  -4 6333.84 608.661  17
   1   4  -4 6737.96 562.738  29
   1  -4  -4 6003.46 518.821  30
   1  -4  -4 6049.36 500.955  26
  -1  -4   4 6805.07 616.799   4
   1  -4  -4 5682.15 551.856   8
   0   4  -4 89141.5 2588.59   7
   0   4   4 96272.0 2690.01   7
   0  -4  -4 94265.6 2418.15  30
   0  -4   4 95821.1 2658.61   4
   0  -4  -4 96707.4 2660.25   8
   0   4  -4 97319.4 2812.79  15
   0   4  -4 99307.8 2758.91  17
   0  -4  -4 91792.2 2460.48  26
   0   4  -4 90666.8 2456.13  29
  -1   4  -4 80282.9 2468.67   7
  -1   4  -4 92050.5 2671.20  17
   1   4   4 81831.3 2519.19   7
  -1  -4  -4 81032.1 2204.81  30
   1  -4   4 89209.8 2555.08   4
  -1   4  -4 87880.1 2366.43  29
  -1   4  -4 94263.1 2808.73  15
  -1  -4  -4 90075.3 2595.35   8
  -1   4  -4 91819.8 2770.45  21
  -1  -4  -4 86095.5 2406.65  26
  -2   4  -4 119024. 3389.67  15
   2   4   4 112397. 3120.06   7
   2  -4   4 107027. 3012.44   4
  -2  -4  -4 114089. 2676.55  30
  -2   4  -4 104009. 3091.70   1
  -2  -4  -4 110141. 2937.26  26
  -2  -4  -4 118334. 3168.68   8
  -2   4  -4 119864. 3402.19  21
  -2   4  -4 118141. 3132.85   7
  -3   4  -4 74663.8 2473.68   1
  -3   4  -4 80036.0 2747.06  15
   3  -4   4 71761.0 2400.42   4
   3   4   4 73159.0 2456.96   7
   3   4   4 76624.2 2464.56  27
  -3   4  -4 80326.0 2747.23  22
  -3   4  -4 80593.6 2777.03  21
  -3  -4  -4 82594.4 2589.24   8
  -3  -4  -4 71294.3 2296.99  26
  -3   4  -4 74769.1 2434.58   7
   4   4   4 36899.0 1682.78   7
   4   4   4 40136.2 1704.88  27
   4  -4   4 36806.4 1648.46   4
   4  -4   4 37750.1 1288.43  24
  -4   4  -4 39330.0 1674.06   1
  -4   4  -4 37682.7 1892.83  21
  -4  -4  -4 41471.8 1803.75   8
  -4   4  -4 37867.8 1872.89  22
  -4   4  -4 38941.0 1688.27   7
   5   4   4 108747. 3185.77  27
   5  -4   4 101742. 3142.34   4
  -5  -4  -4 110819. 3096.74  45
   5   4   4 114039. 3211.43  44
  -5   4  -4 113072. 3589.72  22
   5  -4   4 105965. 2692.38  24
  -5  -4  -4 120314. 3465.85   8
  -5   4  -4 107593. 3204.44   7
   6  -4   4 58518.8 2294.50   4
   6  -4   4 64793.1 2253.59  42
  -6  -4  -4 63531.0 2256.36  45
   6   4   4 65885.7 2373.02  27
  -6   4  -4 56930.9 2521.23  22
   6  -4   4 61038.9 1959.58  24
  -6  -4  -4 71072.5 2604.50   8
   6   4   4 65706.9 2377.88  44
  -6   4  -4 63074.4 2357.69   7
   7  -4   4 109227. 2977.52  24
   7  -4   4 102517. 3300.89   4
   7   4   4 110398. 3340.43  27
  -7  -4  -4 111186. 3269.49  45
   7   4   4 115249. 3458.87  44
  -7  -4  -4 123415. 3702.34   8
  -7   4  -4 102695. 3621.92  22
  -7   4  -4 114837. 3439.45   7
  -8   4  -4 332.328 346.473  23
  -8  -4  -4 166.538 231.544  26
  -8   4  -4 342.195 206.079   7
  -8  -4  -4 510.845 373.113  45
   8   4   4 640.371 431.217  44
   8  -4   4 620.907 233.218   4
   8   4   4 342.861 271.385  27
  -8  -4  -4 530.819 313.921   8
   8  -4   4 102.553 230.007  24
  -9   4  -4 60891.5 2853.87  47
   9   4   4 62750.3 2586.24  44
  -9  -4  -4 67640.5 2629.67  26
   9  -4   4 65119.6 2292.85  24
   9  -4   4 63800.4 2503.34   4
  -9  -4  -4 68003.5 2466.92  45
  -9   4  -4 56720.5 2755.39  23
   9   4   4 70347.8 2525.49  27
  -9   4  -4 69317.4 2624.18   7
 -10   4  -4 12255.0 1269.59  47
 -10  -4  -4 13239.8 1120.81  26
 -10   4  -4 11936.6 1199.66  23
  10  -4   4 13649.2 977.324  24
  10   4   4 14444.6 1176.17  44
 -10  -4  -4 13119.1 1009.22  45
 -10   4  -4 13275.9 1213.04  19
 -11   4  -4 81448.1 2844.27  35
 -11   4  -4 75586.0 3207.07  47
 -11  -4  -4 82522.3 2657.39  45
  11   4   4 81943.3 3001.49  44
 -11  -4  -4 83193.3 2949.40  26
  11  -4   4 78847.5 2581.20  24
 -11   4  -4 76939.8 3064.66  19
  11  -4   4 81155.9 2596.33  36
 -12  -4  -4 1421.28 415.513  26
  12  -4   4 721.427 290.905  36
 -12   4  -4 737.409 452.381  47
  12   4   4 772.532 365.315  44
  12  -4   4 1373.89 332.921  24
 -12   4  -4 1371.21 470.253  23
 -12   4  -4 1609.44 466.446  19
  13  -4   4 60446.0 2074.90  36
  13   4   4 61965.9 2409.37  44
 -13   4  -4 55910.6 2526.08  47
  14  -4   4 2269.72 364.993  36
 -14  -4  -4 1613.49 391.505  34
  14   4   4 2554.73 463.406  44
 -15  -4  -4 41413.9 1610.39  34
  15  -4   4 38743.9 1340.87  36
  15   4   4 38561.1 1578.36  44
  16   4   4 221.004 167.418  44
  18   5  -4 142.623 127.884  44
  17   5  -4 10103.0 676.646  44
 -17  -5   4 10315.0 744.196  40
 -17  -5   4 9384.20 610.172  39
 -16  -5   4 1174.61 320.685  39
  16   5  -4 1482.21 320.419  44
 -16  -5   4 1720.59 334.510  34
 -16  -5   4 1703.58 371.570  40
 -15  -5   4 20685.2 1202.07  34
  15   5  -4 20044.0 1142.68  44
 -15  -5   4 20334.0 1199.60  39
 -15  -5   4 20890.0 1288.03  40
  15   5  -4 21559.7 1245.35  27
 -14  -5   4 8471.46 823.878  34
  14   5  -4 9092.64 795.525  29
  14   5  -4 6805.36 673.508  44
  14   5  -4 8748.04 833.845  27
 -14  -5   4 8553.21 875.469  40
 -13  -5   4 13717.6 1081.63  34
  13   5  -4 14070.1 1047.65  29
  13   5  -4 14368.0 1007.35  44
  13   5  -4 14517.2 1125.29  27
 -13  -5   4 14489.4 1144.98  40
 -12  -5   4 26215.9 1566.72  34
  12   5  -4 30231.8 1570.37  14
  12   5  -4 27057.0 1525.70  29
 -12   5   4 21683.6 1493.10  43
  12   5  -4 26475.4 1370.05  44
 -12  -5   4 25982.3 1557.06  40
  12   5  -4 27788.9 1564.19  27
  12   5  -4 27386.4 1441.88  17
  12  -5  -4 25781.5 1434.47  37
  11   5  -4 14911.7 1083.07  17
 -11  -5   4 15691.4 1197.00  34
  11   5  -4 14957.0 980.532  44
 -11   5   4 12577.0 1133.23  43
  11   5  -4 14366.0 1100.25  14
 -11  -5   4 14610.5 1144.05  40
  11   5  -4 13705.4 1093.14  29
  11   5  -4 15500.4 1139.19  27
  11  -5  -4 15887.8 1093.91  37
  10  -5  -4 1117.42 329.435  37
  10   5  -4 1630.85 404.689  17
 -10  -5   4 1448.83 485.723  34
  10   5  -4 1649.16 429.310  27
 -10   5   4 861.504 426.163  43
 -10   5   4 908.786 288.127  23
  10   5  -4 1646.60 417.207  14
 -10  -5   4 1516.40 391.103  40
  10   5  -4 581.729 329.883  29
   9  -5  -4 17131.5 1090.23  37
   9   5  -4 16329.1 1174.91  17
  -9  -5   4 17272.7 1254.23  34
   9   5  -4 18288.2 1260.43  14
  -9   5   4 14287.3 1218.56  13
   9   5  -4 16197.9 1165.25  29
  -9   5   4 16225.6 1067.32  23
  -9   5   4 18884.1 1081.25   7
  -9  -5   4 17349.8 1207.93  40
  -9  -5   4 18044.6 1102.41  45
   9   5  -4 15797.5 1121.64  27
  -9   5   4 16170.2 1269.37  43
   8  -5  -4 48890.5 1821.73  37
   8   5  -4 45035.7 1968.31  17
   8   5  -4 41329.3 1821.02  27
  -8  -5   4 47075.2 2101.39  34
  -8  -5   4 46982.6 2027.21  40
  -8   5   4 40958.9 2011.10  43
   8   5  -4 44868.8 2002.83  14
  -8   5   4 38107.9 1956.69  13
   8   5  -4 42835.1 1937.80  29
  -8  -5   4 50178.5 1910.18  45
  -8   5   4 45683.5 1764.38  23
  -8   5   4 48485.2 1825.19   7
  -7   5   4 32527.4 1465.57   7
  -7  -5   4 31509.2 1661.04  34
   7  -5  -4 31334.5 1442.96  33
   7   5  -4 28590.5 1444.88   7
   7   5  -4 29764.0 1576.81  17
  -7   5   4 28874.4 1623.19  13
   7   5  -4 30241.9 1583.87  29
  -7  -5   4 34492.6 1550.84  45
  -7   5   4 28892.4 1611.11  43
   7  -5  -4 30350.9 1380.82   8
  -7  -5   4 31958.3 1588.93  40
   7   5  -4 31827.2 1505.01  27
   7   5  -4 32827.9 1648.90  14
  -7   5   4 33445.0 1417.52  23
   7  -5  -4 30738.5 1364.12  37
   6   5  -4 44045.7 1728.40  27
  -6   5   4 46460.1 1788.95   7
  -6  -5   4 42605.0 1915.25  34
   6  -5  -4 43528.4 1652.54  33
   6   5  -4 40830.8 1782.38   7
  -6  -5   4 47482.3 2159.06   4
   6   5  -4 43551.5 1919.19  14
   6   5  -4 41642.9 1837.44  29
  -6   5   4 39735.6 1889.03  13
   6   5  -4 42799.1 1890.10  17
   6  -5  -4 40386.1 1613.28   8
  -6   5   4 38527.1 1847.12  43
  -6  -5   4 42391.0 1833.61  40
  -6  -5   4 42948.9 1783.43  45
   5   5  -4 15921.5 1118.98  17
  -5  -5   4 17202.6 1144.50  34
  -5   5   4 18665.5 1103.45   7
   5   5  -4 18515.1 1132.16   7
   5  -5  -4 17915.5 963.585  33
   5   5  -4 17754.4 1169.58  14
   5   5  -4 17139.4 1127.91  29
  -5  -5   4 18366.4 1109.51  45
  -5   5   4 17016.7 1152.59  43
  -5   5   4 16728.1 1161.77  13
   5   5  -4 14697.6 929.963  27
   5  -5  -4 16906.4 976.382   8
  -5  -5   4 17839.4 1103.04  40
  -5  -5   4 18082.4 1254.33   4
   4   5  -4 85511.4 2780.46  17
  -4   5   4 89061.0 2670.39   7
   4   5  -4 87476.9 2672.80   7
   4  -5  -4 83504.9 2289.83  33
   4   5  -4 89876.9 2821.62  14
   4   5  -4 79154.5 2637.94  29
  -4  -5   4 89189.7 2703.41  45
  -4   5   4 80810.1 2705.92  43
  -4  -5   4 89730.2 2898.91   4
  -4   5   4 80829.6 2750.92  13
   4   5  -4 84494.0 2403.12  27
   4  -5  -4 77026.4 2358.41   8
   3   5  -4 14591.2 1026.28  17
   3   5  -4 15369.9 981.824   7
  -3   5   4 14244.2 975.048   7
  -3   5   4 13991.3 1000.71  43
   3   5  -4 13934.1 797.376  27
   3   5  -4 14056.6 977.375  29
  -3  -5   4 14298.7 970.732  45
   3  -5  -4 12614.9 820.446   8
  -3  -5   4 15676.6 1071.24   4
   2   5  -4 39692.0 1757.62  17
   2   5  -4 43361.7 1699.43   7
  -2   5   4 43738.5 1796.35   7
   2   5  -4 39688.2 1662.54  29
  -2  -5   4 42432.1 1775.94   4
   2  -5  -4 36600.0 1492.65   8
  -2  -5   4 42141.1 1737.41  45
  -1  -5   4 3419.33 485.274   4
   1   5  -4 2811.70 462.057  15
   1   5  -4 2514.92 424.896   7
   1   5  -4 3052.91 500.893  17
   1   5  -4 3335.20 506.587  21
  -1   5   4 2336.31 437.087   7
   1   5  -4 2956.71 443.625  29
   1  -5  -4 2866.67 404.863   8
  -1  -5   4 3139.24 464.828  45
   0   5  -4 147734. 3801.90   7
   0  -5   4 144384. 3858.36  45
   0   5   4 159538. 4086.53   7
   0   5   4 150763. 3871.17  43
   0   5  -4 152235. 3740.87  29
   0  -5   4 152386. 3856.80   4
   0  -5  -4 147025. 3717.57  26
   0  -5  -4 142104. 3632.72   8
   0   5  -4 157827. 4047.33  21
   0   5  -4 165444. 4062.05  15
   1  -5   4 3574.20 503.934  45
   1   5   4 2912.47 495.801   7
   1   5   4 2848.34 451.039  43
   1  -5   4 3177.01 462.069   4
  -1   5  -4 3481.90 542.395  21
  -1   5  -4 2955.46 481.696  15
  -1   5  -4 3090.62 488.888   7
  -1  -5  -4 2997.74 421.519   8
  -1  -5  -4 2601.61 443.601  45
  -1  -5  -4 2734.16 420.252  34
  -1  -5  -4 2826.67 454.695  26
  -2  -5  -4 28343.3 1386.65  34
  -2   5  -4 30465.5 1584.03  15
   2   5   4 28907.7 1562.30   7
   2  -5   4 26486.2 1358.04   4
  -2  -5  -4 28057.3 1410.58  26
  -2  -5  -4 26939.9 1343.93   8
   2   5   4 27827.9 1379.73  43
  -2   5  -4 28552.9 1574.60  21
  -2   5  -4 26987.2 1430.18   7
  -2  -5  -4 27726.4 1406.58  45
   2  -5   4 24991.4 1403.34  45
  -2   5  -4 29071.5 1410.55   1
  -3   5  -4 3676.01 538.029   7
   3   5   4 4362.15 615.587   7
   3  -5   4 3627.77 509.368   4
  -3  -5  -4 4320.79 556.452  34
   3  -5   4 3667.87 550.382  45
   3   5   4 4916.20 578.278  44
   3   5   4 4771.84 576.723  43
  -3   5  -4 4322.97 640.038  21
  -3  -5  -4 3636.34 511.724   8
  -3  -5  -4 4064.34 551.102  45
  -3  -5  -4 3572.00 535.676  26
  -3   5  -4 4265.64 620.159  22
  -4  -5  -4 53620.1 2074.42   8
  -4  -5  -4 50862.9 2052.09  34
   4   5   4 52726.5 2288.81   7
   4  -5   4 49799.6 2032.37   4
   4   5   4 53251.8 2034.72  44
   4   5   4 51949.9 1934.46  43
  -4  -5  -4 50063.1 2059.77  45
  -4  -5  -4 51281.8 2102.67  26
  -4   5  -4 49515.5 2112.04   7
  -4   5  -4 56222.8 2342.31  22
   5  -5   4 2252.71 468.057  42
   5  -5   4 2011.12 406.466   4
  -5   5  -4 1684.28 383.417   7
   5   5   4 1834.82 453.446   7
  -5   5  -4 1688.78 471.932  22
  -5  -5  -4 1835.93 477.009  26
  -5  -5  -4 1835.96 411.595  45
   5   5   4 1996.34 369.742  43
   5   5   4 2137.39 441.585  44
  -5  -5  -4 2508.97 472.801   8
   6  -5   4 22965.0 1380.67   4
  -6  -5  -4 23403.8 1442.68  26
   6   5   4 24598.0 1431.59  44
  -6   5  -4 25864.4 1616.54  22
  -6  -5  -4 23670.3 1439.11  45
  -6  -5  -4 23760.6 1397.76   8
   6  -5   4 22691.4 1379.06  42
  -6   5  -4 25601.3 1502.39   7
  -7  -5  -4 14186.0 1110.34  45
  -7   5  -4 14649.6 1229.03  22
   7  -5   4 13640.6 1061.00   4
   7   5   4 13425.6 1092.25  44
  -7  -5  -4 13053.3 1116.72  26
  -7  -5  -4 14688.6 1094.65   8
  -7   5  -4 14078.7 1113.14   7
  -8   5  -4 23971.1 1702.55  23
   8   5   4 24815.6 1497.31  44
  -8  -5  -4 24293.0 1525.24  26
  -8  -5  -4 25198.9 1487.60  45
  -9  -5  -4 6491.95 783.205  26
  -9   5  -4 5753.48 833.861  23
  -9  -5  -4 5536.89 691.612  45
   9   5   4 5315.04 707.809  44
  -9   5  -4 5764.42 826.585  47
 -10  -5  -4 4137.55 657.392  34
 -10   5  -4 3854.39 680.404  47
 -10  -5  -4 4348.45 635.092  26
 -10   5  -4 5270.73 706.735  19
 -10   5  -4 5045.93 769.842  23
  10   5   4 4402.61 644.801  44
 -10  -5  -4 5251.08 653.435  45
 -11  -5  -4 316.258 260.801  34
  11   5   4 185.214 295.529  44
 -11   5  -4 213.673 310.033  47
 -11   5  -4-76.6762 160.717  23
 -11  -5  -4 380.051 195.707  26
 -11  -5  -4 583.345 306.263  45
 -11   5  -4 407.120 282.363  19
 -12  -5  -4 15175.6 1118.75  34
 -12   5  -4 14974.2 1163.87  47
 -12  -5  -4 14772.5 889.133  45
  12   5   4 16637.9 1128.93  44
 -13  -5  -4 10264.1 837.698  34
  13   5   4 10424.6 826.288  44
 -14  -5  -4 8697.61 686.781  34
  14   5   4 9361.56 696.561  44
  15   5   4 5463.47 439.102  44
 -16  -6   4 547.625 204.895  39
 -15  -6   4 4741.62 506.532  39
 -14  -6   4 662.271 261.071  34
 -14  -6   4 908.416 304.796  39
 -13  -6   4 3760.28 545.810  34
  13   6  -4 4009.15 513.919  29
 -13  -6   4 3844.32 556.353  40
 -13  -6   4 3933.97 554.514  39
  13   6  -4 4870.43 580.015  27
 -12  -6   4 1399.63 387.497  34
  12   6  -4 970.729 338.834  27
 -12  -6   4 713.985 315.667  40
  12   6  -4 1300.57 331.713  29
 -12   6   4 281.701 282.336  43
  11   6  -4 6819.44 667.323  17
 -11  -6   4 6466.42 754.534  34
  11   6  -4 7765.63 794.840  29
 -11  -6   4 7101.14 785.395  40
  11   6  -4 7023.97 750.642  27
 -11   6   4 7544.46 849.117  43
  10   6  -4 2486.21 438.269  17
 -10  -6   4 1954.29 447.921  34
 -10  -6   4 2692.70 452.622  45
 -10  -6   4 2030.76 446.598  40
  10   6  -4 2610.05 459.183  27
 -10   6   4 1922.57 481.052  43
  10   6  -4 2608.68 509.209  29
   9   6  -4 2637.69 479.746  17
  -9  -6   4 962.212 374.599  34
  -9  -6   4 2448.80 469.113  45
   9   6  -4 2150.61 480.644  29
  -9   6   4 2676.02 558.550  13
  -9   6   4 2465.26 544.860  43
   9   6  -4 2259.49 428.648  27
   8   6  -4 173.667 246.370  17
  -8  -6   4 533.740 304.707  34
  -8   6   4 505.316 304.990  13
   8   6  -4 450.293 269.248  27
  -8  -6   4 232.362 249.581  45
   8   6  -4 270.201 268.891  29
  -8   6   4 669.620 340.871  43
   7   6  -4 8522.42 853.276  17
  -7   6   4 8217.80 736.459   7
  -7   6   4 7701.30 880.809  13
   7   6  -4 8458.68 858.284  29
  -7  -6   4 9240.92 869.430  45
  -7   6   4 8292.01 927.439  43
   7   6  -4 7403.81 739.518  27
  -7  -6   4 7543.61 826.508  34
   6   6  -4 4066.33 588.923  17
  -6   6   4 3728.93 521.700   7
   6   6  -4 3437.16 521.819   7
   6   6  -4 4058.74 587.589  29
  -6   6   4 3603.72 612.830  13
  -6  -6   4 4453.69 632.670  45
   6   6  -4 2944.32 476.549  27
  -6   6   4 4287.59 662.436  43
   5   6  -4 758.190 340.092  17
  -5   6   4 932.598 302.521   7
   5   6  -4 1082.61 310.047   7
  -5  -6   4 956.967 386.555  45
  -5   6   4 1220.29 461.085  43
  -5  -6   4 1194.85 334.382   4
   5   6  -4 679.866 286.046  27
   5   6  -4 494.159 315.799  29
  -5   6   4 960.044 356.072  13
   4   6  -4 11.5812 194.620  17
  -4   6   4 526.300 260.705   7
   4   6  -4 361.114 239.288  15
   4   6  -4 1034.14 335.024   7
  -4   6   4 319.215 269.268  43
  -4  -6   4 321.555 187.880   4
   4   6  -4 90.4324 265.454  29
  -4  -6   4 331.925 236.348  39
  -4   6   4 112.027 186.883  13
  -4  -6   4 588.302 320.672  45
   3   6  -4 935.322 411.177  21
  -3  -6   4 1229.38 352.352  45
   3   6  -4 1070.77 329.908  15
   3   6  -4 1748.75 387.755   7
  -3   6   4 781.209 310.911   7
   3   6  -4 1108.24 416.942  29
   3  -6  -4 1271.18 357.324  45
   3   6  -4 1216.07 354.888  17
  -3  -6   4 1219.64 325.739   4
  -3   6   4 1358.26 382.969  43
   2   6  -4 1085.82 321.894  15
   2  -6  -4 1346.03 355.359  45
  -2  -6   4 1613.20 370.969   4
  -2  -6   4 1556.31 412.135  45
   2   6  -4 1627.52 371.604   7
  -2   6   4 1377.66 383.360   7
  -2   6   4 1597.39 406.252  43
   2   6  -4 1387.55 419.421  21
   2   6  -4 969.993 386.521  29
  -1   6   4 421.132 234.203  43
   1   6  -4 1023.41 324.921  15
   1   6  -4 1229.82 324.883   7
  -1   6   4 995.922 348.074   7
   1   6  -4 841.338 298.488  43
   1  -6  -4 460.301 266.835  45
   1   6  -4 573.308 385.626  21
  -1  -6   4 548.416 224.908   4
   1  -6  -4 332.030 179.887   8
   0   6  -4 3329.50 501.228   7
   0   6  -4 3494.87 535.843  15
   0   6   4 3220.94 557.125   7
   0  -6  -4 4117.92 594.787  45
   0  -6   4 3706.28 520.287   4
   0   6   4 4153.87 617.134  43
   0   6  -4 4441.08 568.570  43
   0   6  -4 4343.76 656.860  21
   0  -6  -4 3183.36 434.435   8
   0  -6   4 4081.98 614.165  45
  -1   6  -4 3413.69 571.491  21
  -1   6  -4 3716.47 523.868   7
  -1   6  -4 4256.64 612.630  15
   1   6   4 4241.40 620.781   7
   1  -6   4 4436.99 645.774  45
  -1  -6  -4 3831.30 658.736  45
   1   6   4 3464.34 606.160  43
  -1  -6  -4 3259.97 431.744   8
   1  -6   4 3130.57 493.102   4
  -1   6  -4 3965.03 527.255  43
  -2  -6  -4 2423.46 487.359  34
  -2   6  -4 2423.67 449.660   7
   2   6   4 2576.90 507.437   7
   2  -6   4 2454.22 445.283   4
   2   6   4 2317.34 505.316  43
  -2   6  -4 2173.24 475.207  22
  -2   6  -4 2118.76 520.388  21
  -2  -6  -4 2178.85 358.007   8
  -2  -6  -4 1943.79 476.399  45
   2  -6   4 2550.77 538.062  45
  -3  -6  -4 1454.53 368.779  34
  -3   6  -4 1863.48 404.596   7
   3   6   4 1348.07 383.434   7
   3  -6   4 2260.47 482.581  45
   3   6   4 1137.59 357.184  43
  -3   6  -4 1394.41 376.031  22
  -3  -6  -4 1657.04 431.355  45
   3  -6   4 1733.22 367.673   4
  -3  -6  -4 1919.14 333.755   8
  -4  -6  -4 458.606 290.474  34
  -4   6  -4 143.089 215.859   7
   4   6   4 798.988 332.879   7
   4  -6   4 610.078 225.873   4
   4   6   4 231.677 268.260  43
  -4  -6  -4 123.818 233.758  26
   4   6   4 979.284 293.824  44
  -4   6  -4 485.005 327.346  22
  -4  -6  -4 283.663 277.431  45
  -5  -6  -4 4115.43 650.306  34
  -5  -6  -4 4889.27 665.865  26
   5  -6   4 4868.24 618.813  42
   5   6   4 4622.11 585.927  44
  -5  -6  -4 5066.74 711.252  45
   5   6   4 4816.21 602.863  43
  -5   6  -4 5744.46 711.627  22
   6  -6   4 1153.73 323.276  42
  -6  -6  -4 1336.52 419.160  45
  -6  -6  -4 1077.57 344.836  26
   6   6   4 1275.47 347.951  44
  -6  -6  -4 562.979 310.048  34
  -6   6  -4 932.151 275.921  22
   6   6   4 1349.28 352.780  43
  -7   6  -4 24272.1 1583.45  23
  -7  -6  -4 21539.9 1381.49  34
  -7  -6  -4 23302.1 1458.60  26
   7   6   4 21702.5 1285.87  44
  -7  -6  -4 22436.0 1407.64  45
  -8   6  -4 1061.55 374.320  23
  -8  -6  -4 1843.91 423.499  34
  -8  -6  -4 1354.15 414.297  45
   8   6   4 1395.76 364.474  44
  -8  -6  -4 2086.29 442.926  26
  -9  -6  -4 1595.89 413.517  34
  -9   6  -4 1025.74 409.617  47
   9   6   4 1781.23 382.496  44
  -9  -6  -4 2000.74 445.096  45
  -9  -6  -4 1813.35 399.679  26
  -9   6  -4 2492.86 503.075  23
 -10  -6  -4 5897.30 686.915  34
 -10  -6  -4 5910.50 631.317  45
 -10   6  -4 7402.10 774.185  47
  10   6   4 6111.05 649.909  44
 -11  -6  -4 14305.5 990.033  34
 -11   6  -4 14309.0 975.206  47
 -11  -6  -4 14286.6 860.825  45
  11   6   4 14048.9 912.285  44
 -12  -6  -4 1399.11 319.892  34
 -12   6  -4 1043.91 277.597  47
  12   6   4 716.624 224.019  44
  13   6   4 5437.73 453.035  44
 -15  -7   4 1827.73 229.668  39
  14   7  -4 1010.08 185.562  43
 -14  -7   4 835.599 224.388  39
 -13  -7   4 463.615 214.446  39
  13   7  -4 424.309 208.477  43
 -12  -7   4 3630.97 463.230  39
  12   7  -4 4328.45 513.561  43
 -11  -7   4 3534.39 406.767  45
  11   7  -4 3720.57 454.873  29
 -11   7   4 3170.77 462.496  43
  11   7  -4 3789.19 473.975  27
 -11  -7   4 2686.82 431.278  39
 -10  -7   4 2041.40 405.748  39
  10   7  -4 2271.31 414.096  29
 -10  -7   4 1949.61 385.925  45
  10   7  -4 2444.95 391.048  27
 -10   7   4 2058.25 422.634  43
   9   7  -4 92.1086 160.497  27
  -9   7   4-171.474 257.150  43
   9   7  -4 250.745 221.314  29
  -9  -7   4 238.559 224.713  39
  -9  -7   4 241.165 221.928  45
   8   7  -4 541.667 260.835  27
   8   7  -4 373.219 165.642  17
   8   7  -4 492.436 247.322  29
  -8   7   4 520.507 299.434  43
  -8  -7   4 882.719 334.528  45
  -8  -7   4 903.601 311.021  39
   7   7  -4 86.7477 228.718  29
  -7  -7   4 358.613 274.636  45
   7   7  -4 161.103 167.530  27
  -7   7   4 45.0765 268.014  43
   7   7  -4-141.329 162.470  21
  -7  -7   4-57.4729 154.853  39
   6   7  -4 15228.0 1119.10  29
  -6   7   4 16002.4 1190.86  13
  -6  -7   4 15157.6 1108.09  45
   6   7  -4 14672.6 995.854  21
  -6  -7   4 14017.2 949.249  39
  -6   7   4 15215.8 1203.58  43
  -5  -7   4 725.383 311.494  45
   5   7  -4 409.420 282.551  29
  -5   7   4 794.048 276.856  13
  -5   7   4 966.679 405.575  43
   5   7  -4 803.861 260.454  21
  -5  -7   4 407.108 242.411  39
   4   7  -4 11364.3 862.714  15
  -4   7   4 12901.0 1099.55  13
  -4  -7   4 13372.8 1071.58  45
   4   7  -4 12409.8 1018.66  43
  -4   7   4 11971.5 1075.51  43
   4   7  -4 11459.4 924.138  21
   3  -7  -4 843.271 317.109  45
   3   7  -4 676.592 259.697  15
  -3  -7   4 1256.48 394.616  45
  -3   7   4 854.222 308.505  13
   3   7  -4 806.606 327.436  43
   3   7  -4 520.233 285.740  21
  -3   7   4 1443.09 448.158  43
   2   7  -4 39117.0 1685.54  15
   2  -7  -4 36579.3 1739.00  45
  -2   7   4 36712.4 1846.43  13
  -2  -7   4 36218.1 1818.61  45
   2   7  -4 35681.7 1724.93  43
  -2   7   4 37782.9 1915.09  43
   2   7  -4 37032.9 1751.75  21
   1   7  -4 16119.9 1063.14  15
  -1   7   4 17037.7 1255.84  43
   1  -7  -4 15737.8 1140.49  45
   1   7  -4 14581.0 1066.85  43
   1   7  -4 16273.3 1133.96  21
  -1   7   4 18237.1 1253.05  13
  -1  -7   4 15611.0 1179.06  45
   0   7   4 9320.86 920.983  43
   0   7  -4 10263.9 858.087  43
   0  -7  -4 8990.40 883.911  45
   0   7  -4 9178.59 785.484  22
   0  -7   4 9967.78 931.166  45
   0   7  -4 10305.5 906.705  21
  -1  -7  -4 4691.36 665.898  45
  -1   7  -4 4326.53 551.681  43
   1   7   4 4299.41 636.907  43
  -1   7  -4 3846.00 572.201  21
   1  -7   4 3852.53 597.943  45
  -1   7  -4 4540.92 549.018  22
   2  -7   4 42880.4 1947.88  45
   2   7   4 45351.1 2024.51  43
  -2   7  -4 47442.2 1852.68  22
  -2  -7  -4 42356.0 2008.43  45
  -3  -7  -4 8956.52 898.918  45
  -3   7  -4 7386.60 696.007  22
   3   7   4 8860.08 836.114  43
  -4  -7  -4 14430.5 974.459  34
  -4  -7  -4 13604.9 1107.18  45
   4  -7   4 14402.4 1035.70  42
   4   7   4 14968.2 1058.60  43
  -5  -7  -4 15780.6 1021.07  34
  -5  -7  -4 14764.3 1132.14  45
   5  -7   4 15044.3 1014.67  42
   5   7   4 16543.8 1063.78  43
  -6  -7  -4 13031.5 922.291  34
   6   7   4 13669.7 914.398  43
  -6   7  -4 13863.0 1038.01  23
   6  -7   4 11514.5 827.123  42
  -6  -7  -4 13223.8 1037.00  45
  -7  -7  -4 12525.0 896.769  34
  -7  -7  -4 12018.6 958.088  45
  -8  -7  -4 950.776 284.644  34
  -8  -7  -4 556.757 282.769  45
  -8   7  -4 1072.81 304.558  47
  -9  -7  -4 33374.8 1383.94  34
  -9   7  -4 35951.5 1410.78  47
  -9  -7  -4 32897.1 1413.16  45
 -10  -7  -4 4640.72 455.160  45
 -10   7  -4 5104.74 453.972  47
 -12  -8   4 10901.9 534.611  39
  12   8  -4 11137.0 573.725  43
  11   8  -4 3193.91 365.177  43
 -11  -8   4 2794.13 310.878  39
  10   8  -4 8613.19 644.217  43
 -10  -8   4 7331.05 512.402  45
 -10   8   4 7632.76 547.087  43
 -10  -8   4 6990.18 497.750  39
  -9  -8   4 956.477 232.071  39
  -9  -8   4 1313.66 279.574  45
  -9   8   4 1259.43 284.849  43
   9   8  -4 1357.78 321.042  43
  -8  -8   4 1599.70 324.571  45
  -8   8   4 1759.70 360.186  43
   8   8  -4 1543.56 339.961  43
  -8  -8   4 1157.03 243.023  39
   7   8  -4 35901.3 1555.53  43
  -7  -8   4 33819.2 1470.16  45
  -7   8   4 34357.2 1573.91  43
  -7  -8   4 32051.6 1213.97  39
  -6   8   4 3605.14 541.262  43
   6   8  -4 4339.33 555.963  43
  -6  -8   4 4241.61 553.661  45
  -5   8   4 2072.37 452.077  43
  -5  -8   4 2019.68 427.402  45
   5   8  -4 1783.51 383.236  43
  -4   8   4 10807.7 945.274  43
   4   8  -4 11174.5 894.537  43
  -4  -8   4 11341.6 915.451  45
  -3   8   4 17630.2 1201.93  43
   3  -8  -4 16616.6 971.242  45
  -3  -8   4 16762.7 1125.37  45
   3   8  -4 17593.5 1115.18  43
   2  -8  -4 126.946 161.030  45
  -2   8   4 232.765 286.142  43
   2   8  -4 159.407 204.744  43
  -2  -8   4-33.4820 241.616  45
   1  -8  -4 3960.76 520.458  45
   1   8  -4 3753.81 504.641  43
  -1   8   4 4066.90 582.754  43
  -1  -8   4 3893.65 564.558  45
   0  -8  -4 2694.50 467.851  45
   0   8   4 2837.06 537.314  43
   0   8  -4 2283.77 371.520  43
   0  -8   4 2316.54 444.965  45
  -1   8  -4 21002.8 1064.97  43
  -1  -8  -4 20586.9 1223.49  45
   1   8   4 21063.2 1261.54  43
  -2  -8  -4 365.189 282.099  45
   2   8   4 285.538 243.262  43
   2  -8   4 304.009 232.521  42
   3   8   4 19083.1 1111.48  43
   3  -8   4 19041.2 1068.29  42
  -3  -8  -4 19220.1 1158.55  45
  -4  -8  -4 10441.6 825.585  45
   4  -8   4 8663.72 670.450  42
   4   8   4 9538.25 738.285  43
   5   8   4 13738.0 822.056  43
   5  -8   4 13729.8 761.811  42
  -5  -8  -4 14631.3 949.025  45
  -6  -8  -4 1039.66 285.093  45
   6   8   4 740.584 193.853  43
  -7  -8  -4 20192.5 999.642  45
  -7   8  -4 19350.8 806.841  47
  -8  -8  -4 302.954 172.650  45
  -9  -8  -4 34465.1 1047.01  45
   8   9  -4 899.253 187.823  43
   7   9  -4 26022.2 974.761  43
  -7   9   4 25380.7 923.910  43
  -6  -9   4 76.5033 130.891  45
   6   9  -4 96.1132 133.138  43
  -6   9   4 118.344 176.597  43
   5   9  -4 48395.6 1531.40  43
  -5   9   4 47470.7 1583.53  43
  -5  -9   4 45825.1 1509.16  45
  -4  -9   4 3304.17 396.584  45
  -4   9   4 3673.40 444.725  43
   4   9  -4 3574.56 388.297  43
   3   9  -4 26742.5 1094.14  43
  -3   9   4 28616.0 1234.74  43
   2   9  -4 7174.67 527.800  43
  -2   9   4 7255.40 615.609  43
   1   9  -4 17839.0 806.951  43
   1  -9  -4 17809.9 814.677  45
  -1  -9   4 18188.5 916.714  42
  -1   9   4 17807.8 959.035  43
   0  -9  -4 2006.94 293.056  45
   0   9   4 1974.09 344.312  43
   0  -9   4 1953.47 316.105  42
  -1  -9  -4 18303.9 866.942  45
   1   9   4 19285.6 946.622  43
   1  -9   4 18342.9 869.317  42
  -2  -9  -4 445.338 170.383  45
   2   9   4 108.855 138.906  43
   2  -9   4 97.6916 119.817  42
  -3  -9  -4 18970.9 847.924  45
   3   9   4 19960.2 841.404  43
  -4  -9  -4 8078.16 520.403  45
   4   9   4 8742.53 477.913  43
  -5  -9  -4 11852.8 586.138  45
 -21   0   5-18.0524 172.584  40
 -20   0   5 6.74926 205.661  40
  20   0  -5-419.512 235.665  44
 -19   0   5-64.1459 193.456  40
  19   0  -5 413.261 282.282  44
 -18   0   5 175.523 235.323  40
  17   0  -5 121.313 251.764  28
 -17   0   5 247.401 204.450  19
  16   0  -5 376.429 284.056  27
  16   0  -5 2.55209 250.279  28
 -16   0   5-227.842 203.442  19
  15   0  -5 537.621 226.964   3
  15   0  -5-31.3178 297.691  28
  15   0  -5 118.456 277.720  16
 -15   0   5 282.467 242.937  19
  14   0  -5 79.2080 337.247  28
  14   0  -5 97.6875 239.069  37
 -14   0   5 118.189 222.230  19
  14   0  -5 226.836 174.755   3
  13   0  -5 513.988 245.546  37
  13   0  -5 256.303 260.799  28
  13   0  -5 226.015 231.897  25
  13   0  -5 72.3524 151.208   2
 -13   0   5 325.277 206.575  19
  13   0  -5 139.048 157.363   3
  12   0  -5 378.188 223.933  37
  12   0  -5 141.958 142.871   2
  12   0  -5 57.2861 210.691  25
  12   0  -5 172.445 141.152   3
 -12   0   5 642.642 222.048  19
  11   0  -5-67.2959 198.537  37
  11   0  -5 162.203 184.155  33
  11   0  -5-193.026 165.634   2
  11   0  -5 87.4706 189.708  25
 -11   0   5 103.232 105.745   5
 -11   0   5 32.7534 132.799  19
  11   0  -5 30.5711 145.011   3
  10   0  -5-5.81855 122.277   2
  10   0  -5 147.031 237.606  25
  10   0  -5 164.528 136.141   3
 -10   0   5 45.6847 99.3752   5
 -10   0   5 186.357 131.248  19
  10   0  -5 615.582 288.538  18
   9   0  -5 152.270 187.700  18
   9   0  -5-177.924 158.356  33
   9   0  -5 34.5746 110.031   3
  -9   0   5 67.9509 98.1915   5
  -9   0   5 143.131 124.801  19
   8   0  -5 393.558 220.780  18
   8   0  -5 75.0804 101.006   3
  -8   0   5 114.236 117.728   5
  -8   0   5-47.6155 110.655  19
   7   0  -5 160.083 152.424  18
  -7   0   5 131.712 99.3209   6
   7   0  -5 62.3665 180.431   9
   7   0  -5 58.3826 98.2240   3
  -7   0   5 98.1642 111.738   5
  -7   0   5-0.65624 106.296  19
   6   0  -5 331.525 143.700  12
  -6   0   5 165.753 112.033   6
   6   0  -5-48.6572 193.989   9
  -6   0   5 184.740 111.897  19
   6   0  -5 422.403 121.971   3
  -6   0   5 78.9990 115.774   5
   6   0  -5 137.747 162.037  10
  -5   0   5 172.908 113.680   6
   5   0  -5 103.017 195.943   9
   5   0  -5-10.6209 108.092  12
  -5   0   5 109.761 119.120   5
   5   0  -5 77.2269 147.975  10
   5   0  -5 123.914 85.4568   3
  -4   0   5 277.960 123.592   5
  -4   0   5 151.856 117.521   6
   4   0  -5 51.6750 62.9295   3
  -3   0   5 151.737 56.2564   4
  -3   0   5 89.8403 90.0591   5
  -3   0   5 100.224 106.209   6
   3   0  -5 188.344 58.6641   3
  -2   0   5-10.5910 102.591   5
   2   0  -5 261.612 155.948   8
  -2   0   5 105.692 92.2598   6
  -2   0   5 373.248 86.5120   4
   2   0  -5 107.604 91.0891   1
   1   0  -5 64.5406 92.5716   1
  -1   0   5 53.3592 97.2495   4
  -1   0   5 61.0480 102.207   6
   1   0  -5 401.297 148.722   8
  -1   0   5 137.607 100.087   5
   0   0  -5 129.974 71.6719  15
   0   0   5 166.539 108.755   6
   0   0  -5 476.477 136.482   8
   0   0  -5 185.529 120.348   1
   0   0   5 233.962 95.2396   4
   0   0   5 97.6860 93.4261   5
   1   0   5 95.5303 113.696   6
  -1   0  -5 87.4118 111.171  11
   1   0   5 445.353 147.502  24
   1   0   5 211.751 84.1733   4
  -1   0  -5-23.1090 78.5706  22
   1   0   5 272.762 100.662   5
  -1   0  -5-0.52959 100.530   8
   2   0   5 208.090 38.8875   3
   2   0   5 152.619 141.183  24
   2   0   5 133.519 100.183   6
  -2   0  -5-86.0569 128.532  11
   2   0   5 152.458 83.3198   5
  -2   0  -5 178.375 140.171   8
  -2   0  -5-7.88217 92.1932  22
  -3   0  -5 286.217 136.939  11
  -3   0  -5 212.001 119.697  22
   3   0   5 88.4111 116.220  24
  -3   0  -5 78.9322 118.012  20
  -3   0  -5 122.387 121.438   8
   3   0   5 164.273 54.4594   3
  -4   0  -5 72.3629 122.696  11
  -4   0  -5-46.2542 80.9035  23
  -4   0  -5 119.720 120.396  20
   4   0   5 80.8906 52.1371   3
  -4   0  -5 42.6598 129.768   8
   4   0   5 59.7631 141.750  24
  -5   0  -5 314.327 168.977   8
   5   0   5 122.111 143.024  24
  -5   0  -5 209.464 130.481  11
  -5   0  -5 136.105 148.353  20
   5   0   5 362.992 89.6668   3
  -5   0  -5 115.205 103.168  23
  -6   0  -5 312.603 137.109  35
   6   0   5 59.8559 163.280  36
  -6   0  -5 150.581 141.983  31
   6   0   5 76.3340 158.812  24
  -6   0  -5 65.6661 115.822  20
  -6   0  -5-60.8434 145.256   8
  -6   0  -5-3.91092 125.862  11
  -6   0  -5 43.9510 80.3702  23
  -6   0  -5-58.3832 116.375  19
  -7   0  -5 272.437 165.901  20
   7   0   5 143.727 152.037  36
  -7   0  -5 140.550 149.541  35
  -7   0  -5 148.004 131.397  31
   7   0   5 60.0353 189.011  24
  -7   0  -5 105.344 142.377   8
  -7   0  -5 261.215 170.028  19
   8   0   5 139.180 181.669  36
  -8   0  -5-5.46571 153.485  35
  -8   0  -5 2.48574 158.951  31
   8   0   5-33.5543 179.260  24
  -8   0  -5 228.556 208.153  19
   9   0   5 100.408 214.544  36
  -9   0  -5 228.221 188.801  35
  -9   0  -5 52.1555 143.037  31
  -9   0  -5-75.1079 187.927  47
  -9   0  -5 33.1185 148.819  19
   9   0   5 135.275 218.026  24
 -10   0  -5-151.599 262.154  35
 -10   0  -5-64.7635 176.469  31
 -10   0  -5 199.284 282.312  19
  10   0   5 297.727 339.764  24
  10   0   5-107.544 351.685  36
 -11   0  -5 40.6348 238.770  35
  11   0   5 33.2429 252.520  24
  11   0   5 202.486 280.488  36
 -11   0  -5 197.772 254.976  19
  12   0   5 116.636 267.856  36
 -12   0  -5 46.3831 261.795  35
  12   0   5 2.15490 181.197  24
 -12   0  -5-391.948 219.957  19
  13   0   5 128.544 257.716  36
  13   0   5 152.796 237.565  24
 -13   0  -5 5.74186 189.718  19
  14   0   5 225.214 267.064  36
  14   0   5-455.998 232.813  24
 -14   0  -5 293.101 220.688  19
  15   0   5 27.4211 233.187  36
  16   0   5 242.832 205.705  36
 -21  -1   5 11050.1 706.289  40
  21   1  -5 9898.51 685.554  44
 -21   1   5 9811.68 679.102  40
  20   1  -5 3567.26 536.867  44
 -20  -1   5 3383.64 463.615  40
 -20   1   5 3552.93 478.336  40
 -19   1   5 17715.2 1131.41  40
 -19  -1   5 19549.0 1137.74  40
  19  -1  -5 21437.7 1155.16  44
  19   1  -5 17494.8 1266.75  44
  18   1  -5 96.0643 298.073  44
 -18  -1   5-24.2973 202.646  40
  18  -1  -5 141.641 220.137  28
  17   1  -5 11489.4 1006.86  27
  17  -1  -5 12130.6 1132.69  28
 -17  -1   5 13395.1 1007.59  40
 -16   1   5 19342.1 1190.48  19
  16   1  -5 18251.9 1295.77  27
  16  -1  -5 19093.4 1438.22  28
 -16  -1   5 18931.9 1207.04  40
 -16  -1   5 19260.3 1294.24  19
  16   1  -5 17778.7 1369.97  28
  15   1  -5 49387.9 2143.16  16
  15   1  -5 53690.7 2063.77   3
 -15  -1   5 54007.5 2091.69  40
  15  -1  -5 52092.9 2432.28  28
  15   1  -5 51365.5 2348.48  28
  15   1  -5 50922.2 2253.25  27
  15  -1  -5 59186.2 2172.43   3
 -15  -1   5 52058.9 2192.80  19
 -15   1   5 52159.7 2026.11  19
  15  -1  -5 49686.8 2460.23  37
  14  -1  -5 1850.27 396.827   3
  14   1  -5 1347.33 377.854  16
  14  -1  -5 1327.95 508.730  28
  14   1  -5 1269.29 391.403  28
  14  -1  -5 1436.86 544.460  37
  14  -1  -5 1244.37 515.522  25
  14   1  -5 1422.33 341.028   3
 -14  -1   5 1546.65 454.374  19
 -14   1   5 2225.97 392.190  19
  13   1  -5 27112.2 1335.89   3
 -13  -1   5 27469.6 1412.79  19
  13  -1  -5 27920.8 1358.02   3
  13  -1  -5 28186.9 1678.87  25
  13   1  -5 28088.2 1548.90  28
 -13   1   5 25186.7 1213.20  19
  13  -1  -5 24800.7 1585.42  37
  12  -1  -5 1931.13 471.618  37
  12  -1  -5 2038.71 462.034  25
  12  -1  -5 1298.14 307.857   2
  12   1  -5 1496.32 361.283   2
  12  -1  -5 2166.38 374.950   3
 -12   1   5 2698.42 363.595  19
  12   1  -5 2032.43 452.207  25
  12   1  -5 1899.02 343.619   3
 -12  -1   5 2648.59 423.751  19
  12   1  -5 2019.89 436.264  28
  11   1  -5 149466. 3521.79   3
  11  -1  -5 146381. 3957.29  33
 -11   1   5 143177. 3306.86  19
  11  -1  -5 152085. 3528.15   3
 -11  -1   5 145502. 3583.20  19
  11   1  -5 143801. 3852.34  25
  11   1  -5 150535. 3776.22   2
 -11   1   5 148551. 3281.42   5
  11  -1  -5 146765. 4078.39  25
  11  -1  -5 144534. 4035.05  37
  10  -1  -5 1197.50 361.394  18
  10   1  -5 1445.23 327.191   2
  10  -1  -5 1628.18 353.466  33
 -10   1   5 1262.12 249.158   5
  10   1  -5 1184.94 325.764  25
  10  -1  -5 1718.19 398.162  25
  10   1  -5 1476.12 262.175   3
 -10  -1   5 1014.68 207.677   5
  10  -1  -5 1220.18 243.406   3
 -10  -1   5 1391.67 285.158  19
 -10   1   5 1159.69 215.112  19
   9  -1  -5 81352.5 2552.10  18
   9   1  -5 80583.1 2389.47  25
   9  -1  -5 89510.4 2555.92  33
   9  -1  -5 88896.6 2184.27   3
  -9  -1   5 82596.4 2035.53   5
   9   1  -5 88992.0 2392.62   2
  -9   1   5 84164.0 2121.46   5
  -9  -1   5 82819.0 2248.33  19
  -9   1   5 81341.8 1970.20  19
   9   1  -5 84031.1 2159.23   3
   9   1  -5 82337.7 2242.94  18
   8   1  -5 21265.8 955.639  18
  -8   1   5 22535.9 919.248   5
   8  -1  -5 21515.4 885.855   3
   8  -1  -5 19927.8 897.368  30
   8  -1  -5 21276.3 1135.38  18
   8   1  -5 22511.3 1058.06  25
   8   1  -5 21128.2 870.574   3
  -8  -1   5 22904.5 872.298   5
  -8   1   5 23015.4 792.062   6
  -8   1   5 22556.3 796.689  19
  -8  -1   5 21777.6 970.094  19
   8   1  -5 22899.4 1022.61   2
   7  -1  -5 124424. 2708.90   3
   7   1  -5 127895. 2880.14  18
   7  -1  -5 129653. 2817.67  30
  -7   1   5 133124. 2642.14   6
   7   1  -5 122685. 2921.28   9
   7  -1  -5 125661. 3173.72  18
   7  -1  -5 125434. 3099.35   9
   7   1  -5 125854. 2677.60   3
  -7   1   5 127745. 2794.05   5
  -7   1   5 124813. 2514.91  19
  -7  -1   5 128613. 2727.55   5
   6  -1  -5 84719.7 1477.03   1
  -6   1   5 79798.0 1487.42   7
   6  -1  -5 84337.7 1975.24  30
   6  -1  -5 83204.2 1887.25   3
   6  -1  -5 82024.1 2112.87  12
   6   1  -5 79737.2 1882.98  12
   6   1  -5 77231.3 1957.39  10
  -6   1   5 71442.5 1809.02   6
  -6  -1   5 84303.8 1948.45   5
   6   1  -5 82502.0 2143.56   9
   6  -1  -5 86563.8 2263.63   9
  -6   1   5 87275.4 2021.27   5
  -5   1   5 17655.1 436.927   7
   5  -1  -5 18529.3 864.409   9
  -5  -1   5 18080.1 722.970   5
   5  -1  -5 17035.8 643.481   3
   5  -1  -5 17936.9 793.469  12
   5  -1  -5 17669.1 813.690  10
   5   1  -5 16715.6 709.280  10
   5   1  -5 16327.8 809.061   9
   5  -1  -5 17730.9 459.479   1
  -5  -1   5 18735.6 693.113   4
  -5   1   5 19954.8 767.853   5
  -5   1   5 18030.6 702.073   6
   4  -1  -5 129195. 2774.86  10
  -4   1   5 135695. 2252.29   7
  -4   1   5 138615. 2705.12   5
  -4   1   5 135316. 2658.72   6
   4  -1  -5 126702. 2724.60  12
  -4  -1   5 137959. 2700.56   5
   4  -1  -5 131699. 2513.57   3
  -4  -1   5 136449. 2611.02   4
   4  -1  -5 134387. 2312.08   1
  -3   1   5 121478. 2517.49   6
  -3   1   5 120370. 2196.02   7
  -3   1   5 122577. 2446.67  13
  -3  -1   5 122412. 2529.21   5
  -3  -1   5 124984. 2542.91   4
  -3   1   5 124410. 2534.07   5
   3  -1  -5 119284. 2329.12  11
   3   1  -5 122315. 2317.96   7
   2  -1  -5 30937.1 1227.30   8
  -2   1   5 29368.3 914.977   6
  -2   1   5 29138.8 736.845   7
  -2   1   5 29760.2 823.607  13
  -2  -1   5 30922.9 1004.96   4
   2  -1  -5 28982.4 830.528  11
  -2  -1   5 29454.1 921.773   5
  -2   1   5 29976.1 909.950   5
  -1  -1   5 142847. 2837.00   4
  -1   1   5 132315. 2398.32  13
  -1   1   5 126696. 2535.82   5
   1  -1  -5 125216. 2532.62  11
  -1   1   5 125929. 2591.27   6
   1   1  -5 113029. 2228.84   8
  -1  -1   5 133288. 2616.66   5
   1  -1  -5 126858. 2953.84   8
   1  -1  -5 131975. 2425.87  20
   0  -1   5 119875. 2600.46   4
   0  -1  -5 118855. 2500.60  11
   0   1   5 126765. 2239.87  13
   0  -1   5 125614. 2646.32  24
   0  -1   5 121561. 2503.40   5
   0   1   5 122610. 2512.42   6
   0   1  -5 116268. 2208.16   8
   0   1  -5 118453. 2647.57   1
   0  -1  -5 119267. 2786.08   8
   0  -1  -5 123117. 2416.69  20
   0   1   5 123093. 2404.62   5
   1  -1   5 26937.0 913.498   4
   1  -1   5 26976.5 875.392   5
   1   1   5 26585.8 876.085   6
  -1   1  -5 25411.6 975.198  15
   1   1   5 28654.1 642.428  13
  -1   1  -5 26117.7 951.679  21
   1  -1   5 27081.3 982.486  24
  -1  -1  -5 28002.2 932.631  11
  -1  -1  -5 24877.3 1019.17   8
   1   1   5 26523.3 775.833   5
  -1  -1  -5 27044.0 874.122  20
  -1   1  -5 26425.8 734.405   8
  -1   1  -5 24792.0 957.720   1
  -1   1  -5 22714.4 797.791  17
  -2  -1  -5 194066. 3812.30  11
  -2  -1  -5 192737. 3744.04  31
  -2   1  -5 193001. 3785.46  21
   2   1   5 194625. 3665.21   6
   2  -1   5 184154. 3695.43   4
  -2   1  -5 186680. 3888.64   1
   2   1   5 195230. 3428.40   5
  -2   1  -5 192405. 3871.73  22
  -2  -1  -5 181140. 3704.07  20
  -2  -1  -5 181452. 3945.90   8
  -2   1  -5 190921. 3517.71   8
   2  -1   5 187524. 3893.80  24
  -2  -1  -5 198344. 3530.03  19
  -3  -1  -5 86916.9 2321.50   8
  -3  -1  -5 89631.0 2150.09  31
   3   1   5 91973.5 2017.30   6
  -3  -1  -5 90298.1 2164.63  20
   3  -1   5 88803.3 2297.68  24
   3   1   5 87579.6 1703.32   5
   3   1   5 85088.2 2262.25  24
  -3   1  -5 87863.1 1976.75   8
  -3  -1  -5 92167.9 1993.73  19
   3  -1   5 87901.2 2085.78   4
  -4  -1  -5 34729.8 1226.27  31
   4   1   5 35739.5 1335.46  24
   4  -1   5 37988.7 1388.62  24
  -4   1  -5 35349.9 1126.34   8
  -4   1  -5 36396.8 1264.40  11
  -4   1  -5 35831.2 1310.90  22
  -4  -1  -5 37687.5 1273.36  20
   4  -1   5 36327.3 930.068   3
  -4  -1  -5 33439.6 1341.46   8
   4   1   5 36689.7 953.123   3
  -4  -1  -5 38291.1 1158.07  19
   4   1   5 36098.0 1058.76   6
   4  -1   5 36120.1 1189.96   4
   5   1   5 577.772 205.823  24
  -5  -1  -5 611.496 180.337  35
  -5  -1  -5 917.138 232.510  31
  -5   1  -5 682.774 205.444  11
   5  -1   5 603.109 231.498  24
   5   1   5 571.675 123.976   3
  -5   1  -5 608.260 233.432  22
  -5   1  -5 576.418 202.755  20
  -5  -1  -5 421.560 212.182   8
  -5  -1  -5 483.580 173.048  19
   5  -1   5 637.609 187.365   4
   6   1   5 35792.6 1044.29   3
   6   1   5 32150.8 1366.87  36
  -6  -1  -5 34587.7 1323.17  35
  -6   1  -5 33533.4 1264.32  23
  -6  -1  -5 32193.6 1297.50  31
  -6   1  -5 31396.8 1249.60  11
   6  -1   5 33840.6 1435.80  24
   6   1   5 32388.4 1392.24  24
  -6   1  -5 33642.7 1353.91  20
  -6  -1  -5 35289.9 1479.95   8
  -6  -1  -5 34341.4 1263.28  19
   6  -1   5 31801.9 1233.65   4
   7   1   5 1141.98 299.485  36
  -7  -1  -5 1247.54 277.150  35
  -7  -1  -5 1269.21 275.147  31
  -7   1  -5 1159.49 254.578  23
  -7   1  -5 986.284 261.588  11
   7   1   5 700.226 279.850  24
   7  -1   5 1727.54 359.918  24
  -7   1  -5 827.517 248.456  20
  -7  -1  -5 1510.38 348.251   8
  -7  -1  -5 1303.54 265.885  19
   7  -1   5 899.731 244.418   4
   8   1   5 19116.2 1153.44  36
  -8  -1  -5 20321.2 1111.17  35
  -8   1  -5 19524.9 1133.25  35
  -8  -1  -5 20580.3 958.290  32
  -8  -1  -5 22094.2 1134.37  31
  -8   1  -5 20478.3 1078.97  31
  -8   1  -5 20744.3 1143.69  20
   8   1   5 21940.9 1172.89  44
   8  -1   5 17157.2 1120.80  24
  -8   1  -5 20768.9 1058.09  23
   8   1   5 19566.1 1166.89  24
  -8  -1  -5 22117.4 1271.72   8
  -8  -1  -5 21643.1 1103.29  19
  -8   1  -5 19744.2 1161.88  19
  -8   1  -5 22361.4 1186.02  47
   8  -1   5 21325.2 1079.81   4
  -9  -1  -5 6581.18 657.112  35
  -9   1  -5 5746.48 646.797  35
  -9   1  -5 5386.24 644.688  19
   9   1   5 4640.23 613.450  36
  -9  -1  -5 6046.32 613.112  31
  -9   1  -5 5828.11 583.610  31
  -9   1  -5 5910.63 655.137  47
   9   1   5 4522.02 592.226  24
   9  -1   5 5392.46 670.107  24
  -9   1  -5 5738.91 630.095  20
  -9   1  -5 5445.62 561.173  23
  -9  -1  -5 6183.63 606.312  19
   9   1   5 6881.24 695.321  44
   9  -1   5 5975.49 592.041   4
  10  -1   5 13167.0 1066.45  36
 -10  -1  -5 13325.5 985.423  35
 -10   1  -5 13556.8 927.591  31
  10  -1   5 12604.6 1037.06  24
 -10   1  -5 13152.2 1046.69  35
  10   1   5 12498.1 990.621  44
  10   1   5 12198.3 1001.70  24
  10   1   5 13281.8 1081.58  36
 -10  -1  -5 13263.1 955.108  19
 -10   1  -5 14006.7 1080.23  47
 -10   1  -5 13455.4 1059.30  19
  10  -1   5 13204.8 921.608   4
  11  -1   5 7036.55 818.857  36
 -11   1  -5 7631.99 797.330  35
  11   1   5 7578.13 792.400  44
  11  -1   5 6149.26 649.431   4
  11   1   5 5728.70 693.180  24
  11  -1   5 5839.05 733.699  24
  11   1   5 6550.43 771.810  36
 -11   1  -5 6582.30 771.947  47
 -11  -1  -5 6983.79 705.796  19
 -11   1  -5 6538.21 768.798  19
 -12   1  -5 23596.9 1434.57  35
  12   1   5 22051.1 1429.36  36
  12   1   5 26226.1 1450.58  44
  12   1   5 21793.0 1369.12  24
  12  -1   5 24033.3 1523.49  36
 -12  -1  -5 23756.7 1325.14  19
 -12   1  -5 25704.1 1550.87  19
  12  -1   5 25971.4 1574.06  24
  13  -1   5 15752.3 1209.07  36
 -13   1  -5 16107.4 1176.68  35
  13   1   5 16127.9 1097.21  44
  13  -1   5 16397.5 1219.20  24
  13   1   5 14380.5 1067.54  24
  13   1   5 13586.1 1096.01  36
 -13  -1  -5 15158.8 1037.53  19
 -13   1  -5 16475.8 1221.17  19
  14  -1   5 8978.69 902.240  36
  14   1   5 6870.54 751.003  36
  14  -1   5 8742.27 848.714  24
  14   1   5 7442.73 698.980  44
 -14   1  -5 6887.19 757.929  19
  15   1   5 20251.5 1192.94  36
  15  -1   5 25073.6 1410.33  36
  16  -1   5 2338.93 408.631  36
 -21  -2   5 1386.19 258.234  40
  21   2  -5 1100.05 251.231  44
 -21   2   5 1471.33 254.920  40
  20   2  -5 43279.4 1762.48  44
 -20  -2   5 47328.0 1670.79  40
 -20   2   5 44780.6 1708.45  40
  19   2  -5 5592.80 682.591  44
 -19  -2   5 5743.36 610.386  40
 -18  -2   5 35252.3 1626.33  40
  18   2  -5 32530.8 1582.92  27
  18   2  -5 33365.6 1786.03  44
  17  -2  -5 1115.84 315.812  28
  17   2  -5 1275.66 372.891  27
 -17  -2   5 810.670 329.290  40
  17   2  -5 1063.54 432.803  44
  16   2  -5 100492. 3197.02  16
  16   2  -5 96979.4 3291.56  27
 -16  -2   5 101006. 3147.48  40
  16  -2  -5 107123. 3453.53  28
  15   2  -5 18974.1 1282.49  16
  15   2  -5 20626.5 1405.24  28
  15  -2  -5 20125.0 1410.21  28
  15   2  -5 19671.3 1357.10  27
 -15  -2   5 21568.1 1288.71  40
  15  -2  -5 19265.3 1556.91  37
  14   2  -5 104429. 3148.09   3
  14   2  -5 107150. 3377.61  16
 -14  -2   5 109296. 3197.30  40
  14  -2  -5 111004. 3242.61   3
  14   2  -5 104467. 3397.51  27
  14   2  -5 109321. 3483.92  28
  14  -2  -5 108440. 3536.58  25
  14  -2  -5 106983. 3846.81  37
  13   2  -5 34933.3 1588.62   3
  13  -2  -5 38709.7 1672.29   3
  13  -2  -5 37088.6 1870.03  25
  13   2  -5 31898.1 1668.57  28
 -13  -2   5 39186.2 1643.43  40
 -13   2   5 36625.2 1692.58  43
  13  -2  -5 35206.3 1992.85  37
  12  -2  -5 79744.5 3015.41  37
  12  -2  -5 77516.1 2920.98  33
  12   2  -5 81837.1 2709.34  16
  12  -2  -5 81324.6 2844.63  25
  12  -2  -5 79244.9 2497.06   3
 -12  -2   5 83150.7 2478.10  41
 -12   2   5 80579.0 2566.63  43
 -12  -2   5 81411.6 2449.57  40
  12   2  -5 79608.1 2663.89  28
  12   2  -5 74576.6 2432.36   3
  11  -2  -5 12030.5 1047.15  37
 -11  -2   5 12396.3 837.239  34
  11  -2  -5 12296.6 1024.29  33
  11   2  -5 12896.0 939.849  16
  11  -2  -5 11750.9 822.372   3
  11   2  -5 13186.0 937.439  28
  11   2  -5 12445.8 911.713  25
  11  -2  -5 12357.0 985.880  25
  11   2  -5 11213.9 808.231   3
 -11   2   5 12733.3 789.052   5
  10  -2  -5 172653. 4365.07  18
 -10  -2   5 173844. 3945.35  34
  10  -2  -5 166835. 4320.50  33
  10   2  -5 173756. 4179.72   2
 -10  -2   5 173551. 3651.97   5
  10  -2  -5 172883. 4363.93  25
  10   2  -5 170664. 4028.94  28
  10  -2  -5 165229. 3870.18   3
 -10   2   5 172304. 3836.91   5
  10   2  -5 157682. 3797.99   3
  10   2  -5 169159. 4047.11  25
  -9  -2   5 34691.4 1359.76  34
   9  -2  -5 32848.8 1503.87  33
   9  -2  -5 33315.3 1535.49  18
   9   2  -5 32671.0 1336.07  28
  -9   2   5 32043.3 1066.77   6
   9   2  -5 33541.0 1439.54   2
   9  -2  -5 35006.3 1329.81   3
  -9  -2   5 34027.4 1208.91   5
  -9   2   5 33229.4 1289.05   5
   9   2  -5 33218.0 1364.61  25
   8  -2  -5 60103.2 2052.73  18
  -8   2   5 60451.4 1521.42   7
   8  -2  -5 61695.1 2030.96  33
  -8   2   5 60517.7 1620.31   6
   8   2  -5 62987.2 1967.23   2
   8  -2  -5 59017.6 1781.31   3
  -8  -2   5 58586.8 1692.49   5
   8   2  -5 59466.3 1809.96  25
   8  -2  -5 60693.5 1448.73   4
  -7   2   5 28084.7 884.435   7
   7   2  -5 29675.2 1106.05  25
   7  -2  -5 29660.3 1177.37  30
  -7   2   5 29151.1 1144.81  13
   7  -2  -5 27589.5 1249.31  18
   7   2  -5 28079.3 1173.45   2
   7  -2  -5 28682.4 1098.87   3
  -7   2   5 27795.3 996.856   6
  -7  -2   5 27245.7 1040.99   5
   7  -2  -5 29533.7 829.445   4
   6  -2  -5 153938. 2777.97   4
   6   2  -5 143308. 2739.98   7
   6  -2  -5 148962. 3293.89  30
  -6   2   5 153690. 3297.09  13
  -6   2   5 151974. 3151.68   6
   6   2  -5 150027. 3137.09  25
   6  -2  -5 149620. 3405.61   9
   6   2  -5 148877. 3016.59   9
  -6  -2   5 147495. 3188.34   5
   6   2  -5 152308. 3337.91   2
  -6  -2   5 160486. 3414.66   4
   6  -2  -5 147997. 3216.42   3
  -6   2   5 146682. 2887.43   7
   5  -2  -5 106753. 2473.58   3
  -5   2   5 102957. 2169.65   7
   5   2  -5 106624. 2128.81   7
   5  -2  -5 108515. 2522.37  30
  -5   2   5 114452. 2537.55  13
   5   2  -5 106705. 2508.99   2
   5   2  -5 102532. 2217.16  10
  -5  -2   5 106114. 2461.13   5
  -5  -2   5 117269. 2676.42   4
   5  -2  -5 107703. 2608.94   9
   5   2  -5 107493. 2368.77   9
   5  -2  -5 108075. 2591.94  12
  -4   2   5 183096. 3486.80   7
   4  -2  -5 193949. 3832.04  30
  -4   2   5 197181. 3801.62  13
   4  -2  -5 192262. 3903.32  10
   4  -2  -5 193021. 3887.38  12
  -4  -2   5 192365. 3807.46   5
   4  -2  -5 190311. 3890.72   9
   4   2  -5 190774. 3770.80   2
   3   2  -5 31513.3 1041.37   7
  -3   2   5 31004.6 913.842   7
  -3  -2   5 31279.1 1075.59   5
  -3   2   5 30804.6 1017.99  13
   3  -2  -5 30729.3 1084.66  12
  -3  -2   5 31100.8 1206.27   4
   3  -2  -5 31655.2 1105.27  10
   3   2  -5 29980.8 984.676   2
  -2   2   5 105061. 2241.33   7
   2  -2  -5 108955. 2432.34  10
  -2  -2   5 117012. 2712.70   4
  -2   2   5 110537. 2332.82  13
   2  -2  -5 107379. 2426.89  12
   2   2  -5 105734. 2260.88   2
   2  -2  -5 111185. 2877.48   8
   2   2  -5 101406. 2329.74   7
  -2  -2   5 105483. 2438.71   5
   1   2  -5 266746. 4677.74  16
   1  -2  -5 270462. 4890.38  32
   1  -2  -5 267060. 5501.95   8
   1   2  -5 253300. 4873.99  14
   1  -2  -5 264214. 4779.24  31
  -1  -2   5 260421. 5008.48   5
  -1   2   5 262504. 4791.47  13
  -1   2   5 266347. 4840.46   7
   1   2  -5 262163. 4702.40   2
   1   2  -5 252905. 4860.61   7
   0   2  -5 30224.1 1146.71  17
   0  -2   5 33317.6 1237.66   4
   0  -2  -5 33941.1 1061.24  32
   0  -2  -5 32676.8 1011.29  31
   0   2   5 32952.4 1046.75   7
   0   2  -5 32161.6 1021.29  14
   0   2  -5 32853.4 850.038   2
   0  -2   5 33438.7 1070.38  24
   0  -2  -5 32734.4 1377.97   8
  -1   2  -5 233702. 4915.44  17
   1  -2   5 270316. 4819.33  24
  -1  -2  -5 266485. 5397.93   8
   1  -2   5 250406. 5005.41   4
  -1   2  -5 215605. 5150.89  15
  -1  -2  -5 265764. 4788.18  32
  -1  -2  -5 246659. 4714.75  31
   1   2   5 267097. 4817.08   7
  -1   2  -5 223466. 5129.82  21
  -1   2  -5 255991. 5141.45   1
   2  -2   5 2839.15 352.132   4
  -2   2  -5 2468.53 407.243  15
  -2  -2  -5 3295.04 332.612  32
  -2  -2  -5 3255.25 337.061  31
  -2   2  -5 2656.39 398.296  21
   2   2   5 3286.37 320.598   6
   2   2   5 3181.19 253.324   5
   2  -2   5 2952.40 322.081  24
  -2  -2  -5 2323.24 397.426   8
  -2   2  -5 2805.01 381.999   1
   3  -2   5 107984. 2655.61   4
  -3  -2  -5 107249. 2519.17  32
  -3  -2  -5 106579. 2559.32  31
  -3   2  -5 99550.2 2807.51  21
   3  -2   5 106688. 2600.52  24
  -3   2  -5 110334. 2824.95   1
  -3  -2  -5 113547. 3011.23   8
   3   2   5 108575. 2444.43   6
  -3   2  -5 107139. 2904.64  22
  -3  -2  -5 109736. 2237.89  19
  -4  -2  -5 475.056 152.400  35
  -4  -2  -5 536.746 179.513  32
  -4  -2  -5 474.989 190.671  31
   4   2   5 772.670 199.963  27
   4  -2   5 332.963 182.923  24
   4  -2   5 275.984 176.226   4
  -4   2  -5 259.518 219.082  22
   4   2   5 209.873 123.769   6
  -4  -2  -5 322.379 238.153   8
  -4  -2  -5 378.172 134.691  19
   5   2   5 232530. 4864.18  36
   5  -2   5 221072. 4791.78   4
  -5   2  -5 221208. 5163.20  22
  -5  -2  -5 231809. 4696.10  32
  -5  -2  -5 235333. 4849.04  31
   5   2   5 232083. 4725.68  27
  -5  -2  -5 246472. 5390.07   8
  -5  -2  -5 231638. 4713.72  35
   5  -2   5 218880. 4867.03  24
  -5  -2  -5 235228. 4501.46  19
   6   2   5 311.007 174.452  36
  -6  -2  -5 472.129 204.820  35
  -6  -2  -5 955.670 270.635  31
   6   2   5 271.839 156.321  27
  -6   2  -5 246.795 164.247  11
   6   2   5 339.900 196.390  24
   6  -2   5 1205.89 285.695  24
   6  -2   5 655.993 233.282   4
  -6   2  -5 563.456 287.419  22
  -6  -2  -5 340.277 258.458   8
  -6  -2  -5 377.208 176.635  19
  -6  -2  -5 286.515 165.399  32
   7  -2   5 157886. 3826.74   4
  -7  -2  -5 162342. 3674.37  32
  -7  -2  -5 168492. 4379.45   8
   7  -2   5 153990. 3956.10  24
   7   2   5 151195. 3834.75  36
  -7   2  -5 169352. 3859.66  11
   7   2   5 163051. 4079.31  44
   7   2   5 151591. 3801.72  24
   7   2   5 161881. 3663.47  27
  -7   2  -5 161214. 3999.84  20
  -7  -2  -5 160329. 3608.11  19
  -7   2  -5 152148. 3994.03  23
   8   2   5 25045.7 1313.72  36
   8  -2   5 28040.1 1341.88   4
  -8  -2  -5 27057.4 1197.51  32
   8   2   5 26430.1 1425.70  44
  -8   2  -5 27386.2 1497.53  47
   8   2   5 21161.5 1178.53  24
   8  -2   5 27861.5 1438.03  24
  -8   2  -5 29616.7 1308.67  11
  -8   2  -5 26609.4 1378.70  20
  -8  -2  -5 30807.7 1666.50   8
  -8  -2  -5 24764.2 1157.34  19
  -8   2  -5 25769.8 1382.21  23
   9   2   5 190017. 4740.76  36
   9  -2   5 204791. 4750.96   4
  -9   2  -5 189836. 4969.64  35
  -9  -2  -5 192805. 4483.52  19
  -9   2  -5 197373. 5114.75  47
   9   2   5 197343. 5001.72  44
   9   2   5 192601. 4670.35  24
   9  -2   5 197006. 4927.60  24
  -9   2  -5 193390. 4838.20  23
  -9   2  -5 197884. 4847.93  20
  -9   2  -5 200418. 5207.26  19
 -10  -2  -5 13243.1 982.157  45
  10   2   5 12423.5 976.282  36
  10  -2   5 13461.6 987.414   4
 -10   2  -5 13169.9 1092.30  35
 -10  -2  -5 12125.2 878.991  19
 -10   2  -5 11531.0 1064.98  47
  10   2   5 12368.6 1065.52  44
  10  -2   5 14319.2 1099.71  24
 -10   2  -5 11740.8 965.719  23
 -10   2  -5 12283.1 986.397  20
 -10   2  -5 13281.6 1146.28  19
  11   2   5 80609.2 2775.99  36
 -11   2  -5 85797.0 3023.79  35
 -11   2  -5 77990.7 3042.97  47
  11  -2   5 82820.4 2935.67  36
  11   2   5 81593.7 2941.99  44
 -11  -2  -5 79333.3 2563.30  19
 -11   2  -5 81681.8 3102.30  19
  11  -2   5 81535.7 2919.85  24
  12  -2   5 13449.2 1112.23  36
  12   2   5 13590.6 1045.12  36
 -12   2  -5 14210.4 1140.81  35
  12   2   5 13307.0 1120.96  44
  12  -2   5 13893.1 1112.06  24
 -12   2  -5 12581.2 1170.65  47
 -12  -2  -5 12810.4 923.137  19
 -12   2  -5 14139.2 1216.45  19
  13   2   5 62504.3 2328.09  36
  13  -2   5 69631.3 2603.55  36
 -13   2  -5 66423.3 2559.51  35
  13  -2   5 69538.9 2562.22  24
  13   2   5 67883.2 2557.98  44
 -13  -2  -5 65822.9 2245.51  19
 -13   2  -5 61793.9 2646.13  19
  14  -2   5 34516.5 1699.19  36
  14   2   5 32270.8 1595.89  44
  15  -2   5 30390.0 1467.15  36
  15   2   5 27654.9 1320.94  44
  16  -2   5 24835.0 1186.35  36
  16   2   5 23084.5 975.709  44
 -20  -3   5 3738.14 422.256  40
  20   3  -5 3398.84 424.634  44
 -20   3   5 3413.07 413.625  40
 -19  -3   5 23100.7 1176.06  40
  19   3  -5 21746.0 1189.16  44
 -18  -3   5 6112.28 656.625  40
  18   3  -5 6365.31 714.127  44
  17   3  -5 16033.1 1125.60  27
 -17  -3   5 14994.1 1072.03  40
  17   3  -5 12838.1 1045.68  44
 -16  -3   5 14778.1 1107.33  40
  16   3  -5 15449.3 1176.51  27
  16   3  -5 16184.7 1214.31  44
 -16  -3   5 17592.6 1092.04  39
  15   3  -5 39065.1 1900.68  16
  15   3  -5 39607.9 1811.17  14
  15   3  -5 40578.0 1977.32  27
 -15  -3   5 41808.6 1903.85  40
 -15  -3   5 46983.6 1948.57  39
  15  -3  -5 39713.0 2190.63  37
  14   3  -5 25222.2 1500.10  16
 -14  -3   5 27099.3 1473.47  34
  14   3  -5 23412.6 1410.43  14
  14   3  -5 25273.2 1527.54  27
 -14  -3   5 26653.6 1467.13  40
 -14   3   5 23067.9 1473.38  43
  14  -3  -5 27645.3 1802.28  37
 -13  -3   5 5698.41 738.468  34
  13   3  -5 5779.74 715.613  16
  13  -3  -5 5376.45 784.008  37
  13   3  -5 5308.95 681.340  28
  13  -3  -5 5707.58 675.160   3
 -13   3   5 4424.41 657.697  43
 -13  -3   5 6021.76 674.397  40
 -13  -3   5 6301.60 670.180  41
  13  -3  -5 5119.50 641.671  25
  13   3  -5 5020.53 632.755   3
  13   3  -5 4634.32 652.577  27
  12  -3  -5 21709.9 1465.85  37
 -12  -3   5 23336.4 1338.34  34
  12   3  -5 22905.0 1377.73  16
 -12   3   5 22262.1 1339.36  43
  12  -3  -5 20671.7 1217.85  25
  12   3  -5 20384.9 1258.05  28
  12  -3  -5 20716.4 1252.26   3
 -12  -3   5 21764.8 1225.57  40
  12   3  -5 18187.3 1231.15  27
 -12   3   5 22054.6 1177.35   5
 -12  -3   5 22388.1 1231.24  41
  12   3  -5 20683.6 1217.80   3
  11  -3  -5 569.498 325.728  37
 -11  -3   5 210.940 231.535  34
  11   3  -5 522.809 264.427  16
  11  -3  -5 307.899 210.531   3
  11  -3  -5 970.411 358.204  33
 -11  -3   5 578.977 268.617  41
  11   3  -5 457.422 253.660  28
  11   3  -5 66.4741 199.088  27
 -11   3   5 556.042 219.580   5
  11  -3  -5 1046.06 303.868  25
 -11   3   5 689.427 267.780  43
 -11  -3   5 562.317 242.591  40
 -10  -3   5 32298.4 1523.80  34
  10   3  -5 32145.3 1546.08  16
  10  -3  -5 32267.0 1626.79  33
  10   3  -5 31764.9 1520.91  27
  10   3  -5 29059.9 1383.59  28
 -10  -3   5 33793.0 1402.39  40
  10  -3  -5 33524.9 1504.87  25
  10  -3  -5 31876.7 1470.67   3
  -9  -3   5 27395.2 1363.40  34
   9   3  -5 29232.9 1396.77  16
   9  -3  -5 28811.5 1433.53  33
   9  -3  -5 26077.1 1295.23   3
  -9   3   5 26325.7 1082.01   6
   9   3  -5 26583.3 1222.28  28
   9  -3  -5 26926.2 1360.38  18
   8  -3  -5 74108.6 2333.59  18
  -8   3   5 76725.2 1986.99   7
  -8  -3   5 76803.8 2382.07  34
   8  -3  -5 77511.7 2395.52  33
  -8   3   5 74619.4 2320.65  13
  -8   3   5 72818.0 2031.40  23
   8   3  -5 72849.1 2082.83  28
   7  -3  -5 4289.02 493.803  18
  -7   3   5 3697.67 368.669   7
   7   3  -5 4471.30 492.663  16
   7  -3  -5 3753.69 468.331  33
  -7   3   5 3450.87 444.921  13
   7   3  -5 4205.82 370.283  25
  -7   3   5 4290.58 384.616  23
  -7  -3   5 4589.01 516.332  34
   7   3  -5 5062.94 435.728  28
  -6  -3   5 277545. 5684.11  34
   6   3  -5 275200. 5534.06  16
   6  -3  -5 263475. 5527.75  30
  -6   3   5 273339. 5579.36  13
   6   3  -5 281787. 5041.20  25
   6   3  -5 277492. 5147.23  28
  -6  -3   5 297160. 5972.78   4
  -6   3   5 285759. 5225.05   7
   6  -3  -5 276162. 5525.27  18
  -6   3   5 267130. 5059.90  23
  -5   3   5 16366.2 751.382   7
   5   3  -5 15491.6 830.382  16
   5  -3  -5 15624.1 864.142  30
  -5   3   5 14546.0 832.606  13
   5   3  -5 16843.2 671.518  28
  -5  -3   5 15608.1 987.409   4
   5  -3  -5 14817.3 804.719   9
  -5   3   5 17157.1 654.671  23
   4   3  -5 298621. 5746.84   7
  -4   3   5 289832. 5596.73   7
   4   3  -5 304505. 5771.43  16
   4  -3  -5 294305. 5721.88   9
   4  -3  -5 299334. 5856.56  30
   4   3  -5 304638. 5953.11  14
  -4   3   5 297765. 5846.21  13
  -4  -3   5 319005. 6300.13   4
   3   3  -5 2367.87 297.131  16
  -3   3   5 2083.93 281.922   7
   3   3  -5 3378.18 405.816  14
   3  -3  -5 2120.56 306.862  30
   3  -3  -5 2390.69 327.248  10
   3  -3  -5 2482.51 385.421   8
  -3  -3   5 2581.99 398.375   4
  -3   3   5 2672.46 344.179  13
   3   3  -5 2697.84 264.384  27
   3  -3  -5 2196.95 291.489   9
   3   3  -5 2514.44 341.119   7
   3  -3  -5 2361.45 329.024  12
   2   3  -5 197746. 4142.22   7
   2   3  -5 199387. 3916.75  16
  -2   3   5 192560. 4012.57   7
   2  -3  -5 197378. 4059.51  32
   2   3  -5 183721. 4110.98  14
   2  -3  -5 204664. 4143.16  30
   2  -3  -5 197536. 4066.03  10
   2  -3  -5 195510. 3812.78  26
   2  -3  -5 192593. 4060.47  12
  -2  -3   5 220660. 4514.84   4
   2  -3  -5 199216. 3975.19   9
   2  -3  -5 213314. 4567.24   8
   1   3  -5 6748.27 593.063  17
  -1   3   5 7605.98 539.146   7
   1  -3  -5 8486.78 564.301  32
   1   3  -5 7718.87 561.116  14
   1  -3  -5 7587.74 542.002  30
  -1  -3   5 8726.61 669.526   4
   1   3  -5 8077.09 532.205  29
   1  -3  -5 8695.38 555.535  12
   1  -3  -5 6865.07 506.236  10
   1  -3  -5 8000.13 686.552   8
   1   3  -5 7561.18 557.559   7
   0   3  -5 254880. 5270.75  17
   0  -3  -5 244617. 4973.56  32
   0   3   5 244416. 4998.23   7
   0   3  -5 261452. 5607.30  15
   0   3  -5 255280. 5024.52  14
   0  -3   5 257710. 5265.25   4
   0   3  -5 243911. 4834.62  29
   0  -3  -5 257860. 4886.66  12
   0  -3  -5 273975. 5588.68   8
   0  -3  -5 253860. 4866.79  10
   0   3  -5 249520. 5071.11   7
  -1   3  -5 12807.9 826.567  17
  -1  -3  -5 11199.5 685.316  32
  -1   3  -5 10391.7 871.401  15
   1  -3   5 12309.6 799.464   4
   1   3   5 11106.5 698.162   7
  -1  -3  -5 11673.2 618.929  12
  -1   3  -5 10981.0 823.359   1
  -1  -3  -5 12321.5 901.705   8
  -1   3  -5 10934.4 862.537  21
   1  -3   5 13302.4 630.549  24
  -1  -3  -5 11601.8 613.284  10
  -1   3  -5 11254.5 714.636   7
  -2   3  -5 96905.6 2906.30   1
  -2  -3  -5 106274. 2372.08  12
   2  -3   5 94744.4 2722.27   4
  -2  -3  -5 103146. 2593.21  32
   2   3   5 103566. 2669.83   7
  -2   3  -5 94006.5 3001.33  21
  -2  -3  -5 104643. 2354.77  10
   2  -3   5 103882. 2420.83  24
  -2  -3  -5 113121. 3141.06   8
  -2   3  -5 106742. 2707.97   7
  -2   3  -5 92643.0 3015.32  15
   3  -3   5 27038.5 1314.35   4
  -3  -3  -5 31736.5 1266.60  32
   3   3   5 33233.5 1349.88   7
  -3   3  -5 29529.1 1562.93  22
  -3   3  -5 27192.3 1517.14  21
  -3  -3  -5 37955.7 1706.24   8
  -3   3  -5 31165.5 1475.41   1
   3  -3   5 32085.0 1178.59  24
   4  -3   5 55521.7 1996.34   4
  -4   3  -5 59201.1 2146.80   1
   4   3   5 59750.2 1739.33   6
   4  -3   5 56400.9 1776.99  24
  -4   3  -5 54491.5 2260.65  22
  -4  -3  -5 57783.9 1857.87  32
   5  -3   5 5265.48 575.055   4
  -5  -3  -5 5017.66 518.159  32
   5   3   5 5531.30 576.166  27
  -5   3  -5 4794.41 673.092  22
   5  -3   5 4859.64 492.652  24
  -5  -3  -5 5305.97 680.066   8
  -6  -3  -5 151578. 3630.88  32
   6   3   5 144131. 3677.71  27
  -6  -3  -5 147330. 3713.05  45
   6  -3   5 139813. 3569.29  24
  -6   3  -5 141381. 4260.10  22
   6  -3   5 142218. 3785.35   4
   6   3   5 147394. 3926.85  44
   7   3   5 32138.2 1441.31  36
   7  -3   5 31854.8 1569.09   4
  -7  -3  -5 34703.5 1472.26  32
   7   3   5 34920.3 1722.71  44
  -7  -3  -5 36052.8 1607.18  45
   7  -3   5 33424.2 1524.12  24
  -7   3  -5 33896.8 1685.95  20
  -7  -3  -5 38923.1 1989.38   8
  -7  -3  -5 34889.3 1328.44  19
  -7   3  -5 36768.4 1598.89  11
   8   3   5 13530.4 933.223  36
   8  -3   5 14796.3 1064.16   4
   8   3   5 14204.0 1117.70  44
   8  -3   5 14045.9 1011.05  24
  -8   3  -5 11376.1 1091.92  23
  -8  -3  -5 15423.8 1071.56  45
  -8   3  -5 14200.6 1092.49  20
  -8  -3  -5 15709.5 1281.54   8
  -8  -3  -5 13968.6 861.314  19
   9   3   5 34048.3 1555.78  36
   9  -3   5 35222.5 1717.12   4
  -9   3  -5 32403.3 1687.93  20
   9  -3   5 32581.6 1637.61  24
   9   3   5 34196.4 1840.60  44
  -9  -3  -5 35432.8 1677.04  45
  -9   3  -5 34053.5 1994.94  47
  -9  -3  -5 35068.3 1467.67  19
  -9  -3  -5 38793.5 2093.65   8
  -9   3  -5 31433.9 1851.30  23
  10  -3   5 43126.9 1906.55  36
 -10   3  -5 42183.7 2124.19  35
  10   3   5 42350.8 2086.32  44
  10  -3   5 44097.0 1944.90  24
 -10  -3  -5 44174.5 1865.34  45
 -10  -3  -5 44378.1 1718.80  19
 -10   3  -5 39140.2 2200.00  47
 -10   3  -5 39091.9 2187.33  19
  11  -3   5 5035.73 639.505  36
 -11   3  -5 4138.10 690.289  35
 -11   3  -5 4650.31 763.124  47
  11   3   5 5349.10 748.561  44
  11  -3   5 5445.13 666.568  24
 -11   3  -5 5208.84 725.951  23
 -11  -3  -5 6132.58 663.047  45
 -11   3  -5 4405.64 766.628  19
  12  -3   5 16542.3 1151.36  36
 -12   3  -5 14592.0 1182.51  35
 -12  -3  -5 18117.8 1256.93  26
  12   3   5 17241.1 1287.06  44
  12  -3   5 17954.5 1179.23  24
 -12   3  -5 14616.2 1340.66  47
 -12   3  -5 15187.8 1295.97  19
  13  -3   5 13731.6 999.482  36
 -13   3  -5 11207.5 935.810  35
  13   3   5 11122.5 997.739  44
  14  -3   5 32631.2 1484.29  36
  14   3   5 30908.7 1557.18  44
  15  -3   5 22335.1 1097.61  36
  15   3   5 23049.7 1175.62  44
  16   3   5 3088.23 340.677  44
  19   4  -5 17385.6 871.332  44
 -19  -4   5 18117.0 907.891  40
  18   4  -5 9049.64 712.622  44
 -18  -4   5 10137.7 777.213  40
 -17  -4   5 35610.3 1415.61  39
  17   4  -5 31885.1 1509.45  44
  17   4  -5 34667.3 1545.41  27
 -17  -4   5 33015.5 1583.20  40
 -16  -4   5 18693.8 1082.52  34
  16   4  -5 14879.8 997.861  29
  16   4  -5 15268.4 1073.57  44
 -16  -4   5 14865.3 1098.42  40
 -16  -4   5 15775.4 1040.63  39
  16   4  -5 15639.0 1104.54  27
 -15  -4   5 37484.0 1725.91  34
  15   4  -5 35931.8 1736.61  44
 -15  -4   5 35726.8 1781.55  40
  15   4  -5 35008.1 1779.10  27
 -15  -4   5 40365.5 1814.32  39
 -14  -4   5 33262.8 1681.24  34
  14   4  -5 33361.8 1656.81  14
  14   4  -5 32906.5 1738.57  27
  14   4  -5 31839.8 1624.81  44
 -14  -4   5 32865.4 1710.43  40
  14  -4  -5 31588.5 1781.34  37
 -13  -4   5 65331.4 2500.80  34
  13   4  -5 51306.6 2256.75  14
  13   4  -5 64309.4 2515.07  27
 -13   4   5 54747.2 2450.35  43
 -13  -4   5 66769.4 2495.55  40
  13   4  -5 65994.1 2388.06  44
  13  -4  -5 68103.7 2666.09  37
  12   4  -5 4346.82 628.651  16
 -12  -4   5 4532.17 655.888  34
  12   4  -5 4160.59 629.331  14
  12  -4  -5 3564.90 636.656  37
 -12  -4   5 3900.26 573.790  41
 -12  -4   5 4745.41 630.089  40
  12   4  -5 3867.75 606.869  27
  12   4  -5 3785.07 554.278   3
 -12   4   5 3954.42 652.421  43
 -12   4   5 3295.75 494.197   5
  11  -4  -5 34122.0 1782.77  37
  11   4  -5 35986.2 1773.41  16
 -11  -4   5 35982.1 1803.63  34
  11   4  -5 36293.9 1805.44  14
  11   4  -5 36428.3 1756.18  27
 -11   4   5 31864.8 1756.87  43
 -11  -4   5 37221.8 1687.18  41
 -11  -4   5 33116.2 1645.52  40
  10  -4  -5 10069.7 903.634  37
  10   4  -5 11082.4 938.967  16
 -10  -4   5 10563.7 933.162  34
  10  -4  -5 10410.0 919.954  33
  10   4  -5 9856.73 895.747  14
 -10   4   5 11591.3 991.359  43
 -10  -4   5 10249.8 850.817  41
  10   4  -5 10709.2 909.104  27
 -10  -4   5 10466.9 860.971  40
   9   4  -5 92904.2 2880.59  16
  -9  -4   5 92094.0 2957.15  34
   9  -4  -5 87084.1 2815.06  33
   9   4  -5 93167.7 2952.04  14
  -9   4   5 83021.1 2864.98  13
   9   4  -5 88272.7 2778.85  27
  -9   4   5 85152.7 2511.27  23
  -9  -4   5 91966.8 2752.89  41
  -9  -4   5 91408.0 2762.87  40
  -9   4   5 86769.5 2510.65   6
  -9   4   5 82138.6 2852.92  43
  -8   4   5 8149.05 625.748   7
  -8  -4   5 8163.78 709.461  40
  -8  -4   5 7824.10 758.592  34
   8   4  -5 7710.94 728.520  16
   8  -4  -5 7331.18 696.854  33
   8   4  -5 6878.23 724.615  14
  -8   4   5 6644.50 708.355  13
  -8   4   5 7103.34 586.260  23
  -8  -4   5 7916.27 703.563  41
  -8   4   5 7459.44 753.557  43
   8   4  -5 7915.64 711.142  27
   8  -4  -5 7087.29 651.782  18
  -7   4   5 51577.0 1698.41   7
   7   4  -5 49820.6 1870.45  16
   7   4  -5 51009.6 1986.21  14
  -7   4   5 46701.2 1922.54  13
   7  -4  -5 48973.5 1821.69  33
   7   4  -5 46106.8 1746.81  27
  -7   4   5 48416.6 1557.10  23
  -7  -4   5 49489.7 1973.20  34
   7  -4  -5 46084.9 1711.91  18
  -6  -4   5 1812.14 367.349  34
   6   4  -5 775.253 240.076  16
   6   4  -5 2340.51 364.699   7
   6  -4  -5 1657.68 314.970  33
   6  -4  -5 1441.92 284.069  18
   6   4  -5 1191.98 308.340  14
  -6   4   5 1520.62 286.934   7
   6   4  -5 1866.10 331.823  27
  -6   4   5 1463.75 351.150  13
  -6  -4   5 2035.99 454.477   4
   5  -4  -5 114196. 2810.06  18
  -5  -4   5 114442. 3153.48  34
   5   4  -5 111733. 2959.59  16
  -5   4   5 120141. 2921.72   7
   5   4  -5 107812. 2886.09   7
   5   4  -5 108531. 3117.09  14
  -5   4   5 105550. 3055.40  13
   5   4  -5 113526. 2824.25  27
  -5  -4   5 121737. 3435.88   4
   5  -4  -5 110790. 3031.27   8
   4  -4  -5 10948.0 675.380  18
   4   4  -5 12419.2 799.471   7
  -4   4   5 12656.1 788.878   7
   4   4  -5 11528.1 841.349  14
   4  -4  -5 11318.9 797.195  30
  -4  -4   5 12567.0 942.938   4
   4  -4  -5 10838.6 788.179   8
   4   4  -5 11702.0 685.732  27
  -4   4   5 10772.4 809.424  13
   3   4  -5 21705.2 1056.53   7
   3   4  -5 19290.2 1116.10  17
  -3   4   5 21989.7 1070.99   7
   3   4  -5 19707.4 1086.50  14
   3  -4  -5 20403.5 1063.67  30
   3   4  -5 20078.9 1051.12  29
   3   4  -5 21648.7 899.130  27
   3  -4  -5 19713.2 1070.61   8
  -3  -4   5 23056.9 1234.56   4
   2   4  -5 9179.82 749.108  17
  -2   4   5 10366.8 734.360   7
   2   4  -5 8802.97 711.861  14
   2  -4  -5 10345.3 721.752  30
   2   4  -5 10218.1 714.742  29
  -2  -4   5 10637.1 802.454   4
   2  -4  -5 10813.2 597.504   9
   2  -4  -5 9903.63 751.110   8
   2   4  -5 9557.47 701.891   7
   1   4  -5 84913.0 2434.06   7
   1   4  -5 83231.3 2540.75  17
  -1  -4   5 90872.0 2590.55   4
  -1   4   5 82376.9 2441.06   7
   1   4  -5 92860.3 2728.89  15
   1  -4  -5 81890.5 2327.01  30
   1   4  -5 83159.4 2325.82  29
   1  -4  -5 86023.2 2271.53  26
   1  -4  -5 83255.6 2026.15   9
   1  -4  -5 83683.8 2554.65   8
   0   4  -5 4956.98 536.290   7
   0   4  -5 4873.59 559.147  17
   0   4   5 4614.30 517.357   7
   0   4  -5 5173.60 609.348  15
   0  -4  -5 4879.66 476.353  30
   0   4  -5 5329.98 494.432  29
   0  -4   5 5126.97 546.475   4
   0  -4  -5 4696.48 472.903  26
   0   4  -5 4901.41 601.130  21
   0  -4  -5 4959.50 573.579   8
  -1   4  -5 38970.4 1771.47  15
   1   4   5 33779.3 1495.94   7
  -1  -4  -5 33905.1 1305.70  30
   1  -4   5 35549.0 1513.03   4
  -1  -4  -5 34348.5 1407.29  26
  -1  -4  -5 35107.0 1213.86  12
  -1  -4  -5 37890.4 1655.49   8
  -1   4  -5 38762.6 1747.28  21
  -1   4  -5 35423.5 1515.32   7
  -2   4  -5 1728.30 431.160  15
  -2   4  -5 2020.40 374.168   7
  -2  -4  -5 1948.64 299.183  30
  -2   4  -5 1669.07 390.553   1
   2   4   5 1613.03 339.326   7
   2  -4   5 1561.67 346.063   4
  -2   4  -5 1521.81 430.047  21
  -2  -4  -5 2159.11 438.268   8
  -3  -4  -5 33628.8 1245.40  30
   3  -4   5 31995.8 1514.80   4
   3   4   5 33924.9 1565.31   7
  -3   4  -5 32920.3 1790.75  21
  -3  -4  -5 36178.6 1736.81   8
  -3   4  -5 33248.0 1630.20   1
  -3   4  -5 34069.2 1816.30  22
  -3   4  -5 34761.7 1578.44   7
   4  -4   5 8126.32 780.675   4
  -4  -4  -5 9394.07 793.881  45
  -4   4  -5 8062.57 791.358   1
   4   4   5 9567.85 818.863  44
  -4  -4  -5 10742.5 947.667   8
  -4   4  -5 8013.68 897.221  22
   4  -4   5 8378.20 752.300  42
  -4   4  -5 9384.69 823.441   7
  -5  -4  -5 58502.6 2161.85  45
   5  -4   5 54762.8 2195.39   4
   5  -4   5 58595.4 2195.35  42
   5   4   5 60545.5 2291.97  44
   5  -4   5 57575.4 1840.06  24
  -5   4  -5 53435.0 2499.27  22
  -5   4  -5 58466.4 2252.85   7
  -6   4  -5 1403.62 362.114   7
   6   4   5 1337.81 380.981  44
   6  -4   5 1392.87 304.240  24
  -6  -4  -5 1754.94 414.613  45
   6  -4   5 1517.87 337.790  42
  -6   4  -5 1337.16 485.613  22
   6  -4   5 1376.14 367.759   4
  -6  -4  -5 1759.13 458.818   8
   7  -4   5 124450. 3182.46  36
   7  -4   5 112772. 3554.46   4
   7   4   5 123281. 3772.83  44
  -7  -4  -5 124568. 3605.46  45
   7  -4   5 124251. 3264.42  24
  -7   4  -5 109909. 3998.06  22
   7  -4   5 117294. 3440.52  42
  -7   4  -5 125965. 3721.53   7
   8  -4   5 17470.4 1028.75  36
  -8   4  -5 12514.0 1293.70  23
   8  -4   5 15323.9 1153.14   4
  -8   4  -5 15639.5 1191.93  20
  -8  -4  -5 16836.4 1179.01  45
   8   4   5 16122.2 1254.56  44
  -8  -4  -5 20134.1 1472.54   8
   8  -4   5 16049.8 1025.14  24
  -8   4  -5 17732.0 1254.40   7
   9  -4   5 6131.80 642.427  36
  -9   4  -5 4357.88 750.939  23
  -9   4  -5 5839.97 932.906  47
   9   4   5 6607.04 832.246  44
  -9  -4  -5 7191.40 782.782  45
   9  -4   5 7169.72 691.896  24
  -9  -4  -5 6815.96 805.112  26
  10  -4   5 14020.3 977.123  36
 -10   4  -5 14514.1 1219.50  35
  10  -4   5 14065.4 983.394  24
 -10   4  -5 13150.2 1296.96  47
 -10  -4  -5 15285.6 1186.68  26
 -10   4  -5 13500.5 1267.81  23
  10   4   5 13940.0 1158.50  44
 -10   4  -5 12956.8 1247.75  19
 -10  -4  -5 14447.3 1067.87  45
  11  -4   5 46892.3 1836.51  36
 -11   4  -5 42804.3 2040.94  35
 -11  -4  -5 47676.6 2115.98  26
  11  -4   5 47022.1 1832.30  24
 -11   4  -5 42190.7 2336.74  47
 -11  -4  -5 48863.1 1921.40  45
  11   4   5 43039.5 2065.96  44
 -11   4  -5 44086.9 2251.48  19
  12  -4   5 10728.9 803.461  36
 -12   4  -5 11310.1 908.658  35
  12   4   5 9267.49 929.779  44
 -12   4  -5 9366.27 1066.29  47
  13  -4   5 15872.6 926.088  36
  13   4   5 16824.6 1138.32  44
 -14  -4  -5 9335.08 756.999  34
  14   4   5 8727.03 745.931  44
  14  -4   5 9711.36 634.961  36
  15   4   5 7018.26 574.696  44
  18   5  -5 30003.0 1028.29  44
 -17  -5   5 26395.5 1079.28  39
  17   5  -5 26011.4 1099.48  44
 -17  -5   5 28543.1 1282.51  40
 -16  -5   5 30312.9 1461.74  40
 -16  -5   5 30359.6 1348.39  39
  16   5  -5 27441.6 1255.12  44
 -15  -5   5 32552.7 1484.62  34
 -15  -5   5 32438.6 1618.26  40
  15   5  -5 33600.5 1497.87  29
  15   5  -5 29917.0 1404.07  44
  15   5  -5 34006.5 1590.57  27
 -15  -5   5 32639.2 1556.86  39
 -14  -5   5 44973.3 1888.79  34
  14   5  -5 41628.9 1826.57  29
  14   5  -5 42869.8 1911.74  27
  14   5  -5 38625.6 1646.18  44
 -14  -5   5 41891.6 1944.70  40
 -14  -5   5 45764.9 1940.82  39
  13   5  -5 48482.9 1981.05  17
 -13  -5   5 50285.2 2112.39  34
  13   5  -5 49663.4 2096.65  29
  13   5  -5 50608.3 2136.65  27
  13   5  -5 48721.0 1883.83  44
 -13  -5   5 50222.9 2177.76  40
  13  -5  -5 47127.2 2014.72  37
 -12  -5   5 113216. 3501.24  34
  12   5  -5 118428. 3520.94  14
  12   5  -5 109933. 3460.43  29
  12   5  -5 118053. 3535.05  27
  12   5  -5 109215. 3077.44  44
 -12  -5   5 108857. 3470.88  40
  12  -5  -5 111516. 3358.55  37
 -11  -5   5 45983.9 2093.43  34
  11   5  -5 44900.7 2006.24  27
 -11   5   5 39090.0 2088.17  43
  11   5  -5 44664.8 2042.35  14
  11   5  -5 43798.3 2028.09  29
 -11  -5   5 42184.5 2004.92  40
  11  -5  -5 44064.1 1922.83  37
 -10  -5   5 75765.1 2751.20  34
  10   5  -5 74431.6 2722.59  14
  10   5  -5 69106.4 2628.69  29
  10   5  -5 72064.7 2591.47  27
 -10  -5   5 68876.1 2625.42  40
  10  -5  -5 72312.6 2512.80  37
   9  -5  -5 45990.6 1885.18  37
  -9  -5   5 45595.8 2074.48  34
   9  -5  -5 43356.5 1903.64  33
   9   5  -5 45121.8 2050.79  14
  -9   5   5 39395.6 2023.51  13
  -9  -5   5 49803.5 1892.59  45
   9   5  -5 43511.8 1902.07  27
  -9  -5   5 47103.9 2056.11  40
   9   5  -5 42214.6 1977.55  29
  -9   5   5 41888.3 2107.96  43
   8   5  -5 62566.8 2469.66  17
   8  -5  -5 66836.6 2334.08  33
   8   5  -5 70766.4 2596.47  14
   8   5  -5 62859.6 2279.59  27
   8   5  -5 65925.8 2495.38  29
  -8  -5   5 70444.4 2337.74  45
  -8   5   5 61433.2 2555.68  43
  -8  -5   5 67988.6 2574.39  34
  -8  -5   5 67495.5 2478.96  40
   8  -5  -5 64282.6 2249.04   8
  -8   5   5 61969.5 2555.00  13
  -7  -5   5 13187.0 1046.17  34
  -7   5   5 13814.1 919.228   7
   7  -5  -5 12782.5 924.707  33
   7   5  -5 12950.6 1044.01  17
   7   5  -5 14080.4 1073.55  14
  -7   5   5 12320.0 1037.11  13
   7   5  -5 13521.8 1045.97  29
  -7  -5   5 14072.8 977.241  45
   7  -5  -5 13275.6 928.808   8
  -7   5   5 12956.0 1072.27  43
  -7  -5   5 14325.0 1045.43  40
   7   5  -5 13444.9 934.527  27
   6   5  -5 67954.8 2544.83  17
  -6  -5   5 67633.4 2498.67  34
  -6   5   5 73889.1 2335.61   7
   6  -5  -5 69672.9 2252.99  33
  -6  -5   5 76205.8 2792.21   4
   6   5  -5 70582.8 2562.82  14
  -6   5   5 68880.4 2592.70  13
   6   5  -5 69152.6 2500.39  29
  -6  -5   5 73529.8 2434.25  45
   6  -5  -5 66542.7 2254.10   8
  -6   5   5 63884.7 2502.49  43
   6   5  -5 69977.4 2260.66  27
  -6  -5   5 72855.0 2449.07  40
   6  -5  -5 71232.2 2088.32  18
  -5   5   5 19661.5 1270.31  43
   5   5  -5 19138.3 1243.18  17
  -5   5   5 20766.8 1143.85   7
   5   5  -5 19443.9 1238.64  14
   5   5  -5 18592.5 1182.35  29
  -5   5   5 19193.9 1245.14  13
  -5  -5   5 19923.2 1180.48  45
   5  -5  -5 17383.3 1042.01   8
  -5  -5   5 22741.7 1390.17   4
   5   5  -5 18929.4 1100.21   7
   5  -5  -5 18750.4 1013.42  33
   5   5  -5 20861.7 1075.29  27
  -5  -5   5 14563.0 991.004  39
   4   5  -5 21154.2 1300.31  17
  -4  -5   5 22858.8 1349.45   4
  -4   5   5 19308.4 1231.49  13
   4   5  -5 22749.4 1194.73   7
  -4   5   5 23049.2 1235.48   7
   4  -5  -5 19319.7 992.941  33
   4   5  -5 22306.4 1300.92  14
   4   5  -5 20827.3 1223.34  29
  -4   5   5 21431.1 1291.04  43
  -4  -5   5 20611.4 1207.10  45
   4  -5  -5 18667.8 1071.72   8
   4   5  -5 20494.5 1013.88  27
  -4  -5   5 20585.0 1111.51  39
   3   5  -5 806.216 317.884  17
   3   5  -5 492.130 212.045   7
  -3   5   5 644.979 231.911   7
   3   5  -5 633.981 272.158  29
  -3   5   5 420.936 230.529  13
  -3  -5   5 946.070 287.498  45
  -3   5   5 903.971 296.297  43
  -3  -5   5 616.130 270.355   4
   3  -5  -5 387.441 206.879   8
  -2  -5   5 112157. 3256.56   4
   2   5  -5 114819. 3347.97  17
   2   5  -5 116274. 3117.52   7
  -2   5   5 119023. 3295.51   7
   2   5  -5 118721. 3343.89  15
   2   5  -5 114711. 3163.41  29
  -2  -5   5 116291. 3315.68  45
  -2   5   5 116692. 3316.08  43
   2  -5  -5 106164. 3039.64   8
   1  -5  -5 2039.57 366.230   8
   1   5  -5 1642.41 391.901  17
   1   5  -5 1638.23 368.997  15
   1   5  -5 1795.35 362.103   7
  -1   5   5 2082.40 398.148   7
   1   5  -5 2219.55 390.516  29
  -1  -5   5 2304.22 422.480  45
   1  -5  -5 1965.16 365.726  45
  -1   5   5 2261.38 415.403  43
   1   5  -5 1305.82 342.622  21
  -1  -5   5 1528.11 331.451   4
   0   5   5 102659. 3003.21  43
   0   5  -5 102602. 2976.22   7
   0  -5  -5 106379. 3040.68  45
   0   5  -5 108635. 3241.25  15
   0   5   5 104021. 3149.88   7
   0   5  -5 102904. 2842.21  29
   0  -5  -5 98005.4 2918.75   8
   0  -5   5 93803.4 3021.16  45
   0  -5  -5 103951. 2902.84  26
   0  -5   5 95147.1 2929.00   4
   0   5  -5 110650. 3280.54  21
   1  -5   5 249.874 168.857   4
  -1   5  -5 77.0762 229.985  15
  -1   5  -5 480.555 223.357   7
   1   5   5 35.2204 157.343   7
  -1  -5  -5 132.786 194.168  45
  -1  -5  -5 100.818 160.536   8
  -1  -5  -5 1.57478 197.440  26
   1   5   5 275.225 185.375  43
   1   5   5-262.975 182.322  44
   1  -5   5 208.570 212.117  45
  -1   5  -5-78.2050 222.092  21
  -1   5  -5 480.732 205.007   1
  -2   5  -5 128955. 3749.61   7
  -2   5  -5 154165. 4242.26  21
  -2  -5  -5 138143. 3632.20  34
   2  -5   5 126030. 3813.68  45
  -2   5  -5 154887. 4212.07  15
   2   5   5 143934. 4018.21   7
   2   5   5 140358. 3637.86  43
   2  -5   5 135877. 3704.98   4
  -2  -5  -5 141111. 3811.35  45
  -2   5  -5 148696. 3871.30   1
  -2  -5  -5 136470. 3722.64  26
  -2  -5  -5 135956. 3754.09   8
   2   5   5 143244. 3717.78  44
  -3   5  -5 8348.71 816.478   7
  -3  -5  -5 7950.36 766.478  34
   3   5   5 9032.04 896.657   7
  -3  -5  -5 8375.37 801.995  45
   3  -5   5 8991.57 811.520   4
  -3  -5  -5 8437.02 793.740  26
  -3  -5  -5 9293.39 847.908   8
  -3   5  -5 9440.30 952.559  22
   3   5   5 8259.32 770.538  44
   3   5   5 9607.64 759.787  43
  -3   5  -5 9030.20 959.993  21
  -4   5  -5 41336.2 1923.36   7
  -4  -5  -5 42296.7 1847.01  34
  -4  -5  -5 40500.4 1869.64  26
   4   5   5 40798.5 1984.14   7
   4  -5   5 42074.9 1859.27   4
   4   5   5 45883.1 1944.75  44
   4  -5   5 40540.5 1886.19  42
  -4  -5  -5 40098.6 1870.10  45
  -4  -5  -5 41817.7 1918.55   8
  -4   5  -5 47026.0 2237.39  22
  -5   5  -5 11693.6 1013.70   7
   5  -5   5 12007.2 973.995   4
   5   5   5 12219.1 1035.72  44
  -5  -5  -5 12534.7 1033.31  26
  -5   5  -5 12062.8 1133.88  22
   5  -5   5 12736.5 1058.40  42
  -5  -5  -5 13886.0 1089.13   8
  -5  -5  -5 12163.2 1017.57  45
   6  -5   5 97454.6 3123.67   4
  -6  -5  -5 110077. 3400.82   8
  -6  -5  -5 96199.5 3217.17  45
   6   5   5 100113. 3254.72  44
   6  -5   5 95646.0 3151.59  42
  -6   5  -5 105616. 3652.01  22
  -6  -5  -5 94237.0 3232.65  26
  -6   5  -5 102262. 3316.53   7
  -7  -5  -5 696.861 324.215  45
   7   5   5 517.951 299.653  44
  -7  -5  -5 392.552 319.567  26
   7  -5   5 496.820 249.358  42
   8   5   5 25718.6 1549.85  44
  -8  -5  -5 23778.2 1507.12  26
  -8   5  -5 22311.4 1657.83  23
  -8  -5  -5 25608.2 1490.07  45
  -9   5  -5 1627.44 484.380  23
  -9   5  -5 1699.54 516.256  47
   9   5   5 1741.10 464.454  44
  -9  -5  -5 1383.63 401.940  26
  -9  -5  -5 1493.38 427.604  45
  -9   5  -5 2693.77 520.585  19
 -10   5  -5 35032.1 1663.00  35
 -10  -5  -5 33278.9 1732.33  34
 -10  -5  -5 30636.7 1541.65  45
 -10  -5  -5 34333.2 1748.98  26
 -10   5  -5 31355.1 1849.55  23
  10   5   5 33382.7 1723.52  44
 -10   5  -5 36226.8 2010.99  47
 -10   5  -5 35631.4 1826.28  19
 -11  -5  -5 3822.42 581.617  34
 -11   5  -5 4005.79 664.711  47
 -11  -5  -5 4043.80 515.416  45
  11   5   5 3889.30 595.416  44
 -12  -5  -5 38287.2 1699.47  34
 -12   5  -5 36269.9 1750.83  47
  12   5   5 35738.8 1613.78  44
 -13  -5  -5 11276.0 797.377  34
  13   5   5 9554.90 736.163  44
  14   5   5 20704.8 946.435  44
  16   6  -5 48431.7 1391.39  43
 -16  -6   5 52589.2 1551.15  39
 -15  -6   5 50730.7 1727.21  39
 -14  -6   5 47987.1 1807.94  39
 -13   6   5 62855.3 2302.35  43
 -13  -6   5 65402.2 2346.08  40
  13   6  -5 65231.7 2277.92  29
  13   6  -5 64701.6 2276.48  27
 -13  -6   5 67380.5 2301.41  39
  12   6  -5 29481.4 1547.46  29
 -12   6   5 27694.8 1585.67  43
  12   6  -5 33356.2 1589.65  27
 -12  -6   5 32220.3 1625.15  40
 -12  -6   5 34597.4 1636.58  39
  11   6  -5 105689. 3156.42  17
  11   6  -5 110172. 3358.83  29
  11   6  -5 106428. 3218.60  27
 -11   6   5 102062. 3461.88  43
 -11  -6   5 105191. 3290.64  40
 -11  -6   5 111956. 3323.96  39
  11  -6  -5 102326. 2901.16  37
  10   6  -5 36536.5 1737.76  17
  10   6  -5 37848.3 1845.55  29
 -10  -6   5 39294.5 1655.64  45
  10   6  -5 35923.6 1699.76  27
 -10   6   5 34159.0 1903.22  43
 -10  -6   5 36593.1 1756.49  39
  10  -6  -5 33916.0 1486.62  37
   9   6  -5 82385.9 2824.49  17
  -9   6   5 74135.0 2906.91  13
   9   6  -5 80019.8 2864.11  29
  -9  -6   5 85754.3 2689.00  45
   9   6  -5 80469.5 2667.88  27
  -9   6   5 74990.8 2977.68  43
  -9  -6   5 78654.2 2721.05  39
   8   6  -5 24949.5 1467.10  17
  -8   6   5 22036.8 1526.05  43
  -8   6   5 22237.3 1498.99  13
   8   6  -5 27056.0 1551.94  29
   8   6  -5 25548.5 1372.90  27
  -8  -6   5 28922.9 1493.61  45
  -8  -6   5 25331.4 1435.18  39
   7   6  -5 140457. 4028.34  17
  -7   6   5 126450. 4059.48  13
   7   6  -5 138357. 4000.34  29
   7   6  -5 143649. 3701.49  27
  -7  -6   5 140828. 3864.88  45
  -7   6   5 129016. 4113.16  43
  -7  -6   5 140757. 3823.02  39
   6   6  -5 7326.59 801.547  17
  -6   6   5 7842.03 906.740  43
  -6   6   5 9365.51 799.908   7
   6   6  -5 7915.02 830.492  29
  -6   6   5 7794.36 868.967  13
  -6  -6   5 10400.6 921.727  45
   6   6  -5 7685.40 694.418  27
  -6  -6   5 7583.87 755.412  39
   5   6  -5 173529. 4589.21  17
   5   6  -5 170281. 4496.11  29
  -5   6   5 167152. 4645.64  13
  -5  -6   5 173207. 4480.32  45
  -5  -6   5 173706. 4580.11   4
  -5   6   5 173757. 4326.25   7
  -5  -6   5 167776. 4152.69  39
  -5   6   5 158676. 4624.85  43
   4   6  -5 27103.1 1543.58  17
   4   6  -5 27175.3 1383.03   7
  -4   6   5 28695.9 1480.82   7
   4   6  -5 25931.7 1448.68  15
   4   6  -5 25949.4 1468.53  29
  -4   6   5 24610.8 1520.67  13
  -4  -6   5 25243.7 1476.41  45
  -4   6   5 25935.8 1573.59  43
  -4  -6   5 26755.0 1507.51   4
   4  -6  -5 23775.8 1217.11   8
  -4  -6   5 26801.7 1308.02  39
   3   6  -5 193359. 4834.06  17
   3   6  -5 191726. 4747.64  21
   3   6  -5 185310. 4438.23   7
  -3   6   5 183551. 4610.95   7
   3   6  -5 172036. 4512.15  15
   3  -6  -5 171085. 4407.53  45
   3   6  -5 183943. 4587.34  29
  -3  -6   5 184982. 4746.40  45
  -3  -6   5 174792. 4567.13   4
  -3   6   5 176486. 4798.27  43
   3  -6  -5 163576. 4117.84   8
  -3   6   5 174934. 4747.58  13
   2   6  -5 4398.05 551.047   7
  -2  -6   5 4300.57 623.634  45
  -2   6   5 4267.07 614.216   7
   2   6  -5 4038.30 610.124  15
   2   6  -5 3751.45 565.313  29
   2  -6  -5 4090.74 601.572  45
  -2   6   5 3919.20 635.726  13
  -2   6   5 3279.48 566.740  43
   2  -6  -5 4334.51 504.140   8
   2   6  -5 4086.54 612.380  21
  -2  -6   5 3618.48 537.540   4
   1   6  -5 141969. 3795.53   7
   1   6  -5 151617. 4040.77  15
  -1   6   5 149613. 4107.30   7
   1   6  -5 159059. 4201.72  21
   1  -6  -5 138871. 3946.99  45
  -1  -6   5 144452. 4092.01  45
  -1  -6   5 133756. 3798.84   4
   1   6  -5 148220. 3797.40  43
  -1   6   5 142948. 4091.77  43
   1  -6  -5 132707. 3552.64   8
   0   6  -5 18433.2 1157.72   7
   0   6  -5 18258.1 1234.50  15
   0   6   5 19478.7 1301.23   7
   0  -6   5 16985.9 1139.91   4
   0   6  -5 19985.6 1135.70  43
   0  -6   5 18409.4 1276.56  45
   0   6   5 18802.3 1282.33  43
   0   6  -5 18427.8 1266.75  21
   0  -6  -5 19649.7 1295.60  45
   0  -6  -5 16367.7 1028.94   8
  -1   6  -5 285480. 6236.70   7
  -1   6  -5 289611. 6441.51  15
   1   6   5 288092. 6590.45   7
  -1  -6  -5 278527. 6411.06  45
   1   6   5 275754. 6323.05  43
  -1   6  -5 298846. 6650.18  21
   1  -6   5 261967. 6095.70   4
  -1  -6  -5 258040. 5883.42   8
   1  -6   5 262947. 6382.88  45
  -2   6  -5 458.549 261.429   7
   2   6   5 340.203 252.054   7
   2  -6   5 406.879 345.349  45
   2   6   5 127.188 242.583  43
  -2   6  -5 69.5913 265.220  22
  -2   6  -5-90.4769 292.550  21
   2  -6   5 997.144 292.324   4
  -2  -6  -5 638.828 355.689  45
  -2  -6  -5 343.669 202.020   8
  -3   6  -5 156739. 4201.05   7
  -3  -6  -5 154051. 4038.58  34
   3   6   5 160636. 4490.64   7
  -3  -6  -5 149255. 4273.28  45
  -3  -6  -5 147387. 4130.76  26
   3   6   5 152627. 4070.70  43
  -3   6  -5 161024. 4345.06  22
  -3  -6  -5 143576. 3856.18   8
  -4  -6  -5-19.1359 190.367  34
   4  -6   5 705.060 297.130  42
  -4  -6  -5 310.361 327.644  45
   4   6   5 725.319 275.209  44
  -4   6  -5 459.469 258.889  22
   4   6   5 344.846 258.824  43
  -4  -6  -5 339.827 238.072  26
  -5  -6  -5 87114.3 2939.55  34
  -5   6  -5 94369.8 3122.27  22
  -5  -6  -5 83825.5 2954.88  26
   5  -6   5 89691.9 2970.40  42
  -5  -6  -5 89052.1 3084.77  45
   5   6   5 87544.0 2847.60  44
   5   6   5 93531.6 2769.29  43
  -6  -6  -5 5655.72 700.914  34
  -6   6  -5 6485.03 749.007  22
  -6  -6  -5 5923.70 754.458  45
   6   6   5 5643.73 661.509  44
  -6  -6  -5 5012.05 677.284  26
   6  -6   5 5434.69 661.021  42
  -7  -6  -5 64212.2 2477.54  34
  -7  -6  -5 66608.9 2566.69  45
  -7  -6  -5 68418.1 2568.43  26
   7  -6   5 70018.6 2352.67  42
   7   6   5 65332.6 2402.07  44
  -8  -6  -5 5704.43 673.440  34
  -8   6  -5 7424.69 825.182  23
  -8  -6  -5 6043.35 730.496  45
   8   6   5 4726.61 600.124  44
  -8  -6  -5 7112.65 760.780  26
  -9  -6  -5 28692.5 1483.53  34
  -9  -6  -5 29464.4 1485.47  45
  -9   6  -5 29334.5 1590.64  47
   9   6   5 26042.2 1361.86  44
 -10  -6  -5 1527.99 360.236  34
 -10  -6  -5 1446.83 325.410  45
 -10   6  -5 1961.77 418.645  47
  10   6   5 1090.56 310.023  44
 -11  -6  -5 84367.8 2496.48  34
 -11   6  -5 89490.4 2569.83  47
 -11  -6  -5 85557.0 2287.38  45
  11   6   5 81597.6 2382.86  44
 -15  -7   5 86732.8 1975.38  39
  14   7  -5 41440.0 1337.49  43
 -14  -7   5 41652.4 1347.35  39
  13   7  -5 64275.6 1984.33  43
 -13  -7   5 64900.5 1928.81  39
 -12  -7   5 48650.7 1724.81  39
 -12   7   5 49090.6 1726.89  43
  11   7  -5 68916.0 2269.60  29
 -11   7   5 66880.1 2311.09  43
 -11  -7   5 66523.2 2168.89  39
 -10  -7   5 114112. 3177.50  39
  10   7  -5 122540. 3370.41  29
  10   7  -5 118348. 3100.65  27
 -10   7   5 117146. 3460.43  43
 -10  -7   5 116897. 3074.28  45
   9   7  -5 44403.4 1688.42  27
   9   7  -5 43722.6 1878.66  29
  -9  -7   5 44099.0 1767.02  45
  -9   7   5 42393.2 1973.50  43
  -9  -7   5 42744.1 1737.38  39
   8   7  -5 88745.4 2788.23  17
   8   7  -5 87626.2 2867.71  29
  -8  -7   5 85216.7 2738.65  45
  -8   7   5 86399.6 3037.85  43
  -8  -7   5 83448.2 2624.51  39
   7   7  -5 25988.9 1430.30  17
  -7  -7   5 25534.9 1420.06  45
   7   7  -5 25205.8 1440.70  29
  -7   7   5 25960.2 1588.24  43
   7   7  -5 26071.2 1356.40  21
  -7  -7   5 26614.2 1337.10  39
   6   7  -5 141253. 3929.60  29
  -6  -7   5 132941. 3851.54  45
   6   7  -5 146070. 3833.29  21
  -6   7   5 142724. 4213.02  43
  -6  -7   5 138223. 3569.77  39
   5   7  -5 45629.7 1991.20  29
  -5   7   5 46106.3 2105.73  13
  -5  -7   5 47334.8 2054.52  45
   5   7  -5 46128.4 1860.57  15
  -5   7   5 40023.7 2047.44  43
   5   7  -5 46753.4 1952.15  21
  -5  -7   5 43147.0 1662.43  39
   4   7  -5 208682. 5179.20  43
   4   7  -5 214511. 5002.30  15
  -4   7   5 208466. 5361.41  13
  -4  -7   5 208861. 5268.38  45
  -4   7   5 206472. 5460.80  43
   4   7  -5 216531. 5186.22  21
   3   7  -5 27505.1 1417.81  15
  -3   7   5 25963.4 1540.95  13
  -3  -7   5 27723.7 1567.25  45
   3  -7  -5 26452.6 1391.88  45
   3   7  -5 25928.0 1450.29  43
  -3   7   5 27903.6 1651.83  43
   3   7  -5 27504.3 1506.29  21
   2   7  -5 112812. 3251.59  15
   2  -7  -5 107756. 3268.34  45
   2   7  -5 112291. 3388.15  21
  -2   7   5 113176. 3487.68  13
  -2  -7   5 105150. 3422.95  45
   2   7  -5 103284. 3180.17  43
  -2   7   5 109622. 3552.17  43
   1   7  -5 6546.97 682.929  15
   1  -7  -5 6290.26 747.053  45
   1   7  -5 6650.68 703.258  43
  -1   7   5 6373.77 764.541  43
   1   7  -5 6295.87 722.497  21
  -1  -7   5 8976.39 896.289  45
  -1   7   5 7319.74 767.482  13
   0   7   5 170186. 4459.56  13
   0   7   5 174356. 4662.62  43
   0  -7   5 162440. 4530.03  45
   0  -7  -5 167464. 4544.38  45
   0   7  -5 173158. 4313.96  22
   0   7  -5 169707. 4151.83  43
   0   7  -5 179445. 4612.97  21
   1  -7   5 189.743 260.673  45
  -1  -7  -5 557.495 317.788  45
   1   7   5 105.922 201.898  43
  -1   7  -5 139.513 187.865  22
   1   7   5 658.105 244.616  13
   2   7   5 139157. 3892.74  43
  -2  -7  -5 138574. 4007.10  45
  -2   7  -5 137257. 3705.09  22
  -3  -7  -5 812.890 367.494  45
  -3   7  -5 666.201 263.065  22
   3   7   5 551.568 288.346  43
   3  -7   5 721.434 284.363  42
  -4  -7  -5 149430. 4163.94  45
   4   7   5 152299. 3897.43  43
   4  -7   5 146530. 3915.52  42
  -4   7  -5 152381. 3844.92  22
  -5  -7  -5 4595.82 644.866  45
   5   7   5 3712.50 475.115  43
   5  -7   5 4909.63 576.767  42
  -6  -7  -5 178755. 4176.96  34
   6  -7   5 181176. 4144.16  42
  -6  -7  -5 182376. 4606.51  45
  -7  -7  -5 11137.3 780.519  34
  -7  -7  -5 10758.9 879.396  45
  -8  -7  -5 214367. 4668.87  34
  -8   7  -5 229604. 4929.37  47
  -8  -7  -5 225747. 4989.09  45
  -9  -7  -5 28490.3 1216.93  45
  -9   7  -5 27981.2 1173.83  47
 -10  -7  -5 139805. 3028.97  45
 -10   7  -5 140274. 3035.18  47
  12   8  -5 32436.5 1086.42  43
 -12  -8   5 33779.6 1007.32  39
 -11  -8   5 31371.3 1048.19  39
 -11   8   5 31201.8 1039.63  43
  11   8  -5 33789.9 1222.14  43
 -10  -8   5 43021.0 1325.57  45
 -10  -8   5 42893.4 1341.98  39
  10   8  -5 45983.6 1585.01  43
 -10   8   5 43354.3 1475.62  43
  -9   8   5 61384.5 1997.80  43
   9   8  -5 61414.1 1994.61  43
  -9  -8   5 58628.6 1692.05  39
  -9  -8   5 61644.0 1834.57  45
  -8   8   5 23499.9 1233.04  43
   8   8  -5 23759.7 1196.37  43
  -8  -8   5 22886.2 1119.41  45
  -8  -8   5 21829.4 947.079  39
  -7  -8   5 132440. 3393.24  45
  -7   8   5 137695. 3638.76  43
   7   8  -5 133101. 3466.14  43
  -7  -8   5 131385. 2991.19  39
  -6  -8   5 48060.3 1841.52  45
   6   8  -5 46850.9 1832.19  43
  -6   8   5 48768.1 1987.10  43
   5   8  -5 172556. 4230.69  43
  -5  -8   5 171442. 4253.31  45
  -5   8   5 176207. 4486.76  43
  -4  -8   5 18232.0 1150.56  45
  -4   8   5 16830.4 1168.36  43
   4   8  -5 17417.3 1074.00  43
  -3  -8   5 215693. 5096.48  45
   3  -8  -5 210044. 4640.37  45
   3   8  -5 214784. 4912.57  43
  -3   8   5 227050. 5317.98  43
  -2  -8   5 1364.28 375.073  45
   2  -8  -5 2133.16 370.892  45
  -2   8   5 2007.40 467.129  43
   2   8  -5 2315.45 410.901  43
   1  -8  -5 104715. 2988.33  45
  -1   8   5 111408. 3262.63  43
   1   8  -5 103420. 2823.56  43
   0  -8  -5 11369.9 868.142  45
   0   8   5 11997.3 937.086  43
  -1  -8  -5 119224. 3294.73  45
   1   8   5 121798. 3361.04  43
   1  -8   5 117441. 3237.92  42
   2  -8   5 84.7854 210.774  42
  -2  -8  -5 138.152 206.069  45
   2   8   5 227.505 234.093  43
   3  -8   5 79853.4 2367.65  42
  -3  -8  -5 82251.4 2540.88  45
   3   8   5 81618.2 2424.79  43
  -4  -8  -5 461.397 248.230  45
   4  -8   5 479.254 194.170  42
   4   8   5 292.606 189.936  43
  -5  -8  -5 125490. 3176.17  45
   5   8   5 123706. 2792.22  43
   5  -8   5 115549. 2716.61  42
  -6   8  -5 11521.5 653.466  47
  -6  -8  -5 10866.1 736.864  45
  -7  -8  -5 76097.9 2085.02  45
  -7   8  -5 79490.0 1883.09  47
  -8  -8  -5 26649.2 955.072  45
   8   9  -5 58164.6 1511.14  43
   7   9  -5 29696.5 1002.47  43
  -7   9   5 29803.5 1019.36  43
  -6   9   5 20877.6 913.116  43
   6   9  -5 20702.6 861.890  43
  -5  -9   5 17997.9 820.735  42
   5   9  -5 19637.3 853.798  43
  -5   9   5 19953.5 940.796  43
  -4   9   5 100816. 2569.33  43
  -4  -9   5 93000.4 2367.86  42
   4   9  -5 98762.8 2344.57  43
  -3   9   5 1825.69 318.763  43
   3   9  -5 1394.15 226.584  43
  -3  -9   5 1401.92 278.045  42
   2   9  -5 52949.1 1450.19  43
  -2   9   5 55369.7 1766.72  43
  -2  -9   5 52695.5 1642.41  42
   1  -9  -5 5189.20 389.943  45
  -1   9   5 5801.74 522.774  43
  -1  -9   5 4865.73 451.593  42
   0  -9   5 91522.2 2291.89  42
   0  -9  -5 88147.0 2153.25  45
   0   9   5 96059.3 2401.94  43
   1  -9   5 311.641 146.357  42
  -1  -9  -5 431.972 164.407  45
   1   9   5 420.042 185.194  43
  -2  -9  -5 77276.5 1952.91  45
   2   9   5 81959.9 1977.45  43
   2  -9   5 77338.5 1883.87  42
  -3  -9  -5 1148.01 203.575  45
  -4  -9  -5 70940.2 1714.51  45
  21   0  -6 74260.7 2066.56  44
 -21   0   6 74581.3 2163.47  40
  20   0  -6 1989.24 410.524  44
 -20   0   6 1780.80 358.176  40
  19   0  -6 50442.0 2232.99  44
 -19   0   6 47029.5 1879.82  40
  18   0  -6 905.321 403.242  28
 -18   0   6 343.114 262.501  40
  17   0  -6 97087.5 3528.86  28
  17   0  -6 102385. 3344.93  27
  16   0  -6 10697.4 958.188  16
  16   0  -6 9615.45 1029.90  28
 -16   0   6 11339.9 948.746  19
  15   0  -6 68153.6 2344.20   3
  15   0  -6 63359.0 2695.36  28
  15   0  -6 61664.6 2486.86  37
 -15   0   6 61804.4 2331.31  19
  14   0  -6 4020.79 583.056   2
  14   0  -6 5554.77 596.854   3
  14   0  -6 4693.04 678.715  28
  14   0  -6 3895.91 687.742  25
 -14   0   6 4291.42 551.809  19
  14   0  -6 5275.52 684.275  37
  13   0  -6 31735.8 1436.02   3
  13   0  -6 32378.9 1834.56  25
  13   0  -6 31979.3 1582.70   2
 -13   0   6 30980.4 1435.68  19
  13   0  -6 33163.0 1663.28  37
  12   0  -6 20759.8 1252.90  37
  12   0  -6 20215.1 1186.08  33
  12   0  -6 22003.3 1104.86   3
  12   0  -6 18330.2 1307.09  25
  12   0  -6 21241.4 1204.97   2
 -12   0   6 19593.3 1060.20  19
  11   0  -6 43831.4 1799.78  37
  11   0  -6 45038.2 1571.18   3
  11   0  -6 44363.7 1774.33  33
  11   0  -6 41824.3 1937.99  25
 -11   0   6 45232.2 1463.69   5
 -11   0   6 42724.3 1563.69  19
  11   0  -6 44778.1 1731.33   2
  11   0  -6 43455.6 1895.06  18
  10   0  -6 928.654 329.273  18
  10   0  -6 757.341 258.415  33
  10   0  -6 351.709 239.153  25
  10   0  -6 602.306 185.140   3
 -10   0   6 538.171 182.063   5
 -10   0   6 511.669 191.736  19
   9   0  -6 107371. 3043.42  18
   9   0  -6 104561. 2507.66   3
   9   0  -6 107521. 2898.60  33
  -9   0   6 107765. 2552.97   5
  -9   0   6 108112. 2593.17  19
   8   0  -6 86183.9 2577.53  18
   8   0  -6 85297.6 2051.30   3
   8   0  -6 81936.1 2548.81   9
  -8   0   6 88691.3 2158.96   5
   7   0  -6 5253.75 364.428   3
   7   0  -6 4573.05 535.610   9
  -7   0   6 5097.77 378.258   6
   7   0  -6 4455.88 469.327  10
  -7   0   6 4841.61 404.948   5
   7   0  -6 4833.83 457.880  12
   6   0  -6 75918.9 1651.20   3
  -6   0   6 75952.2 1789.73   6
   6   0  -6 75229.7 1943.46  12
   6   0  -6 73668.2 2201.86   9
  -6   0   6 76712.5 1858.31   5
   5   0  -6 143088. 2754.55   3
   5   0  -6 145745. 3182.76  10
  -5   0   6 147721. 3051.42   5
   4   0  -6 109129. 2088.04   3
  -4   0   6 113750. 2439.00   5
  -4   0   6 115631. 2438.29   6
  -3   0   6 17692.7 724.951   6
   3   0  -6 17791.7 481.113   3
  -3   0   6 19107.6 493.908   4
  -3   0   6 19415.8 745.828   5
   3   0  -6 18694.8 704.962   1
   2   0  -6 26166.2 887.177   1
  -2   0   6 27936.8 707.730   4
   2   0  -6 25966.8 955.034   8
  -2   0   6 27609.8 906.215   5
  -2   0   6 26311.1 913.397   6
  -1   0   6 86342.2 1840.97   4
   1   0  -6 79806.1 1774.28  15
   1   0  -6 84458.8 1947.61   1
  -1   0   6 84167.4 1894.48   5
  -1   0   6 87076.8 1964.56   6
   0   0   6 8125.36 421.005   4
[truncated: 476,985 more chars]
