# Supplementary material for: Palladium and Platinum 2,4-cis-amino Azetidine and Related Complexes
Source: Front Chem. 2018 Jun 21;6:211. doi: 10.3389/fchem.2018.00211 (PMC6021532; doi:10.3389/fchem.2018.00211)
Supplement: Supplementary file 3 [file Data_Sheet_3.ZIP › CIF/2d.cif]

data_2d
_audit_creation_date              2015-03-11
_audit_creation_method
;
Olex2 1.2
(compiled 2015.01.26 svn.r3150 for OlexSys, GUI svn.r4998)
;
_shelxl_version_number            2014-3
_publ_contact_author_address      ?
_publ_contact_author_email        ?
_publ_contact_author_name         ''
_publ_contact_author_phone        ?
_publ_section_references
;
Dolomanov, O.V., Bourhis, L.J., Gildea, R.J, Howard, J.A.K. & Puschmann, H.
 (2009), J. Appl. Cryst. 42, 339-341.

Sheldrick, G.M. (2008). Acta Cryst. A64, 112-122.
;
_chemical_name_common             ?
_chemical_name_systematic
;
 ?
;
_chemical_formula_moiety          'C21 H28 Cl2 N2 O Pd'
_chemical_formula_sum             'C21 H28 Cl2 N2 O Pd'
_chemical_formula_weight          501.75
_chemical_melting_point           ?
_chemical_oxdiff_formula          'C21 H28 Cl2 N2 O Pd'
loop_
  _atom_type_symbol
  _atom_type_description
  _atom_type_scat_dispersion_real
  _atom_type_scat_dispersion_imag
  _atom_type_scat_source
 'C' 'C' 0.0033 0.0016 'International Tables Vol C Tables 4.2.6.8 and 6.1.1.4'
 'H' 'H' 0.0000 0.0000 'International Tables Vol C Tables 4.2.6.8 and 6.1.1.4'
 'Cl' 'Cl' 0.1484 0.1585 'International Tables Vol C Tables 4.2.6.8 and 6.1.1.4'
 'N' 'N' 0.0061 0.0033 'International Tables Vol C Tables 4.2.6.8 and 6.1.1.4'
 'O' 'O' 0.0106 0.0060 'International Tables Vol C Tables 4.2.6.8 and 6.1.1.4'
 'Pd' 'Pd' -0.9988 1.0072
 'International Tables Vol C Tables 4.2.6.8 and 6.1.1.4'

_shelx_space_group_comment
;
The symmetry employed for this shelxl refinement is uniquely defined
by the following loop, which should always be used as a source of
symmetry information in preference to the above space-group names.
They are only intended as comments.
;
_space_group_crystal_system       'orthorhombic'
_space_group_IT_number            61
_space_group_name_H-M_alt         'P b c a'
_space_group_name_Hall            '-P 2ac 2ab'
loop_
  _space_group_symop_operation_xyz
 'x, y, z'
 '-x+1/2, -y, z+1/2'
 'x+1/2, -y+1/2, -z'
 '-x, y+1/2, -z+1/2'
 '-x, -y, -z'
 'x-1/2, y, -z-1/2'
 '-x-1/2, y-1/2, z'
 'x, -y-1/2, z-1/2'

_cell_length_a                    13.1563(3)
_cell_length_b                    15.1527(3)
_cell_length_c                    20.3207(4)
_cell_angle_alpha                 90
_cell_angle_beta                  90
_cell_angle_gamma                 90
_cell_volume                      4050.99(15)
_cell_formula_units_Z             8
_cell_measurement_reflns_used     8005
_cell_measurement_temperature     99.98(10)
_cell_measurement_theta_max       29.3370
_cell_measurement_theta_min       2.8610
_shelx_estimated_absorpt_T_max    ?
_shelx_estimated_absorpt_T_min    ?
_exptl_absorpt_coefficient_mu     1.194
_exptl_absorpt_correction_T_max   0.994
_exptl_absorpt_correction_T_min   0.966
_exptl_absorpt_correction_type    gaussian
_exptl_absorpt_process_details
;
CrysAlisPro, Agilent Technologies,
Version 1.171.37.35 (release 13-08-2014 CrysAlis171 .NET)
(compiled Aug 13 2014,18:06:01)
Numerical absorption correction based on gaussian integration over
			a multifaceted crystal model
Empirical absorption correction using spherical harmonics,
 implemented in SCALE3 ABSPACK scaling algorithm.
;
_exptl_crystal_colour             orange
_exptl_crystal_colour_primary     orange
_exptl_crystal_density_diffrn     1.645
_exptl_crystal_density_meas       ?
_exptl_crystal_density_method     ?
_exptl_crystal_description        block
_exptl_crystal_F_000              2048
_exptl_crystal_size_max           0.3251
_exptl_crystal_size_mid           0.2542
_exptl_crystal_size_min           0.0386
_exptl_special_details
;
 ?
;
_exptl_transmission_factor_max    ?
_exptl_transmission_factor_min    ?
_diffrn_reflns_av_R_equivalents   0.0307
_diffrn_reflns_av_unetI/netI      0.0297
_diffrn_reflns_Laue_measured_fraction_full 0.998
_diffrn_reflns_Laue_measured_fraction_max 0.999
_diffrn_reflns_limit_h_max        15
_diffrn_reflns_limit_h_min        -16
_diffrn_reflns_limit_k_max        18
_diffrn_reflns_limit_k_min        -16
_diffrn_reflns_limit_l_max        25
_diffrn_reflns_limit_l_min        -25
_diffrn_reflns_number             15417
_diffrn_reflns_point_group_measured_fraction_full 0.998
_diffrn_reflns_point_group_measured_fraction_max 0.999
_diffrn_reflns_theta_full         25.242
_diffrn_reflns_theta_max          26.372
_diffrn_reflns_theta_min          3.097
_diffrn_ambient_environment       N~2~
_diffrn_ambient_temperature       99.98(10)
_diffrn_detector                  'CCD plate'
_diffrn_detector_area_resol_mean  10.3537
_diffrn_detector_type             Atlas
_diffrn_measured_fraction_theta_full 0.998
_diffrn_measured_fraction_theta_max 0.999
_diffrn_measurement_details
;
#__ type_ start__ end____ width___ exp.time_
  1 omega  -36.00   10.00   1.0000   16.5400
omega____ theta____ kappa____ phi______ frames
    -       -9.3826   57.0000  150.0000 46

#__ type_ start__ end____ width___ exp.time_
  2 omega   33.00   60.00   1.0000   16.5400
omega____ theta____ kappa____ phi______ frames
    -       -9.3826   57.0000  150.0000 27

#__ type_ start__ end____ width___ exp.time_
  3 omega   -1.00   25.00   1.0000   16.5400
omega____ theta____ kappa____ phi______ frames
    -       -9.3826 -116.0000   52.0000 26

#__ type_ start__ end____ width___ exp.time_
  4 omega  -82.00  -27.00   1.0000   16.5400
omega____ theta____ kappa____ phi______ frames
    -       -9.3826  -77.0000 -150.0000 55
;
_diffrn_measurement_device        'four-circle diffractometer'
_diffrn_measurement_device_type   'SuperNova, Dual, Cu at zero, Atlas'
_diffrn_measurement_method        '\w scans'
_diffrn_orient_matrix_UB_11       0.0032705000
_diffrn_orient_matrix_UB_12       -0.0052187000
_diffrn_orient_matrix_UB_13       -0.0345983000
_diffrn_orient_matrix_UB_21       0.0086437000
_diffrn_orient_matrix_UB_22       0.0459814000
_diffrn_orient_matrix_UB_23       -0.0035155000
_diffrn_orient_matrix_UB_31       0.0531324000
_diffrn_orient_matrix_UB_32       -0.0071653000
_diffrn_orient_matrix_UB_33       0.0027009000
_diffrn_radiation_monochromator   mirror
_diffrn_radiation_probe           x-ray
_diffrn_radiation_type            MoK\a
_diffrn_radiation_wavelength      0.71073
_diffrn_source                    'SuperNova (Mo) X-ray Source'
_reflns_Friedel_coverage          0.000
_reflns_Friedel_fraction_full     .
_reflns_Friedel_fraction_max      .
_reflns_number_gt                 3555
_reflns_number_total              4143
_reflns_odcompleteness_completeness 99.85
_reflns_odcompleteness_iscentric  1
_reflns_odcompleteness_theta      26.32
_reflns_special_details
;
 Reflections were merged by SHELXL according to the crystal
 class for the calculation of statistics and refinement.
 
 _reflns_Friedel_fraction is defined as the number of unique
 Friedel pairs measured divided by the number that would be
 possible theoretically, ignoring centric projections and
 systematic absences.
;
_reflns_threshold_expression      'I > 2\s(I)'
_computing_cell_refinement
;
CrysAlisPro, Agilent Technologies,
Version 1.171.37.35 (release 13-08-2014 CrysAlis171 .NET)
(compiled Aug 13 2014,18:06:01)
;
_computing_data_collection
;
CrysAlisPro, Agilent Technologies,
Version 1.171.37.35 (release 13-08-2014 CrysAlis171 .NET)
(compiled Aug 13 2014,18:06:01)
;
_computing_data_reduction
;
CrysAlisPro, Agilent Technologies,
Version 1.171.37.35 (release 13-08-2014 CrysAlis171 .NET)
(compiled Aug 13 2014,18:06:01)
;
_computing_molecular_graphics     'Olex2 (Dolomanov et al., 2009)'
_computing_publication_material   'Olex2 (Dolomanov et al., 2009)'
_computing_structure_refinement   'ShelXL (Sheldrick, 2008)'
_computing_structure_solution     'ShelXS (Sheldrick, 2008)'
_refine_diff_density_max          0.457
_refine_diff_density_min          -0.500
_refine_diff_density_rms          0.084
_refine_ls_extinction_coef        .
_refine_ls_extinction_method      none
_refine_ls_goodness_of_fit_ref    1.135
_refine_ls_hydrogen_treatment     constr
_refine_ls_matrix_type            full
_refine_ls_number_parameters      247
_refine_ls_number_reflns          4143
_refine_ls_number_restraints      0
_refine_ls_R_factor_all           0.0334
_refine_ls_R_factor_gt            0.0244
_refine_ls_restrained_S_all       1.135
_refine_ls_shift/su_max           0.001
_refine_ls_shift/su_mean          0.000
_refine_ls_structure_factor_coef  Fsqd
_refine_ls_weighting_details
'w=1/[\s^2^(Fo^2^)+(0.0160P)^2^+3.7270P] where P=(Fo^2^+2Fc^2^)/3'
_refine_ls_weighting_scheme       calc
_refine_ls_wR_factor_gt           0.0521
_refine_ls_wR_factor_ref          0.0571
_refine_special_details
;
 ?
;
_olex2_refinement_description
;
1. Fixed Uiso
 At 1.2 times of:
  All C(H) groups, All C(H,H) groups, All N(H) groups
 At 1.5 times of:
  All C(H,H,H) groups
2.a Ternary CH refined with riding coordinates:
 N2(H2), C3(H3), C18(H18), C1(H1)
2.b Secondary CH2 refined with riding coordinates:
 C4(H4A,H4B), C11(H11A,H11B), C2(H2A,H2B)
2.c Aromatic/amide H refined with riding coordinates:
 C8(H8), C17(H17), C9(H9), C13(H13), C10(H10), C15(H15), C16(H16), C14(H14),
 C6(H6)
2.d Idealised Me refined as rotating group:
 C20(H20A,H20B,H20C), C19(H19A,H19B,H19C), C21(H21A,H21B,H21C)
;
_atom_sites_solution_hydrogens    geom
_atom_sites_solution_primary      direct
_atom_sites_solution_secondary    ?
loop_
  _atom_site_label
  _atom_site_type_symbol
  _atom_site_fract_x
  _atom_site_fract_y
  _atom_site_fract_z
  _atom_site_U_iso_or_equiv
  _atom_site_adp_type
  _atom_site_occupancy
  _atom_site_site_symmetry_order
  _atom_site_calc_flag
  _atom_site_refinement_flags_posn
  _atom_site_refinement_flags_adp
  _atom_site_refinement_flags_occupancy
  _atom_site_disorder_assembly
  _atom_site_disorder_group
 Pd1 Pd 0.86657(2) 0.45706(2) 0.40881(2) 0.00930(6) Uani 1 1 d . . . . .
 Cl1 Cl 0.93450(4) 0.59796(4) 0.41749(3) 0.01349(12) Uani 1 1 d . . . . .
 Cl2 Cl 0.71044(4) 0.52069(4) 0.38822(3) 0.01757(13) Uani 1 1 d . . . . .
 N1 N 0.80793(14) 0.32940(12) 0.40541(9) 0.0099(4) Uani 1 1 d . . . . .
 N2 N 1.00713(14) 0.39694(12) 0.42209(9) 0.0113(4) Uani 1 1 d . . . . .
 H2 H 1.0168 0.3931 0.4698 0.014 Uiso 1 1 calc R . . . .
 C8 C 0.55335(19) 0.42335(16) 0.59957(12) 0.0171(5) Uani 1 1 d . . . . .
 H8 H 0.5065 0.4471 0.6289 0.021 Uiso 1 1 calc R . . . .
 C7 C 0.65015(18) 0.40174(16) 0.62064(12) 0.0153(5) Uani 1 1 d . . . . .
 C4 C 0.99699(18) 0.30379(15) 0.39878(11) 0.0118(5) Uani 1 1 d . . . . .
 H4A H 1.0026 0.3020 0.3512 0.014 Uiso 1 1 calc R . . . .
 H4B H 1.0514 0.2683 0.4171 0.014 Uiso 1 1 calc R . . . .
 C17 C 0.84416(19) 0.37497(16) 0.25020(12) 0.0174(5) Uani 1 1 d . . . . .
 H17 H 0.8227 0.4305 0.2639 0.021 Uiso 1 1 calc R . . . .
 C9 C 0.52682(18) 0.40936(15) 0.53453(12) 0.0158(5) Uani 1 1 d . . . . .
 H9 H 0.4625 0.4256 0.5199 0.019 Uiso 1 1 calc R . . . .
 C13 C 0.84324(19) 0.21752(16) 0.26205(12) 0.0170(5) Uani 1 1 d . . . . .
 H13 H 0.8218 0.1671 0.2841 0.020 Uiso 1 1 calc R . . . .
 C10 C 0.59476(18) 0.37158(15) 0.49101(12) 0.0149(5) Uani 1 1 d . . . . .
 H10 H 0.5757 0.3616 0.4476 0.018 Uiso 1 1 calc R . . . .
 C15 C 0.93821(19) 0.28445(17) 0.17461(12) 0.0197(6) Uani 1 1 d . . . . .
 H15 H 0.9811 0.2793 0.1384 0.024 Uiso 1 1 calc R . . . .
 C16 C 0.9072(2) 0.36705(16) 0.19590(12) 0.0201(6) Uani 1 1 d . . . . .
 H16 H 0.9288 0.4173 0.1737 0.024 Uiso 1 1 calc R . . . .
 C12 C 0.81284(18) 0.30022(16) 0.28432(11) 0.0135(5) Uani 1 1 d . . . . .
 C14 C 0.90531(19) 0.20964(17) 0.20721(12) 0.0185(5) Uani 1 1 d . . . . .
 H14 H 0.9248 0.1541 0.1924 0.022 Uiso 1 1 calc R . . . .
 C3 C 0.89667(17) 0.26684(15) 0.41939(11) 0.0114(5) Uani 1 1 d . . . . .
 H3 H 0.8850 0.2092 0.3989 0.014 Uiso 1 1 calc R . . . .
 C18 C 1.10106(18) 0.44164(16) 0.39591(12) 0.0135(5) Uani 1 1 d . . . . .
 H18 H 1.1029 0.5010 0.4150 0.016 Uiso 1 1 calc R . . . .
 C20 C 1.0966(2) 0.45264(17) 0.32169(12) 0.0191(5) Uani 1 1 d . . . . .
 H20A H 1.1049 0.3962 0.3010 0.029 Uiso 1 1 calc GR . . . .
 H20B H 1.1500 0.4915 0.3077 0.029 Uiso 1 1 calc GR . . . .
 H20C H 1.0321 0.4772 0.3095 0.029 Uiso 1 1 calc GR . . . .
 C19 C 1.19756(18) 0.39433(16) 0.41820(13) 0.0174(5) Uani 1 1 d . . . . .
 H19A H 1.1958 0.3864 0.4651 0.026 Uiso 1 1 calc GR . . . .
 H19B H 1.2559 0.4291 0.4065 0.026 Uiso 1 1 calc GR . . . .
 H19C H 1.2017 0.3378 0.3971 0.026 Uiso 1 1 calc GR . . . .
 C11 C 0.74726(18) 0.30790(16) 0.34491(11) 0.0144(5) Uani 1 1 d . . . . .
 H11A H 0.6968 0.3537 0.3380 0.017 Uiso 1 1 calc R . . . .
 H11B H 0.7115 0.2527 0.3517 0.017 Uiso 1 1 calc R . . . .
 C2 C 0.86621(17) 0.26515(16) 0.49225(11) 0.0126(5) Uani 1 1 d . . . . .
 H2A H 0.9010 0.3085 0.5192 0.015 Uiso 1 1 calc R . . . .
 H2B H 0.8686 0.2070 0.5122 0.015 Uiso 1 1 calc R . . . .
 C1 C 0.75999(17) 0.29355(15) 0.46937(11) 0.0115(5) Uani 1 1 d . . . . .
 H1 H 0.7224 0.2398 0.4579 0.014 Uiso 1 1 calc R . . . .
 C5 C 0.69197(18) 0.34850(15) 0.51229(11) 0.0123(5) Uani 1 1 d . . . . .
 O1 O 0.68405(13) 0.41558(11) 0.68385(8) 0.0199(4) Uani 1 1 d . . . . .
 C6 C 0.71920(18) 0.36493(15) 0.57699(11) 0.0133(5) Uani 1 1 d . . . . .
 H6 H 0.7844 0.3511 0.5913 0.016 Uiso 1 1 calc R . . . .
 C21 C 0.6148(2) 0.39122(18) 0.73462(13) 0.0237(6) Uani 1 1 d . . . . .
 H21A H 0.5963 0.3303 0.7295 0.036 Uiso 1 1 calc GR . . . .
 H21B H 0.5550 0.4273 0.7318 0.036 Uiso 1 1 calc GR . . . .
 H21C H 0.6465 0.3996 0.7767 0.036 Uiso 1 1 calc GR . . . .

loop_
  _atom_site_aniso_label
  _atom_site_aniso_U_11
  _atom_site_aniso_U_22
  _atom_site_aniso_U_33
  _atom_site_aniso_U_23
  _atom_site_aniso_U_13
  _atom_site_aniso_U_12
 Pd1 0.00876(10) 0.01015(10) 0.00898(9) 0.00076(6) 0.00031(7) 0.00079(7)
 Cl1 0.0153(3) 0.0111(3) 0.0141(3) 0.0002(2) -0.0010(2) -0.0004(2)
 Cl2 0.0109(3) 0.0182(3) 0.0237(3) 0.0046(2) 0.0008(2) 0.0041(2)
 N1 0.0074(9) 0.0136(10) 0.0088(9) 0.0001(8) 0.0006(7) 0.0009(8)
 N2 0.0108(10) 0.0112(10) 0.0121(10) -0.0007(8) 0.0007(8) 0.0000(8)
 C8 0.0169(13) 0.0119(12) 0.0226(13) -0.0041(10) 0.0063(10) -0.0010(10)
 C7 0.0165(13) 0.0129(12) 0.0164(12) -0.0032(10) 0.0018(10) -0.0042(10)
 C4 0.0126(12) 0.0108(12) 0.0119(11) -0.0002(9) 0.0013(9) 0.0013(10)
 C17 0.0223(13) 0.0166(12) 0.0135(12) -0.0002(10) -0.0044(10) 0.0021(11)
 C9 0.0106(12) 0.0128(12) 0.0241(13) 0.0033(10) -0.0004(10) 0.0006(10)
 C13 0.0219(13) 0.0159(12) 0.0131(12) 0.0012(10) -0.0020(10) -0.0024(11)
 C10 0.0154(12) 0.0150(12) 0.0144(12) 0.0023(10) 0.0003(10) -0.0021(10)
 C15 0.0195(13) 0.0287(14) 0.0109(12) -0.0018(10) 0.0017(10) -0.0003(12)
 C16 0.0276(14) 0.0197(13) 0.0132(12) 0.0045(10) -0.0013(11) -0.0057(12)
 C12 0.0121(12) 0.0180(12) 0.0103(11) -0.0005(9) -0.0044(9) -0.0007(10)
 C14 0.0217(13) 0.0200(13) 0.0139(12) -0.0046(10) -0.0010(10) 0.0015(11)
 C3 0.0110(11) 0.0105(11) 0.0129(11) -0.0008(9) -0.0002(9) 0.0030(10)
 C18 0.0094(11) 0.0127(12) 0.0183(12) 0.0009(9) 0.0020(10) -0.0017(10)
 C20 0.0167(13) 0.0230(14) 0.0178(13) 0.0066(10) 0.0034(11) 0.0000(11)
 C19 0.0106(12) 0.0168(13) 0.0249(14) 0.0038(10) -0.0001(10) 0.0002(10)
 C11 0.0128(12) 0.0181(12) 0.0122(11) -0.0023(10) -0.0022(10) -0.0029(10)
 C2 0.0133(12) 0.0138(12) 0.0108(11) 0.0011(9) 0.0018(9) -0.0011(10)
 C1 0.0127(11) 0.0117(11) 0.0102(11) 0.0020(9) 0.0016(9) -0.0012(10)
 C5 0.0114(12) 0.0101(11) 0.0154(12) 0.0024(9) 0.0032(9) -0.0023(9)
 O1 0.0197(9) 0.0274(10) 0.0127(9) -0.0050(7) 0.0036(7) -0.0051(8)
 C6 0.0089(11) 0.0135(12) 0.0175(12) 0.0015(9) 0.0006(9) -0.0013(10)
 C21 0.0254(15) 0.0278(15) 0.0179(13) 0.0000(11) 0.0089(11) -0.0006(12)

_geom_special_details
;
 All esds (except the esd in the dihedral angle between two l.s. planes)
 are estimated using the full covariance matrix.  The cell esds are taken
 into account individually in the estimation of esds in distances, angles
 and torsion angles; correlations between esds in cell parameters are only
 used when they are defined by crystal symmetry.  An approximate (isotropic)
 treatment of cell esds is used for estimating esds involving l.s. planes.
;
loop_
  _geom_bond_atom_site_label_1
  _geom_bond_atom_site_label_2
  _geom_bond_distance
  _geom_bond_site_symmetry_2
  _geom_bond_publ_flag
 Pd1 Cl1 2.3212(6) . ?
 Pd1 Cl2 2.3074(6) . ?
 Pd1 N1 2.0837(19) . ?
 Pd1 N2 2.0791(19) . ?
 N1 C3 1.531(3) . ?
 N1 C11 1.501(3) . ?
 N1 C1 1.544(3) . ?
 N2 H2 0.9800 . ?
 N2 C4 1.495(3) . ?
 N2 C18 1.506(3) . ?
 C8 H8 0.9300 . ?
 C8 C7 1.383(4) . ?
 C8 C9 1.383(3) . ?
 C7 O1 1.376(3) . ?
 C7 C6 1.387(3) . ?
 C4 H4A 0.9700 . ?
 C4 H4B 0.9700 . ?
 C4 C3 1.494(3) . ?
 C17 H17 0.9300 . ?
 C17 C16 1.386(4) . ?
 C17 C12 1.390(3) . ?
 C9 H9 0.9300 . ?
 C9 C10 1.382(3) . ?
 C13 H13 0.9300 . ?
 C13 C12 1.391(3) . ?
 C13 C14 1.387(3) . ?
 C10 H10 0.9300 . ?
 C10 C5 1.395(3) . ?
 C15 H15 0.9300 . ?
 C15 C16 1.386(4) . ?
 C15 C14 1.382(4) . ?
 C16 H16 0.9300 . ?
 C12 C11 1.508(3) . ?
 C14 H14 0.9300 . ?
 C3 H3 0.9800 . ?
 C3 C2 1.534(3) . ?
 C18 H18 0.9800 . ?
 C18 C20 1.518(3) . ?
 C18 C19 1.527(3) . ?
 C20 H20A 0.9600 . ?
 C20 H20B 0.9600 . ?
 C20 H20C 0.9600 . ?
 C19 H19A 0.9600 . ?
 C19 H19B 0.9600 . ?
 C19 H19C 0.9600 . ?
 C11 H11A 0.9700 . ?
 C11 H11B 0.9700 . ?
 C2 H2A 0.9700 . ?
 C2 H2B 0.9700 . ?
 C2 C1 1.534(3) . ?
 C1 H1 0.9800 . ?
 C1 C5 1.502(3) . ?
 C5 C6 1.385(3) . ?
 O1 C21 1.425(3) . ?
 C6 H6 0.9300 . ?
 C21 H21A 0.9600 . ?
 C21 H21B 0.9600 . ?
 C21 H21C 0.9600 . ?

loop_
  _geom_angle_atom_site_label_1
  _geom_angle_atom_site_label_2
  _geom_angle_atom_site_label_3
  _geom_angle
  _geom_angle_site_symmetry_1
  _geom_angle_site_symmetry_3
  _geom_angle_publ_flag
 Cl2 Pd1 Cl1 88.41(2) . . ?
 N1 Pd1 Cl1 177.36(5) . . ?
 N1 Pd1 Cl2 93.00(5) . . ?
 N2 Pd1 Cl1 92.90(5) . . ?
 N2 Pd1 Cl2 176.82(5) . . ?
 N2 Pd1 N1 85.81(7) . . ?
 C3 N1 Pd1 106.64(13) . . ?
 C3 N1 C1 86.41(15) . . ?
 C11 N1 Pd1 115.18(14) . . ?
 C11 N1 C3 115.03(17) . . ?
 C11 N1 C1 113.32(18) . . ?
 C1 N1 Pd1 116.75(13) . . ?
 Pd1 N2 H2 105.6 . . ?
 C4 N2 Pd1 107.05(14) . . ?
 C4 N2 H2 105.6 . . ?
 C4 N2 C18 112.70(17) . . ?
 C18 N2 Pd1 119.13(14) . . ?
 C18 N2 H2 105.6 . . ?
 C7 C8 H8 120.3 . . ?
 C7 C8 C9 119.5(2) . . ?
 C9 C8 H8 120.3 . . ?
 C8 C7 C6 120.0(2) . . ?
 O1 C7 C8 123.5(2) . . ?
 O1 C7 C6 116.5(2) . . ?
 N2 C4 H4A 109.6 . . ?
 N2 C4 H4B 109.6 . . ?
 H4A C4 H4B 108.2 . . ?
 C3 C4 N2 110.12(18) . . ?
 C3 C4 H4A 109.6 . . ?
 C3 C4 H4B 109.6 . . ?
 C16 C17 H17 119.9 . . ?
 C16 C17 C12 120.3(2) . . ?
 C12 C17 H17 119.9 . . ?
 C8 C9 H9 119.6 . . ?
 C10 C9 C8 120.8(2) . . ?
 C10 C9 H9 119.6 . . ?
 C12 C13 H13 119.7 . . ?
 C14 C13 H13 119.7 . . ?
 C14 C13 C12 120.5(2) . . ?
 C9 C10 H10 120.0 . . ?
 C9 C10 C5 119.9(2) . . ?
 C5 C10 H10 120.0 . . ?
 C16 C15 H15 120.0 . . ?
 C14 C15 H15 120.0 . . ?
 C14 C15 C16 119.9(2) . . ?
 C17 C16 C15 120.2(2) . . ?
 C17 C16 H16 119.9 . . ?
 C15 C16 H16 119.9 . . ?
 C17 C12 C13 119.1(2) . . ?
 C17 C12 C11 120.9(2) . . ?
 C13 C12 C11 120.0(2) . . ?
 C13 C14 H14 120.0 . . ?
 C15 C14 C13 119.9(2) . . ?
 C15 C14 H14 120.0 . . ?
 N1 C3 H3 110.7 . . ?
 N1 C3 C2 89.44(16) . . ?
 C4 C3 N1 112.94(18) . . ?
 C4 C3 H3 110.7 . . ?
 C4 C3 C2 120.51(19) . . ?
 C2 C3 H3 110.7 . . ?
 N2 C18 H18 107.1 . . ?
 N2 C18 C20 111.62(19) . . ?
 N2 C18 C19 111.48(18) . . ?
 C20 C18 H18 107.1 . . ?
 C20 C18 C19 112.2(2) . . ?
 C19 C18 H18 107.1 . . ?
 C18 C20 H20A 109.5 . . ?
 C18 C20 H20B 109.5 . . ?
 C18 C20 H20C 109.5 . . ?
 H20A C20 H20B 109.5 . . ?
 H20A C20 H20C 109.5 . . ?
 H20B C20 H20C 109.5 . . ?
 C18 C19 H19A 109.5 . . ?
 C18 C19 H19B 109.5 . . ?
 C18 C19 H19C 109.5 . . ?
 H19A C19 H19B 109.5 . . ?
 H19A C19 H19C 109.5 . . ?
 H19B C19 H19C 109.5 . . ?
 N1 C11 C12 112.40(19) . . ?
 N1 C11 H11A 109.1 . . ?
 N1 C11 H11B 109.1 . . ?
 C12 C11 H11A 109.1 . . ?
 C12 C11 H11B 109.1 . . ?
 H11A C11 H11B 107.9 . . ?
 C3 C2 H2A 114.2 . . ?
 C3 C2 H2B 114.2 . . ?
 C3 C2 C1 86.61(16) . . ?
 H2A C2 H2B 111.4 . . ?
 C1 C2 H2A 114.2 . . ?
 C1 C2 H2B 114.2 . . ?
 N1 C1 H1 107.3 . . ?
 C2 C1 N1 88.95(16) . . ?
 C2 C1 H1 107.3 . . ?
 C5 C1 N1 122.51(19) . . ?
 C5 C1 C2 121.48(19) . . ?
 C5 C1 H1 107.3 . . ?
 C10 C5 C1 120.4(2) . . ?
 C6 C5 C10 119.1(2) . . ?
 C6 C5 C1 119.8(2) . . ?
 C7 O1 C21 115.42(19) . . ?
 C7 C6 H6 119.7 . . ?
 C5 C6 C7 120.7(2) . . ?
 C5 C6 H6 119.7 . . ?
 O1 C21 H21A 109.5 . . ?
 O1 C21 H21B 109.5 . . ?
 O1 C21 H21C 109.5 . . ?
 H21A C21 H21B 109.5 . . ?
 H21A C21 H21C 109.5 . . ?
 H21B C21 H21C 109.5 . . ?

loop_
  _geom_torsion_atom_site_label_1
  _geom_torsion_atom_site_label_2
  _geom_torsion_atom_site_label_3
  _geom_torsion_atom_site_label_4
  _geom_torsion
  _geom_torsion_site_symmetry_1
  _geom_torsion_site_symmetry_2
  _geom_torsion_site_symmetry_3
  _geom_torsion_site_symmetry_4
  _geom_torsion_publ_flag
 Pd1 N1 C3 C4 -28.2(2) . . . . ?
 Pd1 N1 C3 C2 94.97(14) . . . . ?
 Pd1 N1 C11 C12 70.8(2) . . . . ?
 Pd1 N1 C1 C2 -84.94(16) . . . . ?
 Pd1 N1 C1 C5 42.5(3) . . . . ?
 Pd1 N2 C4 C3 -40.1(2) . . . . ?
 Pd1 N2 C18 C20 -61.2(2) . . . . ?
 Pd1 N2 C18 C19 172.36(15) . . . . ?
 N1 C3 C2 C1 22.03(16) . . . . ?
 N1 C1 C5 C10 70.2(3) . . . . ?
 N1 C1 C5 C6 -119.8(2) . . . . ?
 N2 C4 C3 N1 46.8(2) . . . . ?
 N2 C4 C3 C2 -56.9(3) . . . . ?
 C8 C7 O1 C21 44.2(3) . . . . ?
 C8 C7 C6 C5 -0.7(4) . . . . ?
 C8 C9 C10 C5 -1.1(3) . . . . ?
 C7 C8 C9 C10 2.0(4) . . . . ?
 C4 N2 C18 C20 65.4(2) . . . . ?
 C4 N2 C18 C19 -61.0(2) . . . . ?
 C4 C3 C2 C1 138.6(2) . . . . ?
 C17 C12 C11 N1 -81.2(3) . . . . ?
 C9 C8 C7 O1 178.2(2) . . . . ?
 C9 C8 C7 C6 -1.1(4) . . . . ?
 C9 C10 C5 C1 169.4(2) . . . . ?
 C9 C10 C5 C6 -0.7(3) . . . . ?
 C13 C12 C11 N1 98.5(3) . . . . ?
 C10 C5 C6 C7 1.6(3) . . . . ?
 C16 C17 C12 C13 -1.9(4) . . . . ?
 C16 C17 C12 C11 177.8(2) . . . . ?
 C16 C15 C14 C13 -1.5(4) . . . . ?
 C12 C17 C16 C15 1.0(4) . . . . ?
 C12 C13 C14 C15 0.6(4) . . . . ?
 C14 C13 C12 C17 1.1(4) . . . . ?
 C14 C13 C12 C11 -178.6(2) . . . . ?
 C14 C15 C16 C17 0.7(4) . . . . ?
 C3 N1 C11 C12 -53.9(3) . . . . ?
 C3 N1 C1 C2 21.90(16) . . . . ?
 C3 N1 C1 C5 149.3(2) . . . . ?
 C3 C2 C1 N1 -21.84(16) . . . . ?
 C3 C2 C1 C5 -150.1(2) . . . . ?
 C18 N2 C4 C3 -173.01(18) . . . . ?
 C11 N1 C3 C4 100.8(2) . . . . ?
 C11 N1 C3 C2 -136.01(19) . . . . ?
 C11 N1 C1 C2 137.66(19) . . . . ?
 C11 N1 C1 C5 -94.9(2) . . . . ?
 C2 C1 C5 C10 -178.4(2) . . . . ?
 C2 C1 C5 C6 -8.4(3) . . . . ?
 C1 N1 C3 C4 -145.07(19) . . . . ?
 C1 N1 C3 C2 -21.90(16) . . . . ?
 C1 N1 C11 C12 -151.11(19) . . . . ?
 C1 C5 C6 C7 -168.5(2) . . . . ?
 O1 C7 C6 C5 180.0(2) . . . . ?
 C6 C7 O1 C21 -136.5(2) . . . . ?

_shelx_res_file
;
TITL AY3-299 in Pbca #61
REM reset to Pbca #61
CELL 0.71073 13.156272 15.152694 20.320709 90 90 90
ZERR 8 0.000286 0.000349 0.000409 0 0 0
LATT 1
SYMM 0.5-X,-Y,0.5+Z
SYMM 0.5+X,0.5-Y,-Z
SYMM -X,0.5+Y,0.5-Z
SFAC C H Cl N O Pd
UNIT 168 224 16 16 8 8

L.S. 20 0 0
PLAN  5
BOND
MORE -1
BOND $H
CONF
fmap 2 53
acta
SHEL 7 0.8
REM <olex2.extras>
REM <HklSrc "%.\\AY3-299.hkl">
REM </olex2.extras>

WGHT    0.016000    3.727000
FVAR       1.08482
PD1   6    0.866569    0.457059    0.408812    11.00000    0.00876    0.01015 =
         0.00898    0.00076    0.00031    0.00079
CL1   3    0.934504    0.597956    0.417494    11.00000    0.01525    0.01108 =
         0.01413    0.00025   -0.00096   -0.00038
CL2   3    0.710436    0.520690    0.388224    11.00000    0.01085    0.01815 =
         0.02372    0.00460    0.00084    0.00410
N1    4    0.807925    0.329403    0.405407    11.00000    0.00736    0.01364 =
         0.00883    0.00012    0.00062    0.00093
N2    4    1.007131    0.396937    0.422087    11.00000    0.01078    0.01121 =
         0.01206   -0.00068    0.00066   -0.00003
AFIX  13
H2    2    1.016795    0.393130    0.469821    11.00000   -1.20000
AFIX   0
C8    1    0.553351    0.423349    0.599565    11.00000    0.01685    0.01186 =
         0.02258   -0.00411    0.00629   -0.00099
AFIX  43
H8    2    0.506469    0.447095    0.628886    11.00000   -1.20000
AFIX   0
C7    1    0.650145    0.401739    0.620636    11.00000    0.01649    0.01292 =
         0.01637   -0.00324    0.00176   -0.00419
C4    1    0.996993    0.303790    0.398780    11.00000    0.01262    0.01079 =
         0.01190   -0.00017    0.00134    0.00130
AFIX  23
H4A   2    1.002608    0.301958    0.351204    11.00000   -1.20000
H4B   2    1.051383    0.268280    0.417150    11.00000   -1.20000
AFIX   0
C17   1    0.844158    0.374971    0.250197    11.00000    0.02227    0.01656 =
         0.01346   -0.00019   -0.00442    0.00211
AFIX  43
H17   2    0.822703    0.430500    0.263874    11.00000   -1.20000
AFIX   0
C9    1    0.526819    0.409363    0.534526    11.00000    0.01057    0.01279 =
         0.02412    0.00330   -0.00043    0.00063
AFIX  43
H9    2    0.462486    0.425586    0.519920    11.00000   -1.20000
AFIX   0
C13   1    0.843239    0.217521    0.262052    11.00000    0.02193    0.01591 =
         0.01314    0.00116   -0.00199   -0.00242
AFIX  43
H13   2    0.821756    0.167098    0.284128    11.00000   -1.20000
AFIX   0
C10   1    0.594758    0.371581    0.491012    11.00000    0.01536    0.01504 =
         0.01445    0.00234    0.00034   -0.00208
AFIX  43
H10   2    0.575693    0.361550    0.447581    11.00000   -1.20000
AFIX   0
C15   1    0.938214    0.284452    0.174612    11.00000    0.01949    0.02872 =
         0.01088   -0.00177    0.00165   -0.00028
AFIX  43
H15   2    0.981113    0.279347    0.138437    11.00000   -1.20000
AFIX   0
C16   1    0.907207    0.367045    0.195898    11.00000    0.02755    0.01967 =
         0.01318    0.00455   -0.00125   -0.00568
AFIX  43
H16   2    0.928780    0.417320    0.173671    11.00000   -1.20000
AFIX   0
C12   1    0.812845    0.300221    0.284317    11.00000    0.01210    0.01802 =
         0.01035   -0.00054   -0.00435   -0.00074
C14   1    0.905312    0.209642    0.207206    11.00000    0.02172    0.02003 =
         0.01385   -0.00460   -0.00102    0.00152
AFIX  43
H14   2    0.924781    0.154096    0.192372    11.00000   -1.20000
AFIX   0
C3    1    0.896673    0.266836    0.419388    11.00000    0.01103    0.01045 =
         0.01286   -0.00082   -0.00016    0.00301
AFIX  13
H3    2    0.884989    0.209163    0.398915    11.00000   -1.20000
AFIX   0
C18   1    1.101059    0.441645    0.395907    11.00000    0.00940    0.01275 =
         0.01828    0.00093    0.00195   -0.00169
AFIX  13
H18   2    1.102887    0.501019    0.414991    11.00000   -1.20000
AFIX   0
C20   1    1.096601    0.452641    0.321694    11.00000    0.01667    0.02298 =
         0.01779    0.00659    0.00343    0.00000
AFIX 137
H20A  2    1.104894    0.396159    0.300977    11.00000   -1.50000
H20B  2    1.150041    0.491480    0.307693    11.00000   -1.50000
H20C  2    1.032050    0.477234    0.309490    11.00000   -1.50000
AFIX   0
C19   1    1.197565    0.394332    0.418200    11.00000    0.01064    0.01681 =
         0.02486    0.00385   -0.00006    0.00017
AFIX 137
H19A  2    1.195834    0.386401    0.465057    11.00000   -1.50000
H19B  2    1.255853    0.429062    0.406494    11.00000   -1.50000
H19C  2    1.201686    0.337783    0.397065    11.00000   -1.50000
AFIX   0
C11   1    0.747259    0.307904    0.344910    11.00000    0.01284    0.01807 =
         0.01218   -0.00230   -0.00218   -0.00289
AFIX  23
H11A  2    0.696846    0.353677    0.337959    11.00000   -1.20000
H11B  2    0.711534    0.252661    0.351746    11.00000   -1.20000
AFIX   0
C2    1    0.866210    0.265150    0.492254    11.00000    0.01335    0.01379 =
         0.01077    0.00110    0.00182   -0.00106
AFIX  23
H2A   2    0.900962    0.308538    0.519191    11.00000   -1.20000
H2B   2    0.868556    0.207032    0.512206    11.00000   -1.20000
AFIX   0
C1    1    0.759986    0.293546    0.469373    11.00000    0.01266    0.01167 =
         0.01022    0.00204    0.00160   -0.00125
AFIX  13
H1    2    0.722445    0.239840    0.457915    11.00000   -1.20000
AFIX   0
C5    1    0.691968    0.348499    0.512295    11.00000    0.01135    0.01009 =
         0.01539    0.00237    0.00320   -0.00230
O1    5    0.684045    0.415582    0.683851    11.00000    0.01971    0.02741 =
         0.01268   -0.00500    0.00363   -0.00506
C6    1    0.719201    0.364929    0.576987    11.00000    0.00889    0.01350 =
         0.01746    0.00146    0.00063   -0.00129
AFIX  43
H6    2    0.784441    0.351138    0.591294    11.00000   -1.20000
AFIX   0
C21   1    0.614810    0.391217    0.734622    11.00000    0.02543    0.02780 =
         0.01792    0.00001    0.00888   -0.00056
AFIX 137
H21A  2    0.596266    0.330325    0.729523    11.00000   -1.50000
H21B  2    0.555017    0.427338    0.731831    11.00000   -1.50000
H21C  2    0.646502    0.399574    0.776717    11.00000   -1.50000
AFIX   0
HKLF 4

REM  AY3-299 in Pbca #61
REM R1 =  0.0244 for    3555 Fo > 4sig(Fo)  and  0.0334 for all    4143 data
REM    247 parameters refined using      0 restraints

END

WGHT      0.0161      3.7322

REM Highest difference peak  0.457,  deepest hole -0.500,  1-sigma level  0.084
Q1    1   1.1367  0.5397  0.2267  11.00000  0.05    0.46
Q2    1   0.7809  0.3197  0.4393  11.00000  0.05    0.45
Q3    1   0.8236  0.3760  0.4035  11.00000  0.05    0.42
Q4    1   0.9429  0.3004  0.4162  11.00000  0.05    0.38
Q5    1   0.7022  0.5164  0.4236  11.00000  0.05    0.38
;
_shelx_res_checksum               12054
_shelx_hkl_file
;
   0   0   3 48.4317 28.0872   4
   0   0   4 136632. 883.183   4
   0   0   5 140.853 52.2316   4
   0   0   6 355242. 1759.24   4
   0   0   7 205.020 68.4040   4
   0   0   8 865.614 106.424   4
   0   0   9 130.957 60.1814   4
   0   0  10 287393. 2036.59   4
   0   0  11 360.999 95.4702   4
   0   0  12 159199. 1676.16   4
   0   0  13 394.386 108.735   4
   0   0 -14 12362.7 499.529   4
   0   0  14 12818.1 521.397   4
   0   0  15 340.103 101.026   4
   0   0 -15 624.955 129.161   4
   0   0 -16 57639.4 1165.62   4
   0   0  16 55498.4 1171.02   4
   0   0 -17 1048.49 181.714   4
   0   0 -18 31176.5 922.419   4
   0   0 -19 1371.83 212.458   4
   0   0 -20 3462.93 337.913   4
   0   0 -21 961.301 192.092   4
   0   0  21 867.871 191.732   2
   0   0 -22 23465.5 920.596   4
   0   0  22 23584.4 940.202   2
   0   0  23 494.269 155.792   2
   0   0 -23 474.513 160.547   4
   0   0  24 10760.3 678.763   2
   0   0  25 78.4446 81.6532   2
   0   0  26 1073.33 234.550   2
   0  -1   2-0.35820 16.1811   4
   0   1   3 10.0106 18.5071   4
   0  -1   3 16.2324 20.2748   4
   0  -1   4 29.7063 27.9810   4
   0   1   4 13.6897 24.1598   4
   0  -1   5 56.8569 29.1517   4
   0   1   5 14.2555 30.5840   4
   0   1   6 8.27340 32.7714   4
   0  -1   6 7.43988 30.8956   4
   0  -1   7-1.12904 29.2850   4
   0   1   7-11.2821 36.9634   4
   0   1   8-31.7520 41.7326   4
   0  -1   8-2.59151 33.1046   4
   0   1   9 12.3256 26.7835   4
   0  -1   9 0.41889 40.4110   4
   0  -1  10 41.4492 45.7831   4
   0   1  10-16.1750 47.2466   4
   0  -1  11-4.17962 50.9551   4
   0   1  11 24.3389 37.9718   4
   0  -1  12 70.4197 55.8167   4
   0   1  12-56.0206 64.2306   4
   0   1  13 19.3666 47.7820   4
   0  -1 -13 58.7153 50.1021   4
   0  -1  13 18.0608 50.7852   4
   0   1 -14-19.9939 58.2172   4
   0  -1 -14-126.404 73.8182   4
   0  -1  14-33.4934 56.7178   4
   0   1  14-8.34818 42.7072   4
   0  -1  15 30.0731 46.8205   4
   0   1  15-4.71004 61.4378   4
   0   1 -15 87.1056 63.8218   4
   0  -1 -15 37.6608 63.4734   4
   0   1  16 14.1787 55.9896   4
   0   1 -16-33.8960 61.3250   4
   0  -1  16 97.3610 63.5686   4
   0  -1 -16 35.0318 51.2306   4
   0   1 -17 24.9122 67.4970   4
   0  -1 -17 13.5791 50.2252   4
   0  -1 -18-29.6964 62.6071   4
   0   1 -18 38.5313 55.4642   4
   0   1  18 8.43985 67.2339   2
   0   1  19 62.8551 76.3898   2
   0   1 -19-132.418 84.9903   4
   0  -1 -19-39.0774 79.2665   4
   0  -1 -20-180.238 102.743   4
   0   1 -20-212.486 103.026   4
   0   1  20-210.592 102.911   2
   0  -1 -21-130.999 98.0966   4
   0   1 -21-276.201 114.114   4
   0   1  21-27.6315 100.622   2
   0   1 -22-43.2006 70.2553   4
   0  -1  22-29.9617 91.1032   2
   0   1  22-38.0534 70.0812   2
   0   1 -23 30.3475 84.7796   4
   0   1  23 72.0305 87.5365   2
   0  -1  23-70.1214 121.132   2
   0   1 -24-0.64739 81.5292   4
   0  -1  24 82.0497 89.7665   2
   0   1  24 28.6529 74.1309   2
   0   1 -25-37.2840 100.081   4
   0   1  25-23.8872 93.4006   2
   0  -1  25-109.102 82.0911   2
   0  -1  26-150.583 118.479   2
   0   2   0 67582.3 475.471   1
   0   2  -1 10997.5 191.813   1
   0  -2  -2 22821.5 313.412   2
   0  -2  -3 17825.6 306.384   2
   0  -2   4 188136. 1121.66   4
   0   2   4 190925. 1046.67   4
   0  -2   5 65.4695 38.1857   4
   0   2   5 48.1347 32.3830   4
   0  -2   6 138965. 1144.80   4
   0   2   6 138946. 1071.79   4
   0   2   7 4224.45 205.180   4
   0  -2   7 4245.27 216.454   4
   0  -2   8 623.254 94.6373   4
   0   2   8 759.115 98.1086   4
   0   2   9 15107.7 442.890   4
   0  -2   9 14112.7 443.219   4
   0  -2  10 63833.5 992.687   4
   0   2  10 66775.9 982.822   4
   0  -2 -11 752.977 120.110   4
   0  -2  11 723.405 115.912   4
   0   2  11 592.514 101.347   4
   0   2  12 19387.6 590.396   4
   0  -2 -12 17727.2 560.989   4
   0  -2  12 17479.7 578.589   4
   0   2  13 16470.8 569.913   4
   0  -2  13 14734.7 554.081   4
   0  -2 -13 14819.2 538.135   4
   0   2 -13 15691.1 547.903   4
   0   2  14 18313.0 624.239   4
   0  -2  14 18121.3 637.823   4
   0  -2 -14 17992.9 617.345   4
   0   2  14 18498.3 646.501   2
   0   2 -14 17688.8 600.634   4
   0   2  15 6065.89 373.432   4
   0   2 -15 5597.43 351.330   4
   0   2  15 6174.79 389.195   2
   0  -2  15 5642.13 372.309   4
   0  -2 -15 5684.74 362.275   4
   0  -2 -16 11757.0 542.052   4
   0   2  16 13705.2 602.642   2
   0   2  16 14098.0 585.260   4
   0   2 -16 13316.1 555.864   4
   0  -2  16 13265.7 593.511   4
   0   2  17 2967.13 293.492   2
   0  -2 -17 3662.02 315.436   4
   0   2 -17 3588.71 302.643   4
   0   2 -18 5301.74 382.254   4
   0  -2 -18 5361.59 399.701   4
   0   2  18 5566.22 414.531   2
   0   2  19 14299.7 680.749   2
   0   2 -19 13931.1 635.402   4
   0   2  20 1823.30 261.097   2
   0   2 -20 1704.49 236.570   4
   0   2  21 391.128 148.614   2
   0   2 -21 291.380 120.850   4
   0   2 -22 12912.2 676.542   4
   0   2  22 13132.7 718.098   2
   0   2 -23 3739.21 379.474   4
   0   2  23 3967.91 415.173   2
   0   2 -24 279.118 130.397   4
   0   2  24 282.614 130.590   2
   0  -2  24 368.014 123.582   2
   0   2  25 7294.45 591.201   2
   0  -2  25 7131.28 557.529   2
   0   2 -25 6784.17 543.589   4
   0  -2  26 1722.09 287.792   2
   0   3   0-2.04205 23.7438   1
   0   3  -1 1.82787 23.8743   1
   0  -3   1 8.35586 22.9215   1
   0  -3   2 11.9084 22.7983   1
   0  -3  -2 4.25587 25.3252   2
   0   3   3-4.87849 27.2513   2
   0  -3  -3 30.8996 26.0319   2
   0  -3  -4 48.3438 32.2543   2
   0   3   5 16.5544 26.3072   4
   0   3   6-1.23958 28.0808   4
   0   3   7 6.76187 28.6903   4
   0   3   8 57.0154 38.7095   4
   0  -3   8-13.5881 39.5370   4
   0   3   9 13.1807 33.7894   4
   0  -3   9-24.8562 41.5262   4
   0   3  10 1.39449 37.5799   4
   0  -3  10-13.3112 46.2401   4
   0  -3  11 9.20884 43.7606   4
   0   3  11 7.21235 29.7493   4
   0   3 -12 15.5017 42.9308   4
   0  -3  12-13.2731 56.7837   4
   0   3  12 20.9667 36.8349   4
   0   3 -13-14.4192 41.5905   4
   0   3  13 16.7474 56.6980   2
   0   3  13-60.6025 47.5658   4
   0  -3  13 3.44816 50.3842   4
   0   3 -14-95.4816 64.7591   4
   0  -3  14-83.1713 76.7474   4
   0   3  14-54.3109 67.2186   4
   0   3  14-60.4798 61.2824   2
   0   3  15 2.80894 46.8784   2
   0   3  15-74.7970 79.1800   4
   0  -3  15-26.8585 63.0373   4
   0   3 -15 40.1019 50.9968   4
   0   3 -16-35.2970 54.1751   4
   0   3  16-14.9148 40.3414   4
   0   3  16 88.2077 68.5591   2
   0  -3  16 6.14902 47.2152   4
   0   3  17 7.91600 55.4475   2
   0   3 -17-8.04725 64.1097   4
   0   3  18 156.385 97.6364   2
   0   3 -18-22.8603 61.5830   4
   0   3  19-27.8925 63.9751   2
   0   3 -19-43.3819 65.9819   4
   0   3  20 28.8249 72.0030   2
   0   3 -20 51.9448 51.1162   4
   0   3  21 65.4122 108.675   2
   0   3 -21-97.2784 85.4821   4
   0   3  22 264.794 122.288   2
   0   3 -22-25.3947 68.5279   4
   0   3 -23-324.598 127.967   4
   0   3  23-32.2664 81.3483   2
   0   3 -24-72.1500 102.369   4
   0   3  24-92.6540 103.928   2
   0  -3  25-184.363 107.301   2
   0   3 -25-72.7477 82.0669   4
   0   3  25-50.1443 104.891   2
   0  -3  26-226.984 122.943   2
   0   4   0 2387.96 130.819   1
   0   4  -1 736.007 72.6133   1
   0  -4   1 749.669 72.5658   1
   0   4  -2 50.1162 29.2723   1
   0  -4   2 76.1099 33.1245   1
   0  -4  -2 66.3958 32.7601   2
   0  -4  -3 4059.89 177.974   2
   0  -4   3 3989.04 170.958   1
   0   4   4 31981.6 552.939   2
   0  -4  -4 32349.2 518.974   2
   0   4  -5 11341.0 321.727   4
   0  -4  -5 12684.9 346.020   2
   0   4   5 11959.8 360.952   2
   0   4   6 50.8167 43.7741   2
   0   4   6 52.0071 28.3112   4
   0   4  -6 23.8534 34.1934   4
   0   4   7 24040.0 562.670   2
   0   4   7 24291.9 504.715   4
   0   4  -7 24201.9 521.734   4
   0   4   8 5145.24 274.920   2
   0   4   8 5120.02 247.179   4
   0   4  -8 4913.85 249.296   4
   0   4   9 34522.6 670.009   4
   0   4  10 8558.03 354.746   4
   0   4  11 2083.64 188.563   4
   0   4  12 965.242 147.070   2
   0   4 -12 1086.67 145.487   4
   0   4  12 1170.46 147.178   4
   0   4  13 11006.1 503.116   2
   0   4 -13 11190.1 472.519   4
   0   4  13 11816.6 483.015   4
   0   4 -14 7208.85 394.778   4
   0   4  14 7850.40 410.490   4
   0   4  14 7243.04 425.133   2
   0   4  15 13595.9 602.427   2
   0   4  15 14600.8 582.190   4
   0   4 -15 12849.5 544.804   4
   0   4  16 8541.87 497.074   2
   0   4 -16 8463.47 459.188   4
   0   4  17 152.107 92.8572   2
   0   4 -17 19.5652 48.2696   4
   0   4 -18 5199.75 381.130   4
   0   4  18 5050.15 413.876   2
   0   4  19 18122.7 801.663   2
   0   4 -19 16726.4 703.056   4
   0   4 -20 3368.71 330.763   4
   0   4  20 3007.97 340.666   2
   0   4 -21 1554.47 236.621   4
   0   4  21 1745.31 270.830   2
   0   4 -22 988.590 197.375   4
   0   4  22 1250.08 231.855   2
   0   4 -23 6798.83 510.052   4
   0   4  23 6600.74 553.186   2
   0   4 -24 262.944 122.631   4
   0   4  24 497.599 177.043   2
   0   4  25 17486.6 946.773   2
   0   4 -25 17868.0 865.469   4
   0  -4  26 4026.51 435.259   2
   0   5   0 150.458 50.6940   1
   0  -5   1-4.47561 30.2016   1
   0   5   1-2.24599 34.7706   1
   0   5  -1 6.80454 31.8107   1
   0   5  -2 1.01762 30.5071   1
   0  -5   2-10.8083 30.4659   1
   0  -5  -2 27.4872 30.7450   2
   0  -5   3-24.9005 34.0173   1
   0  -5  -3-14.3804 33.8384   2
   0  -5  -4-19.2619 31.4452   2
   0  -5   4 33.6200 36.8624   1
   0  -5  -5 20.3756 28.9517   2
   0   5   5 11.5861 44.0205   2
   0   5   6-30.3964 53.8961   2
   0   5  -6-0.51783 31.9481   4
   0   5  -7 21.3575 36.0149   4
   0   5   7-7.58103 39.1870   2
   0   5   7 0.17706 31.4537   4
   0   5   8-25.1726 55.1359   2
   0   5  -8 62.2181 40.3527   4
   0   5   8 20.3006 32.3741   4
   0   5   9-45.6171 58.0988   2
   0   5   9 0.21499 40.7728   4
   0   5  10 39.4175 46.7876   4
   0   5  10 120.636 65.3592   2
   0   5 -11 2.17208 42.7568   4
   0   5  11 22.3893 48.5112   4
   0   5  11 33.8163 61.0026   2
   0   5  12-16.6102 55.0617   2
   0   5 -12-17.4128 50.6771   4
   0   5  12-3.49896 43.3604   4
   0   5  13 0.76573 71.4240   2
   0   5 -13-36.5049 61.7386   4
   0   5  13-5.10460 55.0687   4
   0   5 -14-35.1765 64.7056   4
   0   5  14-33.7543 69.1288   2
   0   5  14-54.7677 69.7050   4
   0   5 -15-25.6095 67.0923   4
   0   5  15 97.1101 71.3931   4
   0   5  15 97.1231 78.0964   2
   0   5 -16 20.7065 60.6173   4
   0   5  16 37.3552 66.3134   2
   0   5  17 11.3010 60.7569   2
   0   5 -17-47.6016 62.8605   4
   0   5 -18 41.0294 55.8461   4
   0   5  18-52.2195 87.0530   2
   0   5  19 33.4402 92.6647   2
   0   5 -19 210.696 110.439   4
   0   5 -20 39.1145 82.2889   4
   0   5  20-44.5745 73.4888   2
   0   5 -21 17.5828 60.8816   4
   0   5  21 76.1553 100.609   2
   0   5  22-29.2601 77.9508   2
   0   5 -22-1.70185 83.2203   4
   0   5  23-178.495 116.120   2
   0   5 -23-17.5151 66.8453   4
   0   5  24 180.301 126.492   2
   0   5 -24-97.0552 105.943   4
   0  -5  26-40.4211 70.4569   2
   0   6   0 40241.2 634.103   1
   0   6   1 43681.0 679.413   1
   0   6  -1 44090.0 654.004   1
   0  -6   2 2430.38 155.792   1
   0   6  -2 2365.19 155.105   1
   0  -6  -2 2726.96 163.322   2
   0  -6   3 156035. 1248.32   1
   0  -6  -3 154169. 1246.30   2
   0  -6  -4 26.2630 35.3714   2
   0  -6   4 12.5674 30.2217   1
   0  -6   5 2654.42 176.049   1
   0  -6  -5 2957.83 187.585   2
   0  -6  -6 8769.29 333.789   2
   0   6  -6 9320.83 334.268   4
   0   6   6 9659.41 381.600   2
   0  -6   6 9059.53 334.336   1
   0   6   7 16072.3 508.420   2
   0   6  -7 15784.0 453.779   4
   0   6   8 10631.2 373.105   4
   0   6   8 10556.2 431.319   2
   0   6   9 69297.7 1145.74   2
   0   6   9 71268.9 1005.35   4
   0   6  10 35.3922 43.8892   4
   0   6  10-17.8597 64.8776   2
   0   6 -11 1497.14 164.896   4
   0   6  11 1415.18 157.438   4
   0   6  11 1020.32 160.444   2
   0   6 -12 11631.6 475.619   4
   0   6  12 11435.1 522.532   2
   0   6  12 12007.8 471.955   4
   0   6  13 55318.0 1187.81   2
   0   6 -13 57998.6 1108.31   4
   0   6  13 57083.9 1078.15   4
   0   6 -14 431.044 107.683   4
   0   6  14 734.252 152.454   2
   0   6  14 562.201 115.557   4
   0   6 -15 50107.2 1088.99   4
   0   6  15 49420.7 1078.53   4
   0   6  15 47814.4 1187.16   2
   0   6 -16 137.680 84.2161   4
   0   6  16 144.353 96.1495   2
   0   6 -17 5175.89 376.714   4
   0   6  17 4788.90 406.637   2
   0   6 -18 8719.66 506.760   4
   0   6  18 9229.96 581.850   2
   0   6  19 23823.5 959.511   2
   0   6 -19 23300.1 845.432   4
   0   6 -20 3130.82 322.403   4
   0   6  20 3854.43 407.129   2
   0   6 -21 25361.6 925.089   4
   0   6  21 25334.2 1052.05   2
   0   6 -22 4066.26 382.294   4
   0   6  22 3561.77 411.434   2
   0   6 -23 8314.57 565.490   4
   0   6  23 7615.91 617.774   2
   0   6  24 2230.18 353.196   2
   0   6 -24 2304.84 311.051   4
   0   7   0 1038.91 126.511   1
   0   7  -1 43.2411 44.9339   1
   0   7   1 5.35115 36.5233   1
   0  -7  -2 1.04480 31.4556   2
   0  -7   2 23.7751 34.4457   1
   0   7  -2 2.16054 34.3461   1
   0  -7  -3-24.0441 37.1652   2
   0  -7   3-16.8161 34.7391   1
   0  -7  -4-14.4220 31.6939   2
   0  -7   4 45.1190 44.5368   1
   0  -7   5-27.9758 35.1701   1
   0  -7  -5-34.8879 40.6186   2
   0  -7  -6-6.33701 34.4163   2
   0  -7   6-13.3977 39.0777   1
   0  -7   7 108.306 58.6339   1
   0   7  -7 115.520 59.9368   4
   0   7   8-29.9025 59.5709   2
   0   7   8 7.52603 31.6590   4
   0   7   9 10.7058 38.7787   4
   0   7   9 11.3928 51.6919   2
   0   7 -10 1.61058 44.9842   4
   0   7  10-18.9393 71.4382   2
   0   7  10 2.83666 38.0294   4
   0   7  11 51.9618 46.3535   4
   0   7 -11-5.74965 47.9974   4
   0   7  11-84.1189 81.3736   2
   0   7  12-43.2245 59.4170   4
   0   7 -12-43.8169 58.3406   4
   0   7  12-29.5563 70.9829   2
   0   7 -13-27.0620 61.4933   4
   0   7  13-33.4179 63.9742   2
   0   7  13-12.1872 57.2425   4
   0   7  14 107.883 66.2018   4
   0   7  14 204.040 108.713   2
   0   7 -14 214.398 97.9223   4
   0   7 -15 24.9488 67.7620   4
   0   7  15-3.48798 66.4556   2
   0   7 -16-12.4395 67.5021   4
   0   7  16-86.9288 87.2344   2
   0   7  17-64.3981 101.018   2
   0   7 -17-7.52681 66.2696   4
   0   7  18 54.7290 95.6254   2
   0   7 -18-31.5694 70.1013   4
   0   7  19 2.59190 63.3986   2
   0   7 -19 82.5993 91.0076   4
   0   7 -20-116.128 86.3792   4
   0   7  20 133.083 112.499   2
   0   7  21 456.764 162.616   2
   0   7 -21 57.2037 69.8979   4
   0   7 -22-66.0118 85.8328   4
   0   7  22-120.605 100.065   2
   0   7  23-317.975 161.418   2
   0   7 -23-102.592 97.6399   4
   0   7 -24-50.8181 75.7345   4
   0   8   0 11392.9 395.229   1
   0   8  -1 30657.4 639.060   1
   0   8   1 30467.4 661.602   1
   0  -8  -2 4.92520 32.2882   2
   0   8   2 20.9666 46.2836   1
   0   8  -2-6.03438 40.9231   1
   0  -8   3 23455.9 547.285   1
   0   8  -3 23089.8 548.792   1
   0  -8  -3 22964.8 539.972   2
   0  -8  -4 21125.0 536.973   2
   0  -8   4 22254.3 549.660   1
   0  -8   5 8053.47 337.440   1
   0  -8  -5 8231.63 340.567   2
   0  -8  -6 4905.73 272.384   2
   0  -8   6 4866.47 270.830   1
   0  -8  -7 24039.0 617.855   2
   0  -8   7 23148.4 605.273   1
   0  -8   8 1754.60 173.033   1
   0   8  -9 50116.9 922.366   4
   0   8   9 48560.5 877.097   4
   0  -8   9 48817.9 929.862   1
   0   8  10 10846.4 506.758   2
   0   8 -10 10845.3 440.655   4
   0   8  10 10278.8 417.224   4
   0   8  11 1307.24 190.434   2
   0   8 -11 1756.62 184.632   4
   0   8  11 1471.98 165.070   4
   0   8  12 2307.33 253.557   2
   0   8  12 2421.45 219.783   4
   0   8 -12 2497.62 228.880   4
   0   8 -13 25833.5 749.131   4
   0   8  13 25248.6 858.004   2
   0   8  13 25855.6 732.211   4
   0   8 -14 5209.67 358.008   4
   0   8  14 5305.73 351.145   4
   0   8  14 4630.24 381.511   2
   0   8  15 11635.3 620.540   2
   0   8 -15 13509.5 587.080   4
   0   8 -16 31604.4 919.081   4
   0   8  16 31216.0 1051.97   2
   0   8 -17 301.501 104.557   4
   0   8  17 293.086 128.687   2
   0   8  18 345.457 114.448   2
   0   8 -18 290.923 106.079   4
   0   8 -19 38654.1 1115.39   4
   0   8  19 37456.6 1262.53   2
   0   8 -20 3875.03 366.442   4
   0   8  20 4102.85 437.314   2
   0   8 -21 13992.1 705.297   4
   0   8  21 14173.1 825.078   2
   0   8 -22 9952.97 609.670   4
   0   8  22 10306.9 722.443   2
   0   8 -23 5491.45 464.012   4
   0   8  23 6388.46 588.144   2
   0   8 -24 626.391 168.487   4
   0   9   0-15.9191 36.1637   1
   0   9   1 23.3115 36.7895   1
   0   9  -1-9.60354 43.5759   1
   0  -9  -2-24.3728 34.0509   2
   0   9   2 67.8469 59.4020   1
   0   9  -2 24.9244 46.4865   1
   0  -9  -3-5.89053 33.5755   2
   0   9   3-10.1543 41.3216   1
   0  -9  -3-15.7905 9.95367   3
   0  -9   3 17.1288 32.5688   1
   0   9  -3 27.0831 34.2025   1
   0  -9   4-12.1156 38.7951   1
   0  -9  -4 1.41667 33.8369   2
   0  -9  -5 10.8560 30.6747   2
   0  -9   5 50.0844 42.9192   1
   0  -9  -6-3.61799 38.6027   2
   0  -9   6 20.0023 35.9264   1
   0  -9   7-19.9647 36.8371   1
   0  -9  -7 177.029 63.4611   2
   0  -9   8-4.95654 35.6655   1
   0  -9   9-3.09367 38.1170   1
   0   9   9-0.26925 47.9160   4
   0   9  -9-14.5226 53.6919   4
   0   9 -10 41.9686 45.7841   4
   0  -9  10 12.0807 41.4207   1
   0   9  10 17.4159 39.8747   4
   0   9  11 42.4486 52.4424   4
   0   9 -11-43.4692 49.9990   4
   0  -9  11 40.6888 49.0355   1
   0  -9  12 62.4410 48.9018   1
   0   9 -12-13.4530 51.7697   4
   0   9  13 67.6158 53.2587   4
   0   9 -13 28.6712 52.7495   4
   0   9  13 21.7063 61.4157   2
   0   9  14-83.1494 105.114   2
   0   9 -14-60.3980 82.3958   4
   0   9  15-151.013 114.036   2
   0   9 -15-42.3439 72.4095   4
   0   9 -16-19.3196 53.8248   4
   0   9  16-322.054 126.964   2
   0   9  17-29.2023 106.998   2
   0   9 -17-227.128 97.5076   4
   0   9 -18 26.6790 70.1460   4
   0   9  18 184.281 115.841   2
   0   9  19-60.2264 93.5920   2
   0   9 -19 75.8972 92.5430   4
   0   9  20-225.940 130.814   2
   0   9 -20-53.0291 90.2454   4
   0   9  21 0.80630 132.543   2
   0   9 -21-16.2398 77.1339   4
   0   9 -22-52.8696 81.7165   4
   0   9  22-20.4872 68.5680   2
   0   9 -23-67.7688 92.3515   4
   0  10   0 159.868 67.9617   1
   0  10  -1 2275.12 198.879   1
   0 -10  -1 2165.52 181.245   2
   0  10   1 2160.06 196.834   1
   0  10  -2 7449.02 353.326   1
   0  10   2 7465.17 373.548   1
   0 -10  -2 7412.55 337.129   2
   0 -10  -3 3039.40 219.770   2
   0  10  -3 3050.24 223.845   1
   0  10   3 2557.74 226.200   1
   0 -10  -4 6261.02 318.473   2
   0 -10  -4 6075.08 169.996   3
   0  10  -4 5976.37 158.899   3
   0 -10   4 5934.48 314.663   1
   0 -10  -5 3714.98 249.590   2
   0 -10   5 3925.48 258.298   1
   0 -10  -6 5583.52 312.782   2
   0 -10   6 5896.88 324.404   1
   0 -10   7 3073.36 240.594   1
   0 -10  -7 3680.20 261.492   2
   0  10  -8 5.20048 52.1173   4
   0 -10   8 43.2686 45.8336   1
   0 -10   9 6730.74 371.955   1
   0  10  -9 7256.84 371.544   4
   0  10   9 7393.27 364.442   4
   0 -10  10 19093.6 646.577   1
   0  10  10 19427.2 607.248   4
   0  10 -10 18967.5 614.904   4
   0 -10  11 864.642 145.990   1
   0  10 -11 1071.59 157.884   4
   0  10  11 1259.72 161.549   4
   0  10  12 16064.5 584.699   4
   0  10 -12 14935.1 575.510   4
   0 -10  12 15749.7 624.497   1
   0  10 -13 9469.29 471.818   4
   0  10  13 8377.82 434.911   4
   0 -10  13 9960.99 507.775   1
   0  10 -14 1469.60 195.945   4
   0 -10  14 1342.10 191.446   1
   0  10 -15 7154.83 446.778   4
   0 -10  15 6399.65 438.233   1
   0  10 -16 6690.42 439.702   4
   0  10  17 2880.43 355.808   2
   0  10 -17 3114.24 309.562   4
   0  10 -18 1050.61 180.449   4
   0  10  18 1079.52 226.904   2
   0  10 -19 5631.34 437.144   4
   0  10  19 6142.23 540.953   2
   0  10  20 10982.8 737.401   2
   0  10 -20 12280.3 661.550   4
   0  10 -21 4652.79 417.414   4
   0  10  21 5128.09 524.281   2
   0  10 -22 16582.0 801.097   4
   0  10 -23 1457.77 249.814   4
   0  11   0 11.1155 43.7446   1
   0  11   1 40.7035 60.7750   1
   0  11  -1-11.4530 48.3800   1
   0 -11  -1-12.7576 37.2119   2
   0  11   2-21.0772 53.2476   1
   0  11  -2-18.0072 45.7323   1
   0 -11  -2-11.6811 34.6642   2
   0  11  -3 22.6259 42.4456   1
   0  11   3 4.87649 45.8564   1
   0 -11  -3-2.72938 35.6893   2
   0 -11  -4-15.7166 33.4348   2
   0  11   4-11.6607 42.6495   1
   0 -11   5-19.5692 44.0713   1
   0  11  -5 20.1314 13.8422   3
   0 -11  -5 9.00281 35.7055   2
   0 -11  -5-7.00314 18.9970   3
   0 -11   6 40.4771 44.6593   1
   0  11  -6-16.8023 28.6835   3
   0 -11  -6-6.64684 34.8146   2
   0 -11  -7-120.737 58.2263   2
   0 -11   7 7.96061 46.2192   1
   0 -11   8-37.6939 43.7356   1
   0  11  -8-83.6219 56.5998   4
   0  11  -9 10.9581 55.2513   4
   0 -11   9 17.8867 39.2591   1
   0  11 -10-16.8377 46.5510   4
   0 -11  10 26.9973 47.2055   1
   0  11  10-21.1517 62.7269   4
   0  11  11-10.4601 42.7314   4
   0  11 -11 73.9813 59.8797   4
   0 -11  11 146.190 71.8920   1
   0  11 -12-44.2711 65.4028   4
   0 -11  12 27.0546 57.4699   1
   0  11  12-42.9931 64.7964   4
   0  11 -13-2.32491 51.0056   4
   0 -11  13 11.4506 51.9440   1
   0  11 -14-80.2566 65.1686   4
   0 -11  14 103.304 67.3214   1
   0  11 -15-123.262 77.9925   4
   0 -11  15 50.6005 64.4547   1
   0  11 -16-69.8507 82.8763   4
   0 -11  16-76.5579 69.8943   1
   0  11 -17 92.5263 75.8247   4
   0  11 -18-137.207 93.3280   4
   0  11 -19-18.1791 97.1526   4
   0  11 -20 14.5237 71.6616   4
   0  11 -21-13.4289 69.6139   4
   0  11 -22 32.5489 65.6393   4
   0  12   0 50485.6 1033.16   1
   0  12  -1 4747.08 317.119   1
   0 -12  -1 4974.20 298.383   2
   0  12   1 4056.07 303.848   1
   0  12   2 173.339 78.2100   1
   0  12  -2 34.5222 49.9814   1
   0 -12  -2 166.363 62.0589   2
   0  12   3 8172.82 445.435   1
   0 -12  -3 9544.67 423.606   2
   0  12   4 3781.30 310.315   1
   0 -12  -4 3933.20 273.515   2
   0 -12  -5 46.1669 42.3747   2
   0  12   5 63.2356 62.3298   1
   0  12  -6 23442.5 389.990   3
   0 -12  -6 23547.9 413.165   3
   0 -12  -6 23908.5 697.086   2
   0 -12   6 23356.3 686.169   1
   0  12  -7 6203.78 244.268   3
   0 -12  -7 5794.32 240.484   3
   0 -12  -7 6186.21 364.452   2
   0 -12   7 5735.01 350.568   1
   0  12  -8 38.1164 47.1916   4
   0 -12   8 79.9122 71.5978   1
   0  12  -9 1284.38 170.087   4
   0 -12   9 1273.43 172.101   1
   0  12  10 14164.3 545.199   4
   0  12 -10 14900.2 577.327   4
   0 -12  10 14750.1 599.574   1
   0  12  11 2910.81 254.955   4
   0  12 -11 2929.18 263.287   4
   0 -12  11 2575.84 259.960   1
   0  12 -12 14084.5 586.867   4
   0 -12  12 14685.1 631.583   1
   0 -12  13 1843.38 230.588   1
   0  12 -13 1952.11 228.387   4
   0  12 -14 994.775 172.700   4
   0 -12  14 930.012 174.081   1
   0  12 -15 1028.94 176.073   4
   0  12 -16 17278.1 737.154   4
   0  12 -17-48.9409 93.3160   4
   0  12 -18 5002.81 410.726   4
   0  12 -19-50.3259 62.1172   4
   0  12 -20 4713.59 416.414   4
   0  12 -21 204.102 110.742   4
   0  12 -22 7449.16 553.761   4
   0  13   0 52.1257 74.2773   1
   0 -13   0-0.90945 42.1075   2
   0 -13  -1 4.89441 39.7740   2
   0  13   1 13.4260 55.1232   1
   0  13  -1-80.3565 65.7435   1
   0  13   2 9.17663 61.3004   1
   0  13  -2-40.7362 55.8432   1
   0 -13  -2-12.1687 38.3153   2
   0  13   3-148.166 79.5146   1
   0 -13  -3 33.7310 43.3012   2
   0  13   4-53.4292 63.6874   1
   0 -13  -4 94.6958 60.5391   2
   0  13   5 15.4138 62.7269   1
   0 -13  -5-66.4372 55.4350   2
   0 -13  -6-91.0807 58.9596   2
   0  13   6 16.0507 66.1856   1
   0  13  -7-3.24516 20.5997   3
   0 -13   7-135.576 66.5358   1
   0 -13  -7 35.4112 28.8212   3
   0  13   7-48.4892 87.9612   1
   0 -13  -7 60.7705 51.9842   2
   0  13  -8-1.20757 22.7171   3
   0 -13  -8-4.40249 37.4187   3
   0  13  -8 19.2172 56.6541   4
   0  13  -9-95.5436 46.3401   3
   0 -13   9-159.603 75.6817   1
   0  13  -9-26.8580 48.7011   4
   0  13 -10-48.6811 73.6085   4
   0 -13  10-147.234 70.9880   1
   0  13  10-126.342 68.0857   4
   0 -13  11-7.32598 67.3323   1
   0  13 -11 31.7092 52.5729   4
   0 -13  12 508.219 128.341   1
   0  13 -12-14.5828 54.7429   4
   0 -13  13 117.944 76.8144   1
   0  13 -13-63.0193 62.2297   4
   0  13 -14-176.895 89.0179   4
   0  13 -15 73.4943 66.1614   4
   0  13 -16-26.8677 90.0083   4
   0  13 -17 38.1878 80.0744   4
   0  13 -18 64.8107 79.0788   4
   0  13 -19-175.042 113.768   4
   0  13 -20 159.042 103.791   4
   0  13 -21-12.1959 67.6986   4
   0  14   0 27606.3 841.112   1
   0 -14   0 26895.9 746.175   2
   0  14   1 29963.5 884.740   1
   0 -14  -1 30956.2 795.235   2
   0  14  -1 30657.2 867.761   1
   0 -14   1 29817.0 775.250   2
   0  14  -2 9002.92 460.149   1
   0  14   2 8673.46 484.632   1
   0 -14  -2 8511.78 424.507   2
   0 -14  -3 28173.9 777.936   2
   0  14   3 27774.8 889.642   1
   0  14   4 22522.2 821.109   1
   0 -14  -4 23337.7 716.265   2
   0 -14  -5 401.190 104.189   2
   0  14   5 469.849 133.931   1
   0  14   6 42334.9 1165.67   1
   0 -14  -6 40714.5 980.405   2
   0 -14  -7 14389.6 594.358   2
   0  14   7 13647.2 678.532   1
   0 -14   8 913.928 146.494   1
   0  14  -8 615.577 129.712   4
   0  14  -8 651.965 72.5910   3
   0  14   8 653.019 160.699   1
   0 -14  -8 671.568 79.6732   3
   0  14  -9 6600.31 398.452   4
   0 -14   9 5862.35 390.552   1
   0  14 -10 12544.9 558.000   4
   0 -14  10 12631.7 579.232   1
   0 -14  11 5392.19 392.836   1
   0  14 -11 5824.56 388.796   4
   0  14 -12 20093.8 729.157   4
   0  14 -13 19162.6 728.187   4
   0  14 -14 57.3323 73.8293   4
   0  14 -15 499.792 132.471   4
   0  14 -16 14368.3 696.890   4
   0  14 -17 2288.31 288.786   4
   0  14 -18 7735.70 525.936   4
   0  14 -19 4822.86 426.240   4
   0  14 -20 280.527 96.7746   4
   0 -15   0 27.7377 45.7161   2
   0  15   0-3.47171 71.5164   1
   0  15   1 66.9023 71.7257   1
   0 -15   1-181.501 74.4080   2
   0 -15  -1-82.3326 57.9578   2
   0  15  -1 48.7577 82.0085   1
   0  15   2-182.750 96.4482   1
   0  15  -2-198.591 89.4055   1
   0 -15  -2-0.35729 60.0081   2
   0 -15  -3 37.1250 49.7599   2
   0  15   3-33.3748 78.6889   1
   0 -15  -4-70.8026 73.6878   2
   0  15   4 22.1389 64.6143   1
   0 -15  -5 68.7820 57.7169   2
   0  15   5-19.4388 62.0775   1
   0  15   6 65.0807 66.6182   1
   0  15   7-121.168 94.1401   1
   0  15   8 46.6345 94.6575   1
   0  15  -8-255.095 91.9638   4
   0  15  -9-39.9488 66.4171   4
   0  15   9-97.5649 98.4428   1
   0  15 -10 10.7927 52.0683   4
   0  15 -11-91.1358 68.2888   4
   0  15 -12-20.3936 56.5321   4
   0  15 -13-117.345 75.8589   4
   0  15 -14-31.7391 75.3360   4
   0  15 -15-24.4964 53.4412   4
   0  15 -16-12.1742 87.0871   4
   0  15 -17 55.9734 79.5701   4
   0  15 -18 71.7195 61.4627   4
   0  15 -19 172.696 105.177   4
   0  16   0 19895.6 759.814   1
   0 -16   0 19442.0 669.347   2
   0 -16   1 12274.1 529.258   2
   0  16  -1 13957.5 619.432   1
   0 -16  -1 12564.7 540.493   2
   0  16   1 12036.9 601.464   1
   0  16   2 3923.30 349.217   1
   0 -16  -2 3582.10 293.309   2
   0 -16   2 3737.85 293.063   2
   0 -16  -3 43695.2 1035.65   2
   0  16   3 43244.7 1177.41   1
   0  16   4 4025.43 370.967   1
   0  16   5 700.105 172.279   1
   0  16   6 9691.27 597.826   1
   0  16   7 19410.7 864.754   1
   0  16  -8 911.276 164.514   4
   0  16   8 1191.86 234.319   1
   0  16   9 24806.7 1013.77   1
   0  16  -9 23991.1 796.028   4
   0  16  10 4212.75 433.522   1
   0  16 -10 4607.78 356.601   4
   0  16 -11 708.250 153.097   4
   0  16  11 577.990 170.537   1
   0  16 -12 4048.83 346.655   4
   0  16 -13 21133.0 795.972   4
   0  16 -14 23.9910 53.1488   4
   0  16 -15 4858.63 400.597   4
   0  16 -16 2665.49 311.766   4
   0  16 -17 832.028 182.882   4
   0  17   0 107.351 85.2774   1
   0  17  -1 17.8991 55.0271   1
   0  17   1-13.7419 79.8524   1
   0  17   2-16.9562 58.5904   1
   0  17   3 277.137 114.884   1
   0  17   4 79.2185 75.9354   1
   0  17   5-150.454 100.555   1
   0  17   6-60.7159 77.5835   1
   0  17   7-9.71593 62.5275   1
   0  17  -7-51.7154 62.4899   4
   0  17   8 29.6663 79.7189   1
   0  17  -8-182.062 85.7072   4
   0  17   9 92.1348 83.1916   1
   0  17  -9-27.8711 57.5919   4
   0  17  10-113.245 98.7389   1
   0  17 -10-160.682 78.1592   4
   0  17 -11 24.6257 61.8234   4
   0  17  11-237.932 123.398   1
   0  17 -12 60.8220 70.5475   4
   0  17  12 119.179 102.042   1
   0  17 -13-36.2453 64.5919   4
   0  17  13-102.779 92.5411   1
   0  17 -14-160.773 81.2779   4
   0  17  14 118.055 110.865   1
   0  18   0 138.027 86.6554   1
   0  18   1 2060.49 271.593   1
   0  18   2 11.7123 86.2042   1
   0  18   3 17086.0 786.527   1
   0  18   4 149.025 120.633   1
   0  18   5 171.608 108.661   1
   0  18   6 1641.55 268.197   1
   0  18   7 7514.18 563.152   1
   0  18  -7 7277.59 448.165   4
   0  18   8 310.794 125.779   1
   0  18  -8-99.1339 79.2507   4
   0  18   9 10334.3 690.799   1
   0  18  10-2.31777 100.851   1
   0  18  11 324.995 135.191   1
   0  18  12 2754.44 385.239   1
   0  18  13 7362.07 635.292   1
   0  18  14 608.793 201.444   1
   0  19   7 117.881 102.333   1
   0  19   8-82.4829 146.511   1
   0  19   9-46.5760 82.1040   1
   0  19  10 124.232 99.9698   1
   0  19  11-190.765 135.205   1
  -1   0  -2 91423.3 525.831   2
  -1   0   3-2.87994 15.2374   4
   1   0   3-0.74868 19.8641   4
  -1   0   4 110429. 780.445   4
   1   0   4 110263. 823.103   4
  -1   0   5-3.82135 25.1216   4
   1   0   5 21.2082 28.9694   4
  -1   0   6 34459.5 541.426   4
   1   0   6 32829.5 538.976   4
  -1   0   7 40.0155 35.1515   4
   1   0   7 25.4988 35.8334   4
   1   0   8 62591.8 863.141   4
  -1   0   8 65030.2 863.914   4
   1   0   9 55.3601 41.7794   4
  -1   0   9 49.5779 40.9468   4
   1   0  10 97.0209 49.7342   4
  -1   0  10 106.984 51.8452   4
  -1   0  11 17.9872 39.3392   4
   1   0  11-34.8093 50.4695   4
  -1   0  12 5877.69 328.245   4
   1   0  12 5368.53 314.488   4
  -1   0 -13 41.1455 45.7575   4
  -1   0  13-1.86016 53.6303   4
   1   0  13 44.6277 54.7358   4
  -1   0 -14 52953.5 1031.22   4
   1   0 -14 53155.9 1046.88   4
   1   0  14 52135.8 1067.95   4
  -1   0  14 54373.4 1070.36   4
   1   0 -15 65.6965 67.4524   4
  -1   0  15 23.9541 53.6809   4
  -1   0 -15-32.3977 66.7884   4
   1   0  15 79.6082 68.1511   4
   1   0  16 170.942 83.0074   2
   1   0  16 267.727 87.4511   4
  -1   0 -16 82.2107 56.1934   4
  -1   0  16 100.544 65.7489   4
   1   0 -17 51.6578 53.1515   4
  -1   0 -17 1.20535 58.1301   4
   1   0  17 50.7864 77.4930   2
  -1   0 -18 26330.8 843.522   4
   1   0 -18 26148.3 854.884   4
   1   0  18 26239.7 869.637   2
   1   0  19 3.91837 64.1948   2
  -1   0 -19 97.9336 69.4919   4
   1   0 -19 154.400 91.6612   4
  -1   0 -20 5448.43 416.223   4
   1   0 -20 5431.36 422.086   4
   1   0  20 5143.37 412.203   2
  -1   0 -21-34.4922 90.1752   4
   1   0  21-276.538 110.793   2
  -1   0 -22-36.8435 88.1591   4
   1   0  22-157.177 98.9431   2
   1   0  23 25.1802 88.8663   2
  -1   0  23 8.99470 75.7505   2
  -1   0 -23-76.3098 114.373   4
   1   0  24 5092.46 469.262   2
  -1   0 -24 4437.51 429.083   4
  -1   0  24 4810.83 454.633   2
  -1   0  25-69.7106 100.881   2
  -1   0 -25-54.4764 123.527   4
   1   0  25-27.2081 84.6624   2
   1   0  26 5212.77 512.788   2
   1   1  -1 60989.8 461.234   3
  -1  -1   2 25126.9 265.034   4
  -1  -1  -2 25424.4 331.453   2
  -1  -1  -2 26204.8 274.119   4
  -1  -1   3 2931.84 113.463   4
  -1  -1  -3 3390.22 122.755   4
   1   1   3 3521.83 123.482   4
  -1  -1  -3 3426.52 133.958   2
  -1  -1  -4 33070.1 451.531   2
  -1   1   4 34751.8 459.859   4
  -1  -1   4 31197.0 421.298   4
   1   1   4 32626.2 430.588   4
  -1   1   5 127815. 953.260   4
   1   1   5 128935. 955.059   4
  -1  -1   5 126144. 943.860   4
   1  -1   5 132083. 1036.67   4
  -1   1   6 3539.37 174.611   4
  -1  -1   6 3667.91 178.854   4
  -1  -1  -6 3639.74 177.953   4
   1   1   6 3363.13 171.679   4
   1  -1   6 4128.37 199.420   4
  -1  -1   7 78771.6 895.091   4
  -1  -1  -7 77254.3 880.552   4
  -1   1   7 77258.7 868.026   4
   1   1   7 75579.7 866.560   4
   1  -1   7 77962.6 926.781   4
   1   1   8 14435.1 407.660   4
  -1   1   8 15146.8 415.854   4
   1  -1   8 15485.1 444.320   4
  -1  -1  -8 14649.6 407.712   4
  -1  -1   8 15976.5 435.154   4
  -1  -1  -9 844.003 110.774   4
   1  -1   9 492.055 89.4007   4
  -1  -1   9 760.844 104.117   4
  -1   1   9 587.488 92.3720   4
   1   1   9 863.773 109.159   4
  -1   1  10 1000.05 124.419   4
   1  -1  10 1306.87 143.884   4
  -1  -1 -10 1124.59 132.936   4
  -1  -1  10 924.525 121.745   4
   1   1  10 1023.47 127.002   4
  -1  -1  11 67134.8 1036.98   4
  -1  -1 -11 67095.6 1018.27   4
   1   1  11 67237.6 1036.87   4
   1  -1  11 64168.4 1053.76   4
  -1   1  11 66821.7 1035.45   4
  -1  -1  12 1203.88 149.649   4
  -1   1  12 1173.99 148.646   4
  -1  -1 -12 1406.05 160.591   4
   1  -1  12 1458.23 173.441   4
   1   1  12 1238.80 152.417   4
   1   1 -13 22500.7 645.478   4
  -1  -1  13 22738.0 662.909   4
  -1   1 -13 22455.1 655.884   4
   1  -1  13 21289.4 665.197   4
   1   1  13 22514.4 670.870   2
   1   1  13 22919.6 669.678   4
  -1  -1 -13 22760.6 648.998   4
  -1   1  13 21975.0 655.722   4
   1  -1 -13 21939.0 651.129   4
   1   1 -14 7002.66 378.355   4
   1  -1 -14 7197.42 391.245   4
  -1  -1 -14 6324.04 359.095   4
  -1   1  14 7658.87 408.952   4
   1   1  14 6473.12 373.356   4
   1   1  14 6629.77 383.192   2
   1  -1  14 6819.11 395.445   4
  -1  -1  14 6933.57 385.119   4
  -1   1 -14 7041.87 386.900   4
   1   1 -15 5762.96 358.088   4
  -1   1  15 6018.27 375.120   4
   1   1  15 5678.00 370.412   2
  -1  -1 -15 5881.77 361.701   4
  -1  -1  15 6320.46 382.526   4
   1   1  15 6250.60 382.266   4
  -1   1 -15 5953.27 362.943   4
   1  -1  15 5279.05 362.321   4
   1  -1 -15 5816.19 365.109   4
   1   1  16 1467.82 198.693   4
  -1   1 -16 1124.58 172.297   4
  -1  -1  16 992.514 159.726   4
   1  -1  16 1232.49 182.820   4
  -1   1  16 1104.85 175.205   4
   1   1  16 1244.92 188.081   2
  -1  -1 -16 1083.31 173.034   4
   1  -1 -16 975.224 163.303   4
   1   1 -16 1214.01 173.892   4
   1   1 -17 36078.7 960.733   4
  -1  -1 -17 35709.8 953.879   4
   1   1  17 35168.8 983.704   2
  -1   1 -17 34464.3 932.975   4
   1  -1 -17 35946.5 974.945   4
   1   1 -18 482.591 125.907   4
  -1   1 -18 520.700 129.210   4
   1   1  18 507.726 134.708   2
  -1  -1 -18 494.902 126.417   4
  -1   1 -19 2326.06 263.549   4
   1  -1  19 2672.43 286.412   2
   1   1 -19 2673.22 283.622   4
   1   1  19 2584.54 287.830   2
  -1  -1 -19 2323.81 264.906   4
   1  -1  20 895.043 179.580   2
   1   1 -20 924.966 177.512   4
  -1  -1 -20 779.924 172.635   4
   1   1  20 822.058 172.839   2
  -1   1 -20 1029.46 179.042   4
   1   1 -21 5528.38 437.751   4
  -1  -1 -21 5954.79 452.179   4
  -1   1 -21 5724.86 441.322   4
   1  -1  21 5654.50 444.492   2
   1   1  21 5301.27 444.086   2
   1   1  22 940.984 207.300   2
   1   1 -22 565.782 157.422   4
  -1  -1 -22 520.566 145.354   4
  -1   1  22 689.772 169.851   2
  -1   1 -22 1007.81 204.673   4
   1  -1  22 918.426 194.823   2
  -1  -1 -23 15328.0 768.443   4
   1  -1  23 15889.7 787.761   2
   1   1  23 15661.3 808.020   2
  -1   1 -23 15831.7 773.558   4
  -1   1  23 15149.4 789.786   2
   1  -1  24 281.764 148.516   2
   1   1  24 407.071 162.357   2
  -1  -1 -24 231.436 98.5159   4
  -1   1  24 576.475 179.796   2
  -1   1 -24 143.856 91.6893   4
  -1   1 -25-100.220 109.890   4
  -1   1  25-171.593 117.959   2
   1   1  25-35.5085 85.7149   2
   1  -1  25-124.931 104.282   2
  -1  -1  25 122.687 66.5863   2
   1  -1  26-45.6151 105.583   2
  -1  -2   0 11.9284 24.2640   1
   1   2  -1 54486.5 434.692   3
  -1   2   1 51055.3 418.098   3
  -1  -2   1 54000.7 551.659   1
  -1  -2   2 24818.5 391.505   1
  -1  -2   2 25379.0 280.569   4
   1   2   2 24730.2 262.374   4
  -1  -2  -3 12.7414 20.5980   4
  -1  -2  -3-2.62072 26.3671   2
   1   2   3 28.3491 19.7283   4
  -1  -2   3 14.7565 19.9586   4
  -1  -2   4 41065.5 487.924   4
   1   2   4 41506.4 481.097   4
  -1  -2  -4 41540.4 547.936   2
  -1  -2  -4 40385.8 477.839   4
  -1  -2  -5 30.0843 38.8786   2
   1   2   5 18.2321 22.6560   4
  -1  -2   5 17.3323 29.5095   4
  -1  -2  -5 42.8765 35.2354   4
  -1   2   6 33004.4 545.003   4
  -1  -2   6 33092.2 535.199   4
   1   2   6 32814.2 530.063   4
  -1  -2  -6 31310.4 510.965   4
  -1  -2   7 174.689 51.2659   4
  -1   2   7 188.088 54.1789   4
  -1  -2  -7 300.632 66.4457   4
   1   2   7 308.162 62.3654   4
   1   2   8 55469.9 800.117   4
  -1  -2   8 51582.3 774.660   4
   1  -2   8 56242.3 862.617   4
  -1   2   8 56455.3 805.100   4
  -1  -2  -8 52878.9 765.952   4
  -1  -2   9 5447.14 269.260   4
  -1  -2  -9 5240.87 258.956   4
   1   2   9 5932.07 283.483   4
   1  -2   9 5884.78 296.362   4
  -1   2   9 6094.26 281.259   4
  -1  -2  10 3021.34 213.946   4
   1  -2  10 3266.26 236.109   4
  -1  -2 -10 3221.48 216.123   4
  -1   2  10 3233.32 218.376   4
   1   2  10 3375.95 225.119   4
  -1  -2  11 8164.67 366.155   4
  -1   2  11 7780.28 357.074   4
   1  -2  11 7804.70 380.056   4
   1   2  11 8690.03 375.104   4
  -1  -2 -11 8368.08 363.711   4
  -1  -2 -12 14848.7 510.151   4
   1   2  12 15867.6 528.004   4
   1   2 -12 15292.9 508.355   4
  -1   2  12 15722.9 527.784   4
   1  -2  12 14894.3 547.166   4
  -1  -2  12 14501.3 513.461   4
  -1  -2  13 2686.63 232.018   4
  -1   2  13 2803.97 235.037   4
   1   2  13 2440.04 220.719   4
  -1  -2 -13 2792.21 231.962   4
   1   2  13 2494.05 234.804   2
  -1   2 -13 2297.78 213.165   4
   1   2 -13 2421.45 215.406   4
   1  -2  13 2714.32 245.221   4
  -1  -2 -14 4838.78 319.511   4
  -1  -2  14 5487.66 346.811   4
  -1   2 -14 5090.08 328.870   4
   1   2  14 5082.21 342.416   2
   1   2 -14 4982.70 316.818   4
   1  -2  14 5693.32 368.609   4
   1   2  14 4908.31 321.471   4
  -1   2  14 5622.72 348.858   4
  -1  -2 -15 3095.76 263.929   4
   1   2  15 3323.74 288.777   2
   1  -2  15 3248.52 291.543   4
   1   2 -15 3407.30 274.328   4
  -1   2  15 3247.26 276.511   4
  -1   2 -15 2910.96 261.294   4
   1   2  15 3248.56 273.703   4
  -1  -2  15 3453.53 285.931   4
   1   2 -16 7.47755 56.0196   4
  -1   2  16-30.4455 56.6779   4
   1  -2  16 55.8645 70.3294   4
  -1  -2 -16 11.4285 70.1610   4
  -1   2 -16 70.2342 67.4058   4
  -1  -2  16 65.1391 58.1541   4
   1   2  16 82.3044 60.1529   4
   1   2  16 8.02258 46.9525   2
  -1   2 -17 3582.66 306.980   4
  -1  -2 -17 3744.66 316.103   4
   1   2 -17 3302.28 290.139   4
   1   2  17 3763.93 331.037   2
  -1  -2 -18 7059.56 446.452   4
   1   2 -18 7166.73 443.998   4
  -1   2 -18 7036.31 439.850   4
   1   2  18 6804.04 461.644   2
  -1  -2 -19-182.353 95.4740   4
   1   2  19 24.8025 65.3643   2
  -1   2 -19-87.3131 101.944   4
   1   2 -19-43.3606 69.6463   4
  -1   2  20 1935.71 267.403   2
  -1  -2 -20 1942.86 255.510   4
   1   2  20 1612.52 243.732   2
   1   2 -20 1887.48 250.896   4
  -1   2 -20 1658.97 232.577   4
   1   2  21 3067.34 345.810   2
  -1   2  21 3242.19 351.442   2
   1   2 -21 3029.96 322.023   4
  -1  -2 -21 2970.75 322.212   4
   1  -2  21 2830.18 310.948   2
  -1   2 -21 3462.07 340.684   4
  -1   2 -22 30.9932 74.3221   4
  -1   2  22-17.6377 87.5470   2
   1   2  22 5.17130 81.8610   2
   1  -2  22-64.1512 93.0012   2
   1   2 -22-70.8585 81.0641   4
  -1   2  23 1983.21 297.703   2
   1   2  23 2311.21 328.232   2
   1  -2  23 1771.32 266.145   2
  -1   2 -23 1423.11 239.634   4
   1   2 -23 1965.97 280.662   4
   1   2  24 3331.76 394.742   2
  -1   2 -24 3380.44 372.872   4
   1  -2  24 2668.31 330.103   2
  -1   2  24 3643.11 405.809   2
   1   2 -24 3619.55 384.940   4
   1   2  25 766.324 204.076   2
   1  -2  25 530.044 140.355   2
  -1   2 -25 707.525 182.532   4
  -1   2  25 610.666 183.283   2
  -1  -2  26 3095.54 382.606   2
   1  -2  26 2799.93 364.986   2
   1  -3   0 41.7105 16.8874   2
  -1  -3   0-4.24054 37.1756   1
   1   3   0 2.26983 33.9747   1
   1  -3  -1 8056.92 171.483   3
   1  -3  -1 8365.18 166.902   2
   1   3  -1 8477.32 248.768   1
  -1  -3   1 8465.87 248.416   1
  -1   3   1 7954.16 172.848   2
   1   3  -1 8623.46 174.049   3
   1  -3   2 58912.0 413.529   1
  -1  -3   2 56161.8 657.192   1
  -1   3   2 58684.3 528.315   2
   1   3  -2 58387.9 460.112   4
   1   3   3 790.350 61.1039   4
  -1  -3  -3 624.223 74.1413   2
   1   3  -3 687.210 59.9240   4
  -1   3   3 559.995 63.2782   2
   1   3  -4 1118.64 84.7077   4
  -1   3   4 1203.02 98.4522   2
  -1  -3  -4 961.380 93.3068   2
   1   3   4 1057.22 80.6651   4
  -1  -3   4 1082.73 87.3870   4
  -1  -3  -5 222.601 54.7002   2
   1   3   5 227.621 44.6236   4
   1   3  -5 271.397 50.4195   4
  -1  -3   5 191.938 46.8625   4
  -1  -3  -6 1025.80 97.2454   4
  -1  -3   6 929.145 96.0481   4
   1   3  -6 956.813 96.9365   4
   1   3   6 935.852 92.8599   4
  -1  -3  -6 1027.31 107.595   2
   1   3  -7 642.609 87.2265   4
  -1  -3  -7 516.129 78.3458   4
  -1  -3   7 582.543 83.9369   4
  -1   3   7 481.604 79.4248   4
   1   3   7 629.606 83.1616   4
  -1   3   8 6689.33 282.385   4
   1   3   8 6070.41 265.073   4
  -1  -3   8 5912.70 273.041   4
   1   3  -8 6339.44 273.545   4
  -1  -3  -8 5736.16 262.282   4
  -1   3   9 57.9914 35.3929   4
  -1  -3   9 168.054 54.3918   4
   1   3  -9 54.6996 39.7548   4
   1   3   9 233.590 63.0233   4
  -1  -3  -9 143.890 56.6396   4
   1   3  10 66.9733 44.1175   4
  -1   3  10 109.096 46.5434   4
  -1  -3  10 97.8050 49.3161   4
  -1  -3 -10 147.305 62.3416   4
   1   3  11 10812.3 418.627   4
  -1  -3  11 9732.22 410.509   4
  -1  -3 -11 10379.1 410.976   4
  -1   3  11 9856.01 397.728   4
  -1  -3  12 11727.3 470.448   4
   1   3  12 13331.4 492.872   4
   1   3 -12 12505.2 466.836   4
  -1   3  12 12613.6 475.522   4
  -1  -3 -12 12071.3 464.435   4
  -1  -3 -13 1009.79 143.710   4
   1   3 -13 983.563 137.662   4
  -1  -3  13 829.805 134.990   4
   1   3  13 1001.88 155.244   2
   1   3  13 1143.89 153.444   4
  -1   3 -13 1113.95 155.871   4
  -1   3  13 1055.59 147.127   4
  -1  -3 -14 2622.49 234.983   4
  -1   3  14 2347.95 226.984   4
  -1  -3  14 2718.46 249.985   4
   1   3  14 2472.71 248.024   2
   1   3 -14 2597.38 230.220   4
   1   3  14 2456.37 229.694   4
  -1   3 -14 2662.49 242.342   4
   1   3  15 3539.70 306.371   2
  -1  -3  15 3233.58 281.988   4
   1   3  15 3867.93 300.932   4
   1   3 -15 3177.84 264.981   4
  -1   3 -15 3275.20 277.900   4
  -1  -3 -15 3417.76 280.415   4
  -1   3  15 3205.68 275.133   4
   1   3  16 4005.45 313.759   4
  -1  -3 -16 3585.44 298.976   4
  -1  -3  16 3274.75 294.736   4
  -1   3  16 3699.20 319.259   2
   1   3  16 4002.07 335.571   2
   1   3 -16 3792.38 301.192   4
  -1   3 -16 3920.69 312.927   4
   1   3 -17 855.010 149.216   4
  -1   3 -17 983.295 164.678   4
  -1  -3 -17 1106.29 180.926   4
   1   3  17 958.472 177.168   2
  -1   3  17 1012.76 178.042   2
  -1   3 -18 4744.74 369.542   4
  -1  -3 -18 4335.57 355.651   4
   1   3  18 4185.04 370.846   2
   1   3 -18 4197.60 341.029   4
  -1   3  18 4416.64 374.592   2
  -1   3 -19 706.242 160.972   4
   1   3 -19 689.636 151.794   4
  -1   3  19 902.293 186.795   2
   1   3  19 807.985 169.876   2
  -1   3 -20 2239.24 267.046   4
   1   3  20 2822.85 331.254   2
  -1   3  20 2908.31 326.866   2
   1   3 -20 2053.67 260.311   4
   1   3 -21 6008.90 449.837   4
   1   3  21 5781.27 478.613   2
  -1   3  21 5903.53 477.198   2
  -1   3 -21 5904.76 445.128   4
   1   3 -22 172.268 90.8477   4
   1  -3  22 64.0577 82.5344   2
  -1   3 -22 89.6245 63.1229   4
   1   3  22 174.056 104.608   2
  -1   3  22 205.005 115.387   2
  -1   3  23 1631.01 270.505   2
   1   3  23 1853.59 298.096   2
   1   3 -23 2237.46 297.405   4
   1  -3  23 1851.36 266.760   2
  -1   3 -23 1907.41 268.553   4
  -1   3  24 3006.97 378.766   2
   1   3  24 3049.06 386.386   2
  -1   3 -24 3249.23 361.441   4
   1   3 -24 3259.44 370.414   4
   1  -3  24 2516.45 321.530   2
   1  -3  25 21.7379 80.0414   2
  -1   3 -25 95.5840 103.294   4
   1   3 -25 185.348 88.2366   4
   1   3  25 329.004 147.003   2
  -1   3  25 278.592 122.948   2
   1  -3  26-289.313 134.239   2
  -1  -4   0 8.57007 15.6023   3
   1   4   0-35.9751 43.9323   1
  -1   4   0 2.53282 13.6130   3
  -1   4   0 0.50910 19.5825   1
  -1  -4   0-6.25676 29.5773   1
  -1  -4   1 1254.97 108.714   1
  -1   4  -1 1214.16 72.5246   1
   1  -4  -1 1208.81 75.7769   2
   1   4   1 1063.68 103.538   1
   1   4  -1 907.868 91.7133   1
   1  -4  -2 94756.6 725.547   2
   1   4  -2 94828.3 649.983   3
   1   4  -2 94816.4 912.778   1
   1  -4   2 94637.2 632.591   1
   1  -4  -2 95463.8 660.387   3
  -1   4   2 96147.3 760.847   2
  -1  -4   2 93433.2 913.424   1
  -1   4   3 997.306 86.3558   2
  -1  -4   3 1138.78 109.677   1
   1  -4   3 1254.92 79.8168   1
  -1  -4  -3 1042.51 100.789   2
   1   4  -3 1198.49 85.5813   4
  -1   4   4 20590.2 416.776   2
   1   4   4 19598.1 353.041   4
   1   4  -4 20023.9 369.882   4
  -1  -4  -4 19383.5 437.976   2
  -1  -4   4 19574.4 444.429   1
  -1  -4  -5 14815.6 395.000   2
   1   4  -5 15171.2 344.168   4
   1   4   5 14986.4 331.001   4
  -1   4   5 14490.6 376.718   2
   1   4   6 2185.97 138.958   4
  -1   4   6 2222.38 159.990   2
   1   4  -6 2054.84 139.562   4
  -1  -4  -6 2096.82 155.682   2
   1   4   7 9650.66 310.210   4
  -1  -4  -7 8991.87 333.793   2
  -1   4   7 8701.62 332.633   2
   1   4  -7 9656.62 318.993   4
   1   4  -8 22625.5 528.726   4
  -1   4   8 23423.3 541.872   4
  -1  -4   8 22082.7 536.555   4
  -1   4   8 22391.5 561.034   2
   1   4   8 22096.7 506.265   4
  -1   4   9 74.5598 55.9046   2
   1   4  -9 173.803 60.2597   4
   1   4   9 112.740 49.6966   4
  -1  -4   9 211.386 59.0813   4
  -1   4   9 113.301 48.7308   4
   1   4  10 972.205 121.452   4
  -1  -4  10 821.202 121.630   4
  -1   4  10 753.506 121.670   2
  -1   4  10 732.580 106.912   4
  -1  -4  11 12282.3 473.154   4
  -1   4  11 13086.2 462.854   4
  -1   4  11 12458.0 485.806   2
   1   4  11 12895.5 456.397   4
   1   4  12 9129.87 446.827   2
  -1   4 -12 9833.73 432.010   4
  -1  -4  12 9498.49 435.150   4
   1   4  12 9204.48 406.469   4
  -1   4  12 10046.2 424.479   4
   1   4 -12 8912.02 400.225   4
  -1   4  12 9417.85 442.534   2
  -1   4  13 722.004 131.836   2
   1   4  13 551.758 106.172   4
   1   4  13 662.989 130.207   2
   1   4 -13 860.473 135.812   4
  -1   4 -13 878.191 140.052   4
  -1  -4  13 702.063 126.022   4
  -1   4  13 953.266 140.390   4
  -1   4  14 4446.54 311.531   4
  -1   4  14 4409.09 330.000   2
  -1   4 -14 3872.06 293.373   4
   1   4 -14 3888.96 287.691   4
  -1  -4  14 3283.44 281.767   4
   1   4  14 3728.70 287.590   4
   1   4  14 3856.14 315.125   2
  -1  -4  15 4190.67 330.396   4
  -1   4 -15 4107.41 313.894   4
   1   4  15 4282.08 342.996   2
  -1   4  15 4754.99 354.118   2
   1   4 -15 5070.06 337.882   4
  -1   4  15 4576.84 328.550   4
   1   4  15 5123.35 347.405   4
  -1   4  16 346.656 113.020   2
  -1   4 -16 251.170 99.4449   4
   1   4 -16 218.591 92.4487   4
  -1  -4  16 205.042 81.4408   4
   1   4  16 199.698 85.7761   2
   1   4  16 194.768 79.3943   4
   1   4 -17 2736.04 266.819   4
  -1   4  17 2949.75 300.343   2
   1   4  17 3032.39 313.380   2
  -1   4 -17 2642.62 271.789   4
   1   4  18-27.9725 81.7527   2
  -1   4  18-169.048 96.2112   2
  -1   4 -18-8.18890 68.2674   4
   1   4 -18 1.29663 52.6589   4
   1   4  19 2570.81 308.489   2
  -1   4 -19 3133.76 312.349   4
  -1   4  19 2863.89 318.803   2
   1   4 -19 2582.59 276.933   4
  -1   4 -20 729.797 166.516   4
   1   4  20 659.813 164.016   2
  -1   4  20 912.573 195.646   2
   1   4 -20 540.590 148.727   4
  -1   4 -21 12327.7 642.941   4
   1   4 -21 13230.3 667.987   4
   1   4  21 13802.3 755.663   2
  -1   4  22 358.324 147.062   2
   1   4  22 253.956 136.795   2
  -1   4 -22 318.791 117.974   4
   1   4 -22 317.981 119.054   4
   1   4 -23 4634.91 424.441   4
  -1   4 -23 4532.67 417.484   4
  -1   4  23 5783.13 512.061   2
   1   4  23 4749.61 474.114   2
   1  -4  23 4959.17 431.636   2
  -1   4 -24 88.3365 84.1395   4
  -1   4  24-171.512 123.726   2
   1  -4  24-70.4180 74.5787   2
   1   4 -24 71.9907 81.8671   4
   1   4  24 2.37411 90.9359   2
   1   4  25 627.933 197.813   2
   1  -4  25 284.187 131.286   2
   1   4 -25 437.069 148.994   4
  -1   4 -25 432.249 142.733   4
   1  -4  26 689.455 175.929   2
   1   5   0 12.2678 38.7857   1
  -1   5   0 19.2568 27.5964   1
   1   5  -1 2128.47 152.454   1
  -1   5  -1 1919.58 106.265   1
   1   5   1 1675.69 140.626   1
   1  -5  -1 1561.90 98.1281   2
  -1  -5   1 2115.15 150.313   1
   1   5  -2 80116.6 597.585   3
   1   5  -2 80021.8 923.951   1
  -1   5  -2 83581.8 680.052   1
  -1  -5   2 80654.5 927.265   1
   1  -5  -2 81954.4 606.934   3
   1  -5   2 80951.2 670.760   1
   1  -5  -2 81718.5 737.217   2
  -1  -5  -3 360.824 67.7707   2
  -1  -5   3 281.731 62.8167   1
  -1   5   3 309.084 60.7088   2
   1  -5  -3 300.628 51.9086   2
   1  -5   3 231.058 43.9930   1
  -1  -5   4 24481.8 530.206   1
   1   5  -4 23793.8 424.032   4
  -1   5   4 23844.5 480.477   2
   1  -5   4 22931.2 396.765   1
  -1  -5  -4 23465.8 509.784   2
   1   5   5 9075.38 270.818   4
  -1   5   5 9628.09 326.189   2
  -1  -5   5 9520.10 342.990   1
   1   5  -5 9133.30 281.610   4
  -1  -5  -5 9524.48 334.261   2
   1   5  -6 1899.58 137.842   4
  -1  -5  -6 1838.46 155.109   2
  -1   5   6 1701.21 147.445   2
   1   5   6 2033.48 136.910   4
   1   5  -7 1423.45 127.968   4
   1   5   7 1233.20 146.194   2
   1   5   7 1364.16 120.183   4
  -1   5  -7 1373.10 140.540   4
  -1   5   7 1347.47 139.724   2
  -1  -5  -7 1413.98 139.306   2
   1   5  -8 35785.3 664.262   4
  -1   5   8 35906.6 693.911   4
   1   5   8 35907.8 786.261   2
  -1   5   8 35260.4 729.146   2
   1   5   8 35853.7 646.462   4
  -1   5   9 6965.03 342.129   2
  -1   5   9 7651.34 331.493   4
   1   5   9 8007.13 325.731   4
  -1   5  10 6180.04 311.761   4
   1   5  10 6745.10 370.316   2
   1   5  10 6982.10 322.742   4
  -1   5  10 6282.32 341.597   2
  -1   5  11 352.672 93.1434   2
  -1   5 -11 246.603 67.6253   4
   1   5  11 245.678 83.5122   2
   1   5  11 225.764 72.4946   4
  -1   5  11 227.992 68.0688   4
   1   5  12 20224.8 605.297   4
  -1   5  12 19444.4 647.648   2
   1   5 -12 18970.5 584.323   4
  -1   5  12 20247.2 609.793   4
   1   5  12 18388.1 658.504   2
  -1   5 -12 19573.4 614.172   4
   1   5  13 5473.58 330.799   4
  -1   5  13 5896.90 346.768   4
  -1   5  13 5295.59 353.650   2
   1   5 -13 4836.01 311.040   4
   1   5  13 5036.62 360.226   2
  -1   5 -13 5718.91 350.912   4
   1   5 -14 16524.5 593.857   4
  -1   5  14 17043.0 656.035   2
  -1   5 -14 17514.5 631.963   4
   1   5  14 16066.6 658.860   2
   1   5  14 19101.9 638.571   4
  -1   5  14 17840.8 625.720   4
   1   5  15 1131.72 165.586   4
  -1   5  15 1032.19 179.521   2
  -1   5  15 890.756 150.814   4
   1   5 -15 956.270 152.821   4
  -1   5 -15 1000.78 163.047   4
   1   5  15 1056.10 185.424   2
   1   5  16 508.512 141.701   2
  -1   5  16 327.579 109.229   2
  -1   5 -16 418.097 118.708   4
   1   5 -16 475.640 119.408   4
  -1   5  17-89.2762 85.8221   2
   1   5 -17 15.1412 56.9690   4
  -1   5 -17-3.04500 54.6698   4
   1   5  17 64.5299 66.1916   2
  -1   5  18 6365.84 467.723   2
  -1   5 -18 6054.01 421.142   4
   1   5  18 5908.43 461.470   2
   1   5 -18 5652.00 395.906   4
   1   5 -19 3616.24 327.983   4
  -1   5  19 3539.73 360.203   2
   1   5  19 4043.37 396.015   2
  -1   5 -19 3628.82 339.758   4
  -1   5  20 8353.58 570.384   2
  -1   5 -20 8694.60 536.668   4
   1   5 -20 8231.97 507.920   4
   1   5  20 8969.87 605.575   2
  -1   5 -21 2023.32 270.854   4
   1   5 -21 2160.97 275.075   4
   1   5  21 2454.60 330.303   2
  -1   5  21 2294.07 313.304   2
  -1   5  22 1091.84 230.932   2
   1   5 -22 729.800 157.943   4
   1   5  22 543.879 177.015   2
  -1   5 -22 750.079 171.074   4
   1   5  23 345.242 154.697   2
  -1   5  23 139.299 107.963   2
   1   5 -23 163.240 90.0837   4
  -1   5 -23 32.1478 73.6444   4
  -1   5  24 6244.44 560.084   2
   1   5  24 7093.15 604.992   2
   1   5 -24 6061.87 492.762   4
   1  -5  24 6486.90 502.310   2
  -1   5 -24 6664.61 521.264   4
   1   5 -25 1290.15 245.017   4
   1  -5  25 1979.83 290.681   2
   1  -5  26 2309.88 323.382   2
   1   6   0 27.2748 38.2788   1
  -1   6   0 30.1711 31.6323   1
   1  -6  -1 24015.2 420.754   2
   1   6   1 24853.6 564.310   1
  -1  -6   1 23627.2 536.476   1
  -1   6  -1 24831.8 427.246   1
   1   6  -1 23057.1 532.845   1
   1   6  -2 17058.8 273.382   3
   1   6  -2 17451.3 459.167   1
   1  -6   2 18335.3 358.046   1
   1   6   2 17867.9 488.886   1
  -1  -6   2 17512.5 459.819   1
   1  -6  -2 18006.7 285.310   3
   1  -6  -2 18228.4 377.084   2
  -1   6  -2 18924.9 368.667   1
  -1  -6   3 65.6988 43.0274   1
   1  -6  -3 14.3636 25.8242   2
   1  -6  -3 79.8498 28.5467   3
  -1  -6  -3 107.371 50.3982   2
   1   6  -3 84.2898 29.4105   3
   1  -6   3 51.6337 34.5048   1
  -1   6   4 2824.33 179.351   2
   1  -6  -4 3081.61 172.574   2
  -1  -6  -4 2725.93 185.786   2
  -1  -6   4 2883.87 197.065   1
   1  -6   4 2804.06 153.855   1
   1  -6   5 15793.5 374.062   1
  -1  -6   5 15708.1 464.053   1
  -1  -6  -5 15829.2 456.666   2
   1   6  -5 14923.3 379.899   4
  -1   6   5 16286.2 450.726   2
  -1  -6   6 5445.87 282.757   1
   1   6  -6 5952.27 251.489   4
  -1   6   6 6387.21 296.495   2
   1   6   6 6068.05 245.256   4
  -1  -6  -6 6207.93 294.113   2
   1   6  -7 33266.7 620.573   4
   1   6   7 33379.1 602.545   4
  -1  -6  -7 32504.7 689.631   2
  -1   6   7 33369.6 708.691   2
   1   6  -8 933.334 113.601   4
  -1   6   8 1429.87 159.786   2
  -1  -6  -8 1003.97 128.856   2
   1   6   8 875.081 136.559   2
   1   6   8 991.654 113.013   4
  -1   6   9 315.848 74.2604   4
   1   6   9 307.034 89.5043   2
  -1   6   9 333.296 86.0443   2
   1   6   9 378.950 78.3358   4
  -1   6  10 1051.82 149.088   2
  -1   6 -10 973.960 137.440   4
  -1   6  10 822.984 121.633   4
   1   6  10 1216.58 137.894   4
   1   6  10 1266.05 168.704   2
  -1   6  11 24111.5 650.028   4
  -1   6 -11 23512.8 656.625   4
   1   6 -11 22575.8 623.950   4
   1   6  11 21854.7 714.714   2
   1   6  11 23297.8 622.668   4
  -1   6  11 23269.1 704.537   2
   1   6  12 3912.17 271.018   4
  -1   6  12 4145.53 280.766   4
   1   6 -12 3236.87 249.084   4
   1   6  12 3791.63 311.179   2
  -1   6  12 3696.63 293.459   2
  -1   6 -12 4079.52 285.388   4
  -1   6  13 9723.97 493.195   2
  -1   6  13 11045.0 473.348   4
   1   6  13 8901.53 486.711   2
   1   6 -13 9372.22 435.923   4
  -1   6 -13 10076.2 461.357   4
   1   6  13 9573.07 439.707   4
   1   6  14 2023.93 243.635   2
   1   6  14 2306.23 225.736   4
  -1   6  14 1974.87 212.348   4
  -1   6 -14 1913.99 212.829   4
  -1   6  14 1764.49 222.046   2
   1   6 -14 2232.29 224.585   4
   1   6  15 4149.31 357.443   2
   1   6 -15 4540.51 328.229   4
  -1   6  15 3979.20 343.620   2
  -1   6 -15 3903.13 315.779   4
   1   6  15 4524.15 327.774   4
   1   6 -16 7600.18 436.511   4
  -1   6 -16 6842.53 427.290   4
   1   6  16 7768.65 509.328   2
  -1   6  16 7828.82 496.779   2
  -1   6  17 54160.4 1334.19   2
   1   6 -17 55052.1 1206.62   4
  -1   6 -17 55159.9 1243.20   4
   1   6  17 50920.9 1335.74   2
   1   6 -18 121.909 84.0043   4
   1   6  18 122.240 100.195   2
  -1   6 -18 254.553 106.200   4
  -1   6  18 216.313 99.2716   2
   1   6 -19 399.476 123.280   4
  -1   6  19 325.816 129.365   2
   1   6  19 159.246 118.977   2
  -1   6 -19 147.337 79.3781   4
  -1   6 -20 647.714 161.273   4
   1   6 -20 817.982 172.154   4
  -1   6  20 591.857 173.051   2
   1   6  20 668.783 184.353   2
  -1   6 -21 7552.98 519.573   4
   1   6  21 8388.41 613.204   2
   1   6 -21 7894.52 516.746   4
  -1   6  21 8711.99 617.650   2
   1   6  22 107.340 111.615   2
  -1   6 -22 166.183 98.5383   4
  -1   6  22-187.091 123.309   2
   1   6 -22 53.6294 79.6314   4
  -1   6 -23 13744.1 730.010   4
   1   6  23 13518.4 830.174   2
  -1   6  23 14455.9 831.664   2
   1   6 -23 13813.4 727.950   4
  -1   6  24 85.5944 105.225   2
   1   6 -24 419.977 124.185   4
  -1   6 -24 181.900 111.640   4
   1   6  24 386.288 167.183   2
   1  -6  25 198.890 108.822   2
   1  -6  26 1477.58 258.251   2
   1   7   0-6.08369 48.8594   1
  -1   7   0-16.3342 36.3411   1
  -1   7  -1 16109.4 380.740   1
  -1  -7   1 15640.5 459.125   1
   1   7  -1 16291.8 476.137   1
   1   7   1 15551.6 477.393   1
   1  -7  -1 16246.7 370.453   2
  -1   7   1 15636.7 408.147   1
  -1   7  -2 52228.9 673.440   1
   1   7   2 49819.2 871.474   1
   1  -7  -2 50273.0 677.990   2
  -1  -7   2 49638.0 823.002   1
   1   7  -2 52763.3 851.617   1
   1   7  -3 11.3739 36.3058   1
  -1  -7   3 54.9772 39.9643   1
   1  -7  -3 108.875 30.1074   3
   1   7  -3 85.6892 24.8016   3
  -1  -7  -3 92.7366 45.5972   2
   1  -7   3 152.288 46.3186   1
   1  -7  -3 138.381 45.0605   2
  -1  -7  -4 17819.2 494.656   2
   1  -7   4 17116.8 398.783   1
   1  -7  -4 17608.4 433.227   2
  -1  -7   4 17881.3 507.630   1
  -1  -7   5 4414.50 261.788   1
   1  -7   5 4848.42 224.518   1
  -1  -7  -5 4324.18 252.560   2
  -1   7   6 8421.23 358.811   2
   1   7   6 8296.13 297.888   4
   1   7  -6 8091.11 306.266   4
   1  -7   6 8887.69 313.606   1
  -1  -7  -6 8665.50 361.513   2
  -1  -7   6 8720.60 374.528   1
  -1   7   7 7171.35 344.970   2
  -1  -7  -7 6946.87 330.234   2
   1   7  -7 6244.58 279.219   4
   1  -7   7 6037.06 273.701   1
   1   7   7 6797.05 281.048   4
  -1  -7   7 6691.03 335.585   1
   1   7   8 45062.8 762.324   4
  -1  -7   8 44515.9 888.963   1
  -1   7   8 46349.8 906.916   2
  -1  -7  -8 45513.9 872.726   2
   1   7   9 6526.51 301.831   4
  -1   7  -9 6622.90 342.189   4
  -1   7   9 6407.99 354.789   2
  -1   7 -10 13368.8 500.052   4
   1   7  10 14138.7 465.251   4
  -1   7  10 13667.1 537.453   2
  -1   7  10 14238.9 497.406   4
   1   7  10 13692.3 567.123   2
  -1   7  11 8497.87 440.549   2
  -1   7 -11 8626.92 407.933   4
   1   7 -11 8145.12 382.855   4
   1   7  11 8362.17 377.107   4
  -1   7  11 8782.14 401.791   4
   1   7  11 7839.30 445.466   2
   1   7  12 12847.2 590.133   2
  -1   7 -12 12829.8 512.974   4
  -1   7  12 12500.5 554.962   2
   1   7  12 13451.8 501.991   4
  -1   7  12 13645.6 516.517   4
   1   7 -12 13363.4 505.276   4
   1   7  13 2335.46 266.432   2
  -1   7 -13 2193.67 223.503   4
  -1   7  13 2537.53 259.905   2
   1   7  13 2249.09 218.142   4
   1   7 -13 1922.19 205.519   4
  -1   7  13 2820.10 246.772   4
  -1   7  14 21903.5 703.309   4
  -1   7  14 20499.1 763.490   2
  -1   7 -14 21808.8 713.934   4
   1   7  14 22090.2 699.315   4
   1   7 -14 22166.0 700.687   4
   1   7  14 21821.5 815.919   2
  -1   7 -15 316.500 102.190   4
   1   7 -15 327.444 98.2824   4
   1   7  15 371.266 103.285   4
   1   7  15 303.822 119.757   2
  -1   7  15 343.750 128.267   2
  -1   7  16 1172.53 204.645   2
   1   7  16 1367.38 230.764   2
   1   7 -16 1402.69 199.645   4
  -1   7 -16 1115.59 179.834   4
  -1   7  17 4711.52 409.505   2
   1   7 -17 3760.39 322.379   4
  -1   7 -17 4471.77 362.635   4
   1   7  17 3785.22 377.334   2
  -1   7  18 10530.2 629.959   2
  -1   7 -18 10386.0 563.236   4
   1   7  18 9877.28 623.850   2
   1   7 -18 11125.6 568.519   4
   1   7 -19 125.254 70.1195   4
  -1   7 -19 66.6933 61.1347   4
  -1   7  19 278.838 128.591   2
   1   7  19 154.315 111.086   2
  -1   7  20 7879.42 579.710   2
  -1   7 -20 7502.16 507.708   4
   1   7 -20 7956.62 505.338   4
   1   7  20 7443.61 575.461   2
   1   7  21 322.078 153.978   2
  -1   7  21 120.499 92.3666   2
   1   7 -21 351.180 115.726   4
  -1   7 -21 353.913 139.688   4
   1   7 -22-75.9080 90.0505   4
   1   7  22-195.852 122.222   2
  -1   7  22-29.6658 92.4229   2
  -1   7 -22 215.567 124.061   4
   1   7 -23 448.105 137.114   4
   1   7  23 542.970 186.795   2
  -1   7 -23 583.631 171.754   4
  -1   7  23 479.718 171.117   2
  -1   7 -24 8958.38 609.559   4
   1   7 -24 9360.60 615.565   4
   1  -7  25 132.367 96.3057   2
   1  -7  26 2940.68 353.706   2
   1   8   0 37.5452 43.9033   1
  -1   8   0-2.01781 32.8941   1
   1  -8  -1 12379.7 346.409   2
  -1   8   1 12078.8 385.589   1
   1   8  -1 11282.7 424.376   1
   1   8   1 12086.0 449.613   1
  -1   8  -1 12033.9 362.401   1
   1   8   2 7644.93 364.153   1
   1   8  -2 8127.49 356.187   1
  -1  -8   2 8405.66 359.771   1
   1  -8  -2 7771.47 287.494   2
  -1   8  -2 8227.84 294.035   1
  -1  -8  -3 4033.52 245.285   2
  -1  -8   3 3925.69 247.877   1
   1   8  -3 3988.32 251.378   1
   1  -8  -3 3855.60 145.960   3
   1  -8   3 3672.86 192.852   1
   1  -8  -3 3625.30 202.070   2
   1   8   3 3774.83 259.183   1
   1   8  -3 3721.67 139.852   3
   1  -8   4 4884.71 232.217   1
  -1  -8   4 4803.53 280.743   1
   1  -8  -4 5180.63 246.695   2
  -1  -8  -4 5490.05 287.958   2
   1  -8  -4 5012.52 190.339   3
   1   8  -4 5011.45 189.907   3
   1  -8  -5 31067.4 635.260   2
  -1  -8   5 29010.4 698.538   1
  -1  -8  -5 30363.6 691.618   2
   1  -8   5 29879.7 582.262   1
  -1  -8   6 364.173 86.6918   1
   1   8  -6 325.484 74.7225   4
   1  -8   6 406.575 78.3229   1
  -1  -8  -6 437.282 90.7990   2
   1   8  -7 18117.1 492.948   4
  -1  -8   7 17556.6 570.824   1
   1  -8   7 18708.5 501.924   1
   1   8   7 18799.5 485.610   4
  -1  -8  -7 18840.4 569.977   2
   1   8   8 9741.99 363.687   4
  -1  -8  -8 9446.81 413.785   2
  -1  -8   8 8745.76 414.626   1
  -1   8   8 8944.22 421.234   2
   1  -8   8 8551.09 351.097   1
  -1   8  -9 25.2451 53.5765   4
   1  -8   9 57.4385 50.7663   1
   1   8   9 4.22912 39.5760   4
  -1  -8   9-25.2408 44.7887   1
  -1   8   9-14.4070 71.3372   2
  -1  -8  -9-35.3553 57.3478   2
   1   8 -10 3316.57 238.450   4
  -1   8 -10 2962.43 241.668   4
  -1   8  10 3360.64 248.531   4
   1   8  10 3167.69 226.799   4
  -1  -8  10 2880.90 252.848   1
  -1   8  10 3070.33 265.770   2
  -1   8  11 27682.9 732.782   4
   1   8 -11 27273.9 703.935   4
   1   8  11 26911.1 683.358   4
  -1   8 -11 26979.2 743.995   4
  -1   8  11 26568.8 803.377   2
  -1   8  12 183.036 104.643   2
   1   8 -12 150.816 84.9223   4
  -1   8  12 25.9761 43.4413   4
  -1   8 -12 73.4674 53.2710   4
   1   8  12 122.340 61.9534   4
   1   8  13 27927.0 920.479   2
  -1   8  13 28008.0 887.769   2
  -1   8 -13 27544.4 791.814   4
  -1   8  13 28133.7 780.384   4
   1   8 -13 28636.3 779.441   4
   1   8  13 28646.5 773.003   4
  -1   8  14 9942.17 546.048   2
   1   8 -14 11819.8 519.344   4
   1   8  14 10496.4 585.864   2
   1   8  14 11251.6 504.440   4
  -1   8 -14 10278.2 502.140   4
   1   8 -15 3676.16 303.980   4
   1   8  15 3458.71 350.769   2
  -1   8 -15 3754.71 316.225   4
  -1   8  15 3693.73 346.735   2
   1   8  16 2886.20 328.078   2
  -1   8  16 2420.40 295.122   2
   1   8 -16 2588.76 265.892   4
  -1   8 -16 2960.12 295.408   4
  -1   8 -17 21364.0 795.021   4
   1   8  17 19424.8 869.303   2
  -1   8  17 20211.3 862.527   2
   1   8 -17 20796.7 759.103   4
   1   8 -18 6272.99 430.541   4
  -1   8  18 6099.55 492.437   2
   1   8  18 6042.88 500.706   2
  -1   8 -18 6006.17 433.517   4
  -1   8  19 3117.15 366.181   2
  -1   8 -19 2710.20 302.892   4
   1   8 -19 2920.64 303.230   4
   1   8  19 2738.53 355.024   2
   1   8  20 5636.81 515.698   2
  -1   8 -20 5816.61 451.529   4
   1   8 -20 6406.53 460.503   4
  -1   8  20 6425.24 536.540   2
  -1   8  21 10162.9 693.203   2
   1   8  21 9963.31 702.224   2
   1   8 -21 10110.8 591.610   4
  -1   8 -21 9875.58 604.967   4
  -1   8 -22 234.794 126.419   4
  -1   8  22 104.234 89.1042   2
   1   8 -22-66.1694 83.2826   4
   1   8  22 163.103 122.996   2
   1   8  23 9126.79 710.128   2
  -1   8  23 10929.9 760.636   2
   1   8 -23 9922.49 618.432   4
  -1   8 -23 8976.21 601.078   4
   1   8 -24 1092.59 217.792   4
  -1   9   0 0.21175 35.7479   1
   1  -9   0-9.95339 30.4412   2
   1   9   0-18.5959 61.3096   1
   1  -9  -1 2998.04 186.661   2
  -1   9  -1 2838.53 189.994   1
   1   9  -1 2705.60 220.497   1
  -1   9   1 2480.27 189.989   1
   1   9   1 2895.99 233.090   1
  -1   9  -2 7692.30 307.103   1
  -1   9   2 7563.68 336.306   1
   1   9  -2 7979.32 376.247   1
   1   9   2 8277.96 396.754   1
   1  -9  -2 7357.78 294.702   2
   1   9  -3 4544.33 279.026   1
  -1  -9   3 4496.74 280.505   1
  -1  -9  -3 4077.41 259.645   2
   1  -9  -3 4099.85 224.473   2
   1   9   3 3949.85 282.642   1
  -1  -9  -4 9624.07 401.529   2
   1   9  -4 9255.35 246.712   3
  -1  -9   4 9261.09 408.084   1
   1   9   4 9695.51 447.346   1
   1  -9   4 9020.84 326.324   1
   1  -9  -4 9155.27 345.811   2
   1  -9  -4 9218.39 251.378   3
  -1  -9   5 2323.12 205.021   1
   1  -9  -5 2438.27 145.776   3
  -1  -9  -5 2783.69 220.260   2
   1  -9   5 2388.72 176.664   1
   1  -9  -5 2732.86 197.894   2
   1   9  -5 2482.35 146.283   3
  -1  -9   6 1706.69 185.070   1
  -1  -9  -6 1659.57 173.666   2
   1   9  -6 1505.40 144.650   4
   1  -9   6 1511.52 145.850   1
  -1  -9   7 22.6605 43.0341   1
   1   9   7 49.7886 34.6129   4
   1  -9   7 98.8288 47.2632   1
  -1  -9  -7 19.9483 39.5351   2
   1  -9   8 11893.5 431.454   1
   1   9   8 12147.3 418.037   4
  -1  -9   8 11784.8 497.183   1
  -1  -9  -8 13196.5 503.014   2
  -1   9  -9 3700.44 271.892   4
  -1  -9   9 3452.17 277.070   1
   1  -9   9 3408.13 241.173   1
   1   9   9 3384.45 229.192   4
  -1  -9  -9 3909.95 283.216   2
   1   9  10 10557.6 418.527   4
   1  -9  10 8957.99 402.388   1
  -1   9 -10 8720.94 428.344   4
  -1   9  10 8824.10 414.845   4
  -1  -9  10 9672.08 474.358   1
  -1   9  10 9447.37 481.578   2
   1   9 -10 10008.8 417.315   4
  -1  -9  11 2904.14 267.392   1
   1  -9  11 2319.64 212.694   1
   1   9  11 3030.42 233.687   4
   1   9 -11 2884.95 235.138   4
  -1   9  11 2737.98 272.954   2
  -1   9 -11 2728.42 243.287   4
  -1   9  11 2698.63 233.102   4
  -1  -9  12 319.560 96.4238   1
   1   9  12 202.180 69.7022   4
  -1   9  12 356.401 114.421   2
  -1   9  12 250.832 72.7099   4
   1   9 -12 389.073 100.667   4
  -1   9 -12 271.165 89.2236   4
   1   9 -13 1178.69 165.478   4
   1   9  13 1341.56 174.114   4
  -1   9 -13 1279.63 183.767   4
  -1   9  13 947.876 148.743   4
  -1   9  13 1240.45 200.379   2
   1   9 -14 10649.6 499.097   4
  -1   9 -14 10373.2 509.405   4
  -1   9  14 9598.03 553.341   2
   1   9  14 10870.3 504.841   4
  -1   9 -15 11665.0 556.566   4
  -1   9  15 12062.1 642.064   2
   1   9 -15 12187.2 552.522   4
  -1   9 -16 2733.47 284.163   4
  -1   9  16 2898.78 329.084   2
   1   9 -16 3118.26 290.780   4
  -1   9  17-31.3871 94.7665   2
   1   9 -17-43.8617 75.3920   4
  -1   9 -17-51.4534 83.8319   4
   1   9 -18 890.365 170.804   4
   1   9  18 646.326 180.393   2
  -1   9  18 586.394 160.730   2
  -1   9 -18 1093.43 201.458   4
   1   9 -19 364.052 124.093   4
  -1   9  19 215.960 86.0608   2
  -1   9 -19 84.9237 81.4351   4
   1   9  19 204.624 119.157   2
  -1   9 -20 3085.11 333.216   4
   1   9 -20 3306.53 335.373   4
   1   9  20 3237.53 402.755   2
  -1   9  20 2930.42 365.640   2
  -1   9  21 6914.18 584.680   2
   1   9 -21 5981.54 455.766   4
   1   9  21 6526.95 586.365   2
  -1   9 -21 6669.19 504.262   4
  -1   9 -22 1630.29 265.471   4
   1   9  22 1923.81 342.348   2
   1   9 -22 1308.86 221.499   4
  -1   9  22 1423.41 282.542   2
   1   9 -23 103.543 93.2851   4
  -1   9 -23 270.288 128.265   4
  -1  10   0 25.0857 41.2823   1
   1  10   0-6.32753 49.7976   1
   1 -10   0-13.7474 44.0835   2
   1 -10  -1 422.678 74.8666   2
   1  10  -1 382.826 99.2400   1
   1  10   1 331.611 90.2839   1
  -1  10   1 489.368 94.6620   1
  -1  10  -1 275.451 72.6353   1
   1  10  -2 10165.9 440.153   1
  -1  10   2 9501.73 403.595   1
  -1  10  -2 10565.2 381.506   1
   1  10   2 10654.1 477.375   1
   1 -10  -2 10131.1 360.740   2
   1  10   3 7165.61 399.479   1
  -1  10   3 6683.61 346.978   1
  -1 -10   3 7132.61 367.462   1
   1  10  -3 7534.60 380.356   1
   1 -10  -3 7335.80 315.541   2
  -1 -10  -3 7077.92 354.795   2
  -1 -10  -4 8092.23 381.300   2
  -1 -10   4 7373.60 378.125   1
   1 -10  -4 8008.14 337.236   2
   1  10   4 7636.47 420.305   1
   1 -10  -5 224.511 47.2956   3
   1  10  -5 230.358 48.9582   3
   1 -10  -5 289.427 71.8842   2
  -1 -10   5 151.121 65.1319   1
   1 -10   5 314.622 69.2715   1
  -1 -10  -5 149.656 69.9455   2
  -1 -10   6 2009.16 206.291   1
   1  10  -6 1997.18 141.332   3
   1 -10   6 2011.03 174.089   1
   1 -10  -6 2016.31 144.352   3
  -1 -10  -6 2345.62 215.140   2
  -1 -10  -7 2051.79 205.630   2
  -1 -10   7 2398.84 229.288   1
   1 -10   7 2098.88 184.152   1
  -1 -10   8 17989.0 628.895   1
   1 -10   8 17028.4 532.396   1
   1  10   8 17670.2 521.018   4
  -1 -10  -8 17855.2 609.495   2
  -1 -10   9 35.2351 44.7275   1
  -1 -10  -9 187.480 69.9303   2
   1  10  -9 243.433 76.0022   4
  -1  10  -9 98.8476 58.0256   4
   1  10   9 146.332 60.2262   4
   1 -10   9 42.5530 36.5472   1
   1  10  10 5683.10 317.822   4
   1 -10  10 5578.85 328.494   1
   1  10 -10 5464.02 319.013   4
  -1  10 -10 5789.70 358.466   4
  -1 -10  10 5655.03 371.546   1
  -1  10  11 1866.86 200.964   4
   1 -10  11 1836.04 196.157   1
  -1 -10  11 1896.27 228.395   1
  -1  10 -11 2103.20 221.808   4
   1  10  11 1709.25 181.811   4
   1  10 -11 1674.11 184.316   4
   1  10 -12 3738.43 283.178   4
   1  10  12 3964.96 284.181   4
  -1 -10  12 3702.37 317.937   1
  -1  10 -12 4016.20 309.203   4
  -1  10  12 3717.01 289.318   4
   1 -10  12 4112.42 301.619   1
  -1  10  13 7983.91 505.477   2
   1  10  13 8046.60 422.056   4
  -1 -10  13 7350.53 458.292   1
   1  10 -13 8531.88 446.660   4
   1 -10  13 7715.30 426.494   1
  -1  10 -13 8493.60 461.626   4
  -1 -10  14 5951.69 425.020   1
   1  10 -14 6378.30 394.773   4
  -1  10  14 6464.41 471.827   2
  -1  10 -14 6660.95 416.840   4
   1 -10  14 6268.92 394.781   1
  -1  10  15 270.150 109.625   2
   1  10 -15 132.789 72.8923   4
  -1 -10  15 189.941 92.7946   1
  -1  10 -15 209.102 96.3008   4
  -1  10 -16 287.364 99.3022   4
  -1  10  16 228.296 103.250   2
   1  10 -16 137.283 75.1765   4
  -1  10  17 6924.22 533.561   2
   1  10 -17 6562.98 437.191   4
  -1  10 -17 7065.83 478.924   4
   1  10 -18 4385.01 371.113   4
  -1  10  18 3973.28 417.742   2
  -1  10 -18 4187.60 374.991   4
   1  10 -19 882.023 178.452   4
  -1  10 -19 948.416 183.949   4
  -1  10  19 577.453 187.390   2
   1  10 -20 8668.32 547.988   4
  -1  10 -20 8652.36 561.168   4
  -1  10  20 8008.71 626.394   2
   1  10 -21 743.858 171.332   4
  -1  10  21 714.473 204.317   2
  -1  10 -21 745.448 171.601   4
  -1  10 -22 235.242 92.2339   4
   1  10 -22 414.473 140.960   4
  -1  10  22 23.5141 94.1055   2
   1  10 -23 3326.80 366.638   4
   1  11   0-57.7759 73.5557   1
  -1  11   0-45.5016 51.3811   1
   1 -11   0-18.0283 37.3411   2
  -1  11   1 6646.08 344.693   1
   1  11   1 6197.13 374.689   1
  -1  11  -1 6764.87 333.828   1
   1 -11  -1 6749.80 306.965   2
   1  11  -1 6767.52 382.631   1
   1  11   2-21.4935 50.7005   1
  -1  11   2 52.3199 52.3246   1
  -1 -11  -2 53.5142 52.7587   2
  -1  11  -2 13.5414 37.6991   1
   1  11  -2-1.33856 49.6222   1
   1 -11  -2 20.4618 37.6135   2
  -1  11   3 468.435 102.303   1
   1  11  -3 577.354 111.049   1
   1  11   3 576.094 125.843   1
  -1 -11  -3 603.941 111.292   2
   1 -11  -3 456.164 86.2186   2
  -1  11   4 101.518 68.5075   1
  -1 -11   4 157.217 69.4621   1
  -1 -11  -4 226.356 75.5264   2
   1 -11  -4 128.167 49.9669   2
  -1 -11  -4 168.904 25.1759   3
   1  11   4 198.740 90.2023   1
   1 -11  -5 7544.33 233.029   3
   1  11   5 7831.18 452.068   1
  -1 -11   5 7745.01 402.598   1
  -1 -11  -5 8508.05 412.910   2
   1 -11  -5 7905.64 361.384   2
   1  11  -6 560.038 74.7944   3
  -1 -11   6 394.612 101.857   1
   1 -11   6 401.745 85.4607   1
  -1 -11  -6 783.662 135.324   2
   1 -11  -6 557.523 74.9546   3
   1 -11  -7 733.672 92.9184   3
  -1 -11   7 682.274 126.089   1
  -1 -11  -7 1019.66 148.531   2
   1  11  -7 685.767 90.4928   3
   1 -11   7 690.394 113.471   1
  -1 -11  -8 481.850 108.496   2
   1  11  -8 412.765 81.1166   3
   1 -11   8 264.316 79.8166   1
   1  11   8 447.026 87.8684   4
  -1 -11   8 372.728 107.701   1
   1  11  -8 419.817 92.2900   4
  -1  11  -9 3207.12 270.403   4
   1 -11   9 2939.72 236.267   1
  -1 -11  -9 3312.68 281.089   2
  -1 -11   9 3014.44 275.635   1
   1  11   9 3164.43 236.408   4
   1  11  -9 3282.33 247.604   4
  -1 -11  10 495.369 124.490   1
   1 -11  10 178.226 70.3751   1
   1  11 -10 328.776 89.0114   4
  -1  11 -10 340.742 100.043   4
   1  11  10 278.204 78.4276   4
   1 -11  11 5043.06 327.414   1
   1  11  11 4831.37 309.754   4
  -1  11 -11 4603.45 333.608   4
  -1  11  11 5100.09 338.934   4
  -1 -11  11 4506.89 350.385   1
   1  11 -11 5373.20 333.528   4
   1 -11  12 224.395 82.7594   1
  -1 -11  12 120.003 83.6080   1
  -1  11 -12 201.453 85.5886   4
   1  11 -12 301.605 93.0210   4
   1  11  12 255.558 80.1671   4
   1 -11  13 390.098 101.179   1
   1  11  13 385.143 101.429   4
   1  11 -13 477.774 116.826   4
  -1 -11  13 390.617 121.399   1
  -1  11 -13 585.219 126.945   4
  -1  11 -14-3.46451 65.5941   4
   1 -11  14 31.2155 53.7958   1
   1  11 -14 12.5440 57.3344   4
  -1 -11  14-21.3832 50.1575   1
  -1  11 -15 8256.19 487.798   4
   1  11 -15 8343.42 472.813   4
   1 -11  15 7592.24 459.227   1
   1 -11  16 947.120 176.420   1
  -1  11 -16 708.499 151.732   4
   1  11 -16 690.095 146.197   4
  -1  11 -17 3374.60 341.143   4
   1  11 -17 3044.46 303.356   4
   1  11 -18 117.063 92.4441   4
  -1  11  18 154.931 114.256   2
  -1  11  19 163.450 106.378   2
   1  11 -19 387.034 124.031   4
  -1  11 -19 128.082 85.6771   4
  -1  11 -20 171.166 84.3268   4
   1  11 -20-26.2651 56.3225   4
  -1  11  20 39.6269 119.154   2
  -1  11 -21 4469.47 418.260   4
  -1  11  21 4396.65 488.466   2
   1  11 -21 4428.17 405.863   4
  -1  11 -22-84.7161 69.8512   4
   1  11 -22-63.4258 80.1540   4
   1 -12   0 16.0055 33.6668   2
  -1  12   0 48.8475 54.0559   1
   1  12   0 28.8976 59.1297   1
   1  12   1 8964.65 473.149   1
   1 -12  -1 8444.31 357.498   2
   1 -12   1 8176.56 346.015   2
  -1  12  -1 8639.13 397.227   1
  -1  12   1 7924.27 397.655   1
   1  12  -1 8477.69 447.243   1
   1 -12  -2 14213.9 471.787   2
  -1  12  -2 15002.9 507.829   1
   1  12  -2 14506.2 577.149   1
  -1  12   2 13644.9 535.782   1
  -1 -12  -2 15008.4 557.742   2
   1  12   2 14579.0 609.834   1
   1 -12  -3 958.397 128.198   2
   1  12  -3 884.676 150.310   1
  -1  12   3 819.187 137.913   1
  -1 -12  -3 898.378 140.641   2
   1  12   3 862.964 160.165   1
  -1 -12  -4 8221.46 416.504   2
  -1  12   4 7589.85 418.545   1
   1  12   4 7666.54 458.853   1
   1 -12  -4 7802.34 364.595   2
  -1  12   5 7156.15 420.662   1
   1 -12  -5 7689.39 370.950   2
  -1 -12  -5 7841.17 413.315   2
  -1 -12  -5 6761.86 170.046   3
   1  12   5 7626.22 468.084   1
  -1 -12   5 8268.83 437.640   1
   1 -12  -6 483.030 65.1384   3
   1  12   6 440.247 125.714   1
  -1 -12  -6 280.955 79.1857   2
  -1 -12   6 495.581 105.459   1
   1 -12  -7 491.519 75.1747   3
  -1 -12  -7 666.879 133.904   2
   1 -12   7 431.279 94.0709   1
   1  12  -7 404.187 67.0693   3
  -1 -12   7 376.929 105.733   1
   1  12  -7 391.696 92.4802   4
   1 -12   8 9138.16 413.344   1
  -1 -12   8 8601.46 469.197   1
   1  12   8 7784.13 371.375   4
   1  12  -8 8474.31 399.228   4
   1  12  -8 9076.78 344.846   3
  -1 -12  -8 9102.95 464.696   2
   1 -12  -8 9402.66 355.361   3
   1  12  -9 2198.75 207.797   4
   1  12   9 2253.68 202.507   4
  -1 -12   9 2393.04 256.943   1
   1 -12   9 2301.04 217.904   1
   1 -12  -9 2175.88 187.990   3
   1  12  -9 2301.63 190.891   3
  -1  12  -9 2160.74 230.488   4
   1  12  10 576.961 110.288   4
  -1 -12  10 473.322 123.726   1
  -1  12 -10 695.329 143.820   4
   1  12 -10 728.186 133.019   4
   1 -12  10 571.631 120.850   1
  -1  12 -11 5254.27 365.632   4
   1  12 -11 5562.06 347.937   4
  -1 -12  11 6006.26 413.096   1
   1  12  11 6085.49 356.421   4
   1 -12  11 5458.93 353.161   1
   1  12 -12 5549.86 356.909   4
  -1 -12  12 5404.93 406.569   1
   1  12  12 5420.88 348.172   4
  -1  12 -12 5721.11 388.282   4
   1 -12  12 5278.17 357.583   1
   1 -12  13 7.37972 59.6010   1
   1  12 -13 23.6694 48.3502   4
  -1 -12  13-10.0779 57.1399   1
   1 -12  14 11817.1 568.817   1
  -1 -12  14 12000.3 627.895   1
   1  12 -14 12984.3 588.958   4
  -1  12 -14 11464.7 574.757   4
   1  12 -15 53.3319 62.1761   4
  -1  12 -15 138.971 86.1366   4
   1  12 -16-54.9776 66.0355   4
  -1  12 -16 108.995 74.7919   4
   1  12 -17-69.0007 88.0609   4
  -1  12 -17-53.7352 97.8028   4
   1  12 -18 4308.73 375.946   4
  -1  12 -18 5186.63 433.237   4
   1  12 -19-6.56745 71.2204   4
  -1  12 -19-140.522 100.147   4
   1  12 -20 5617.72 450.030   4
  -1  12 -20 6345.49 496.195   4
  -1  12 -21 260.340 118.927   4
   1  12 -21 309.115 123.763   4
   1  12 -22 361.242 114.771   4
  -1  13   0-10.1149 49.8638   1
   1 -13   0-11.2833 33.8498   2
  -1  13   1 16315.9 594.960   1
   1 -13   1 16993.2 519.365   2
   1 -13  -1 16795.8 529.339   2
  -1  13  -1 16369.5 570.756   1
  -1 -13  -1 16254.8 597.936   2
   1  13  -1 17204.6 665.895   1
   1  13   1 16700.2 668.374   1
  -1  13  -2 1620.17 179.426   1
   1  13   2 1769.44 227.140   1
  -1 -13  -2 1676.19 199.135   2
   1  13  -2 1589.12 205.008   1
  -1  13   2 1387.43 178.412   1
   1 -13  -2 1679.06 170.196   2
  -1  13   3 1740.43 205.915   1
  -1 -13  -3 1876.90 206.454   2
   1  13   3 1565.97 217.160   1
   1 -13  -3 1790.16 179.136   2
   1  13   4 5565.39 411.116   1
  -1 -13  -4 5373.42 350.439   2
   1 -13  -4 5955.16 329.573   2
  -1  13   4 5348.46 367.571   1
  -1 -13  -5 15205.2 597.855   2
  -1  13   5 15044.4 629.599   1
   1  13   5 16207.9 704.370   1
   1 -13  -5 15316.6 543.266   2
  -1 -13   6 1360.93 190.744   1
  -1 -13  -6 1448.77 187.118   2
  -1  13   6 1382.14 200.986   1
  -1 -13  -6 1311.69 78.7459   3
   1  13   6 1338.97 207.527   1
  -1 -13   7 8250.49 460.738   1
   1  13   7 8540.97 534.215   1
   1  13  -7 8258.73 397.178   4
  -1 -13  -7 8341.85 454.049   2
  -1  13  -7 8552.40 255.822   3
   1 -13  -7 8038.72 274.019   3
   1  13   8 5937.42 334.002   4
   1  13   8 6458.43 474.549   1
   1  13  -8 6544.22 273.670   3
   1 -13  -8 5980.00 270.027   3
   1  13  -8 6526.60 359.586   4
  -1 -13   8 6755.31 428.623   1
   1 -13   8 6473.76 356.157   1
  -1 -13   9 1363.95 199.788   1
   1 -13   9 1576.36 185.299   1
   1  13  -9 1409.29 176.011   4
   1  13   9 1289.25 162.565   4
   1 -13  -9 1487.34 149.848   3
  -1  13  -9 1367.65 190.432   4
   1  13  -9 1427.12 144.744   3
   1  13 -10 4044.97 264.231   3
  -1  13 -10 4070.19 328.226   4
   1  13 -10 3752.43 286.030   4
   1 -13 -10 4091.45 267.501   3
   1  13  10 4342.29 302.720   4
  -1 -13  10 3685.53 326.621   1
   1 -13  10 4105.28 302.592   1
   1 -13 -11 13875.1 523.625   3
   1  13 -11 14929.0 542.739   3
  -1  13 -11 14013.9 614.345   4
   1  13  11 14112.0 554.855   4
   1  13 -11 14304.7 567.769   4
  -1 -13  11 13533.1 636.733   1
   1 -13  11 13893.2 566.794   1
  -1 -13  12 38.9291 60.5105   1
   1  13 -12 38.9258 68.7568   3
   1 -13  12 55.7029 61.1837   1
  -1  13 -12 45.1304 63.1946   4
   1  13 -12-95.5259 63.1964   4
   1  13 -13 439.158 113.426   4
  -1  13 -13 479.785 124.101   4
  -1 -13  13 467.796 128.916   1
  -1  13 -14 5704.69 412.798   4
   1  13 -14 6032.68 407.331   4
   1  13 -15 7698.67 467.565   4
  -1  13 -15 7014.66 463.898   4
   1  13 -16 400.768 120.601   4
  -1  13 -16 500.368 138.557   4
   1  13 -17 7117.94 472.532   4
  -1  13 -17 8018.54 529.152   4
   1  13 -18 766.165 173.249   4
  -1  13 -18 1073.64 217.831   4
  -1  13 -19 7.87228 94.7498   4
   1  13 -19 29.7087 61.2053   4
   1  13 -20 3009.81 337.010   4
  -1  13 -20 3341.15 367.831   4
   1  13 -21 3670.03 372.919   4
   1 -14   0-20.7456 43.7354   2
  -1  14   0 1.78783 63.2698   1
   1  14   0 57.8885 70.5461   1
   1 -14  -1 9651.80 415.228   2
  -1  14   1 9311.79 468.144   1
  -1 -14  -1 9257.43 465.559   2
   1  14  -1 9239.56 504.097   1
   1  14   1 8638.49 499.600   1
   1 -14   1 8755.60 388.623   2
  -1  14  -1 9172.77 442.441   1
   1 -14  -2 19041.2 590.940   2
   1  14  -2 18430.8 698.478   1
   1  14   2 18474.7 738.184   1
  -1 -14  -2 18456.6 662.448   2
  -1  14   2 18743.2 680.467   1
  -1  14  -2 19515.1 630.902   1
   1 -14   2 19038.7 571.451   2
   1 -14  -3 903.797 137.724   2
   1  14   3 716.511 157.486   1
  -1  14   3 881.270 160.807   1
  -1 -14  -3 881.633 150.632   2
  -1 -14  -4 8382.66 457.882   2
   1 -14  -4 8881.91 419.433   2
   1  14   4 7813.19 502.501   1
  -1  14   4 8466.74 478.005   1
   1  14   5 13304.3 663.940   1
  -1 -14  -5 13938.7 590.815   2
  -1  14   5 13327.1 614.145   1
  -1  14   6 1715.41 227.495   1
   1  14   6 1735.17 256.240   1
   1  14  -7 3290.93 260.587   4
  -1 -14  -7 2953.40 116.245   3
  -1  14   7 3307.40 325.338   1
   1  14   7 3672.02 363.501   1
  -1 -14   7 2954.96 288.293   1
   1  14   8 14588.5 741.976   1
   1  14  -8 14227.4 546.597   4
  -1 -14   8 14983.7 648.516   1
  -1  14  -8 15212.6 348.757   3
  -1 -14  -8 14362.5 358.812   3
   1  14   8 14409.5 537.003   4
   1  14   9 3562.96 275.575   4
   1 -14   9 3244.76 266.316   1
   1  14   9 2915.49 342.044   1
  -1  14  -9 3224.30 296.243   4
   1  14  -9 3055.39 260.004   4
  -1 -14   9 3296.11 309.038   1
   1  14 -10 6904.96 396.757   4
  -1 -14  10 7140.09 463.662   1
   1  14  10 7306.51 400.615   4
  -1  14 -10 7602.14 455.119   4
  -1 -14  11 1737.47 237.140   1
  -1  14 -11 1202.36 190.483   4
   1  14 -11 1674.23 200.524   4
   1  14 -12 6805.45 411.059   4
  -1  14 -12 6491.50 435.316   4
  -1  14 -13 783.452 160.222   4
   1  14 -13 420.717 111.267   4
  -1  14 -14 8528.40 514.332   4
   1  14 -14 9128.04 512.463   4
  -1  14 -15 3193.98 321.399   4
   1  14 -15 3778.36 333.471   4
  -1  14 -16 1402.43 229.190   4
   1  14 -16 1342.80 200.368   4
   1  14 -17 3442.02 337.656   4
  -1  14 -17 3319.41 349.564   4
   1  14 -18 5436.56 431.206   4
  -1  14 -18 5460.40 459.432   4
  -1  14 -19 282.095 124.042   4
   1  14 -19 113.158 81.9311   4
   1  14 -20 2270.51 298.541   4
  -1  14 -20 2163.85 299.653   4
   1 -15   0-6.81926 51.3275   2
   1  15   0-36.1088 75.9641   1
  -1 -15   0-61.9404 62.0146   2
  -1  15   0 48.3901 54.7431   1
   1 -15   1 14424.8 512.627   2
  -1  15   1 14855.5 611.969   1
   1  15  -1 15170.3 667.363   1
   1  15   1 14143.2 663.880   1
  -1 -15  -1 14827.5 608.851   2
  -1  15  -1 14288.8 571.388   1
   1 -15  -1 14443.1 523.376   2
   1  15   2 7836.68 501.428   1
  -1  15   2 7589.69 449.291   1
   1 -15  -2 8118.34 397.748   2
   1 -15   2 8285.04 389.286   2
   1  15  -2 8226.07 488.187   1
  -1 -15  -2 7948.58 449.088   2
   1  15   3 119.943 96.8039   1
   1 -15   3 97.4461 54.2290   2
  -1 -15  -3 57.1202 58.1162   2
   1 -15  -3 3.21997 33.4279   2
  -1  15   3 19.8801 57.7869   1
  -1 -15  -4 2458.59 255.858   2
  -1  15   4 2007.80 244.475   1
   1  15   4 2001.96 268.010   1
   1 -15  -4 2500.56 233.210   2
  -1  15   5 8798.18 518.505   1
   1  15   5 9797.14 592.211   1
  -1  15   6 413.211 130.454   1
   1  15   6 484.498 153.930   1
   1  15   7 8223.04 561.924   1
  -1  15   7 8593.90 538.197   1
   1  15  -7 8360.85 424.988   4
  -1  15   8 8595.43 552.334   1
   1  15   8 8980.09 435.381   4
   1  15   8 8521.98 586.226   1
   1  15  -8 9164.00 448.690   4
  -1  15  -9-124.521 82.5331   4
   1  15  -9-87.9366 60.3618   4
   1  15   9-77.8624 98.2880   1
  -1  15 -10 5728.40 405.617   4
   1  15 -10 6298.31 386.729   4
   1  15  10 5791.40 502.138   1
   1  15  11 18453.6 916.729   1
  -1  15 -11 18210.2 731.312   4
   1  15 -11 18892.4 683.272   4
   1  15 -12 1175.37 181.798   4
  -1  15 -12 1109.21 193.248   4
  -1  15 -13 9485.05 541.402   4
   1  15 -13 10826.6 543.408   4
  -1  15 -14 5979.95 437.634   4
   1  15 -14 6325.83 434.477   4
   1  15 -15-147.441 79.3920   4
  -1  15 -15 64.3490 76.4004   4
  -1  15 -16 211.044 110.610   4
   1  15 -16 504.455 137.794   4
   1  15 -17 6848.93 479.243   4
  -1  15 -17 6328.55 488.431   4
   1  15 -18 2189.85 277.205   4
  -1  15 -18 2354.79 309.973   4
   1  15 -19 3328.73 349.626   4
  -1  15 -19 3063.98 355.644   4
  -1  16   0-91.9123 73.0049   1
  -1 -16   0-103.388 80.6386   2
   1  16   0-30.7253 83.3199   1
   1 -16   0-2.20468 54.9271   2
  -1  16   1 7818.19 460.308   1
  -1 -16  -1 7419.44 445.616   2
  -1 -16   1 7571.30 450.049   2
   1 -16  -1 7956.79 401.201   2
  -1  16  -1 7676.37 433.363   1
   1  16   1 7524.19 501.293   1
   1  16  -1 7926.57 496.459   1
  -1  16   2 3824.61 330.860   1
   1 -16  -2 3722.65 278.476   2
   1  16   2 3524.27 349.241   1
  -1  16   3 692.728 154.643   1
   1 -16  -3 563.344 113.636   2
   1  16   3 395.250 130.560   1
  -1  16   4 5085.77 397.775   1
   1  16   4 5350.50 442.639   1
  -1  16   5 20624.5 818.859   1
   1  16   5 20220.6 872.546   1
   1  16   6 580.841 165.578   1
   1  16  -6 848.188 138.677   4
  -1  16   6 542.637 157.034   1
   1  16   7 1108.67 218.822   1
   1  16  -7 1527.41 190.096   4
  -1  16   7 1358.38 231.453   1
   1  16   8 8435.97 597.368   1
   1  16  -8 8245.06 439.347   4
  -1  16   8 8217.57 556.301   1
  -1  16  -9 7675.62 474.732   4
   1  16   9 7917.95 594.669   1
   1  16  -9 8240.19 443.758   4
  -1  16   9 8070.55 562.834   1
  -1  16  10 904.858 204.334   1
   1  16  10 779.067 198.762   1
   1  16 -10 1061.40 174.106   4
  -1  16 -10 759.922 158.699   4
   1  16  11 8048.21 624.185   1
  -1  16 -11 7842.75 491.339   4
   1  16 -11 7941.32 450.692   4
  -1  16 -12 696.587 153.331   4
   1  16 -12 623.870 138.557   4
   1  16  12 314.733 147.586   1
   1  16  13 39.0707 98.1911   1
   1  16 -13 95.8745 69.3092   4
  -1  16 -13-30.4097 55.1742   4
   1  16 -14 1744.04 235.163   4
  -1  16 -14 1735.05 244.301   4
  -1  16 -15 4026.17 378.875   4
   1  16 -15 4116.75 361.694   4
   1  16 -16-113.612 74.8720   4
  -1  16 -16-118.120 80.0579   4
  -1  16 -17 1427.83 232.118   4
  -1  16 -18 1080.00 214.076   4
  -1  17   0-82.6593 65.5583   1
   1  17   0-36.3436 58.9945   1
   1  17   1 104.035 82.3140   1
   1  17  -1 35.2733 56.9885   1
  -1  17   1 135.326 77.4467   1
  -1  17   2 3189.10 311.783   1
   1  17   2 2919.45 328.645   1
  -1  17   3-188.902 88.8243   1
   1  17   3-314.457 124.213   1
  -1  17   4 1633.20 238.395   1
   1  17   4 1646.64 257.110   1
  -1  17   5 11.5348 71.2448   1
   1  17   5 261.619 124.501   1
  -1  17   6 107.833 58.0537   1
   1  17   6-60.2536 83.0134   1
   1  17  -6-53.2548 72.3595   4
  -1  17   7 964.169 200.232   1
   1  17   7 1232.28 235.285   1
   1  17  -7 1019.57 160.506   4
   1  17  -8 2541.27 249.212   4
   1  17   8 3235.24 382.280   1
  -1  17   8 2890.14 334.975   1
   1  17  -9 58.6738 54.3435   4
   1  17   9 79.8246 82.7465   1
  -1  17   9-23.8893 81.0352   1
  -1  17  -9-58.7842 69.5989   4
  -1  17  10 310.482 135.569   1
   1  17 -10 322.399 95.8595   4
   1  17  10 155.980 109.565   1
  -1  17 -10 304.272 110.637   4
  -1  17 -11-144.774 86.5844   4
  -1  17  11 37.0689 90.2293   1
   1  17 -11 42.6005 58.2100   4
   1  17  11 29.9336 78.0782   1
  -1  17 -12 1015.04 189.112   4
  -1  17  12 766.085 201.486   1
   1  17  12 1232.79 264.946   1
   1  17  13 1116.55 259.857   1
  -1  17 -13 579.299 138.033   4
   1  17  14 3262.23 437.047   1
  -1  17 -14 3316.72 338.967   4
   1  17  15-206.905 142.405   1
  -1  17 -15-0.57331 46.7890   4
  -1  17 -16 295.079 119.479   4
   1  18   0-317.999 128.680   1
   1  18   1 6980.33 506.278   1
   1  18   2-87.5242 86.0180   1
  -1  18   3 778.292 170.152   1
   1  18   3 927.012 196.700   1
  -1  18   4-53.9866 70.7886   1
   1  18   4 52.6128 86.9413   1
  -1  18   5 6258.62 477.715   1
   1  18   5 5965.03 506.334   1
  -1  18   6 349.750 114.850   1
   1  18   6 466.701 160.059   1
  -1  18   7 916.963 191.947   1
   1  18   7 1088.96 229.199   1
  -1  18   8 155.832 104.711   1
   1  18   8 280.882 138.739   1
  -1  18  -8 265.245 106.109   4
  -1  18  -9 5592.57 423.844   4
   1  18   9 5256.07 514.459   1
  -1  18   9 6315.81 521.391   1
  -1  18 -10 1163.83 198.471   4
  -1  18  10 992.910 221.920   1
   1  18  10 771.545 209.998   1
  -1  18  11 2585.42 352.104   1
   1  18  11 2295.64 352.214   1
  -1  18 -11 1991.80 259.364   4
  -1  18 -12-60.5842 62.6947   4
   1  18  12-27.4339 88.9912   1
  -1  18  12 64.0504 85.5995   1
   1  18  13 861.847 246.981   1
  -1  18  13 1103.34 242.338   1
  -1  18  14 144.111 121.244   1
   1  19   2 2499.63 316.399   1
   1  19   3 433.737 143.766   1
   1  19   4 614.902 174.579   1
   1  19   5 3344.05 386.603   1
   1  19   6 140.100 110.276   1
   1  19   7 3024.55 386.715   1
   1  19   8 1237.07 257.987   1
   1  19   9 93.0554 93.3726   1
   1  19  10 34.2746 88.5504   1
   1  19  11 4120.42 481.823   1
  -2   0   0 13281.0 250.295   1
  -2   0  -1 71.6473 29.0337   1
   2   0  -2 1371.47 100.979   3
  -2   0  -3 9.64700 22.5508   2
   2   0  -3 79.1775 39.3771   3
  -2   0   4 988.376 80.9937   4
  -2   0  -4 701.049 72.7383   4
  -2   0  -4 794.304 72.0986   2
  -2   0   5 45.0566 30.7629   4
  -2   0  -5 13.3104 31.6657   4
  -2   0  -5 5.78418 29.3908   2
  -2   0   6 97.2370 38.6932   4
   2   0   6 74.9176 43.6439   4
  -2   0  -6 85.6283 41.0520   4
  -2   0  -7 33.2551 43.5543   4
  -2   0   7 6.36559 29.1841   4
   2   0   7-8.94480 37.9181   4
   2   0   7 3.00615 39.0301   2
   2   0   8 16788.6 443.771   2
   2   0   8 16899.0 466.518   4
  -2   0   8 18361.6 456.395   4
  -2   0  -8 17717.4 463.153   4
  -2   0   9 10.3279 29.5532   4
   2   0   9 21.1926 43.2965   4
   2   0   9 14.6380 40.6782   2
  -2   0  -9-13.2688 36.4094   4
   2   0  10 146.274 59.0151   2
  -2   0 -10 46.2564 50.0380   4
  -2   0  10 201.227 61.6071   4
   2   0  10 101.751 48.4056   4
  -2   0 -11 6.39956 52.4729   4
  -2   0  11-117.429 56.2066   4
   2   0  11-26.6267 43.4768   4
   2   0  12 1824.09 190.548   4
  -2   0 -12 1639.91 174.528   4
  -2   0  12 1895.09 182.831   4
   2   0  13 28.8030 50.4119   2
  -2   0 -13 22.6246 42.3861   4
   2   0  13 9.74861 45.4477   4
  -2   0  13 10.2673 41.1344   4
   2   0 -13 25.7951 45.6380   4
   2   0 -14 3073.07 261.828   4
   2   0  14 3006.07 267.767   4
  -2   0  14 3299.37 269.924   4
   2   0  14 2915.51 252.198   2
  -2   0 -14 3158.63 260.718   4
   2   0 -15-24.5560 50.4278   4
   2   0  15 38.5972 48.2366   4
   2   0  15 23.3130 54.4781   2
  -2   0  15 58.1870 65.7307   4
  -2   0 -15 52.2587 65.6441   4
  -2   0 -16-15.7985 47.8010   4
   2   0  16 50.2782 60.7826   2
  -2   0  16-7.17122 50.7205   4
   2   0  16-121.619 77.5187   4
   2   0  17-90.5856 72.8681   2
  -2   0 -17-108.337 82.3675   4
  -2   0 -18 2299.54 253.882   4
   2   0  18 2829.21 287.987   2
  -2   0 -19 138.210 109.273   4
   2   0  19 65.0881 83.7866   2
   2   0  20 481.952 137.113   2
  -2   0 -20 437.279 124.881   4
  -2   0 -21-89.0552 87.0968   4
   2   0  21-26.9607 69.6138   2
   2   0  22 1312.65 231.580   2
  -2   0 -22 1453.49 237.739   4
  -2   0 -23-46.8806 80.2308   4
   2   0  23-128.213 106.131   2
  -2   0 -24 1039.25 215.595   4
   2   0  24 599.371 180.124   2
   2   0  25-34.3108 84.4886   2
  -2   0 -25 65.4368 87.9858   4
   2   0  26-60.4312 99.4934   2
  -2   1   0 27317.5 296.171   1
  -2  -1   0 27627.5 413.958   1
  -2  -1   1 81706.6 736.815   1
  -2   1  -1 85778.7 493.407   1
  -2  -1  -1 85123.1 721.744   1
   2  -1  -2 10595.8 274.183   3
  -2   1  -2 10743.2 180.232   2
   2   1  -2 10783.4 278.227   3
  -2  -1  -2 10647.4 196.511   4
  -2   1  -3 87246.9 567.549   2
  -2  -1  -3 84401.7 744.709   2
  -2  -1   3 86705.3 622.863   4
   2   1  -3 87654.4 829.435   3
   2  -1  -3 87031.6 832.916   3
   2  -1   3 84796.0 595.908   2
  -2  -1  -3 90203.4 652.738   4
  -2  -1  -4 1991.24 122.449   2
   2  -1   4 2003.44 104.699   2
  -2  -1  -4 2252.01 117.364   4
  -2  -1   4 2071.74 110.232   4
   2   1   4 2375.46 123.893   4
  -2  -1  -5 34567.1 510.563   4
  -2  -1   5 35547.8 494.947   4
   2  -1   5 33906.8 469.883   2
  -2  -1  -5 34070.8 524.758   2
   2   1   5 34850.6 517.004   4
  -2  -1  -6 6049.43 233.150   2
  -2  -1  -6 6008.29 233.857   4
  -2   1   6 6026.71 235.493   4
   2   1   6 5976.04 235.144   4
   2  -1   6 5799.84 214.034   2
  -2  -1   6 5717.30 222.463   4
  -2  -1   7 60312.3 780.022   4
  -2  -1  -7 61750.5 794.476   4
  -2   1   7 60278.3 785.284   4
   2  -1   7 59833.2 740.834   2
   2   1   7 61880.4 806.991   4
   2   1   8 37.1156 44.8958   4
  -2  -1   8 6.37469 29.2273   4
  -2   1   8 37.1629 39.2291   4
  -2  -1  -8 30.9238 42.9937   4
   2  -1   8 127.100 53.9470   2
  -2  -1  -9 72039.5 968.141   4
  -2   1   9 73563.9 972.345   4
  -2  -1   9 73074.9 970.717   4
   2   1   9 69661.3 977.284   4
   2  -1   9 72440.1 1050.45   4
   2  -1   9 70483.0 928.286   2
   2  -1  10 5770.85 282.808   2
   2  -1  10 5286.68 299.429   4
  -2   1  10 6017.62 295.846   4
   2   1  10 5774.85 299.240   4
  -2  -1 -10 5887.13 294.315   4
  -2  -1  10 6180.40 302.732   4
  -2  -1 -11 2945.54 218.400   4
  -2  -1  11 3421.63 237.831   4
   2  -1  11 2930.00 233.783   4
  -2   1  11 3130.46 227.209   4
   2   1  11 3039.34 228.746   4
  -2   1  12 1205.82 151.798   4
  -2  -1  12 1421.00 165.095   4
   2   1 -12 1310.46 154.766   4
   2   1  12 1259.83 157.515   4
   2   1  12 998.933 144.153   2
   2  -1  12 1145.83 156.938   4
  -2  -1 -12 1180.82 147.248   4
  -2  -1  13 53847.2 1027.42   4
  -2  -1 -13 50971.1 977.808   4
   2   1  13 46667.3 976.216   2
  -2   1  13 50363.1 989.193   4
   2   1  13 49423.1 1000.57   4
   2  -1  13 47871.2 1029.01   4
   2   1 -13 50072.2 972.663   4
  -2   1 -13 50429.8 989.814   4
   2  -1  13 48597.8 951.260   2
  -2  -1 -14 157.141 71.6785   4
   2  -1  14 288.478 95.1770   2
  -2  -1  14 102.531 49.9532   4
   2   1  14 240.988 84.8263   4
  -2   1  14 204.918 76.7573   4
  -2   1 -14 153.053 73.9177   4
   2  -1  14 255.777 88.8321   4
   2   1  14 193.191 85.1641   2
   2   1 -14 145.568 78.0058   4
   2  -1  15 33653.1 928.665   4
   2   1  15 32785.3 892.996   2
  -2   1 -15 33437.6 873.090   4
   2   1  15 35033.6 913.656   4
   2   1 -15 34340.2 875.952   4
  -2  -1  15 35838.9 903.903   4
  -2   1  15 35960.1 912.269   4
  -2  -1 -15 34848.8 872.946   4
   2  -1  15 33993.1 866.432   2
  -2  -1 -16 2828.48 261.836   4
   2  -1  16 2132.43 245.749   4
  -2   1  16 2706.26 265.150   4
  -2   1 -16 2615.25 252.336   4
   2   1  16 2815.94 271.849   2
   2   1 -16 2975.74 272.314   4
   2  -1  16 2704.33 257.046   2
  -2  -1  16 3094.09 278.083   4
   2   1  16 2757.95 270.911   4
   2   1 -17 50.8530 72.2675   4
   2  -1  17-10.6982 64.2367   2
  -2  -1 -17-20.1446 82.2531   4
  -2   1 -17 137.147 86.9447   4
   2   1  17-9.42149 68.0913   2
  -2  -1 -18 550.361 128.824   4
   2   1  18 799.328 167.650   2
   2   1 -18 545.341 135.311   4
   2  -1  18 432.846 120.844   2
  -2   1 -18 464.480 124.989   4
   2   1 -19 40796.1 1113.35   4
   2   1  19 41220.7 1157.04   2
  -2   1 -19 41730.2 1102.82   4
   2  -1  19 39424.7 1086.58   2
  -2  -1 -19 41197.8 1095.30   4
  -2  -1 -20 3093.00 321.134   4
  -2   1 -20 3438.69 331.326   4
   2   1  20 3192.16 341.924   2
   2  -1  20 3030.50 318.175   2
  -2   1 -21 14715.7 700.237   4
   2   1  21 15484.4 757.515   2
   2  -1  21 14765.1 717.282   2
  -2  -1 -21 15854.3 725.561   4
  -2  -1 -22 417.404 131.541   4
  -2   1 -22 585.437 160.394   4
   2   1  22 375.891 134.955   2
   2  -1  22 571.272 159.751   2
   2  -1  23 4304.75 411.724   2
   2   1  23 4017.58 416.923   2
  -2  -1 -23 3873.67 387.915   4
  -2   1 -23 4250.51 403.524   4
   2  -1  24 1013.03 222.970   2
   2   1  24 351.051 132.415   2
  -2   1  24 605.459 182.762   2
  -2  -1 -24 517.367 156.691   4
  -2   1 -24 772.672 184.409   4
  -2  -1 -25 21051.8 949.709   4
  -2   1 -25 19679.7 913.461   4
   2  -1  25 19785.2 946.189   2
  -2   1  25 20597.4 978.715   2
   2   1  25 20489.4 997.041   2
   2  -1  26 2687.48 362.195   2
  -2  -2   0 5.18942 27.8926   1
  -2  -2   1 393.266 65.2871   1
  -2   2   1 380.121 55.0846   3
  -2  -2  -1 315.952 56.2675   1
  -2  -2  -2 1986.90 77.4133   4
   2  -2  -2 1886.90 118.525   3
  -2   2   2 1806.35 112.784   3
   2   2  -2 1927.52 120.388   3
  -2  -2   2 2118.80 135.487   1
  -2  -2   2 1942.94 74.4111   4
   2   2   2 1886.37 75.9613   4
   2   2  -3 2933.25 109.909   4
  -2  -2   3 3049.35 114.080   4
   2  -2   3 2475.16 87.0655   2
   2   2   3 3238.32 118.848   4
   2   2  -3 2806.16 153.645   3
   2  -2  -3 2459.87 141.693   3
  -2  -2  -3 3019.81 114.795   4
  -2  -2   4 23069.1 361.915   4
   2   2  -4 24115.5 362.381   4
  -2  -2  -4 23532.1 448.261   2
  -2  -2  -4 23960.5 368.564   4
   2   2   4 23849.7 372.723   4
   2  -2   4 25847.8 326.040   2
  -2  -2  -5 7867.28 238.468   4
  -2  -2  -5 7321.68 261.148   2
   2   2   5 7453.72 233.140   4
  -2  -2   5 7128.92 227.798   4
   2   2  -5 6942.75 218.442   4
  -2  -2  -6 1899.27 130.679   4
  -2  -2  -6 1917.09 141.654   2
   2   2   6 1996.17 134.187   4
   2   2  -6 1970.62 128.943   4
  -2  -2   6 1856.58 128.237   4
   2   2   7 2718.53 169.152   4
   2   2  -7 2853.18 166.824   4
  -2  -2  -7 2969.77 186.672   2
  -2   2   7 2598.41 169.672   4
  -2  -2  -7 2755.22 167.362   4
  -2  -2   7 2977.53 176.898   4
   2   2  -8 1205.21 119.343   4
  -2   2   8 1282.67 126.675   4
  -2  -2   8 1386.18 131.711   4
  -2  -2  -8 1232.54 120.060   4
   2   2   8 1226.98 119.036   4
  -2  -2   9 212.769 62.9995   4
  -2  -2  -9 220.435 65.4609   4
  -2   2   9 241.326 61.5504   4
   2   2  -9 162.599 52.2356   4
   2   2   9 268.601 66.3853   4
  -2   2  10 8513.54 353.722   4
  -2  -2 -10 8096.32 338.867   4
   2   2  10 7449.33 331.153   4
  -2  -2  10 8659.97 355.908   4
  -2   2  11 761.016 114.954   4
  -2  -2 -11 829.527 120.328   4
  -2  -2  11 774.347 116.413   4
   2   2  11 779.679 117.750   4
   2   2  12 457.126 100.361   2
  -2  -2 -12 468.808 103.015   4
   2   2 -12 392.144 88.0896   4
  -2   2  12 449.990 95.4984   4
  -2  -2  12 578.285 107.677   4
   2   2  12 656.347 118.054   4
  -2   2 -13 292.169 84.8597   4
   2   2  13 618.663 124.362   2
  -2   2  13 459.060 105.866   4
  -2  -2  13 739.267 125.049   4
  -2  -2 -13 603.832 108.909   4
   2   2 -13 565.603 104.367   4
   2   2  13 625.708 119.900   4
  -2  -2 -14 4483.47 303.377   4
   2   2 -14 4012.65 287.530   4
   2   2  14 4383.92 308.788   4
  -2   2 -14 3769.61 286.745   4
   2   2  14 3943.56 307.083   2
  -2   2  14 4326.69 307.443   4
  -2  -2  14 4326.49 304.007   4
  -2  -2 -15 5858.56 360.224   4
  -2   2 -15 5705.59 366.353   4
  -2   2  15 6028.55 376.179   4
  -2  -2  15 6160.92 378.894   4
   2   2  15 5654.42 363.829   4
   2   2 -15 5850.53 359.746   4
   2   2  15 5791.73 385.229   2
  -2  -2 -16 1464.34 192.535   4
   2  -2  16 1719.63 203.919   2
  -2   2 -16 1536.48 199.531   4
   2   2 -16 1630.88 200.731   4
   2   2  16 1577.09 214.887   2
  -2  -2  16 1637.73 202.090   4
   2   2  16 1960.57 228.559   4
   2   2  17 1440.67 208.773   2
  -2  -2 -17 1240.55 182.722   4
  -2   2 -17 1057.29 170.773   4
   2   2 -17 1355.48 193.021   4
   2  -2  17 1335.15 189.624   2
   2   2  18 2570.29 288.899   2
  -2   2 -18 2486.74 271.066   4
  -2  -2 -18 2399.75 257.671   4
   2   2 -18 2658.58 276.996   4
   2  -2  18 2422.93 260.591   2
   2  -2  19 4421.26 364.082   2
  -2  -2 -19 5139.05 391.310   4
   2   2 -19 5230.33 400.477   4
  -2   2 -19 4647.67 373.771   4
   2   2  19 5008.36 414.700   2
  -2   2 -20 269.626 118.642   4
   2  -2  20 142.535 73.7327   2
   2   2  20 185.707 103.409   2
  -2  -2 -20 198.067 103.703   4
   2   2 -20 243.781 111.132   4
   2   2  21 1422.19 238.725   2
  -2  -2 -21 1326.31 217.432   4
   2  -2  21 975.064 191.909   2
   2   2 -21 1482.12 222.558   4
  -2   2 -21 1419.02 226.376   4
   2  -2  22 2.29566 86.4962   2
   2   2  22 179.101 122.069   2
  -2   2 -22 31.5461 64.9003   4
  -2   2  22 126.425 69.2178   2
  -2  -2 -22 201.849 110.259   4
   2  -2  23 359.795 130.279   2
  -2   2  23 619.142 166.798   2
  -2  -2 -23 401.444 137.532   4
  -2   2 -23 455.812 143.911   4
   2   2  23 659.816 165.376   2
  -2  -2 -24 121.562 93.8044   4
   2  -2  24 61.2510 99.4016   2
  -2   2 -24 199.986 109.472   4
   2   2  24 198.542 117.510   2
  -2   2  24-42.1558 99.6883   2
   2  -2  25 402.148 152.178   2
  -2   2  25 414.601 143.037   2
   2   2  25 486.431 172.834   2
  -2   2 -25 382.566 152.094   4
   2  -2  26-326.423 145.531   2
  -2  -3   0 62671.3 768.591   1
  -2  -3   1 1613.93 103.306   3
  -2   3   1 1651.35 102.600   3
  -2  -3   1 1697.83 132.428   1
  -2  -3   2 999.779 104.194   1
   2   3   2 1194.77 59.3523   4
   2  -3  -2 1121.32 94.9187   3
  -2   3   2 1363.41 97.1131   3
  -2  -3   2 1262.34 61.6855   4
  -2  -3   2 1077.63 88.0228   3
   2   3  -2 1089.26 92.1211   3
   2   3  -2 1086.44 56.7582   4
  -2  -3   3 20690.6 465.499   1
  -2  -3   3 21068.4 301.823   4
   2  -3  -3 20242.9 401.678   3
   2   3  -3 20372.9 407.438   3
   2   3  -3 20087.4 290.077   4
   2   3   3 20915.4 296.787   4
  -2  -3  -3 20494.3 289.307   4
   2   3   4 19530.3 338.034   4
  -2  -3  -4 19535.8 330.572   4
   2   3  -4 19401.7 333.130   4
  -2  -3   4 19816.9 340.115   4
  -2  -3  -4 19585.1 442.262   2
  -2  -3   5 3293.08 156.931   4
  -2  -3  -5 3264.68 188.942   2
   2   3   5 3218.64 153.402   4
  -2  -3  -5 3021.88 146.427   4
   2   3  -5 3128.28 149.965   4
  -2  -3  -6 17665.4 386.130   4
   2   3  -6 19059.2 398.012   4
  -2  -3  -6 18908.1 463.843   2
  -2  -3   6 18607.5 405.238   4
   2   3   6 20011.8 420.207   4
  -2  -3   7 8195.54 289.016   4
   2   3  -7 8454.22 287.012   4
  -2  -3  -7 8264.00 317.927   2
  -2  -3  -7 8345.23 284.960   4
   2   3   7 8729.92 297.660   4
  -2  -3  -8 66.9430 44.9371   4
   2   3  -8 81.7567 46.5558   4
   2   3   8 42.6863 36.4461   4
  -2   3   8 67.9830 37.0601   4
  -2  -3   8 85.9257 44.8762   4
  -2  -3  -8 136.628 53.9901   2
   2   3   9 15013.8 443.515   4
   2   3  -9 14910.8 433.205   4
  -2   3   9 14309.0 446.220   4
  -2  -3   9 14685.2 440.624   4
  -2  -3  -9 14298.0 429.299   4
  -2  -3 -10 1433.91 145.527   4
  -2  -3  10 1586.05 156.368   4
   2   3  10 1470.74 147.702   4
  -2   3  10 1662.61 160.482   4
  -2  -3 -11 752.541 113.963   4
  -2   3  11 688.717 110.845   4
   2   3  11 750.926 113.546   4
  -2  -3  11 617.036 104.542   4
  -2  -3 -12 1454.49 162.662   4
  -2   3  12 1453.06 165.174   4
   2   3 -12 1199.78 144.150   4
  -2  -3  12 1386.01 159.417   4
   2   3  12 1388.56 161.720   4
   2   3 -13 6791.78 356.610   4
   2   3  13 7152.66 408.360   2
  -2  -3  13 6638.16 362.498   4
  -2   3 -13 7173.01 388.050   4
   2   3  13 7105.41 374.453   4
  -2  -3 -13 6969.14 365.723   4
  -2   3  13 7338.50 383.458   4
   2   3  14 2798.21 248.679   4
  -2   3  14 2658.38 241.812   4
  -2   3 -14 2598.08 243.874   4
   2   3 -14 2422.95 223.248   4
  -2  -3  14 2600.68 242.632   4
   2   3  14 2201.48 242.533   2
  -2  -3 -14 2668.80 239.357   4
  -2   3 -15 16800.1 627.362   4
   2   3  15 15579.8 649.194   2
   2   3  15 16402.1 617.554   4
   2   3 -15 16193.2 596.499   4
  -2   3  15 15414.7 600.162   4
  -2  -3  15 16988.0 632.490   4
  -2  -3 -15 15813.8 596.838   4
  -2  -3  16 15554.4 629.215   4
  -2   3 -16 15230.4 616.785   4
  -2  -3 -16 15788.4 618.708   4
   2   3 -16 15209.4 601.585   4
   2   3  16 14758.2 655.540   2
   2   3  16 15435.9 623.222   4
   2   3  17 2421.65 283.072   2
  -2  -3 -17 1812.60 224.329   4
   2   3 -17 1773.30 216.207   4
  -2   3 -17 1867.02 227.122   4
  -2  -3 -18 2978.85 293.013   4
   2   3  18 3577.33 344.838   2
   2  -3  18 3085.46 288.044   2
   2   3 -18 3272.80 303.248   4
  -2   3 -18 3004.89 295.127   4
  -2   3 -19 14708.4 671.627   4
   2   3  19 15824.9 751.586   2
   2   3 -19 15207.4 667.438   4
   2  -3  19 15978.1 674.250   2
  -2  -3 -19 15396.5 681.680   4
   2  -3  20 11356.0 588.825   2
   2   3  20 10992.5 647.799   2
  -2   3  20 11438.7 641.544   2
  -2   3 -20 11222.1 601.473   4
   2   3 -20 11920.2 615.688   4
  -2  -3 -20 11016.0 598.550   4
  -2   3 -21 2783.52 311.476   4
   2  -3  21 2091.77 261.033   2
  -2  -3 -21 2787.04 316.305   4
   2   3 -21 2541.11 292.418   4
   2   3  21 2736.63 343.187   2
  -2   3  21 2892.91 337.311   2
   2   3 -22 3460.33 361.304   4
   2  -3  22 3977.64 375.285   2
  -2   3 -22 3557.10 360.737   4
  -2   3  22 3716.90 393.545   2
   2   3  22 3892.83 412.636   2
   2   3  23 3794.26 421.966   2
   2   3 -23 3599.56 377.965   4
  -2   3 -23 3418.90 361.929   4
  -2   3  23 3200.75 377.425   2
   2  -3  23 3485.90 364.397   2
  -2   3 -24 1.92023 103.691   4
   2   3  24 164.971 122.952   2
  -2   3  24-80.2672 126.571   2
   2  -3  24 4.49666 86.7404   2
  -2   3  25 7918.64 627.209   2
  -2   3 -25 7927.34 584.514   4
   2  -3  25 7733.65 575.624   2
   2   3  25 9042.82 686.197   2
   2  -3  26 7032.05 570.740   2
   2   4   0 13634.1 392.292   1
  -2  -4   0 14265.9 400.683   1
   2   4  -1 1461.88 57.3444   4
  -2   4   1 1306.06 90.7338   3
  -2  -4   1 1399.02 127.479   1
  -2  -4   1 1424.88 95.5307   3
   2   4  -1 1420.28 131.282   1
  -2   4   1 1310.95 73.2797   2
   2   4   2 6142.98 136.041   4
   2   4  -2 5499.42 199.168   3
   2  -4  -2 6503.55 218.882   3
  -2   4   2 6729.90 186.257   2
   2   4  -2 6143.14 139.479   4
   2   4  -2 5860.19 261.550   1
  -2  -4   2 5972.43 263.554   1
   2   4   3 6645.92 167.674   4
   2  -4  -3 6030.93 221.253   3
  -2   4   3 6209.39 202.937   2
  -2  -4   3 6920.72 285.847   1
   2   4  -3 6675.07 236.398   3
   2   4  -3 7261.05 181.364   4
  -2  -4  -4 1705.78 143.014   2
   2   4   4 1742.45 101.210   4
  -2  -4   4 1770.88 152.547   1
   2  -4  -4 1730.29 128.500   3
   2   4  -4 1584.98 126.115   3
   2   4  -4 1764.71 103.039   4
   2   4   5 7116.06 227.973   4
   2   4  -5 7436.15 235.022   4
  -2  -4  -5 7420.99 297.858   2
  -2  -4   5 7355.75 239.694   4
  -2  -4   6 5106.09 220.692   4
   2   4   6 4772.21 202.623   4
  -2  -4  -6 5136.01 254.919   2
   2   4  -6 4971.06 208.546   4
  -2  -4  -6 4923.97 208.380   4
   2   4   7 3538.68 190.593   4
  -2  -4  -7 3577.30 190.510   4
  -2  -4  -7 3906.19 231.170   2
  -2  -4   7 3902.24 206.057   4
   2   4  -7 3851.65 200.019   4
   2   4   8 1322.56 125.741   4
   2   4  -8 1307.82 123.997   4
  -2  -4  -8 1317.41 126.847   4
  -2  -4  -8 1232.32 136.953   2
  -2  -4   8 1304.58 129.961   4
   2   4   9 1604.35 148.516   4
   2   4  -9 1392.13 134.993   4
  -2  -4   9 1323.78 138.673   4
  -2  -4  -9 1297.20 131.757   4
  -2   4   9 1190.07 136.847   4
  -2  -4 -10 1195.42 135.599   4
  -2   4  10 1693.70 165.769   4
   2   4  10 1355.86 147.102   4
  -2  -4  10 1134.45 137.106   4
  -2   4  11 1943.53 183.249   4
   2   4  11 2383.75 200.461   4
  -2  -4 -11 2230.11 192.722   4
  -2  -4  11 2012.46 188.247   4
  -2  -4  12 809.118 129.535   4
  -2   4  12 757.817 121.526   4
   2   4 -12 871.414 126.326   4
   2   4  12 996.756 155.872   2
  -2  -4 -12 717.672 117.816   4
  -2   4 -12 754.216 125.503   4
   2   4  12 952.737 133.559   4
  -2   4  13 1740.02 188.667   4
   2   4  13 1780.77 213.605   2
   2   4  13 1903.78 196.249   4
  -2  -4 -13 1593.63 179.503   4
  -2   4 -13 1671.96 189.838   4
  -2  -4  13 1648.39 190.282   4
   2   4 -13 1906.29 190.027   4
   2   4  14 206.379 85.9102   2
  -2   4  14 352.114 93.2388   4
   2   4 -14 351.822 100.012   4
  -2  -4 -14 388.919 99.7561   4
  -2  -4  14 302.081 89.5965   4
  -2   4 -14 247.729 78.3342   4
   2   4  14 313.483 91.9157   4
   2   4  15 2301.83 231.715   4
  -2   4  15 1919.06 214.735   4
  -2  -4 -15 2352.63 239.072   4
   2   4 -15 2383.88 232.281   4
   2   4  15 2335.53 264.713   2
  -2   4 -15 2110.30 229.805   4
  -2  -4  15 2602.69 255.608   4
  -2   4 -16 737.170 145.853   4
  -2  -4  16 632.945 138.335   4
   2   4 -16 752.277 141.989   4
  -2  -4 -16 902.698 158.545   4
   2   4  16 824.833 149.262   4
   2   4  16 941.424 174.883   2
  -2   4 -17 431.542 116.812   4
  -2  -4 -17 503.998 122.501   4
  -2   4  17 438.494 132.964   2
   2   4  17 517.029 135.340   2
   2   4 -17 471.687 122.611   4
   2   4  18 22.7760 63.8343   2
   2   4 -18 33.1194 60.8605   4
  -2   4 -18 6.51164 53.9116   4
   2   4 -19 1072.57 182.604   4
  -2   4 -19 1005.19 185.513   4
  -2   4  19 920.277 183.673   2
   2   4  19 1068.95 210.091   2
  -2   4  20 64.3249 85.8884   2
   2   4  20 30.4712 77.0782   2
  -2   4 -20 13.0809 70.2908   4
   2   4 -20-67.9902 74.7025   4
   2  -4  20-12.3873 60.7620   2
  -2   4  21 1162.13 222.407   2
   2  -4  21 948.973 179.464   2
   2   4 -21 1144.88 205.044   4
  -2   4 -21 1195.28 215.667   4
   2   4  21 844.274 194.037   2
   2  -4  22 181.712 98.9787   2
   2   4  22 152.142 114.405   2
  -2   4  22 396.959 131.099   2
   2   4 -22 270.836 108.604   4
  -2   4 -22 151.086 111.485   4
   2  -4  23 33.3679 64.9831   2
  -2   4  23 213.772 115.068   2
   2   4 -23 157.130 96.5138   4
   2   4  23 371.906 149.778   2
  -2   4 -23 345.316 123.574   4
   2  -4  24 20.6647 54.4957   2
  -2   4  24 160.933 103.692   2
  -2   4 -24-45.0570 82.7369   4
   2   4  24 227.404 116.629   2
   2   4 -24 22.8445 75.9793   4
   2  -4  25 1397.91 245.931   2
   2  -4  26 1587.48 280.455   2
   2   5   0 107731. 1180.36   1
  -2   5   0 108691. 800.218   3
  -2  -5   0 104436. 1155.70   1
   2   5  -1 22751.6 541.689   1
   2   5   1 22175.1 540.962   1
  -2  -5   1 23346.0 545.332   1
   2  -5   1 22821.1 245.641   2
  -2   5   1 22258.4 365.113   3
  -2  -5   1 23349.2 363.739   3
  -2   5  -1 22792.8 279.908   1
   2   5  -2 56723.0 850.283   1
   2   5   2 54271.6 864.152   1
  -2  -5   2 54751.9 852.083   1
   2   5  -2 56053.0 481.304   4
  -2   5   2 57508.9 598.283   2
   2   5   3 4084.53 139.856   4
   2  -5  -3 3955.50 180.995   3
   2   5  -3 3810.97 138.026   4
   2   5  -3 3688.02 176.301   3
  -2   5   3 3905.29 173.788   2
  -2  -5   3 3747.76 225.251   1
   2  -5   3 3760.20 116.972   1
  -2   5   4 12172.1 331.047   2
   2  -5   4 12159.7 236.892   1
  -2  -5   4 11844.1 408.669   1
  -2  -5  -4 11960.0 391.361   2
   2   5  -4 12247.9 275.961   4
   2   5  -4 11824.8 335.248   3
   2  -5  -4 11834.2 330.054   3
   2   5   4 12008.3 268.436   4
   2   5   5 514.993 64.2227   4
  -2   5   5 367.140 70.9021   2
  -2  -5  -5 474.140 83.6865   2
  -2  -5   5 372.046 81.2996   1
   2   5  -5 347.039 54.8042   4
  -2   5   6 57172.6 814.616   2
   2   5   6 57200.5 707.793   4
   2   5  -6 59725.2 738.810   4
  -2  -5  -6 56286.8 888.175   2
   2   5   7 2973.04 176.753   4
  -2   5   7 2957.10 199.901   2
   2   5  -7 3123.32 183.159   4
  -2  -5  -7 2964.52 211.021   2
   2   5  -8 1640.43 141.783   4
   2   5   8 1528.95 134.567   4
  -2   5   8 1547.98 153.828   2
  -2  -5  -8 1810.48 171.092   2
   2   5  -9 538.797 87.9665   4
   2   5   9 502.503 85.4038   4
  -2  -5   9 587.438 98.9250   4
  -2   5   9 512.764 99.4111   2
  -2  -5  -9 527.361 96.7234   2
  -2   5  10 38511.7 830.792   2
  -2  -5  10 39447.8 805.558   4
  -2   5  10 41099.0 825.524   4
  -2   5 -10 40445.2 847.149   4
   2   5  10 40283.0 775.935   4
  -2   5  11 35.7068 48.4887   4
  -2   5  11 46.5233 65.3787   2
   2   5  11 12.8614 37.5951   4
  -2   5 -11 13.6247 50.4337   4
   2   5  11 27.4775 53.7407   2
  -2  -5  11 25.4362 44.3106   4
  -2  -5  12 38643.8 873.941   4
   2   5 -12 40912.7 846.507   4
  -2   5  12 41674.5 892.002   4
   2   5  12 40958.9 1002.45   2
  -2   5  12 39694.4 921.372   2
   2   5  12 43425.6 894.377   4
  -2   5 -12 39835.2 892.226   4
  -2   5 -13 470.302 109.489   4
  -2   5  13 473.578 101.597   4
   2   5  13 502.902 132.748   2
  -2   5  13 504.488 124.858   2
   2   5 -13 369.032 91.2108   4
  -2  -5  13 405.926 103.213   4
   2   5  13 665.518 120.139   4
   2   5  14 1123.45 156.150   4
  -2   5  14 1072.60 171.471   2
   2   5 -14 935.706 143.330   4
  -2  -5  14 895.114 158.266   4
  -2   5  14 1045.40 156.398   4
  -2   5 -14 934.419 151.330   4
   2   5  14 992.366 174.216   2
   2   5 -15 5264.59 342.061   4
   2   5  15 4899.49 384.728   2
   2   5  15 5622.34 361.718   4
  -2  -5  15 5138.65 366.848   4
  -2   5 -15 5164.22 362.171   4
  -2   5  15 5507.40 391.103   2
  -2   5 -16 28744.1 872.828   4
  -2   5  16 28039.6 904.427   2
   2   5 -16 27555.6 807.390   4
   2   5  16 27983.5 830.049   4
   2   5  16 26802.6 925.007   2
   2   5 -17 1406.53 193.740   4
   2   5  17 1544.23 236.931   2
  -2   5 -17 2027.61 242.831   4
  -2   5  17 1571.77 229.889   2
   2   5  18 5733.05 460.837   2
   2   5 -18 5802.69 400.301   4
  -2   5  18 5866.70 441.563   2
  -2   5 -18 5763.97 417.325   4
  -2   5  19 195.551 94.5015   2
   2   5  19 184.890 105.796   2
  -2   5 -19 166.322 88.4864   4
   2   5 -19 63.1842 62.0006   4
  -2   5 -20 1979.41 262.571   4
   2   5  20 2336.21 317.227   2
   2   5 -20 2409.47 279.532   4
  -2   5  20 2407.00 308.079   2
   2   5  21-120.595 102.268   2
  -2   5  21-22.5297 78.8275   2
   2   5 -21-205.546 99.0467   4
  -2   5 -21 47.9357 83.0640   4
   2  -5  21 29.1018 64.4080   2
  -2   5 -22 15647.6 767.433   4
   2   5  22 16926.2 890.392   2
  -2   5  22 17068.6 853.862   2
   2  -5  22 16208.5 738.407   2
   2   5 -22 17182.5 786.343   4
   2  -5  23 2442.83 301.214   2
  -2   5 -23 3205.97 358.993   4
   2   5  23 3074.17 397.737   2
  -2   5  23 2869.22 362.524   2
   2   5 -23 2742.05 328.389   4
  -2   5 -24 4116.55 413.278   4
  -2   5  24 4631.73 480.049   2
   2  -5  24 4568.36 416.988   2
   2   5 -24 4458.77 429.980   4
   2   5  24 4613.68 494.908   2
   2  -5  25 2101.06 306.224   2
   2   5 -25 2366.73 325.394   4
   2  -5  26 3026.77 367.253   2
   2   6   0 48499.0 847.494   1
   2  -6   0 51467.8 481.441   2
  -2  -6   0 49082.5 526.048   3
  -2   6   0 51208.8 534.574   3
  -2  -6   0 48978.7 838.989   1
  -2   6   0 50601.2 549.118   1
   2  -6   1 551.595 48.3112   2
   2   6   1 669.573 106.308   1
  -2   6  -1 600.977 59.4838   1
  -2  -6   1 473.875 91.1880   1
  -2  -6   1 524.979 55.9244   3
   2   6  -1 520.131 98.4408   1
   2  -6  -1 465.380 55.1247   2
  -2  -6   2 13134.5 437.539   1
   2   6   2 12374.3 440.609   1
   2   6  -2 13200.0 436.536   1
   2   6  -3 534.359 70.3363   3
  -2   6   3 521.124 73.6546   2
   2   6   3 534.089 105.334   1
   2   6  -3 478.018 95.3809   1
  -2  -6   3 479.014 90.7050   1
   2  -6  -3 426.910 62.2858   3
   2  -6   3 524.740 51.9254   1
   2   6  -3 586.342 62.9681   4
   2   6  -4 8148.16 240.145   4
  -2   6   4 8187.52 288.609   2
   2   6   4 7864.03 228.141   4
  -2  -6  -4 7643.03 332.010   2
   2  -6   4 8733.14 219.424   1
   2  -6  -4 8524.05 281.255   3
  -2  -6   4 8140.93 357.221   1
   2   6  -4 7978.61 273.215   3
   2   6   5 2233.51 131.688   4
   2  -6   5 2212.56 122.400   1
  -2  -6   5 2180.58 194.243   1
  -2  -6  -5 2433.99 192.935   2
   2   6  -5 2183.23 134.335   4
   2  -6  -5 2288.50 156.419   3
   2   6  -5 1975.76 147.117   3
  -2   6   5 2009.68 153.937   2
  -2   6   6 13351.6 412.199   2
   2   6  -6 11826.2 331.614   4
  -2  -6  -6 11901.4 429.828   2
   2   6   6 12079.5 326.954   4
  -2  -6   6 11393.7 440.838   1
   2   6   7 7087.57 270.279   4
   2   6  -7 7375.75 283.821   4
  -2  -6  -7 6997.56 337.221   2
  -2  -6   7 7238.02 359.873   1
  -2   6   7 6891.35 314.082   2
   2   6   8 446.349 75.6635   4
   2   6  -8 385.517 76.5317   4
  -2   6   8 373.817 82.6538   2
  -2  -6  -8 421.298 87.6103   2
  -2  -6  -9 2.54592 41.1730   2
   2   6   9 29.9562 40.4182   4
  -2   6   9 28.9542 42.6139   2
  -2   6  -9 46.6858 54.4291   4
   2   6  10 2958.75 213.395   4
  -2   6  10 3797.93 269.239   2
  -2   6  10 3534.81 251.762   4
  -2  -6 -10 3397.97 254.970   2
  -2   6 -10 3344.11 253.854   4
  -2   6  11 26.7338 49.1270   4
  -2   6 -11-1.56907 53.0632   4
   2   6  11-43.2717 47.0764   4
   2   6  11-36.0560 83.2471   2
  -2   6  11 36.1524 47.8629   2
   2   6  12 1701.80 212.810   2
   2   6 -12 1741.73 178.738   4
  -2   6  12 1881.47 197.106   4
  -2   6 -12 1762.44 196.253   4
  -2   6  12 2005.97 216.122   2
   2   6  12 1613.79 177.007   4
   2   6  13 1320.72 161.397   4
  -2   6  13 1089.40 155.773   4
  -2   6  13 1195.19 183.514   2
   2   6  13 1292.26 197.085   2
  -2   6 -13 1120.78 162.212   4
   2   6 -13 1723.50 185.061   4
  -2   6  14 99.4316 56.3026   4
   2   6 -14 4.67415 60.2263   4
   2   6  14-14.6672 56.1010   4
  -2   6 -14-17.1525 51.3425   4
   2   6  14-21.4266 68.6506   2
  -2   6  14 3.31772 65.0363   2
   2   6 -15 6286.50 379.133   4
  -2   6  15 6646.75 437.242   2
   2   6  15 6767.16 401.059   4
   2   6  15 6319.11 451.440   2
  -2   6 -15 7005.85 425.186   4
  -2   6 -16 2539.79 268.338   4
   2   6  16 2323.08 288.520   2
  -2   6  16 3417.61 327.525   2
   2   6 -16 2425.21 246.028   4
   2   6 -17 388.999 110.439   4
   2   6  17 141.058 90.1877   2
  -2   6  17 426.887 136.957   2
  -2   6 -17 336.993 112.017   4
   2   6 -18-41.9777 92.1621   4
  -2   6  18 38.6548 81.0531   2
   2   6  18 61.3749 85.5580   2
  -2   6 -18 18.4467 83.3362   4
   2   6  19 207.815 117.795   2
  -2   6 -19 444.868 130.209   4
   2   6 -19 374.271 117.683   4
  -2   6  19 352.966 130.345   2
   2   6  20 211.992 114.264   2
   2   6 -20 261.815 99.4358   4
  -2   6  20 309.145 137.605   2
  -2   6 -20 52.9206 80.6511   4
   2   6  21 93.7767 103.763   2
  -2   6 -21 125.821 87.7941   4
   2   6 -21-45.0727 101.741   4
  -2   6  21-6.72252 92.8769   2
  -2   6 -22 357.187 123.274   4
   2   6  22 272.334 149.498   2
   2   6 -22 370.324 121.290   4
  -2   6  22 149.689 99.2256   2
   2  -6  22 236.190 100.779   2
  -2   6 -23 171.892 93.2245   4
  -2   6  23-48.8367 103.407   2
   2   6  23-205.781 122.716   2
   2   6 -23 56.5307 70.3611   4
   2  -6  23-161.487 96.8741   2
   2   6 -24 436.579 150.855   4
   2   6  24 303.876 151.404   2
  -2   6  24 233.558 145.807   2
   2  -6  24 384.555 144.354   2
  -2   6 -24 386.660 148.724   4
   2  -6  25 87.8454 104.202   2
   2  -6  26 650.847 195.722   2
  -2  -7   0 160310. 895.279   3
  -2   7   0 164324. 909.701   3
  -2   7   0 165580. 1119.47   1
   2  -7   0 165250. 971.354   2
   2   7   0 161410. 1636.62   1
   2   7   1 3038.17 226.439   1
   2  -7   1 3381.55 134.041   2
  -2   7  -1 3510.99 154.683   1
  -2  -7   1 3713.61 244.301   1
   2  -7  -1 3191.67 147.267   2
   2   7  -1 3382.51 235.553   1
  -2   7  -2 21525.2 358.588   1
   2   7  -2 20532.2 582.662   1
   2   7   2 20689.0 599.873   1
  -2  -7   2 20616.2 580.526   1
   2   7   3 33654.1 774.129   1
   2  -7  -3 32168.9 510.872   3
  -2  -7   3 33911.9 750.918   1
   2   7  -3 33864.5 743.463   1
   2   7  -4 56705.6 729.517   3
   2   7   4 55609.6 648.979   4
  -2  -7  -4 55961.7 942.066   2
  -2  -7   4 54365.4 969.099   1
  -2   7   4 56181.2 809.568   2
   2  -7   4 57821.9 617.185   1
   2   7  -4 56154.3 674.578   4
   2  -7  -4 57013.0 735.508   3
   2   7  -5 160.974 44.7147   4
   2   7   5 74.7748 33.4582   4
  -2  -7   5 122.161 59.4489   1
  -2   7   5 166.612 60.2232   2
   2   7  -5 91.8385 49.0444   3
  -2  -7  -5 91.2527 57.0050   2
   2  -7  -5 100.309 39.7242   3
   2  -7   5 72.5293 33.9946   1
  -2  -7  -6 110510. 1359.27   2
   2  -7   6 111257. 977.928   1
  -2   7   6 113809. 1263.76   2
   2   7  -6 110846. 1184.20   3
  -2  -7   6 107517. 1411.87   1
   2   7   6 111010. 1022.58   4
   2   7  -6 114189. 1059.94   4
  -2   7   7 1310.26 145.796   2
   2   7  -7 1576.81 135.067   4
   2  -7   7 1412.33 119.446   1
  -2  -7   7 1513.74 174.051   1
   2   7   7 1558.12 130.961   4
  -2  -7  -7 1533.78 165.436   2
  -2  -7   8 698.397 122.605   1
  -2   7   8 810.419 123.676   2
  -2  -7  -8 1016.89 139.984   2
   2   7  -8 985.701 117.379   4
   2   7   8 1002.67 114.519   4
  -2  -7  -9 8875.11 411.956   2
  -2   7   9 8544.34 399.533   2
  -2   7  -9 7942.45 390.651   4
  -2  -7   9 8020.84 413.982   1
   2   7   9 8624.13 345.395   4
  -2  -7 -10 56431.0 1059.56   2
  -2   7 -10 54180.2 1039.16   4
  -2   7  10 53718.9 1040.90   2
   2   7  10 54590.7 917.635   4
  -2   7 -11 196.209 74.0841   4
   2   7 -11 281.443 82.7793   4
   2   7  11 175.150 65.7388   4
  -2   7  11 291.363 87.1207   4
  -2   7  11 306.361 102.364   2
   2   7  12 26534.8 697.748   4
  -2   7 -12 26164.8 755.923   4
  -2   7  12 28103.5 760.630   4
   2   7 -12 26091.4 691.435   4
  -2   7  12 25056.4 771.441   2
   2   7  13 5710.92 341.633   4
   2   7 -13 5583.41 334.889   4
  -2   7  13 5434.14 372.486   2
  -2   7 -13 6076.30 377.236   4
  -2   7  13 5684.90 355.871   4
   2   7 -14 302.744 92.6298   4
   2   7  14 181.864 65.8935   4
  -2   7 -14 326.021 102.133   4
   2   7  14 45.3038 74.2173   2
  -2   7  14 64.8874 72.5794   2
   2   7  15 3096.67 276.095   4
  -2   7  15 2850.47 295.978   2
  -2   7 -15 2833.85 273.983   4
   2   7 -15 3029.10 269.091   4
   2   7  15 3084.94 328.825   2
  -2   7  16 38133.0 1100.97   2
   2   7  16 36805.4 1150.73   2
   2   7 -16 37771.3 956.952   4
  -2   7 -16 40684.5 1059.09   4
  -2   7 -17 553.796 147.393   4
  -2   7  17 767.149 175.682   2
   2   7 -17 545.317 126.506   4
   2   7  17 498.200 159.637   2
   2   7 -18 11920.0 574.686   4
  -2   7 -18 11959.9 609.034   4
   2   7  18 11853.4 694.355   2
  -2   7  18 12535.3 677.416   2
   2   7 -19 83.0886 69.5134   4
  -2   7 -19-2.63053 72.6061   4
   2   7  19 85.4093 88.3118   2
   2   7 -20 566.561 146.042   4
  -2   7  20 1095.85 219.234   2
  -2   7 -20 698.430 164.061   4
   2   7  20 577.081 167.761   2
   2   7  21 2816.47 377.369   2
  -2   7 -21 2886.74 326.973   4
  -2   7  21 3217.61 381.227   2
   2   7 -21 3143.00 331.691   4
  -2   7 -22 19124.0 861.024   4
   2   7  22 20061.4 1012.92   2
   2   7 -22 18707.7 820.395   4
  -2   7  22 19295.0 946.876   2
  -2   7 -23 968.401 207.591   4
   2  -7  23 304.354 111.479   2
   2   7  23 721.941 210.617   2
   2   7 -23 522.134 153.436   4
  -2   7  23 667.894 186.517   2
   2  -7  24 3569.59 368.686   2
   2   7 -24 3325.55 368.975   4
   2  -7  25 1654.69 258.374   2
   2  -7  26 1960.38 298.083   2
   2  -8   0 88.5943 32.8941   2
  -2   8   0 99.1151 38.2424   1
   2   8   0-35.7192 48.3463   1
  -2   8  -1 1052.68 95.2744   1
  -2  -8  -1 1091.33 75.5646   3
   2   8  -1 1008.84 143.316   1
  -2  -8   1 1002.94 137.502   1
  -2   8  -1 965.123 70.3469   3
   2  -8  -1 924.636 87.2622   2
  -2   8   1 1102.98 110.516   1
   2  -8   1 1064.86 84.2362   2
   2   8   1 1139.55 155.746   1
   2  -8  -2 136.252 42.8360   2
  -2   8  -2-11.8769 25.9302   1
  -2  -8   2 112.704 56.4593   1
   2   8   2 93.2217 49.9536   1
   2   8  -2 133.524 58.9198   1
  -2  -8   3 6894.17 356.175   1
   2   8  -3 7195.01 361.182   1
   2   8   3 7209.41 380.015   1
   2  -8   4 1914.28 121.575   1
  -2  -8  -4 1804.32 180.223   2
   2  -8  -4 1553.63 121.747   3
   2   8  -4 1751.84 125.211   4
   2   8  -4 1664.52 124.937   3
  -2  -8   4 1464.87 170.551   1
   2   8   4 2029.08 207.541   1
  -2  -8  -5 2759.45 222.276   2
   2   8  -5 2689.96 165.775   4
  -2  -8   5 2393.36 217.895   1
   2   8   5 2894.68 164.639   4
   2  -8  -5 2543.07 165.366   3
   2  -8   5 2394.55 143.729   1
   2   8  -5 2473.61 165.146   3
   2   8  -6 975.045 105.070   4
  -2  -8   6 833.643 133.426   1
   2   8  -6 934.413 109.024   3
  -2  -8  -6 892.243 131.297   2
   2  -8  -6 1158.78 119.601   3
  -2   8   6 1156.55 141.098   2
   2  -8   6 1129.32 105.141   1
   2   8   6 946.944 101.457   4
   2  -8   7 325.087 62.1939   1
   2   8   7 330.561 68.8314   4
  -2  -8   7 411.081 102.982   1
  -2   8   7 355.671 89.1303   2
  -2  -8  -7 332.080 87.3186   2
   2   8  -7 327.100 69.2129   4
  -2   8   8 2882.80 233.128   2
  -2  -8   8 2541.06 239.009   1
   2   8  -8 2536.22 182.536   4
   2   8   8 2744.28 185.711   4
   2  -8   8 2439.82 174.031   1
  -2  -8  -8 2715.70 233.262   2
   2   8   9 334.849 74.8676   4
  -2  -8   9 441.631 111.507   1
  -2  -8  -9 342.707 95.2457   2
  -2   8   9 502.606 110.129   2
  -2  -8 -10 210.523 77.3052   2
  -2   8  10 296.122 94.1193   2
  -2   8 -10 142.757 63.2676   4
   2   8  10 126.035 54.4519   4
  -2  -8  10 113.054 58.5307   1
   2   8 -11 3708.22 255.430   4
   2   8  11 3852.00 259.911   4
  -2   8 -11 3973.59 298.546   4
  -2   8  11 4132.17 293.827   4
  -2   8  11 3912.50 306.815   2
  -2  -8  11 3763.60 310.561   1
   2   8 -12 486.350 99.1949   4
  -2   8 -12 262.075 84.4055   4
  -2   8  12 410.681 102.580   4
  -2   8  12 555.048 126.857   2
   2   8  12 808.310 126.474   4
  -2   8  13-6.04836 63.2008   2
   2   8 -13 29.8672 48.4449   4
  -2   8 -13 1.53100 61.2148   4
  -2   8  13 18.0474 59.3040   4
   2   8  13-99.6913 60.7027   4
   2   8 -14 1801.02 202.033   4
   2   8  14 1948.68 212.696   4
  -2   8 -14 2208.87 241.186   4
  -2   8  14 1720.42 231.743   2
  -2   8  15 615.370 151.280   2
   2   8 -15 619.583 129.058   4
  -2   8 -15 350.431 112.311   4
   2   8  15 776.386 145.688   4
  -2   8  16 919.303 182.590   2
  -2   8 -16 919.894 173.979   4
   2   8 -16 1108.69 170.205   4
  -2   8  17-28.4511 79.8768   2
   2   8 -17 61.4576 56.7206   4
  -2   8 -17 99.3695 87.3289   4
   2   8 -18 933.948 169.043   4
  -2   8 -18 986.675 185.650   4
  -2   8  18 881.332 188.557   2
  -2   8 -19 44.8055 81.4211   4
   2   8 -19 65.8794 61.1907   4
  -2   8  20 19.3037 92.6100   2
   2   8 -20-69.2802 73.5095   4
  -2   8 -20 7.40602 65.7283   4
  -2   8  21 293.212 146.068   2
  -2   8 -21 94.4801 89.4262   4
   2   8 -21-7.60800 84.8824   4
  -2   8 -22 268.217 107.100   4
  -2   8  22 514.688 169.442   2
   2   8 -22 302.995 116.543   4
  -2   8 -23 2014.35 291.563   4
   2   8 -23 1482.82 242.721   4
  -2   8  23 1800.05 306.484   2
   2  -8  23 2205.42 282.781   2
   2   8 -24-47.5778 57.3508   4
   2  -8  24 102.825 87.6195   2
   2  -8  25 465.617 143.818   2
   2  -9   0 62939.2 726.690   2
   2   9   0 63375.0 1131.72   1
  -2   9   0 62981.3 833.593   1
  -2   9   1 2036.44 158.363   1
  -2   9  -1 2334.21 155.002   1
   2   9   1 2004.60 207.910   1
   2  -9  -1 1969.49 133.723   2
   2  -9   1 2180.06 130.977   2
  -2  -9  -1 2104.42 88.6421   3
   2   9  -1 2181.82 214.013   1
   2   9  -2 4845.50 317.292   1
  -2  -9   2 5153.85 316.783   1
   2   9   2 5005.22 326.531   1
   2  -9  -2 5246.87 229.139   2
  -2   9  -2 4965.42 213.072   1
   2   9  -3 22268.5 666.456   1
  -2  -9   3 22573.1 666.936   1
   2   9   3 21690.1 694.931   1
  -2  -9  -4 31521.4 767.353   2
  -2  -9   4 31887.2 803.556   1
   2   9   4 31469.7 848.163   1
   2   9  -5 1462.82 127.312   3
  -2  -9   5 1476.46 182.122   1
   2  -9  -5 1433.51 124.900   3
   2   9   5 1708.08 203.076   1
   2  -9   5 1631.54 125.375   1
   2   9  -5 1592.97 132.057   4
  -2  -9  -5 1533.10 171.825   2
  -2  -9   6 45866.0 989.626   1
   2  -9  -6 45246.9 742.941   3
   2  -9   6 46226.6 694.016   1
   2   9  -6 45476.9 732.562   4
   2   9   6 46995.7 719.289   4
  -2  -9  -6 47537.6 965.587   2
   2   9  -6 45618.8 751.536   3
   2   9  -7 16955.6 464.352   4
  -2  -9  -7 17708.1 596.856   2
   2   9   7 16951.6 451.946   4
  -2  -9   7 16591.5 609.427   1
   2  -9   7 16764.4 438.893   1
   2  -9  -7 15984.3 473.703   3
   2   9  -7 16426.2 480.211   3
  -2  -9  -8 602.816 121.629   2
  -2   9   8 427.269 100.092   2
  -2  -9   8 436.250 101.945   1
   2  -9   8 335.668 69.6576   1
   2   9  -8 432.141 80.7268   3
   2   9   8 528.965 85.8564   4
   2  -9   9 12450.2 423.183   1
  -2  -9  -9 14006.2 552.600   2
   2   9   9 13919.3 449.682   4
  -2   9   9 13373.5 539.442   2
  -2  -9   9 12784.0 558.584   1
   2  -9  10 21985.7 586.900   1
   2   9  10 21895.7 594.574   4
  -2  -9  10 21967.4 745.461   1
  -2   9  10 21440.2 708.455   2
  -2   9 -10 22525.1 710.644   4
   2   9 -10 22444.7 615.621   4
  -2  -9 -10 22665.7 715.839   2
   2   9 -11 1522.40 170.436   4
   2   9  11 1398.83 158.780   4
   2  -9  11 1225.88 148.785   1
  -2  -9  11 1293.15 188.603   1
  -2   9 -11 1265.24 176.837   4
  -2   9  11 1026.58 170.009   2
   2   9 -12 15755.2 554.697   4
  -2   9 -12 14629.2 596.626   4
  -2  -9  12 14864.2 639.225   1
  -2   9  12 14699.2 578.727   4
   2   9  12 15090.4 542.442   4
  -2   9  12 14313.8 619.996   2
   2   9  13 10080.1 460.961   4
  -2   9 -13 9637.21 493.821   4
  -2   9  13 10494.9 548.082   2
  -2  -9  13 10522.7 553.269   1
   2   9 -13 10214.0 462.817   4
  -2   9  14 3223.98 317.652   2
   2   9  14 3258.84 274.865   4
   2   9 -14 3532.37 286.513   4
  -2   9 -14 2944.93 283.578   4
  -2   9  15 7943.53 516.372   2
  -2   9 -15 8564.36 490.152   4
   2   9 -15 8361.47 452.672   4
  -2   9  16 6754.63 486.613   2
  -2   9 -16 6987.52 451.913   4
   2   9 -16 7061.88 426.611   4
   2   9 -17 4105.66 339.300   4
  -2   9  17 3627.43 372.236   2
  -2   9 -17 4038.01 358.020   4
  -2   9 -18 8916.57 553.570   4
  -2   9  18 8524.66 585.704   2
   2   9 -18 8883.98 506.765   4
   2   9 -19 12540.8 616.925   4
  -2   9  19 11681.8 708.064   2
  -2   9 -19 13002.5 676.340   4
  -2   9 -20 1376.09 231.039   4
   2   9 -20 1558.32 227.720   4
  -2   9  20 1719.07 289.790   2
  -2   9 -21 114.025 113.841   4
   2   9 -21 179.668 94.0355   4
  -2   9  21 44.4645 90.8542   2
   2   9 -22 7039.34 507.475   4
  -2   9 -22 6230.97 503.583   4
  -2   9  22 6556.73 579.549   2
   2   9 -23 4843.13 434.033   4
   2  -9  23 5579.51 439.396   2
   2  -9  24 1588.33 238.073   2
   2  10   0 5064.89 335.654   1
  -2  10   0 4806.72 246.641   1
   2 -10   0 5236.93 222.621   2
   2 -10  -1 4076.10 205.241   2
   2 -10   1 4641.48 205.549   2
  -2  10   1 4343.64 243.864   1
   2  10   1 4327.01 316.553   1
   2  10  -1 4295.24 312.217   1
  -2  10  -1 4544.45 232.007   1
   2 -10  -2 6221.52 261.783   2
   2 -10   2 6001.36 232.754   2
   2  10  -2 6727.19 383.695   1
   2  10   2 6393.54 388.576   1
  -2  10   2 6460.75 311.248   1
  -2  10  -2 6776.36 269.821   1
   2  10  -3 9559.70 455.884   1
  -2 -10   3 9307.28 445.628   1
   2  10   3 8681.85 462.284   1
   2  10   4 621.332 136.346   1
  -2 -10  -4 512.296 113.289   2
  -2 -10   4 702.008 128.875   1
  -2 -10   5-9.02232 55.7460   1
  -2 -10  -5 12.5772 38.4568   2
   2 -10  -5 23.6024 35.7735   3
   2  10  -5 31.1624 34.9329   4
   2  10   5 27.6467 69.0116   1
   2 -10   6 8980.66 321.328   1
  -2 -10  -6 9317.92 447.079   2
  -2 -10   6 9040.16 460.734   1
   2  10  -6 8461.56 328.806   4
   2  10  -6 8715.12 322.199   3
   2 -10  -6 8903.20 327.215   3
   2  10   6 8686.47 321.660   4
   2 -10  -7 3377.31 217.894   3
  -2 -10  -7 3776.01 288.648   2
  -2 -10   7 3558.30 296.073   1
   2  10   7 3789.19 222.217   4
   2  10  -7 3843.37 230.983   3
   2 -10   7 3614.77 212.363   1
   2 -10   8 1211.66 129.939   1
   2  10   8 1113.10 128.203   4
  -2 -10  -8 1010.31 153.338   2
   2 -10  -8 1018.24 129.251   3
  -2 -10   8 805.896 141.835   1
   2  10  -8 1132.65 137.874   3
   2 -10  -9 253.517 71.3525   3
  -2 -10  -9 472.191 108.614   2
   2  10   9 320.772 75.4216   4
   2  10  -9 328.062 84.1641   3
  -2 -10   9 351.573 97.8531   1
   2 -10   9 141.101 56.9631   1
  -2  10  10 1982.63 225.176   2
   2 -10  10 1933.24 179.419   1
   2  10  10 2076.24 187.017   4
  -2 -10  10 2089.37 237.659   1
  -2  10 -10 1991.26 221.673   4
  -2 -10 -10 2001.05 220.531   2
   2  10 -10 2324.54 202.824   4
   2  10 -11 817.307 130.066   4
   2  10  11 753.670 122.941   4
   2 -10  11 716.907 117.009   1
  -2  10  11 795.744 149.308   2
  -2  10 -11 890.789 152.497   4
  -2 -10  11 592.480 137.514   1
   2 -10  12 7438.32 382.674   1
  -2 -10  12 6739.28 445.559   1
   2  10 -12 7198.77 382.210   4
  -2  10  12 7257.04 459.949   2
   2  10  12 7039.23 378.249   4
  -2  10 -12 7220.07 431.469   4
   2 -10  13 579.567 116.328   1
  -2 -10  13 572.349 143.729   1
  -2  10  13 484.283 135.846   2
  -2  10 -13 527.124 127.095   4
   2  10 -13 584.357 117.701   4
   2  10  13 724.542 125.041   4
   2  10 -14 716.229 135.493   4
   2  10  14 859.652 146.689   4
  -2 -10  14 993.401 190.642   1
  -2  10  14 677.317 165.877   2
  -2  10 -14 855.545 163.731   4
  -2  10  15 77.9948 70.5855   2
   2  10 -15 37.1178 55.3665   4
  -2  10 -15 75.8762 60.4267   4
   2  10 -16 1167.76 181.236   4
  -2  10  16 987.660 193.325   2
  -2  10 -16 1178.21 196.046   4
  -2  10 -17 288.467 100.588   4
   2  10 -17 554.670 143.840   4
  -2  10  17 597.687 167.101   2
  -2  10  18 2204.91 312.571   2
   2  10 -18 2287.49 264.511   4
  -2  10 -18 1947.81 265.901   4
  -2  10 -19 628.334 160.335   4
   2  10 -19 327.055 106.586   4
  -2  10  19 426.241 146.343   2
   2  10 -20-10.4805 63.8327   4
  -2  10 -20-31.2820 84.7924   4
  -2  10  20-71.8618 111.604   2
  -2  10 -21 357.103 133.699   4
   2  10 -21 205.726 107.806   4
  -2  10  21 144.321 119.627   2
  -2  10 -22 924.226 202.590   4
  -2  10  22 1049.35 262.039   2
   2  10 -22 819.018 187.889   4
   2  10 -23 92.8856 75.2078   4
  -2  11   0 5625.25 284.086   1
   2 -11   0 5619.94 246.539   2
   2  11   0 5278.48 360.653   1
   2 -11  -1 4092.62 213.439   2
  -2  11  -1 4043.81 232.378   1
   2  11   1 3590.01 300.289   1
   2  11  -1 3649.89 299.429   1
   2 -11   1 4028.33 203.452   2
  -2  11   1 3965.11 247.113   1
   2  11   2 1072.58 176.544   1
  -2  11  -2 1127.90 120.848   1
   2 -11   2 1079.01 106.478   2
  -2  11   2 985.910 129.844   1
   2 -11  -2 1039.65 114.333   2
   2  11  -2 938.928 157.966   1
   2  11  -3 28861.0 817.909   1
   2  11   3 27472.8 851.132   1
  -2 -11  -3 28416.2 779.164   2
  -2  11   3 28332.0 705.159   1
  -2 -11   3 26605.0 794.862   1
  -2 -11  -4 573.629 115.718   2
  -2 -11   4 673.303 132.614   1
   2  11   4 632.999 144.703   1
  -2 -11  -5 2907.83 254.073   2
   2  11  -5 2606.16 185.543   4
   2  11   5 3104.50 296.727   1
  -2 -11   5 2327.49 237.609   1
  -2 -11  -6 394.416 101.492   2
  -2 -11   6 473.170 115.414   1
   2 -11  -6 372.255 70.3896   3
   2  11   6 363.697 71.6760   4
   2  11   6 313.931 107.590   1
  -2 -11   7 14239.5 607.266   1
   2 -11  -7 13429.0 424.639   3
   2  11   7 14653.0 449.592   4
   2  11  -7 14455.6 437.034   3
   2 -11   7 13586.5 422.847   1
  -2 -11  -7 15228.9 595.568   2
  -2 -11  -8 419.702 102.143   2
   2 -11  -8 299.386 73.7973   3
   2  11   8 335.595 79.0935   4
   2 -11   8 269.142 68.1830   1
  -2 -11   8 280.304 102.260   1
   2  11  -8 343.213 82.6719   3
   2  11  -9 19283.0 563.498   4
  -2 -11  -9 19849.1 699.716   2
  -2 -11   9 18514.2 713.443   1
   2  11   9 19041.4 552.278   4
   2  11  -9 18771.1 580.067   3
   2 -11   9 18776.2 543.446   1
   2 -11  -9 17455.7 559.948   3
  -2 -11  10 1843.54 232.654   1
   2 -11  10 1987.76 185.536   1
   2  11  10 1847.88 179.393   4
   2  11 -10 1985.12 201.724   3
  -2  11 -10 1775.63 215.512   4
   2 -11 -10 1804.14 192.106   3
   2  11 -10 1858.22 186.198   4
  -2 -11  11-166.022 85.5139   1
  -2  11 -11 17.7813 54.6931   4
   2  11  11 37.5698 41.7017   4
   2  11 -11 1.41342 54.9917   3
   2 -11  11-51.6753 41.7422   1
   2  11 -11-85.4286 52.1856   4
   2 -11  12 358.278 90.8298   1
  -2 -11  12 409.259 128.107   1
  -2  11 -12 310.878 105.101   4
   2  11  12 296.755 79.7194   4
   2  11 -12 536.659 115.277   4
   2  11  13 15910.5 595.383   4
   2  11 -13 16170.2 599.483   4
   2 -11  13 15835.9 588.736   1
  -2 -11  13 15164.6 705.708   1
  -2  11 -13 15574.2 659.180   4
  -2  11  13 15309.6 706.199   2
   2  11 -14 3073.26 274.478   4
  -2  11 -14 3121.86 305.611   4
  -2  11  14 2485.06 297.071   2
   2 -11  14 3372.78 285.702   1
   2  11 -15 11457.9 541.554   4
  -2  11  15 11430.7 649.326   2
   2 -11  15 11028.0 528.658   1
  -2  11 -15 12133.5 606.688   4
  -2  11  16 157.809 94.8190   2
   2  11 -16 391.684 111.064   4
  -2  11 -16 349.413 127.924   4
   2  11 -17 614.457 140.241   4
  -2  11  17 552.441 166.733   2
  -2  11 -17 777.681 176.187   4
   2  11 -18 430.652 127.364   4
  -2  11 -18 468.113 138.892   4
  -2  11  18 447.178 152.813   2
  -2  11 -19 16803.3 796.188   4
   2  11 -19 16163.0 716.204   4
  -2  11  19 15857.5 857.448   2
   2  11 -20 1311.79 214.665   4
  -2  11 -20 1146.23 221.143   4
  -2  11  20 1065.86 233.604   2
  -2  11 -21 821.718 202.803   4
  -2  11  21 769.766 215.169   2
   2  11 -21 958.604 191.829   4
   2  11 -22 112.625 57.3855   4
   2  11 -23 2789.47 339.175   4
   2  12   0 993.971 168.613   1
  -2  12   0 1503.78 156.834   1
   2 -12   0 1518.09 135.587   2
   2 -12   1 53.2529 33.4247   2
   2  12  -1 81.2748 76.8646   1
   2 -12  -1 9.38398 26.8804   2
  -2  12  -1 46.4383 41.3002   1
   2  12   1-20.2519 70.8156   1
  -2  12   1 86.7792 56.6429   1
  -2  12  -2 1811.24 160.197   1
   2 -12  -2 1490.89 142.124   2
   2  12  -2 1741.64 219.834   1
   2  12   2 1308.17 202.568   1
  -2  12   2 1577.46 173.127   1
   2 -12   2 1574.77 135.409   2
   2  12   3 107.259 81.5917   1
   2 -12   3 45.2022 27.3254   2
  -2 -12  -3 173.190 69.3965   2
   2  12  -3 9.67852 62.9449   1
  -2  12   3 90.7841 60.2387   1
   2  12   4 81.5599 81.0188   1
  -2 -12  -4 25.2721 51.2354   2
  -2  12   4-32.8344 56.5784   1
  -2 -12   4 32.6503 52.8678   1
  -2 -12   5 2148.68 236.752   1
  -2 -12  -5 1955.74 218.244   2
   2  12   5 1753.12 239.700   1
   2  12   6 4435.79 249.424   4
  -2 -12  -6 4210.41 321.573   2
   2  12   6 3899.77 357.770   1
  -2 -12   6 3901.98 324.757   1
   2  12   7 3636.46 354.991   1
   2  12   7 3694.21 235.509   4
   2 -12  -7 3548.48 213.852   3
  -2 -12  -7 3738.94 308.471   2
  -2 -12   7 4133.40 339.110   1
   2  12  -8 13.8074 42.0391   4
  -2 -12   8-124.731 76.4763   1
   2  12  -8 45.1892 43.4044   3
   2 -12   8 27.0936 50.5059   1
   2  12   8 20.6875 38.1001   4
   2 -12  -8 3.87853 33.2654   3
   2 -12   9 457.220 91.2906   1
   2  12   9 377.056 79.1679   4
  -2 -12   9 205.052 92.8608   1
   2  12  -9 410.753 89.2478   3
   2 -12  -9 369.022 82.3320   3
   2  12  -9 184.273 66.3174   4
   2  12  10 369.281 79.8735   4
   2 -12 -10 305.661 84.5124   3
   2 -12  10 255.519 76.8056   1
  -2 -12  10 413.441 131.676   1
   2  12 -10 261.262 80.7704   4
   2  12 -10 284.389 76.6284   3
   2  12 -11 4549.97 306.576   4
   2  12  11 4455.77 297.459   4
   2 -12 -11 4119.54 299.941   3
   2 -12  11 4198.65 287.393   1
  -2 -12  11 4279.77 368.718   1
   2  12 -11 4600.26 320.363   3
  -2  12 -11 4188.67 342.843   4
  -2 -12  12 283.842 113.441   1
   2  12 -12 191.524 76.6517   4
   2  12 -12 213.995 75.6775   3
   2  12  12 188.080 64.5770   4
  -2  12 -12 323.476 108.487   4
   2 -12  12 196.926 76.5773   1
   2 -12 -12 220.639 82.0376   3
   2  12 -13 36.0976 54.1617   4
   2  12 -13 23.8447 59.8705   3
   2  12  13 132.488 52.2028   4
   2 -12  13 23.3500 39.9809   1
  -2  12 -13 124.431 86.4428   4
   2  12 -14-79.2044 71.5566   4
  -2  12 -14 54.1699 64.2064   4
   2  12 -15 6421.01 411.218   4
  -2  12 -15 6362.68 447.797   4
   2  12 -16 2620.73 272.467   4
  -2  12 -16 2711.99 301.911   4
   2  12 -17 1625.01 228.492   4
  -2  12 -17 1285.21 216.469   4
   2  12 -18 1917.70 248.651   4
  -2  12 -18 1491.27 240.495   4
  -2  12 -19 540.205 162.900   4
   2  12 -19 498.781 143.284   4
   2  12 -20-90.2129 80.7645   4
  -2  12 -20 210.736 112.351   4
  -2  12 -21 1873.26 289.138   4
   2  12 -21 2243.80 284.847   4
   2  12 -22-58.9091 77.7664   4
  -2  13   0 15412.4 520.263   1
   2 -13   0 14995.2 444.829   2
   2  13   0 16226.9 681.429   1
  -2  13   1 9119.56 415.740   1
   2 -13  -1 9186.75 352.395   2
  -2  13  -1 8582.59 379.287   1
   2  13   1 8152.02 489.228   1
   2 -13   1 9180.06 343.190   2
   2  13  -1 8450.55 491.605   1
   2 -13  -2 456.035 86.6650   2
   2 -13   2 611.362 91.6794   2
  -2  13   2 668.622 122.832   1
   2  13  -2 433.502 120.547   1
   2  13   2 452.697 130.658   1
   2  13   3 14264.0 662.299   1
  -2 -13  -3 15647.5 627.106   2
   2  13  -3 14575.5 636.852   1
   2 -13   3 15701.9 436.043   2
  -2  13   3 14848.4 565.734   1
  -2 -13  -4 172.206 73.1334   2
   2  13   4 86.5339 64.3063   1
  -2  13   4 69.2881 52.2493   1
  -2 -13  -5 3779.23 312.250   2
   2  13   5 3467.64 341.582   1
  -2 -13   5 3740.48 318.754   1
  -2  13   5 3885.67 307.842   1
   2  13   6 9686.15 576.455   1
  -2 -13   6 9858.40 530.189   1
  -2 -13  -6 10019.0 514.185   2
   2  13   6 10176.2 392.184   4
   2  13   7 24426.6 934.692   1
   2  13   7 24112.9 618.876   4
  -2 -13   7 25769.0 862.752   1
   2  13  -7 25060.6 649.494   4
   2  13   8 2379.29 303.270   1
   2 -13  -8 2732.14 195.781   3
   2  13  -8 2764.72 222.468   4
  -2 -13   8 2533.95 280.142   1
   2  13   8 2794.82 219.104   4
   2  13   9 12942.4 482.300   4
  -2 -13   9 12803.0 626.676   1
   2  13  -9 13093.7 454.592   3
   2 -13  -9 13307.5 465.200   3
   2  13   9 12852.6 704.082   1
   2 -13   9 13124.1 471.225   1
   2  13  -9 11963.0 468.794   4
   2  13 -10 760.393 121.932   3
   2  13  10 638.297 117.092   4
   2 -13 -10 586.187 109.643   3
  -2 -13  10 935.666 171.438   1
   2  13 -10 676.044 121.459   4
   2 -13  10 820.960 128.003   1
   2 -13  11 183.634 69.9506   1
   2  13  11 145.977 50.6161   4
   2 -13 -11 227.274 80.6577   3
   2  13 -11 124.000 55.9314   4
   2  13 -11 182.504 72.6641   3
  -2 -13  11 197.591 102.725   1
  -2  13 -11 300.447 106.585   4
   2  13 -12 3781.55 298.920   4
   2 -13 -12 3312.10 286.358   3
   2  13  12 3394.99 278.970   4
  -2  13 -12 3431.47 322.922   4
   2  13 -13 9374.36 474.584   4
  -2  13 -13 9085.68 526.745   4
  -2  13 -14 127.098 74.5811   4
   2  13 -14 193.211 73.1674   4
  -2  13 -15 6617.44 467.622   4
   2  13 -15 6156.33 407.314   4
   2  13 -16 2646.84 276.263   4
  -2  13 -16 2488.30 296.781   4
   2  13 -17 2302.28 269.837   4
  -2  13 -17 2507.64 303.228   4
   2  13 -18 7349.65 486.049   4
  -2  13 -18 7640.19 536.689   4
   2  13 -19 17559.3 759.896   4
  -2  13 -19 17523.3 841.227   4
  -2  13 -20-159.867 111.404   4
   2  13 -20 127.859 81.5467   4
   2  13 -21 3162.56 343.075   4
   2 -14   0-1.13615 27.7794   2
   2  14   0 91.3568 71.4338   1
  -2  14   0-5.54631 42.6294   1
   2  14  -1 858.327 164.724   1
   2 -14  -1 1181.53 135.051   2
  -2  14  -1 1047.87 138.901   1
  -2  14   1 1053.98 155.224   1
   2 -14   1 872.584 111.911   2
   2  14   1 1204.78 200.999   1
  -2 -14  -2 458.964 115.033   2
   2 -14   2 412.424 77.9920   2
   2 -14  -2 292.048 71.4386   2
  -2  14   2 474.146 104.804   1
   2  14  -2 483.728 128.884   1
   2  14   2 489.359 134.204   1
   2 -14   3 255.618 64.7741   2
  -2  14   3 56.4841 60.0672   1
  -2 -14  -3 11.4867 49.6839   2
   2  14   3 272.190 115.829   1
  -2  14   4 1332.84 187.402   1
   2 -14   4 1626.55 148.625   2
  -2 -14  -4 1576.59 211.249   2
   2  14   4 1286.58 218.282   1
   2  14   5 869.077 181.076   1
  -2  14   5 1005.86 174.319   1
   2  14   6 70.8202 38.2626   4
   2  14   6 56.8383 98.5697   1
  -2 -14   6 78.6458 69.7317   1
  -2  14   6 33.5447 70.7036   1
   2  14  -6 70.9740 46.8879   4
   2  14   7 174.858 60.9791   4
   2  14   7 242.785 113.538   1
  -2 -14   7 84.0364 67.1635   1
   2  14  -7 172.944 68.4571   4
   2  14  -8 612.859 113.554   4
   2  14   8 329.474 83.5133   4
  -2 -14   8 414.693 123.260   1
   2  14   8 548.866 155.340   1
   2  14  -9 985.147 143.592   4
   2  14   9 1010.55 140.888   4
   2  14   9 1259.90 234.946   1
  -2 -14   9 1184.66 203.711   1
   2  14  10 644.021 114.870   4
   2  14 -10 589.427 115.476   4
  -2  14 -10 716.325 157.343   4
   2  14  10 385.404 143.683   1
  -2 -14  10 805.243 174.341   1
   2  14 -11 994.301 151.369   4
  -2  14 -11 852.033 170.286   4
  -2  14 -12 141.013 74.5196   4
   2  14 -12 253.248 85.6249   4
   2  14 -13 41.7170 56.3514   4
  -2  14 -13-102.936 77.9754   4
   2  14 -14 921.118 157.532   4
  -2  14 -14 1082.37 195.139   4
   2  14 -15 870.331 163.375   4
  -2  14 -15 773.795 166.321   4
  -2  14 -16 305.218 115.089   4
   2  14 -16-36.5059 84.1820   4
  -2  14 -17 76.9947 78.3135   4
   2  14 -17 106.096 86.8862   4
   2  14 -18 833.007 169.512   4
  -2  14 -18 882.600 199.396   4
   2  14 -19 885.135 182.447   4
  -2  14 -19 561.431 171.910   4
   2  14 -20 1588.61 233.746   4
  -2  15   0 9959.31 453.361   1
   2  15   0 9981.59 575.740   1
   2 -15   0 9224.75 372.723   2
   2 -15   1 5164.33 273.320   2
   2 -15  -1 4930.39 280.832   2
  -2  15   1 5100.53 334.639   1
  -2 -15  -1 4507.68 356.781   2
   2  15   1 5213.81 422.215   1
  -2  15  -1 4614.35 297.549   1
   2  15  -1 5005.25 399.320   1
   2 -15   2 5651.65 282.488   2
   2  15   2 5356.76 434.028   1
   2  15  -2 5186.26 406.935   1
  -2  15   2 5015.23 345.476   1
   2 -15   3 26742.5 609.602   2
   2  15   3 24865.2 941.759   1
  -2  15   3 25880.1 804.716   1
   2 -15   4 4853.30 260.299   2
   2  15   4 4664.86 420.958   1
  -2  15   4 4255.32 337.032   1
   2  15   5 2139.73 290.986   1
   2  15  -5 2490.79 209.945   4
  -2  15   5 2463.14 269.587   1
   2  15   6 11911.4 452.483   4
  -2  15   6 12374.0 605.180   1
   2  15   6 11790.4 687.761   1
   2  15  -6 12729.7 478.728   4
   2  15   7 9165.15 609.541   1
   2  15   7 8921.02 398.337   4
   2  15  -7 8914.24 404.568   4
  -2  15   7 8549.90 519.875   1
   2  15   8 476.502 151.777   1
  -2  15   8 672.307 158.487   1
   2  15  -8 645.670 118.189   4
   2  15  -9 10965.8 471.883   4
   2  15   9 10486.3 682.853   1
  -2  15 -10 8286.24 508.279   4
   2  15  10 8040.72 610.169   1
   2  15 -10 8210.53 417.879   4
  -2  15 -11 46.1683 68.7083   4
   2  15 -11-71.1713 79.5433   4
   2  15 -12 11031.8 525.833   4
  -2  15 -12 9569.74 560.935   4
   2  15  12 10068.6 701.862   1
   2  15 -13 9795.55 503.702   4
  -2  15 -13 9628.67 566.613   4
   2  15 -14-76.9834 68.1490   4
  -2  15 -14 45.3698 74.4250   4
   2  15 -15 11008.1 561.025   4
  -2  15 -15 10837.6 619.771   4
  -2  15 -16 9782.81 601.711   4
   2  15 -16 9750.03 541.067   4
  -2  15 -17-24.9981 79.1361   4
   2  15 -17 13.1414 66.0137   4
  -2  15 -18 7398.00 546.283   4
  -2  16   0 96.4482 62.6158   1
   2  16   0 33.6805 74.6318   1
   2  16  -1 1335.04 220.484   1
  -2  16   1 1008.52 157.378   1
   2  16   1 963.388 202.177   1
   2  16  -2-100.177 92.0307   1
   2  16   2-12.9186 83.4970   1
  -2  16   2-9.18194 60.5335   1
  -2  16   3 3669.97 312.489   1
   2  16   3 3061.58 346.063   1
   2  16   4 3.12571 70.7373   1
  -2  16   4-53.7110 60.2171   1
  -2  16   5-11.0043 46.3799   1
   2  16   5-5.79871 79.4786   1
   2  16  -5 187.453 79.6348   4
   2  16   6 259.419 129.998   1
  -2  16   6 218.393 100.396   1
   2  16  -6 171.274 66.0183   4
   2  16  -7 3536.62 265.072   4
  -2  16   7 3982.86 363.241   1
   2  16   7 3409.13 394.612   1
   2  16  -8 2334.35 219.189   4
  -2  16   8 2348.99 291.740   1
   2  16   8 2207.23 321.663   1
   2  16  -9 1576.71 182.653   4
  -2  16   9 1848.83 263.999   1
   2  16   9 1543.74 274.679   1
   2  16 -10 1321.46 174.110   4
   2  16  10 1223.79 252.297   1
  -2  16 -10 1278.52 211.165   4
   2  16  11 146.523 117.690   1
   2  16 -11 319.777 96.5163   4
  -2  16 -11 203.599 94.5294   4
  -2  16 -12 710.700 161.084   4
   2  16 -12 933.866 159.524   4
   2  16  12 1038.80 236.792   1
  -2  16 -13 1842.05 257.791   4
   2  16 -13 1483.22 197.925   4
   2  16  13 1261.67 273.891   1
  -2  16 -14 1326.89 217.394   4
   2  16  14 1667.46 306.924   1
   2  16  15-149.990 137.875   1
  -2  16 -15-33.0206 77.3041   4
  -2  16 -16 293.136 125.250   4
  -2  16 -17-166.887 96.6596   4
   2  17   0 7909.41 544.124   1
  -2  17   1-78.0022 63.2579   1
   2  17   1-40.3318 79.2914   1
   2  17  -1 3.47114 80.0245   1
  -2  17   2 3409.45 302.045   1
   2  17   2 3630.66 384.502   1
   2  17   3 1809.47 274.475   1
  -2  17   3 1297.20 197.502   1
  -2  17   4 3776.29 340.668   1
   2  17   4 4095.39 421.726   1
  -2  17   5 202.537 94.7394   1
   2  17   5 90.4982 100.853   1
  -2  17   6 9218.95 553.039   1
   2  17   6 8320.01 607.399   1
  -2  17   7 215.178 111.195   1
   2  17   7-44.6964 86.8762   1
  -2  17   8 82.5940 89.0343   1
   2  17   8-82.0695 103.619   1
   2  17   9 1042.51 240.722   1
  -2  17   9 1059.64 207.676   1
   2  17  10 9519.78 696.844   1
  -2  17  10 8743.00 599.247   1
  -2  17 -10 9232.26 560.661   4
  -2  17  11-183.473 104.515   1
   2  17  11-230.637 133.643   1
  -2  17 -11-144.188 91.8034   4
  -2  17 -12 9653.87 584.420   4
   2  17  12 10154.3 751.036   1
  -2  17 -13 205.598 97.4012   4
   2  17  13-127.721 123.568   1
  -2  17 -14 314.244 111.209   4
   2  17  14 481.570 180.701   1
  -2  17 -15 271.578 103.290   4
  -2  17 -16 13005.1 712.877   4
   2  18   0 732.469 180.155   1
   2  18  -1 715.557 172.851   1
   2  18   1 1033.61 227.979   1
   2  18   2 206.409 92.9387   1
   2  18   3 3241.02 379.023   1
   2  18   4 19.5808 100.235   1
   2  18   5 400.693 154.001   1
   2  18   6-0.74798 73.7952   1
   2  18   7 532.538 172.794   1
   2  18   8 21.5903 72.3161   1
  -2  18  -9 768.204 176.470   4
   2  18   9 1003.56 227.151   1
   2  18  10-225.327 116.739   1
  -2  18 -10-71.9390 79.2599   4
   2  18  11 159.327 113.832   1
  -2  18 -11 268.933 112.788   4
  -2  18  11 305.405 133.076   1
  -2  18  12 70.8091 91.5371   1
   2  18  12-29.7535 90.1977   1
  -2  18 -12-163.982 91.0090   4
  -2  18 -13 92.3847 72.5774   4
   2  19   0 2683.91 338.419   1
   2  19   1 132.772 103.353   1
   2  19   2 1197.73 232.206   1
   2  19   3 5613.32 501.350   1
   2  19   4 2645.13 350.543   1
   2  19   5-149.454 116.885   1
   2  19   6 5840.53 537.633   1
   2  19   7 2490.20 363.589   1
   2  19   8 265.217 161.491   1
   2  19   9 444.537 166.279   1
  -2  19  -9 853.187 181.771   4
   2  19  10 6408.04 604.276   1
   2  19  11 224.347 148.902   1
  -3   0   0 3.02034 35.6357   1
  -3   0  -1 20.7432 26.6913   1
  -3   0   1-3.32105 29.6636   1
   3   0  -2 79.5540 44.3380   3
   3   0  -3-13.1114 33.7213   3
  -3   0  -4 169859. 1109.55   2
   3   0  -4 170179. 1405.63   3
  -3   0  -5-12.8020 30.6570   2
   3   0  -5 30.2044 43.5588   3
  -3   0  -5 29.8808 36.4184   4
  -3   0  -6 2760.45 159.051   2
  -3   0   6 2505.87 157.109   4
   3   0   6 3276.35 188.525   2
  -3   0  -6 2972.87 179.124   4
  -3   0  -7 24.1914 36.0701   4
  -3   0   7-16.0427 37.4244   4
   3   0   7-21.2928 45.8758   2
  -3   0  -8 40614.0 710.238   4
  -3   0   8 40600.9 691.817   4
   3   0   8 41552.1 722.974   2
   3   0   9 141.757 74.8817   2
  -3   0   9-16.7012 36.9078   4
  -3   0  -9 3.43373 67.8956   4
  -3   0  10 52826.4 880.857   4
  -3   0 -10 56357.9 936.688   4
  -3   0  11-32.2608 50.1111   4
  -3   0 -11 5.83243 54.2345   4
  -3   0 -12 372.967 97.7334   4
   3   0  12 385.684 96.9011   4
  -3   0  12 333.603 88.2055   4
  -3   0  13 17.6081 41.7227   4
   3   0  13 8.91009 58.7192   2
   3   0  13-4.60468 50.3783   4
  -3   0 -13-16.8432 49.4083   4
  -3   0 -14 41812.7 946.075   4
  -3   0  14 43593.3 969.157   4
   3   0  14 41214.5 995.384   4
   3   0  14 41324.9 950.163   2
  -3   0 -15 22.5748 58.3119   4
   3   0  15 70.5099 80.3937   2
  -3   0  15 63.2943 65.6000   4
   3   0  15 64.4559 78.1270   4
  -3   0 -16 34708.1 922.145   4
   3   0  16 34671.6 940.305   2
  -3   0 -17-29.1531 63.2307   4
   3   0  17 55.9909 82.6838   2
  -3   0 -18 492.085 124.545   4
   3   0  18 262.061 98.9585   2
  -3   0 -19 237.235 106.906   4
   3   0  19 29.1419 65.9000   2
   3   0  20 22041.5 872.441   2
  -3   0 -20 21265.2 816.347   4
   3   0  21-2.94111 78.4403   2
  -3   0 -21-90.6145 87.9366   4
   3   0  22 2168.18 294.217   2
  -3   0 -22 1773.79 255.273   4
   3   0  23-52.9492 90.0355   2
  -3   0 -23 51.8607 87.0682   4
   3   0  24 13120.5 761.612   2
  -3   0 -24 12620.0 711.831   4
   3   0  25 90.9540 94.6947   2
  -3   0 -25 36.6728 104.721   4
   3   0  26 14778.9 862.452   2
  -3   1   0-8.58142 25.2677   1
  -3  -1   0 9.96863 32.6481   1
  -3  -1   1 15131.1 371.299   1
   3  -1   1 16008.8 288.630   1
  -3  -1  -1 15266.8 363.333   1
  -3   1  -1 15711.4 290.972   1
  -3  -1   2 32175.7 547.768   1
   3   1  -2 31467.1 562.691   3
   3  -1  -2 30494.6 554.298   3
   3  -1   2 31005.8 416.650   1
  -3   1  -3 1618.93 93.6479   2
   3   1  -3 1462.91 130.292   3
   3  -1  -3 1690.58 138.545   3
  -3  -1  -4 829.646 77.6521   4
  -3  -1  -4 792.154 86.9366   2
   3   1  -4 910.297 108.265   3
  -3   1  -4 695.773 66.1674   2
   3  -1  -4 704.032 96.6942   3
  -3  -1  -5 32238.8 549.083   2
  -3  -1   5 32035.3 490.314   4
   3  -1   5 31745.6 490.627   2
  -3   1  -5 32361.3 460.562   2
   3   1  -5 31252.3 630.591   3
   3  -1  -5 32612.8 642.338   3
  -3  -1  -5 32805.8 509.782   4
  -3  -1  -6 846.642 96.7776   2
   3  -1   6 714.812 83.3928   2
  -3   1  -6 667.873 90.9897   4
  -3  -1  -6 697.486 84.6631   4
  -3  -1   6 661.452 80.6089   4
  -3   1  -7 23451.5 532.105   4
  -3   1   7 21979.1 496.922   4
   3  -1   7 23876.3 486.402   2
  -3  -1  -7 23142.1 499.411   2
  -3  -1  -7 23488.2 496.716   4
  -3  -1   7 22756.1 476.434   4
  -3  -1  -8 19067.3 480.817   4
   3  -1   8 16279.3 429.991   2
  -3  -1   8 18296.8 458.961   4
   3   1   8 18187.5 503.151   2
   3   1   8 17990.9 485.900   4
  -3   1  -8 16844.2 467.292   4
  -3   1   8 16169.7 446.720   4
  -3  -1  -9 1986.77 167.699   4
  -3   1   9 2663.39 191.789   4
  -3   1  -9 2449.23 187.842   4
   3   1   9 2035.18 179.568   2
   3  -1   9 2332.92 175.399   2
  -3  -1   9 2354.04 178.284   4
   3   1   9 2066.72 177.038   4
  -3  -1 -10 402.686 86.3076   4
   3  -1  10 266.331 69.8386   2
  -3  -1  10 260.592 63.6546   4
   3   1  10 337.052 80.7494   4
  -3   1  10 260.600 70.1824   4
  -3   1 -10 222.430 68.6567   4
  -3   1 -11 22926.8 621.311   4
  -3  -1  11 21921.3 595.459   4
  -3   1  11 22366.1 601.237   4
   3   1  11 21135.1 618.083   4
  -3  -1 -11 22147.1 600.226   4
  -3  -1 -12 1732.40 181.190   4
   3   1  12 1437.19 172.267   2
  -3   1  12 1613.39 173.268   4
  -3   1 -12 1401.50 171.102   4
   3   1  12 1441.44 169.534   4
  -3  -1  12 1737.88 179.760   4
  -3  -1  13 7522.10 386.391   4
   3   1  13 7254.29 394.374   2
   3  -1  13 6642.32 358.616   2
  -3   1 -13 7263.58 385.815   4
  -3  -1 -13 6890.35 369.355   4
   3   1  13 6758.51 380.857   4
  -3   1  13 7319.69 382.599   4
  -3  -1 -14 8485.24 421.824   4
   3  -1  14 7129.11 387.262   2
  -3  -1  14 9311.12 448.988   4
   3   1  14 7846.64 431.012   4
  -3   1  14 7792.49 410.041   4
   3   1  14 8271.40 437.880   2
  -3   1 -14 7260.60 398.704   4
  -3   1 -15 16125.8 614.532   4
   3   1  15 15596.7 627.087   2
  -3   1  15 17077.2 631.961   4
   3   1  15 17300.3 658.230   4
  -3  -1  15 18991.7 672.921   4
   3  -1  15 15997.5 603.099   2
  -3  -1 -15 16717.4 614.268   4
  -3  -1  16 265.760 87.0220   4
  -3  -1 -16 273.949 94.5345   4
   3  -1  16 289.984 95.0571   2
   3   1  16 302.808 100.057   4
  -3   1 -16 19.0582 65.7025   4
   3   1  16 291.638 111.689   2
   3  -1  17 36457.7 981.327   2
   3   1  17 35726.9 1021.18   2
  -3  -1 -17 36712.1 967.141   4
  -3   1 -17 37137.7 992.976   4
   3  -1  18 264.611 103.738   2
  -3   1 -18 469.116 128.380   4
   3   1  18 161.382 93.2538   2
  -3  -1 -18 332.463 104.132   4
   3  -1  19 29.9104 60.6523   2
   3   1  19-19.2207 63.1068   2
  -3   1 -19 55.5401 63.4597   4
  -3  -1 -19 62.7127 81.5443   4
   3  -1  20 1467.41 221.247   2
  -3  -1 -20 2139.43 260.328   4
   3   1  20 1976.23 272.515   2
  -3   1 -20 2086.73 265.951   4
  -3   1 -21 15547.7 720.647   4
   3   1  21 14916.0 759.987   2
   3  -1  21 15617.5 746.764   2
  -3  -1 -21 15287.3 716.976   4
   3   1  22 96.5313 98.0078   2
   3  -1  22-50.3079 74.3485   2
  -3   1 -22 49.1517 85.5289   4
  -3  -1 -22 160.719 111.752   4
   3  -1  23 13198.5 731.235   2
  -3  -1 -23 12804.7 698.443   4
   3   1  23 12405.5 733.000   2
  -3   1 -23 12931.8 697.074   4
   3  -1  24 1832.23 282.188   2
   3   1  24 2071.27 314.495   2
  -3   1 -24 1592.80 258.423   4
  -3  -1 -24 1994.15 295.190   4
   3  -1  25 2390.38 344.949   2
   3   1  25 2868.48 387.055   2
  -3  -1 -25 2935.95 365.947   4
  -3   1 -25 2485.20 332.760   4
   3  -1  26 2072.74 330.138   2
  -3   2   0 2.76678 17.8873   1
  -3  -2   0 4.84429 35.3035   1
   3  -2   1 545.431 45.9781   1
  -3   2   1 415.218 69.4575   3
  -3  -2   1 552.465 83.8604   1
  -3  -2  -1 585.339 83.0072   1
  -3   2  -1 502.219 44.8222   1
  -3  -2   2 9933.66 331.018   1
   3  -2   2 9329.74 187.770   1
  -3   2   2 9068.58 299.549   3
  -3  -2  -2 9899.15 195.776   4
  -3   2  -3 7261.43 160.685   2
  -3  -2   3 7296.55 183.254   4
  -3  -2  -3 7186.73 187.792   4
   3  -2  -3 7130.48 277.519   3
  -3   2   3 7154.23 271.652   3
  -3  -2   3 6789.15 279.227   1
   3   2  -3 6878.69 274.290   3
   3   2  -4 1641.35 140.809   3
  -3  -2   4 1514.39 93.8846   4
   3  -2  -4 1373.14 129.170   3
  -3   2  -4 1496.71 82.3717   2
  -3  -2  -4 1535.93 97.9819   4
  -3  -2   5 2851.00 143.471   4
   3  -2   5 3124.69 141.091   2
  -3  -2  -5 2586.74 168.125   2
  -3  -2  -5 2800.71 147.227   4
   3   2  -5 2761.35 190.974   3
   3  -2  -5 3313.28 207.035   3
   3   2   5 2766.22 151.061   4
  -3  -2  -6 6272.00 266.620   2
   3  -2   6 6512.17 220.539   2
  -3  -2  -6 6349.32 241.345   4
  -3  -2   6 6492.74 239.803   4
   3   2   6 6253.80 245.551   4
  -3  -2  -7 1055.35 108.961   4
   3   2  -7 919.739 100.561   4
   3   2   7 991.317 105.504   4
  -3  -2  -7 958.051 113.034   2
  -3  -2   7 967.305 103.022   4
   3  -2   7 1100.76 102.268   2
  -3  -2  -8 3825.31 224.691   2
  -3  -2  -8 3825.32 212.839   4
  -3  -2   8 3681.92 208.151   4
   3   2  -8 3543.23 204.800   4
   3  -2   8 3517.64 192.130   2
  -3   2   8 3453.90 214.397   4
   3   2   8 4106.90 226.970   4
   3  -2   9 16177.8 435.325   2
  -3  -2  -9 16101.1 461.978   4
   3   2   9 15639.5 471.058   4
  -3   2   9 15546.1 468.589   4
   3   2  -9 15355.8 447.426   4
  -3  -2   9 16183.1 463.259   4
   3  -2  10 11079.0 381.359   2
   3   2  10 11563.4 424.739   4
  -3  -2 -10 11195.4 406.525   4
  -3  -2  10 12543.4 429.755   4
  -3   2  10 11586.4 420.343   4
  -3  -2 -11 863.507 124.468   4
   3   2  11 865.947 133.489   2
  -3   2  11 1025.22 133.173   4
   3   2  11 883.987 124.854   4
  -3  -2  11 1157.09 143.993   4
  -3   2 -12 54.7632 49.3870   4
   3   2  12 52.7270 52.9511   2
  -3  -2  12 143.049 66.6445   4
  -3   2  12 11.7698 39.9395   4
  -3  -2 -12 125.893 57.7526   4
   3   2 -12 118.962 56.3665   4
   3   2  12 15.1648 42.4629   4
  -3   2  13 232.141 81.5801   4
  -3  -2  13 127.127 62.3179   4
  -3   2 -13 310.657 90.9365   4
   3   2  13 133.610 67.9236   2
   3   2  13 270.385 79.7488   4
  -3  -2 -13 206.693 80.0574   4
   3   2 -13 323.339 87.9959   4
   3  -2  13 210.247 76.0940   2
  -3   2 -14 17016.3 618.573   4
  -3  -2  14 16768.4 596.169   4
   3   2 -14 14544.4 553.865   4
   3   2  14 15360.6 590.059   4
   3   2  14 15252.1 613.910   2
   3  -2  14 16625.3 573.957   2
  -3  -2 -14 16614.0 582.307   4
  -3   2  14 16295.2 596.720   4
   3  -2  15 2198.32 222.658   2
  -3   2  15 2498.75 247.025   4
   3   2  15 2009.79 234.546   2
  -3  -2 -15 2235.88 225.784   4
   3   2 -15 2280.10 231.667   4
  -3  -2  15 2494.77 240.573   4
  -3   2 -15 2549.24 251.082   4
   3   2  15 2555.04 252.788   4
   3  -2  16 8478.41 448.771   2
   3   2  16 7101.88 451.127   2
  -3  -2  16 8276.09 456.404   4
   3   2  16 7789.91 455.536   4
   3   2 -16 7964.33 446.233   4
  -3  -2 -16 7914.37 435.182   4
  -3   2 -16 7914.82 451.562   4
   3  -2  17 187.379 90.5446   2
  -3   2 -17 114.133 77.9772   4
   3   2  17 48.2185 68.4464   2
  -3  -2 -17 224.557 100.227   4
   3  -2  18 9907.37 522.261   2
  -3   2 -18 10727.4 559.647   4
   3   2  18 9353.06 553.029   2
  -3  -2 -18 10020.4 526.237   4
   3  -2  19 3010.72 304.379   2
  -3   2 -19 3003.53 305.837   4
   3   2  19 2392.67 293.738   2
  -3  -2 -19 3041.39 305.982   4
   3  -2  20 10203.2 570.705   2
   3   2  20 11531.7 658.891   2
  -3   2 -20 10888.2 597.411   4
  -3  -2 -20 11706.3 607.335   4
  -3   2 -21 2465.51 293.417   4
   3  -2  21 2240.78 278.629   2
  -3  -2 -21 2321.02 289.804   4
   3   2  21 2078.41 290.296   2
   3   2  22 1142.68 238.041   2
   3  -2  22 942.465 186.251   2
  -3   2 -22 1237.00 217.187   4
  -3  -2 -22 1389.44 232.784   4
   3   2  23-35.4966 88.1468   2
  -3  -2 -23 105.428 114.236   4
   3  -2  23-188.725 109.468   2
  -3   2 -23 22.3379 89.7123   4
  -3   2 -24 4516.22 429.980   4
  -3  -2 -24 5951.64 497.127   4
   3  -2  24 4589.28 442.202   2
   3   2  24 5360.97 507.199   2
   3  -2  25 744.493 201.441   2
  -3  -2 -25 528.218 167.559   4
   3   2  25 549.438 183.322   2
   3  -2  26 3402.22 410.493   2
  -3  -3   0-0.93399 37.6728   1
  -3  -3   1 22271.5 523.115   1
  -3  -3   1 22100.1 458.391   3
  -3   3   1 22982.4 462.864   3
  -3  -3  -1 22144.6 510.142   1
  -3  -3   2 69435.0 444.353   4
  -3  -3  -2 70001.8 447.162   4
  -3  -3   2 70403.6 813.704   3
  -3   3   2 69120.4 814.427   3
  -3  -3   2 73966.5 948.212   1
  -3  -3   3 1459.65 150.997   1
   3  -3  -3 1427.44 135.160   3
   3   3  -3 1617.01 145.872   3
  -3   3   3 1662.60 141.829   3
  -3  -3   3 1708.79 139.630   3
   3  -3   4 12787.3 221.819   2
  -3  -3   4 12167.2 266.071   4
  -3  -3  -4 12836.7 270.691   4
   3   3  -4 12958.0 390.297   3
   3  -3  -4 12912.2 388.429   3
  -3  -3   4 13030.0 417.843   1
   3   3   4 13528.1 287.560   4
  -3  -3  -5 11667.5 377.102   2
   3  -3   5 13026.6 255.627   2
   3  -3  -5 11821.0 390.576   3
  -3  -3  -5 11751.6 291.987   4
   3   3  -5 11927.6 285.514   4
   3   3  -5 11777.8 389.096   3
   3   3   5 11585.5 292.907   4
  -3  -3   5 11502.9 287.846   4
  -3  -3   6 16212.9 378.232   4
  -3  -3  -6 16308.2 457.975   2
   3  -3   6 17024.3 329.259   2
   3   3  -6 17401.2 494.716   3
   3   3  -6 16450.6 368.331   4
   3   3   6 16371.4 380.474   4
  -3  -3  -6 16475.7 381.250   4
  -3  -3   7 8416.53 300.144   4
  -3  -3  -7 8749.24 295.910   4
   3   3  -7 7833.13 276.054   4
  -3  -3  -7 8046.48 328.481   2
   3   3   7 7688.15 282.517   4
   3  -3   7 8718.44 260.669   2
   3  -3   8 41207.4 613.026   2
  -3  -3   8 43055.4 711.766   4
  -3  -3  -8 42771.2 691.496   4
  -3  -3  -8 42518.1 775.287   2
   3   3  -8 40460.8 674.248   4
   3   3   8 40942.3 696.478   4
  -3  -3  -9 541.934 89.3833   4
   3  -3   9 593.875 85.5963   2
   3   3   9 455.336 82.5096   4
   3   3  -9 468.397 83.3395   4
  -3  -3  -9 574.331 97.8447   2
  -3   3   9 687.709 106.435   4
  -3  -3   9 642.366 96.4041   4
  -3  -3 -10 14642.5 456.426   4
   3   3  10 14242.7 460.916   4
  -3   3  10 14257.6 475.852   4
  -3  -3  10 14864.3 468.671   4
   3  -3  10 13428.1 409.126   2
  -3  -3  11 20071.4 572.067   4
  -3   3  11 20458.5 597.301   4
  -3  -3 -11 19223.6 547.432   4
   3   3  11 18434.3 556.344   4
   3  -3  11 19300.7 516.971   2
  -3  -3 -12 14358.0 497.687   4
  -3   3  12 15271.7 534.523   4
   3   3 -12 14600.1 504.713   4
  -3   3 -12 15242.3 546.088   4
  -3  -3  12 15492.1 526.674   4
   3   3  12 14074.0 509.801   4
   3   3  12 14899.0 583.172   2
  -3  -3  13 12087.0 485.920   4
  -3  -3 -13 11535.9 464.659   4
   3   3 -13 11114.6 460.593   4
  -3   3  13 10940.6 466.728   4
   3   3  13 10930.2 471.603   4
   3   3  13 11878.4 539.020   2
  -3   3 -13 11414.8 489.060   4
   3  -3  14 7986.44 388.460   2
  -3  -3  14 9181.00 443.052   4
  -3  -3 -14 8736.36 423.952   4
   3   3  14 9984.59 513.876   2
  -3   3 -14 7876.74 423.637   4
   3   3 -14 8686.43 424.857   4
  -3   3  14 8469.28 428.117   4
   3   3  14 9841.27 467.273   4
   3  -3  15 3392.08 269.059   2
  -3   3 -15 3287.75 287.633   4
  -3  -3 -15 3452.91 280.394   4
   3   3 -15 3340.90 276.507   4
  -3   3  15 3290.59 281.634   4
  -3  -3  15 2992.11 265.613   4
   3   3  15 2926.05 268.027   4
   3   3  15 3162.44 302.782   2
   3   3 -16 46.1541 51.1684   4
   3   3  16 96.3275 69.4910   4
  -3   3 -16 44.8872 73.3333   4
  -3  -3 -16 91.6243 79.9126   4
   3   3  16 84.2490 84.5847   2
  -3  -3  16 56.1610 66.7398   4
   3  -3  16 91.6230 64.5364   2
   3  -3  17 10424.6 505.385   2
   3   3  17 9161.57 543.915   2
  -3   3 -17 9302.29 507.984   4
   3   3 -17 9498.37 497.163   4
  -3  -3 -17 9015.94 485.913   4
  -3  -3 -18 4121.69 339.915   4
   3   3 -18 4283.89 351.932   4
   3   3  18 4102.27 380.088   2
  -3   3 -18 3744.33 333.527   4
   3  -3  18 3913.04 326.915   2
   3  -3  19 2059.94 239.379   2
  -3   3 -19 2077.48 260.932   4
   3   3 -19 2177.66 265.829   4
  -3  -3 -19 1969.23 243.792   4
   3   3  19 2101.81 284.010   2
  -3  -3 -20 8299.62 515.375   4
  -3   3 -20 7647.49 505.958   4
   3   3  20 7954.84 562.256   2
   3  -3  20 7410.65 479.776   2
   3   3  21 9239.01 620.047   2
  -3  -3 -21 9224.48 560.987   4
   3  -3  21 10050.8 579.785   2
  -3   3 -21 9832.59 583.757   4
   3  -3  22 7.38102 75.3112   2
  -3   3 -22 137.065 108.590   4
  -3  -3 -22 60.2995 98.2040   4
   3   3  22 53.1065 99.0918   2
   3  -3  23 3305.29 357.919   2
  -3   3 -23 2991.74 339.638   4
   3   3  23 3113.87 388.893   2
  -3  -3 -23 3568.61 375.036   4
  -3   3  23 3480.56 391.974   2
   3  -3  24 4528.36 428.889   2
  -3   3  24 4333.02 454.370   2
  -3   3 -24 4259.65 417.302   4
   3   3  24 4966.60 503.289   2
   3   3  25-68.0799 101.902   2
   3  -3  25-280.878 130.075   2
   3  -3  26 1852.63 301.976   2
  -3  -4   0 52.2633 43.0154   1
  -3   4   1 30283.7 527.974   3
  -3  -4   1 30179.3 643.031   1
  -3  -4   1 30974.8 538.017   3
  -3  -4  -1 30672.1 638.113   1
  -3  -4   2 6933.61 309.792   1
   3   4   2 7140.54 137.388   4
  -3  -4   2 6680.42 252.190   3
  -3   4   2 7572.24 267.219   3
  -3  -4  -3 505.991 45.9587   4
  -3  -4   3 550.890 48.8938   4
   3   4   3 549.806 50.4504   4
   3   4  -3 629.234 93.1487   3
   3  -4  -3 503.563 80.5108   3
  -3  -4   3 597.053 97.5818   1
   3   4  -3 580.307 49.1860   4
  -3  -4  -4 1736.25 96.8464   4
   3  -4   4 1726.11 69.6053   2
   3   4  -4 1478.02 89.8668   4
   3  -4  -4 1431.23 133.320   3
   3   4  -4 1706.70 145.755   3
  -3  -4   4 1511.85 155.268   1
   3   4   4 1616.41 97.0409   4
  -3  -4   4 1677.66 98.0120   4
   3   4   5 25365.4 426.249   4
  -3  -4  -5 25736.0 417.693   4
   3   4  -5 25548.8 414.483   4
   3  -4   5 27370.0 337.588   2
  -3  -4  -5 26546.4 603.711   2
  -3  -4   5 25430.2 631.261   1
   3  -4  -5 26115.7 579.488   3
   3   4  -5 26178.4 583.992   3
  -3  -4   5 27033.2 438.370   4
   3   4   6 19.4430 28.2626   4
  -3  -4   6 11.2863 30.9416   4
   3   4  -6 29.0444 26.4156   4
   3  -4   6 31.1443 24.3198   2
  -3  -4  -6 16.4118 35.7966   2
   3   4  -6 30.2159 43.2951   3
  -3  -4  -6 29.8001 30.1480   4
   3  -4  -6 21.0314 36.9676   3
   3   4  -7 183.004 48.9561   4
  -3  -4  -7 122.805 46.1690   4
   3   4   7 163.464 50.0598   4
  -3  -4   7 127.385 43.2788   4
  -3  -4  -7 154.640 58.7964   2
   3  -4   7 178.494 39.3810   2
   3   4   8 1552.15 136.697   4
   3   4  -8 1632.17 137.204   4
   3  -4   8 1344.79 108.191   2
  -3  -4  -8 1646.14 138.134   4
  -3  -4   8 1551.04 135.735   4
  -3  -4  -8 1942.58 175.845   2
   3   4  -9 5983.63 275.771   4
  -3  -4  -9 6224.63 284.202   4
  -3  -4   9 5563.14 273.286   4
   3   4   9 6155.95 285.855   4
  -3  -4  -9 5876.10 311.258   2
   3   4  10-10.0444 36.5640   4
  -3  -4 -10 29.3094 42.2574   4
  -3   4  10-5.10765 47.4708   4
  -3  -4 -10 5.29232 42.5310   2
  -3  -4  10-39.8844 47.9174   4
   3   4  11 3975.71 256.668   4
  -3  -4 -11 4097.19 256.475   4
  -3  -4  11 4124.84 262.017   4
  -3   4  11 4637.21 291.377   4
   3   4  12 62.0910 38.0488   4
  -3  -4  12 31.4962 40.2697   4
   3   4 -12 49.3387 50.5120   4
   3   4  12 43.2742 63.6084   2
  -3   4 -12 72.4971 48.9634   4
  -3  -4 -12 79.3170 59.5781   4
  -3   4 -13 181.453 82.1156   4
  -3  -4  13 67.6166 56.9296   4
   3   4  13 113.763 49.8257   4
  -3  -4 -13 91.4325 56.9126   4
   3   4  13 136.255 75.3261   2
  -3   4  13 141.977 60.0255   4
   3   4 -13 106.023 60.8907   4
   3   4  14 458.460 102.397   4
  -3   4 -14 393.141 103.856   4
   3  -4  14 333.761 85.3615   2
  -3  -4  14 576.963 119.047   4
  -3   4  14 240.076 82.1789   4
   3   4 -14 512.112 109.589   4
  -3  -4 -14 463.389 105.096   4
   3   4  14 427.723 117.305   2
   3   4 -15 15264.3 578.683   4
   3  -4  15 15371.0 556.414   2
  -3  -4 -15 15866.2 595.534   4
   3   4  15 15318.3 675.776   2
  -3   4 -15 16122.1 630.954   4
  -3  -4  15 16095.4 620.924   4
   3   4  15 15078.5 592.615   4
   3  -4  16 161.841 85.4137   2
  -3   4 -16 125.353 89.6511   4
   3   4 -16 15.9514 56.0144   4
   3   4  16-28.7463 87.1555   2
  -3  -4  16 0.82892 53.4409   4
   3   4  16 50.7907 56.1885   4
  -3  -4 -16 23.8929 66.1848   4
   3   4 -17 4889.96 358.870   4
   3   4  17 4665.84 401.023   2
  -3  -4 -17 4641.30 351.029   4
   3  -4  17 4834.67 340.693   2
  -3   4 -17 5208.34 384.763   4
  -3   4 -18 2827.58 297.129   4
   3   4  18 2807.97 322.961   2
   3   4 -18 2984.18 292.735   4
  -3  -4 -18 2946.23 290.467   4
   3  -4  18 2448.35 255.728   2
  -3   4 -19 455.568 125.718   4
   3   4  19 483.698 152.228   2
   3   4 -19 459.872 131.202   4
  -3  -4 -19 725.617 157.181   4
   3  -4  19 652.158 142.534   2
   3   4  20 3260.73 374.683   2
   3   4 -20 3352.99 331.825   4
  -3  -4 -20 3491.36 344.176   4
  -3   4 -20 3493.48 348.667   4
   3  -4  20 3269.28 316.604   2
  -3   4  20 3301.44 351.181   2
  -3   4 -21 3493.33 358.244   4
   3  -4  21 3400.23 334.588   2
   3   4  21 3558.52 400.478   2
   3   4 -21 3395.96 345.865   4
  -3   4  21 4083.24 404.288   2
  -3   4  22 1884.82 293.327   2
   3  -4  22 2123.90 278.277   2
  -3   4 -22 1682.39 257.733   4
   3   4  22 2133.85 323.132   2
  -3   4  23 531.526 163.756   2
   3  -4  23 558.988 160.910   2
   3   4  23 98.1158 107.335   2
  -3   4 -23 607.175 175.016   4
   3   4  24 1162.63 267.360   2
   3  -4  24 872.721 185.940   2
  -3   4 -24 1116.92 211.112   4
  -3   4  24 1323.92 260.184   2
   3  -4  25 423.743 139.157   2
   3  -4  26 531.188 159.574   2
   3   5   0-24.5828 61.2147   1
  -3  -5   0-11.9115 37.3857   1
  -3   5   1 5900.50 158.256   2
   3   5  -1 5547.71 292.867   1
  -3   5   1 5359.67 223.888   3
  -3  -5   1 5395.25 289.313   1
  -3  -5   1 5028.35 217.478   3
  -3  -5   2 60977.4 973.912   1
   3   5   2 62513.1 419.573   4
  -3   5   2 61335.0 589.659   2
   3   5  -2 60885.5 961.361   1
  -3  -5   2 60116.1 745.430   3
  -3   5   2 58590.6 746.544   3
   3   5  -2 58035.5 391.000   4
  -3  -5   3 1792.50 172.126   1
   3   5  -3 1977.16 92.3922   4
   3   5  -3 1959.20 148.660   3
   3   5  -3 2008.88 182.415   1
   3   5   3 2149.73 97.9655   4
  -3   5   3 2098.85 123.434   2
   3  -5  -3 1946.77 148.013   3
   3   5   4 15009.8 297.317   4
  -3  -5   4 13980.7 483.703   1
   3   5  -4 13442.7 272.654   4
   3  -5  -4 14005.9 408.473   3
   3   5  -4 13246.1 401.468   3
   3   5   5 305.612 52.8720   4
  -3  -5  -5 185.690 61.5623   2
   3   5  -5 190.019 57.5072   3
   3  -5  -5 61.2407 39.4872   3
  -3  -5   5 310.688 80.0591   1
   3   5  -5 237.597 43.4816   4
   3   5   6 6818.29 243.698   4
   3   5  -6 6908.44 238.709   4
  -3  -5   6 6673.53 348.686   1
  -3  -5   6 6938.33 253.591   4
  -3  -5  -6 6640.78 323.920   2
   3   5  -6 6708.72 311.837   3
   3  -5  -6 7078.88 321.046   3
  -3  -5  -7 8116.67 362.082   2
  -3  -5   7 7966.98 295.621   4
   3   5  -7 8547.68 287.236   4
   3   5   7 7846.98 281.460   4
  -3  -5   8 42733.7 725.276   4
   3   5  -8 42275.8 680.977   4
  -3  -5  -8 40830.6 833.783   2
  -3  -5  -8 40205.9 679.448   4
   3   5   8 41424.1 692.703   4
   3   5  -9 697.287 100.355   4
  -3  -5  -9 572.041 105.106   2
   3   5   9 720.155 101.674   4
  -3  -5  -9 601.509 96.5181   4
  -3  -5   9 849.721 113.536   4
  -3  -5 -10 9402.57 371.017   4
  -3  -5 -10 9768.23 426.322   2
   3   5  10 9568.36 375.476   4
  -3  -5  10 8847.41 372.481   4
   3   5  11 7137.55 341.636   4
  -3   5  11 8297.43 396.980   4
  -3  -5 -11 6638.12 330.387   4
  -3  -5  11 6681.11 341.366   4
  -3   5 -11 8225.90 409.646   4
   3   5  12 13910.1 498.818   4
  -3   5  12 14452.6 537.753   4
  -3  -5 -12 13234.0 488.548   4
   3   5 -12 14734.5 500.302   4
  -3  -5  12 12914.8 496.727   4
  -3   5 -12 13885.0 543.376   4
   3   5  13 4563.91 360.279   2
   3   5 -13 4739.68 299.480   4
  -3  -5 -13 4303.69 293.805   4
   3   5  13 4478.71 297.372   4
  -3   5  13 4442.29 306.821   4
  -3  -5  13 4342.36 302.543   4
  -3   5 -13 5065.42 340.548   4
  -3   5  14 19544.0 667.084   4
  -3  -5 -14 18925.4 635.756   4
  -3   5 -14 18851.9 672.905   4
   3   5 -14 19039.4 622.149   4
  -3  -5  14 18459.8 647.955   4
   3   5  14 19044.1 746.827   2
   3   5  14 19687.9 649.066   4
  -3   5 -15 1126.18 170.477   4
   3   5  15 1273.13 205.461   2
   3   5  15 1356.86 184.848   4
  -3  -5 -15 1298.03 177.824   4
  -3  -5  15 1293.62 186.534   4
   3   5 -15 1353.81 178.602   4
   3   5  16-98.7155 67.8610   4
   3   5 -16 4.55088 59.3919   4
  -3  -5 -16-180.600 85.5161   4
   3   5  16-4.26352 70.9284   2
  -3   5 -16-107.506 93.0436   4
   3  -5  16 4.71271 53.1100   2
  -3   5 -17 2524.67 276.576   4
   3   5 -17 2247.76 246.396   4
   3   5  17 2930.18 330.634   2
   3  -5  17 2518.97 242.067   2
  -3   5  17 2686.69 297.399   2
  -3   5 -18 5681.96 420.717   4
   3   5 -18 7125.80 445.888   4
   3   5  18 6058.39 482.539   2
   3  -5  18 6529.00 403.905   2
  -3   5  18 6531.21 469.336   2
   3  -5  19 2614.82 266.951   2
   3   5  19 2610.17 331.966   2
   3   5 -19 2784.32 290.845   4
  -3   5  19 3436.72 353.827   2
  -3   5 -19 2526.61 294.013   4
  -3   5 -20 9653.93 574.213   4
   3   5  20 9971.72 656.745   2
   3  -5  20 8906.00 509.335   2
   3   5 -20 9439.62 551.129   4
  -3   5  20 10671.1 633.993   2
  -3   5  21-5.12220 91.2608   2
   3  -5  21 0.49911 63.8698   2
   3   5  21 27.7467 100.414   2
   3   5 -21-47.2020 91.2979   4
  -3   5 -21-38.8114 76.7122   4
  -3   5  22 125.442 103.111   2
  -3   5 -22-23.2009 70.3044   4
   3  -5  22 26.3563 65.9147   2
   3   5 -22 238.732 98.2943   4
   3   5  22 272.820 141.326   2
   3  -5  23 5650.37 455.460   2
  -3   5  23 6546.62 549.543   2
   3   5  23 5132.18 515.669   2
  -3   5 -23 5883.28 488.338   4
   3  -5  24 6319.04 493.451   2
  -3   5 -24 6582.92 525.138   4
   3   5  24 7744.33 652.441   2
  -3   5  24 7050.06 591.035   2
   3  -5  25-89.6948 95.5263   2
   3  -5  26 2938.87 364.471   2
  -3  -6   0 16.0108 30.0115   3
  -3   6   0 17.5903 32.5658   3
   3   6   0-10.7942 54.8250   1
  -3  -6   0 35.3573 42.7716   1
   3   6  -1 26291.2 242.497   4
   3   6   1 25215.5 661.745   1
  -3  -6   1 26033.1 478.410   3
  -3   6   1 25775.5 472.620   3
  -3  -6   1 26535.0 671.375   1
   3   6   1 25273.9 233.009   4
   3   6  -1 25723.2 661.688   1
   3   6  -2 12455.4 203.788   4
   3   6   2 12262.4 197.272   4
  -3   6   2 12624.2 292.428   2
   3   6  -2 12155.9 459.204   1
  -3  -6   2 12077.8 457.686   1
  -3  -6   2 12173.3 330.191   3
   3   6   2 11498.8 453.954   1
  -3   6   3 1339.39 109.022   2
   3   6  -3 1091.29 71.1057   4
   3   6  -3 1731.71 183.663   1
   3   6   3 1637.39 184.980   1
  -3  -6   3 1496.63 171.987   1
   3   6  -4 3229.18 139.170   4
   3   6   4 3381.50 141.238   4
  -3   6   4 3661.63 187.958   2
   3   6  -4 3069.25 194.022   3
   3  -6  -4 3389.95 203.988   3
   3   6   4 3549.41 260.870   1
  -3  -6   4 3141.97 240.310   1
  -3  -6   5 66003.7 1113.91   1
   3   6   5 67911.0 697.613   4
   3   6  -5 65962.8 690.155   4
  -3   6   5 67626.3 848.896   2
  -3  -6  -5 68108.4 1059.92   2
   3   6  -5 65807.3 941.699   3
   3  -6  -5 65197.4 936.023   3
   3  -6   5 64806.5 534.165   1
   3   6  -6 665.473 104.993   3
   3   6   6 492.350 71.2197   4
   3   6  -6 553.023 74.3792   4
  -3   6   6 447.386 85.1218   2
  -3  -6   6 641.211 118.675   1
  -3  -6  -6 704.304 115.935   2
   3  -6  -6 720.946 110.553   3
   3  -6  -7 38933.6 782.915   3
  -3  -6   7 37536.6 866.434   1
   3   6   7 37834.6 623.928   4
   3   6  -7 38206.0 624.928   4
  -3  -6  -7 38857.5 828.454   2
  -3   6   7 39774.4 738.782   2
   3   6  -7 39044.7 789.507   3
  -3   6   8 6249.57 312.063   2
  -3  -6  -8 6358.21 341.202   2
   3   6   8 6502.19 279.590   4
   3   6  -8 5929.07 262.295   4
  -3  -6   8 5798.78 353.603   1
  -3  -6  -9 12172.9 481.062   2
   3   6  -9 11909.3 392.345   4
   3   6   9 12276.1 410.808   4
  -3   6   9 11055.1 435.953   2
  -3  -6 -10 4559.44 303.584   2
   3   6  10 4281.01 254.148   4
  -3   6  10 3920.27 273.576   2
  -3   6 -10 4240.02 295.633   4
  -3   6 -11 28114.4 772.738   4
   3   6  11 30308.5 706.049   4
  -3   6  11 28503.4 761.985   2
  -3  -6 -11 29540.8 784.303   2
  -3   6  11 29967.9 772.419   4
  -3  -6  11 28786.4 719.506   4
  -3   6  12 373.222 109.419   2
   3   6 -12 414.380 96.7502   4
  -3   6  12 236.589 79.9237   4
  -3  -6  12 204.946 71.5824   4
   3   6  12 171.399 63.3726   4
  -3   6 -12 396.482 110.422   4
   3   6  13 2110.87 205.307   4
   3   6 -13 2315.76 211.739   4
  -3   6 -13 1999.80 219.051   4
  -3   6  13 2277.78 226.615   4
  -3  -6  13 1972.50 210.225   4
  -3   6  13 1931.39 217.158   2
   3   6 -14 1191.36 158.379   4
   3   6  14 1347.16 170.130   4
  -3   6 -14 1201.47 180.775   4
  -3  -6  14 1242.81 176.243   4
  -3   6  14 1601.65 209.115   2
  -3   6 -15 183.766 78.2112   4
   3   6 -15 56.4585 54.8449   4
  -3   6  15 46.5994 69.8224   2
   3   6  15 44.9931 56.8174   4
  -3  -6  15 234.474 89.9720   4
   3   6  16 2218.33 285.718   2
  -3   6 -16 2288.77 254.284   4
   3   6 -16 2250.33 237.647   4
  -3   6  16 2401.33 272.904   2
   3  -6  17 18220.3 641.251   2
   3   6 -17 17588.9 673.442   4
   3   6  17 17132.7 800.627   2
  -3   6 -17 18382.7 745.141   4
  -3   6  17 17633.2 753.005   2
  -3   6 -18-4.57972 66.4802   4
   3   6 -18 56.7209 59.4940   4
   3  -6  18 38.0142 51.5922   2
   3   6  18 26.7010 69.7892   2
  -3   6  18 91.4792 99.3248   2
   3   6 -19 17.8951 69.1104   4
   3   6  19 132.465 84.9575   2
  -3   6  19-0.58191 68.1285   2
   3  -6  19 86.9057 72.3916   2
  -3   6 -19-2.12187 82.6749   4
   3  -6  20 408.328 117.971   2
  -3   6 -20 389.786 127.655   4
   3   6  20 333.774 148.840   2
   3   6 -20 481.738 138.545   4
  -3   6  20 252.529 117.812   2
  -3   6  21 4135.99 418.482   2
  -3   6 -21 3452.38 363.679   4
   3   6 -21 3774.51 361.121   4
   3   6  21 3722.74 425.807   2
   3  -6  21 4326.63 362.036   2
   3  -6  22 959.638 183.833   2
   3   6 -22 764.317 175.508   4
   3   6  22 1251.28 255.465   2
  -3   6  22 973.592 220.242   2
  -3   6 -22 1064.74 216.955   4
  -3   6  23 3990.99 435.058   2
   3   6  23 4243.92 476.890   2
  -3   6 -23 3418.34 381.268   4
   3   6 -23 3323.43 361.260   4
   3  -6  23 3287.69 342.263   2
   3  -6  24 178.415 95.9547   2
   3   6 -24 82.8688 90.6105   4
   3  -6  25 853.979 204.560   2
   3  -6  26 452.869 152.231   2
   3   7   0 12.2729 59.1390   1
  -3  -7   0-6.39942 50.5706   1
  -3  -7   0-0.68843 33.6213   3
  -3   7   0 4.20728 26.0205   3
  -3   7   0-15.1299 19.8988   1
  -3  -7   1 15605.7 356.866   3
   3   7   1 15574.2 547.487   1
  -3   7   1 15054.3 359.596   3
  -3   7  -1 14718.7 250.795   1
  -3  -7   1 16144.8 545.358   1
   3   7  -1 15501.3 538.849   1
   3   7  -2 40800.8 408.695   4
   3   7   2 40694.5 397.806   4
   3   7  -2 40889.9 870.853   1
  -3  -7   2 41163.1 879.688   1
   3   7   2 40259.2 891.115   1
   3   7   3 720.010 61.2673   4
   3   7  -3 495.757 106.456   1
  -3  -7   3 579.375 109.879   1
  -3   7   3 639.167 80.9185   2
   3   7   3 659.264 128.466   1
   3   7  -3 533.763 54.8631   4
   3   7  -4 32123.7 449.601   4
   3   7   4 30951.3 433.494   4
   3   7  -4 28975.9 596.501   3
   3  -7  -4 30232.5 604.775   3
   3   7   4 31065.3 808.593   1
  -3   7   4 31456.8 572.838   2
  -3  -7   4 30023.3 764.297   1
   3  -7   5 865.040 64.5811   1
   3   7   5 1190.14 97.9437   4
   3   7  -5 1137.75 97.5050   4
  -3   7   5 839.901 104.421   2
  -3  -7  -5 1125.06 145.027   2
   3   7  -5 1082.98 123.044   3
  -3  -7   5 1173.64 157.770   1
   3  -7  -5 782.773 104.326   3
   3   7   6 2984.55 164.008   4
  -3   7   6 3552.71 218.143   2
   3  -7  -6 2757.12 204.208   3
  -3  -7  -6 3130.54 241.985   2
  -3  -7   6 3101.71 256.943   1
   3   7  -6 2899.90 209.448   3
   3   7  -6 3147.36 169.788   4
   3  -7   6 3041.31 138.168   1
  -3   7   7 3.28074 43.1602   2
  -3  -7   7 67.0790 43.7111   1
   3   7  -7 92.6139 54.2758   3
   3   7   7 92.5080 35.1456   4
  -3  -7  -7 136.304 57.6183   2
   3   7  -7 116.026 43.1852   4
   3  -7  -7 59.2046 51.6858   3
   3   7  -8 35228.3 645.265   4
  -3  -7  -8 34649.8 826.677   2
  -3  -7   8 34353.5 881.389   1
  -3   7   8 35586.6 762.304   2
   3   7  -8 35249.3 787.417   3
   3  -7  -8 34469.0 781.435   3
   3   7   8 34305.5 641.042   4
  -3   7   9 5125.25 303.195   2
  -3  -7   9 4999.59 346.976   1
  -3  -7  -9 5559.29 339.599   2
   3   7   9 5293.11 267.252   4
  -3   7 -10 2698.09 245.874   4
   3   7  10 2880.68 211.751   4
  -3  -7  10 2919.92 268.992   1
  -3   7  10 2817.58 239.037   2
  -3  -7 -10 2502.10 234.082   2
  -3   7  11 1734.35 196.724   2
   3   7  11 2698.60 217.514   4
  -3   7 -11 1798.62 204.911   4
  -3  -7 -11 2556.58 240.401   2
  -3   7  12 12705.6 543.054   2
   3   7 -12 12529.7 469.730   4
   3   7  12 12077.8 475.687   4
  -3   7  12 12930.3 534.033   4
  -3   7 -12 12313.1 538.681   4
   3   7 -13 73.1729 59.4316   4
  -3   7  13 88.3379 74.0720   4
  -3   7  13 113.737 76.3169   2
   3   7  13 9.22157 42.4599   4
  -3   7 -13 82.0985 67.3514   4
  -3   7  14 17612.1 690.277   2
   3   7 -14 17988.8 605.077   4
   3   7  14 19337.5 643.688   4
  -3   7 -14 17557.2 671.821   4
  -3   7  15 145.377 88.5629   2
  -3   7 -15 470.435 121.165   4
   3   7  15 462.894 108.830   4
   3   7 -15 304.014 90.1780   4
  -3   7 -16 106.809 62.2356   4
  -3   7  16 143.017 101.332   2
   3   7 -16 80.4026 62.9033   4
  -3   7 -17 1336.34 210.155   4
   3   7 -17 1615.49 210.418   4
  -3   7  17 1505.76 233.908   2
  -3   7  18 17734.2 798.177   2
   3   7 -18 16099.4 668.163   4
   3  -7  18 16270.2 622.450   2
  -3   7 -18 17288.1 759.654   4
   3  -7  19 844.239 154.622   2
  -3   7  19 1176.27 222.617   2
   3   7 -19 939.603 176.109   4
  -3   7 -19 995.997 193.690   4
  -3   7  20 5523.40 477.984   2
  -3   7 -20 5273.05 435.551   4
   3   7 -20 4409.84 376.914   4
   3  -7  20 5125.01 375.459   2
   3  -7  21-31.4245 68.8224   2
   3   7 -21-10.2609 62.2105   4
  -3   7  21-21.3936 89.3240   2
  -3   7 -21-7.24862 83.0619   4
  -3   7  22 70.5124 75.2654   2
   3  -7  22 16.8721 64.5808   2
  -3   7 -22 14.6616 102.163   4
   3   7 -23 630.740 162.781   4
  -3   7  23 1134.36 242.149   2
  -3   7 -23 624.747 171.702   4
   3  -7  23 724.212 167.241   2
   3  -7  24 7800.88 541.590   2
   3   7 -24 6945.34 537.251   4
   3  -7  25-199.495 105.263   2
   3   8   0 16.8367 54.2888   1
  -3   8   0-12.0049 19.9810   1
  -3   8   0 7.37713 28.0850   3
  -3  -8   0-3.70350 23.2241   3
  -3   8  -1 22354.9 435.941   3
   3   8   1 24360.5 715.728   1
   3   8  -1 23068.6 690.699   1
  -3  -8   1 23905.4 690.792   1
  -3   8  -1 23328.4 364.473   1
   3  -8   2 11.0414 10.7375   2
  -3  -8   2-17.6007 53.4070   1
   3   8   2-16.1852 67.6081   1
   3   8  -2 15.8243 18.1296   4
   3   8  -2 29.3240 61.1883   1
   3   8  -3 1567.17 185.953   1
   3  -8   3 1682.21 72.3830   2
   3   8   3 1824.89 102.331   4
   3   8   3 1871.16 209.976   1
   3   8  -3 1972.80 108.896   4
  -3  -8   3 1742.62 190.805   1
   3   8  -4 36.4641 27.8761   4
   3   8   4 58.9999 25.3842   4
  -3  -8   4 1.35851 44.9236   1
  -3   8   4 66.4869 40.8247   2
   3   8   4-17.1234 67.0088   1
  -3   8   5 32748.8 655.428   2
   3   8  -5 35217.9 534.974   4
  -3  -8   5 33294.9 855.785   1
  -3  -8  -5 34695.6 824.966   2
   3  -8  -5 31648.1 650.449   3
   3   8   5 35640.5 525.205   4
   3  -8   5 32796.0 404.382   1
   3   8  -5 32022.2 660.046   3
   3   8   5 34334.5 905.490   1
  -3   8   6 2154.69 181.106   2
   3  -8   6 2006.78 115.302   1
   3   8   6 1927.26 135.558   4
  -3  -8  -6 2186.32 210.711   2
   3   8  -6 2013.87 142.716   4
   3  -8  -6 1910.08 171.051   3
  -3  -8   6 1908.02 214.255   1
   3   8  -6 1961.52 172.727   3
   3   8   7 6957.96 274.717   4
  -3  -8  -7 7483.64 394.193   2
   3   8  -7 7347.67 281.710   4
  -3  -8   7 7553.58 420.371   1
   3   8  -7 7094.80 339.802   3
   3  -8  -7 7101.25 340.193   3
   3  -8   7 6450.29 227.957   1
  -3   8   7 6991.87 336.125   2
   3   8  -8 5417.93 257.550   4
   3   8   8 5412.48 257.936   4
  -3  -8  -8 5064.10 328.077   2
  -3  -8   8 4715.03 345.375   1
  -3   8   8 5117.96 300.454   2
   3  -8  -8 4737.13 293.296   3
   3   8  -8 4783.07 294.510   3
   3  -8   8 5279.79 223.936   1
  -3  -8  -9 1682.60 193.783   2
  -3   8   9 1246.03 159.251   2
  -3  -8   9 1732.39 214.924   1
   3   8   9 1506.13 147.075   4
   3  -8  -9 1423.17 170.464   3
   3   8  -9 1380.44 166.163   3
  -3   8  10 71.3487 65.4392   2
   3   8  10 0.49004 43.6378   4
  -3  -8  10 65.3973 73.4522   1
  -3  -8 -10 8.36105 45.5243   2
   3   8  11 16999.9 536.796   4
  -3   8  11 15726.8 597.901   2
   3   8 -11 16651.1 524.395   4
  -3  -8  11 15897.9 660.231   1
  -3   8 -11 14930.4 594.831   4
  -3  -8 -11 17025.0 634.959   2
   3   8 -12 560.276 107.787   4
  -3  -8  12 669.003 146.416   1
   3   8  12 794.572 126.564   4
  -3   8  12 847.297 145.477   4
  -3   8  12 599.438 131.435   2
  -3   8 -12 638.591 136.362   4
   3   8  13 1468.02 178.084   4
  -3   8  13 1215.16 184.949   2
   3   8 -13 1313.84 165.931   4
  -3   8 -13 1179.48 177.014   4
  -3   8 -14 150.959 70.6493   4
   3   8  14 119.866 62.5535   4
  -3   8  14 131.255 86.9651   2
   3   8 -14 145.662 66.3615   4
  -3   8 -15 6129.99 417.328   4
   3   8  15 7236.23 413.478   4
   3   8 -15 6933.84 396.011   4
  -3   8  15 6303.75 439.644   2
  -3   8 -16 693.919 147.263   4
   3   8 -16 594.812 130.582   4
  -3   8  16 708.564 165.549   2
  -3   8  17 7371.96 511.338   2
   3   8 -17 6007.39 397.916   4
  -3   8 -17 6946.62 465.571   4
  -3   8 -18 602.731 154.916   4
  -3   8  18 667.320 164.088   2
   3   8 -18 469.597 122.164   4
   3  -8  19 949.877 163.690   2
  -3   8  19 963.886 207.210   2
   3   8 -19 998.109 174.567   4
  -3   8 -19 814.388 173.696   4
  -3   8 -20 1715.66 264.080   4
  -3   8  20 2278.45 319.579   2
   3   8 -20 1951.44 256.943   4
   3  -8  20 2113.49 244.893   2
   3   8 -21 1052.10 196.039   4
   3  -8  21 1048.23 183.748   2
  -3   8 -21 685.908 170.416   4
  -3   8  21 889.945 203.024   2
  -3   8 -22 250.304 117.567   4
   3  -8  22 120.119 78.1670   2
  -3   8  22 154.195 119.250   2
   3   8 -22 178.647 81.4110   4
  -3   8  23 4150.22 455.903   2
   3   8 -23 3111.23 350.907   4
  -3   8 -23 3460.01 384.102   4
   3  -8  23 3549.29 349.180   2
   3  -8  24 315.193 112.031   2
   3   8 -24-368.394 136.336   4
   3   9   0 16.2810 58.2753   1
  -3   9   0-21.6113 34.4533   1
  -3   9   0-0.90941 24.5479   3
  -3  -9   0-7.82110 25.3784   3
   3   9   1 27904.1 807.321   1
  -3  -9  -1 28609.8 474.915   3
  -3   9  -1 27251.3 457.220   3
  -3  -9   1 28650.0 787.932   1
  -3   9   1 27671.2 524.596   1
   3   9  -1 26923.7 783.845   1
  -3   9  -1 28497.0 453.691   1
   3   9   2 20639.8 702.032   1
   3   9  -2 21803.5 697.321   1
   3  -9   2 22071.8 313.845   2
  -3  -9   2 21026.5 681.052   1
   3   9  -3 5423.42 350.160   1
   3  -9   3 5027.45 145.467   2
   3   9   3 4910.72 179.317   4
   3   9   3 4619.29 340.108   1
   3   9  -3 5426.40 195.159   4
  -3  -9   3 5041.52 343.081   1
  -3  -9   4 30278.2 835.708   1
   3   9   4 28503.0 851.113   1
   3   9  -4 29913.5 481.998   4
   3   9   4 29923.5 472.358   4
  -3  -9  -5 55378.3 1081.91   2
  -3  -9   5 54339.9 1126.92   1
   3   9   5 53676.0 680.439   4
   3   9   5 52505.2 1169.57   1
   3   9  -5 53691.5 695.555   4
   3  -9  -5 51608.0 819.995   3
   3   9  -6 6251.59 251.917   4
  -3  -9   6 6049.71 387.577   1
  -3  -9  -6 6315.77 371.936   2
   3   9  -6 6575.27 312.884   3
  -3   9   6 6413.80 323.956   2
   3   9   6 6581.62 252.010   4
   3   9   6 6582.96 424.341   1
   3  -9   6 6559.55 213.860   1
   3  -9  -6 6630.99 315.914   3
   3   9  -7 17606.7 455.213   4
   3  -9   7 16151.5 366.493   1
   3   9   7 16462.9 428.432   4
  -3   9   7 17487.2 557.614   2
  -3  -9   7 15637.7 626.944   1
   3   9  -7 15563.2 508.349   3
   3  -9  -7 15193.9 501.271   3
  -3  -9  -7 17584.9 622.381   2
  -3   9   8 13659.5 511.535   2
   3  -9   8 13611.0 365.544   1
   3   9  -8 13235.4 486.177   3
   3  -9  -8 13371.9 486.633   3
  -3  -9   8 12697.0 571.368   1
   3   9   8 12667.5 403.558   4
   3   9  -8 13802.4 422.362   4
  -3  -9  -8 12986.0 543.007   2
  -3   9   9 8544.71 421.745   2
  -3  -9  -9 9642.80 479.087   2
   3   9   9 9244.41 361.113   4
  -3  -9   9 9723.03 513.697   1
   3  -9   9 8981.73 321.841   1
   3  -9  -9 8738.93 413.997   3
   3   9  -9 9491.35 437.457   3
  -3  -9 -10 193.325 83.5247   2
   3   9  10 351.616 85.3074   4
  -3  -9  10 245.792 87.8328   1
   3   9 -10 281.371 88.8216   3
   3  -9 -10 301.012 84.0740   3
  -3   9  10 327.482 97.0917   2
   3  -9  10 343.604 75.7003   1
   3   9  11 17515.6 549.550   4
  -3   9 -11 15590.5 624.025   4
   3   9 -11 16794.4 535.341   4
  -3   9  11 15968.1 622.395   2
   3   9 -11 17485.9 645.545   3
  -3  -9  11 16495.2 690.651   1
   3   9  12 8759.86 411.956   4
   3   9 -12 8721.60 403.706   4
  -3   9  12 9465.15 497.808   2
  -3   9 -12 8592.34 473.395   4
  -3  -9  12 8492.55 511.995   1
   3   9  13 1746.71 191.253   4
  -3  -9  13 1584.02 226.055   1
  -3   9  13 1767.51 226.057   2
   3   9 -13 1590.89 183.744   4
  -3   9 -13 1469.17 206.102   4
   3   9  14 11060.5 499.185   4
   3   9 -14 10689.4 477.453   4
  -3   9  14 10536.7 563.133   2
  -3   9 -14 11042.9 558.346   4
   3   9  15 9725.98 486.560   4
  -3   9 -15 9374.05 526.142   4
   3   9 -15 9599.85 471.376   4
  -3   9  15 9360.62 548.545   2
   3   9 -16 83.3912 69.7649   4
  -3   9  16-116.399 84.7399   2
  -3   9 -16 79.3126 76.4824   4
  -3   9  17 5992.96 472.460   2
   3   9 -17 6556.76 414.944   4
  -3   9 -17 5239.96 410.993   4
  -3   9 -18 5501.38 437.728   4
  -3   9  18 5748.86 478.209   2
   3   9 -18 5646.75 398.837   4
  -3   9 -19 769.619 176.041   4
  -3   9  19 901.495 207.942   2
   3   9 -19 743.065 154.612   4
  -3   9 -20 987.579 200.443   4
  -3   9  20 1017.65 223.470   2
   3   9 -20 648.463 153.309   4
   3  -9  20 1123.69 179.161   2
   3  -9  21 6393.48 427.629   2
  -3   9  21 6843.79 570.239   2
   3   9 -21 6696.66 475.538   4
  -3   9 -21 7136.80 534.335   4
   3   9 -22 618.208 159.577   4
   3  -9  22 682.788 152.401   2
  -3   9  22 423.091 168.314   2
  -3   9 -22 591.330 157.940   4
   3   9 -23 2065.67 290.985   4
   3   9 -24 1671.83 265.105   4
   3  10   0-34.2896 62.9873   1
  -3  10   0 64.5024 45.3610   1
  -3  10  -1 11535.3 317.759   1
   3  10   1 12293.4 555.377   1
  -3 -10  -1 11618.1 278.957   3
   3  10  -1 11656.7 541.089   1
  -3  10  -1 11404.3 271.454   3
  -3  10   1 10881.7 353.917   1
   3 -10   1 11704.7 271.018   2
   3  10   2 7056.46 431.399   1
  -3 -10  -2 6827.68 233.112   3
  -3  10  -2 6521.10 222.720   3
   3  10  -2 7136.17 421.970   1
  -3  10   2 6700.99 293.023   1
  -3 -10   2 7393.06 422.891   1
   3 -10   2 7062.84 198.183   2
   3  10   3 49.9873 68.6888   1
   3 -10   3 34.8207 16.7810   2
   3  10  -3 133.069 75.8265   1
  -3 -10   3 90.3947 52.2036   1
   3  10  -3 158.735 45.2180   4
   3  10  -4 2565.68 151.584   4
   3  10   4 2422.24 143.975   4
   3 -10   4 2120.06 107.846   2
   3  10   4 2559.00 269.549   1
  -3 -10   4 2328.27 243.370   1
   3  10   5 8991.33 287.081   4
  -3 -10  -5 9477.45 466.596   2
   3  10   5 9167.95 511.557   1
   3  10  -5 8936.54 290.695   4
  -3 -10   5 9275.44 485.928   1
   3  10  -6 5.10772 32.7612   4
   3  10   6 60.7273 38.5247   4
  -3 -10  -6 103.411 72.0655   2
  -3 -10   6 58.6422 51.4363   1
   3  10   6-12.5522 86.4135   1
   3 -10  -6 30.5491 45.8386   3
   3  10  -7 252.091 64.4408   4
   3  10   7 285.994 63.9220   4
  -3 -10  -7 291.724 89.6075   2
   3  10   7 17.8933 94.5764   1
   3  10  -7 259.265 71.4286   3
   3 -10   7 138.442 40.4422   1
   3 -10  -7 237.319 67.2988   3
  -3 -10   7 353.089 105.943   1
   3  10   8 1398.01 137.541   4
   3 -10   8 1365.28 118.664   1
  -3  10   8 1607.24 182.965   2
   3  10  -8 1591.38 174.899   3
   3 -10  -8 1263.15 152.762   3
  -3 -10  -8 1436.87 191.109   2
  -3 -10   8 1291.92 195.911   1
  -3 -10  -9 7019.94 421.725   2
   3  10  -9 7161.91 380.638   3
  -3 -10   9 7481.10 467.050   1
   3 -10  -9 6925.03 372.729   3
   3 -10   9 7321.52 292.156   1
   3  10   9 7335.39 328.499   4
  -3  10   9 7075.64 399.333   2
  -3  10  10 1427.42 192.325   2
   3  10  10 1727.41 169.155   4
  -3 -10  10 2132.24 253.755   1
   3  10 -10 1883.49 206.367   3
   3 -10 -10 1715.55 197.547   3
   3 -10  10 1606.62 149.379   1
   3  10  11 5134.31 300.837   4
   3 -10  11 4552.40 263.622   1
  -3  10  11 4713.95 350.090   2
   3  10 -11 5077.24 300.659   4
  -3  10 -11 4150.73 338.357   4
  -3 -10  11 4853.73 392.298   1
   3  10 -11 4480.59 327.473   3
   3 -10 -11 4016.50 307.239   3
   3  10  12 1705.47 184.063   4
   3  10 -12 1499.37 172.952   4
  -3 -10  12 1993.22 256.717   1
  -3  10  12 1544.22 209.791   2
   3 -10  12 1863.27 181.300   1
  -3  10 -12 1657.01 215.728   4
   3  10 -12 1758.69 215.883   3
   3 -10 -12 1624.07 206.806   3
   3 -10  13 636.104 112.309   1
  -3  10  13 608.542 148.926   2
   3  10  13 524.964 104.933   4
   3  10 -13 555.332 135.578   3
   3  10 -13 791.339 131.955   4
  -3  10 -13 760.922 152.748   4
  -3  10 -14 5001.28 387.803   4
   3  10 -14 4859.47 329.147   4
  -3  10  14 4571.83 383.536   2
   3  10  14 5515.55 364.240   4
  -3  10 -15 622.191 144.930   4
   3  10 -15 688.483 131.479   4
  -3  10  15 444.780 138.316   2
  -3  10 -16-38.4662 65.5195   4
   3  10 -16 48.8080 54.3525   4
  -3  10  16-19.0447 95.2666   2
   3  10 -17 439.284 117.868   4
  -3  10  17 144.025 95.7032   2
  -3  10 -17 296.021 120.395   4
   3  10 -18 3388.45 309.576   4
  -3  10  18 3674.27 392.329   2
  -3  10 -18 3565.80 359.414   4
   3  10 -19 465.546 125.067   4
  -3  10 -19 536.064 148.637   4
  -3  10  19 547.085 158.896   2
  -3  10  20-40.0747 130.590   2
   3  10 -20-156.180 96.0897   4
  -3  10 -20-42.4595 88.4574   4
   3 -10  20 94.3398 62.6700   2
  -3  10 -21 447.338 141.271   4
   3  10 -21 543.185 145.146   4
  -3  10  21 654.210 178.339   2
   3  10 -22-41.7133 80.3131   4
   3  10 -23 498.745 147.642   4
   3  11   0 6.84970 63.1465   1
  -3  11   0-6.88981 34.8168   1
  -3  11   1 27889.0 601.383   1
   3  11  -1 26701.8 849.943   1
   3  11   1 27448.3 865.962   1
  -3  11  -1 28730.6 539.849   1
   3 -11   1 28294.0 456.432   2
   3 -11   2 3763.09 157.237   2
   3  11   2 2859.51 289.577   1
   3  11  -2 3511.96 306.912   1
  -3 -11  -2 3187.72 139.716   3
  -3  11   2 3395.55 222.546   1
  -3  11  -2 3327.24 138.451   3
   3 -11   3 4034.58 159.206   2
   3  11  -3 3730.37 314.299   1
  -3 -11   3 3840.15 319.915   1
   3  11   3 3805.52 335.667   1
  -3  11  -3 3451.61 161.972   3
   3  11  -3 4160.24 194.837   4
   3  11   4 173.804 81.9362   1
   3 -11   4 389.726 52.7732   2
   3  11   4 291.185 55.7888   4
  -3 -11  -4 230.094 81.2839   2
  -3 -11   4 177.202 78.2224   1
   3  11  -4 407.497 65.7567   4
  -3 -11  -5 33439.2 904.081   2
   3  11   5 32409.2 570.694   4
   3  11  -5 32978.5 587.889   4
   3  11   5 31198.0 980.682   1
  -3 -11   5 31543.0 919.723   1
  -3 -11   6 1121.55 184.796   1
   3  11   6 1214.61 117.142   4
  -3 -11  -6 922.506 156.612   2
   3  11   6 999.538 180.270   1
   3  11  -6 945.660 106.964   4
   3  11  -7 8934.18 337.678   4
  -3 -11   7 8419.31 487.157   1
  -3 -11  -7 9977.95 501.629   2
   3  11   7 9256.25 335.837   4
   3  11  -7 8557.11 364.407   3
   3 -11  -7 8715.36 372.777   3
   3  11   7 8549.55 530.440   1
   3  11   8 3074.55 205.989   4
  -3 -11   8 3621.13 326.919   1
   3  11  -8 2801.59 226.315   3
   3 -11  -8 3293.77 242.649   3
   3  11   8 3265.82 337.967   1
   3 -11   8 3497.33 192.004   1
  -3 -11   9 3941.89 349.256   1
   3  11  -9 3788.36 272.336   3
   3 -11  -9 3701.83 271.322   3
   3  11   9 3611.49 236.088   4
   3 -11   9 3710.20 209.611   1
  -3 -11  10 367.959 113.842   1
   3  11  10 429.158 92.3031   4
   3  11 -10 383.954 89.6345   4
   3 -11  10 436.539 86.1672   1
   3  11 -10 673.491 131.157   3
   3 -11 -10 554.134 114.824   3
   3  11 -11 30105.0 736.119   4
   3  11  11 30425.4 742.882   4
  -3  11  11 28551.2 885.043   2
   3  11 -11 29395.4 841.550   3
   3 -11 -11 28891.2 833.997   3
  -3 -11  11 30237.2 988.146   1
  -3  11 -11 29767.5 912.967   4
   3 -11  11 30950.1 684.368   1
   3  11  12 27.9046 44.7890   4
   3  11 -12 13.1651 50.5768   4
   3 -11  12 76.1578 53.3869   1
  -3  11  12-24.5197 66.9503   2
   3 -11 -12-100.907 64.2562   3
  -3  11 -12 42.3672 70.1448   4
   3  11 -12-0.84128 56.2604   3
   3  11  13 1974.79 211.560   4
   3 -11  13 1798.30 188.343   1
   3  11 -13 1655.82 189.693   4
  -3  11  13 1795.42 243.106   2
   3 -11 -13 2026.69 239.510   3
   3  11 -13 1782.29 230.963   3
  -3  11 -13 2086.56 255.228   4
   3  11  14-49.1303 62.4488   4
  -3  11  14 107.389 75.3755   2
   3  11 -14 68.0063 58.2293   4
   3 -11 -14-86.4426 72.7240   3
   3  11 -14-66.5691 65.3071   3
  -3  11 -14 27.9663 63.9156   4
   3 -11  14 102.539 60.2207   1
   3  11 -15 4151.32 320.125   4
  -3  11  15 4467.99 406.764   2
  -3  11 -15 3908.71 358.057   4
  -3  11 -16 798.564 175.911   4
   3  11 -16 1049.31 165.958   4
  -3  11  16 756.346 174.735   2
  -3  11 -17 8007.52 526.127   4
  -3  11  17 7513.95 554.661   2
   3  11 -17 7028.37 438.838   4
   3  11 -18-61.3372 70.4885   4
  -3  11 -18 117.657 84.2332   4
  -3  11  18 64.7610 111.801   2
   3  11 -19 347.348 110.583   4
  -3  11 -19 564.640 161.192   4
  -3  11  19 460.891 146.466   2
   3  11 -20-8.91883 66.5203   4
  -3  11  20 60.5129 99.4139   2
  -3  11 -20 79.6038 78.8258   4
  -3  11  21 5353.85 523.520   2
   3  11 -21 5421.22 436.297   4
  -3  11 -21 6157.44 504.845   4
   3  11 -22 490.435 147.660   4
   3  11 -23 7542.01 542.107   4
  -3  12   0-0.41869 36.5359   1
   3  12   0 14.3769 64.3835   1
   3  12   1 283.628 110.896   1
  -3  12  -1 356.482 69.3530   1
  -3  12   1 332.727 75.6495   1
   3  12  -1 228.842 105.485   1
   3  12   2 4125.58 359.505   1
   3 -12   2 4057.33 175.233   2
  -3  12   2 3859.04 249.630   1
   3  12  -2 3996.62 336.439   1
   3 -12   3 767.094 75.1444   2
   3  12   3 703.375 155.581   1
  -3  12   3 949.427 134.028   1
  -3 -12  -3 898.875 70.3609   3
   3  12  -3 839.340 161.760   1
  -3  12  -3 733.597 60.0416   3
   3  12  -3 896.745 98.5846   4
   3  12   4 14995.1 387.218   4
   3  12   4 13942.1 669.171   1
   3 -12   4 14808.5 322.218   2
  -3 -12  -4 14917.8 618.798   2
  -3  12  -4 13359.0 311.706   3
  -3 -12   4 14382.1 637.501   1
   3  12  -4 15116.5 400.347   4
   3 -12   5 154.129 37.9695   2
   3  12   5 41.5593 70.8305   1
   3  12  -5 203.233 53.0449   4
   3  12   5 145.180 46.3051   4
  -3 -12  -5 135.468 71.8276   2
  -3 -12   5 141.055 78.1190   1
   3  12   6 5791.32 261.163   4
  -3 -12  -6 5268.18 374.410   2
   3  12  -6 5705.59 263.413   4
   3  12   6 5986.12 454.876   1
  -3 -12   6 5422.08 403.840   1
   3  12   7 1763.00 151.781   4
   3  12   7 1917.21 271.092   1
  -3 -12   7 1879.17 242.809   1
  -3 -12   8 10511.9 571.805   1
   3  12   8 9756.60 371.572   4
   3 -12  -8 9589.42 410.372   3
   3  12   8 10320.4 615.309   1
   3  12  -9 1787.39 172.003   4
   3  12   9 1614.67 163.388   4
   3  12  -9 1553.92 177.595   3
   3 -12  -9 1807.42 188.551   3
  -3 -12   9 1913.14 249.899   1
   3  12   9 1926.48 276.448   1
   3 -12   9 1761.76 145.990   1
   3  12 -10 701.763 116.621   4
   3  12  10 672.970 109.791   4
   3  12 -10 748.111 134.132   3
   3 -12 -10 864.921 135.903   3
  -3 -12  10 848.646 175.533   1
   3 -12  10 840.142 111.121   1
   3  12 -11 1559.88 177.555   4
   3  12  11 1290.30 160.598   4
  -3  12 -11 1386.74 204.063   4
   3 -12 -11 1619.69 202.129   3
   3  12 -11 1514.77 192.054   3
   3 -12  11 1485.91 150.264   1
   3  12  12 1423.77 172.166   4
   3 -12  12 1731.44 172.544   1
   3  12 -12 1548.19 207.884   3
   3 -12 -12 1439.29 198.103   3
  -3  12 -12 1704.91 232.929   4
   3  12 -12 1581.16 181.957   4
   3  12  13 7965.57 418.277   4
  -3  12 -13 7290.14 479.668   4
   3  12 -13 7478.60 464.707   3
   3 -12 -13 6872.56 445.008   3
   3  12 -13 7951.58 415.470   4
   3  12 -14 7000.59 406.068   4
   3  12 -14 8326.59 510.130   3
   3 -12 -14 6709.41 453.306   3
  -3  12 -14 6828.00 469.047   4
   3  12 -15 485.221 119.793   4
  -3  12  15 625.956 165.365   2
  -3  12 -15 193.412 115.398   4
  -3  12  16-6.40034 67.7550   2
  -3  12 -16 167.698 91.0349   4
   3  12 -16 11.3020 56.7470   4
  -3  12 -17 6298.05 477.899   4
   3  12 -17 5952.11 406.640   4
  -3  12  17 5235.08 471.658   2
  -3  12 -18 3276.68 349.308   4
   3  12 -18 3720.18 333.821   4
  -3  12  18 3218.77 387.745   2
  -3  12 -19 757.969 177.435   4
   3  12 -19 502.673 125.182   4
  -3  12  19 534.025 182.311   2
   3  12 -20 2632.82 302.557   4
  -3  12  20 2209.48 345.180   2
  -3  12 -20 2435.20 321.969   4
   3  12 -21 61.0888 61.3941   4
   3  12 -22 343.164 128.269   4
  -3  13   0-81.4441 49.1743   1
   3  13   0 43.7420 69.6075   1
   3  13  -1 8020.30 499.812   1
  -3  13   1 7976.31 357.158   1
   3  13   1 8119.34 508.476   1
  -3  13  -1 7788.49 315.120   1
   3  13  -2 158.029 86.7935   1
  -3  13   2 140.592 62.1592   1
   3 -13   2 132.040 37.9481   2
   3  13   2 91.0163 84.6634   1
   3 -13   3 799.852 80.8306   2
   3  13  -3 829.979 169.896   1
  -3 -13  -3 869.300 155.063   2
   3  13  -3 837.801 99.3227   4
  -3  13   3 725.513 123.852   1
   3  13   3 660.884 156.305   1
   3 -13   4 458.721 61.7444   2
   3  13   4 425.387 142.775   1
   3  13   4 403.483 69.4041   4
  -3 -13  -4 394.622 117.564   2
   3  13  -4 574.610 87.0599   4
  -3  13   4 370.447 93.1762   1
   3  13  -5 6142.14 273.929   4
  -3  13  -5 6232.09 203.151   3
   3  13   5 6908.70 284.924   4
  -3 -13   5 6131.99 437.649   1
   3  13   5 5703.16 459.388   1
   3 -13   5 6690.93 229.030   2
  -3 -13   6 2282.78 272.922   1
   3  13   6 1970.07 159.342   4
   3 -13   6 1982.22 128.193   2
   3  13   6 2189.10 291.664   1
   3  13   7 6930.92 308.892   4
   3  13   7 6334.16 492.528   1
  -3 -13   7 7183.71 482.280   1
  -3 -13   8-2.12603 67.4196   1
   3  13   8 34.1388 37.0714   4
   3  13   8-77.1910 96.5683   1
   3  13  -9 1270.75 150.830   4
   3  13   9 1321.57 149.797   4
  -3 -13   9 1326.36 221.461   1
   3 -13  -9 1298.21 159.266   3
   3  13   9 1264.32 244.352   1
   3  13 -10 862.756 129.610   4
   3  13  10 824.418 125.371   4
   3  13 -10 882.467 144.888   3
   3 -13  10 781.232 102.663   1
   3 -13 -10 734.229 124.955   3
   3  13  10 706.780 188.736   1
   3  13 -11 10452.8 489.664   3
   3  13 -11 10716.3 457.887   4
   3  13  11 10047.0 446.967   4
   3 -13 -11 10654.3 500.938   3
  -3  13 -11 10979.6 583.569   4
  -3  13 -12 484.406 139.504   4
   3  13  12 365.021 95.8105   4
   3  13 -12 151.562 70.1965   4
   3  13 -13 1386.87 178.644   4
  -3  13 -13 1985.10 259.969   4
   3  13 -14 3011.06 271.791   4
  -3  13 -14 3297.67 337.985   4
   3  13 -15 2694.46 263.826   4
  -3  13 -15 3201.27 336.115   4
   3  13 -16 282.838 96.7344   4
  -3  13 -16 343.447 128.094   4
   3  13 -17 7157.06 448.359   4
  -3  13 -17 8038.15 547.622   4
  -3  13 -18 792.051 187.162   4
   3  13 -18 753.831 158.238   4
   3  13 -19 165.772 92.6536   4
  -3  13 -19 404.973 138.852   4
   3  13 -20 1894.62 250.007   4
   3  13 -21 3753.93 367.040   4
  -3  14   0-97.4050 51.4861   1
   3  14   0 79.1950 75.3771   1
   3  14   1 89.3117 67.0576   1
  -3  14   1 156.473 69.8600   1
   3  14  -1 202.283 109.699   1
   3  14   2 11076.3 626.053   1
   3  14  -2 9873.77 571.416   1
  -3  14   2 10792.7 454.400   1
   3 -14   2 11703.4 333.797   2
   3  14   3 875.860 197.598   1
  -3  14   3 985.931 145.856   1
   3  14  -3 812.547 100.315   4
   3  14  -3 801.476 167.864   1
   3 -14   3 948.720 91.8143   2
   3 -14   4 6364.14 230.427   2
   3  14  -4 6558.03 286.898   4
  -3  14   4 6522.01 383.039   1
   3  14   4 6921.07 286.514   4
   3  14   4 6133.65 474.923   1
   3  14   5 1609.96 143.756   4
   3 -14   5 1571.96 114.593   2
   3  14   5 1279.07 225.373   1
  -3  14   5 1364.11 179.984   1
   3  14   6-27.2665 32.7273   4
   3 -14   6 15.9705 24.2542   2
  -3  14   6-12.2633 56.0336   1
   3  14   6 23.2026 77.0722   1
  -3 -14   6-6.88301 57.7549   1
   3  14   7 3331.04 221.208   4
   3 -14   7 3317.80 172.686   2
   3  14   7 3591.89 390.006   1
   3  14   8 10659.5 408.387   4
   3  14   8 10196.9 654.392   1
   3  14  -8 10759.0 418.082   4
   3  14  -9-33.9028 58.0040   4
   3  14   9 65.9014 49.5874   4
   3  14   9-20.1763 101.453   1
   3  14 -10 5203.07 314.088   4
   3  14  10 5510.83 503.261   1
   3  14  11 4746.32 477.988   1
  -3  14 -11 4609.09 393.355   4
   3  14 -11 5024.55 318.714   4
   3  14 -12 2327.26 225.837   4
   3  14  12 2802.88 375.097   1
  -3  14 -12 2761.15 311.249   4
   3  14 -13 6085.45 374.688   4
  -3  14 -13 5656.52 445.001   4
   3  14 -14 5180.68 356.313   4
  -3  14 -14 4720.73 409.490   4
  -3  14 -15 23.0865 70.8507   4
   3  14 -15-65.3736 63.0543   4
   3  14 -16 2895.25 281.384   4
  -3  14 -16 2558.92 313.937   4
   3  14 -17 4317.48 356.674   4
  -3  14 -17 4175.20 406.353   4
  -3  14 -18 4168.57 412.060   4
   3  14 -18 3928.64 343.957   4
   3  15   0-106.635 88.0012   1
  -3  15   0-32.2029 40.6301   1
   3  15  -1 4297.87 389.952   1
   3  15   1 3689.71 374.144   1
  -3  15   1 4524.95 291.423   1
   3  15  -2 3501.74 350.383   1
  -3  15   2 2934.84 245.884   1
   3  15   2 3223.95 353.679   1
  -3  15   3 105.962 63.5468   1
   3  15   3 186.398 110.977   1
   3  15  -3 131.959 42.5779   4
   3  15   4 7156.45 538.018   1
  -3  15   4 6589.38 396.243   1
   3  15   5 3413.15 378.603   1
  -3  15   5 3716.99 313.609   1
  -3  15   6 501.111 128.949   1
   3  15   6 337.006 130.044   1
   3  15   7 853.217 208.024   1
   3  15  -7 767.588 117.578   4
  -3  15   7 658.987 139.757   1
   3  15  -8 7253.99 349.925   4
   3  15   8 7024.74 565.959   1
   3  15   9 249.915 132.466   1
   3  15  -9 265.917 78.2523   4
   3  15 -10 3293.96 254.507   4
   3  15  10 3403.44 412.131   1
   3  15 -11 7976.96 407.656   4
   3  15  11 7343.61 610.768   1
  -3  15 -11 7813.32 517.730   4
   3  15 -12 718.081 134.061   4
   3  15  12 685.982 191.317   1
  -3  15 -12 889.453 185.617   4
   3  15 -13 1006.45 161.859   4
  -3  15 -13 1022.93 196.436   4
   3  15  13 689.368 194.522   1
   3  15 -14 7255.68 427.846   4
   3  15  14 7634.31 658.350   1
  -3  15 -14 7338.66 521.803   4
  -3  15 -15 2434.09 307.558   4
  -3  15 -16 1234.32 217.394   4
  -3  15 -17 3577.51 381.441   4
   3  16   0-9.77550 103.212   1
  -3  16   0-28.5065 43.3511   1
  -3  16   1 2363.17 215.123   1
   3  16  -1 2210.85 287.810   1
   3  16   1 2349.95 314.109   1
  -3  16   2 3619.45 280.107   1
   3  16  -2 3464.26 361.495   1
   3  16   2 3292.74 365.953   1
   3  16   3 144.513 102.330   1
  -3  16   3 64.4862 60.1074   1
  -3  16   4 2175.05 237.153   1
   3  16   4 2450.52 329.179   1
  -3  16   5 439.448 116.362   1
   3  16   5 496.276 159.196   1
  -3  16   6 61.0744 54.9431   1
   3  16   6 76.0497 80.1868   1
   3  16  -7 1985.44 181.621   4
   3  16   7 1689.96 286.941   1
  -3  16   7 1789.39 242.898   1
  -3  16   8 4113.80 371.111   1
   3  16   8 4620.04 473.366   1
  -3  16   9-21.7115 68.5774   1
   3  16   9 3.93515 122.655   1
   3  16  10 4317.08 474.791   1
  -3  16 -11 1806.66 262.109   4
   3  16  11 2524.22 370.683   1
   3  16  12 2.64034 112.191   1
  -3  16 -12 64.6690 76.1279   4
  -3  16 -13 3035.57 342.920   4
   3  16  13 3186.17 434.432   1
   3  16  14 3918.84 492.863   1
  -3  16 -14 3483.98 369.410   4
  -3  16 -15 903.218 191.287   4
   3  16  15 623.314 212.969   1
  -3  16 -16 2009.24 286.730   4
   3  17   0-11.6241 106.583   1
   3  17   1 1215.10 240.252   1
   3  17  -1 1294.92 231.653   1
   3  17   2 13337.6 751.812   1
   3  17   3-36.5497 101.475   1
   3  17   4 8350.62 606.641   1
   3  17   5 526.110 175.905   1
  -3  17   5 473.757 127.946   1
  -3  17   6 995.739 180.879   1
   3  17   6 766.724 203.387   1
  -3  17   7 146.086 73.4744   1
   3  17   7 11.6674 84.5833   1
   3  17   8 13011.7 808.146   1
  -3  17   8 13324.8 678.780   1
  -3  17   9 303.040 121.276   1
   3  17   9 720.483 227.967   1
  -3  17  10 3244.98 353.685   1
   3  17  10 3940.96 466.775   1
   3  17  11 1068.18 267.093   1
  -3  17 -11 1257.55 227.918   4
  -3  17  11 784.563 185.209   1
  -3  17 -12 3610.55 377.734   4
   3  17  12 3485.31 458.649   1
   3  17  13-13.5074 93.7575   1
  -3  17 -13 15.0344 72.5990   4
  -3  17 -14 15591.9 788.613   4
  -3  17 -15-175.962 104.519   4
   3  18   0 11.5564 74.3823   1
   3  18  -1-51.4496 86.0082   1
   3  18   1 45.2372 82.8136   1
   3  18   2 709.815 186.166   1
   3  18   3 1007.16 225.831   1
   3  18   4-98.1255 104.345   1
   3  18   5 1305.73 259.075   1
   3  18   6 353.124 151.779   1
   3  18   7 1058.21 245.239   1
   3  18   8-36.4783 81.6656   1
   3  18   9 169.448 119.010   1
   3  18  10 136.457 101.941   1
  -3  18 -10 48.0837 66.0817   4
   3  18  11 924.601 196.241   1
  -3  18 -11 334.028 124.679   4
  -3  18 -12 3.82745 67.0138   4
   3  18  12 28.3191 86.7259   1
  -3  18 -13-187.394 108.888   4
   3  19   0-244.941 120.949   1
   3  19   1 689.417 199.880   1
   3  19   2 4287.24 455.686   1
   3  19   3 825.270 223.781   1
   3  19   4 2871.16 378.276   1
   3  19   5 1684.72 293.895   1
   3  19   6 316.685 134.155   1
   3  19   7 686.624 210.942   1
   3  19   8 5533.55 558.277   1
   3  19   9 277.859 138.017   1
   3  19  10 3582.15 473.423   1
  -3  19 -10 3209.82 362.289   4
   3  20   2 5601.04 525.568   1
   3  20   3 242.364 133.720   1
   3  20   4 5189.44 531.347   1
   3  20   5 1767.92 311.887   1
   3  20   6 1525.00 299.141   1
   4   0   0 118114. 1040.54   1
  -4   0   0 115591. 1063.07   1
  -4   0   1 41.7449 42.9742   1
  -4   0  -1 28.5867 36.6471   1
   4   0   1 20.4007 34.8583   1
   4   0   2 2621.53 159.786   1
  -4   0   2 2599.46 169.199   1
   4   0  -3 62.1488 52.0057   3
   4   0   3 20.3738 37.7145   1
   4   0  -4 49.2995 47.2386   3
  -4   0  -5-11.7875 28.9173   2
   4   0  -5-39.8897 55.1577   3
  -4   0  -6 58846.6 814.625   4
  -4   0  -6 59769.6 769.299   2
   4   0  -6 57334.8 974.454   3
  -4   0  -7-12.6255 30.3803   2
  -4   0   7-5.95719 34.5221   4
   4   0  -7 3.36285 45.7398   3
  -4   0  -7 14.9782 41.3056   4
  -4   0  -8 190.007 68.9094   4
  -4   0   8 229.400 63.3509   4
   4   0  -8 210.358 80.8006   3
  -4   0  -8 162.187 52.1770   2
   4   0   9-0.23842 44.0332   2
  -4   0  -9-34.0989 50.6171   4
  -4   0   9 21.7852 35.1168   4
  -4   0  10 60678.0 950.950   4
  -4   0 -10 60877.8 975.218   4
  -4   0 -11 54.2252 55.2427   4
  -4   0  11-17.2365 43.2327   4
  -4   0 -12 53730.4 1021.97   4
  -4   0  12 53862.2 990.654   4
   4   0  12 49278.8 983.433   2
  -4   0  13 17.9322 47.4968   4
   4   0  13-16.4423 61.5293   2
  -4   0 -13 13.9323 51.5946   4
  -4   0 -14-58.9999 71.3981   4
  -4   0  14 46.0096 59.3572   4
   4   0  14 24.7279 56.1456   2
  -4   0 -15-1.11825 65.3583   4
  -4   0  15-14.7173 57.4870   4
   4   0  15-54.3757 63.5980   2
  -4   0 -16 10122.0 506.340   4
   4   0  16 9255.42 494.945   2
  -4   0 -17-56.0943 76.2463   4
   4   0  17-18.8161 68.2009   2
   4   0  18 10711.1 574.967   2
  -4   0 -18 11133.7 567.782   4
  -4   0 -19 59.2643 85.8183   4
   4   0  19-113.338 81.3031   2
  -4   0 -20 7483.54 491.050   4
   4   0  20 7291.65 510.619   2
  -4   0 -21-19.2453 69.8972   4
   4   0  21 154.170 120.602   2
   4   0  22 30347.0 1105.49   2
  -4   0 -22 30851.6 1048.84   4
  -4   0 -23-23.6077 86.1917   4
   4   0  23 84.2997 100.345   2
   4   0  24 4563.50 463.001   2
  -4   0 -24 5248.75 463.382   4
   4   0  25-128.270 110.227   2
   4   0  26 9424.16 701.250   2
  -4  -1   0 7660.15 294.782   1
  -4   1   0 6756.63 235.594   1
  -4   1   1-14.5080 39.1256   1
  -4  -1   1-14.6109 39.5307   1
  -4  -1  -1 18.9226 34.7833   1
  -4   1  -1 26.3668 35.6904   1
   4  -1   1 7.51469 31.9157   1
   4  -1   2 1172.26 97.0790   1
  -4  -1   2 1185.12 121.399   1
   4   1  -3 13923.3 440.726   3
  -4  -1   3 14334.0 422.975   1
   4  -1  -3 14046.3 441.697   3
   4  -1   3 13786.2 338.666   1
  -4   1  -4 504.323 67.3699   2
   4   1  -4 388.261 86.7970   3
   4  -1  -4 430.042 88.0673   3
  -4   1  -5 25.9310 25.6567   2
  -4  -1  -5 19.0634 33.3096   2
   4   1  -5 75.5031 48.4859   3
   4  -1  -5 66.7841 59.8423   3
  -4  -1  -5 58.9631 35.7910   4
  -4  -1   6 35601.1 584.229   4
  -4  -1  -6 35953.2 638.460   2
  -4  -1  -6 36557.9 607.397   4
   4   1  -6 35296.1 762.390   3
   4  -1  -6 34775.7 756.249   3
  -4   1  -6 34472.8 543.534   2
  -4  -1  -7 7953.44 299.650   4
  -4  -1  -7 7702.88 307.794   2
  -4  -1   7 8038.01 292.959   4
   4   1  -7 7843.13 375.415   3
   4  -1  -7 7375.61 362.995   3
  -4   1  -7 7337.66 312.595   4
  -4   1  -7 7450.53 266.080   2
  -4  -1  -8 6006.11 275.905   4
   4  -1  -8 5940.02 339.833   3
   4   1  -8 6061.94 342.102   3
  -4  -1   8 6027.09 269.038   4
   4  -1   8 5810.75 271.473   2
  -4   1   8 5951.22 281.440   4
  -4  -1  -8 5228.94 260.474   2
  -4   1  -8 5663.87 285.362   4
  -4  -1  -9-7.73548 42.0260   2
  -4  -1  -9 18.1321 43.5885   4
  -4   1   9-26.2004 47.4714   4
  -4  -1   9 11.7705 33.6490   4
   4  -1   9 24.3029 33.2848   2
  -4   1  -9-108.318 57.3893   4
  -4  -1 -10 413.047 93.2125   4
  -4  -1  10 489.727 89.6412   4
  -4   1  10 360.186 78.4682   4
   4  -1  10 348.588 78.4923   2
  -4   1 -10 425.959 91.8296   4
  -4   1 -11 39.5644 52.8385   4
  -4  -1  11 19.8545 35.6486   4
  -4   1  11 28.2065 45.8076   4
  -4  -1 -11 23.3489 42.3139   4
  -4  -1  12 1972.49 191.221   4
  -4   1  12 1503.30 168.809   4
   4   1  12 1904.41 204.777   2
  -4  -1 -12 1852.87 187.784   4
  -4   1 -12 1373.65 164.835   4
  -4   1 -13 738.417 134.570   4
  -4  -1 -13 698.270 122.899   4
  -4  -1  13 888.676 136.467   4
  -4   1  13 950.681 143.581   4
   4  -1  13 735.511 125.566   2
   4   1  13 597.271 130.942   2
  -4   1  14-9.49446 39.8045   4
  -4  -1  14-0.69209 62.7874   4
  -4  -1 -14-24.5602 72.8909   4
   4  -1  14-18.8903 79.5295   2
   4   1  14-12.3706 77.5972   2
  -4   1 -14-42.1213 57.3199   4
  -4   1 -15 22.4492 71.9948   4
  -4  -1  15 31.6046 55.1799   4
  -4   1  15 73.9811 62.7314   4
  -4  -1 -15-31.2287 77.5155   4
   4  -1  15-48.1824 54.0938   2
   4   1  15-90.9853 70.9567   2
   4  -1  16 3807.45 312.482   2
  -4   1 -16 3933.28 319.536   4
  -4  -1 -16 4260.53 330.499   4
   4   1  16 4100.38 343.884   2
   4  -1  17 181.556 72.2785   2
   4   1  17 172.274 82.0884   2
  -4   1 -17 361.553 120.492   4
  -4  -1 -17 207.402 97.9178   4
  -4   1 -18 184.433 76.5695   4
  -4  -1 -18 157.495 83.6116   4
   4  -1  18 124.003 59.9180   2
   4   1  18 116.180 86.9517   2
  -4  -1 -19 313.544 110.709   4
   4   1  19 452.952 127.193   2
  -4   1 -19 244.993 99.2285   4
   4  -1  19 160.144 77.7937   2
  -4   1 -20 136.081 87.7684   4
  -4  -1 -20 317.479 116.048   4
   4  -1  20 155.088 78.7763   2
  -4   1 -21-37.3893 87.6169   4
  -4  -1 -21 35.7594 76.1455   4
   4  -1  21-40.8699 65.2624   2
   4   1  21-108.486 93.2047   2
  -4  -1 -22 652.613 161.446   4
   4   1  22 668.429 197.136   2
   4  -1  22 576.736 171.616   2
  -4   1 -22 555.203 163.933   4
   4  -1  23 4082.06 414.458   2
  -4   1 -23 4304.41 408.127   4
  -4  -1 -23 3643.46 376.930   4
   4   1  23 3238.88 386.286   2
  -4   1 -24 110.712 89.7158   4
  -4  -1 -24 47.6560 69.9202   4
   4  -1  24 136.269 100.275   2
   4   1  24 310.397 136.627   2
  -4  -1 -25 2276.42 317.779   4
   4   1  25 2719.69 377.395   2
   4  -1  25 2565.18 358.140   2
   4  -1  26 239.591 115.641   2
  -4  -2   0 52830.8 819.089   1
  -4   2   0 51658.2 586.663   1
  -4  -2  -1 2387.13 176.474   1
  -4   2  -1 2273.42 119.842   1
  -4  -2   1 2446.09 180.274   1
   4  -2   1 2322.79 115.904   1
  -4  -2   2 6408.48 295.245   1
   4  -2   2 6292.42 193.967   1
  -4   2   2 5851.10 273.401   3
   4   2  -3 17936.8 498.734   3
   4  -2  -3 16794.9 484.543   3
  -4   2   3 18432.9 492.028   3
   4  -2   3 17508.7 335.325   1
  -4  -2   3 18272.3 502.961   1
  -4   2  -4 50114.0 535.125   2
  -4  -2   4 52078.4 580.105   4
  -4   2   4 48886.1 807.371   3
  -4  -2  -4 51718.1 599.287   4
   4   2  -4 50367.3 856.628   3
   4  -2  -4 50060.9 855.684   3
  -4  -2   4 50407.3 864.872   1
  -4   2  -5 1887.77 111.307   2
  -4  -2   5 2021.74 126.010   4
  -4  -2  -5 2125.12 162.314   2
   4   2  -5 1914.47 178.349   3
   4  -2  -5 2054.30 180.925   3
  -4  -2  -5 2310.60 139.661   4
  -4  -2   6 34208.5 548.238   4
  -4  -2  -6 32451.5 650.323   2
  -4  -2  -6 34439.2 564.669   4
   4   2  -6 33703.1 751.992   3
   4  -2  -6 32040.5 729.383   3
  -4  -2  -7 4224.33 213.167   4
  -4  -2  -7 4328.72 244.271   2
   4  -2   7 4092.56 203.623   2
   4   2  -7 4115.52 270.750   3
   4  -2  -7 3883.25 264.773   3
  -4  -2   7 4357.93 210.645   4
  -4  -2  -8 4584.57 256.519   2
  -4  -2   8 4487.84 232.038   4
  -4  -2  -8 4954.52 251.156   4
   4  -2   8 4746.58 233.914   2
   4  -2  -8 4658.08 300.607   3
   4   2  -8 4594.60 299.060   3
  -4   2  -8 4760.10 272.077   4
  -4  -2  -9 13757.8 455.919   2
  -4  -2  -9 14290.5 439.655   4
  -4   2  -9 13511.3 469.723   4
  -4  -2   9 13893.3 432.985   4
   4  -2   9 14000.2 423.156   2
  -4   2   9 14059.9 463.737   4
  -4  -2  10 15385.1 479.037   4
   4  -2  10 15397.5 465.447   2
  -4   2  10 15784.1 507.664   4
  -4   2 -10 15465.3 517.203   4
  -4  -2 -10 14645.5 471.686   4
  -4  -2 -10 15797.3 504.967   2
  -4  -2  11 1312.34 151.048   4
  -4  -2 -11 1219.72 145.919   4
   4   2  11 1276.96 165.860   2
  -4   2  11 1083.25 143.556   4
   4   2  11 1390.92 158.860   4
  -4   2 -11 1325.05 163.487   4
  -4   2 -12 25786.5 715.607   4
  -4  -2 -12 26361.7 688.273   4
   4   2  12 26016.4 764.497   2
  -4  -2  12 27065.3 700.174   4
  -4   2  12 26170.2 703.445   4
   4   2  12 25344.2 710.336   4
  -4   2 -13 14419.7 551.320   4
   4  -2  13 13572.8 505.972   2
  -4  -2 -13 14530.5 530.470   4
  -4   2  13 14970.3 549.003   4
   4   2  13 14668.7 593.058   2
   4   2  13 13894.2 552.040   4
  -4  -2  13 15546.2 558.162   4
  -4   2 -14 2919.26 262.178   4
  -4   2  14 3204.69 266.298   4
  -4  -2  14 3345.71 272.907   4
   4  -2  14 2697.02 235.214   2
  -4  -2 -14 3195.45 262.667   4
   4   2  14 2853.14 261.251   4
   4   2  14 2553.14 261.957   2
  -4  -2  15 2453.39 244.420   4
  -4   2 -15 1822.47 219.663   4
   4  -2  15 1785.72 201.836   2
  -4   2  15 2061.72 225.254   4
   4   2  15 2185.33 255.305   2
  -4  -2 -15 2011.38 221.935   4
   4   2  15 2173.13 237.636   4
   4  -2  16 33256.8 900.543   2
  -4  -2 -16 35347.9 921.802   4
   4   2  16 35529.8 1029.71   2
  -4   2 -16 36426.0 978.565   4
  -4   2 -17 133.763 79.6735   4
   4  -2  17 160.995 74.7631   2
  -4  -2 -17 173.833 86.8428   4
   4   2  17 28.3662 77.8728   2
  -4   2 -18 10083.8 546.496   4
   4  -2  18 10116.9 537.539   2
  -4  -2 -18 10656.4 543.004   4
   4   2  18 10672.3 605.313   2
   4  -2  19 6807.13 457.169   2
  -4  -2 -19 7834.77 481.935   4
   4   2  19 7152.18 512.625   2
  -4   2 -19 7077.27 473.654   4
   4  -2  20 4032.75 368.069   2
  -4   2 -20 3696.57 358.362   4
  -4  -2 -20 3717.39 346.949   4
   4   2  20 3374.81 368.440   2
  -4   2 -21 157.822 104.628   4
   4  -2  21 111.917 85.6771   2
  -4  -2 -21 189.827 107.145   4
   4   2  21 164.268 121.135   2
  -4   2 -22 18536.1 826.846   4
  -4  -2 -22 18454.9 813.992   4
   4   2  22 17523.2 874.750   2
   4  -2  22 19582.0 852.717   2
  -4   2 -23 2458.13 319.794   4
  -4  -2 -23 2928.03 335.859   4
   4   2  23 3515.91 413.245   2
   4  -2  23 2863.73 342.187   2
  -4   2 -24 153.591 109.148   4
   4   2  24 330.755 145.403   2
   4  -2  24 398.221 135.522   2
   4  -2  25 6030.36 530.427   2
   4   2  25 5442.46 540.031   2
  -4  -2 -25 5789.50 504.033   4
   4  -2  26 7171.07 590.419   2
  -4   3   0 38163.9 448.014   1
  -4  -3   0 38586.5 743.555   1
  -4  -3   1 967.647 125.531   1
  -4  -3   1 613.879 98.2875   3
  -4   3   1 550.933 94.1529   3
  -4  -3  -1 751.671 107.050   1
  -4   3  -1 623.025 55.3057   1
  -4  -3   2 10683.6 193.148   4
  -4  -3   2 10020.9 357.628   3
  -4   3   2 9367.98 345.024   3
  -4  -3   2 10308.2 391.870   1
  -4  -3  -2 11042.7 203.448   4
   4  -3   2 9886.47 195.462   1
  -4  -3   3 1021.48 129.758   1
  -4   3  -3 804.500 54.6019   2
  -4  -3   3 1139.48 73.2933   4
  -4  -3  -3 1266.16 79.2859   4
  -4  -3   3 1091.32 125.411   3
  -4   3   3 691.697 101.980   3
   4  -3   3 748.111 60.3710   1
  -4  -3   4 14604.0 291.655   4
  -4  -3   4 14821.8 486.119   1
   4   3  -4 14228.0 460.542   3
   4  -3  -4 13510.9 447.039   3
  -4  -3   4 14257.8 435.362   3
  -4   3  -4 13727.6 236.487   2
  -4  -3  -4 14312.9 298.909   4
  -4  -3  -5 191.664 48.6101   4
  -4  -3   5 179.033 64.6338   1
  -4  -3   5 214.660 45.1907   4
   4   3  -5 147.553 63.7101   3
   4  -3  -5 275.831 85.4054   3
  -4  -3  -6 29343.5 511.396   4
  -4  -3  -6 28036.3 638.328   2
  -4  -3   6 28122.1 498.299   4
   4   3  -6 28631.4 692.220   3
   4  -3  -6 27244.2 675.005   3
  -4  -3  -7 2872.45 174.989   4
  -4  -3   7 2648.12 167.900   4
  -4  -3  -7 2961.13 212.983   2
   4  -3   7 2747.64 156.798   2
   4   3  -7 2698.88 220.436   3
   4  -3  -7 2438.54 212.627   3
  -4  -3  -8-13.9186 38.8830   4
  -4  -3   8 20.6933 33.1638   4
   4   3  -8 27.0707 44.8115   3
  -4  -3  -8 29.3853 42.2399   2
   4  -3   8-6.27513 26.3321   2
   4   3   8-14.3977 34.9532   4
   4  -3  -8-13.1463 46.1337   3
  -4  -3  -9 4198.22 237.403   4
  -4  -3   9 4591.35 247.771   4
   4  -3   9 4788.39 234.942   2
   4   3   9 4015.00 243.333   4
  -4  -3  -9 3971.17 255.778   2
  -4  -3  10 4418.70 257.830   4
  -4   3  10 4181.57 269.948   4
   4   3  10 4455.24 266.988   4
  -4  -3 -10 4005.10 265.168   2
   4  -3  10 4425.92 239.548   2
  -4  -3 -10 4508.10 261.440   4
  -4  -3  11 10686.6 425.144   4
   4  -3  11 10338.4 385.769   2
  -4  -3 -11 11045.2 423.217   4
  -4   3 -11 10408.8 450.959   4
  -4   3  11 10744.1 443.355   4
   4   3  11 10761.9 436.491   4
  -4  -3  12 9681.31 423.510   4
  -4   3  12 8654.00 413.916   4
  -4  -3 -12 9869.21 418.488   4
  -4   3 -12 8243.69 414.182   4
   4   3  12 9185.11 422.357   4
  -4  -3  13 419.402 98.2455   4
  -4  -3 -13 201.682 76.4034   4
  -4   3  13 452.317 105.337   4
   4   3  13 254.633 100.685   2
  -4   3 -13 416.745 108.590   4
   4   3  13 150.825 64.2019   4
   4  -3  14 248.831 76.9298   2
  -4   3 -14 230.021 82.0119   4
  -4  -3  14 304.188 96.8157   4
  -4  -3 -14 208.444 81.6795   4
   4   3  14 126.339 74.3716   2
   4   3  14 232.352 89.2820   4
  -4   3  14 362.217 96.3254   4
   4   3  15 738.735 161.531   2
   4  -3  15 679.828 122.029   2
  -4  -3 -15 688.546 133.227   4
  -4   3 -15 519.403 119.741   4
  -4  -3  15 607.294 122.589   4
   4   3  15 785.695 143.433   4
   4  -3  16 4212.66 313.924   2
  -4   3 -16 4692.89 363.667   4
  -4  -3 -16 5723.64 370.413   4
   4   3  16 5075.97 401.665   2
   4   3  16 4989.24 371.385   4
   4  -3  17 87.9131 59.6256   2
  -4  -3 -17 192.864 84.2323   4
   4   3  17 168.693 84.4660   2
  -4   3 -17 38.6950 74.1193   4
   4  -3  18 1172.28 184.015   2
  -4  -3 -18 1444.62 205.121   4
   4   3  18 1288.41 228.947   2
  -4   3 -18 1263.60 203.193   4
  -4  -3 -19 2601.97 284.752   4
   4   3  19 2478.46 315.158   2
  -4   3 -19 3563.12 342.942   4
   4  -3  19 3045.41 301.716   2
  -4   3 -20 96.7969 94.0415   4
   4  -3  20 21.2157 74.4739   2
  -4  -3 -20 56.5387 98.8317   4
   4   3  20 21.9614 80.6419   2
  -4   3 -21 5317.71 437.353   4
  -4  -3 -21 4250.33 383.412   4
   4  -3  21 5279.67 425.403   2
   4   3  21 5271.93 480.025   2
  -4   3 -22 444.361 157.483   4
   4  -3  22 388.038 123.292   2
  -4  -3 -22 885.387 205.993   4
   4   3  22 404.924 143.440   2
   4   3  23 248.868 126.213   2
  -4   3 -23-6.27645 71.4292   4
   4  -3  23 59.7942 86.7164   2
  -4  -3 -23 41.7615 80.3725   4
   4   3  24 1969.93 326.534   2
  -4  -3 -24 1932.57 281.252   4
  -4   3 -24 1785.15 277.035   4
   4  -3  24 1365.26 243.657   2
   4  -3  25-62.4152 97.4453   2
  -4  -3 -25 139.452 116.535   4
   4   3  25 98.6959 106.088   2
   4  -3  26-33.9576 81.3320   2
  -4  -4   0 15070.3 490.892   1
  -4  -4   1 62511.8 1006.00   1
  -4  -4   1 61715.8 881.670   3
  -4  -4  -1 60961.8 976.245   1
  -4   4   1 60169.8 866.401   3
  -4  -4  -2 21334.0 239.901   4
  -4  -4   2 23726.9 626.969   1
  -4  -4   2 21245.4 515.630   3
  -4   4   2 21169.8 512.357   3
  -4  -4   3 82363.7 593.549   4
  -4  -4  -3 81524.9 584.073   4
  -4  -4   3 82517.6 1026.16   3
  -4   4   3 83225.4 1024.04   3
  -4  -4   3 84703.8 1196.27   1
  -4  -4   4 5341.27 180.150   4
  -4  -4  -4 5518.79 177.892   4
  -4  -4   4 5685.67 320.916   1
   4   4  -4 5621.02 289.527   3
   4  -4  -4 6151.87 302.195   3
   4  -4   4 5440.52 142.958   1
  -4  -4   5 836.735 82.8063   4
  -4  -4  -5 934.640 84.3680   4
  -4  -4   5 716.337 119.751   1
   4   4  -5 859.973 122.809   3
   4  -4  -5 1114.44 137.537   3
  -4  -4   6 20421.9 423.869   4
  -4  -4  -6 20811.9 576.173   2
   4   4  -6 19998.6 584.469   3
   4  -4  -6 20131.8 581.022   3
  -4  -4   6 20688.6 628.088   1
   4   4   6 20314.7 432.802   4
  -4  -4  -6 20762.6 417.290   4
   4   4   7 30237.6 571.735   4
  -4  -4  -7 29108.4 693.939   2
   4  -4   7 31311.0 480.857   2
  -4  -4  -7 30260.8 544.144   4
  -4  -4   7 30783.7 561.173   4
   4   4  -7 31401.2 758.852   3
   4  -4  -7 29415.6 728.966   3
  -4  -4   8 11812.3 372.670   4
   4  -4   8 12327.3 330.500   2
  -4  -4  -8 12009.8 366.081   4
   4   4  -8 11402.0 361.585   4
  -4  -4  -8 11567.2 444.920   2
   4   4  -8 12278.0 491.504   3
   4  -4  -8 11366.8 469.015   3
   4   4   8 11459.3 375.062   4
  -4  -4   9 25248.7 579.970   4
   4   4   9 24596.9 584.310   4
   4  -4   9 23568.5 494.513   2
  -4  -4  -9 24605.5 660.719   2
  -4  -4  -9 24420.1 559.112   4
   4   4  -9 23422.5 549.205   4
   4  -4  -9 24814.2 722.906   3
   4   4  -9 24724.2 721.672   3
   4  -4  10 9083.27 330.788   2
   4   4  10 9481.37 382.425   4
  -4  -4  10 9157.77 368.833   4
  -4  -4 -10 9029.64 410.759   2
  -4  -4 -10 9169.77 362.884   4
  -4  -4  11 3664.43 247.252   4
   4  -4  11 3478.87 217.131   2
  -4  -4 -11 3650.31 243.123   4
  -4   4  11 3574.34 263.817   4
  -4  -4 -11 3843.49 276.515   2
   4   4  11 3432.21 244.710   4
  -4   4 -11 3729.12 277.280   4
  -4  -4  12 21484.5 621.817   4
  -4   4  12 21009.0 655.419   4
   4   4 -12 20626.9 600.674   4
   4   4  12 20406.5 619.635   4
  -4   4 -12 21197.9 675.534   4
  -4  -4 -12 22671.0 627.597   4
  -4  -4 -13 43222.4 905.606   4
  -4   4  13 42502.4 958.067   4
   4   4 -13 39427.8 871.714   4
   4   4  13 41227.3 924.407   4
  -4  -4  13 43247.6 922.162   4
  -4   4 -13 43113.7 987.354   4
  -4  -4  14 2526.99 236.917   4
   4  -4  14 2338.44 210.165   2
  -4  -4 -14 2585.67 234.942   4
  -4   4  14 2547.59 244.793   4
   4   4 -14 2478.76 232.270   4
  -4   4 -14 2594.57 253.538   4
   4   4  14 2696.46 246.413   4
  -4   4 -15 10185.3 507.468   4
   4  -4  15 9927.58 448.204   2
  -4  -4 -15 10097.5 476.038   4
   4   4 -15 10194.1 480.704   4
   4   4  15 10640.4 509.787   4
   4   4  15 9495.93 541.030   2
  -4  -4  15 9879.06 482.511   4
  -4   4 -16 12717.3 591.339   4
   4  -4  16 10794.1 491.132   2
  -4  -4 -16 12124.1 543.054   4
   4   4 -16 11509.3 534.845   4
   4   4  16 11452.0 616.960   2
   4   4  16 11192.6 543.694   4
  -4   4 -17 13649.1 642.585   4
  -4  -4 -17 12570.1 572.940   4
   4   4  17 12305.5 658.187   2
   4  -4  17 12237.9 542.907   2
   4   4  18 6208.64 487.725   2
  -4   4 -18 6620.68 454.623   4
  -4  -4 -18 7130.93 450.175   4
   4  -4  18 5891.44 394.378   2
   4  -4  19 25219.7 843.557   2
  -4   4 -19 27124.8 944.526   4
  -4  -4 -19 25608.5 879.405   4
   4   4  19 25821.1 1016.21   2
  -4  -4 -20 191.699 112.039   4
   4  -4  20-10.1952 53.3464   2
   4   4  20-15.5549 89.2425   2
  -4   4 -20 14.3125 77.8666   4
  -4   4 -21 946.141 198.598   4
   4  -4  21 1168.44 204.041   2
  -4  -4 -21 1230.93 215.651   4
   4   4  21 1244.80 249.704   2
  -4  -4 -22 8407.93 554.712   4
   4  -4  22 7797.91 525.895   2
  -4   4 -22 8090.59 557.378   4
   4   4  22 8083.59 624.074   2
   4  -4  23 4762.04 426.338   2
  -4   4 -23 4772.78 438.932   4
  -4   4  23 5648.16 501.378   2
  -4  -4 -23 5448.07 464.069   4
   4   4  23 4029.60 456.819   2
  -4   4 -24 2066.29 303.111   4
   4  -4  24 2141.89 301.814   2
   4   4  24 2555.77 375.784   2
  -4   4  24 2514.16 349.765   2
   4  -4  25 6207.39 519.230   2
   4  -4  26 1327.80 253.612   2
  -4   5   0 21475.1 240.558   2
  -4  -5   0 19781.4 593.562   1
  -4  -5   1-13.8423 52.9095   1
  -4  -5   1 2.35061 36.2043   3
  -4   5   1-3.30081 38.6092   3
  -4  -5  -1-29.9539 52.8718   1
  -4  -5   2 4076.82 273.347   1
  -4  -5   2 3811.53 221.974   3
  -4   5   2 3173.07 201.903   3
  -4  -5   3 8632.47 400.415   1
   4   5  -3 8653.43 396.246   1
  -4  -5   3 8068.43 318.863   3
  -4   5   3 9678.68 349.533   3
   4   5  -4 5235.18 283.552   3
   4  -5  -4 5333.48 284.022   3
  -4  -5   4 5672.95 178.489   4
  -4  -5   4 5233.28 317.966   1
   4   5   4 5471.04 174.077   4
   4   5  -5 14568.2 486.798   3
  -4  -5   5 15196.5 551.456   1
  -4  -5  -5 14463.2 309.914   4
   4  -5  -5 14472.2 479.650   3
   4   5   5 15278.4 330.061   4
  -4  -5   5 15724.3 332.268   4
  -4  -5  -6 4605.04 197.032   4
   4  -5   6 4637.81 150.285   2
   4   5  -6 4496.72 190.293   4
   4   5  -6 4264.07 271.826   3
  -4  -5   6 4571.62 203.533   4
   4  -5  -6 4437.72 276.867   3
  -4  -5   6 4894.66 317.780   1
   4   5   6 4590.59 199.396   4
  -4  -5  -6 4205.62 272.721   2
   4  -5   7 209.108 39.6723   2
   4   5   7 113.419 42.5825   4
  -4  -5  -7 57.5958 35.7097   4
   4   5  -7 88.6322 33.9094   4
  -4  -5  -7 161.973 64.2545   2
  -4  -5   7 204.705 81.6273   1
   4   5  -7 186.870 72.4256   3
   4  -5  -7 188.202 71.3681   3
  -4  -5   7 149.454 49.2823   4
   4  -5   8 1121.91 94.1546   2
  -4  -5  -8 753.698 94.1004   4
   4   5  -8 1010.54 108.418   4
   4  -5  -8 1156.94 153.334   3
  -4  -5  -8 943.562 134.767   2
   4   5  -8 945.437 139.750   3
   4   5   8 843.788 100.613   4
  -4  -5   8 975.210 110.084   4
  -4  -5  -9 12360.3 484.628   2
  -4  -5  -9 11840.7 388.033   4
   4   5  -9 11646.6 381.759   4
   4  -5  -9 12345.8 511.164   3
  -4  -5   9 11289.2 388.695   4
   4   5  -9 12468.2 516.819   3
   4  -5   9 12905.7 349.641   2
   4   5   9 11507.8 391.624   4
   4  -5  10 7469.47 284.350   2
  -4  -5 -10 7715.90 334.246   4
  -4   5 -10 7700.66 401.932   4
  -4  -5 -10 7753.35 394.607   2
   4   5  10 7695.54 340.081   4
  -4  -5  10 7469.60 336.701   4
   4   5 -10 8152.27 433.167   3
  -4  -5  11 860.576 124.528   4
   4  -5  11 822.976 107.372   2
  -4  -5 -11 1010.33 150.848   2
   4   5  11 721.194 114.169   4
  -4  -5 -11 747.724 114.342   4
  -4   5 -11 882.582 145.958   4
  -4  -5  12 374.863 88.2774   4
   4  -5  12 190.876 61.8463   2
  -4  -5 -12 332.364 80.5903   4
   4   5 -12 230.501 75.2947   4
  -4   5  12 336.150 93.6665   4
   4   5  12 227.485 68.8376   4
  -4  -5 -12 264.483 87.3970   2
  -4   5 -12 338.574 92.2442   4
  -4  -5  13 70.3338 54.2636   4
   4   5  13-76.4105 57.3271   4
  -4   5  13 55.7330 55.5132   4
   4   5 -13 51.7258 49.4097   4
  -4  -5 -13-58.3623 67.3836   4
  -4   5 -13-30.3886 73.0154   4
  -4  -5 -14 484.178 110.286   4
  -4   5 -14 627.195 129.179   4
   4   5 -14 668.076 123.388   4
  -4  -5  14 494.540 106.631   4
   4   5  14 432.766 108.968   4
   4  -5  15 23261.5 670.483   2
   4   5 -15 23501.1 725.604   4
  -4  -5  15 24117.0 765.122   4
  -4   5 -15 25423.3 816.947   4
  -4  -5 -15 25202.0 756.911   4
   4   5  15 24640.4 769.808   4
  -4   5 -16 921.826 155.922   4
   4  -5  16 780.240 131.779   2
  -4  -5 -16 846.175 149.944   4
   4   5 -16 927.071 160.064   4
   4   5  16 1160.17 180.827   4
  -4   5 -17-52.6908 79.9882   4
   4  -5  17-59.7125 64.0438   2
  -4  -5 -17-82.1440 95.3768   4
   4   5 -17 6.67733 61.7415   4
  -4   5 -18-3.64218 74.8765   4
   4  -5  18-17.6720 64.5756   2
   4   5 -18-43.6802 83.6898   4
  -4  -5 -18 0.90607 69.2678   4
  -4  -5 -19 5370.61 406.036   4
   4  -5  19 5463.38 387.621   2
  -4   5 -19 5014.85 414.988   4
  -4   5  20 300.139 127.398   2
   4  -5  20 81.2214 68.1528   2
  -4   5 -20 251.648 115.482   4
   4  -5  21 3518.69 334.575   2
  -4   5 -21 3869.27 385.020   4
  -4   5  21 3978.88 404.529   2
  -4   5  22-6.82914 107.605   2
  -4   5 -22-18.7961 67.7059   4
   4  -5  22-16.9061 96.5063   2
  -4   5  23 350.088 149.654   2
  -4   5 -23 8.56270 83.0209   4
   4  -5  23 176.413 103.191   2
   4  -5  24 127.885 83.5697   2
   4  -5  25 1495.78 257.411   2
   4  -5  26-74.4251 88.8992   2
   4   6   0 12262.1 488.296   1
  -4  -6   0 12250.4 486.785   1
   4   6  -1 14170.4 530.712   1
  -4  -6   1 14573.4 424.855   3
  -4   6   1 13999.6 411.939   3
  -4  -6   1 14746.1 536.594   1
  -4   6   1 14888.1 262.378   2
   4   6   1 15304.7 547.562   1
   4   6  -2 18.4336 57.7625   1
  -4  -6   2 126.097 58.2433   1
  -4   6   2 99.0067 34.8691   2
  -4  -6   2 87.1357 48.9169   3
  -4   6   2 111.965 51.1041   3
  -4  -6   3 104182. 1452.03   1
   4   6  -3 105489. 1433.90   1
  -4  -6   3 104287. 1135.60   3
   4   6   3 106292. 627.642   4
  -4   6   3 105361. 904.468   2
   4   6  -4 4153.02 143.869   4
   4   6   4 3712.63 141.393   4
  -4  -6   4 3830.46 285.109   1
   4   6   5 1295.51 94.2093   4
   4   6  -5 1126.43 85.3942   4
   4  -6  -5 1440.47 157.043   3
   4   6  -5 1163.56 142.584   3
  -4  -6   5 1255.20 167.531   1
  -4  -6   6 777.889 133.579   1
   4   6  -6 938.753 88.8541   4
   4  -6   6 640.757 50.0125   2
  -4  -6  -6 783.091 123.334   2
   4   6  -6 747.265 115.644   3
   4  -6  -6 741.453 119.490   3
   4   6   6 798.180 84.1935   4
   4   6  -7 54535.9 719.402   4
  -4  -6   7 57148.5 780.226   4
   4   6  -7 58083.0 1038.11   3
   4  -6  -7 54797.0 1000.69   3
   4  -6   7 58670.7 559.510   2
  -4  -6   7 57430.3 1138.78   1
  -4  -6  -7 56972.8 1053.38   2
   4   6   7 53043.2 734.614   4
   4  -6   8 4087.61 167.744   2
  -4  -6   8 4667.01 332.632   1
   4   6  -8 4231.23 216.476   4
   4   6   8 3949.88 216.536   4
  -4  -6   8 4390.67 234.823   4
   4   6  -8 4280.83 294.290   3
   4  -6  -8 3657.69 271.177   3
  -4  -6  -8 4214.40 294.472   2
  -4  -6  -9 59876.3 1107.05   2
   4   6   9 56359.3 866.352   4
   4   6  -9 55830.4 833.354   4
  -4  -6   9 57777.6 897.866   4
   4   6  -9 58909.3 1126.03   3
   4  -6  -9 57837.7 1108.63   3
  -4  -6   9 56495.0 1179.28   1
   4  -6   9 58422.3 697.563   2
  -4  -6 -10 2764.60 246.033   2
   4  -6  10 2466.98 161.054   2
  -4  -6  10 2484.53 203.329   4
   4   6 -10 2591.96 248.291   3
   4  -6 -10 2179.79 228.218   3
   4   6  10 2264.85 184.760   4
   4   6  11-8.67700 34.6474   4
  -4  -6 -11 32.3488 52.3016   2
   4  -6  11 21.0747 39.9894   2
  -4   6 -11 64.1918 63.5557   4
  -4  -6  11 65.0745 37.0691   4
   4   6  12 584.508 111.854   4
  -4  -6 -12 514.369 121.432   2
   4  -6  12 509.370 90.0415   2
   4   6 -12 505.879 103.466   4
  -4   6  12 268.805 82.7496   4
  -4  -6  12 516.898 106.032   4
  -4   6 -12 435.203 113.773   4
   4   6 -13 31032.3 763.624   4
   4   6  13 31208.9 789.223   4
  -4  -6  13 30577.1 801.668   4
  -4   6 -13 31266.9 879.090   4
  -4   6 -14 394.225 100.870   4
   4   6 -14 385.610 94.5337   4
  -4  -6  14 497.453 116.505   4
   4   6  14 300.258 80.5007   4
   4  -6  15 11233.8 455.204   2
   4   6 -15 10890.0 491.936   4
  -4  -6  15 10647.9 517.133   4
  -4   6 -15 11625.0 563.793   4
   4   6  15 11461.2 522.489   4
  -4   6 -16 37.8167 52.2013   4
   4  -6  16 32.2178 47.0121   2
   4   6 -16-8.43754 53.2190   4
   4  -6  17 2966.11 258.922   2
  -4   6 -17 3028.83 306.779   4
  -4   6  17 3367.19 331.210   2
   4   6 -17 3141.21 288.283   4
  -4   6  18 1072.36 202.854   2
  -4   6 -18 1202.45 202.694   4
   4  -6  18 959.360 162.929   2
   4   6 -18 974.942 172.748   4
   4  -6  19 10704.7 531.688   2
  -4   6 -19 12038.5 650.381   4
  -4   6  19 10773.7 629.132   2
   4   6 -19 9778.52 544.059   4
   4  -6  20 138.336 77.7219   2
  -4   6 -20 100.433 84.6101   4
   4   6 -20 231.297 105.774   4
  -4   6  20 138.165 100.394   2
  -4   6 -21 9359.37 597.135   4
  -4   6  21 10901.8 671.404   2
   4  -6  21 9378.72 540.690   2
  -4   6  22 26.6110 81.1819   2
   4  -6  22 50.2600 66.4939   2
  -4   6 -22-3.20214 80.9097   4
  -4   6 -23 7531.71 562.362   4
  -4   6  23 7234.61 583.573   2
   4  -6  23 7054.92 501.220   2
   4  -6  24 3.65736 88.0968   2
   4  -6  25 12455.8 708.821   2
  -4  -7   0 10647.9 360.033   3
  -4   7   0 10895.4 359.540   3
   4   7   0 10466.7 473.260   1
  -4  -7   0 10077.1 458.396   1
  -4  -7   1 1219.94 122.334   3
   4   7   1 1034.94 151.732   1
  -4  -7   1 1293.37 170.293   1
  -4   7   1 735.080 96.2547   3
   4   7  -1 979.219 155.053   1
   4   7  -2 1253.35 169.210   1
  -4   7   2 885.319 79.4025   2
   4   7   2 903.255 148.611   1
  -4  -7   2 1070.54 160.116   1
  -4  -7   2 1157.84 119.485   3
  -4   7   2 1048.14 116.208   3
   4   7   3 1155.88 172.928   1
  -4  -7   3 1355.89 177.134   1
  -4   7   3 1459.62 113.024   2
   4   7  -3 1326.62 176.353   1
   4   7  -3 1377.59 69.7891   4
   4   7   3 1357.43 72.1762   4
  -4  -7   4 14382.7 570.111   1
   4   7  -4 14593.8 268.916   4
   4   7   4 14264.4 574.963   1
   4   7   4 14362.6 273.926   4
  -4   7   4 15343.7 390.119   2
  -4  -7   5 4983.91 339.287   1
  -4   7   5 5127.17 241.973   2
   4   7  -5 4805.86 281.332   3
   4  -7  -5 4821.33 281.457   3
   4   7   5 4711.29 180.647   4
   4   7   5 4584.18 335.473   1
   4   7  -5 4885.49 178.071   4
   4   7   6 983.167 93.1709   4
   4   7  -6 934.367 87.6295   4
  -4  -7  -6 827.822 130.701   2
   4  -7   6 853.871 53.0896   1
  -4  -7   6 900.998 148.404   1
   4   7  -6 905.442 128.847   3
   4  -7  -6 1046.84 137.081   3
  -4   7   6 1211.44 126.855   2
   4  -7   6 954.706 52.3656   2
  -4  -7   7 2.73189 46.2826   1
   4  -7   7 72.6811 21.5980   2
  -4   7   7 87.0171 46.6985   2
   4   7  -7 14.0840 29.5334   4
  -4  -7  -7 16.4533 46.4749   2
   4   7  -7-3.00325 34.3728   3
   4   7   7 3.95170 24.5180   4
   4  -7  -7 21.1262 44.2995   3
   4  -7   8 47.0004 25.0374   2
  -4   7   8 6.61553 41.5047   2
   4   7   8 75.7518 41.8123   4
  -4  -7  -8 126.995 66.7413   2
   4   7  -8 52.7984 28.8154   4
  -4  -7   8 78.7597 62.0326   1
   4   7  -8 10.7269 44.2937   3
   4  -7  -8 33.3095 56.3511   3
   4   7   9 506.586 87.4754   4
  -4   7   9 222.250 74.7329   2
   4  -7  -9 298.622 87.3820   3
   4  -7   9 322.541 55.1627   2
  -4  -7  -9 568.898 118.860   2
   4   7  -9 354.840 71.6856   4
  -4  -7   9 368.969 105.069   1
   4   7  -9 321.580 91.8796   3
   4   7  10 6205.25 302.961   4
  -4  -7 -10 6499.38 386.808   2
  -4   7  10 6974.49 367.612   2
  -4  -7  10 6654.02 424.182   1
   4   7 -10 7161.65 410.087   3
   4  -7 -10 7280.26 410.895   3
   4  -7  10 7222.06 259.363   2
  -4  -7 -11 8726.24 452.986   2
  -4   7 -11 7779.55 435.806   4
   4   7  11 8647.50 376.007   4
   4   7 -11 8971.75 476.172   3
   4  -7 -11 8014.44 448.764   3
  -4  -7  11 8834.23 501.998   1
  -4   7  11 8487.70 423.292   2
   4  -7  11 7728.12 287.922   2
  -4   7 -12 1194.74 180.989   4
   4   7 -12 1698.94 172.455   4
  -4   7  12 1253.65 176.593   2
   4   7 -12 1516.02 208.964   3
   4   7  12 1291.05 157.684   4
   4  -7  12 1327.49 133.250   2
   4   7  13 2177.14 210.619   4
   4   7 -13 2331.92 212.210   4
  -4   7 -13 2448.41 253.793   4
  -4   7  13 2244.73 242.889   2
  -4   7  14 5028.14 369.710   2
   4   7 -14 4895.94 316.949   4
   4   7  14 5275.95 339.949   4
  -4   7 -14 5020.78 369.601   4
   4   7 -15 2475.73 235.133   4
   4  -7  15 2715.57 219.756   2
  -4   7  15 2450.50 266.319   2
   4   7  15 2558.82 248.654   4
  -4   7 -15 2945.95 291.890   4
  -4   7  16 374.931 120.734   2
   4  -7  16 205.113 69.6962   2
   4   7 -16 397.536 108.254   4
  -4   7 -16 457.192 133.735   4
  -4   7 -17 1064.45 186.194   4
   4   7 -17 1486.59 199.524   4
  -4   7  17 1480.88 225.177   2
   4  -7  17 1344.81 172.686   2
  -4   7  18 1476.57 236.181   2
   4  -7  18 1429.74 184.256   2
   4   7 -18 1487.46 208.934   4
  -4   7 -18 1298.33 215.334   4
  -4   7  19-94.6775 95.2234   2
  -4   7 -19 30.1368 77.7949   4
   4  -7  19-56.7416 60.8950   2
   4   7 -19-1.91149 75.9526   4
  -4   7  20 525.251 165.183   2
  -4   7 -20 181.017 97.4898   4
   4  -7  20 205.426 84.1977   2
   4   7 -20 398.819 125.306   4
  -4   7  21 572.905 166.581   2
  -4   7 -21 418.252 135.815   4
   4  -7  21 465.728 128.289   2
   4   7 -21 349.493 121.620   4
  -4   7  22 104.082 107.489   2
  -4   7 -22 141.323 88.9584   4
   4  -7  22 178.378 89.8660   2
  -4   7  23-222.808 138.444   2
  -4   7 -23-62.6729 81.3327   4
   4  -7  23-170.639 96.9189   2
   4  -7  24 501.754 145.362   2
  -4  -8   0 5556.73 259.859   3
   4   8   0 5889.21 371.235   1
  -4   8   0 5131.72 162.527   1
  -4   8   0 5066.92 241.434   3
   4   8   1 47472.7 1055.83   1
   4   8  -1 46576.1 1049.75   1
  -4  -8   1 46894.0 1037.17   1
  -4  -8   1 45796.0 724.100   3
  -4   8   1 44942.8 714.475   3
   4   8   2 2757.43 88.4291   4
   4   8   2 2715.47 258.119   1
   4   8  -2 2560.07 82.1174   4
   4   8  -2 2765.95 255.818   1
  -4  -8   2 2798.16 256.078   1
   4   8   3 55366.6 484.512   4
   4   8  -3 54503.1 469.559   4
  -4   8   3 56746.9 735.853   2
   4   8   3 54353.2 1161.24   1
   4   8  -3 56172.7 1139.42   1
  -4  -8   3 56219.5 1153.03   1
   4   8   4 19098.8 334.001   4
  -4   8   4 19414.7 461.330   2
  -4  -8   4 19098.0 676.230   1
   4   8   4 18376.3 686.420   1
   4   8  -4 18734.0 319.869   4
   4   8  -5 3028.84 146.269   4
  -4   8   5 3274.90 201.214   2
  -4  -8   5 3246.42 284.750   1
   4   8   5 2613.35 265.660   1
   4   8   5 3204.64 155.076   4
  -4   8   6 21992.1 555.478   2
   4   8  -6 21691.4 421.072   4
   4   8  -6 21831.2 620.760   3
  -4  -8  -6 23199.9 716.640   2
   4  -8  -6 20904.9 604.479   3
  -4  -8   6 21539.9 739.111   1
   4   8   6 21415.7 757.835   1
   4   8   6 23614.6 452.356   4
   4   8   7 38961.5 628.195   4
  -4   8   7 40385.7 793.632   2
   4   8  -7 39108.4 610.852   4
  -4  -8  -7 39692.0 945.128   2
   4  -8   7 38795.4 431.504   1
   4  -8  -7 38533.3 847.360   3
   4   8  -7 40026.1 876.957   3
  -4  -8   7 38558.7 998.603   1
   4  -8   7 37639.2 375.798   2
   4  -8   8 2605.24 118.102   2
  -4  -8  -8 2802.38 257.191   2
  -4   8   8 2652.72 216.237   2
  -4  -8   8 2601.63 267.420   1
   4   8  -8 2519.04 170.158   4
   4   8  -8 2687.14 237.948   3
   4  -8   8 2567.07 134.607   1
   4  -8  -8 2522.46 228.959   3
   4   8   8 2715.72 179.279   4
   4   8   9 27473.8 603.810   4
  -4   8   9 28103.3 722.523   2
  -4  -8  -9 28112.0 815.019   2
   4   8  -9 27958.9 591.839   4
  -4  -8   9 28542.1 888.012   1
   4   8  -9 27269.7 777.910   3
   4  -8  -9 28738.5 790.097   3
   4  -8   9 27840.4 439.770   2
  -4   8  10 10234.5 461.105   2
   4   8  10 11431.2 412.333   4
  -4  -8 -10 11845.0 541.519   2
  -4  -8  10 11369.3 573.273   1
   4   8 -10 11643.9 529.135   3
   4  -8 -10 11380.3 515.909   3
   4  -8  10 10729.1 304.815   2
   4   8 -11 382.921 116.453   3
   4  -8  11 424.195 71.4650   2
  -4   8  11 375.804 106.545   2
  -4  -8  11 464.285 129.506   1
   4   8  11 524.674 98.0828   4
   4  -8 -11 410.892 108.389   3
  -4   8  12 3174.25 278.491   2
   4   8 -12 3241.39 237.721   4
  -4  -8  12 2957.52 307.185   1
   4   8  12 3220.43 243.720   4
   4   8 -12 3040.38 291.610   3
   4  -8 -12 3301.26 301.060   3
  -4   8 -12 3139.56 291.010   4
   4  -8  12 3240.27 198.526   2
  -4   8  13 21742.5 750.132   2
   4   8 -13 22963.9 655.361   4
   4  -8  13 23187.3 559.628   2
  -4   8 -13 22960.1 795.521   4
   4  -8 -13 23186.4 823.358   3
   4   8 -13 22713.6 820.195   3
   4   8  13 23309.1 683.558   4
   4   8  14 494.810 112.428   4
   4   8 -14 605.684 118.272   4
  -4   8  14 575.590 139.554   2
  -4   8 -14 617.331 144.501   4
   4   8 -15 6679.55 387.805   4
  -4   8  15 6600.93 447.718   2
   4  -8  15 6747.21 337.699   2
  -4   8 -15 7188.79 463.319   4
   4   8  15 6673.02 399.801   4
  -4   8  16 6774.22 469.223   2
   4  -8  16 6015.83 336.607   2
   4   8 -16 6391.62 395.992   4
  -4   8 -16 6455.44 452.443   4
   4  -8  17 1714.78 192.828   2
  -4   8  17 1703.14 246.042   2
   4   8 -17 1600.50 207.997   4
  -4   8 -17 1807.64 249.048   4
   4  -8  18 948.838 150.771   2
  -4   8  18 1242.59 220.333   2
   4   8 -18 1292.26 195.367   4
  -4   8 -18 1047.19 201.583   4
   4  -8  19 10583.8 512.481   2
  -4   8  19 10778.4 652.611   2
   4   8 -19 9838.74 545.578   4
  -4   8 -19 11123.2 638.394   4
  -4   8 -20-17.9221 100.775   4
   4  -8  20-110.654 77.0462   2
  -4   8  20 70.0881 97.3710   2
   4   8 -20-0.51225 75.3684   4
   4   8 -21 3124.71 333.666   4
  -4   8  21 3169.50 376.653   2
  -4   8 -21 3189.27 362.365   4
   4  -8  21 2635.67 282.703   2
   4  -8  22 4350.07 370.972   2
  -4   8  22 4260.60 451.806   2
  -4   8 -22 4045.46 411.732   4
   4   8 -22 4328.29 405.018   4
   4  -8  23 1138.63 204.820   2
   4   9   0 38.1540 62.5712   1
  -4   9   0 173.024 37.1921   1
  -4  -9   0 73.5566 44.4524   3
  -4   9   0 101.894 43.5594   3
   4   9  -1 8528.77 468.310   1
   4   9   1 8038.95 137.389   4
   4   9   1 8375.96 465.330   1
  -4  -9  -1 8059.07 308.865   3
  -4   9  -1 7603.98 296.287   3
  -4   9   1 8318.77 262.859   1
  -4  -9   1 9306.00 478.152   1
   4   9  -1 8352.05 144.716   4
  -4  -9   1 8304.92 296.996   3
  -4   9   1 8325.39 301.075   3
   4   9   2 1266.40 66.4581   4
   4   9  -2 1297.65 68.0928   4
   4   9  -2 1154.78 175.143   1
   4   9   2 1104.98 175.728   1
  -4  -9   2 1242.55 184.448   1
   4   9  -3 20023.4 304.107   4
   4   9   3 19335.6 300.408   4
   4   9  -3 18829.2 687.160   1
  -4  -9   3 19784.9 703.258   1
   4   9   3 19202.0 717.256   1
   4   9  -4 2051.95 111.409   4
   4   9   4 2255.68 117.739   4
   4   9   4 2122.76 252.156   1
  -4  -9   4 2455.76 253.995   1
   4   9   5 994.494 177.024   1
   4   9   5 836.825 79.3811   4
   4   9  -5 776.267 76.5537   4
  -4  -9   5 775.878 143.648   1
  -4   9   5 814.314 109.735   2
   4   9   6 1564.09 120.964   4
   4   9  -6 1600.53 121.756   4
  -4   9   6 1223.38 141.061   2
  -4  -9  -6 1503.58 191.804   2
   4  -9  -6 1109.66 143.679   3
  -4  -9   6 1368.30 197.859   1
   4   9   6 1312.21 197.644   1
   4  -9   7 3945.79 108.848   2
   4   9   7 4514.43 219.142   4
   4  -9   7 3627.80 124.302   1
   4   9  -7 4591.87 215.914   4
  -4   9   7 4317.39 267.102   2
  -4  -9  -7 4464.85 331.365   2
  -4  -9   7 4848.92 366.446   1
   4   9  -7 4543.31 296.251   3
   4   9   7 4520.42 373.559   1
   4  -9  -7 4471.06 291.792   3
   4   9  -8 2665.58 177.566   4
   4  -9   8 2335.88 125.422   1
  -4   9   8 2385.38 210.809   2
  -4  -9  -8 2474.27 250.680   2
   4   9  -8 2752.63 240.061   3
   4  -9  -8 2203.26 214.083   3
  -4  -9   8 2522.95 271.905   1
   4   9   8 2634.80 181.981   4
   4  -9   8 2220.11 103.175   2
   4   9   9 10061.9 372.974   4
  -4  -9  -9 10517.1 515.442   2
  -4   9   9 9221.25 428.710   2
   4  -9   9 9067.94 240.135   2
   4   9  -9 9767.25 468.179   3
   4  -9   9 9091.46 280.952   1
   4  -9  -9 9269.37 453.092   3
  -4  -9   9 9795.96 542.772   1
  -4  -9  10 393.654 117.586   1
   4   9  10 354.307 79.4542   4
   4  -9  10 438.818 69.1314   1
  -4   9  10 510.282 109.355   2
   4   9 -10 321.718 99.5290   3
   4  -9 -10 767.507 137.578   3
   4   9  11 410.316 88.1315   4
  -4   9  11 479.430 121.467   2
   4  -9 -11 319.787 101.930   3
   4   9 -11 249.460 71.1369   4
  -4  -9  11 262.149 107.471   1
   4   9 -11 317.468 90.6716   3
   4   9  12 575.580 110.260   4
  -4   9  12 261.798 100.955   2
   4   9 -12 423.053 92.7304   4
   4  -9  12 267.832 62.9704   2
  -4   9 -12 370.337 113.767   4
   4  -9 -12 290.970 98.7491   3
  -4  -9  12 477.743 136.455   1
   4   9 -12 390.213 113.899   3
  -4   9  13 7803.58 463.393   2
   4   9 -13 9139.38 418.519   4
   4  -9  13 8331.41 327.488   2
  -4   9 -13 8144.65 488.396   4
   4   9 -13 9362.35 532.954   3
   4  -9 -13 8768.75 512.258   3
   4   9  13 9153.75 429.086   4
  -4   9  14 5469.68 403.990   2
   4   9 -14 6247.98 361.003   4
  -4   9 -14 5800.44 421.455   4
   4   9  14 5312.35 341.898   4
   4   9 -14 5734.44 434.924   3
   4  -9 -14 5836.38 433.311   3
  -4   9  15 1999.86 254.152   2
  -4   9 -15 1827.19 243.946   4
   4   9 -15 1792.08 203.253   4
   4   9  15 1771.22 209.634   4
  -4   9  16 1461.35 232.451   2
   4   9 -16 1884.58 217.687   4
  -4   9 -16 1771.01 247.534   4
   4  -9  16 1629.57 173.713   2
   4  -9  17-9.90950 56.9708   2
  -4   9 -17-91.9069 78.3832   4
  -4   9  17-201.543 107.950   2
   4   9 -17 62.9257 61.7378   4
   4   9 -18 3258.80 304.412   4
  -4   9 -18 2894.81 320.099   4
  -4   9  18 2562.75 320.637   2
   4  -9  18 2845.01 251.852   2
   4  -9  19 776.660 143.393   2
  -4   9  19 594.192 159.599   2
   4   9 -19 816.029 153.030   4
  -4   9 -19 576.837 156.653   4
  -4   9 -20 336.273 128.866   4
   4  -9  20 529.188 128.278   2
  -4   9  20 564.628 174.628   2
   4   9 -20 384.538 116.991   4
  -4   9  21 2892.28 374.083   2
   4  -9  21 2713.67 277.002   2
  -4   9 -21 3425.79 378.540   4
   4   9 -21 2741.76 314.067   4
  -4   9  22-14.1378 93.9815   2
   4   9 -22 73.8336 77.8756   4
   4   9 -23-83.1585 84.9494   4
  -4  10   0 67951.4 709.413   1
  -4 -10   0 65728.5 808.518   3
   4  10   0 65856.7 1343.37   1
  -4  10   0 68400.4 824.691   3
   4  10  -1 7294.41 447.285   1
  -4  10  -1 6789.69 185.206   1
   4  10   1 6747.59 152.508   4
  -4 -10  -1 6932.72 272.495   3
   4  10   1 7201.18 446.278   1
  -4  10  -1 6709.37 262.893   3
   4  10  -1 6843.87 157.277   4
  -4  10   1 6958.36 254.157   1
   4  10   2 18727.7 729.001   1
   4  10   2 18516.9 276.008   4
  -4  10  -2 17314.9 443.200   3
   4  10  -2 17669.0 688.420   1
  -4 -10   2 18694.3 703.169   1
   4  10  -2 18422.9 280.835   4
   4  10  -3 18746.8 322.598   4
   4  10   3 17978.4 306.548   4
   4  10  -3 17962.4 695.373   1
   4  10   3 17065.3 705.102   1
  -4 -10   3 17810.0 694.736   1
   4  10  -4 23392.4 390.891   4
   4  10   4 22679.3 384.149   4
  -4 -10   4 22428.5 789.902   1
   4  10   4 22563.3 818.338   1
   4  10   5-27.8330 78.6658   1
   4  10   5 40.4730 28.7764   4
  -4 -10   5 26.1720 53.1948   1
   4  10  -5 65.1416 36.7599   4
  -4 -10   6 22753.5 810.768   1
   4  10  -6 22986.2 463.768   4
   4  10   6 21686.8 453.450   4
  -4 -10  -6 23918.5 779.041   2
   4  10   6 22895.0 855.069   1
  -4 -10   7 7460.93 471.191   1
   4  10   7 7487.12 285.388   4
  -4 -10  -7 7717.20 446.589   2
   4 -10  -7 6701.80 358.851   3
  -4  10   7 6827.98 353.196   2
   4  10  -7 7417.41 282.534   4
   4  10   7 6709.65 471.712   1
   4  10   8 1596.53 142.132   4
   4  10  -8 1545.15 138.908   4
   4  10  -8 1638.42 189.530   3
  -4  10   8 1761.47 187.203   2
  -4 -10  -8 1409.90 194.836   2
   4 -10  -8 1508.75 177.201   3
   4  10   8 1306.93 215.496   1
   4 -10   8 1172.58 82.3280   1
   4 -10   8 1180.15 70.6308   2
  -4 -10   8 1685.32 228.647   1
   4  10   9 8280.45 343.806   4
  -4 -10   9 7830.40 500.403   1
  -4  10   9 7603.35 404.155   2
   4  10  -9 8048.00 423.724   3
   4 -10  -9 8205.35 426.986   3
   4 -10   9 7922.43 250.119   1
  -4  10  10 24423.1 751.047   2
   4  10  10 24601.3 622.382   4
   4 -10  10 24685.4 496.755   1
   4  10 -10 25028.0 777.168   3
   4 -10 -10 22857.7 738.234   3
  -4 -10  10 23950.3 876.579   1
   4  10 -11 141.850 67.0372   4
  -4  10  11 149.436 78.2399   2
   4 -10  11 50.9147 37.4178   1
  -4 -10  11 322.469 119.352   1
   4  10  11 299.616 80.1560   4
   4  10 -11 153.227 79.3803   3
   4 -10 -11 119.171 78.0663   3
   4  10  12 21856.3 642.243   4
   4  10 -12 21838.2 622.313   4
  -4  10  12 21317.7 757.143   2
   4 -10  12 22145.8 555.029   1
   4  10 -12 21405.4 778.426   3
   4 -10 -12 20810.6 767.561   3
  -4  10 -12 21676.4 801.039   4
   4  10  13 7947.02 403.479   4
  -4  10  13 6781.75 446.394   2
   4  10 -13 7594.67 384.291   4
   4 -10  13 7381.38 343.970   1
  -4  10 -13 7294.30 474.135   4
   4 -10  13 7725.33 308.276   2
   4  10 -13 6805.52 458.622   3
   4 -10 -13 7291.06 471.793   3
  -4  10  14 2030.36 250.661   2
   4  10 -14 2240.76 219.367   4
   4  10  14 2253.11 223.965   4
   4  10 -14 2490.78 289.886   3
  -4  10 -14 2810.95 300.651   4
   4 -10 -14 2494.47 290.036   3
   4  10  15 2403.39 244.546   4
   4  10 -15 2464.10 240.124   4
  -4  10  15 1832.71 254.767   2
  -4  10 -15 2118.80 264.339   4
  -4  10  16 23459.9 910.925   2
   4  10 -16 24712.4 775.745   4
  -4  10 -16 24967.7 919.294   4
   4 -10  16 26057.5 672.068   2
  -4  10 -17 0.55541 66.8515   4
   4 -10  17 52.7448 51.6867   2
   4  10 -17 115.901 73.4274   4
  -4  10  17 1.81407 79.5479   2
  -4  10 -18 7082.10 509.176   4
   4  10 -18 7355.54 455.975   4
  -4  10  18 7186.50 537.561   2
   4 -10  18 6816.33 381.976   2
  -4  10 -19 1310.23 229.144   4
   4 -10  19 1350.62 178.354   2
   4  10 -19 1501.67 218.454   4
  -4  10  19 1359.17 242.480   2
  -4  10 -20 4005.10 408.464   4
  -4  10  20 3846.19 423.118   2
   4  10 -20 3724.30 346.127   4
  -4  10 -21-138.338 104.961   4
  -4  10  21-82.1215 99.5116   2
   4  10 -21 64.4614 74.7339   4
   4  10 -22 11522.6 650.180   4
   4  10 -23 266.594 115.613   4
  -4  11   0 6501.07 237.157   1
   4  11   0 5441.69 406.312   1
   4  11  -1 1104.14 189.431   1
   4  11   1 1125.95 191.339   1
   4  11   1 1195.18 72.8749   4
  -4 -11  -1 1171.53 105.738   3
  -4  11  -1 1205.74 108.232   3
   4  11  -1 1292.41 79.3862   4
  -4  11   1 1155.22 113.502   1
   4  11  -2 197.165 36.3816   4
   4  11  -2 138.560 95.7905   1
   4  11   2 213.234 34.6990   4
  -4  11  -2 216.358 53.0755   3
  -4 -11   2 229.851 93.5193   1
  -4 -11  -2 181.874 48.4987   3
   4  11   2 87.8226 80.3393   1
  -4  11   2 186.617 56.3732   1
   4  11   3 15912.7 304.535   4
   4  11  -3 15188.1 661.525   1
  -4 -11   3 15537.4 671.075   1
   4  11  -3 15588.9 306.575   4
   4  11   3 15198.1 692.732   1
   4  11   4 31.7496 80.6902   1
   4  11   4-3.07420 23.6228   4
   4  11  -4 14.2956 25.0116   4
  -4 -11   4-16.0123 75.9391   1
   4  11  -5 4310.35 190.220   4
   4  11   5 4339.84 384.208   1
  -4 -11  -5 4159.97 332.166   2
   4  11   5 4292.31 188.944   4
  -4 -11   5 4271.64 363.306   1
   4  11   6 367.891 130.527   1
   4  11  -6 379.478 65.2787   4
   4  11   6 347.439 64.8870   4
  -4 -11   6 394.996 126.627   1
  -4 -11  -6 388.809 120.781   2
  -4 -11   7 3687.52 339.224   1
   4  11   7 3808.97 208.572   4
   4  11  -7 3720.69 204.634   4
   4  11   7 3148.34 337.988   1
   4  11  -8 1258.31 128.097   4
   4 -11  -8 1404.11 167.665   3
  -4 -11   8 1361.72 214.707   1
   4  11   8 1346.37 229.655   1
   4  11   8 1286.70 130.885   4
   4  11   9 2929.23 206.904   4
  -4 -11   9 2585.10 298.851   1
  -4  11   9 2633.20 250.305   2
   4  11  -9 2549.73 241.928   3
   4 -11  -9 2680.25 245.583   3
   4  11   9 2844.09 334.311   1
   4 -11   9 2997.86 144.005   1
   4  11  10 245.659 69.7938   4
   4 -11  10 369.506 63.5655   1
  -4  11  10 430.387 115.510   2
   4  11 -10 275.401 93.9028   3
   4 -11 -10 286.605 88.8154   3
   4  11 -11 170.188 63.4502   4
   4  11  11 186.822 55.4697   4
  -4  11  11 223.696 78.2467   2
   4 -11  11 300.489 65.9373   1
   4  11 -11 195.927 92.1397   3
   4 -11 -11 237.304 91.0778   3
   4  11  12 23.1256 39.2626   4
   4 -11  12-6.11776 32.0125   1
   4  11 -12 45.2853 46.0252   4
  -4  11  12 65.3046 78.8744   2
  -4  11 -12 61.4806 70.9119   4
   4  11 -12-43.0281 56.9323   3
   4 -11 -12-139.602 80.0274   3
   4 -11  13 3351.11 228.111   1
   4  11  13 3496.35 271.906   4
   4  11 -13 3611.13 338.825   3
   4  11 -13 3220.51 254.009   4
  -4  11  13 3450.87 325.830   2
   4 -11 -13 3665.54 337.322   3
  -4  11 -13 3261.00 324.996   4
   4  11  14 23.1294 44.8646   4
   4  11 -14-14.8713 57.1907   4
  -4  11  14-50.0240 76.0887   2
   4 -11 -14-215.096 100.313   3
   4 -11  14-0.63900 29.7413   2
   4  11 -14-109.930 83.0288   3
  -4  11 -14-8.37024 63.7762   4
   4  11 -15 6067.16 372.716   4
  -4  11  15 5272.07 430.016   2
  -4  11 -15 5712.77 442.997   4
   4  11 -16 331.058 98.9346   4
  -4  11  16 202.924 108.793   2
  -4  11 -16 189.842 102.735   4
   4 -11  16 96.2615 52.8726   2
  -4  11 -17 237.573 125.548   4
   4  11 -17 162.606 76.9912   4
  -4  11  17 60.6592 78.7333   2
  -4  11 -18 115.864 96.1393   4
   4  11 -18-101.517 71.3471   4
  -4  11  18-43.7059 94.2338   2
  -4  11 -19 897.900 198.730   4
   4  11 -19 791.845 154.217   4
  -4  11  19 748.725 193.226   2
  -4  11 -20 384.570 136.611   4
   4  11 -20 266.313 106.396   4
  -4  11  20 375.132 140.740   2
   4  11 -21 426.344 129.097   4
  -4  11  21 553.792 142.661   2
   4  11 -22 235.679 103.521   4
   4  11 -23 61.5829 63.8024   4
  -4  12   0 46172.4 672.272   1
   4  12   0 43280.0 1176.73   1
  -4  12   1 2835.43 186.194   1
   4  12  -1 2843.22 128.052   4
   4  12   1 2573.65 294.874   1
   4  12  -1 2650.93 298.558   1
   4  12  -2 1590.93 231.724   1
   4  12   2 1528.22 94.9891   4
  -4 -12  -2 1297.17 106.575   3
  -4  12  -2 1258.56 103.555   3
  -4  12   2 1533.10 149.118   1
   4  12   2 1112.98 199.555   1
   4  12  -2 1360.48 90.2534   4
   4  12   3 3459.37 150.792   4
   4  12   3 3518.68 349.574   1
  -4 -12  -3 3399.59 186.043   3
   4  12  -3 3470.70 330.395   1
  -4  12  -3 3257.73 177.749   3
  -4 -12   3 3368.04 329.077   1
  -4  12   3 3289.98 228.795   1
   4  12  -3 3610.60 156.632   4
   4  12  -4 6724.92 229.363   4
   4  12   4 6712.33 224.322   4
  -4 -12   4 6624.36 453.996   1
   4  12   4 6410.88 475.027   1
   4  12  -5 535.741 75.5817   4
   4  12   5 709.960 83.3526   4
   4  12   5 481.444 146.606   1
  -4 -12   5 524.143 150.333   1
   4  12  -6 29441.9 548.501   4
   4  12   6 28178.0 536.906   4
  -4 -12   6 29139.1 965.360   1
   4  12   6 28022.9 1017.66   1
   4  12   7 218.186 113.776   1
   4  12   7 184.213 53.5086   4
  -4 -12   7 266.657 119.315   1
   4  12  -7 266.052 57.4428   4
   4  12   8 193.905 58.3996   4
  -4 -12   8 250.952 97.4417   1
   4  12   8 244.038 119.549   1
   4 -12  -9 1837.03 207.762   3
   4  12   9 2033.74 176.683   4
   4  12   9 1704.92 269.306   1
   4  12 -10 19407.9 555.814   4
   4  12 -10 18707.0 670.722   3
   4 -12 -10 18432.2 663.384   3
   4  12  10 19196.0 900.571   1
   4  12  10 18248.0 547.547   4
   4 -12  11 620.037 83.2159   1
   4  12  11 804.509 126.941   4
   4  12 -11 736.841 120.606   4
   4  12 -11 654.833 150.927   3
   4 -12 -11 765.175 147.194   3
  -4  12 -12 16507.2 732.457   4
   4  12 -12 17224.4 565.339   4
   4  12 -12 17080.2 695.699   3
   4 -12 -12 15746.2 664.384   3
  -4  12  12 16369.4 701.866   2
   4  12  12 16809.4 580.689   4
   4  12  13 1105.01 150.184   4
  -4  12  13 1287.21 205.584   2
   4  12 -13 1070.95 148.028   4
  -4  12 -13 1301.94 216.409   4
   4  12 -13 1377.90 214.126   3
   4 -12 -13 784.180 155.034   3
   4 -12  13 999.248 104.650   2
   4  12 -14 906.334 139.743   4
  -4  12  14 665.493 158.197   2
  -4  12 -14 1063.20 201.743   4
   4  12 -15 3160.54 274.333   4
  -4  12 -15 3362.52 349.765   4
  -4  12  15 3189.88 347.755   2
  -4  12  16 12709.4 704.126   2
   4  12 -16 13279.6 575.255   4
  -4  12 -16 11989.7 663.848   4
  -4  12 -17 259.563 110.673   4
   4  12 -17 250.653 84.5591   4
  -4  12  17 332.307 136.322   2
  -4  12 -18 7100.60 527.227   4
   4  12 -18 6357.09 430.602   4
  -4  12  18 6066.28 521.080   2
  -4  12 -19 159.512 113.525   4
   4  12 -19 121.908 62.7875   4
  -4  12  19 337.265 129.677   2
   4  12 -20 4453.71 382.817   4
  -4  12  20 4849.34 493.799   2
   4  12 -21 31.7822 58.2030   4
   4  13   0 5643.20 445.008   1
  -4  13   0 6113.87 256.189   1
   4  13   1 983.283 196.926   1
  -4  13   1 1076.97 120.879   1
   4  13  -1 888.786 178.577   1
   4  13  -1 903.884 77.7312   4
  -4  13   2 1515.31 153.389   1
   4  13   2 1762.68 108.127   4
   4  13  -2 1356.24 222.789   1
   4  13   2 1437.28 229.969   1
   4  13  -2 1696.97 108.416   4
   4  13  -3 238.402 46.7800   4
   4  13   3 196.490 43.5894   4
   4  13  -3 191.506 101.108   1
  -4  13   3 286.640 75.5294   1
   4  13   3 239.349 120.008   1
  -4 -13  -3 217.343 41.7711   3
  -4  13  -3 168.490 39.3728   3
   4  13   4 4490.22 190.391   4
   4  13   4 4534.62 412.244   1
  -4 -13  -4 4248.09 200.989   3
  -4  13  -4 4367.22 196.499   3
  -4 -13   4 3935.35 364.238   1
  -4  13   4 4207.31 282.658   1
   4  13  -4 4280.27 189.951   4
   4  13  -5 175.386 48.4510   4
   4  13   5 169.795 49.8678   4
   4  13   5 186.463 102.502   1
  -4 -13   5-5.41865 62.5390   1
   4  13   6 3008.93 180.997   4
   4  13  -6 3084.34 182.478   4
   4  13   6 2647.48 329.309   1
   4  13  -7 1359.13 127.678   4
   4  13   7 1378.01 243.297   1
   4  13   7 1434.71 133.075   4
   4  13   8 678.995 166.079   1
   4  13   8 626.175 93.6749   4
   4  13   9 239.615 65.2005   4
   4  13   9 133.509 95.2371   1
   4  13  10 2088.92 190.529   4
   4  13 -10 2293.79 195.158   4
   4  13  10 2075.28 313.958   1
   4 -13  10 1933.16 95.6359   2
   4  13  11-47.1738 47.1332   4
   4  13 -11 34.8232 43.9644   4
   4  13 -12 95.4448 58.4609   4
   4  13  12 141.889 98.0745   1
  -4  13 -12 231.408 92.8079   4
   4  13 -13 104.381 59.4151   4
  -4  13 -13 214.957 108.524   4
   4  13 -14 33.2086 47.9438   4
  -4  13 -14-167.505 98.3074   4
   4  13 -15 32.3973 53.2226   4
  -4  13 -15 17.1032 69.3518   4
   4  13 -16 525.016 121.015   4
  -4  13 -16 186.745 111.830   4
  -4  13 -17 596.859 165.917   4
   4  13 -17 590.965 130.205   4
  -4  13 -18 202.401 114.607   4
   4  13 -18-6.05345 58.9727   4
  -4  13  18 164.491 93.6618   2
   4  13 -19 487.577 123.063   4
  -4  13  19 559.507 175.034   2
   4  14   0 14311.6 728.813   1
  -4  14   0 15483.1 422.449   1
   4  14  -1 2127.89 279.505   1
  -4  14   1 2129.02 175.768   1
   4  14  -1 2191.27 127.538   4
   4  14   1 2137.53 284.687   1
   4  14  -2 3990.93 384.360   1
  -4  14   2 3812.59 250.536   1
   4  14   2 4240.89 175.480   4
   4  14   2 4161.02 404.158   1
   4  14  -2 4128.24 175.296   4
   4  14  -3 3035.57 334.917   1
  -4  14   3 2875.70 230.581   1
   4  14   3 3098.96 155.758   4
   4  14   3 2888.45 339.778   1
   4  14  -3 3062.81 157.600   4
   4  14   4 5829.90 225.149   4
   4  14   4 5222.07 457.150   1
  -4  14   4 5417.70 334.861   1
  -4 -14  -4 5067.07 161.506   3
   4  14  -4 5783.40 228.256   4
   4  14  -5 702.456 86.5686   4
   4  14   5 912.790 212.070   1
  -4  14  -5 766.791 77.3902   3
  -4 -14  -5 598.216 70.9153   3
  -4  14   5 841.599 140.429   1
   4  14   5 795.557 92.5464   4
   4  14   6 12738.5 736.494   1
   4  14   6 12546.7 377.348   4
   4  14  -6 12616.9 378.997   4
   4  14  -7 5205.62 254.584   4
   4  14   7 4574.62 448.372   1
   4  14   8-20.7069 90.2054   1
   4  14   9 9526.28 670.753   1
   4  14 -10 6987.11 342.494   4
   4  14  10 7762.98 612.474   1
   4  14 -11 745.158 119.343   4
   4  14  11 873.862 203.391   1
   4  14 -12 8107.50 398.252   4
   4  14  12 8295.57 659.443   1
  -4  14 -12 8273.06 549.882   4
   4  14 -13 4253.50 297.914   4
   4  14  13 4978.48 522.552   1
  -4  14 -13 4597.39 412.855   4
  -4  14 -14 148.843 91.7502   4
   4  14 -14 536.228 110.891   4
   4  14  14 416.436 178.655   1
   4  14 -15 1809.04 211.798   4
  -4  14 -15 1143.44 223.906   4
  -4  14 -16 9066.77 598.895   4
  -4  14 -17 121.168 99.4963   4
   4  15   0 173.102 87.4608   1
  -4  15   1 844.265 114.267   1
   4  15  -1 891.183 194.275   1
   4  15  -1 1043.52 91.1002   4
   4  15   1 689.491 173.015   1
   4  15  -2 101.731 34.5968   4
  -4  15   2 176.297 62.0538   1
   4  15  -2 122.232 79.7901   1
   4  15   2 143.630 108.291   1
   4  15   3 1016.31 214.396   1
  -4  15   3 982.484 142.182   1
   4  15  -3 1155.70 100.984   4
   4  15  -4 634.057 79.3448   4
  -4  15   4 691.983 131.000   1
   4  15   4 508.217 153.081   1
   4  15   5 2513.58 338.729   1
   4  15  -5 2743.88 173.530   4
  -4  15   5 2283.65 231.561   1
   4  15  -6 1074.10 112.234   4
   4  15   6 862.304 205.590   1
  -4  15   6 961.297 156.662   1
   4  15   7 268.410 134.874   1
  -4  15   7 206.259 86.4691   1
   4  15   8 1360.59 259.990   1
   4  15   9 651.950 203.426   1
   4  15  -9 653.974 105.704   4
   4  15  10 353.460 154.920   1
   4  15  11 704.455 206.881   1
   4  15  12 1749.65 312.962   1
  -4  15 -12 1915.44 281.960   4
  -4  15 -13-57.8785 70.4026   4
   4  15  13-77.1593 147.219   1
   4  15  14 74.6253 112.163   1
  -4  15 -14 24.4966 91.1593   4
   4  15  15 2040.37 359.008   1
  -4  15 -15 1356.06 229.858   4
  -4  15 -16-38.7386 90.7486   4
   4  16   0 1610.85 259.503   1
   4  16  -1 4641.55 433.618   1
   4  16   1 4119.41 425.102   1
   4  16  -2-117.828 97.7572   1
   4  16   2-4.81609 75.5728   1
  -4  16   3 13307.0 516.695   1
   4  16   3 14006.4 781.692   1
   4  16   4 2561.72 345.869   1
  -4  16   4 2531.04 239.344   1
  -4  16   5 840.222 149.874   1
   4  16   5 1059.04 232.741   1
   4  16   6 2609.03 356.332   1
  -4  16   6 2698.95 268.644   1
   4  16   7 4009.43 451.968   1
  -4  16   7 3965.70 338.699   1
   4  16   8 225.609 137.883   1
  -4  16   8 235.910 99.6861   1
   4  16   9 10042.4 725.366   1
   4  16  10 507.060 190.889   1
   4  16  11-207.876 135.475   1
   4  16  12 2373.42 375.500   1
  -4  16 -12 2468.35 319.298   4
  -4  16 -13 13545.0 740.473   4
   4  16  13 13679.2 910.237   1
   4  16  14 224.763 153.020   1
  -4  16 -14 263.279 118.835   4
  -4  16 -15 8278.97 595.166   4
   4  17   0 871.614 200.297   1
   4  17  -1 98.4218 89.8391   1
   4  17   1 210.458 127.565   1
   4  17   2 110.066 102.249   1
   4  17   3 2433.14 345.166   1
   4  17   4 231.901 112.200   1
   4  17   5-327.689 148.156   1
   4  17   6 2861.23 388.098   1
   4  17   7 1955.82 322.671   1
   4  17   8 3439.57 442.683   1
   4  17   9-15.8373 73.2811   1
   4  17  10-49.1943 79.2778   1
  -4  17 -11 11.6284 76.0543   4
   4  17  11-243.012 140.527   1
  -4  17 -12 4821.78 451.404   4
   4  17  12 3848.89 499.937   1
  -4  17 -13 1010.23 209.873   4
  -4  17 -14 346.671 140.022   4
   4  18   0 5120.94 492.510   1
   4  18   1 530.828 165.695   1
   4  18  -1 571.519 180.547   1
   4  18   2-153.614 115.046   1
   4  18   3 8867.17 663.461   1
   4  18   4 818.827 216.931   1
   4  18   5-370.226 157.826   1
   4  18   6 1613.35 303.851   1
   4  18   7 2489.57 376.402   1
   4  18   8 278.552 161.043   1
   4  18   9 9683.98 747.823   1
   4  18  10 205.034 131.088   1
  -4  18 -11 41.8609 84.8128   4
  -4  18 -12 195.599 107.094   4
   4  19   0 216.774 114.059   1
   4  19   1-59.6648 95.0756   1
   4  19   2 255.822 138.106   1
   4  19   3 295.658 136.481   1
   4  19   4 251.797 132.292   1
   4  19   5 497.804 189.329   1
   4  19   6 562.461 187.646   1
   4  19   7 440.442 177.590   1
   4  19   8 2543.04 400.258   1
   4  20   1 3153.21 405.815   1
   4  20   2 150.292 117.997   1
   4  20   3 6160.81 578.048   1
   4  20   4 5723.00 565.298   1
   4  20   5 3997.26 486.656   1
   4  20   6 4624.60 529.438   1
   5   0   0 18.3977 38.5044   1
  -5   0   0 17.5799 40.3128   1
  -5   0   1 9.68519 33.8601   1
  -5   0  -1-0.55663 37.0205   1
   5   0   1-4.02973 40.1879   1
   5   0   2 28400.9 577.621   1
  -5   0  -2 29797.9 584.178   1
  -5   0   2 29458.7 622.069   1
   5   0   3 21.5253 37.6058   1
  -5   0   3-5.20574 46.2965   1
   5   0  -4 15925.6 533.466   3
   5   0   4 15909.3 452.899   1
  -5   0  -5 34.3570 34.1767   2
   5   0  -5 30.9150 46.5400   3
  -5   0  -6-18.3791 39.0812   2
   5   0  -6 17.9801 50.2052   3
  -5   0  -7-23.7484 38.9339   2
   5   0  -7-29.4930 52.9094   3
  -5   0  -7 15.5269 37.2104   4
  -5   0  -8 57652.9 860.723   2
  -5   0   8 56791.7 878.804   4
   5   0  -8 57808.8 1124.86   3
  -5   0  -8 57876.0 916.466   4
  -5   0  -9 9.58208 37.3358   2
  -5   0   9 12.0793 38.4966   4
  -5   0  -9 10.5156 40.5569   4
   5   0  -9 11.1474 43.7976   3
  -5   0  10 8950.55 378.693   4
   5   0 -10 9091.14 475.902   3
  -5   0 -10 8988.37 388.326   4
  -5   0  11 39.3064 43.0242   4
   5   0 -11 5.48746 50.1720   3
  -5   0 -11-11.5487 48.0096   4
  -5   0 -12 9474.90 427.511   4
  -5   0  12 9978.94 429.953   4
  -5   0 -13 14.8339 48.5979   4
  -5   0  13 64.9900 45.3543   4
   5   0  13-9.27434 52.9541   2
  -5   0 -14 30802.8 837.764   4
  -5   0  14 30604.1 822.314   4
   5   0  14 29739.6 845.349   2
  -5   0 -15 17.2506 68.0871   4
  -5   0  15-78.4399 65.7972   4
   5   0  15 54.7523 61.7158   2
  -5   0 -16 77.4708 68.1693   4
   5   0  16 97.9112 76.5167   2
  -5   0 -17 9.20151 66.2085   4
   5   0  17 42.5860 71.2236   2
   5   0  18 13262.6 657.492   2
  -5   0 -18 14225.5 646.944   4
  -5   0 -19-84.8747 77.8767   4
   5   0  19 50.6033 81.8916   2
  -5   0 -20 13539.4 668.641   4
   5   0  20 12029.6 666.675   2
  -5   0 -21-0.54622 58.8976   4
   5   0  21-13.8147 71.4231   2
  -5   0 -22 1357.25 229.724   4
   5   0  22 1154.87 227.245   2
  -5   0 -23 47.6526 84.2112   4
   5   0  23-2.14053 72.0795   2
  -5   0 -24 21259.5 923.924   4
   5   0  24 20916.9 991.907   2
   5   0  25 180.199 134.116   2
  -5  -1   0-5.82148 39.4186   1
   5   1   0 15.8632 49.7085   1
  -5   1   0 5.00425 31.8038   1
  -5   1   1 51024.0 759.909   1
   5  -1   1 51716.6 711.351   1
  -5  -1   1 52368.3 857.007   1
   5   1   1 52377.0 832.961   1
  -5  -1  -1 51425.7 833.568   1
  -5   1  -1 51060.6 722.569   1
  -5  -1   2 18526.4 520.447   1
  -5  -1  -2 18188.7 489.684   1
  -5   1   2 17217.2 452.775   1
   5  -1   2 16685.8 412.886   1
  -5   1  -2 17660.8 415.365   1
   5   1   2 17711.3 487.622   1
   5  -1   3 11371.1 342.677   1
  -5  -1   3 11690.8 418.351   1
   5   1   3 12108.9 411.320   1
   5   1  -4 37.2302 48.0419   3
   5  -1  -4-3.63351 45.2530   3
  -5  -1   4 14.9678 42.1996   1
   5  -1   4 31.7279 40.4500   1
   5   1   4 60.6310 45.7388   1
  -5   1  -5 38265.4 604.945   2
   5   1  -5 37792.8 839.345   3
   5  -1  -5 37682.6 837.265   3
  -5  -1  -6 9062.05 345.829   2
  -5   1  -6 9000.01 299.991   2
   5   1  -6 9434.50 430.824   3
   5  -1  -6 8963.77 420.736   3
  -5  -1  -6 9852.48 334.230   4
  -5   1  -7 2093.58 150.652   2
  -5  -1  -7 2395.13 183.385   2
  -5  -1   7 2468.06 170.024   4
   5   1  -7 2637.33 233.966   3
   5  -1  -7 2657.48 236.562   3
  -5  -1  -7 2560.01 179.203   4
  -5  -1  -8 2036.93 173.971   2
  -5  -1   8 1995.03 160.955   4
   5   1  -8 2054.55 216.599   3
   5  -1  -8 1921.36 210.337   3
  -5   1  -8 1778.52 171.256   4
  -5  -1  -8 2084.46 166.997   4
  -5   1  -8 1860.57 148.206   2
  -5  -1  -9 6248.81 306.834   2
  -5  -1   9 6083.91 292.263   4
  -5   1   9 5881.12 303.109   4
  -5   1  -9 6297.62 325.029   4
   5   1  -9 6554.36 392.334   3
   5  -1  -9 5397.63 355.887   3
  -5  -1  -9 7266.29 324.509   4
  -5  -1 -10 10.6699 34.4539   2
  -5  -1 -10 86.0335 50.5902   4
  -5  -1  10 47.2802 48.8150   4
  -5   1  10 72.3664 49.8766   4
   5   1 -10 104.476 66.5418   3
   5  -1 -10 114.122 54.1138   3
  -5   1 -10 31.7595 49.3768   4
  -5  -1 -11 25669.3 669.759   4
  -5  -1  11 24950.8 649.231   4
  -5   1  11 24760.8 664.941   4
   5   1 -11 26328.7 831.738   3
   5  -1 -11 22989.7 777.014   3
  -5   1 -11 24599.0 676.892   4
  -5   1 -12 2491.16 226.209   4
  -5  -1  12 3005.96 239.908   4
  -5   1  12 2451.65 219.970   4
  -5  -1 -12 2470.88 222.387   4
  -5   1 -13 1650.99 194.907   4
  -5  -1 -13 1787.98 193.508   4
  -5  -1  13 1918.69 201.734   4
   5  -1  13 2019.95 210.029   2
  -5   1  13 2089.68 208.015   4
  -5   1 -14-5.49753 55.7463   4
  -5  -1 -14-6.65433 44.5909   4
  -5  -1  14-18.0611 51.5865   4
  -5   1  14-53.9807 59.9098   4
   5  -1  14-15.6109 52.0584   2
   5   1  14 24.8176 58.3327   2
  -5   1 -15 8594.47 468.527   4
  -5  -1  15 7913.22 436.439   4
  -5  -1 -15 7796.25 430.862   4
   5  -1  15 7424.14 430.504   2
   5   1  15 7484.03 451.132   2
  -5   1 -16 1565.62 208.804   4
  -5  -1 -16 1763.34 217.112   4
   5  -1  16 1565.94 204.996   2
   5   1  16 1272.69 202.549   2
  -5   1 -17 1641.21 218.464   4
  -5  -1 -17 1731.12 220.505   4
   5  -1  17 1601.70 218.775   2
   5   1  17 1758.24 241.073   2
  -5   1 -18 14.7173 65.6264   4
  -5  -1 -18-26.9258 76.4893   4
   5  -1  18-20.0320 74.2559   2
   5   1  18-200.470 102.493   2
  -5   1 -19 6.05294 68.7415   4
  -5  -1 -19-14.4718 81.8414   4
   5  -1  19-78.1464 95.7272   2
   5   1  19-134.971 126.077   2
  -5   1 -20 270.603 111.455   4
  -5  -1 -20 315.802 109.428   4
   5  -1  20 547.416 149.853   2
   5   1  20 190.668 112.693   2
  -5   1 -21 566.440 151.824   4
  -5  -1 -21 937.552 190.193   4
   5  -1  21 868.068 187.746   2
  -5   1 -22 81.4319 80.8659   4
  -5  -1 -22-13.1734 80.8432   4
   5  -1  22 137.597 97.8611   2
   5   1  22-52.3228 107.234   2
  -5   1 -23 1464.08 251.516   4
  -5  -1 -23 1767.42 266.876   4
   5  -1  23 1826.82 288.014   2
   5   1  23 1517.21 267.954   2
  -5   1 -24 15.6248 112.277   4
  -5  -1 -24-19.4470 92.8412   4
   5  -1  24 187.689 93.2021   2
   5   1  24 36.1015 96.2521   2
   5  -1  25 121.288 114.734   2
   5   1  25 64.8570 104.733   2
   5  -1  26-128.378 105.535   2
  -5   2   0 46.9837 38.8051   1
  -5  -2   0-12.0547 41.0622   1
  -5  -2   1 29271.4 672.802   1
  -5   2   1 26537.9 515.787   1
  -5  -2  -1 29226.8 665.564   1
  -5   2  -1 27343.9 482.541   1
   5  -2   2 19512.0 395.816   1
  -5   2   2 19305.8 554.693   3
  -5  -2  -2 18808.8 536.014   1
  -5  -2   2 19289.9 555.721   1
   5  -2   3 5206.13 208.147   1
  -5  -2   3 5441.33 304.385   1
  -5   2   3 4659.84 276.275   3
  -5  -2   4 31918.6 738.696   1
  -5   2  -4 34228.5 500.249   2
   5   2  -4 32289.7 758.743   3
   5  -2  -4 32476.6 759.560   3
   5   2   4 32540.7 730.287   1
  -5   2   4 32381.6 731.584   3
   5  -2   4 33621.7 548.916   1
  -5  -2   5 31779.3 526.777   4
  -5   2  -5 29751.6 484.492   2
  -5  -2   5 32017.0 759.258   1
   5   2  -5 31326.3 767.090   3
   5  -2  -5 30296.0 753.789   3
   5   2   5 30940.6 721.108   1
  -5  -2  -5 31898.3 543.941   4
  -5   2  -6 2829.72 154.395   2
  -5  -2   6 2503.77 157.149   4
  -5  -2  -6 2235.08 183.473   2
   5   2  -6 2546.94 227.537   3
   5  -2  -6 2797.96 236.422   3
  -5  -2  -6 2584.12 164.908   4
  -5  -2   7 16106.4 420.209   4
  -5  -2  -7 15689.1 488.644   2
   5   2  -7 15758.7 575.060   3
   5  -2  -7 15224.4 563.440   3
  -5   2  -7 15223.2 374.799   2
  -5  -2  -7 15693.0 425.917   4
  -5  -2   8 11420.1 371.180   4
  -5  -2  -8 11525.4 425.121   2
   5   2  -8 11941.2 516.307   3
   5  -2  -8 12776.8 528.704   3
  -5  -2  -8 11502.0 381.744   4
  -5  -2  -9 4262.14 264.878   2
  -5  -2   9 4812.73 256.497   4
  -5   2  -9 3785.36 260.232   4
   5   2  -9 4661.43 332.262   3
   5  -2  -9 4394.77 323.636   3
  -5  -2  -9 4422.12 252.208   4
  -5  -2 -10 6610.55 324.345   4
  -5  -2  10 6709.65 322.469   4
  -5  -2 -10 6697.62 338.548   2
  -5   2  10 6260.64 332.089   4
   5   2 -10 6533.59 405.948   3
   5  -2 -10 6025.86 388.873   3
  -5   2 -10 5899.29 334.117   4
  -5  -2 -11 30317.3 721.991   4
  -5  -2  11 31102.5 724.532   4
  -5   2  11 29952.6 747.186   4
  -5  -2 -11 31830.2 760.441   2
   5   2 -11 29482.4 883.019   3
   5  -2 -11 29853.0 889.334   3
  -5   2 -11 29826.1 765.318   4
  -5  -2 -12 5920.42 333.206   4
  -5  -2  12 5561.69 322.580   4
  -5   2 -12 5755.51 347.822   4
  -5   2  12 5986.61 345.997   4
   5  -2 -12 6184.97 418.316   3
   5   2 -12 5816.09 409.627   3
  -5  -2  13 3928.36 281.831   4
  -5  -2 -13 3544.40 266.939   4
  -5   2  13 4563.90 311.088   4
   5  -2  13 4157.69 287.745   2
  -5   2 -13 4036.32 300.812   4
  -5   2 -14 19801.4 682.462   4
  -5  -2  14 19907.9 661.475   4
  -5  -2 -14 19833.3 656.171   4
  -5   2  14 20015.6 671.193   4
   5  -2  14 19895.8 656.480   2
  -5   2 -15 729.986 146.348   4
  -5  -2  15 1062.03 164.980   4
  -5  -2 -15 982.511 157.438   4
   5  -2  15 742.362 141.294   2
  -5   2 -16 2029.22 244.368   4
  -5  -2 -16 1717.42 212.105   4
   5  -2  16 1586.84 201.840   2
  -5  -2 -17 4465.04 345.699   4
   5  -2  17 4035.40 334.289   2
   5   2  17 4135.15 373.495   2
  -5   2 -17 3965.42 343.686   4
  -5   2 -18 21857.4 814.775   4
  -5  -2 -18 20861.8 762.017   4
   5  -2  18 19824.2 763.066   2
   5   2  18 18139.7 798.928   2
  -5   2 -19 2562.29 294.418   4
  -5  -2 -19 2955.60 301.469   4
   5  -2  19 2562.55 289.369   2
   5   2  19 2580.47 315.762   2
  -5   2 -20 11890.6 637.775   4
   5  -2  20 11524.2 624.099   2
   5   2  20 10573.1 653.105   2
  -5  -2 -20 10925.4 592.167   4
  -5   2 -21 2831.24 325.513   4
   5  -2  21 2259.64 295.142   2
   5   2  21 2312.79 316.458   2
  -5  -2 -21 2406.50 289.301   4
  -5   2 -22-13.3519 81.6068   4
  -5  -2 -22-5.74168 62.3396   4
   5  -2  22 119.502 110.420   2
   5   2  22 60.7868 97.6995   2
  -5   2 -23 7884.99 559.435   4
  -5  -2 -23 8468.71 570.111   4
   5  -2  23 6890.08 537.035   2
   5   2  23 7892.98 617.905   2
  -5   2 -24 6455.30 522.423   4
   5  -2  24 5906.39 515.903   2
  -5  -2 -24 5877.80 490.929   4
   5   2  24 5908.67 550.259   2
   5  -2  25 259.191 128.396   2
   5  -2  26 1371.12 270.938   2
  -5  -3   0-0.53405 49.7555   1
  -5   3   0-11.9990 30.3755   1
  -5  -3   1 51367.7 937.236   1
  -5   3   1 49806.4 647.992   1
  -5  -3  -1 51054.2 920.604   1
  -5   3  -1 48316.2 578.216   1
  -5  -3   2 965.641 133.128   1
   5  -3   2 1140.16 84.8878   1
  -5  -3   2 1007.79 132.184   3
  -5   3   2 1238.28 145.372   3
  -5  -3   3 13528.8 463.914   3
  -5   3   3 13399.5 461.400   3
   5  -3   3 13601.4 295.911   1
  -5  -3  -3 13796.5 288.377   4
  -5  -3   3 13158.3 489.086   1
  -5   3  -4 4991.35 168.820   2
  -5  -3   4 5051.99 184.231   4
  -5  -3   4 4824.35 302.157   1
   5  -3   4 4619.05 184.609   1
  -5  -3   4 5108.53 290.922   3
  -5   3   4 4431.19 270.480   3
  -5  -3  -4 4550.58 181.173   4
  -5   3  -5 40726.4 500.866   2
  -5  -3   5 43558.2 914.810   1
  -5  -3   5 43783.5 584.113   4
   5   3  -5 42304.3 893.769   3
   5  -3  -5 40501.7 871.354   3
   5  -3   5 40720.2 573.740   1
  -5  -3  -5 43286.9 596.790   4
  -5  -3  -6 2084.52 141.427   4
  -5  -3   6 2209.95 143.044   4
  -5  -3   6 2308.86 216.399   1
  -5  -3  -6 2104.20 188.886   2
   5   3  -6 2033.24 203.233   3
   5  -3  -6 2013.93 201.990   3
  -5  -3  -7 6627.79 272.364   4
  -5  -3   7 6269.19 256.279   4
  -5  -3  -7 5821.27 312.287   2
   5   3  -7 6639.14 376.243   3
   5  -3  -7 5781.53 346.961   3
  -5  -3   8 5269.21 253.317   4
  -5  -3  -8 5304.10 303.179   2
   5   3  -8 5007.64 335.505   3
   5  -3  -8 5153.73 338.427   3
  -5  -3  -8 5279.99 256.536   4
  -5  -3  -9 18580.0 576.067   2
  -5  -3  -9 19731.8 521.953   4
   5   3  -9 19402.5 678.149   3
   5  -3  -9 19110.0 671.926   3
  -5  -3   9 18714.4 504.978   4
  -5  -3 -10 1823.58 171.260   4
  -5  -3  10 1792.63 168.352   4
   5  -3  10 1679.99 157.334   2
   5   3 -10 1767.66 214.622   3
   5  -3 -10 1610.87 206.356   3
  -5   3 -10 1790.59 190.474   4
  -5  -3 -10 1560.63 172.554   2
  -5  -3 -11 14305.9 527.372   2
  -5  -3 -11 14400.7 490.609   4
   5  -3  11 13158.2 452.283   2
  -5   3  11 14135.3 524.986   4
  -5  -3  11 14662.7 496.441   4
   5   3 -11 14397.8 620.669   3
   5  -3 -11 13828.4 605.052   3
  -5   3 -11 13552.3 532.268   4
  -5  -3  12 457.978 96.1394   4
  -5   3  12 471.165 105.981   4
  -5  -3 -12 416.485 88.8964   4
   5   3 -12 434.036 113.422   3
   5  -3 -12 244.204 103.885   3
  -5  -3 -12 647.729 124.073   2
  -5   3 -12 241.742 89.9861   4
  -5  -3  13 1941.12 202.114   4
  -5  -3 -13 1580.23 180.425   4
  -5   3  13 1836.64 205.511   4
  -5   3 -13 1778.57 208.848   4
  -5  -3  14 1925.36 212.961   4
  -5  -3 -14 1893.89 208.251   4
   5  -3  14 1972.92 202.717   2
  -5   3 -14 1946.81 218.586   4
  -5   3 -15 12068.5 557.370   4
  -5  -3  15 12383.7 543.617   4
   5  -3  15 11701.4 507.492   2
  -5  -3 -15 12852.0 542.430   4
  -5  -3 -16 4015.69 315.531   4
   5  -3  16 3613.52 299.681   2
  -5   3 -16 4262.11 346.228   4
  -5   3 -17 278.685 117.505   4
  -5  -3 -17 437.485 117.094   4
   5  -3  17 440.615 113.059   2
  -5   3 -18 7618.87 493.161   4
   5  -3  18 8597.50 491.304   2
  -5  -3 -18 8060.95 473.990   4
  -5   3 -19 1140.10 199.530   4
  -5  -3 -19 1332.26 203.896   4
   5  -3  19 1093.37 191.263   2
  -5   3 -20 220.643 104.195   4
  -5  -3 -20 361.589 131.212   4
   5  -3  20 450.690 132.116   2
  -5   3 -21 2295.53 295.943   4
   5  -3  21 2090.55 275.868   2
  -5  -3 -21 2864.20 318.501   4
  -5   3 -22 1147.28 222.848   4
  -5  -3 -22 1317.94 218.210   4
   5  -3  22 1013.68 198.438   2
  -5   3 -23 210.840 106.109   4
  -5  -3 -23 209.965 103.440   4
   5  -3  23 24.8148 62.6399   2
  -5   3 -24 5088.16 463.636   4
   5  -3  24 4226.13 432.634   2
  -5  -3 -24 4515.55 432.483   4
   5  -3  25 800.485 201.062   2
   5  -3  26-69.9990 102.933   2
  -5  -4   0 28.9541 51.6166   1
  -5   4   0 0.70406 22.4728   1
  -5  -4   1 64087.0 1094.68   1
  -5  -4   1 63257.6 997.780   3
  -5   4   1 61861.2 983.163   3
  -5   4  -1 62881.1 563.717   1
  -5  -4  -1 66596.7 1103.47   1
  -5  -4  -1 65957.3 428.320   4
  -5  -4   2 19849.3 260.084   4
  -5  -4   2 19201.5 606.379   1
  -5  -4   2 18227.2 539.360   3
  -5   4   2 20049.2 559.419   3
  -5  -4  -2 19684.8 266.174   4
  -5  -4  -3 4811.19 152.923   4
  -5   4  -3 4441.20 121.787   2
  -5  -4   3 5019.07 152.097   4
  -5  -4   3 4926.65 312.620   1
  -5  -4   3 4646.00 273.608   3
  -5   4   3 3956.75 249.937   3
  -5  -4   4 5663.65 341.177   1
  -5  -4   4 5729.96 189.922   4
   5  -4   4 6412.22 180.691   1
  -5  -4  -4 5859.98 193.661   4
  -5   4  -4 6556.49 154.383   2
  -5  -4   4 5767.50 304.692   3
  -5   4   4 5989.92 311.004   3
  -5  -4  -5 55252.6 646.986   4
  -5  -4   5 53417.3 631.586   4
  -5  -4   5 54512.8 1058.42   1
   5  -4  -5 52594.6 994.039   3
   5  -4   5 51942.2 568.707   1
   5   4  -5 54651.8 1015.30   3
  -5  -4  -6 309.284 59.5306   4
  -5  -4   6 383.232 63.1453   4
   5   4  -6 425.740 99.0782   3
   5  -4  -6 338.140 95.2056   3
  -5  -4   6 430.677 100.833   1
  -5  -4   7 19923.5 457.572   4
  -5  -4  -7 20106.9 606.970   2
   5   4  -7 20048.3 651.397   3
   5  -4  -7 19954.0 648.869   3
  -5  -4  -7 21035.5 469.155   4
  -5  -4   7 20617.1 680.543   1
  -5  -4  -8 17841.6 458.510   4
  -5  -4  -8 17796.1 577.056   2
   5   4  -8 17227.3 623.721   3
   5  -4  -8 17954.7 628.749   3
  -5  -4   8 17029.4 453.169   4
  -5  -4   9 4862.99 260.213   4
  -5  -4  -9 5021.94 312.902   2
  -5  -4  -9 4716.44 252.844   4
   5   4  -9 5331.77 356.708   3
   5  -4  -9 4371.43 325.276   3
  -5  -4  10 7662.97 346.698   4
  -5  -4 -10 7490.25 333.628   4
   5  -4  10 7503.00 307.895   2
  -5   4 -10 7162.70 388.547   4
   5   4 -10 7763.56 447.391   3
   5  -4 -10 7514.92 435.678   3
  -5  -4 -10 7140.99 377.714   2
  -5  -4 -11 29538.8 784.034   2
  -5  -4  11 31094.8 723.721   4
  -5  -4 -11 32008.8 716.499   4
   5  -4  11 28785.4 636.637   2
   5   4 -11 29436.3 892.660   3
   5  -4 -11 30697.9 901.463   3
  -5   4 -11 28144.4 791.435   4
  -5  -4  12 1210.16 151.497   4
  -5  -4 -12 863.083 141.467   2
  -5  -4 -12 894.147 130.306   4
  -5   4  12 1085.74 156.458   4
   5   4 -12 726.460 151.086   3
   5  -4 -12 1065.92 183.877   3
  -5   4 -12 960.510 156.505   4
  -5  -4  13 7337.86 381.770   4
  -5  -4 -13 7194.14 373.392   4
   5  -4 -13 7321.09 475.579   3
  -5   4  13 7036.67 402.010   4
  -5   4 -13 7059.87 413.018   4
   5   4 -13 6938.72 463.399   3
  -5  -4  14 14738.0 562.970   4
   5  -4  14 14535.7 529.241   2
  -5  -4 -14 13978.6 537.236   4
  -5   4 -14 13978.7 596.073   4
  -5  -4  15 10702.4 501.993   4
   5  -4  15 9634.89 449.657   2
  -5  -4 -15 10409.8 482.798   4
  -5   4 -15 9979.36 515.897   4
  -5   4 -16 2457.03 265.048   4
   5  -4  16 2122.16 221.424   2
  -5  -4 -16 2216.43 233.812   4
  -5  -4 -17 20075.6 723.006   4
  -5   4 -17 19802.4 774.375   4
   5  -4  17 17672.1 665.376   2
  -5   4 -18 69.7093 89.1603   4
   5  -4  18 57.2270 54.2330   2
  -5  -4 -18 34.1919 69.8527   4
  -5   4 -19 3030.50 327.102   4
  -5  -4 -19 3223.56 313.726   4
   5  -4  19 2563.10 273.393   2
  -5   4 -20 5708.81 452.043   4
  -5  -4 -20 5851.56 436.288   4
   5  -4  20 5686.59 424.114   2
  -5   4 -21 7103.92 517.020   4
   5  -4  21 6728.27 477.163   2
  -5  -4 -21 6915.17 489.926   4
   5  -4  22 221.669 103.694   2
  -5  -4 -22 136.620 92.5326   4
  -5   4 -22 94.7287 100.778   4
  -5   4 -23 5086.80 458.828   4
   5  -4  23 4253.72 406.435   2
  -5  -4 -23 4819.20 433.755   4
   5  -4  24 4996.32 455.508   2
  -5  -4 -24 4673.10 442.100   4
   5  -4  25 419.670 149.086   2
   5  -4  26 5818.83 523.807   2
  -5   5   0 19.4928 21.2405   1
  -5  -5   0-16.6232 54.9121   1
  -5  -5   1 2300.35 191.893   3
  -5   5   1 2029.31 181.101   3
  -5  -5  -1 2244.08 216.093   1
  -5   5  -1 2114.39 83.4329   1
  -5  -5   1 2696.95 235.920   1
  -5  -5   2 32552.5 827.084   1
  -5  -5   2 31674.3 706.204   3
  -5   5   2 32071.7 705.394   3
  -5  -5   3 23.3505 16.1388   4
  -5  -5  -3 3.92432 16.9000   4
  -5  -5   3 27.1782 64.9898   1
  -5  -5   3-11.4069 43.0617   3
  -5   5   3 14.8943 41.9651   3
  -5  -5   4 22892.1 351.043   4
  -5  -5  -4 22012.6 335.407   4
  -5   5   4 22364.6 598.537   3
  -5  -5   4 23141.8 710.123   1
  -5  -5   4 23589.4 611.601   3
  -5  -5   5 2273.14 126.354   4
   5  -5   5 2075.02 91.3389   1
  -5  -5   5 2321.37 231.426   1
  -5  -5  -5 2268.49 124.001   4
   5   5  -5 2582.55 224.122   3
   5  -5  -5 2181.26 205.894   3
  -5  -5   6 23.5344 27.1346   4
  -5  -5  -6 4.26958 32.0097   4
   5   5  -6-38.0854 57.8186   3
   5  -5  -6-1.27346 41.1794   3
  -5  -5   6 12.0642 53.5244   1
  -5  -5  -7-19.5903 33.5372   4
  -5  -5  -7 3.16423 42.1202   2
  -5  -5   7 71.5933 69.4644   1
   5   5  -7 9.51592 54.7765   3
   5  -5  -7-18.5016 48.0671   3
  -5  -5   7 18.8477 31.7764   4
  -5  -5   8 15527.8 425.310   4
  -5  -5  -8 16483.9 577.585   2
  -5  -5   8 16589.5 636.294   1
   5   5  -8 15805.0 598.729   3
   5  -5  -8 16056.4 599.721   3
  -5  -5  -8 16165.5 426.434   4
  -5  -5   9 4837.51 253.521   4
  -5  -5  -9 5183.81 256.701   4
   5   5   9 4663.33 258.466   4
   5   5  -9 4511.32 332.910   3
   5  -5  -9 4786.38 339.971   3
  -5  -5  -9 5200.61 332.176   2
  -5  -5 -10 10700.6 484.052   2
  -5  -5 -10 10726.9 391.984   4
   5  -5  10 11098.4 354.368   2
   5   5  10 10468.7 407.813   4
   5   5 -10 10691.6 524.782   3
   5  -5 -10 10228.6 511.787   3
  -5  -5  10 10339.3 391.625   4
  -5  -5  11 26.1040 43.3093   4
  -5  -5 -11 9.29223 37.1651   2
   5   5  11-7.03016 37.5092   4
  -5  -5 -11-0.25023 43.9066   4
   5  -5  11 10.7235 32.3926   2
   5   5 -11 119.289 73.7351   3
   5  -5 -11-118.081 72.1857   3
  -5   5 -11 7.73638 66.0955   4
  -5  -5 -12 7068.43 405.118   2
  -5  -5  12 5948.71 331.585   4
   5  -5  12 6360.04 303.451   2
  -5  -5 -12 6240.18 331.930   4
  -5   5  12 6424.96 384.280   4
   5   5  12 6130.90 345.631   4
   5   5 -12 6594.27 437.721   3
   5  -5 -12 6065.63 418.935   3
  -5   5 -12 6572.87 400.704   4
  -5  -5  13 197.822 77.3020   4
   5  -5 -13 189.075 101.168   3
   5   5  13 136.137 67.4426   4
   5   5 -13 155.544 94.8338   3
  -5  -5 -13 235.503 78.8542   2
  -5   5 -13 245.001 101.840   4
  -5  -5 -13 284.305 88.4787   4
  -5  -5 -14 19773.5 638.432   4
  -5  -5  14 20202.3 663.505   4
   5   5  14 19299.1 667.696   4
   5   5 -14 19549.4 802.503   3
   5  -5 -14 18565.8 783.645   3
  -5   5 -14 19488.1 718.142   4
  -5  -5  15 157.490 80.3415   4
  -5   5 -15 283.844 104.939   4
   5  -5  15 320.439 88.1851   2
  -5  -5 -15 295.200 98.0792   4
   5   5  15 342.064 98.0770   4
  -5   5 -16 6942.81 450.805   4
   5  -5  16 6223.69 368.992   2
  -5  -5 -16 6811.71 407.690   4
  -5   5 -17 625.851 142.561   4
   5  -5  17 670.056 128.936   2
  -5  -5 -17 757.202 145.967   4
  -5   5 -18 2458.72 294.792   4
   5  -5  18 2220.95 243.126   2
  -5  -5 -18 2441.29 264.945   4
  -5   5 -19 124.587 102.961   4
   5  -5  19 74.6793 49.0631   2
  -5  -5 -19 217.401 89.2153   4
  -5   5 -20 5322.55 449.767   4
   5  -5  20 5677.93 415.109   2
  -5  -5 -20 5925.68 441.009   4
  -5   5 -21-87.9241 97.7912   4
   5  -5  21-62.8312 77.7989   2
  -5  -5 -21 4.43138 68.0919   4
  -5   5 -22 498.943 169.630   4
   5  -5  22 212.531 104.003   2
  -5   5 -23 692.448 179.686   4
   5  -5  23 779.291 182.865   2
  -5   5  23 798.071 204.342   2
   5  -5  24 8669.08 590.435   2
   5  -5  25 1294.00 240.232   2
  -5   6   0-3.11181 10.4959   2
  -5   6   0 10.1569 12.5386   1
  -5  -6   0 18.3848 48.8352   1
  -5  -6   1 26224.2 636.683   3
  -5   6   1 25485.0 629.302   3
  -5  -6  -1 26293.7 757.750   1
  -5  -6   1 25189.8 751.422   1
   5   6  -2 64.5953 62.3578   1
  -5  -6   2 45.6555 51.6066   1
  -5  -6   2 65.0936 45.4716   3
  -5   6   2 228.467 68.9300   3
  -5  -6   3 1440.04 185.995   1
  -5  -6   3 1454.40 152.259   3
  -5   6   3 1286.31 145.448   3
   5   6  -3 1436.62 186.846   1
  -5  -6   4 98.0524 71.3662   1
  -5  -6   5 33836.5 894.942   1
  -5  -6   5 33825.1 484.368   4
   5   6  -6-3.58083 55.0417   3
   5  -6  -6 19.6259 38.3918   3
  -5  -6   6 18.8836 59.7417   1
  -5  -6   6 16.5218 26.5057   4
   5  -6   6 4.57004 10.4334   1
  -5  -6   7 12305.6 559.362   1
   5   6   7 13112.8 370.980   4
  -5  -6  -7 12514.9 516.874   2
  -5  -6  -7 12441.2 342.545   4
   5   6  -7 12736.8 525.198   3
   5  -6  -7 12054.8 508.216   3
  -5  -6   7 12022.5 349.184   4
  -5  -6  -8 2080.99 218.085   2
  -5  -6  -8 1957.74 151.072   4
   5   6  -8 1872.62 208.386   3
   5  -6  -8 1886.25 211.107   3
  -5  -6   8 1863.07 152.283   4
   5   6   8 1897.37 155.435   4
  -5  -6   8 2255.76 246.173   1
  -5  -6  -9 6664.83 388.009   2
   5  -6   9 6672.31 238.783   2
   5   6   9 6634.53 303.926   4
   5   6  -9 6671.49 403.736   3
   5  -6  -9 6898.15 410.134   3
  -5  -6   9 6546.35 300.385   4
  -5  -6  -9 6151.61 281.831   4
  -5  -6   9 6891.65 433.016   1
   5  -6  10 3570.74 189.858   2
  -5  -6 -10 2921.36 206.638   4
  -5  -6 -10 2991.00 264.702   2
   5   6 -10 3080.82 285.099   3
   5  -6 -10 3465.94 298.918   3
  -5  -6  10 3102.70 294.284   1
   5   6  10 3047.50 218.231   4
  -5  -6  10 3225.31 223.971   4
  -5  -6 -11 39713.1 973.293   2
   5  -6  11 37872.0 671.711   2
  -5  -6  11 35891.9 781.665   4
  -5  -6 -11 36559.1 764.086   4
   5   6  11 36759.4 797.379   4
   5   6 -11 39437.5 1044.19   3
   5  -6 -11 39574.1 1038.42   3
  -5   6 -11 37410.4 956.823   4
  -5  -6  12 369.716 89.6922   4
  -5  -6 -12 481.333 128.018   2
   5  -6  12 335.693 71.7332   2
  -5  -6 -12 565.885 105.876   4
   5   6  12 395.307 93.1395   4
  -5   6 -12 274.992 100.795   4
   5   6 -12 626.890 142.987   3
   5  -6 -12 424.296 121.606   3
   5  -6 -13 1328.43 201.665   3
  -5  -6 -13 1052.08 147.097   4
  -5  -6  13 966.269 145.528   4
   5   6 -13 1130.79 190.498   3
   5   6  13 1275.17 167.275   4
  -5   6 -13 1395.88 195.931   4
  -5  -6 -14-15.1034 62.8679   4
  -5  -6  14-7.96138 52.8252   4
   5  -6 -14-188.100 90.7687   3
   5   6  14 51.0084 57.2345   4
   5   6 -14-76.9794 67.3786   3
  -5   6 -14 42.6605 80.0238   4
   5  -6  15 7791.93 383.204   2
  -5  -6 -15 7290.68 412.946   4
  -5  -6  15 7120.76 420.442   4
   5   6  15 7909.91 446.630   4
  -5   6 -15 8141.08 485.586   4
   5  -6  16 1530.84 181.694   2
  -5  -6 -16 1462.18 195.234   4
  -5   6 -16 1945.50 246.372   4
  -5   6 -17 8906.02 529.075   4
   5  -6  17 8986.73 452.677   2
  -5  -6 -17 9014.38 493.401   4
   5  -6  18 331.460 89.5874   2
  -5   6 -18 321.628 118.799   4
  -5   6 -19 135.003 87.8274   4
   5  -6  19 249.974 83.2508   2
  -5   6 -20 1209.54 221.357   4
   5  -6  20 1115.68 181.297   2
  -5   6  20 1628.28 263.950   2
  -5   6 -21 8492.92 576.387   4
  -5   6  21 8409.92 589.745   2
   5  -6  21 8109.66 506.477   2
  -5   6  22 2358.95 332.988   2
  -5   6 -22 2133.20 305.744   4
   5  -6  22 2260.29 278.870   2
  -5   6  23 11911.2 744.422   2
   5  -6  23 11038.5 633.750   2
   5  -6  24 27.1438 71.5544   2
   5   7   0-18.8859 54.7134   1
  -5  -7   0-39.8701 50.5148   3
  -5   7   0-29.2293 48.1162   3
  -5  -7   0-10.0850 55.6513   1
   5   7  -1 1006.61 158.356   1
  -5  -7   1 1003.25 157.592   1
  -5   7   1 1116.18 75.2725   2
  -5  -7   1 956.770 126.827   3
  -5   7   1 1015.33 126.598   3
   5   7   1 986.861 161.176   1
  -5   7   2 9458.12 250.611   2
   5   7   2 10057.1 498.145   1
  -5  -7   2 10086.3 497.997   1
  -5  -7   2 9615.33 380.575   3
  -5   7   2 9511.53 377.777   3
   5   7  -2 9556.43 481.046   1
  -5   7   3 391.808 60.7984   2
   5   7   3 370.567 103.943   1
  -5  -7   3 313.006 103.395   1
  -5  -7   3 531.196 93.1680   3
   5   7  -3 355.847 103.790   1
  -5   7   3 372.933 82.4136   3
  -5   7   4 9624.76 305.281   2
  -5  -7   4 9493.15 491.709   1
   5   7   4 9804.37 503.165   1
   5   7   5 858.679 159.956   1
  -5  -7   5 1215.41 181.793   1
  -5   7   5 780.900 97.3167   2
  -5  -7   6 1338.51 191.484   1
   5   7  -6 1129.40 154.899   3
   5  -7  -6 1338.07 168.335   3
   5   7   6 1294.42 190.330   1
   5   7   6 1323.07 104.481   4
  -5  -7  -7 2971.71 264.960   2
   5   7  -7 3078.77 261.343   3
   5  -7  -7 3005.69 257.780   3
   5   7   7 2816.78 282.023   1
  -5  -7   7 2983.03 284.641   1
   5   7   7 2716.45 165.653   4
  -5  -7   8 4133.84 340.193   1
  -5  -7  -8 4139.13 312.181   2
   5   7  -8 4139.91 311.072   3
   5  -7  -8 3979.03 303.317   3
   5   7   8 4026.30 218.036   4
  -5  -7   9 310.072 104.295   1
  -5  -7  -9 328.675 99.2948   2
   5   7  -9 338.186 73.5869   4
   5   7  -9 377.141 103.890   3
   5  -7  -9 151.501 73.0918   3
   5   7   9 345.732 74.2739   4
  -5  -7 -10 25683.0 796.866   2
   5  -7  10 26029.3 482.358   2
  -5  -7  10 25081.3 625.387   4
   5   7 -10 25131.6 814.250   3
   5  -7 -10 25713.7 814.933   3
  -5  -7  10 25492.9 865.917   1
   5   7  10 24464.0 605.335   4
   5  -7  11 4233.33 212.098   2
  -5  -7  11 3909.93 349.965   1
  -5  -7  11 4265.26 275.076   4
   5   7 -11 3801.90 328.174   3
   5  -7 -11 4426.81 350.626   3
   5   7  11 3939.11 257.699   4
   5  -7 -12 520.652 129.159   3
  -5  -7  12 766.275 127.003   4
   5  -7  12 658.736 92.7607   2
  -5  -7  12 644.619 143.081   1
   5   7 -12 563.003 102.541   4
   5   7 -12 875.757 175.893   3
  -5   7 -12 706.527 145.646   4
   5   7  12 827.209 125.606   4
   5  -7  13 284.588 65.7934   2
   5   7 -13 230.846 77.9415   4
   5  -7 -13-48.0449 63.8881   3
   5   7 -13 441.424 127.240   3
  -5  -7  13 333.240 100.651   4
  -5   7 -13 420.888 115.648   4
   5   7  13 145.427 66.9909   4
   5   7 -14 9713.30 450.365   4
  -5  -7  14 8685.54 450.550   4
   5   7  14 9367.74 457.565   4
  -5   7 -14 9212.97 516.868   4
   5   7 -14 9037.88 555.723   3
   5  -7 -14 9555.84 565.296   3
   5   7 -15-16.9630 53.0099   4
   5   7  15-36.2158 67.5191   4
  -5   7 -15-1.42831 61.7435   4
  -5  -7  15 70.0425 71.1926   4
  -5   7  15-19.3534 79.3618   2
   5  -7  16 6582.00 359.393   2
  -5   7 -16 7262.72 477.405   4
  -5   7  16 7821.34 493.539   2
  -5   7 -17 2544.95 291.233   4
   5  -7  17 2250.50 224.314   2
  -5   7  17 2531.58 296.461   2
   5  -7  18 740.281 138.536   2
  -5   7 -18 726.708 167.010   4
  -5   7  18 537.103 151.332   2
  -5   7  19 924.901 192.105   2
  -5   7 -19 682.571 168.926   4
   5  -7  19 818.815 155.612   2
  -5   7  20 13706.5 739.854   2
  -5   7 -20 13958.3 744.264   4
   5  -7  20 13304.8 611.602   2
  -5   7 -21 4206.02 420.119   4
   5  -7  21 3503.81 327.100   2
  -5   7  21 4408.31 434.337   2
  -5   7  22 1912.72 306.713   2
  -5   7 -22 1457.46 260.403   4
   5  -7  22 1067.80 192.674   2
   5  -7  23 464.894 137.005   2
   5   8   0 99.8482 82.3409   1
  -5  -8   0 82.3404 66.2290   1
  -5  -8   0 46.2092 42.4050   3
  -5   8   0-53.5789 53.7894   3
  -5   8   0-2.59898 9.26068   1
   5   8  -1 10165.2 512.593   1
   5   8   1 9976.41 512.688   1
  -5  -8   1 9791.22 385.405   3
  -5   8   1 10059.1 388.568   3
  -5  -8   1 10943.9 525.646   1
   5   8   2 13105.9 591.164   1
  -5   8   2 13027.3 305.416   2
   5   8  -2 13206.8 580.468   1
  -5  -8   2 13380.9 447.934   3
  -5   8   2 13010.0 443.949   3
  -5  -8   2 13793.3 597.978   1
  -5  -8   3-51.3363 69.8374   1
  -5   8   3-1.55819 27.9993   2
   5   8   3 32.7343 87.1210   1
   5   8  -3-192.286 87.7745   1
  -5  -8   4 9383.42 499.273   1
  -5   8   4 9432.50 312.499   2
   5   8   4 9697.10 522.666   1
  -5   8   5 15688.9 432.086   2
  -5  -8   5 15749.7 654.670   1
   5   8   5 14725.2 649.934   1
   5   8   5 15085.2 305.843   4
  -5   8   6 2245.16 174.270   2
  -5  -8   6 2436.03 263.192   1
   5   8   6 2346.57 266.841   1
   5   8   6 2502.28 141.370   4
  -5   8   7 2678.00 202.866   2
   5   8  -7 2854.60 162.068   4
  -5  -8  -7 2915.81 272.587   2
   5   8  -7 2752.86 246.578   3
   5  -8  -7 3106.51 258.082   3
   5   8   7 3134.83 310.682   1
  -5  -8   7 2893.77 293.229   1
   5   8   7 2939.79 170.635   4
  -5  -8  -8 24043.0 779.468   2
   5   8  -8 23957.2 506.140   4
   5   8  -8 24449.8 755.464   3
   5  -8  -8 22163.9 715.950   3
   5   8   8 23339.5 864.514   1
  -5   8   8 23588.2 627.900   2
   5   8   8 22974.9 517.732   4
  -5  -8   8 24820.0 856.528   1
  -5   8   9 7820.71 379.203   2
  -5  -8  -9 8329.55 464.372   2
  -5  -8   9 8283.17 507.858   1
   5   8  -9 8438.64 320.139   4
   5   8  -9 8590.72 463.294   3
   5   8   9 7780.98 320.186   4
   5  -8  -9 8343.57 452.998   3
  -5   8  10 1396.25 173.314   2
   5  -8  10 1286.71 101.754   2
  -5  -8  10 1545.55 229.419   1
   5   8  10 1398.70 147.093   4
   5   8 -10 1296.53 190.915   3
   5  -8 -10 1457.64 196.848   3
   5  -8  11 5486.20 229.191   2
   5   8 -11 4689.12 369.227   3
   5  -8 -11 5492.72 394.280   3
  -5  -8  11 4956.53 405.658   1
  -5   8  11 4972.79 333.094   2
   5   8  11 4849.02 284.449   4
  -5   8  12 2884.22 266.623   2
   5  -8  12 3269.89 192.487   2
   5   8 -12 3539.67 248.085   4
  -5   8 -12 3040.66 296.119   4
   5   8 -12 3695.41 340.439   3
   5  -8 -12 2882.85 298.918   3
   5   8  12 3225.81 245.807   4
  -5   8 -13 54.6633 78.2776   4
  -5   8  13 41.8476 52.1079   2
   5   8 -13 146.966 100.870   3
   5  -8  13 69.5125 39.2491   2
   5   8 -13 121.813 47.4597   4
   5  -8 -13 84.9593 71.6088   3
   5   8  13 117.327 57.6897   4
  -5   8  14 5923.07 407.364   2
   5   8 -14 6106.66 356.195   4
  -5   8 -14 6031.67 429.385   4
   5   8  14 5844.64 362.250   4
  -5   8  15 16304.3 695.632   2
   5   8 -15 14980.3 580.545   4
  -5   8 -15 16331.5 718.430   4
   5   8  15 15188.6 608.894   4
  -5   8  16-8.14855 74.5826   2
  -5   8 -16-30.5972 89.5172   4
   5   8 -16 6.59965 51.8173   4
   5  -8  16 21.8081 41.5087   2
  -5   8  17 9878.91 580.271   2
   5  -8  17 9338.25 443.956   2
   5   8 -17 9548.89 500.844   4
  -5   8 -17 9154.43 560.516   4
  -5   8  18 3788.57 376.074   2
   5  -8  18 3269.22 273.129   2
  -5   8 -18 3070.77 333.444   4
  -5   8 -19 1051.35 209.221   4
  -5   8  19 841.391 195.424   2
   5  -8  19 1023.61 167.029   2
  -5   8 -20 4350.45 420.866   4
   5  -8  20 3959.72 325.799   2
  -5   8  20 4008.42 410.606   2
  -5   8  21 10644.8 686.918   2
   5  -8  21 9094.17 515.769   2
  -5   8 -21 10458.6 661.310   4
  -5   8  22 8.21154 73.9480   2
   5   9   0-8.85281 65.0829   1
  -5   9   0 8.79321 11.1257   1
  -5  -9   0-15.8562 41.4471   3
  -5   9   0-13.0512 46.5862   3
   5   9  -1 3862.39 334.635   1
  -5  -9  -1 4300.15 258.525   3
  -5   9  -1 3805.03 243.291   3
   5   9   1 4423.46 354.953   1
  -5  -9   1 4393.15 348.368   1
  -5  -9   1 4233.87 248.120   3
  -5   9   1 4677.76 258.260   3
   5   9   2 6928.30 450.672   1
  -5  -9   2 7358.84 452.822   1
   5   9  -2 6497.78 422.861   1
  -5  -9   2 6886.06 314.354   3
  -5  -9   3 7.63238 55.3422   1
   5   9   3-63.3750 91.3842   1
   5   9  -3-36.7268 67.9194   1
  -5   9   4 1883.09 149.356   2
   5   9   4 1941.99 90.6319   4
  -5  -9   4 1944.25 240.946   1
   5   9   4 1929.81 246.608   1
   5   9   5 132.091 79.4232   1
  -5   9   5 192.052 60.3631   2
   5   9  -5 169.501 34.8916   4
  -5  -9   5 91.4048 67.1681   1
   5   9   5 217.688 40.0019   4
  -5   9   6 1936.34 169.097   2
  -5  -9   6 1964.66 244.899   1
   5   9  -6 2088.22 124.268   4
  -5  -9  -6 2474.43 254.485   2
   5   9   6 1990.35 257.899   1
   5   9   6 2031.04 127.847   4
   5   9   7 719.079 85.0537   4
   5   9  -7 767.692 85.8706   4
  -5  -9  -7 905.337 161.994   2
  -5   9   7 764.440 115.239   2
   5   9   7 848.113 179.866   1
  -5  -9   7 778.093 158.481   1
  -5   9   8 4783.00 292.315   2
  -5  -9  -8 4683.14 354.933   2
   5   9  -8 5078.63 230.572   4
   5   9  -8 5062.24 344.481   3
   5  -9  -8 4509.38 323.684   3
  -5  -9   8 4635.99 388.426   1
   5   9   8 5024.55 417.970   1
   5   9   8 4993.34 236.384   4
   5   9   9 173.353 54.2526   4
  -5   9   9 192.518 71.3256   2
   5   9  -9 61.1010 37.9880   4
  -5  -9   9 6.22718 49.7209   1
   5   9   9 281.397 124.058   1
   5   9  -9 46.7408 57.8986   3
   5  -9  -9 204.000 89.1797   3
   5  -9   9 76.2375 21.7380   1
  -5   9  10 8938.22 434.594   2
   5  -9  10 8880.84 237.844   2
   5  -9  10 8427.21 254.290   1
   5   9 -10 8959.08 493.075   3
   5  -9 -10 8472.74 474.834   3
  -5  -9  10 9181.91 557.020   1
   5   9  10 8263.00 346.784   4
   5  -9  11 4454.98 192.091   2
  -5   9  11 3848.93 301.288   2
   5   9 -11 4688.20 374.428   3
   5  -9 -11 4463.59 359.525   3
   5   9  11 4504.79 272.720   4
  -5   9  12-28.2306 55.5829   2
   5  -9  12-77.2912 36.3440   2
   5   9  12-1.17934 48.2284   4
   5   9 -12 46.5638 67.1773   3
   5  -9 -12 44.3358 57.9558   3
   5   9 -12-19.5987 54.1771   4
   5   9  13 1371.96 168.995   4
   5  -9  13 1279.82 125.880   2
   5   9 -13 1263.83 158.243   4
  -5   9  13 1240.42 189.555   2
   5   9 -13 1535.26 229.588   3
   5  -9 -13 1083.11 192.594   3
  -5   9 -13 850.259 169.150   4
  -5   9  14 7374.90 463.221   2
  -5   9 -14 7940.02 504.152   4
   5  -9  14 7347.97 319.237   2
   5   9 -14 7981.82 406.592   4
   5   9  14 7831.25 420.929   4
  -5   9  15 2315.83 275.402   2
   5   9 -15 2219.50 229.439   4
   5   9  15 2045.14 227.991   4
  -5   9 -15 2185.75 276.986   4
  -5   9 -16 1701.04 246.274   4
  -5   9  16 2214.13 279.460   2
   5   9 -16 2145.05 231.650   4
  -5   9  17 602.766 159.551   2
   5  -9  17 680.764 122.634   2
   5   9 -17 541.042 123.890   4
  -5   9 -17 630.437 156.949   4
  -5   9 -18 3584.59 365.601   4
   5  -9  18 2949.70 254.642   2
  -5   9  18 3175.95 352.592   2
   5   9 -18 3227.99 302.187   4
  -5   9 -19 264.923 125.664   4
  -5   9  19 289.535 131.099   2
   5  -9  19 4.54428 45.0269   2
  -5   9  20 8421.66 600.115   2
  -5   9 -20 8284.15 581.333   4
  -5   9 -21 2293.65 325.175   4
  -5   9  21 2258.55 327.392   2
  -5   9  22 2171.85 320.494   2
  -5  10   0-10.6321 12.8548   1
   5  10   0-14.8273 89.1301   1
  -5 -10   0-1.10537 45.6014   3
  -5  10   0 4.58133 40.4449   3
   5  10  -1 8058.84 495.145   1
  -5 -10  -1 8018.44 341.361   3
  -5  10  -1 7981.61 340.682   3
  -5 -10   1 8141.38 485.330   1
   5  10   1 7401.75 475.067   1
  -5  10   1 8223.48 249.586   1
  -5 -10   1 7569.63 319.435   3
  -5  10   1 8433.59 337.584   3
   5  10   2 52270.5 1277.82   1
  -5  10  -2 51958.1 874.437   3
  -5 -10   2 57246.4 1295.08   1
   5  10  -2 53061.1 1256.10   1
   5  10  -3 529.666 133.185   1
   5  10   3 566.472 144.403   1
  -5 -10   3 489.317 122.906   1
   5  10   4 27971.2 952.502   1
   5  10   4 29044.4 349.647   4
   5  10  -4 27934.7 331.818   4
  -5 -10   4 29979.4 954.586   1
   5  10  -5 6597.53 193.769   4
  -5  10   5 6688.09 309.007   2
   5  10   5 5626.30 437.899   1
   5  10   5 6469.78 198.744   4
  -5 -10   5 6665.37 456.262   1
  -5 -10   6 4176.97 362.366   1
   5  10  -6 4319.27 178.022   4
  -5  10   6 4203.83 255.701   2
  -5 -10  -6 4152.33 342.173   2
   5  10   6 4008.56 377.327   1
   5  10   6 4026.45 178.162   4
   5  10   7 318.452 61.8973   4
   5  10  -7 330.712 56.8882   4
  -5  10   7 287.791 82.5131   2
  -5 -10   7 335.426 118.681   1
   5  10   7 231.483 110.517   1
   5  10   8 31823.2 595.337   4
  -5  10   8 32776.3 792.221   2
   5  10  -8 32497.0 582.529   4
  -5 -10   8 32352.7 1032.53   1
   5  10   8 33377.2 1108.68   1
  -5  10   9 1896.18 203.537   2
   5  10  -9 1643.40 142.444   4
   5  10  -9 1883.64 221.772   3
   5 -10  -9 1869.92 217.036   3
   5  10   9 1997.32 282.442   1
   5  10   9 1832.80 156.872   4
   5 -10  10 10662.3 235.675   1
  -5  10  10 12164.3 524.877   2
   5  10 -10 11196.1 553.163   3
   5 -10 -10 11528.8 556.211   3
   5  10  10 12757.8 713.379   1
   5  10  10 11578.0 414.620   4
  -5  10  11 5320.08 361.073   2
   5 -10  11 5827.28 199.666   2
   5  10 -11 6125.06 423.781   3
   5 -10 -11 5941.46 412.482   3
   5 -10  11 5883.69 220.972   1
   5  10  11 5621.71 306.277   4
  -5  10  12 6584.61 415.760   2
   5 -10  12 6949.36 248.193   2
   5  10 -12 6811.98 344.182   4
   5 -10  12 6878.46 274.833   1
   5  10 -12 7154.78 474.893   3
   5 -10 -12 6957.65 462.421   3
   5  10  12 6229.57 340.482   4
   5  10  13 70.7076 56.3561   4
  -5  10  13 18.1259 60.3583   2
   5 -10  13 101.336 39.4425   2
   5  10 -13 56.4141 50.7987   4
  -5  10 -13-87.7698 107.185   4
   5  10 -13 25.7655 61.4977   3
   5 -10 -13 111.254 84.1081   3
   5 -10  13 88.7482 45.7727   1
  -5  10  14 20855.1 798.223   2
   5 -10  14 23535.7 544.331   2
   5  10 -14 24753.5 714.774   4
   5  10  14 23917.9 730.321   4
  -5  10 -14 23711.7 893.874   4
  -5  10  15 2255.82 277.194   2
   5  10 -15 1922.27 212.858   4
  -5  10 -15 2176.26 280.285   4
   5  10  15 2150.19 232.974   4
  -5  10  16 4496.47 398.862   2
   5  10 -16 4942.70 348.161   4
  -5  10 -16 5127.57 429.776   4
  -5  10 -17 1381.30 231.469   4
   5 -10  17 1657.65 179.132   2
  -5  10  17 1183.87 218.129   2
   5  10 -17 1676.84 215.395   4
  -5  10  18 5763.53 481.698   2
   5  10 -18 6114.73 415.597   4
  -5  10 -18 6181.47 486.450   4
  -5  10 -19 693.744 181.203   4
  -5  10  19 620.297 160.142   2
   5  10 -19 657.264 147.483   4
  -5  10  20 12975.6 763.536   2
  -5  10 -20 14022.5 763.203   4
  -5  10  21 1099.95 224.812   2
  -5  11   0-22.0658 14.9528   1
  -5 -11   0-28.3299 46.1828   3
   5  11   0-5.17279 88.4100   1
  -5  11   0-143.081 52.1873   3
   5  11  -1 10441.2 581.990   1
  -5 -11  -1 10033.5 368.535   3
  -5  11  -1 10395.2 369.701   3
   5  11   1 9753.83 567.493   1
  -5  11   1 9969.19 282.282   1
   5  11   2 9749.96 573.405   1
  -5 -11  -2 9627.46 375.944   3
  -5  11  -2 9429.05 360.788   3
  -5 -11   2 9624.39 548.201   1
  -5  11   2 10268.1 326.860   1
   5  11  -2 8948.12 534.617   1
   5  11   3 217.848 116.722   1
   5  11  -3 188.328 98.9446   1
  -5 -11   3 266.730 100.083   1
   5  11  -4 1112.70 66.6767   4
   5  11   4 1066.89 205.873   1
  -5 -11   4 1084.36 192.568   1
   5  11   4 1103.38 69.8411   4
   5  11  -5 17073.5 311.735   4
   5  11   5 17134.2 784.563   1
   5  11   5 17372.1 326.736   4
  -5 -11   5 17199.6 753.605   1
   5  11   6 529.035 67.6000   4
   5  11   6 470.919 141.767   1
  -5 -11   6 601.826 148.261   1
   5  11  -6 458.950 59.8395   4
  -5 -11   7 7008.99 494.999   1
   5  11  -7 6850.93 248.446   4
   5  11   7 6857.90 512.343   1
   5  11   7 6696.98 252.172   4
  -5  11   8 3966.88 286.430   2
   5  11  -8 3958.03 206.838   4
   5  11   8 3754.03 390.808   1
   5  11   8 3799.77 207.199   4
   5  11  -9 2407.00 174.860   4
  -5  11   9 2411.05 236.606   2
   5  11   9 2371.99 319.646   1
   5  11   9 2423.90 181.212   4
   5  11  10 490.459 91.3888   4
  -5  11  10 324.122 104.919   2
   5  11 -10 353.356 111.208   3
   5 -11 -10 331.081 104.438   3
   5  11  10 279.160 121.491   1
  -5  11  11 9520.73 496.452   2
   5  11 -11 9279.36 382.722   4
   5  11 -11 9580.11 530.915   3
   5 -11 -11 8543.45 500.311   3
   5  11  11 9721.30 653.548   1
   5 -11  11 8312.90 217.678   1
   5  11  11 9017.97 390.844   4
   5  11  12 1181.48 151.902   4
   5 -11  12 1122.97 103.640   1
   5 -11  12 1103.17 90.3862   2
   5  11 -12 1075.18 140.099   4
  -5  11  12 1065.19 173.813   2
   5  11 -12 1177.51 199.983   3
   5 -11 -12 913.913 183.074   3
   5 -11  13 4498.79 204.583   2
  -5  11  13 3766.24 338.199   2
   5  11 -13 4682.30 298.147   4
   5  11 -13 4914.55 407.818   3
   5 -11 -13 4733.86 396.878   3
  -5  11 -13 3823.21 362.796   4
   5  11  13 4381.57 297.595   4
   5  11  14 271.357 87.7889   4
   5 -11  14 330.111 63.5307   2
  -5  11  14 258.338 113.329   2
   5  11 -14 452.788 112.897   4
  -5  11 -14 236.051 114.929   4
  -5  11  15 3488.01 351.914   2
   5  11 -15 3886.45 297.615   4
  -5  11 -15 3892.09 375.984   4
  -5  11  16-57.2134 73.8529   2
   5  11 -16 32.2801 53.3416   4
  -5  11 -16 60.7699 86.2853   4
  -5  11  17 4341.52 411.392   2
   5  11 -17 4077.79 330.474   4
  -5  11 -17 4240.10 407.816   4
  -5  11 -18 70.6313 88.2570   4
  -5  11  18-18.5647 106.546   2
   5  11 -18 65.1001 62.5815   4
  -5  11 -19 70.7519 98.7620   4
  -5  11  19 19.0291 88.1306   2
   5  11 -19-50.0276 65.8676   4
  -5  11  20 2367.56 336.886   2
   5  11 -20 1955.49 256.520   4
  -5  11  21 1946.46 317.317   2
   5  12   0-19.3998 91.7781   1
  -5  12  -1 803.090 101.156   3
  -5  12   1 726.379 83.0332   1
   5  12   1 594.145 161.987   1
   5  12  -1 788.620 172.706   1
  -5 -12  -1 739.023 98.2221   3
   5  12   2 28266.4 1004.96   1
   5  12  -2 26637.1 958.401   1
  -5 -12  -2 26438.1 585.287   3
  -5  12  -2 27084.6 577.180   3
  -5  12   2 27290.9 554.522   1
   5  12  -3 347.864 113.525   1
  -5 -12  -3 230.712 68.0131   3
  -5  12   3 210.727 62.1468   1
  -5  12  -3 255.340 68.4183   3
   5  12   3 94.0117 87.5797   1
   5  12   4 8762.41 574.183   1
   5  12  -4 8451.22 184.154   4
   5  12   4 8775.70 196.691   4
   5  12   5 4798.21 434.143   1
   5  12  -5 5113.20 173.164   4
   5  12   5 5156.09 179.782   4
   5  12   6 1284.83 239.571   1
   5  12  -6 1579.40 110.459   4
   5  12   6 1509.26 111.035   4
   5  12  -7 3317.30 176.084   4
   5  12   7 3370.57 380.137   1
   5  12   7 3212.69 177.486   4
   5  12  -8 31028.5 574.174   4
   5  12   8 30369.4 1127.67   1
   5  12   8 30660.1 588.007   4
   5  12   9 764.046 107.340   4
   5  12   9 653.858 168.300   1
   5  12  10 12263.2 425.664   4
  -5  12  10 13188.9 577.519   2
   5  12  10 12866.8 764.477   1
   5  12  11-60.6861 45.6685   4
   5  12 -11 4.00184 48.3203   4
   5  12 -11-2.32558 67.3619   3
  -5  12  11-53.8872 61.4713   2
   5 -12 -11-21.8586 58.1393   3
   5  12  11 105.229 96.9015   1
   5  12 -12 2900.89 227.210   4
  -5  12  12 2329.73 266.046   2
   5  12 -12 3003.12 310.086   3
   5 -12 -12 2585.11 286.632   3
   5  12  12 2834.82 375.628   1
   5  12  12 3088.75 242.789   4
   5  12 -13 174.055 63.7060   4
  -5  12  13 135.520 93.2536   2
  -5  12 -13 88.7720 88.8112   4
   5  12 -14 15350.4 562.267   4
  -5  12  14 14633.9 702.366   2
  -5  12 -14 15280.6 749.233   4
   5  12 -15-116.410 63.6149   4
  -5  12  15-10.9153 87.6427   2
  -5  12 -15-16.8429 92.1706   4
   5  12 -16 1616.54 201.929   4
  -5  12  16 1428.37 239.764   2
  -5  12 -16 1160.89 219.175   4
  -5  12 -17 17.1381 94.3299   4
   5  12 -17-26.1430 58.2295   4
  -5  12  17-35.7658 77.6319   2
  -5  12 -18 2455.74 320.939   4
   5  12 -18 2605.35 274.914   4
  -5  12  18 2372.83 318.560   2
   5  12 -19 1375.44 210.127   4
  -5  12  19 1127.91 227.491   2
  -5  12 -19 1793.71 281.190   4
  -5  12  20 10535.2 711.807   2
   5  12 -20 9484.03 555.169   4
   5  13   0-40.3210 88.8009   1
  -5  13   1 83.9047 30.8921   1
   5  13   1 216.966 117.001   1
   5  13  -1 149.661 98.2866   1
  -5  13   2 13859.4 407.962   1
   5  13  -2 13244.5 692.204   1
   5  13   2 12976.9 701.827   1
  -5 -13  -2 13188.1 377.570   3
  -5  13  -2 13700.8 376.714   3
  -5  13  -3 896.397 105.351   3
  -5 -13  -3 746.321 100.002   3
   5  13  -3 642.925 168.079   1
   5  13   3 630.946 162.702   1
  -5  13   3 837.102 114.652   1
   5  13   4 8020.16 569.515   1
   5  13  -4 8081.58 183.095   4
  -5 -13  -4 8026.89 333.314   3
  -5  13  -4 8064.60 323.976   3
  -5  13   4 8548.17 378.134   1
   5  13   4 8229.97 191.428   4
   5  13   5 7664.04 220.054   4
   5  13   5 7988.16 575.849   1
   5  13  -5 7835.69 215.507   4
   5  13   6 6096.10 511.339   1
   5  13  -6 6451.47 221.785   4
   5  13   6 6416.08 227.744   4
   5  13   7 1073.38 104.504   4
   5  13   7 1176.62 227.475   1
   5  13  -7 1097.56 103.132   4
   5  13   8 6146.43 264.336   4
   5  13  -8 6225.93 259.413   4
   5  13   8 6024.77 525.768   1
   5  13   9 24.2667 78.3086   1
   5  13  10 1334.11 261.665   1
   5  13 -11 2572.02 201.441   4
   5  13  11 2581.38 364.293   1
   5  13 -12 3738.40 256.147   4
   5  13  12 3550.90 433.245   1
   5  13 -13-102.584 57.4516   4
   5  13  13-199.494 132.745   1
  -5  13 -13-72.2814 87.3488   4
   5  13 -14 1113.28 154.707   4
  -5  13  14 907.578 188.428   2
   5  13  14 1066.37 256.553   1
  -5  13 -14 962.541 203.576   4
   5  13 -15 2704.81 248.416   4
  -5  13  15 2408.52 301.378   2
  -5  13 -15 2558.45 322.754   4
   5  13 -16 1064.88 166.252   4
  -5  13  16 740.582 181.472   2
  -5  13 -16 847.113 205.086   4
  -5  13 -17 2326.89 313.229   4
  -5  13  17 1869.64 285.408   2
  -5  13 -18 470.104 162.154   4
  -5  13  18 331.695 141.078   2
  -5  13  19-191.780 120.297   2
   5  14   0-37.8364 74.3776   1
   5  14  -1 55.0945 78.3628   1
  -5  14   1-5.59735 20.3649   1
   5  14   1 19.2679 85.4497   1
   5  14  -2 1455.05 244.468   1
  -5  14   2 2233.12 169.587   1
   5  14   2 1535.92 257.476   1
   5  14   3-57.5157 95.2285   1
  -5  14   3 68.4216 48.1836   1
  -5 -14  -3 138.133 40.1476   3
   5  14   4 4344.24 437.304   1
  -5 -14  -4 4849.94 231.438   3
  -5  14  -4 4871.69 222.646   3
  -5  14   4 4894.18 294.600   1
   5  14  -5 1659.48 98.9922   4
  -5 -14  -5 1664.86 152.248   3
  -5  14  -5 1593.12 141.876   3
  -5  14   5 1510.89 173.276   1
   5  14   5 1783.65 290.050   1
   5  14  -6 211.742 45.1193   4
   5  14   6 179.666 119.987   1
   5  14  -7 2256.42 144.417   4
   5  14   7 2073.62 314.611   1
   5  14   8 2455.56 351.231   1
   5  14  -8 2617.23 168.671   4
   5  14   9 678.633 191.308   1
   5  14  10 834.942 216.302   1
   5  14  11 1226.95 259.501   1
   5  14  12 3849.76 459.772   1
  -5  14 -13-36.3543 74.7548   4
   5  14  13-25.3399 100.200   1
   5  14  14 4648.34 524.214   1
  -5  14 -14 4360.14 423.101   4
   5  14  15 2751.56 421.061   1
  -5  14 -15 3175.23 358.906   4
  -5  14 -16 567.025 169.646   4
   5  14  16 411.238 156.637   1
   5  15   0-24.7861 80.7087   1
   5  15   1 6360.26 529.327   1
   5  15  -1 6607.61 528.113   1
   5  15  -2 13297.4 741.705   1
  -5  15   2 12073.4 396.690   1
   5  15   2 12290.5 730.089   1
   5  15   3 99.1721 110.318   1
  -5  15   3 14.7609 38.5240   1
   5  15   4 990.193 224.037   1
  -5  15   4 860.644 127.314   1
  -5  15   5 657.451 125.078   1
   5  15   5 760.274 202.993   1
   5  15   6 146.557 112.247   1
  -5  15   6 326.945 96.9604   1
   5  15   7 245.524 128.095   1
   5  15   8 3355.37 418.497   1
   5  15   9 1746.65 304.169   1
   5  15  10 77.2615 110.974   1
   5  15  11 4398.49 499.400   1
   5  15  12 5516.84 568.353   1
  -5  15 -13-246.435 127.917   4
   5  15  13 53.5861 86.4581   1
  -5  15 -14 1508.49 259.060   4
   5  15  14 1047.94 264.187   1
  -5  15 -15 553.918 158.171   4
   5  16   0-113.035 107.841   1
   5  16  -1 21370.4 971.183   1
   5  16   1 20867.7 972.324   1
   5  16  -2-78.9663 96.6782   1
   5  16   2-118.004 106.753   1
   5  16   3 29.0972 80.9861   1
   5  16   4 240.600 132.383   1
   5  16   5 16020.0 886.435   1
   5  16   6-89.4584 106.782   1
   5  16   7 6715.27 599.540   1
   5  16   8 1.70246 77.5678   1
   5  16   9 3081.54 419.562   1
   5  16  10-191.335 132.034   1
   5  16  11 13538.2 894.240   1
   5  16  12 25.3480 87.4166   1
  -5  16 -12 24.9141 87.3488   4
   5  16  13 4254.86 519.588   1
  -5  16 -13 4567.90 449.814   4
  -5  16 -14 1026.32 221.096   4
   5  17   0 242.566 136.988   1
   5  17  -1 1176.93 251.170   1
   5  17   1 1131.25 249.774   1
   5  17   2 6348.64 566.345   1
   5  17   3-9.56701 110.240   1
   5  17   4 181.838 130.101   1
   5  17   5 312.198 144.669   1
   5  17   6 839.594 240.185   1
   5  17   7-149.880 130.652   1
   5  17   8 4726.94 520.770   1
   5  17   9 313.719 156.646   1
   5  17  10-78.6461 118.379   1
   5  17  11 53.5556 104.898   1
  -5  17 -12 3474.41 401.471   4
   5  18   0-69.3174 106.501   1
   5  18   1 14769.7 861.272   1
   5  18  -1 13819.8 818.981   1
   5  18   2 824.735 219.873   1
   5  18   3 1239.65 265.208   1
   5  18   4 114.289 146.689   1
   5  18   5 21458.5 1081.51   1
   5  18   6 191.841 119.383   1
   5  18   7 9398.05 737.243   1
   5  18   8-212.942 149.966   1
   5  18   9 1423.99 302.225   1
   5  19   0 0.82771 57.3195   1
   5  19   1-10.1031 139.379   1
   5  19   2 1635.79 308.330   1
   5  19   3-485.106 182.894   1
   5  19   4 361.289 168.003   1
   5  19   5 795.077 236.979   1
   5  19   6 2148.56 360.717   1
   5  20   1 3856.59 463.370   1
   5  20   2 354.386 151.579   1
   5  20   3-34.9206 151.211   1
   6   0   0 598.130 100.220   1
  -6   0   0 690.763 108.039   1
  -6   0  -1 12.6583 39.5462   1
   6   0   1-9.47115 38.9320   1
  -6   0   1-1.67270 41.0141   1
   6   0   2 151.722 55.4203   1
  -6   0  -2 125.670 54.0091   1
  -6   0   2 200.515 69.8359   1
  -6   0   3 12.0951 49.8657   1
   6   0   3 24.0733 40.3036   1
   6   0   4 12.2193 42.1001   1
  -6   0   4 1.34982 38.4538   1
   6   0   5-16.1562 42.2909   1
   6   0  -5 16.5506 44.9313   3
  -6   0  -6 12661.2 411.632   2
   6   0  -6 12472.9 535.707   3
   6   0   6 12266.3 451.689   1
  -6   0  -7 59.9207 44.7545   2
   6   0  -7-1.51703 52.3172   3
  -6   0  -8 6783.11 311.027   2
   6   0  -8 7079.83 421.470   3
  -6   0  -8 6355.35 318.466   4
  -6   0  -9 94.3707 46.6493   2
  -6   0   9 1.00652 36.6557   4
   6   0  -9-28.1180 72.4313   3
  -6   0  -9 29.7714 40.6388   4
  -6   0 -10 296.279 86.5710   4
  -6   0 -10 432.374 92.3518   2
  -6   0  10 422.957 90.8463   4
   6   0 -10 345.782 105.163   3
  -6   0 -11 16.4640 48.7747   4
  -6   0  11-27.7628 41.4605   4
   6   0 -11-1.88509 64.6910   3
  -6   0  12 636.282 119.509   4
   6   0 -12 403.999 121.964   3
  -6   0 -12 501.553 113.618   4
  -6   0 -13 23.3046 48.8166   4
  -6   0  13 36.3384 45.8305   4
   6   0 -13-35.8619 72.3934   3
  -6   0 -14 1772.49 210.400   4
  -6   0  14 1659.41 199.568   4
  -6   0 -15-2.42429 60.6852   4
  -6   0 -16 166.834 77.9495   4
  -6   0 -17-62.7256 98.0556   4
  -6   0 -18-63.3711 84.9117   4
  -6   0 -19-97.3742 85.0799   4
  -6   0 -20 1581.40 236.216   4
  -6   0 -21-36.3048 81.1620   4
  -6   0 -22 2357.19 300.400   4
  -6   0 -23-13.0580 75.1273   4
  -6   0 -24 38.7246 70.8831   4
  -6  -1   0 29929.4 697.225   1
  -6   1   0 28328.7 613.273   1
   6   1   0 29615.3 677.852   1
   6   1   1 20893.2 574.442   1
  -6  -1   1 21842.7 603.691   1
  -6   1   1 21085.2 536.876   1
  -6  -1  -1 20261.1 567.180   1
   6   1  -1 21616.2 585.672   1
  -6   1  -1 20607.5 512.889   1
   6  -1   1 21347.2 508.230   1
   6  -1   2 15281.6 439.128   1
  -6   1   2 15367.7 469.899   1
   6   1   2 15191.6 489.873   1
  -6   1  -2 15080.2 429.079   1
  -6  -1  -2 15359.7 488.513   1
  -6  -1   2 15589.5 516.908   1
   6   1   3 56385.4 949.348   1
  -6  -1   3 56023.3 1000.32   1
   6  -1   3 55320.8 835.175   1
  -6   1   3 57038.0 927.238   1
   6   1   4 268.441 71.9774   1
   6  -1   4 327.081 71.9357   1
  -6  -1   4 373.004 92.0270   1
   6   1   5 434.378 98.9017   1
   6  -1   5 570.590 95.0324   1
   6  -1  -5 553.117 115.697   3
  -6  -1   5 477.642 101.917   1
  -6   1  -6 8036.25 309.426   2
   6   1  -6 8327.59 438.907   3
   6  -1  -6 8222.90 433.990   3
  -6  -1  -6 8186.45 350.460   2
   6   1   6 8088.48 384.557   1
   6  -1   6 7768.29 335.998   1
  -6   1  -7 71339.6 927.880   2
  -6  -1  -7 72802.3 1057.07   2
   6   1  -7 72687.5 1317.22   3
   6  -1  -7 73023.7 1313.77   3
  -6  -1  -7 73942.3 1003.86   4
  -6   1  -8 1906.84 158.232   2
  -6  -1  -8 1845.02 172.900   2
  -6  -1   8 1947.27 165.622   4
   6   1  -8 1627.96 206.088   3
   6  -1  -8 1889.24 216.511   3
  -6  -1  -8 1834.15 167.606   4
  -6   1  -9 15983.6 464.215   2
  -6  -1  -9 16131.3 513.827   2
  -6  -1   9 16566.1 499.028   4
   6   1  -9 15913.6 649.722   3
   6  -1  -9 16048.7 652.016   3
  -6   1  -9 15701.7 533.191   4
  -6  -1  -9 16461.4 507.342   4
  -6  -1 -10 4245.74 270.881   2
  -6  -1  10 4054.47 256.699   4
  -6   1  10 3426.83 250.700   4
   6   1 -10 3951.32 333.196   3
   6  -1 -10 4038.01 337.749   3
  -6  -1 -10 3786.11 253.204   4
  -6   1 -10 3579.23 264.215   4
  -6  -1 -11 2419.71 209.152   4
  -6  -1  11 2562.84 212.700   4
  -6   1  11 2481.25 216.179   4
  -6  -1 -11 2300.85 205.721   2
   6   1 -11 2215.17 260.966   3
   6  -1 -11 2321.58 262.098   3
  -6   1 -11 2313.21 216.506   4
  -6  -1  12 12611.2 488.799   4
  -6   1  12 12539.3 502.727   4
  -6  -1 -12 12670.9 498.319   4
   6   1 -12 12220.3 617.344   3
   6  -1 -12 12393.8 622.858   3
  -6   1 -12 11722.8 499.407   4
  -6   1 -13 18351.7 638.941   4
  -6  -1 -13 19263.7 653.112   4
  -6  -1  13 19775.9 641.801   4
  -6   1  13 19287.5 643.663   4
   6   1 -13 18556.2 781.344   3
   6  -1 -13 19064.8 788.728   3
  -6  -1 -14 2099.49 225.523   4
  -6   1 -14 1722.82 206.921   4
  -6  -1  14 2086.23 221.201   4
  -6   1  14 1998.04 216.571   4
  -6  -1 -15 3006.32 276.702   4
  -6   1 -15 2920.25 276.022   4
  -6   1 -16 981.386 179.634   4
  -6  -1 -16 1122.23 177.768   4
  -6   1 -17 5412.67 403.292   4
  -6  -1 -17 5606.96 398.652   4
  -6   1 -18 6366.54 445.864   4
  -6  -1 -18 6781.07 449.304   4
  -6   1 -19 10942.2 599.311   4
  -6  -1 -19 11196.5 594.574   4
  -6   1 -20 161.933 80.6839   4
  -6  -1 -20 145.349 97.4002   4
   6  -1  20 9.88972 88.1116   2
  -6   1 -21 399.156 134.223   4
  -6  -1 -21 514.343 153.261   4
   6  -1  21 258.954 96.5349   2
  -6   1 -22 1274.66 226.255   4
  -6  -1 -22 1005.63 192.396   4
  -6   1 -23 2243.81 302.808   4
  -6  -1 -23 1865.19 273.847   4
  -6   1 -24 1565.12 264.440   4
  -6  -1 -24 1122.10 213.930   4
  -6  -2   0 4324.44 281.260   1
  -6   2   0 4552.68 232.629   1
   6   2   0 3981.08 264.104   1
  -6   2   1 1961.77 157.803   1
  -6  -2   1 2103.60 201.990   1
  -6  -2  -1 1868.36 185.158   1
   6   2   1 1825.53 180.516   1
  -6   2  -1 1678.69 137.403   1
  -6  -2   2 786.532 121.003   1
   6   2   2 1111.57 144.474   1
   6  -2   2 1272.22 116.271   1
  -6   2  -2 1109.91 109.730   1
  -6   2   2 1035.73 148.003   3
  -6  -2  -2 1173.99 147.097   1
  -6   2   2 1138.36 125.453   1
  -6  -2   3 17408.1 583.171   1
   6   2   3 16599.8 545.805   1
  -6   2   3 16315.7 559.536   3
   6  -2   3 15674.8 405.486   1
   6  -2   4 965.941 106.800   1
   6   2   4 1028.66 143.977   1
  -6  -2   4 911.674 137.205   1
  -6   2   4 1121.45 156.883   3
  -6  -2   5 15385.1 560.889   1
  -6   2  -5 15529.8 384.163   2
   6  -2   5 15339.8 424.117   1
  -6   2   5 15406.5 552.553   3
  -6  -2  -5 15309.4 403.564   4
  -6  -2   6 285.856 91.8478   1
  -6   2  -6 155.760 52.4710   2
  -6  -2   6 184.556 51.2164   4
   6   2  -6 113.150 68.1835   3
   6  -2  -6 109.718 68.2288   3
   6  -2   6 81.0999 52.1806   1
  -6  -2  -6 201.916 51.7734   4
  -6   2  -7 32413.2 577.828   2
  -6  -2   7 34715.1 638.310   4
  -6  -2  -7 34232.5 762.086   2
   6   2  -7 35695.4 927.440   3
   6  -2  -7 32803.7 884.753   3
  -6  -2  -7 34242.9 651.331   4
  -6  -2  -8 4746.72 287.893   2
  -6  -2   8 4713.84 248.666   4
  -6  -2  -8 4789.03 255.187   4
   6   2  -8 4434.91 334.355   3
   6  -2  -8 4743.06 346.642   3
  -6   2  -8 4783.27 233.554   2
  -6  -2  -9 16488.9 494.272   4
  -6  -2  -9 16707.8 546.721   2
  -6  -2   9 17060.6 490.566   4
   6   2  -9 17101.9 674.332   3
   6  -2  -9 15316.5 637.570   3
  -6  -2 -10 18.4267 45.6563   4
  -6   2 -10 98.8173 71.4231   4
  -6  -2 -10 24.1752 42.4881   2
  -6  -2  10 39.6208 38.0244   4
   6   2 -10 33.2003 62.5900   3
   6  -2 -10 166.493 91.1334   3
  -6  -2  11 6011.15 322.231   4
  -6   2  11 5754.96 341.722   4
  -6   2 -11 6007.49 359.742   4
   6   2 -11 5846.14 418.709   3
   6  -2 -11 6355.81 434.876   3
  -6  -2 -11 6136.66 345.201   2
  -6  -2 -11 6148.91 334.232   4
  -6  -2 -12 142.695 62.8458   4
  -6  -2  12 170.549 68.5293   4
  -6   2  12 282.427 80.8257   4
  -6   2 -12 436.683 110.393   4
   6   2 -12 332.217 110.057   3
   6  -2 -12 395.974 119.455   3
  -6  -2 -12 252.142 81.2223   2
  -6   2 -13 1166.69 171.598   4
  -6  -2 -13 1571.68 182.413   4
  -6  -2  13 1596.93 182.325   4
  -6   2  13 1545.48 191.837   4
   6   2 -13 1689.11 243.183   3
   6  -2 -13 1315.05 214.651   3
  -6   2 -14-17.9610 58.0031   4
  -6  -2 -14 19.8351 57.8439   4
  -6  -2  14-5.39914 50.9951   4
  -6  -2  15 9878.46 487.958   4
  -6   2 -15 10078.4 512.339   4
  -6  -2 -15 9848.69 485.265   4
  -6   2 -16 2117.36 250.009   4
  -6  -2 -16 1724.42 213.439   4
  -6  -2 -17-48.6085 83.3675   4
   6  -2  17-83.6916 83.0644   2
  -6   2 -17-54.6130 79.1121   4
  -6   2 -18 3065.69 318.386   4
  -6  -2 -18 2402.41 271.031   4
   6  -2  18 2451.59 280.725   2
  -6   2 -19 3870.59 363.765   4
  -6  -2 -19 3990.19 350.201   4
   6  -2  19 3391.71 333.596   2
  -6   2 -20-38.6109 95.9422   4
  -6  -2 -20-54.6468 71.6693   4
   6  -2  20 161.790 84.1254   2
  -6   2 -21 1877.17 269.311   4
  -6  -2 -21 1891.99 263.213   4
   6  -2  21 1668.99 257.122   2
  -6   2 -22 101.817 82.1444   4
  -6  -2 -22 51.5092 71.5416   4
   6  -2  22 191.679 116.991   2
  -6   2 -23 428.258 158.067   4
  -6  -2 -23 432.458 147.198   4
   6  -2  23 284.102 109.094   2
  -6  -2 -24 755.139 195.278   4
   6  -2  24 1209.33 245.391   2
  -6  -3   0 56753.1 1053.23   1
  -6   3   0 54338.6 740.076   1
  -6  -3   1 26878.2 731.596   1
  -6   3   1 27941.6 556.816   1
  -6  -3  -1 28199.4 738.462   1
  -6   3  -1 28185.8 507.699   1
  -6  -3   2 11130.8 473.350   1
  -6  -3   2 10878.6 456.072   3
  -6   3   2 10929.1 456.233   3
  -6  -3  -2 11249.9 465.667   1
  -6   3   2 11199.2 366.268   1
   6  -3   3 77349.1 808.543   1
  -6   3   3 75980.4 1207.25   3
  -6  -3   3 77177.7 1259.48   1
  -6  -3   4 18347.5 624.495   1
   6  -3   4 18777.1 414.321   1
  -6   3  -4 18249.8 366.506   2
  -6   3   4 18305.5 592.057   3
  -6  -3  -4 18904.3 397.392   4
  -6   3  -5 1869.16 121.228   2
  -6  -3   5 2104.18 135.613   4
  -6  -3   5 2050.05 214.792   1
  -6   3   5 1701.05 187.146   3
  -6  -3  -5 1984.95 136.410   4
   6  -3   5 1743.77 134.436   1
  -6   3  -6 41851.8 584.007   2
  -6  -3   6 41087.8 965.869   1
  -6  -3   6 43893.3 658.599   4
   6   3  -6 43408.7 1001.10   3
   6  -3  -6 41619.4 973.540   3
   6  -3   6 42123.9 678.880   1
  -6  -3  -6 43876.8 675.225   4
  -6  -3  -7 32956.7 611.310   4
  -6  -3   7 32148.0 592.547   4
  -6  -3  -7 31222.2 764.221   2
  -6   3  -7 31313.6 521.705   2
   6   3  -7 32754.8 889.656   3
   6  -3  -7 32478.3 883.130   3
  -6  -3   7 30277.6 840.464   1
  -6  -3   8 19636.9 491.778   4
  -6  -3  -8 20515.5 622.670   2
   6   3  -8 20326.2 718.667   3
   6  -3  -8 20070.9 709.677   3
  -6  -3  -8 19729.5 503.467   4
  -6  -3  -9 25762.3 616.376   4
  -6  -3  -9 25083.2 701.618   2
  -6  -3   9 24048.3 578.806   4
   6   3  -9 25040.0 815.823   3
   6  -3  -9 24554.9 810.895   3
  -6  -3 -10 17109.5 520.107   4
  -6  -3 -10 17579.6 595.401   2
  -6  -3  10 16828.2 513.814   4
  -6   3 -10 15516.6 577.067   4
   6   3 -10 17486.1 701.982   3
   6  -3 -10 17193.9 691.062   3
  -6  -3 -11 6620.01 373.897   2
  -6   3 -11 6094.66 371.747   4
  -6  -3 -11 5826.72 317.345   4
  -6  -3  11 5563.33 309.128   4
   6   3 -11 5837.15 418.546   3
   6  -3 -11 6886.73 450.534   3
  -6  -3 -12 28498.3 789.035   2
  -6  -3  12 27196.4 712.537   4
  -6  -3 -12 27235.6 713.279   4
  -6   3  12 27195.7 774.408   4
   6   3 -12 26953.2 920.304   3
   6  -3 -12 26929.0 921.361   3
  -6   3 -12 25976.3 780.217   4
  -6  -3  13 21928.7 667.608   4
  -6  -3 -13 22383.6 671.349   4
  -6   3  13 22167.1 715.824   4
   6   3 -13 22337.9 862.697   3
   6  -3 -13 21821.5 847.480   3
  -6   3 -13 21710.5 727.057   4
  -6  -3 -13 21917.4 708.964   2
  -6   3 -14 59.3243 61.6752   4
  -6  -3  14 78.9282 66.3406   4
  -6  -3 -14 41.5671 69.4323   4
  -6  -3 -15 7671.93 424.059   4
   6  -3  15 6752.82 397.289   2
  -6  -3  15 7747.42 435.738   4
  -6   3 -15 7121.64 440.605   4
  -6   3 -16 23946.4 824.592   4
  -6  -3 -16 25212.6 792.480   4
   6  -3  16 23480.4 765.789   2
  -6   3 -17 3120.62 315.426   4
  -6  -3 -17 2827.55 278.350   4
   6  -3  17 3033.98 289.290   2
  -6   3 -18 23287.5 882.774   4
  -6  -3 -18 21452.4 777.501   4
   6  -3  18 20676.1 775.134   2
  -6   3 -19 5229.96 424.242   4
  -6  -3 -19 4629.87 376.468   4
   6  -3  19 4208.42 364.983   2
  -6   3 -20 218.549 114.710   4
   6  -3  20 222.796 102.114   2
  -6   3 -21 905.095 199.737   4
  -6  -3 -21 1089.63 206.410   4
   6  -3  21 884.896 180.102   2
  -6   3 -22 13094.1 721.230   4
  -6  -3 -22 13803.5 708.210   4
   6  -3  22 13305.1 716.960   2
  -6   3 -23 1597.08 261.029   4
  -6  -3 -23 1108.69 206.980   4
   6  -3  23 1559.21 262.022   2
  -6  -3 -24 3434.12 377.596   4
   6  -3  24 3177.32 379.954   2
   6  -3  25 3851.73 428.103   2
  -6   4   0 249.323 51.0465   1
  -6  -4   0 199.364 82.7288   1
  -6   4  -1 81.0818 35.4128   1
  -6   4   1 136.901 43.8503   1
  -6  -4   1 223.394 85.7354   1
  -6  -4   1 157.564 68.1884   3
  -6   4   1 57.3129 52.1094   3
  -6  -4  -1 170.953 71.0278   1
  -6  -4   2 191.747 72.9400   3
  -6   4   2 382.963 94.5469   3
  -6  -4   2 284.582 85.8545   1
  -6  -4  -2 279.153 39.4734   4
  -6  -4   3 11211.7 249.386   4
  -6  -4   3 10879.1 494.161   1
  -6   4   3 9797.98 435.496   3
  -6  -4  -3 11533.8 261.309   4
  -6  -4  -4-2.08006 24.1446   4
  -6   4  -4 11.3267 19.5127   2
  -6  -4   4 3.67614 21.4382   4
  -6  -4   4 23.8443 52.2619   1
   6  -4   4 4.30281 21.4082   1
  -6   4   4 100.416 62.0850   3
  -6   4  -5 6038.22 183.816   2
  -6  -4  -5 5863.25 219.641   4
  -6  -4   5 5598.00 363.758   1
   6  -4   5 5826.28 214.159   1
  -6  -4   5 5619.92 209.538   4
  -6   4   5 5693.25 338.613   3
  -6  -4  -6 1741.75 133.389   4
  -6  -4   6 1510.91 120.973   4
   6   4  -6 1450.81 188.907   3
   6  -4  -6 2146.05 222.288   3
  -6  -4   6 1448.88 191.573   1
   6   4   6 1612.87 201.907   1
   6  -4   6 2059.95 136.670   1
  -6  -4   7 2794.51 266.459   1
  -6  -4  -7 2749.69 175.723   4
  -6  -4   7 2767.47 175.256   4
  -6  -4  -7 2411.66 223.685   2
   6   4  -7 2568.82 250.229   3
   6  -4  -7 2291.99 237.465   3
   6   4   7 2223.58 234.066   1
  -6  -4   8-7.79262 58.4886   1
  -6  -4  -8 9.54300 37.2944   4
  -6  -4   8-0.78167 39.8678   4
  -6  -4  -8 20.1141 41.0919   2
   6   4  -8-38.9683 77.0196   3
   6  -4  -8-96.9021 69.1377   3
  -6  -4   9 1159.53 130.153   4
  -6  -4  -9 1057.27 124.491   4
  -6  -4  -9 1105.60 155.437   2
   6   4  -9 1057.98 173.847   3
   6  -4  -9 883.105 160.151   3
  -6  -4  10 3262.24 224.239   4
  -6  -4 -10 3323.13 270.323   2
  -6  -4 -10 3063.55 219.181   4
   6   4 -10 3447.88 316.315   3
   6  -4 -10 3911.08 332.950   3
  -6  -4 -11 6064.26 318.497   4
  -6  -4  11 5887.56 318.841   4
  -6  -4 -11 6119.05 374.836   2
   6   4 -11 5082.43 394.917   3
   6  -4 -11 6470.34 440.112   3
  -6   4 -11 6421.19 392.836   4
  -6  -4  12 1640.34 179.259   4
  -6  -4 -12 1817.22 186.699   4
   6  -4 -12 1796.15 242.387   3
   6   4 -12 1418.09 213.412   3
  -6  -4 -12 1383.54 184.294   2
  -6   4 -12 1759.84 211.316   4
  -6  -4  13 4851.17 318.214   4
  -6  -4 -13 4419.79 295.016   4
   6   4 -13 4384.09 386.094   3
   6  -4 -13 4487.07 391.905   3
  -6   4 -13 3637.24 309.555   4
  -6  -4 -13 4365.04 326.212   2
  -6  -4  14 2125.32 220.044   4
  -6  -4 -14 1990.60 207.649   4
  -6   4 -14 1717.23 217.773   4
  -6  -4  15 8175.63 440.679   4
  -6  -4 -15 8587.84 439.650   4
   6  -4  15 6845.29 387.610   2
  -6   4 -15 7604.00 465.968   4
  -6  -4 -16 828.507 148.357   4
   6  -4  16 962.338 157.708   2
  -6   4 -16 1157.92 192.507   4
  -6  -4 -17 261.075 98.5974   4
   6  -4  17 393.507 114.228   2
  -6   4 -17 276.279 109.684   4
  -6   4 -18 393.713 127.371   4
  -6  -4 -18 185.056 87.4018   4
   6  -4  18 174.731 87.6160   2
  -6   4 -19 2465.63 302.092   4
  -6  -4 -19 2272.54 269.583   4
   6  -4  19 2103.27 256.782   2
  -6   4 -20 539.433 154.728   4
  -6  -4 -20 286.914 119.419   4
   6  -4  20 409.370 130.533   2
  -6   4 -21 1405.17 243.564   4
  -6  -4 -21 1314.15 216.461   4
   6  -4  21 1330.74 224.185   2
  -6   4 -22 1820.23 282.742   4
  -6  -4 -22 1482.32 235.371   4
   6  -4  22 1712.20 262.938   2
  -6   4 -23 224.973 147.375   4
  -6  -4 -23 120.687 97.8358   4
   6  -4  23 323.843 126.279   2
  -6  -4 -24-146.840 112.150   4
   6  -4  24-56.6442 83.8591   2
   6  -4  25 200.677 110.889   2
  -6   5   0 43914.5 559.272   1
  -6  -5   0 42894.5 990.557   1
  -6   5   1 1396.48 109.963   1
  -6  -5   1 1308.69 175.218   1
  -6   5   1 1321.92 161.266   3
  -6  -5   1 1166.38 151.831   3
  -6  -5  -1 1487.26 186.929   1
  -6   5  -1 1337.57 86.4109   1
  -6  -5  -2 11256.5 189.646   4
  -6  -5   2 10609.0 501.582   1
  -6  -5   2 10314.6 180.297   4
  -6   5   2 11216.9 458.210   3
  -6   5  -3 32046.9 297.805   2
  -6  -5   3 31041.1 375.321   4
  -6  -5  -3 32720.9 384.748   4
  -6  -5   3 33000.5 888.475   1
  -6   5   3 32316.1 778.962   3
  -6  -5   4 10592.9 249.684   4
  -6  -5  -4 10638.8 250.917   4
  -6  -5   4 10630.0 508.797   1
  -6   5   4 10578.5 446.794   3
  -6  -5   5 60.5016 29.3902   4
  -6  -5  -5 97.0240 40.3563   4
  -6  -5   5 130.257 77.4128   1
   6  -5   5 48.2705 21.0060   1
  -6  -5   6 44749.3 628.021   4
  -6  -5   6 44884.1 1070.97   1
  -6  -5  -6 46043.3 634.188   4
   6  -5  -6 45213.7 1018.24   3
   6  -5   6 44991.3 546.044   1
  -6  -5   7 4586.42 222.674   4
  -6  -5  -7 4662.97 221.003   4
   6   5  -7 4517.99 334.964   3
   6  -5  -7 4708.66 340.904   3
  -6  -5  -7 4360.18 309.994   2
  -6  -5   7 4599.03 351.599   1
   6   5   7 4815.96 363.472   1
   6  -5   7 4828.80 199.713   1
  -6  -5   8 1915.32 155.783   4
  -6  -5  -8 1817.78 146.539   4
  -6  -5  -8 2090.89 218.315   2
   6   5  -8 1944.31 227.674   3
   6  -5  -8 1881.60 222.367   3
  -6  -5   8 1992.46 235.089   1
  -6  -5   9 6278.97 293.930   4
  -6  -5  -9 6462.46 288.507   4
  -6  -5  -9 6849.65 396.374   2
  -6  -5   9 6536.03 428.467   1
   6   5  -9 6667.04 426.232   3
   6  -5  -9 6722.16 424.148   3
  -6  -5 -10 26347.6 780.829   2
  -6  -5 -10 25643.2 603.716   4
  -6  -5  10 24536.7 849.080   1
  -6  -5  10 25608.1 617.644   4
   6   5 -10 25163.4 848.334   3
   6  -5 -10 24899.9 839.453   3
  -6  -5 -11 1195.99 174.311   2
  -6  -5 -11 1259.28 148.471   4
  -6  -5  11 1146.71 141.874   4
   6   5 -11 1173.86 189.927   3
   6  -5 -11 1184.56 194.806   3
  -6  -5  12 30932.2 748.986   4
  -6  -5 -12 30622.1 870.667   2
  -6  -5 -12 30261.1 727.384   4
   6   5 -12 31542.4 1005.79   3
   6  -5 -12 31537.7 1003.73   3
  -6   5 -12 30705.4 891.620   4
  -6  -5  13 4663.15 305.401   4
  -6  -5 -13 5218.60 315.549   4
   6   5 -13 4946.08 412.162   3
   6  -5 -13 5109.01 415.265   3
  -6   5 -13 4779.31 359.869   4
  -6  -5 -14 159.225 71.8420   4
  -6  -5  14 10.8538 49.9395   4
  -6   5 -14 71.2475 76.1784   4
  -6   5 -15 204.355 92.4572   4
  -6  -5 -15 293.417 89.8262   4
   6  -5  15 457.569 102.529   2
  -6  -5  15 438.091 109.915   4
  -6  -5 -16 29332.2 847.471   4
   6  -5  16 28160.1 796.408   2
  -6   5 -16 29028.1 937.251   4
  -6   5 -17-84.0556 84.1802   4
  -6  -5 -17-23.7787 67.8974   4
   6  -5  17 93.1764 66.5510   2
  -6   5 -18 14384.8 697.006   4
  -6  -5 -18 13818.2 623.446   4
   6  -5  18 13232.6 594.044   2
  -6   5 -19 740.276 167.161   4
  -6  -5 -19 582.707 136.544   4
   6  -5  19 815.370 162.573   2
  -6   5 -20 6114.47 489.690   4
   6  -5  20 5161.93 401.989   2
  -6  -5 -20 5701.49 432.164   4
  -6   5 -21 177.030 107.313   4
  -6  -5 -21 53.3879 84.0528   4
   6  -5  21 100.330 73.0816   2
  -6   5 -22 25757.0 1033.88   4
   6  -5  22 25643.0 957.354   2
  -6  -5 -22 26948.0 992.833   4
  -6  -5 -23-72.1543 91.5963   4
   6  -5  23 118.973 105.339   2
   6  -5  24 2663.38 330.005   2
  -6  -6   0 130.289 70.1821   1
  -6   6   0 295.519 43.2391   1
  -6  -6   1 185.481 91.4035   1
  -6  -6   1-3.61778 40.1309   3
  -6   6   1 55.9554 51.4553   3
  -6  -6  -1 68.5056 63.6273   1
  -6  -6   2 1043.29 170.419   1
  -6   6   2 753.217 126.157   3
  -6  -6   3 691.613 139.319   1
  -6   6   3 661.732 117.812   3
  -6  -6   4 1086.85 171.452   1
  -6  -6  -4 1046.43 70.1862   4
  -6  -6   4 1020.16 72.1077   4
  -6   6   4 1246.55 157.487   3
  -6  -6   5 490.262 123.530   1
  -6  -6  -5 320.526 45.9614   4
  -6  -6   5 536.746 63.3701   4
  -6  -6  -6 5296.44 202.116   4
   6   6   6 5340.53 389.568   1
  -6  -6   6 5506.71 390.427   1
  -6  -6   6 5507.00 214.289   4
  -6  -6   7 1474.35 211.039   1
  -6  -6   7 1491.33 123.827   4
  -6  -6  -7 1337.83 114.219   4
   6   6  -7 1498.21 195.033   3
  -6  -6  -7 1459.93 189.604   2
   6  -6  -7 1229.22 178.517   3
   6  -6   7 1163.47 83.0649   1
   6   6   7 1436.38 208.553   1
  -6  -6   8 13.5156 30.7816   4
  -6  -6  -8 30.4611 28.8455   4
  -6  -6  -8-8.80046 68.4445   2
  -6  -6   8-45.9113 61.6873   1
   6   6   8 27.6628 59.8179   1
   6   6  -8 51.2738 58.2406   3
   6  -6  -8 41.3029 63.4883   3
  -6  -6   9 2789.52 192.606   4
  -6  -6  -9 3119.72 278.675   2
  -6  -6  -9 2743.93 187.211   4
   6   6  -9 2812.75 280.605   3
   6  -6  -9 3029.71 289.685   3
  -6  -6   9 2866.43 294.052   1
  -6  -6  10 1852.21 243.153   1
  -6  -6 -10 1937.38 223.204   2
  -6  -6 -10 1924.06 169.210   4
   6   6 -10 1828.60 232.798   3
   6  -6 -10 2085.65 247.471   3
  -6  -6  10 1779.59 165.690   4
  -6  -6 -11 14317.3 476.511   4
  -6  -6  11 13832.1 669.459   1
   6   6 -11 14119.7 658.201   3
   6  -6 -11 13834.4 647.689   3
  -6  -6  11 13808.1 479.966   4
  -6  -6 -12 1659.70 174.933   4
   6  -6 -12 1971.99 255.293   3
   6   6 -12 1847.20 249.551   3
  -6  -6  12 2021.38 196.327   4
  -6   6 -12 2111.51 244.107   4
  -6  -6  13 91.2918 52.8500   4
  -6  -6 -13 47.1807 44.7132   4
   6   6 -13-133.568 83.2648   3
   6  -6 -13-23.0320 53.4447   3
  -6   6 -13-37.9723 80.0445   4
  -6  -6  14 171.022 71.8532   4
  -6  -6 -14 51.4747 50.2221   4
  -6   6 -14 192.555 84.2113   4
  -6  -6 -15 762.619 137.569   4
   6  -6  15 1022.62 141.923   2
  -6   6 -15 1087.24 187.585   4
  -6  -6  15 987.786 159.476   4
  -6   6 -16 1741.82 237.470   4
   6  -6  16 1723.92 191.137   2
  -6  -6 -16 1276.98 185.076   4
   6  -6  17 1416.79 185.535   2
  -6  -6 -17 1775.81 221.727   4
  -6   6 -17 1434.10 225.889   4
  -6   6 -18 156.818 103.551   4
  -6  -6 -18-38.1864 81.4078   4
   6  -6  18 160.879 78.0845   2
  -6   6 -19 685.589 168.882   4
  -6  -6 -19 735.007 163.066   4
   6  -6  19 762.227 153.822   2
  -6   6 -20 64.3609 108.055   4
  -6  -6 -20-14.6682 97.4067   4
   6  -6  20 37.0120 69.1097   2
  -6   6 -21 1653.70 267.186   4
   6  -6  21 1429.46 222.937   2
  -6   6 -22 283.808 148.834   4
   6  -6  22 348.893 128.325   2
  -6   6  22 438.966 149.960   2
   6  -6  23 3760.02 371.910   2
  -6   7   0 358.032 34.3207   2
  -6  -7   0 435.157 92.5388   3
  -6   7   0 359.777 87.9061   3
  -6   7   0 354.043 40.0147   1
   6   7   0 390.679 111.464   1
  -6  -7   0 442.294 109.216   1
  -6   7   1 4679.21 152.601   2
   6   7  -1 4567.96 349.237   1
  -6  -7   1 4667.92 298.057   3
  -6   7   1 4577.62 290.811   3
   6   7   1 4355.54 342.102   1
  -6  -7   1 4443.35 345.386   1
  -6  -7   2 351.424 105.370   1
   6   7  -2 169.589 73.9569   1
  -6   7   2 238.717 72.1533   3
   6   7   2 165.650 78.7351   1
  -6  -7   3 2873.70 283.014   1
   6   7   3 2942.33 290.821   1
  -6   7   3 2757.92 228.334   3
   6   7  -3 2765.69 275.936   1
   6   7   4 1721.51 222.726   1
  -6  -7   4 2167.34 250.022   1
   6   7   5 1451.41 212.912   1
  -6  -7   5 1544.51 211.339   1
  -6  -7   6 8470.68 494.795   1
   6   7   6 7923.34 485.946   1
  -6  -7   7 187.257 89.7210   1
  -6  -7  -7 145.417 61.0511   2
  -6  -7   7 183.065 47.0824   4
   6   7   7 127.780 67.0957   1
   6  -7   8-6.75627 12.4613   1
  -6  -7  -8-133.966 75.9397   2
   6   7  -8-44.1258 80.2159   3
   6  -7  -8-136.582 70.1033   3
   6   7   8 72.8022 64.4377   1
  -6  -7   8 13.3446 50.6355   1
  -6  -7   8 21.5221 39.9079   4
  -6  -7   9 1132.99 127.183   4
  -6  -7   9 1020.33 189.475   1
  -6  -7  -9 1211.66 178.797   2
   6   7   9 846.773 182.858   1
   6   7  -9 1103.22 179.592   3
   6  -7  -9 945.102 162.988   3
   6   7 -10 5131.57 388.641   3
   6  -7 -10 4429.65 357.359   3
  -6  -7  10 4427.65 381.527   1
  -6  -7  10 4426.10 263.044   4
  -6  -7  11 1710.77 174.289   4
   6   7 -11 1676.17 235.783   3
   6  -7 -11 1454.32 217.775   3
   6   7 -12 9080.15 548.054   3
   6  -7 -12 9343.22 550.518   3
  -6   7 -12 8901.00 507.393   4
  -6  -7  12 8385.92 400.413   4
  -6   7 -13 493.838 127.923   4
   6   7 -13 437.874 127.830   3
   6  -7 -13 543.449 146.754   3
  -6  -7  13 623.876 120.660   4
  -6  -7  14 55.1026 38.4700   4
  -6   7 -14-56.4360 82.5785   4
  -6  -7  15 8070.87 451.956   4
  -6   7 -15 8049.60 510.924   4
   6  -7  16 12095.3 490.631   2
  -6   7 -16 13180.2 659.317   4
  -6   7 -17 1154.90 207.767   4
   6  -7  17 720.021 133.532   2
  -6   7 -18 4499.72 402.158   4
   6  -7  18 3670.10 295.247   2
  -6   7 -19 785.567 182.290   4
   6  -7  19 983.786 166.539   2
  -6   7  19 846.473 187.800   2
  -6   7 -20 4099.76 403.079   4
   6  -7  20 3852.53 332.916   2
  -6   7  20 4040.58 400.115   2
  -6   7 -21 178.372 107.377   4
  -6   7  21 311.751 143.863   2
   6  -7  21 200.004 83.2371   2
  -6   7  22 14647.1 812.514   2
  -6  -8   0 1802.28 187.639   3
  -6   8   0 1764.28 183.973   3
  -6  -8   0 1771.73 229.046   1
   6   8   0 2138.48 252.421   1
   6   8   1 386.914 109.231   1
  -6   8   1 380.795 45.3542   2
   6   8  -1 300.717 91.9018   1
  -6  -8   1 308.711 84.6541   3
  -6   8   1 498.250 104.834   3
  -6  -8   1 363.361 106.515   1
  -6  -8   2 704.908 149.433   1
  -6   8   2 768.556 73.1734   2
   6   8  -2 675.237 148.959   1
  -6   8   2 849.989 129.121   3
   6   8   2 709.510 156.236   1
  -6   8   3 115.306 37.8956   2
   6   8  -3 94.2560 72.5847   1
  -6  -8   3 126.880 82.2865   1
   6   8   3 108.027 74.4143   1
  -6   8   3 61.3373 43.6784   3
  -6   8   4 573.189 81.2228   2
   6   8   4 531.078 131.066   1
  -6  -8   4 637.246 148.494   1
  -6   8   5 343.651 69.1404   2
   6   8   5 298.694 110.056   1
  -6  -8   5 318.726 107.341   1
  -6   8   6 2860.24 196.590   2
  -6  -8   6 2918.64 301.061   1
   6   8   6 2764.23 302.306   1
  -6  -8   7 24.8058 65.2316   1
  -6  -8  -7 12.5055 58.4962   2
  -6   8   7 84.4758 44.1952   2
   6   8   7 107.762 80.2863   1
  -6  -8   8 661.448 155.381   1
   6   8  -8 671.786 144.380   3
  -6  -8  -8 867.201 158.172   2
   6  -8  -8 643.573 139.824   3
   6   8   8 549.130 148.610   1
  -6   8   8 634.350 109.702   2
   6  -8   9 650.310 51.9951   1
   6   8  -9 1239.42 190.636   3
   6  -8  -9 769.624 152.260   3
   6  -8   9 627.948 55.6065   1
  -6  -8   9 1089.78 195.212   1
   6   8   9 1046.75 200.714   1
  -6   8   9 741.687 123.318   2
   6   8 -10 5453.18 406.115   3
   6  -8 -10 5253.66 392.245   3
  -6   8  10 5218.20 325.085   2
  -6   8  11 210.542 78.9499   2
   6   8 -11 246.951 90.6627   3
   6  -8 -11 168.115 73.7570   3
   6   8  12 416.977 97.5689   4
   6   8 -12 675.178 163.437   3
   6  -8 -12 429.711 122.485   3
  -6   8  12 434.554 119.404   2
  -6   8  13 2443.86 254.529   2
   6   8  13 1853.16 199.520   4
  -6   8 -13 2061.99 257.900   4
  -6   8 -14 432.795 128.880   4
   6   8  14 254.536 81.0976   4
  -6   8  14 384.744 110.783   2
   6   8  15 1892.97 223.305   4
  -6   8 -15 1572.89 236.792   4
  -6   8  15 1743.03 236.529   2
  -6   8 -16 489.878 140.624   4
  -6   8  16 822.372 168.895   2
  -6   8 -17 1134.34 198.482   4
  -6   8  17 1711.70 247.797   2
   6  -8  17 1346.23 169.402   2
  -6   8 -18 446.024 138.957   4
  -6   8  18 252.610 120.318   2
   6  -8  18 431.648 105.858   2
  -6   8 -19 1270.00 232.595   4
  -6   8  19 1171.26 221.283   2
   6  -8  19 1011.19 168.696   2
  -6   8  20-111.676 94.1712   2
  -6   8 -20 38.9523 61.1627   4
  -6   8 -21 243.721 103.868   4
  -6   8  21 390.861 148.313   2
  -6   8  22 2344.13 335.953   2
   6   9   0 6417.09 448.731   1
  -6  -9   0 6387.59 342.711   3
  -6   9   0 5918.30 326.598   3
   6   9  -1 2430.49 274.634   1
  -6  -9  -1 2371.53 216.061   3
  -6   9  -1 2229.30 206.812   3
  -6  -9   1 3126.05 308.326   1
  -6  -9   1 2293.03 205.185   3
  -6   9   1 2419.39 209.506   3
   6   9   1 2626.83 294.938   1
   6   9  -2 1307.45 204.936   1
  -6  -9   2 1391.81 160.595   3
  -6   9   2 1424.36 163.337   3
   6   9   2 1361.34 213.526   1
  -6  -9   2 1521.33 219.913   1
   6   9   3 11778.0 617.079   1
  -6   9   3 12344.8 334.534   2
   6   9  -3 12135.9 606.841   1
  -6  -9   3 12955.6 630.614   1
  -6  -9   4 109.811 73.4656   1
  -6   9   4 64.2959 35.8007   2
   6   9   4 17.1201 68.4687   1
  -6  -9   5 2207.88 272.167   1
  -6   9   5 1916.36 158.359   2
   6   9   5 1628.50 235.439   1
  -6   9   6 5897.06 288.162   2
  -6  -9   6 5982.57 444.755   1
   6   9   6 5625.46 443.524   1
  -6   9   7 2292.01 193.032   2
  -6  -9   7 2052.99 268.146   1
   6   9   7 2367.64 295.625   1
   6   9   8 730.125 164.391   1
  -6   9   8 740.731 115.373   2
  -6   9   9 15733.3 548.049   2
   6   9  -9 17205.4 698.391   3
   6  -9  -9 15932.1 665.691   3
   6   9   9 17084.6 806.912   1
  -6   9  10 3114.52 259.560   2
   6   9 -10 3360.75 324.441   3
   6  -9 -10 2737.29 287.793   3
   6   9  10 2911.20 343.156   1
   6   9  10 2929.68 208.528   4
   6  -9  11 702.078 70.9096   1
  -6   9  11 812.586 141.944   2
   6   9 -11 802.375 163.200   3
   6  -9 -11 769.129 158.301   3
   6   9  11 648.119 111.548   4
  -6   9  12 9060.17 472.924   2
   6   9 -12 10186.5 588.427   3
   6  -9 -12 9642.12 568.399   3
   6   9  12 9026.05 411.394   4
  -6   9  13 6619.82 421.479   2
   6   9  13 7015.87 379.589   4
  -6   9 -13 6381.47 461.712   4
  -6   9  14 1483.22 212.653   2
   6   9  14 1629.48 197.881   4
  -6   9 -14 1509.70 232.822   4
  -6   9  15 9942.72 554.454   2
   6   9  15 10359.7 507.821   4
  -6   9 -15 10695.3 616.030   4
  -6   9  16 6618.62 467.555   2
  -6   9 -16 6237.86 475.554   4
  -6   9 -17 796.108 182.346   4
  -6   9  17 602.741 163.913   2
   6  -9  17 714.831 123.521   2
  -6   9 -18 4581.08 424.736   4
  -6   9  18 4858.89 431.628   2
  -6   9 -19 13171.7 727.439   4
  -6   9  19 12807.1 715.990   2
  -6   9  20 942.612 212.329   2
  -6   9 -20 856.493 186.659   4
  -6   9  21 5621.88 502.469   2
  -6 -10   0 1699.74 175.993   3
  -6  10   0 1602.73 168.746   3
   6  10   0 1571.71 235.838   1
   6  10   1 165.888 88.7848   1
   6  10  -1 135.300 98.9170   1
  -6 -10   1 275.443 110.734   1
  -6 -10  -1 288.685 83.8355   3
  -6  10  -1 282.982 85.0783   3
  -6  10   1 365.433 86.5715   3
  -6 -10   1 184.650 59.1417   3
  -6  10   1 225.983 35.7227   1
  -6  10  -2 2363.48 212.707   3
   6  10   2 2537.31 294.790   1
  -6 -10   2 2493.04 287.084   1
  -6 -10   2 2407.26 204.987   3
   6  10  -2 2350.84 276.263   1
   6  10  -3-6.16605 67.2925   1
  -6 -10   3-38.4881 80.1991   1
   6  10   3 103.737 71.6777   1
  -6 -10   4 366.595 129.877   1
   6  10   4 183.120 98.9530   1
  -6 -10   5 14.7854 70.7202   1
   6  10   5 148.545 108.725   1
  -6  10   5 37.6375 35.2686   2
   6  10   6 1736.86 252.772   1
  -6  10   6 1759.66 165.187   2
   6  10   7 139.421 102.005   1
  -6  10   7 75.9672 48.8049   2
   6  10   8 53.6413 73.8593   1
  -6  10   8 17.4467 54.3686   2
  -6  10   9-6.78119 56.2439   2
   6  10   9 20.3730 35.8641   4
   6  10   9 22.5797 69.5911   1
  -6  10  10 590.910 121.328   2
   6  10  10 580.027 95.8806   4
   6  10 -10 833.077 168.070   3
   6 -10 -10 782.765 155.362   3
   6  10  10 580.892 167.004   1
  -6  10  11 5.74022 63.9507   2
   6  10 -11 168.761 101.719   3
   6 -10 -11-41.4354 86.1125   3
   6  10  11-9.68485 94.6189   1
   6  10  11 16.4020 35.0344   4
  -6  10  12 4588.55 345.213   2
   6  10 -12 4458.48 393.182   3
   6 -10 -12 5118.77 416.106   3
   6  10  12 4539.53 461.619   1
   6 -10  12 4107.54 165.418   1
   6  10  12 4515.42 287.682   4
  -6  10 -13 49.4889 67.2948   4
  -6  10  13-168.772 84.5036   2
   6  10  13-22.4016 59.6803   4
  -6  10  14 540.884 141.699   2
   6  10  14 624.219 123.291   4
  -6  10 -14 807.783 176.331   4
  -6  10  15-38.0358 66.7416   2
  -6  10 -15 44.9520 69.1975   4
  -6  10  16 4770.11 406.521   2
  -6  10 -16 5388.67 455.117   4
  -6  10 -17 92.5762 97.9040   4
  -6  10  17 54.0514 78.5715   2
  -6  10 -18 2381.20 318.386   4
  -6  10  18 2442.45 313.330   2
  -6  10 -19 192.774 89.9471   4
  -6  10  19 472.680 162.240   2
  -6  10  20 313.574 131.514   2
  -6  10  21-386.020 157.776   2
  -6 -11   0 874.865 123.304   3
  -6  11   0 773.813 112.914   3
   6  11   0 776.119 175.242   1
   6  11  -1 11353.3 630.158   1
  -6 -11  -1 10217.0 429.222   3
  -6  11  -1 11661.7 442.695   3
  -6 -11   1 11387.6 430.189   3
   6  11   1 10739.0 617.545   1
  -6  11   1 11371.2 427.267   3
   6  11   2 40.0988 82.4062   1
  -6  11   2 51.8134 30.1637   1
  -6 -11  -2-10.0088 52.1585   3
  -6  11  -2 28.5936 39.3274   3
   6  11  -2 66.4070 85.5418   1
   6  11   3 38366.5 1196.63   1
   6  11  -3 39844.9 1170.68   1
   6  11   4 61.5257 95.1216   1
   6  11   5 5346.13 457.369   1
   6  11   6 2824.28 341.143   1
  -6  11   6 2753.38 212.524   2
  -6  11   7 15263.3 523.219   2
   6  11   7 15196.2 788.805   1
  -6  11   8 4490.90 298.370   2
   6  11   8 4547.62 444.610   1
  -6  11   9 31172.7 818.843   2
   6  11   9 31502.1 615.939   4
   6  11   9 33448.7 1206.00   1
   6  11  10 129.790 112.909   1
  -6  11  10 46.2206 50.1957   2
   6  11  10 4.12681 34.4966   4
  -6  11  11-63.4050 63.2434   2
   6  11 -11-35.1493 95.3627   3
   6 -11 -11-20.0321 83.3855   3
   6  11  11 8.86706 79.2473   1
   6  11  11 22.9549 35.5579   4
  -6  11  12 3823.10 324.787   2
   6  11 -12 4066.88 380.617   3
   6 -11 -12 3119.07 327.436   3
   6  11  12 3609.69 422.661   1
   6  11  12 3544.82 255.563   4
  -6  11  13 20588.4 777.134   2
   6  11  13 23298.7 1080.20   1
  -6  11 -13 23083.5 913.152   4
  -6  11  14 1551.39 224.981   2
  -6  11 -14 1756.11 266.214   4
  -6  11  15 15371.2 718.650   2
  -6  11 -15 16545.8 799.015   4
  -6  11  16 1661.26 253.124   2
  -6  11 -16 1448.99 247.927   4
  -6  11 -17 1484.09 251.228   4
  -6  11  17 1346.28 227.159   2
  -6  11  18 5915.16 492.026   2
  -6  11 -18 6136.85 509.374   4
  -6  11  19 25273.6 1046.24   2
  -6  11 -19 25082.5 1033.86   4
  -6  11  20 13.2991 83.8848   2
   6  12   0 203.948 123.768   1
  -6 -12   0 200.339 66.0529   3
  -6  12   0 324.843 79.4246   3
   6  12   1 2658.98 326.423   1
   6  12  -1 2375.27 309.129   1
  -6 -12  -1 2502.03 201.154   3
  -6  12  -1 2451.32 198.012   3
   6  12   2 184.870 118.947   1
  -6 -12  -2 36.6580 44.1554   3
  -6  12  -2 28.8368 41.7443   3
   6  12  -2 137.226 101.860   1
  -6  12   2 57.8276 33.9429   1
   6  12   3 3090.07 350.328   1
  -6 -12  -3 2623.96 222.780   3
  -6  12  -3 2849.51 225.302   3
   6  12  -3 2597.12 315.936   1
   6  12   4 1628.87 269.870   1
   6  12   5 2250.66 312.432   1
   6  12   6 17102.0 847.686   1
   6  12   7 1226.01 243.744   1
   6  12   8 107.938 103.521   1
   6  12   8 328.229 58.6682   4
  -6  12   9 5164.52 343.606   2
   6  12   9 4186.23 448.733   1
   6  12   9 4669.30 234.622   4
   6  12  10 231.749 130.667   1
  -6  12  10 47.3954 51.2508   2
  -6  12  11 200.078 83.2697   2
   6  12  11 200.481 87.6824   1
  -6  12  12 3855.18 334.860   2
   6  12  12 3909.63 449.836   1
  -6  12  13 1244.92 201.881   2
  -6  12 -13 1157.27 227.148   4
   6  12  13 1289.04 270.790   1
  -6  12  14-97.2561 84.7600   2
  -6  12 -14 83.6052 87.9846   4
   6  12  14-150.482 119.678   1
  -6  12  15 958.864 193.667   2
   6  12  15 977.541 257.057   1
  -6  12 -15 1177.30 220.150   4
  -6  12  16 2124.21 286.094   2
  -6  12 -16 2131.55 300.015   4
  -6  12 -17 1194.55 238.354   4
  -6  12  17 125.817 96.2520   2
  -6  12 -18 1080.07 235.501   4
  -6  12  18 835.913 193.442   2
  -6  12  19 101.787 102.104   2
  -6  12  20 477.685 165.312   2
   6  13   0 3864.82 395.775   1
   6  13   1 10170.8 648.626   1
   6  13  -1 10264.3 636.830   1
  -6 -13  -1 10405.4 385.194   3
   6  13  -2 8.10433 79.9095   1
   6  13   2-52.8365 105.805   1
  -6  13   2 28.1935 24.5486   1
  -6 -13  -2-8.13954 41.1606   3
  -6  13  -2 19.1877 40.5434   3
   6  13  -3 23931.4 971.737   1
   6  13   3 22301.5 969.711   1
  -6 -13  -3 23290.2 623.131   3
  -6  13  -3 23711.9 606.411   3
  -6  13   3 23295.8 527.758   1
   6  13   4 4866.52 461.960   1
  -6 -13  -4 5478.42 316.157   3
  -6  13  -4 5155.82 296.512   3
   6  13   5 2054.55 309.678   1
   6  13   6 5480.42 500.465   1
   6  13   7 14193.7 811.453   1
   6  13   8 3208.55 400.688   1
   6  13   9 13871.4 828.693   1
   6  13  10 3452.57 422.790   1
   6  13  11-6.68395 88.2272   1
  -6  13  12 74.7991 67.9451   2
   6  13  12-147.007 126.537   1
  -6  13  13 17752.8 755.812   2
   6  13  13 19833.4 1055.89   1
  -6  13 -13 19386.5 878.913   4
  -6  13  14 1862.29 258.820   2
   6  13  14 1741.33 325.568   1
  -6  13 -14 1996.82 293.651   4
  -6  13  15 4603.31 414.981   2
   6  13  15 5242.35 564.687   1
  -6  13 -15 4730.05 450.489   4
  -6  13  16 210.918 109.601   2
   6  13  16 191.669 161.091   1
  -6  13 -16 389.409 137.017   4
  -6  13  17 1193.05 225.545   2
  -6  13 -17 1569.72 275.345   4
  -6  13  18 324.496 150.739   2
  -6  13  19 11914.9 745.585   2
   6  14   0 2175.21 308.306   1
   6  14   1 260.758 127.558   1
   6  14  -1 229.818 104.043   1
   6  14  -2 582.189 169.462   1
   6  14   2 764.422 193.149   1
  -6  14   2 683.195 77.2344   1
  -6  14   3 71.4814 37.3590   1
  -6  14  -3 94.2686 49.3425   3
  -6 -14  -3 181.923 56.0283   3
   6  14   4 1022.00 236.954   1
  -6 -14  -4 1073.79 131.106   3
  -6  14  -4 840.590 118.557   3
  -6  14   4 933.646 123.923   1
  -6 -14  -5 254.824 72.2511   3
  -6  14   5 140.836 58.1308   1
  -6  14  -5 268.506 75.0171   3
   6  14   5 136.525 91.2516   1
   6  14   6 759.283 205.024   1
   6  14   7 837.596 227.579   1
   6  14   8 230.954 134.422   1
   6  14   9 204.151 145.490   1
   6  14  10 2137.38 347.706   1
   6  14  11-30.1025 129.518   1
   6  14  12-3.67234 94.5929   1
  -6  14 -13 195.226 90.1666   4
   6  14  13-166.451 126.875   1
  -6  14 -14 180.012 110.478   4
   6  14  14 277.300 95.5432   1
   6  14  15-7.18305 95.2572   1
  -6  14 -15 331.281 135.962   4
   6  15   0 12291.2 749.127   1
   6  15  -1 5498.08 497.068   1
   6  15   1 4259.30 449.548   1
   6  15  -2 2120.66 312.349   1
   6  15   2 1936.65 315.279   1
   6  15   3 9560.73 675.636   1
   6  15   4 13257.9 802.137   1
   6  15   5 396.040 159.715   1
   6  15   6 13189.1 820.833   1
   6  15   7 7154.35 614.324   1
   6  15   8-198.394 134.808   1
   6  15   9 4111.92 485.752   1
   6  15  10 8206.70 687.599   1
   6  15  11 678.967 226.145   1
   6  15  12 3521.14 472.181   1
  -6  15 -13 4253.10 437.276   4
   6  15  13 4758.44 552.652   1
  -6  15 -14 1356.48 241.710   4
   6  16   0 144.871 121.853   1
   6  16  -1 448.702 168.706   1
   6  16   1 642.971 193.309   1
   6  16   2 86.0172 100.793   1
   6  16  -2-155.314 115.769   1
   6  16   3 3394.28 426.103   1
   6  16   4-140.750 113.936   1
   6  16   5 823.579 228.106   1
   6  16   6 696.098 215.464   1
   6  16   7 162.618 135.471   1
   6  16   8 548.799 202.223   1
   6  16   9 486.705 180.710   1
   6  16  10 2.87564 91.2876   1
   6  16  11-192.180 130.187   1
   6  17   0 27266.5 1161.11   1
   6  17  -1 201.865 129.362   1
   6  17   1-17.1302 100.868   1
   6  17   2 5790.79 559.110   1
   6  17   3 689.459 210.153   1
   6  17   4 9921.54 733.944   1
   6  17   5 1198.47 260.705   1
   6  17   6 22694.8 1133.53   1
   6  17   7 1911.22 355.683   1
   6  17   8-37.2113 115.100   1
   6  17   9 72.5943 112.190   1
   6  18   0-64.8476 102.776   1
   6  18   1 947.885 245.908   1
   6  18  -1 899.413 229.229   1
   6  18   2-95.1565 107.771   1
   6  18   3 5627.78 563.482   1
   6  18   4-347.219 162.245   1
   6  18   5 216.381 162.518   1
   6  18   6-56.0249 115.290   1
   6  18   7 1996.05 360.313   1
   6  19   0 23208.7 1135.46   1
   6  19   1-120.344 126.836   1
   6  19   2 5363.44 560.158   1
   6  19   3 271.661 153.618   1
   6  19   4 7990.52 697.302   1
  -7   0   0 91.1230 56.8217   1
   7   0   0 171.639 70.8621   1
  -7   0  -1 9.62721 40.7855   1
   7   0   1 24.1642 37.8102   1
  -7   0   1-18.9308 45.4713   1
   7   0   2 10744.3 420.386   1
  -7   0  -2 11102.4 428.117   1
  -7   0   2 10614.7 441.140   1
   7   0   3 2.37788 43.1146   1
  -7   0   3-7.59593 48.9452   1
   7   0   4 19560.3 578.090   1
  -7   0   4 19050.9 613.252   1
  -7   0   5-143.387 65.3472   1
   7   0   5 8.45957 35.7222   1
   7   0   6 140.703 61.8301   1
  -7   0  -7 18.1283 33.3223   2
   7   0  -7-174.115 84.6297   3
  -7   0  -8 2645.20 205.962   2
   7   0  -8 2520.07 271.478   3
  -7   0  -8 2604.83 214.491   4
  -7   0  -9 4.05122 55.5394   4
  -7   0  -9 6.30709 37.5131   2
   7   0  -9-14.7542 57.8386   3
  -7   0 -10 5212.60 298.967   2
  -7   0  10 5398.36 313.139   4
   7   0 -10 5198.01 403.530   3
  -7   0 -10 4905.29 306.347   4
  -7   0 -11 11.8187 50.9886   4
  -7   0 -11 18.3655 47.4701   2
  -7   0  11-15.3590 46.6390   4
   7   0 -11 38.3953 71.1035   3
  -7   0  12 4869.00 318.603   4
   7   0 -12 5024.59 421.808   3
  -7   0 -12 5746.70 353.852   4
  -7   0 -13-4.65757 50.9001   4
  -7   0  13 86.4237 67.5169   4
  -7   0 -14 8829.29 462.930   4
  -7   0 -15 5.85007 58.3845   4
  -7   0 -16 2642.66 275.395   4
  -7   0 -17-43.4713 69.7457   4
  -7   0 -18 422.156 134.455   4
  -7   0 -19-47.7401 101.986   4
  -7   0 -20 3286.11 342.790   4
  -7   0 -21-245.893 110.662   4
  -7   0 -22 24.5678 66.3327   4
  -7   0 -23-7.64332 71.6163   4
  -7  -1   0-12.0142 52.6482   1
  -7   1   0-19.9367 49.6233   1
   7   1   0 44.5174 57.4998   1
  -7  -1   1 51881.9 1002.18   1
   7   1   1 53670.2 983.902   1
   7  -1   1 54336.6 879.647   1
  -7   1   1 52767.8 925.051   1
  -7  -1  -1 52539.9 985.241   1
  -7   1  -1 53695.9 902.653   1
  -7   1   2 13582.1 487.045   1
   7  -1   2 13684.3 448.252   1
  -7  -1   2 14366.5 533.076   1
  -7   1  -2 13856.3 453.706   1
  -7  -1  -2 14614.1 515.504   1
   7   1   2 14495.2 511.291   1
  -7  -1   3 4136.29 294.040   1
   7   1   3 3505.37 256.313   1
  -7   1   3 3938.58 264.666   1
   7  -1   3 3590.21 231.467   1
   7  -1   4 987.843 127.302   1
  -7   1   4 1273.32 158.863   1
  -7  -1   4 1349.03 173.139   1
   7  -1   5 47539.2 869.577   1
  -7  -1   5 47793.8 1021.23   1
   7  -1   6 12.9396 42.3922   1
  -7   1  -6-137.547 52.2046   2
  -7  -1   6 12.2237 60.7589   1
  -7   1   6 17.2898 45.3930   3
  -7   1  -7 7640.21 323.906   2
  -7  -1  -7 7559.26 361.547   2
   7   1  -7 7960.93 468.212   3
   7  -1  -7 8288.12 476.709   3
  -7  -1  -7 7454.02 334.816   4
   7  -1   7 7374.95 364.918   1
  -7   1  -8 4700.00 259.699   2
  -7  -1  -8 5132.97 301.281   2
   7   1  -8 5316.52 391.482   3
   7  -1  -8 5020.96 378.997   3
  -7  -1  -8 4931.18 283.698   4
  -7   1  -9 20106.3 544.974   2
  -7  -1  -9 19514.1 594.547   2
  -7  -1   9 19698.0 564.452   4
   7   1  -9 20321.2 775.877   3
   7  -1  -9 20603.4 780.807   3
  -7   1  -9 18523.0 599.589   4
  -7  -1  -9 19865.0 580.875   4
  -7  -1 -10 2391.69 213.040   2
  -7  -1  10 2337.59 202.858   4
   7   1 -10 2556.90 286.677   3
   7  -1 -10 2411.36 273.994   3
  -7   1 -10 2242.34 217.125   4
  -7  -1 -10 2764.43 226.058   4
  -7   1 -10 2534.92 201.303   2
  -7  -1 -11 35384.0 821.912   2
  -7  -1  11 34671.2 799.236   4
  -7   1  11 37783.9 876.401   4
   7   1 -11 35624.6 1078.35   3
   7  -1 -11 36894.6 1098.69   3
  -7   1 -11 34751.2 864.473   4
  -7  -1 -11 34817.9 815.601   4
  -7   1 -12 536.187 120.870   4
  -7  -1 -12 793.810 135.875   2
  -7  -1 -12 544.504 115.257   4
  -7  -1  12 709.023 123.783   4
  -7   1  12 448.215 107.582   4
   7   1 -12 490.188 135.957   3
   7  -1 -12 610.383 149.167   3
  -7   1 -13-38.6600 77.2953   4
  -7  -1 -13 10.8322 60.7785   4
  -7  -1  13 1.02018 55.3141   4
  -7   1  13-5.45024 62.0132   4
  -7   1 -14 4987.84 353.626   4
  -7  -1  14 5311.19 354.075   4
  -7  -1 -14 5173.64 359.251   4
  -7   1 -15 13600.6 602.510   4
  -7  -1 -15 13675.3 589.671   4
  -7   1 -16 450.053 121.654   4
  -7  -1 -16 453.185 128.927   4
  -7   1 -17 6253.91 443.798   4
  -7  -1 -17 6165.86 422.195   4
  -7   1 -18 113.908 103.536   4
  -7  -1 -18 161.160 73.7871   4
  -7   1 -19 2739.75 306.287   4
  -7  -1 -19 2549.06 292.107   4
  -7  -1 -20 2164.85 275.465   4
  -7   1 -20 1660.54 250.516   4
  -7  -1 -21 8970.39 564.130   4
  -7   1 -21 9347.69 591.625   4
  -7   1 -22-204.717 116.065   4
  -7  -1 -22-143.683 102.122   4
  -7   1 -23 1235.48 240.983   4
  -7  -1 -23 1153.26 217.380   4
  -7  -2   0 36.8464 55.4478   1
  -7   2   0 24.6488 36.3292   1
  -7  -2   1 1213.95 165.757   1
  -7   2   1 1383.00 144.016   1
  -7  -2  -1 1359.05 171.999   1
  -7   2  -1 1346.61 136.927   1
   7  -2   2 1391.63 136.390   1
  -7   2   2 1713.64 168.320   1
  -7  -2   2 1614.60 185.861   1
  -7   2   2 1313.12 177.248   3
  -7   2  -2 1512.55 140.935   1
  -7  -2  -2 1913.95 198.065   1
  -7   2   3 1929.71 179.557   1
   7  -2   3 1938.81 161.534   1
  -7   2   3 1993.50 215.622   3
  -7  -2   3 2010.33 213.518   1
  -7  -2   4 471.841 110.075   1
   7  -2   4 298.156 69.7445   1
  -7   2   4 398.103 105.180   3
   7  -2   5 5156.08 269.706   1
  -7  -2   5 4858.76 337.253   1
  -7   2   5 4454.95 321.524   3
   7  -2   6 265.548 70.5780   1
  -7   2  -6 244.496 57.1522   2
  -7  -2   6 338.597 100.127   1
  -7  -2  -6 250.889 68.0018   4
  -7   2   6 288.231 102.221   3
  -7   2  -7 1152.16 119.375   2
  -7  -2   7 1366.03 134.953   4
  -7  -2  -7 1236.08 155.457   2
   7  -2  -7 1496.93 206.648   3
   7   2  -7 1141.25 175.880   3
   7   2   7 1389.52 182.566   1
   7  -2   7 1179.22 141.061   1
  -7  -2   7 1336.73 186.544   1
  -7  -2  -7 1085.79 124.411   4
  -7   2  -8 13364.5 407.684   2
  -7  -2  -8 14226.3 525.128   2
  -7  -2   8 14962.9 457.589   4
   7   2  -8 15115.0 656.698   3
   7  -2  -8 14999.5 653.482   3
   7  -2   8 14349.9 494.476   1
  -7  -2  -8 15588.2 477.810   4
   7   2   8 14652.0 594.707   1
  -7  -2  -9 96.7341 46.4016   4
  -7   2  -9 11.5749 34.9826   2
  -7  -2  -9 66.6011 58.2647   2
  -7  -2   9 35.5349 40.8448   4
   7   2  -9-16.3413 66.2265   3
   7  -2  -9 72.7962 66.0046   3
  -7  -2 -10 370.867 85.6466   4
  -7  -2 -10 327.557 90.5162   2
  -7  -2  10 377.204 86.0782   4
   7   2 -10 256.257 104.265   3
   7  -2 -10 388.239 119.506   3
  -7   2 -10 253.786 77.8986   4
  -7  -2 -11 237.704 80.5408   4
  -7  -2 -11 182.909 69.2580   2
  -7  -2  11 45.2786 43.7893   4
   7   2 -11 110.006 78.6567   3
   7  -2 -11 79.4352 56.8106   3
  -7   2 -11 62.6351 56.2684   4
  -7  -2 -12 651.724 126.974   2
  -7  -2 -12 667.295 121.299   4
  -7  -2  12 411.640 102.517   4
  -7   2  12 525.532 113.811   4
   7   2 -12 671.210 163.893   3
   7  -2 -12 342.506 111.735   3
  -7   2 -12 514.849 120.301   4
  -7  -2 -13 10380.8 477.586   4
  -7  -2  13 10405.0 473.779   4
  -7   2 -13 9236.63 477.304   4
  -7  -2 -13 10298.1 485.387   2
  -7   2 -14 1225.13 183.317   4
  -7  -2 -14 1468.81 188.715   4
  -7  -2  14 1620.89 194.560   4
  -7   2 -15 223.915 93.0034   4
  -7  -2 -15 96.4979 74.4608   4
  -7   2 -16 298.221 110.807   4
  -7  -2 -16 335.269 97.1435   4
  -7   2 -17 1732.19 241.339   4
  -7  -2 -17 1949.18 236.505   4
  -7   2 -18 3125.04 329.693   4
  -7  -2 -18 3509.47 328.370   4
  -7   2 -19 385.422 140.214   4
  -7  -2 -19 722.398 164.686   4
  -7   2 -20 2923.51 333.511   4
  -7  -2 -20 2619.11 300.074   4
  -7   2 -21-27.3910 94.0762   4
  -7  -2 -21-91.1117 81.9520   4
  -7   2 -22-151.335 103.771   4
  -7  -2 -22-72.7033 78.0910   4
  -7   2 -23 311.803 122.513   4
  -7  -2 -23 193.530 106.620   4
  -7  -2 -24 2575.46 332.448   4
  -7  -3   0-13.7436 55.8279   1
  -7   3   0-13.1797 38.0444   1
  -7  -3   1 30980.5 839.082   1
  -7   3   1 29414.2 814.923   3
  -7  -3  -1 30515.6 815.081   1
  -7   3   1 30614.3 638.789   1
  -7   3  -1 30174.8 595.768   1
  -7  -3   2 28183.1 803.783   1
  -7   3   2 26630.9 769.074   3
  -7   3   2 25786.7 609.685   1
  -7  -3  -2 27192.0 764.160   1
  -7  -3   3 3961.71 306.890   1
  -7   3   3 4106.52 304.669   3
  -7   3   3 4197.18 252.538   1
   7  -3   3 4196.50 214.037   1
  -7   3   4 39081.5 938.946   3
   7  -3   4 38936.5 663.904   1
  -7  -3   4 39912.0 982.448   1
  -7  -3   5 56436.2 1179.98   1
   7  -3   5 57323.6 823.273   1
  -7   3  -5 56283.6 725.598   2
  -7  -3  -5 54378.3 762.152   4
  -7  -3   5 53115.0 1101.77   3
  -7   3   5 57346.2 1135.77   3
   7   3   5 56037.1 1145.36   1
  -7  -3   6 865.636 154.554   1
  -7   3  -6 494.264 73.2028   2
   7  -3   6 598.699 93.1410   1
  -7  -3   6 841.303 98.3465   4
   7   3   6 740.309 142.480   1
  -7  -3  -6 668.467 90.3336   4
  -7   3  -7 13814.2 372.754   2
  -7  -3   7 13180.5 586.611   1
  -7  -3   7 13737.3 403.353   4
   7   3  -7 12829.2 594.297   3
   7  -3  -7 15008.2 639.279   3
  -7  -3  -7 12494.5 505.775   2
   7   3   7 12804.5 570.426   1
   7  -3   7 14333.1 447.683   1
  -7  -3  -7 13168.5 404.232   4
  -7  -3  -8 29788.7 640.047   4
  -7  -3   8 30064.3 629.012   4
  -7  -3  -8 31315.5 808.407   2
   7   3  -8 29631.2 924.678   3
   7  -3  -8 28215.0 898.443   3
   7  -3   8 28077.0 644.597   1
   7   3   8 30210.4 887.117   1
  -7  -3   8 29075.2 884.604   1
  -7   3  -8 27633.1 542.374   2
  -7  -3  -9 18761.7 532.746   4
  -7  -3   9 18590.0 519.159   4
  -7  -3  -9 18699.5 630.911   2
   7   3  -9 18014.5 734.186   3
   7  -3  -9 18816.8 748.729   3
  -7  -3 -10 14464.4 490.390   4
  -7  -3 -10 14460.0 561.400   2
  -7  -3  10 14456.6 479.414   4
   7   3 -10 13780.0 660.509   3
   7  -3 -10 14051.1 661.833   3
  -7  -3 -11 11825.2 460.039   4
  -7  -3 -11 11457.8 509.730   2
  -7  -3  11 11775.3 456.913   4
   7   3 -11 11961.6 630.974   3
   7  -3 -11 11838.8 623.485   3
  -7   3 -11 11814.9 534.539   4
  -7  -3 -12 1154.97 156.332   4
  -7  -3 -12 1003.95 161.956   2
  -7  -3  12 1051.19 146.903   4
  -7   3  12 775.187 135.252   4
   7   3 -12 806.225 172.488   3
   7  -3 -12 806.418 168.447   3
  -7   3 -12 989.419 162.718   4
  -7  -3 -13 30.0076 63.6102   2
  -7  -3 -13-40.5385 51.3919   4
  -7  -3  13 13.5215 44.7793   4
  -7   3 -13 17.8144 60.9274   4
  -7  -3  14 20137.3 681.103   4
  -7  -3 -14 20151.8 675.158   4
  -7   3 -14 18872.1 716.591   4
  -7  -3 -15 11162.9 520.312   4
  -7   3 -15 11193.8 562.999   4
  -7   3 -16 11583.4 585.167   4
  -7  -3 -16 10951.8 530.650   4
  -7   3 -17 7925.92 501.515   4
  -7  -3 -17 7617.95 459.295   4
  -7   3 -18 5823.96 447.232   4
  -7  -3 -18 5841.82 414.271   4
  -7   3 -19-77.7761 116.782   4
  -7  -3 -19 28.0729 65.2194   4
  -7   3 -20 18219.6 829.876   4
  -7  -3 -20 17667.7 758.863   4
  -7   3 -21 4057.32 404.273   4
  -7  -3 -21 3042.83 327.947   4
  -7   3 -22 3912.91 405.340   4
  -7  -3 -22 3453.09 361.586   4
  -7  -3 -23 2727.71 332.279   4
  -7  -3 -24 3293.27 371.435   4
  -7  -4   0 3.79893 60.7212   1
  -7   4   0-8.89428 33.7533   1
  -7   4  -1 598.120 81.2290   1
  -7  -4   1 384.397 103.763   1
  -7   4   1 455.947 116.960   3
  -7   4   1 636.229 91.1037   1
  -7  -4  -1 297.271 90.4799   1
  -7  -4   2 1417.80 192.197   1
   7   4   2 1614.60 202.138   1
  -7   4   2 1282.67 171.224   3
  -7   4   2 1330.86 133.155   1
   7   4   3 1541.99 201.316   1
  -7  -4   3 1542.52 197.157   1
  -7   4   3 1869.39 206.224   3
  -7  -4  -3 1710.55 113.912   4
   7   4   4 1462.87 201.922   1
  -7  -4   4 1727.35 115.770   4
  -7   4  -4 1253.43 96.4415   2
  -7  -4   4 1521.20 201.474   1
   7  -4   4 1379.64 111.495   1
  -7   4   4 1274.21 175.168   3
  -7  -4  -4 1469.20 111.385   4
  -7   4  -5 16501.5 343.955   2
  -7  -4   5 16031.8 370.632   4
   7  -4   5 16088.8 394.712   1
  -7  -4   5 15312.8 590.418   3
  -7   4   5 15768.2 600.210   3
   7   4   5 15877.5 636.337   1
  -7  -4  -5 16564.8 386.278   4
  -7  -4   5 15270.6 638.990   1
  -7  -4  -6 134.467 50.2358   4
   7   4   6 108.844 76.5562   1
  -7   4  -6 209.522 41.9326   2
  -7  -4   6 195.739 80.8054   1
  -7  -4   6 199.966 50.7558   4
   7  -4   6 198.888 50.0706   1
[truncated: 220,447 more chars]
