# Supplementary material for: Palladium and Platinum 2,4-cis-amino Azetidine and Related Complexes
Source: Front Chem. 2018 Jun 21;6:211. doi: 10.3389/fchem.2018.00211 (PMC6021532; doi:10.3389/fchem.2018.00211)
Supplement: Supplementary file 3 [file Data_Sheet_3.ZIP › CIF/2f.cif]

data_2f
_audit_creation_date              2015-02-19
_audit_creation_method
;
Olex2 1.2
(compiled 2015.01.26 svn.r3150 for OlexSys, GUI svn.r4998)
;
_shelxl_version_number            2014-3
_publ_contact_author_address      ?
_publ_contact_author_email        ?
_publ_contact_author_name         ''
_publ_contact_author_phone        ?
_publ_section_references
;
Dolomanov, O.V., Bourhis, L.J., Gildea, R.J, Howard, J.A.K. & Puschmann, H.
 (2009), J. Appl. Cryst. 42, 339-341.

Palatinus, L. & Chapuis, G. (2007). J. Appl. Cryst., 40, 786-790;
Palatinus, L. & van der Lee, A. (2008). J. Appl. Cryst. 41, 975-984;
Palatinus, L., Prathapa, S. J. & van Smaalen, S. (2012). J. Appl. Cryst. 45,
 575-580.

Sheldrick, G.M. (2008). Acta Cryst. A64, 112-122.
;
_chemical_name_common             ?
_chemical_name_systematic
;
 ?
;
_chemical_formula_moiety          'C22 H28 Cl2 N2 O Pd'
_chemical_formula_sum             'C22 H28 Cl2 N2 O Pd'
_chemical_formula_weight          513.76
_chemical_melting_point           ?
_chemical_oxdiff_formula          'C22 H28 Cl2 N2 O Pd'
loop_
  _atom_type_symbol
  _atom_type_description
  _atom_type_scat_dispersion_real
  _atom_type_scat_dispersion_imag
  _atom_type_scat_source
 'C' 'C' 0.0033 0.0016 'International Tables Vol C Tables 4.2.6.8 and 6.1.1.4'
 'H' 'H' 0.0000 0.0000 'International Tables Vol C Tables 4.2.6.8 and 6.1.1.4'
 'Cl' 'Cl' 0.1484 0.1585 'International Tables Vol C Tables 4.2.6.8 and 6.1.1.4'
 'N' 'N' 0.0061 0.0033 'International Tables Vol C Tables 4.2.6.8 and 6.1.1.4'
 'O' 'O' 0.0106 0.0060 'International Tables Vol C Tables 4.2.6.8 and 6.1.1.4'
 'Pd' 'Pd' -0.9988 1.0072
 'International Tables Vol C Tables 4.2.6.8 and 6.1.1.4'

_shelx_space_group_comment
;
The symmetry employed for this shelxl refinement is uniquely defined
by the following loop, which should always be used as a source of
symmetry information in preference to the above space-group names.
They are only intended as comments.
;
_space_group_crystal_system       'monoclinic'
_space_group_IT_number            14
_space_group_name_H-M_alt         'P 1 21/c 1'
_space_group_name_Hall            '-P 2ybc'
loop_
  _space_group_symop_operation_xyz
 'x, y, z'
 '-x, y+1/2, -z+1/2'
 '-x, -y, -z'
 'x, -y-1/2, z-1/2'

_cell_length_a                    7.80137(15)
_cell_length_b                    16.1647(4)
_cell_length_c                    16.8824(4)
_cell_angle_alpha                 90
_cell_angle_beta                  90.108(2)
_cell_angle_gamma                 90
_cell_volume                      2128.98(9)
_cell_formula_units_Z             4
_cell_measurement_reflns_used     6414
_cell_measurement_temperature     100.00(10)
_cell_measurement_theta_max       29.1670
_cell_measurement_theta_min       2.7080
_shelx_estimated_absorpt_T_max    ?
_shelx_estimated_absorpt_T_min    ?
_exptl_absorpt_coefficient_mu     1.138
_exptl_absorpt_correction_T_max   0.895
_exptl_absorpt_correction_T_min   0.831
_exptl_absorpt_correction_type    gaussian
_exptl_absorpt_process_details
;
CrysAlisPro, Agilent Technologies,
Version 1.171.37.35 (release 13-08-2014 CrysAlis171 .NET)
(compiled Aug 13 2014,18:06:01)
Numerical absorption correction based on gaussian integration over
			a multifaceted crystal model
Empirical absorption correction using spherical harmonics,
 implemented in SCALE3 ABSPACK scaling algorithm.
;
_exptl_crystal_colour             orange
_exptl_crystal_colour_primary     orange
_exptl_crystal_density_diffrn     1.603
_exptl_crystal_density_meas       ?
_exptl_crystal_density_method     ?
_exptl_crystal_description        block
_exptl_crystal_F_000              1048
_exptl_crystal_size_max           0.3027
_exptl_crystal_size_mid           0.1905
_exptl_crystal_size_min           0.1402
_exptl_special_details
;
 ?
;
_exptl_transmission_factor_max    ?
_exptl_transmission_factor_min    ?
_diffrn_reflns_av_R_equivalents   0.0266
_diffrn_reflns_av_unetI/netI      0.0350
_diffrn_reflns_Laue_measured_fraction_full 0.998
_diffrn_reflns_Laue_measured_fraction_max 0.998
_diffrn_reflns_limit_h_max        9
_diffrn_reflns_limit_h_min        -9
_diffrn_reflns_limit_k_max        20
_diffrn_reflns_limit_k_min        -15
_diffrn_reflns_limit_l_max        21
_diffrn_reflns_limit_l_min        -19
_diffrn_reflns_number             12063
_diffrn_reflns_point_group_measured_fraction_full 0.998
_diffrn_reflns_point_group_measured_fraction_max 0.998
_diffrn_reflns_theta_full         25.242
_diffrn_reflns_theta_max          26.372
_diffrn_reflns_theta_min          3.139
_diffrn_ambient_environment       N~2~
_diffrn_ambient_temperature       100.00(10)
_diffrn_detector                  'CCD plate'
_diffrn_detector_area_resol_mean  10.3537
_diffrn_detector_type             Atlas
_diffrn_measured_fraction_theta_full 0.998
_diffrn_measured_fraction_theta_max 0.998
_diffrn_measurement_details
;
#__ type_ start__ end____ width___ exp.time_
  1 omega  -38.00    9.00   1.0000    3.3150
omega____ theta____ kappa____ phi______ frames
    -       -9.3826  -38.0000  -30.0000 47

#__ type_ start__ end____ width___ exp.time_
  2 omega  -69.00    4.00   1.0000    3.3150
omega____ theta____ kappa____ phi______ frames
    -       -9.3826  -57.0000  -60.0000 73

#__ type_ start__ end____ width___ exp.time_
  3 omega  -26.00   10.00   1.0000    3.3150
omega____ theta____ kappa____ phi______ frames
    -       -9.3826   38.0000    0.0000 36

#__ type_ start__ end____ width___ exp.time_
  4 omega   -6.00   57.00   1.0000    3.3150
omega____ theta____ kappa____ phi______ frames
    -       10.3201   77.0000  120.0000 63
;
_diffrn_measurement_device        'four-circle diffractometer'
_diffrn_measurement_device_type   'SuperNova, Dual, Cu at zero, Atlas'
_diffrn_measurement_method        '\w scans'
_diffrn_orient_matrix_UB_11       -0.0011949000
_diffrn_orient_matrix_UB_12       -0.0375727000
_diffrn_orient_matrix_UB_13       0.0217117000
_diffrn_orient_matrix_UB_21       -0.0150087000
_diffrn_orient_matrix_UB_22       -0.0223003000
_diffrn_orient_matrix_UB_23       -0.0355256000
_diffrn_orient_matrix_UB_31       0.0896466000
_diffrn_orient_matrix_UB_32       -0.0041905000
_diffrn_orient_matrix_UB_33       -0.0056008000
_diffrn_radiation_monochromator   mirror
_diffrn_radiation_probe           x-ray
_diffrn_radiation_type            MoK\a
_diffrn_radiation_wavelength      0.71073
_diffrn_source                    'SuperNova (Mo) X-ray Source'
_reflns_Friedel_coverage          0.000
_reflns_Friedel_fraction_full     .
_reflns_Friedel_fraction_max      .
_reflns_number_gt                 3701
_reflns_number_total              4357
_reflns_odcompleteness_completeness 99.91
_reflns_odcompleteness_iscentric  1
_reflns_odcompleteness_theta      26.32
_reflns_special_details
;
 Reflections were merged by SHELXL according to the crystal
 class for the calculation of statistics and refinement.
 
 _reflns_Friedel_fraction is defined as the number of unique
 Friedel pairs measured divided by the number that would be
 possible theoretically, ignoring centric projections and
 systematic absences.
;
_reflns_threshold_expression      'I > 2\s(I)'
_computing_cell_refinement
;
CrysAlisPro, Agilent Technologies,
Version 1.171.37.35 (release 13-08-2014 CrysAlis171 .NET)
(compiled Aug 13 2014,18:06:01)
;
_computing_data_collection
;
CrysAlisPro, Agilent Technologies,
Version 1.171.37.35 (release 13-08-2014 CrysAlis171 .NET)
(compiled Aug 13 2014,18:06:01)
;
_computing_data_reduction
;
CrysAlisPro, Agilent Technologies,
Version 1.171.37.35 (release 13-08-2014 CrysAlis171 .NET)
(compiled Aug 13 2014,18:06:01)
;
_computing_molecular_graphics     'Olex2 (Dolomanov et al., 2009)'
_computing_publication_material   'Olex2 (Dolomanov et al., 2009)'
_computing_structure_refinement   'ShelXL (Sheldrick, 2008)'
_computing_structure_solution
;
Superflip (Palatinus & Chapuis, 2007;Palatinus & van der Lee, 2008;
Palatinus et al., 2012)
;
_refine_diff_density_max          0.746
_refine_diff_density_min          -0.466
_refine_diff_density_rms          0.082
_refine_ls_extinction_coef        .
_refine_ls_extinction_method      none
_refine_ls_goodness_of_fit_ref    1.059
_refine_ls_hydrogen_treatment     constr
_refine_ls_matrix_type            full
_refine_ls_number_parameters      254
_refine_ls_number_reflns          4357
_refine_ls_number_restraints      0
_refine_ls_R_factor_all           0.0359
_refine_ls_R_factor_gt            0.0255
_refine_ls_restrained_S_all       1.059
_refine_ls_shift/su_max           0.001
_refine_ls_shift/su_mean          0.000
_refine_ls_structure_factor_coef  Fsqd
_refine_ls_weighting_details
'w=1/[\s^2^(Fo^2^)+(0.0170P)^2^+1.5770P] where P=(Fo^2^+2Fc^2^)/3'
_refine_ls_weighting_scheme       calc
_refine_ls_wR_factor_gt           0.0501
_refine_ls_wR_factor_ref          0.0550
_refine_special_details
;
 ?
;
_olex2_refinement_description
;
1. Fixed Uiso
 At 1.2 times of:
  All C(H) groups, All C(H,H) groups
 At 1.5 times of:
  All C(H,H,H) groups
2.a Ternary CH refined with riding coordinates:
 C1(H1), C3(H3)
2.b Secondary CH2 refined with riding coordinates:
 C4(H4A,H4B), C20(H20A,H20B), C18(H18A,H18B), C21(H21A,H21B), C11(H11A,H11B),
 C2(H2A,H2B), C19(H19A,H19B)
2.c Aromatic/amide H refined with riding coordinates:
 C6(H6), C7(H7), C8(H8), C16(H16), C17(H17), C15(H15), C10(H10), C13(H13),
 C14(H14)
2.d Idealised Me refined as rotating group:
 C22(H22A,H22B,H22C)
;
_atom_sites_solution_hydrogens    geom
_atom_sites_solution_primary      iterative
_atom_sites_solution_secondary    ?
loop_
  _atom_site_label
  _atom_site_type_symbol
  _atom_site_fract_x
  _atom_site_fract_y
  _atom_site_fract_z
  _atom_site_U_iso_or_equiv
  _atom_site_adp_type
  _atom_site_occupancy
  _atom_site_site_symmetry_order
  _atom_site_calc_flag
  _atom_site_refinement_flags_posn
  _atom_site_refinement_flags_adp
  _atom_site_refinement_flags_occupancy
  _atom_site_disorder_assembly
  _atom_site_disorder_group
 Pd1 Pd 0.97621(2) 0.52140(2) 0.26269(2) 0.01097(6) Uani 1 1 d . . . . .
 Cl2 Cl 1.15622(7) 0.40775(4) 0.27055(3) 0.01665(13) Uani 1 1 d . . . . .
 Cl1 Cl 1.20865(7) 0.60834(4) 0.27679(4) 0.02027(14) Uani 1 1 d . . . . .
 O1 O 1.3021(2) 0.53449(11) 0.01938(10) 0.0227(4) Uani 1 1 d . . . . .
 N1 N 0.8115(2) 0.62048(12) 0.24498(11) 0.0125(4) Uani 1 1 d . . . . .
 N2 N 0.7598(2) 0.44736(12) 0.26022(11) 0.0119(4) Uani 1 1 d . . . . .
 C6 C 0.9992(3) 0.73708(16) 0.07370(14) 0.0189(5) Uani 1 1 d . . . . .
 H6 H 0.9337 0.7836 0.0852 0.023 Uiso 1 1 calc R . . . .
 C22 C 1.2839(3) 0.45953(17) 0.06344(16) 0.0254(6) Uani 1 1 d . . . . .
 H22A H 1.1769 0.4337 0.0501 0.038 Uiso 1 1 calc GR . . . .
 H22B H 1.2861 0.4717 0.1191 0.038 Uiso 1 1 calc GR . . . .
 H22C H 1.3766 0.4228 0.0508 0.038 Uiso 1 1 calc GR . . . .
 C7 C 1.1370(3) 0.74280(17) 0.02162(15) 0.0219(6) Uani 1 1 d . . . . .
 H7 H 1.1617 0.7931 -0.0026 0.026 Uiso 1 1 calc R . . . .
 C1 C 0.8047(3) 0.65774(15) 0.16057(14) 0.0154(5) Uani 1 1 d . . . . .
 H1 H 0.7553 0.7134 0.1641 0.018 Uiso 1 1 calc R . . . .
 C3 C 0.6333(3) 0.58516(15) 0.22912(14) 0.0149(5) Uani 1 1 d . . . . .
 H3 H 0.5462 0.6242 0.2479 0.018 Uiso 1 1 calc R . . . .
 C8 C 1.2362(3) 0.67493(17) 0.00576(14) 0.0204(6) Uani 1 1 d . . . . .
 H8 H 1.3305 0.6796 -0.0275 0.024 Uiso 1 1 calc R . . . .
 C4 C 0.6060(3) 0.50296(15) 0.26734(15) 0.0151(5) Uani 1 1 d . . . . .
 H4A H 0.5080 0.4761 0.2429 0.018 Uiso 1 1 calc R . . . .
 H4B H 0.5800 0.5112 0.3230 0.018 Uiso 1 1 calc R . . . .
 C16 C 0.8309(3) 0.57084(17) 0.50642(15) 0.0207(6) Uani 1 1 d . . . . .
 H16 H 0.9093 0.5419 0.5373 0.025 Uiso 1 1 calc R . . . .
 C9 C 1.1956(3) 0.59916(17) 0.03943(14) 0.0174(5) Uani 1 1 d . . . . .
 C20 C 0.6167(3) 0.32351(16) 0.30299(15) 0.0208(6) Uani 1 1 d . . . . .
 H20A H 0.5053 0.3408 0.3223 0.025 Uiso 1 1 calc R . . . .
 H20B H 0.6424 0.2689 0.3238 0.025 Uiso 1 1 calc R . . . .
 C18 C 0.7484(3) 0.39236(15) 0.18938(14) 0.0168(5) Uani 1 1 d . . . . .
 H18A H 0.8598 0.3691 0.1770 0.020 Uiso 1 1 calc R . . . .
 H18B H 0.7073 0.4230 0.1437 0.020 Uiso 1 1 calc R . . . .
 C17 C 0.8825(3) 0.60472(16) 0.43506(14) 0.0177(5) Uani 1 1 d . . . . .
 H17 H 0.9952 0.5982 0.4184 0.021 Uiso 1 1 calc R . . . .
 C21 C 0.7552(3) 0.38559(15) 0.32666(14) 0.0167(5) Uani 1 1 d . . . . .
 H21A H 0.7264 0.4124 0.3763 0.020 Uiso 1 1 calc R . . . .
 H21B H 0.8654 0.3584 0.3324 0.020 Uiso 1 1 calc R . . . .
 C12 C 0.7674(3) 0.64844(15) 0.38812(14) 0.0157(5) Uani 1 1 d . . . . .
 C11 C 0.8200(3) 0.68393(15) 0.30927(14) 0.0162(5) Uani 1 1 d . . . . .
 H11A H 0.7452 0.7298 0.2960 0.019 Uiso 1 1 calc R . . . .
 H11B H 0.9361 0.7050 0.3131 0.019 Uiso 1 1 calc R . . . .
 C2 C 0.6604(3) 0.59692(17) 0.14018(14) 0.0192(5) Uani 1 1 d . . . . .
 H2A H 0.5638 0.6220 0.1131 0.023 Uiso 1 1 calc R . . . .
 H2B H 0.6989 0.5475 0.1129 0.023 Uiso 1 1 calc R . . . .
 C15 C 0.6643(3) 0.57964(18) 0.53211(15) 0.0250(6) Uani 1 1 d . . . . .
 H15 H 0.6299 0.5566 0.5800 0.030 Uiso 1 1 calc R . . . .
 C19 C 0.6212(3) 0.32355(16) 0.21179(15) 0.0216(6) Uani 1 1 d . . . . .
 H19A H 0.6598 0.2705 0.1919 0.026 Uiso 1 1 calc R . . . .
 H19B H 0.5084 0.3351 0.1902 0.026 Uiso 1 1 calc R . . . .
 C10 C 1.0558(3) 0.59207(16) 0.08915(14) 0.0170(5) Uani 1 1 d . . . . .
 H10 H 1.0258 0.5407 0.1098 0.020 Uiso 1 1 calc R . . . .
 C13 C 0.6001(3) 0.65757(18) 0.41505(15) 0.0269(6) Uani 1 1 d . . . . .
 H13 H 0.5214 0.6873 0.3850 0.032 Uiso 1 1 calc R . . . .
 C5 C 0.9602(3) 0.66184(16) 0.10824(14) 0.0154(5) Uani 1 1 d . . . . .
 C14 C 0.5499(3) 0.6228(2) 0.48620(16) 0.0329(7) Uani 1 1 d . . . . .
 H14 H 0.4372 0.6287 0.5031 0.040 Uiso 1 1 calc R . . . .

loop_
  _atom_site_aniso_label
  _atom_site_aniso_U_11
  _atom_site_aniso_U_22
  _atom_site_aniso_U_33
  _atom_site_aniso_U_23
  _atom_site_aniso_U_13
  _atom_site_aniso_U_12
 Pd1 0.00740(9) 0.01189(10) 0.01362(10) -0.00039(7) 0.00141(6) 0.00018(7)
 Cl2 0.0117(2) 0.0165(3) 0.0218(3) 0.0010(2) 0.0010(2) 0.0038(2)
 Cl1 0.0106(3) 0.0198(3) 0.0304(4) -0.0031(3) 0.0013(2) -0.0041(2)
 O1 0.0211(9) 0.0279(11) 0.0190(10) 0.0015(8) 0.0069(7) 0.0090(8)
 N1 0.0102(9) 0.0123(10) 0.0152(10) 0.0011(8) 0.0022(8) 0.0012(8)
 N2 0.0104(9) 0.0128(10) 0.0126(10) 0.0007(8) -0.0001(7) -0.0015(8)
 C6 0.0190(12) 0.0199(14) 0.0177(13) -0.0010(11) -0.0004(10) -0.0014(11)
 C22 0.0256(13) 0.0291(16) 0.0214(14) 0.0030(12) 0.0030(11) 0.0130(12)
 C7 0.0226(13) 0.0206(14) 0.0225(14) 0.0029(11) 0.0001(11) -0.0067(11)
 C1 0.0144(11) 0.0141(13) 0.0177(13) 0.0026(10) 0.0015(10) 0.0037(10)
 C3 0.0077(10) 0.0167(13) 0.0204(13) 0.0018(10) 0.0012(9) 0.0018(10)
 C8 0.0147(11) 0.0303(16) 0.0161(13) -0.0012(11) 0.0034(10) -0.0044(11)
 C4 0.0089(10) 0.0185(13) 0.0179(13) 0.0000(10) 0.0020(9) -0.0014(10)
 C16 0.0230(12) 0.0224(15) 0.0169(13) -0.0029(11) -0.0028(10) 0.0079(11)
 C9 0.0150(11) 0.0235(14) 0.0138(13) -0.0035(11) -0.0009(10) 0.0019(11)
 C20 0.0180(12) 0.0156(13) 0.0288(15) 0.0046(11) 0.0026(11) -0.0018(11)
 C18 0.0187(12) 0.0166(13) 0.0151(13) -0.0041(10) -0.0017(10) -0.0008(10)
 C17 0.0151(11) 0.0208(14) 0.0173(13) -0.0062(11) -0.0003(10) 0.0030(10)
 C21 0.0152(11) 0.0179(13) 0.0169(13) 0.0042(10) 0.0007(10) -0.0006(10)
 C12 0.0184(11) 0.0108(12) 0.0180(13) -0.0032(10) 0.0019(10) 0.0013(10)
 C11 0.0171(11) 0.0127(13) 0.0190(13) -0.0013(10) 0.0015(10) 0.0021(10)
 C2 0.0125(11) 0.0241(15) 0.0210(14) 0.0046(11) -0.0004(10) 0.0006(10)
 C15 0.0258(13) 0.0326(17) 0.0166(14) 0.0029(12) 0.0061(11) 0.0009(12)
 C19 0.0194(12) 0.0144(13) 0.0311(15) -0.0013(11) -0.0052(11) -0.0020(11)
 C10 0.0171(11) 0.0182(13) 0.0157(13) 0.0035(10) -0.0004(10) -0.0015(10)
 C13 0.0230(13) 0.0356(17) 0.0222(15) 0.0090(13) 0.0038(11) 0.0132(12)
 C5 0.0135(11) 0.0198(14) 0.0130(12) -0.0008(10) -0.0016(9) -0.0016(10)
 C14 0.0204(13) 0.051(2) 0.0276(16) 0.0110(14) 0.0090(12) 0.0091(13)

_geom_special_details
;
 All esds (except the esd in the dihedral angle between two l.s. planes)
 are estimated using the full covariance matrix.  The cell esds are taken
 into account individually in the estimation of esds in distances, angles
 and torsion angles; correlations between esds in cell parameters are only
 used when they are defined by crystal symmetry.  An approximate (isotropic)
 treatment of cell esds is used for estimating esds involving l.s. planes.
;
loop_
  _geom_bond_atom_site_label_1
  _geom_bond_atom_site_label_2
  _geom_bond_distance
  _geom_bond_site_symmetry_2
  _geom_bond_publ_flag
 Pd1 Cl2 2.3160(6) . ?
 Pd1 Cl1 2.3062(6) . ?
 Pd1 N1 2.0749(19) . ?
 Pd1 N2 2.0696(18) . ?
 O1 C22 1.429(3) . ?
 O1 C9 1.378(3) . ?
 N1 C1 1.548(3) . ?
 N1 C3 1.526(3) . ?
 N1 C11 1.495(3) . ?
 N2 C4 1.505(3) . ?
 N2 C18 1.493(3) . ?
 N2 C21 1.502(3) . ?
 C6 H6 0.9300 . ?
 C6 C7 1.393(3) . ?
 C6 C5 1.383(3) . ?
 C22 H22A 0.9600 . ?
 C22 H22B 0.9600 . ?
 C22 H22C 0.9600 . ?
 C7 H7 0.9300 . ?
 C7 C8 1.369(4) . ?
 C1 H1 0.9800 . ?
 C1 C2 1.533(3) . ?
 C1 C5 1.504(3) . ?
 C3 H3 0.9800 . ?
 C3 C4 1.492(3) . ?
 C3 C2 1.529(3) . ?
 C8 H8 0.9300 . ?
 C8 C9 1.387(4) . ?
 C4 H4A 0.9700 . ?
 C4 H4B 0.9700 . ?
 C16 H16 0.9300 . ?
 C16 C17 1.384(4) . ?
 C16 C15 1.378(3) . ?
 C9 C10 1.382(3) . ?
 C20 H20A 0.9700 . ?
 C20 H20B 0.9700 . ?
 C20 C21 1.527(3) . ?
 C20 C19 1.540(4) . ?
 C18 H18A 0.9700 . ?
 C18 H18B 0.9700 . ?
 C18 C19 1.538(3) . ?
 C17 H17 0.9300 . ?
 C17 C12 1.389(3) . ?
 C21 H21A 0.9700 . ?
 C21 H21B 0.9700 . ?
 C12 C11 1.507(3) . ?
 C12 C13 1.391(3) . ?
 C11 H11A 0.9700 . ?
 C11 H11B 0.9700 . ?
 C2 H2A 0.9700 . ?
 C2 H2B 0.9700 . ?
 C15 H15 0.9300 . ?
 C15 C14 1.372(4) . ?
 C19 H19A 0.9700 . ?
 C19 H19B 0.9700 . ?
 C10 H10 0.9300 . ?
 C10 C5 1.390(3) . ?
 C13 H13 0.9300 . ?
 C13 C14 1.384(4) . ?
 C14 H14 0.9300 . ?

loop_
  _geom_angle_atom_site_label_1
  _geom_angle_atom_site_label_2
  _geom_angle_atom_site_label_3
  _geom_angle
  _geom_angle_site_symmetry_1
  _geom_angle_site_symmetry_3
  _geom_angle_publ_flag
 Cl1 Pd1 Cl2 90.05(2) . . ?
 N1 Pd1 Cl2 174.83(5) . . ?
 N1 Pd1 Cl1 91.78(5) . . ?
 N2 Pd1 Cl2 92.11(6) . . ?
 N2 Pd1 Cl1 174.64(5) . . ?
 N2 Pd1 N1 86.48(7) . . ?
 C9 O1 C22 117.07(19) . . ?
 C1 N1 Pd1 116.94(14) . . ?
 C3 N1 Pd1 107.47(14) . . ?
 C3 N1 C1 87.38(15) . . ?
 C11 N1 Pd1 113.47(14) . . ?
 C11 N1 C1 113.77(18) . . ?
 C11 N1 C3 115.06(17) . . ?
 C4 N2 Pd1 107.68(14) . . ?
 C18 N2 Pd1 114.08(14) . . ?
 C18 N2 C4 111.92(17) . . ?
 C18 N2 C21 101.59(18) . . ?
 C21 N2 Pd1 112.96(13) . . ?
 C21 N2 C4 108.50(17) . . ?
 C7 C6 H6 120.2 . . ?
 C5 C6 H6 120.2 . . ?
 C5 C6 C7 119.7(2) . . ?
 O1 C22 H22A 109.5 . . ?
 O1 C22 H22B 109.5 . . ?
 O1 C22 H22C 109.5 . . ?
 H22A C22 H22B 109.5 . . ?
 H22A C22 H22C 109.5 . . ?
 H22B C22 H22C 109.5 . . ?
 C6 C7 H7 119.8 . . ?
 C8 C7 C6 120.5(2) . . ?
 C8 C7 H7 119.8 . . ?
 N1 C1 H1 108.3 . . ?
 C2 C1 N1 88.92(17) . . ?
 C2 C1 H1 108.3 . . ?
 C5 C1 N1 122.12(18) . . ?
 C5 C1 H1 108.3 . . ?
 C5 C1 C2 119.3(2) . . ?
 N1 C3 H3 109.5 . . ?
 N1 C3 C2 89.89(16) . . ?
 C4 C3 N1 112.83(18) . . ?
 C4 C3 H3 109.5 . . ?
 C4 C3 C2 123.7(2) . . ?
 C2 C3 H3 109.5 . . ?
 C7 C8 H8 120.1 . . ?
 C7 C8 C9 119.9(2) . . ?
 C9 C8 H8 120.1 . . ?
 N2 C4 H4A 109.1 . . ?
 N2 C4 H4B 109.1 . . ?
 C3 C4 N2 112.51(18) . . ?
 C3 C4 H4A 109.1 . . ?
 C3 C4 H4B 109.1 . . ?
 H4A C4 H4B 107.8 . . ?
 C17 C16 H16 119.7 . . ?
 C15 C16 H16 119.7 . . ?
 C15 C16 C17 120.6(2) . . ?
 O1 C9 C8 115.5(2) . . ?
 O1 C9 C10 124.3(2) . . ?
 C10 C9 C8 120.2(2) . . ?
 H20A C20 H20B 108.9 . . ?
 C21 C20 H20A 110.9 . . ?
 C21 C20 H20B 110.9 . . ?
 C21 C20 C19 104.13(19) . . ?
 C19 C20 H20A 110.9 . . ?
 C19 C20 H20B 110.9 . . ?
 N2 C18 H18A 110.6 . . ?
 N2 C18 H18B 110.6 . . ?
 N2 C18 C19 105.73(19) . . ?
 H18A C18 H18B 108.7 . . ?
 C19 C18 H18A 110.6 . . ?
 C19 C18 H18B 110.6 . . ?
 C16 C17 H17 119.7 . . ?
 C16 C17 C12 120.6(2) . . ?
 C12 C17 H17 119.7 . . ?
 N2 C21 C20 105.02(18) . . ?
 N2 C21 H21A 110.7 . . ?
 N2 C21 H21B 110.7 . . ?
 C20 C21 H21A 110.7 . . ?
 C20 C21 H21B 110.7 . . ?
 H21A C21 H21B 108.8 . . ?
 C17 C12 C11 121.4(2) . . ?
 C17 C12 C13 118.2(2) . . ?
 C13 C12 C11 120.4(2) . . ?
 N1 C11 C12 111.62(19) . . ?
 N1 C11 H11A 109.3 . . ?
 N1 C11 H11B 109.3 . . ?
 C12 C11 H11A 109.3 . . ?
 C12 C11 H11B 109.3 . . ?
 H11A C11 H11B 108.0 . . ?
 C1 C2 H2A 114.0 . . ?
 C1 C2 H2B 114.0 . . ?
 C3 C2 C1 87.83(18) . . ?
 C3 C2 H2A 114.0 . . ?
 C3 C2 H2B 114.0 . . ?
 H2A C2 H2B 111.2 . . ?
 C16 C15 H15 120.4 . . ?
 C14 C15 C16 119.2(2) . . ?
 C14 C15 H15 120.4 . . ?
 C20 C19 H19A 110.7 . . ?
 C20 C19 H19B 110.7 . . ?
 C18 C19 C20 105.18(19) . . ?
 C18 C19 H19A 110.7 . . ?
 C18 C19 H19B 110.7 . . ?
 H19A C19 H19B 108.8 . . ?
 C9 C10 H10 120.1 . . ?
 C9 C10 C5 119.8(2) . . ?
 C5 C10 H10 120.1 . . ?
 C12 C13 H13 119.7 . . ?
 C14 C13 C12 120.5(2) . . ?
 C14 C13 H13 119.7 . . ?
 C6 C5 C1 117.7(2) . . ?
 C6 C5 C10 119.8(2) . . ?
 C10 C5 C1 122.3(2) . . ?
 C15 C14 C13 120.8(2) . . ?
 C15 C14 H14 119.6 . . ?
 C13 C14 H14 119.6 . . ?

loop_
  _geom_torsion_atom_site_label_1
  _geom_torsion_atom_site_label_2
  _geom_torsion_atom_site_label_3
  _geom_torsion_atom_site_label_4
  _geom_torsion
  _geom_torsion_site_symmetry_1
  _geom_torsion_site_symmetry_2
  _geom_torsion_site_symmetry_3
  _geom_torsion_site_symmetry_4
  _geom_torsion_publ_flag
 Pd1 N1 C1 C2 90.01(16) . . . . ?
 Pd1 N1 C1 C5 -34.5(3) . . . . ?
 Pd1 N1 C3 C4 27.9(2) . . . . ?
 Pd1 N1 C3 C2 -99.13(15) . . . . ?
 Pd1 N1 C11 C12 -62.2(2) . . . . ?
 Pd1 N2 C4 C3 32.9(2) . . . . ?
 Pd1 N2 C18 C19 160.64(15) . . . . ?
 Pd1 N2 C21 C20 -165.43(15) . . . . ?
 O1 C9 C10 C5 177.4(2) . . . . ?
 N1 C1 C2 C3 18.25(17) . . . . ?
 N1 C1 C5 C6 -129.4(2) . . . . ?
 N1 C1 C5 C10 55.7(3) . . . . ?
 N1 C3 C4 N2 -41.5(3) . . . . ?
 N1 C3 C2 C1 -18.51(17) . . . . ?
 N2 C18 C19 C20 -20.5(2) . . . . ?
 C6 C7 C8 C9 2.4(4) . . . . ?
 C22 O1 C9 C8 169.0(2) . . . . ?
 C22 O1 C9 C10 -11.3(3) . . . . ?
 C7 C6 C5 C1 -176.8(2) . . . . ?
 C7 C6 C5 C10 -1.7(4) . . . . ?
 C7 C8 C9 O1 179.5(2) . . . . ?
 C7 C8 C9 C10 -0.3(4) . . . . ?
 C1 N1 C3 C4 145.3(2) . . . . ?
 C1 N1 C3 C2 18.33(18) . . . . ?
 C1 N1 C11 C12 160.86(18) . . . . ?
 C3 N1 C1 C2 -18.28(17) . . . . ?
 C3 N1 C1 C5 -142.8(2) . . . . ?
 C3 N1 C11 C12 62.2(2) . . . . ?
 C8 C9 C10 C5 -2.9(3) . . . . ?
 C4 N2 C18 C19 -76.8(2) . . . . ?
 C4 N2 C21 C20 75.3(2) . . . . ?
 C4 C3 C2 C1 -136.2(2) . . . . ?
 C16 C17 C12 C11 -178.4(2) . . . . ?
 C16 C17 C12 C13 0.4(4) . . . . ?
 C16 C15 C14 C13 -0.3(5) . . . . ?
 C9 C10 C5 C6 3.8(3) . . . . ?
 C9 C10 C5 C1 178.6(2) . . . . ?
 C18 N2 C4 C3 -93.3(2) . . . . ?
 C18 N2 C21 C20 -42.8(2) . . . . ?
 C17 C16 C15 C14 -0.3(4) . . . . ?
 C17 C12 C11 N1 82.9(3) . . . . ?
 C17 C12 C13 C14 -1.0(4) . . . . ?
 C21 N2 C4 C3 155.42(19) . . . . ?
 C21 N2 C18 C19 38.8(2) . . . . ?
 C21 C20 C19 C18 -5.8(2) . . . . ?
 C12 C13 C14 C15 0.9(5) . . . . ?
 C11 N1 C1 C2 -134.59(18) . . . . ?
 C11 N1 C1 C5 100.9(2) . . . . ?
 C11 N1 C3 C4 -99.6(2) . . . . ?
 C11 N1 C3 C2 133.4(2) . . . . ?
 C11 C12 C13 C14 177.9(3) . . . . ?
 C2 C1 C5 C6 121.5(2) . . . . ?
 C2 C1 C5 C10 -53.4(3) . . . . ?
 C2 C3 C4 N2 64.7(3) . . . . ?
 C15 C16 C17 C12 0.2(4) . . . . ?
 C19 C20 C21 N2 30.1(2) . . . . ?
 C13 C12 C11 N1 -96.0(3) . . . . ?
 C5 C6 C7 C8 -1.4(4) . . . . ?
 C5 C1 C2 C3 145.1(2) . . . . ?

_shelx_res_file
;
TITL AY3-268 in P2(1)/c
CELL 0.71073 7.80137 16.164661 16.882416 90 90.1078 90
ZERR 4 0.000153 0.000409 0.000429 0 0.0021 0
LATT 1
SYMM -X,0.5+Y,0.5-Z
SFAC C H Cl N O Pd
UNIT 88 112 8 8 4 4

L.S. 20 0 0
PLAN  4
MORE -1
BOND $H
CONF
fmap 2 53
acta
SHEL 7 0.8
REM <olex2.extras>
REM <HklSrc "%.\\AY3-268.hkl">
REM </olex2.extras>

WGHT    0.017000    1.577000
FVAR       2.82190
PD1   6    0.976213    0.521396    0.262687    11.00000    0.00740    0.01189 =
         0.01362   -0.00039    0.00141    0.00018
CL2   3    1.156223    0.407748    0.270546    11.00000    0.01171    0.01647 =
         0.02178    0.00103    0.00101    0.00380
CL1   3    1.208650    0.608345    0.276792    11.00000    0.01065    0.01978 =
         0.03038   -0.00311    0.00134   -0.00412
O1    5    1.302075    0.534488    0.019381    11.00000    0.02113    0.02789 =
         0.01903    0.00153    0.00693    0.00896
N1    4    0.811470    0.620484    0.244982    11.00000    0.01022    0.01226 =
         0.01517    0.00111    0.00225    0.00123
N2    4    0.759837    0.447357    0.260224    11.00000    0.01035    0.01284 =
         0.01258    0.00074   -0.00011   -0.00148
C6    1    0.999158    0.737076    0.073701    11.00000    0.01904    0.01992 =
         0.01770   -0.00104   -0.00039   -0.00144
AFIX  43
H6    2    0.933698    0.783624    0.085184    11.00000   -1.20000
AFIX   0
C22   1    1.283927    0.459528    0.063444    11.00000    0.02562    0.02910 =
         0.02138    0.00297    0.00301    0.01298
AFIX 137
H22A  2    1.176926    0.433691    0.050059    11.00000   -1.50000
H22B  2    1.286065    0.471748    0.119084    11.00000   -1.50000
H22C  2    1.376597    0.422788    0.050789    11.00000   -1.50000
AFIX   0
C7    1    1.136951    0.742795    0.021617    11.00000    0.02264    0.02064 =
         0.02248    0.00292    0.00011   -0.00673
AFIX  43
H7    2    1.161733    0.793077   -0.002560    11.00000   -1.20000
AFIX   0
C1    1    0.804656    0.657735    0.160569    11.00000    0.01435    0.01411 =
         0.01770    0.00259    0.00155    0.00374
AFIX  13
H1    2    0.755259    0.713351    0.164121    11.00000   -1.20000
AFIX   0
C3    1    0.633265    0.585156    0.229124    11.00000    0.00769    0.01668 =
         0.02042    0.00185    0.00124    0.00184
AFIX  13
H3    2    0.546197    0.624193    0.247857    11.00000   -1.20000
AFIX   0
C8    1    1.236166    0.674933    0.005756    11.00000    0.01474    0.03034 =
         0.01606   -0.00117    0.00344   -0.00441
AFIX  43
H8    2    1.330544    0.679632   -0.027513    11.00000   -1.20000
AFIX   0
C4    1    0.605968    0.502960    0.267343    11.00000    0.00893    0.01849 =
         0.01793    0.00002    0.00202   -0.00142
AFIX  23
H4A   2    0.507996    0.476137    0.242926    11.00000   -1.20000
H4B   2    0.579973    0.511153    0.322956    11.00000   -1.20000
AFIX   0
C16   1    0.830878    0.570844    0.506425    11.00000    0.02298    0.02236 =
         0.01689   -0.00290   -0.00277    0.00789
AFIX  43
H16   2    0.909340    0.541880    0.537330    11.00000   -1.20000
AFIX   0
C9    1    1.195590    0.599155    0.039425    11.00000    0.01504    0.02346 =
         0.01377   -0.00351   -0.00089    0.00193
C20   1    0.616737    0.323510    0.302989    11.00000    0.01799    0.01556 =
         0.02878    0.00464    0.00265   -0.00182
AFIX  23
H20A  2    0.505291    0.340780    0.322274    11.00000   -1.20000
H20B  2    0.642402    0.268950    0.323784    11.00000   -1.20000
AFIX   0
C18   1    0.748409    0.392360    0.189383    11.00000    0.01865    0.01656 =
         0.01509   -0.00413   -0.00165   -0.00076
AFIX  23
H18A  2    0.859790    0.369111    0.176967    11.00000   -1.20000
H18B  2    0.707282    0.422985    0.143739    11.00000   -1.20000
AFIX   0
C17   1    0.882467    0.604720    0.435058    11.00000    0.01505    0.02078 =
         0.01727   -0.00622   -0.00026    0.00304
AFIX  43
H17   2    0.995186    0.598158    0.418364    11.00000   -1.20000
AFIX   0
C21   1    0.755240    0.385586    0.326660    11.00000    0.01519    0.01787 =
         0.01690    0.00418    0.00069   -0.00064
AFIX  23
H21A  2    0.726396    0.412373    0.376292    11.00000   -1.20000
H21B  2    0.865360    0.358358    0.332425    11.00000   -1.20000
AFIX   0
C12   1    0.767413    0.648445    0.388118    11.00000    0.01836    0.01077 =
         0.01800   -0.00324    0.00191    0.00131
C11   1    0.820023    0.683929    0.309272    11.00000    0.01708    0.01266 =
         0.01900   -0.00126    0.00154    0.00208
AFIX  23
H11A  2    0.745162    0.729805    0.295976    11.00000   -1.20000
H11B  2    0.936128    0.705041    0.313124    11.00000   -1.20000
AFIX   0
C2    1    0.660380    0.596922    0.140176    11.00000    0.01249    0.02414 =
         0.02099    0.00458   -0.00035    0.00059
AFIX  23
H2A   2    0.563798    0.622035    0.113053    11.00000   -1.20000
H2B   2    0.698868    0.547488    0.112923    11.00000   -1.20000
AFIX   0
C15   1    0.664336    0.579636    0.532105    11.00000    0.02582    0.03264 =
         0.01659    0.00295    0.00609    0.00091
AFIX  43
H15   2    0.629933    0.556599    0.579984    11.00000   -1.20000
AFIX   0
C19   1    0.621169    0.323554    0.211792    11.00000    0.01942    0.01436 =
         0.03113   -0.00135   -0.00520   -0.00201
AFIX  23
H19A  2    0.659777    0.270452    0.191880    11.00000   -1.20000
H19B  2    0.508370    0.335117    0.190206    11.00000   -1.20000
AFIX   0
C10   1    1.055812    0.592068    0.089153    11.00000    0.01713    0.01818 =
         0.01565    0.00352   -0.00036   -0.00149
AFIX  43
H10   2    1.025782    0.540746    0.109797    11.00000   -1.20000
AFIX   0
C13   1    0.600125    0.657570    0.415047    11.00000    0.02296    0.03558 =
         0.02216    0.00897    0.00376    0.01323
AFIX  43
H13   2    0.521363    0.687301    0.384987    11.00000   -1.20000
AFIX   0
C5    1    0.960214    0.661837    0.108239    11.00000    0.01346    0.01978 =
         0.01301   -0.00079   -0.00156   -0.00161
C14   1    0.549895    0.622775    0.486202    11.00000    0.02043    0.05083 =
         0.02758    0.01096    0.00903    0.00905
AFIX  43
H14   2    0.437174    0.628712    0.503105    11.00000   -1.20000
AFIX   0
HKLF 4

REM  AY3-268 in P2(1)/c
REM R1 =  0.0255 for    3701 Fo > 4sig(Fo)  and  0.0359 for all    4357 data
REM    254 parameters refined using      0 restraints

END

WGHT      0.0169      1.5824

REM Highest difference peak  0.746,  deepest hole -0.466,  1-sigma level  0.082
Q1    1   1.0740  0.5209  0.2180  11.00000  0.05    0.75
Q2    1   0.9741  0.4401  0.2584  11.00000  0.05    0.56
Q3    1   0.7277  0.5992  0.2444  11.00000  0.05    0.47
Q4    1   0.9054  0.6600  0.1398  11.00000  0.05    0.45
;
_shelx_res_checksum               37393
_shelx_hkl_file
;
   0   0   2 546112. 2414.16   2
   0   0   3 57.9556 101.635   2
   0   0   3 48.3038 88.0252   3
   0   0   3 62.0384 111.804   4
   0   0   4 999999. 4395.56   4
   0   0   4 997907. 4617.10   2
   0   0   4 993170. 4236.40   3
   0   0   5 340.921 151.656   3
   0   0   5 552.078 208.958   4
   0   0   5 682.731 213.317   2
   0   0   6 277287. 2763.99   3
   0   0   6 280895. 2839.74   4
   0   0   7 803.367 260.273   3
   0   0   7 1059.21 285.534   2
   0   0  -7 860.207 256.578   4
   0   0   7 1276.99 287.993   4
   0   0   8 180489. 2593.21   3
   0   0  -8 176200. 2702.57   4
   0   0   8 186287. 2672.96   4
   0   0   8 187575. 2835.13   2
   0   0   9 44.9465 195.600   3
   0   0  -9 293.695 252.170   4
   0   0   9 208.334 225.927   2
   0   0   9 105.368 222.182   4
   0   0  10 28961.0 1208.11   4
   0   0  10 26614.7 1149.75   3
   0   0  10 28477.8 1274.19   2
   0   0 -10 27649.0 1239.02   4
   0   0  11 1196.60 390.285   2
   0   0  11 1308.55 373.787   3
   0   0 -11 1053.10 349.831   4
   0   0  12 53578.4 1921.89   2
   0   0  12 55252.6 1803.65   3
   0   0 -12 56164.4 1931.57   4
   0   0  13 1331.02 397.255   2
   0   0 -13 1441.52 418.103   4
   0   0  13 717.586 419.068   3
   0   0  14 7081.25 768.429   3
   0   0 -14 6872.94 787.344   4
   0   0  14 7726.53 830.520   2
   0   0  15 98.9880 420.792   3
   0   0  16 604.370 419.693   3
   0   0  17 93.3472 491.777   3
   0   0  18 864.727 422.115   3
   0   0  19 33.5308 343.957   3
   0   0  20 6196.94 902.715   3
   0   0  21-352.840 411.462   3
   0   0  22 3710.92 740.297   3
   0   0  23 1044.98 456.696   3
   0  -1   2 9510.23 311.973   2
   0  -1  -3 37826.8 732.937   3
   0  -1   3 37204.8 751.910   2
   0   1   3 37707.9 742.374   4
   0   1   3 38554.8 733.322   3
   0  -1  -4 7761.42 408.137   4
   0   1   4 7809.90 404.651   4
   0  -1   4 8524.43 428.766   2
   0  -1  -4 8291.11 404.869   3
   0   1   4 7727.64 441.251   2
   0   1   4 7436.01 386.473   3
   0  -1   5 147961. 1925.78   2
   0   1   5 152896. 1852.37   3
   0  -1  -5 155411. 1880.76   3
   0   1   5 152948. 1911.58   4
   0   1   5 146946. 2078.96   2
   0  -1  -5 144249. 1902.37   4
   0  -1  -6 2303.10 290.500   3
   0   1   6 2230.10 314.008   2
   0  -1   6 2442.88 316.500   2
   0  -1  -6 2800.71 330.531   4
   0   1   6 2141.90 295.303   4
   0   1   6 2188.26 286.289   3
   0  -1   7 152077. 2341.05   2
   0   1   7 152629. 2210.65   3
   0   1   7 153622. 2486.62   2
   0   1   7 151860. 2255.79   4
   0  -1  -7 151380. 2317.14   4
   0  -1  -8 22335.8 972.927   4
   0   1   8 23589.6 969.259   4
   0  -1   8 23529.7 1000.23   2
   0   1   8 23261.2 938.915   3
   0   1   8 22153.0 1022.93   2
   0  -1   8 22826.3 950.472   3
   0   1  -8 22254.3 997.186   2
   0   1  -9 150337. 2707.85   4
   0   1   9 150771. 2550.37   4
   0   1   9 149885. 2775.89   2
   0   1   9 150513. 2506.48   3
   0  -1  -9 150413. 2658.65   4
   0  -1   9 150509. 2555.08   3
   0  -1   9 149102. 2677.08   2
   0   1  10 508.307 272.431   4
   0  -1  10 21.3354 221.104   3
   0   1  10 460.125 272.192   2
   0   1 -10 395.969 274.588   4
   0  -1  10 576.892 246.869   2
   0   1  10 9.76603 248.992   3
   0  -1 -10-132.156 211.463   4
   0   1  11 98746.9 2303.56   4
   0   1 -11 95065.6 2411.23   4
   0  -1  11 98078.0 2413.26   2
   0  -1  11 97978.7 2304.35   3
   0  -1 -11 101185. 2451.85   4
   0   1  11 98643.1 2510.19   2
   0   1  11 101240. 2306.90   3
   0   1  12 467.691 312.290   3
   0   1  12 460.149 249.858   2
   0  -1 -12 1482.21 406.238   4
   0  -1  12 583.042 299.629   2
   0  -1  12 561.128 288.098   3
   0   1  12 623.363 336.197   4
   0   1 -12 451.946 302.141   4
   0  -1 -13 122407. 2976.90   4
   0  -1  13 115309. 2748.52   3
   0   1 -13 116456. 2930.38   4
   0  -1  13 114403. 2869.02   2
   0   1  13 113038. 2689.17   3
   0   1  13 117000. 2766.68   4
   0   1  13 116960. 2984.70   2
   0  -1 -14 5843.70 710.186   4
   0  -1  14 4922.43 650.120   3
   0   1  14 5518.49 707.590   2
   0  -1  14 5600.27 730.421   2
   0   1  14 4198.66 642.790   3
   0   1  15 85658.9 2562.01   3
   0  -1  15 82677.3 2554.62   3
   0   1  16 334.129 360.148   3
   0  -1  16 303.410 373.867   3
   0  -1  17 75991.6 2652.44   3
   0   1  17 74092.5 2567.32   3
   0  -1  18 624.848 297.949   3
   0   1  18-125.127 324.763   3
   0  -1  19 41007.3 2092.75   3
   0   1  19 42066.9 2088.34   3
   0  -1  20 57.3578 346.217   3
   0   1  20 553.234 442.555   3
   0  -1  21 22583.8 1689.47   3
   0   1  21 24123.0 1666.12   3
   0  -1  22-152.994 158.734   3
   0  -1  23 12400.1 1401.96   3
   0  -2   0 459811. 2040.54   1
   0  -2   1 81606.4 949.763   1
   0  -2   2 275659. 1710.80   2
   0   2   2 280562. 1756.16   4
   0  -2  -3 26553.4 639.139   4
   0  -2   3 26233.6 629.318   2
   0   2   3 26616.3 646.196   4
   0  -2  -4 419673. 2884.31   4
   0  -2  -4 410839. 2859.25   3
   0   2   4 421607. 2871.84   4
   0  -2   4 420530. 2863.69   2
   0  -2  -5 30330.2 884.424   4
   0  -2  -5 30363.6 855.288   3
   0   2   5 29329.0 841.430   3
   0  -2   5 30146.3 869.257   2
   0   2   5 29553.7 863.768   4
   0   2  -6 239769. 2758.53   2
   0   2   6 245656. 2619.05   3
   0  -2   6 244426. 2706.06   2
   0   2   6 247061. 2678.99   4
   0  -2  -6 240862. 2706.19   4
   0  -2  -6 247006. 2655.49   3
   0  -2  -7 66850.8 1473.45   3
   0   2   7 64201.3 1484.88   4
   0   2   7 66987.4 1687.00   2
   0  -2  -7 64542.8 1528.65   4
   0  -2   7 66361.7 1525.69   2
   0   2  -7 67491.7 1594.95   2
   0   2   7 66242.7 1473.42   3
   0   2  -8 172134. 2734.61   2
   0   2   8 174623. 2543.76   3
   0  -2  -8 177407. 2565.12   3
   0   2   8 176720. 2900.13   2
   0  -2  -8 171748. 2649.89   4
   0  -2   8 172746. 2661.13   2
   0   2   8 174403. 2591.74   4
   0  -2  -9 14487.9 843.246   4
   0   2   9 14111.6 788.946   3
   0   2   9 14802.8 830.509   4
   0  -2   9 12832.2 792.785   2
   0   2   9 13033.2 860.786   2
   0   2  10 111953. 2301.76   3
   0   2 -10 115059. 2534.25   4
   0   2  10 114343. 2343.47   4
   0  -2  10 114384. 2437.84   2
   0   2  10 113261. 2621.27   2
   0  -2 -10 115337. 2469.06   4
   0   2 -11 1067.15 366.095   4
   0  -2  11 1047.06 336.479   3
   0   2  11 809.595 301.871   2
   0   2  11 868.942 304.555   3
   0  -2  11 1154.65 338.974   2
   0   2 -11 802.140 343.267   2
   0  -2 -11 790.957 314.172   4
   0   2  11 1071.73 280.572   4
   0   2 -12 25454.8 1322.57   4
   0   2  12 23950.0 1193.67   3
   0  -2  12 24399.8 1243.80   3
   0  -2  12 23926.8 1258.58   2
   0   2  12 23085.7 1306.49   2
   0  -2 -12 24259.4 1281.78   4
   0   2 -12 24295.2 1290.52   2
   0   2  12 22918.3 1180.19   4
   0   2  13 3520.82 567.833   4
   0   2  13 3321.99 590.790   2
   0  -2  13 3203.48 530.249   2
   0  -2  13 2534.65 517.103   3
   0   2 -13 4026.83 604.376   4
   0   2  13 2301.45 473.389   3
   0  -2 -13 3344.91 531.285   4
   0   2  14 10959.9 915.922   3
   0  -2  14 11099.5 962.587   2
   0  -2 -14 11244.1 1005.67   4
   0   2  14 9754.56 866.609   4
   0  -2  14 11113.7 916.799   3
   0  -2  15 1030.51 444.858   3
   0   2  15 637.834 353.002   3
   0   2  16 778.521 362.878   3
   0  -2  16 1384.85 471.181   3
   0  -2  17-705.624 446.551   3
   0   2  17-20.2495 352.057   3
   0   2  18-111.005 365.607   3
   0  -2  18-316.287 278.233   3
   0  -2  19 9.91364 356.775   3
   0  -2  20 1009.58 496.252   3
   0  -2  21 34.0160 226.215   3
   0  -2  22 4521.49 920.914   3
   0  -2  23 159.222 322.149   3
   0  -3   0-8.03224 78.9194   1
   0  -3   1 5662.50 297.706   1
   0  -3   2 843.706 160.305   1
   0   3   3 8895.98 397.787   4
   0  -3   3 8597.23 382.132   2
   0   3   4 3013.40 275.110   4
   0  -3   4 2381.38 238.371   2
   0  -3  -4 2171.32 239.370   4
   0   3  -4 2973.15 279.411   2
   0  -3  -5 20467.8 729.941   4
   0  -3   5 21283.7 726.298   2
   0  -3  -5 21448.8 760.448   3
   0   3   5 20925.1 737.689   4
   0   3  -5 20167.7 741.081   2
   0   3  -6 4576.78 401.290   2
   0  -3   6 3886.53 365.421   2
   0   3   6 3659.14 373.475   4
   0  -3  -6 3840.31 375.909   3
   0  -3  -6 4330.97 399.591   4
   0  -3  -7 9502.60 585.116   3
   0  -3  -7 8804.34 579.090   4
   0  -3   7 9177.65 581.882   2
   0   3   7 9394.47 584.909   4
   0   3  -7 8406.33 583.162   2
   0   3   8 9159.62 632.060   4
   0  -3  -8 10393.2 647.075   3
   0   3  -8 9535.66 664.150   2
   0   3   8 10267.3 740.210   2
   0  -3   8 10853.6 673.186   2
   0  -3  -8 10805.4 690.725   4
   0   3   9 39204.1 1505.42   2
   0  -3  -9 40389.7 1391.96   4
   0  -3  -9 37604.4 1292.48   3
   0   3   9 38687.0 1318.03   4
   0  -3   9 36755.3 1299.69   2
   0  -3 -10 3247.53 452.910   4
   0   3  10 2665.53 481.360   2
   0  -3  10 3384.53 462.622   2
   0   3  10 3036.79 423.534   4
   0  -3 -10 3352.55 431.046   3
   0   3 -11 51573.1 1789.15   2
   0   3  11 55078.1 1958.08   2
   0   3  11 51850.4 1692.47   4
   0   3 -11 56155.7 1910.72   4
   0  -3 -11 54778.9 1802.43   4
   0  -3  11 55180.4 1772.13   2
   0   3 -12 4534.80 599.071   2
   0  -3 -12 5056.29 626.744   4
   0   3  12 4263.60 611.603   2
   0   3 -12 4593.64 608.549   4
   0  -3  12 5656.36 628.062   2
   0   3  12 4019.49 540.471   4
   0  -3  13 47680.5 1831.44   3
   0   3  13 51460.3 2087.77   2
   0   3 -13 50374.4 1999.03   4
   0  -3 -13 49964.6 1908.53   4
   0  -3  13 48394.8 1861.35   2
   0   3 -13 49904.8 1942.41   2
   0   3  13 50258.9 1815.48   4
   0  -3  14 233.282 243.114   3
   0  -3  14 174.187 205.306   2
   0  -3 -14 837.790 376.723   4
   0   3  14 362.075 292.648   4
   0  -3  15 45170.9 1940.22   3
   0   3  15 48899.1 1935.71   4
   0  -3  16 285.060 324.758   3
   0   3  16 218.844 272.904   4
   0  -3  17 29402.2 1700.32   3
   0  -3  18 3573.29 638.583   3
   0  -3  19 15029.1 1358.18   3
   0  -3  20 926.955 430.922   3
   0  -3  21 26954.5 1900.54   3
   0  -3  22-9.23522 347.802   3
   0  -3  23 12747.4 1442.67   3
   0  -4   0 65919.8 1093.66   1
   0  -4   1 13336.5 513.188   1
   0  -4   2 5562.55 366.910   1
   0   4   3 71696.1 1169.16   4
   0   4  -3 72814.3 1177.04   2
   0  -4   3 73412.9 1356.99   1
   0  -4   4 63470.0 1166.27   2
   0   4   4 63931.4 1201.12   4
   0   4  -4 62447.4 1195.52   2
   0  -4  -5 24183.9 806.032   4
   0   4   5 23175.9 792.557   4
   0   4  -5 23301.3 809.955   2
   0  -4   5 24747.9 794.944   2
   0  -4  -6 40531.7 1131.51   4
   0  -4   6 40475.7 1099.39   2
   0   4   6 40299.2 1123.03   4
   0   4  -6 37980.9 1125.17   2
   0  -4  -6 42199.2 1180.42   3
   0   4   7 11506.1 653.902   4
   0  -4  -7 11158.6 658.992   3
   0  -4   7 11619.5 641.860   2
   0   4  -7 10775.4 646.606   2
   0  -4  -7 11689.0 656.241   4
   0  -4  -8 29551.5 1103.60   3
   0   4  -8 29701.2 1139.40   2
   0   4   8 27933.1 1072.48   4
   0  -4   8 29207.5 1084.91   2
   0  -4  -8 28920.8 1107.22   4
   0   4   9 7420.37 607.459   4
   0  -4  -9 6934.01 586.136   3
   0   4   9 8260.24 731.036   2
   0  -4   9 7998.59 626.112   2
   0  -4  -9 7545.05 608.539   4
   0   4  10 36585.2 1350.03   4
   0   4  10 40483.4 1644.77   2
   0  -4  10 35992.0 1357.87   2
   0  -4 -10 39016.0 1398.35   3
   0  -4 -10 35309.1 1388.00   4
   0  -4 -11 1485.09 370.597   4
   0  -4 -11 2034.56 397.206   3
   0   4  11 1519.91 375.886   2
   0   4 -11 956.088 309.402   2
   0   4  11 1553.72 345.784   4
   0  -4  11 1122.82 310.245   2
   0   4 -11 1517.24 406.725   4
   0  -4 -12 16505.5 1044.87   4
   0   4 -12 17015.5 1107.46   2
   0   4 -12 16875.4 1150.57   4
   0   4  12 17638.1 1196.94   2
   0  -4 -12 17552.8 1056.35   3
   0   4  12 16590.5 1010.29   4
   0  -4  12 17447.5 1058.65   2
   0   4  13-35.0009 187.922   4
   0   4 -13-87.3480 208.085   4
   0  -4 -13 332.763 270.721   4
   0  -4  13 40.7377 221.417   2
   0   4 -13 26.1580 237.567   2
   0   4  13 201.033 221.084   2
   0   4 -14 6667.36 774.821   2
   0  -4 -14 8577.77 873.555   4
   0   4  14 8514.40 800.947   4
   0  -4  14 6779.56 766.764   3
   0  -4  14 7232.61 795.254   2
   0   4  15 255.525 320.969   4
   0   4 -15-218.180 315.816   2
   0  -4  15-143.866 364.958   3
   0  -4  16 8344.29 907.676   3
   0   4  16 8342.88 869.071   4
   0   4  17 320.817 292.520   4
   0  -4  17 307.926 406.387   3
   0  -4  18 7135.92 924.315   3
   0  -4  19 1165.76 518.445   3
   0  -4  20 421.834 331.490   3
   0  -4  21-450.993 487.123   3
   0  -4  22 966.277 558.579   3
   0  -5   0 258.364 140.442   1
   0  -5   1 13799.5 576.830   1
   0  -5   2 3861.65 337.698   1
   0  -5   3 40201.1 1078.73   1
   0   5  -3 40331.6 939.036   2
   0   5   4 30555.1 878.228   4
   0  -5   4 30750.9 1006.32   1
   0   5  -4 31298.0 890.496   2
   0   5   5 3169.69 340.988   4
   0   5  -5 3604.78 347.444   2
   0  -5   5 2980.43 306.096   2
   0   5   6 1305.81 251.105   4
   0   5  -6 2005.94 285.743   2
   0  -5   6 1965.31 281.561   2
   0   5   7 7642.41 545.385   4
   0   5  -7 7370.33 553.354   2
   0  -5   7 6960.34 510.347   2
   0  -5  -7 7118.58 532.142   4
   0  -5  -7 7012.63 553.345   3
   0  -5  -8 1512.45 309.205   4
   0   5  -8 2254.23 338.852   2
   0  -5  -8 2088.94 347.401   3
   0   5   8 1771.10 320.681   4
   0  -5   8 2095.93 306.358   2
   0   5   9 262.614 205.396   4
   0  -5  -9-125.451 140.354   4
   0  -5  -9-50.9127 136.063   3
   0  -5   9 150.217 152.546   2
   0  -5 -10 377.414 216.825   4
   0   5 -10 156.247 127.240   4
   0  -5  10 259.427 203.392   2
   0  -5 -10 254.094 198.288   3
   0   5  10 476.930 211.369   4
   0   5  10 194.804 205.888   2
   0  -5 -11 5014.28 569.448   3
   0   5 -11 4891.94 600.406   4
   0  -5 -11 5499.38 602.688   4
   0   5  11 5075.68 678.810   2
   0   5  11 4817.99 557.142   4
   0   5 -11 5549.47 621.477   2
   0  -5  11 4790.07 555.117   2
   0  -5 -12 22037.0 1198.41   3
   0  -5 -12 22990.5 1253.24   4
   0   5  12 23214.5 1206.77   4
   0   5 -12 20531.7 1207.44   2
   0  -5  12 22607.6 1186.36   2
   0   5  12 22309.0 1352.81   2
   0   5 -12 24102.1 1346.37   4
   0   5 -13-160.560 249.331   2
   0  -5 -13-348.887 311.804   3
   0  -5 -13 198.420 244.514   4
   0   5  13 245.191 246.034   4
   0  -5  13 721.610 290.970   2
   0   5 -14 1110.93 348.718   2
   0  -5 -14 1232.28 388.668   4
   0   5  14 1186.50 372.713   4
   0  -5  14 1374.15 379.860   2
   0   5 -15 8843.79 929.975   2
   0   5  15 9570.91 933.930   4
   0   5 -16 23909.7 1554.06   2
   0  -5  16 23319.7 1543.29   3
   0   5  16 23686.5 1441.30   4
   0  -5  17 4491.45 776.295   3
   0   5  17 3676.82 648.323   4
   0  -5  18 2856.98 649.019   3
   0  -5  19 25163.2 1748.67   3
   0  -5  20 5669.18 872.511   3
   0  -5  21 32977.5 2165.32   3
   0  -5  22 8790.06 1114.54   3
   0  -6   0 1162.88 232.402   1
   0  -6   1 11002.6 569.181   1
   0  -6   2 57489.0 1320.88   1
   0  -6   3 64429.7 1458.14   1
   0   6  -3 66062.2 1301.51   2
   0  -6   4 127.661 169.447   1
   0   6   4 289.730 141.550   4
   0   6  -4 311.204 156.730   2
   0  -6   5 1957.06 307.622   1
   0   6  -5 1868.57 267.772   2
   0   6   5 1771.35 278.491   4
   0   6  -6 5550.47 471.862   2
   0  -6   6 5706.79 455.207   2
   0   6   6 4528.78 424.061   4
   0   6   7 1610.91 272.825   4
   0   6  -7 1276.90 266.800   2
   0  -6   7 1433.59 260.136   2
   0  -6  -8 17899.7 930.119   3
   0   6   8 17324.4 884.559   4
   0  -6   8 16741.2 831.174   2
   0  -6  -9 8183.73 667.108   3
   0   6  -9 9323.85 760.232   4
   0  -6   9 9191.09 671.275   2
   0   6   9 7936.29 641.339   4
   0   6 -10-10.5127 160.331   4
   0   6 -10 175.789 198.774   2
   0  -6 -10 229.045 223.126   4
   0  -6 -10 12.8207 214.014   3
   0  -6  10 121.190 142.521   2
   0   6  10 161.865 180.862   4
   0  -6 -11 4662.57 580.200   3
   0   6  11 5550.10 596.955   4
   0   6  11 5322.97 730.404   2
   0   6 -11 5823.24 672.945   4
   0   6 -11 5602.85 626.571   2
   0  -6  11 4257.88 520.218   2
   0  -6 -11 5868.89 669.130   4
   0  -6 -12 11379.7 906.915   3
   0  -6 -12 11975.0 935.706   4
   0   6 -12 11763.2 995.994   4
   0   6  12 12530.0 914.122   4
   0   6 -12 11005.3 897.117   2
   0  -6  12 13052.2 892.415   2
   0   6  12 12012.6 1020.01   2
   0  -6  13 18792.8 1153.32   2
   0   6 -13 17535.9 1175.57   2
   0   6  13 15660.3 1047.36   4
   0  -6 -13 16968.2 1121.92   3
   0  -6 -13 16146.8 1129.02   4
   0  -6  14 11307.8 950.454   2
   0   6 -14 10067.4 928.866   2
   0  -6 -14 12309.1 999.963   3
   0  -6 -14 11860.2 1006.83   4
   0   6  14 13510.6 1032.62   4
   0   6  15 5659.82 735.839   4
   0   6 -15 5233.00 720.347   2
   0  -6 -15 4790.96 658.191   3
   0   6 -16 8603.30 989.188   2
   0   6  16 7983.04 908.909   4
   0  -6  17 3418.36 682.705   3
   0   6 -17 2421.72 522.917   2
   0   6  17 2443.82 579.748   4
   0  -6  18 554.882 551.449   3
   0   6  18 421.405 337.819   4
   0  -6  19-39.2189 478.524   3
   0  -6  20 8003.49 1115.45   3
   0  -6  21 1238.21 572.871   3
   0  -6  22 1765.97 763.175   3
   0  -7   0 372.177 189.933   1
   0  -7   1 2157.26 311.699   1
   0  -7   2 15521.2 741.600   1
   0  -7   3 4152.75 408.462   1
   0   7  -4 794.347 186.295   2
   0  -7   4 1304.38 294.815   1
   0   7  -5 584.002 210.061   2
   0  -7   5 525.294 247.335   1
   0   7   5 318.679 169.497   4
   0   7  -6 11185.4 663.564   2
   0  -7   6 12190.2 781.846   1
   0   7   6 11613.6 680.342   4
   0   7  -7 14785.3 814.733   2
   0   7   7 14245.8 776.832   4
   0   7   8 22870.1 1029.75   4
   0  -7  -8 22241.6 1079.74   3
   0  -7   8 22065.6 962.916   2
   0  -7   9 5198.18 516.087   2
   0   7  -9 5520.43 605.019   4
   0   7   9 3724.32 465.672   4
   0  -7  -9 4343.37 493.103   3
   0   7 -10 16681.9 1074.91   4
   0   7 -10 15079.4 969.990   2
   0   7  10 14134.5 901.084   4
   0  -7 -10 15153.2 963.952   3
   0  -7  10 13858.2 866.581   2
   0  -7 -11 6458.96 684.625   3
   0   7 -11 7818.52 810.961   4
   0  -7  11 6857.06 661.585   2
   0   7 -11 6970.18 712.274   2
   0   7  11 7047.05 685.274   4
   0   7 -12 45003.6 1792.98   2
   0   7  12 43895.4 1704.88   4
   0  -7  12 46289.3 1684.05   2
   0  -7 -12 46456.8 1781.62   3
   0  -7 -13 9738.97 880.285   3
   0   7 -13 8654.66 868.010   2
   0  -7 -13 10253.6 904.697   4
   0   7  13 10069.3 870.140   4
   0  -7  13 11090.0 881.900   2
   0   7  14 26302.6 1427.41   4
   0  -7 -14 28256.6 1509.96   3
   0  -7 -14 29599.4 1552.66   4
   0   7 -14 26305.8 1524.30   2
   0  -7  14 27893.7 1437.10   2
   0   7 -15 8311.64 925.219   2
   0  -7 -15 7562.45 888.368   3
   0   7  15 6176.60 739.885   4
   0   7 -16 26044.2 1661.45   2
   0   7  16 30199.1 1652.82   4
   0   7  17 5778.02 838.689   4
   0   7 -17 5925.09 861.892   2
   0   7 -18 17168.6 1416.25   2
   0  -7  18 18567.5 1568.51   3
   0   7  18 18885.7 1413.52   4
   0   7  19 10589.5 1116.47   4
   0  -7  19 9431.89 1186.98   3
   0  -7  20 35642.1 2227.78   3
   0  -7  21 5355.51 899.955   3
   0  -8   0 51999.7 1386.15   1
   0   8   0 51049.5 1405.66   1
   0  -8   1 86171.3 1814.89   1
   0   8   1 87989.6 1818.60   1
   0   8  -1 86055.7 1869.27   1
   0  -8   2 56779.7 1492.75   1
   0  -8   3 75952.8 1761.53   1
   0   8  -4 28137.5 995.444   2
   0  -8   4 26106.6 1093.70   1
   0  -8   5 27919.3 1164.23   1
   0   8  -5 27704.8 1028.41   2
   0   8   5 26891.1 1008.58   4
   0   8  -6 36317.6 1234.93   2
   0   8   6 38506.4 1245.68   4
   0  -8   6 38636.9 1413.78   1
   0   8   7 52170.5 1515.58   4
   0  -8   7 54585.8 1758.17   1
   0  -8   8 14338.0 965.546   1
   0   8   8 13177.7 814.790   4
   0   8   9 51255.4 1635.36   4
   0  -8  -9 50347.1 1728.92   3
   0   8  -9 52853.9 1878.62   4
   0   8  -9 49363.0 1666.49   2
   0  -8  10 18367.4 997.805   2
   0   8 -10 19762.9 1112.05   2
   0   8 -10 20450.3 1226.16   4
   0  -8 -10 21313.8 1175.83   3
   0   8  10 17746.1 1023.97   4
   0   8 -11 7493.41 792.534   4
   0   8  11 7143.40 720.417   4
   0  -8  11 7127.62 679.003   2
   0  -8 -11 6789.87 743.439   3
   0   8 -11 7412.15 764.688   2
   0   8  12 6710.10 733.630   4
   0  -8  12 6300.94 655.056   2
   0  -8 -12 7554.20 771.984   3
   0   8 -12 7766.47 784.427   2
   0  -8 -13 43572.4 1854.12   3
   0   8 -13 41379.5 1835.22   2
   0  -8  13 42316.5 1690.09   2
   0   8  13 38755.4 1678.48   4
   0   8  14 2367.12 546.304   4
   0   8 -14 3129.19 606.269   2
   0  -8 -14 2469.34 490.135   3
   0   8  15 5749.57 768.253   4
   0   8 -15 6693.43 873.750   2
   0   8 -16-361.839 285.433   2
   0   8  16-371.445 393.675   4
   0   8  17 967.631 392.930   4
   0   8 -17 184.070 359.955   2
   0   8  18-233.823 353.521   4
   0   8 -18-16.4642 203.181   2
   0   8  19 1008.52 435.544   4
   0  -8  19 464.095 336.564   3
   0  -8  20 3059.87 759.666   3
   0  -8  21-156.288 369.955   3
   0  -9   0 52.6344 169.182   1
   0  -9   1 2099.72 346.158   1
   0  -9   2 7310.59 595.113   1
   0  -9   3 3578.75 451.701   1
   0   9  -4 6165.45 522.669   2
   0  -9   4 5430.48 549.594   1
   0  -9   5 22321.8 1089.41   1
   0   9   5 20491.1 920.131   4
   0   9   6 17433.3 890.892   4
   0  -9   6 17690.7 1010.40   1
   0  -9   7 14110.7 947.045   1
   0   9   7 13624.5 825.004   4
   0   9   8 58176.4 1717.95   4
   0  -9   8 56856.5 1916.16   1
   0   9  -9 25480.5 1242.49   2
   0   9   9 25619.8 1188.81   4
   0  -9   9 27596.1 1400.99   1
   0  -9 -10 58097.7 1987.93   3
   0   9 -10 61599.0 1994.01   2
   0   9 -10 60939.6 2144.54   4
   0   9  10 59138.7 1880.24   4
   0  -9  10 59761.8 2133.99   1
   0   9 -11 25761.2 1365.43   2
   0   9  11 25804.8 1293.49   4
   0  -9 -11 25547.2 1369.35   3
   0   9 -12 55375.1 2058.81   2
   0  -9 -12 58582.2 2145.25   3
   0   9  12 56127.4 1955.82   4
   0  -9  12 56166.7 1886.52   2
   0   9 -13 29576.2 1580.12   2
   0  -9  13 31946.5 1487.12   2
   0   9  13 27036.4 1428.27   4
   0  -9 -13 29044.4 1522.90   3
   0   9  14 46476.4 1917.82   4
   0   9 -14 43327.8 1985.16   2
   0   9 -15 13977.1 1191.23   2
   0   9  15 13970.4 1124.75   4
   0   9  16 43684.2 2005.22   4
   0   9 -16 43891.1 2156.42   2
   0   9 -17 14593.1 1340.84   2
   0   9  17 15716.3 1269.73   4
   0   9 -18 21779.2 1643.26   2
   0   9  18 20244.2 1495.71   4
   0   9  19 414.821 406.871   4
   0   9 -19 253.940 234.991   2
   0   9  20 29633.7 1856.77   4
   0  -9  20 25616.3 2023.12   3
   0  10   0 55179.8 1668.82   1
   0  10  -1 164351. 2893.31   1
   0  10   1 159285. 2789.66   1
   0 -10   1 159256. 2759.87   1
   0  10  -2 89454.0 2190.22   1
   0  10   2 87185.4 2063.33   1
   0 -10   2 91693.4 2121.41   1
   0  10   3 152253. 2742.02   1
   0  10  -3 145640. 2877.01   1
   0 -10   3 154674. 2789.87   1
   0  10   4 47479.1 1565.68   1
   0 -10   4 46487.5 1578.53   1
   0  10   5 185961. 3093.87   1
   0 -10   5 181774. 3185.05   1
   0 -10   6 17141.0 1042.45   1
   0  10   6 15657.3 890.938   4
   0 -10   7 59498.7 1947.32   1
   0  10   7 57225.5 1698.51   4
   0  10   8 1073.88 318.225   4
   0  10  -8 1648.39 420.786   2
   0 -10   8 1632.61 431.713   1
   0  10   9 76971.9 2098.34   4
   0 -10   9 77974.8 2389.71   1
   0  10  -9 76230.8 2162.55   2
   0  10  10 4759.94 599.481   4
   0 -10 -10 5335.94 647.318   3
   0  10 -10 4537.86 616.902   2
   0 -10 -11 9180.81 914.670   3
   0  10 -11 9297.95 849.597   2
   0  10  11 8297.48 785.314   4
   0  10  12 390.338 331.904   4
   0 -10 -12 788.508 368.411   3
   0  10 -12 1039.04 371.105   2
   0  10  13 6463.82 751.290   4
   0  10 -13 8247.56 863.541   2
   0  10  14 483.911 286.344   4
   0  10 -14 899.648 300.292   2
   0  10 -15-129.218 320.495   2
   0  10  15-322.441 378.451   4
   0  10  16 1432.67 523.397   4
   0  10 -16 1363.95 408.588   2
   0  10 -17 1240.27 491.108   2
   0  10  17 1451.10 559.842   4
   0  10 -18 399.364 325.897   2
   0  10  18 393.930 403.582   4
   0  10  19 1293.52 441.012   4
   0  10 -19 312.861 393.997   2
   0  10  20 2478.06 721.999   4
   0  11   0-144.957 233.732   1
   0  11   1 582.986 271.381   1
   0 -11   1 635.433 288.616   1
   0  11  -1 703.957 280.791   1
   0 -11   2 9880.12 768.449   1
   0  11   2 10131.0 765.804   1
   0  11  -2 9244.85 764.263   1
   0  11  -3 917.254 352.631   1
   0  11   3 404.845 299.679   1
   0 -11   3 559.812 297.338   1
   0 -11   4 16224.2 979.529   1
   0  11   4 16907.5 982.516   1
   0 -11   5 10122.5 811.441   1
   0  11   5 11449.2 855.690   1
   0  11   6 48373.8 1562.73   4
   0 -11   6 52441.0 1846.71   1
   0  11   6 47732.4 1707.72   1
   0  11  -6 52096.7 1663.71   2
   0 -11   7 16484.8 1087.25   1
   0  11   7 16112.7 953.713   4
   0  11  -7 15234.2 942.861   2
   0  11   8 38018.3 1481.96   4
   0  11  -8 33845.5 1453.28   2
   0 -11   8 38824.2 1690.84   1
   0  11  -9 1380.96 408.709   2
   0  11   9 988.239 340.920   4
   0  11 -10 43192.9 1752.23   2
   0  11  10 42462.6 1652.92   4
   0  11 -11 7707.44 814.892   2
   0  11  11 7758.90 753.092   4
   0 -11 -11 7097.79 835.643   3
   0  11 -12 36788.4 1745.70   2
   0  11  12 36656.3 1637.34   4
   0  11 -13 3896.36 626.127   2
   0  11  13 3657.07 606.740   4
   0  11  14 39206.3 1832.45   4
   0  11 -14 39321.1 1939.44   2
   0  11  15 671.419 402.507   4
   0  11 -15 165.795 367.560   2
   0  11 -16 21691.6 1550.36   2
   0  11  16 23154.3 1514.19   4
   0  11  17 1868.00 572.204   4
   0  11 -17 2023.27 633.934   2
   0  11 -18 27427.6 1889.66   2
   0  11  18 31377.4 1834.62   4
   0  11 -19 1476.51 464.007   2
   0  11  19 3262.73 658.604   4
   0  11 -20 7149.93 1006.30   2
   0  11  20 8478.24 1074.21   4
   0  12   0 15645.9 1011.84   1
   0  12  -1 82305.4 2297.43   1
   0  12   1 84599.0 2262.80   1
   0 -12   1 84775.9 2230.10   1
   0 -12   2-27.4157 332.210   1
   0  12  -2-22.7723 265.122   1
   0  12   2 100.285 303.696   1
   0 -12   3 81553.2 2235.33   1
   0  12   3 78906.7 2201.91   1
   0  12  -3 78991.2 2323.43   1
   0 -12   4-102.522 306.098   1
   0  12   4 176.745 274.151   1
   0  12  -4-296.510 298.513   2
   0 -12   5 99139.7 2534.44   1
   0  12   5 94350.5 2446.23   1
   0  12  -5 96973.5 2291.63   2
   0  12  -6-203.400 257.289   2
   0  12   6-408.917 330.471   4
   0 -12   6 275.987 295.433   1
   0  12   6 7.54222 252.600   1
   0  12  -7 34572.5 1457.00   2
   0  12   7 36673.1 1447.68   4
   0  12   7 32987.9 1513.49   1
   0  12  -8 32.7007 267.351   2
   0  12   8-296.914 302.697   4
   0  12  -9 47750.7 1818.44   2
   0  12   9 46690.5 1728.03   4
   0  12  10 1309.59 375.047   4
   0  12 -10 1882.79 398.998   2
   0  12  11 17746.7 1142.12   4
   0  12 -11 16200.2 1169.85   2
   0  12 -12 449.780 317.715   2
   0  12  12 894.697 350.258   4
   0  12 -13 4485.16 713.169   2
   0  12  13 5416.66 694.147   4
   0  12  14 1157.42 413.944   4
   0  12 -14 1019.31 377.597   2
   0  12  15 642.109 468.479   4
   0  12 -15 738.401 486.693   2
   0  12 -16 4535.71 744.599   2
   0  12  16 3965.64 696.682   4
   0  12  17 1645.18 521.177   4
   0  12 -17 1712.99 492.673   2
   0  12 -18 203.536 273.656   2
   0  12  18 1289.47 517.423   4
   0  12 -19 1401.69 571.965   2
   0  13   0-20.4893 229.599   1
   0  13   1 260.937 228.676   1
   0  13  -1 574.722 294.579   1
   0 -13   2 110.717 299.793   1
   0  13  -2 424.248 280.229   1
   0  13   2-43.1631 175.963   1
   0  13  -3 7520.96 791.767   1
   0 -13   3 6711.88 743.299   1
   0  13   3 7425.85 755.990   1
   0  13   4 12870.1 964.387   1
   0 -13   4 13389.2 989.112   1
   0  13  -4 13181.1 892.027   2
   0  13  -5 350.996 297.002   2
   0  13   5 991.683 324.816   1
   0  13  -6 12193.9 889.428   2
   0  13   6 12646.5 891.177   4
   0  13   6 11942.9 972.860   1
   0  13  -7 2571.06 472.911   2
   0  13   7 3683.43 546.171   4
   0  13   7 4212.72 630.006   1
   0  13   8 20684.3 1265.52   1
   0  13   8 22439.0 1226.26   4
   0  13  -8 19503.7 1191.84   2
   0  13   9-84.3364 203.373   4
   0  13  -9 151.680 242.443   2
   0  13 -10 7515.59 817.904   2
   0  13  10 7149.96 733.699   4
   0  13 -11 1176.75 388.391   2
   0  13  11 1041.15 386.946   4
   0  13  12 23057.4 1371.10   4
   0  13 -12 20233.2 1384.68   2
   0  13  13 3451.06 566.460   4
   0  13 -13 2701.02 497.989   2
   0  13  14 9390.32 967.278   4
   0  13 -14 12949.7 1146.92   2
   0  13  15 1054.59 423.153   4
   0  13 -15 1424.24 482.551   2
   0  13  16 15944.2 1289.33   4
   0  13 -16 15145.1 1383.48   2
   0  13  17 755.613 302.885   4
   0  13 -17 920.964 436.144   2
   0  13 -18 15209.6 1457.84   2
   0  14   0 75862.9 2432.42   1
   0  14   1 50733.1 1975.37   1
   0  14  -1 49005.9 1975.38   1
   0  14  -2 18843.8 1315.99   1
   0  14   2 17960.8 1218.20   1
   0  14  -3 6370.19 834.741   1
   0  14   3 5562.21 733.109   1
   0  14   4 28308.2 1472.69   1
   0  14  -4 24942.0 1258.30   2
   0  14   5 21512.7 1301.45   1
   0  14  -5 23186.7 1240.07   2
   0  14  -6 5108.31 629.345   2
   0  14   6 5565.89 706.391   1
   0  14   6 4003.67 590.172   4
   0  14   7 24496.3 1427.88   1
   0  14  -7 24376.1 1304.31   2
   0  14   7 23938.8 1272.95   4
   0  14   8-190.053 189.846   4
   0  14   8-89.9511 298.239   1
   0  14  -8 312.008 291.180   2
   0  14  -9 11316.4 977.057   2
   0  14   9 10734.7 923.292   4
   0  14   9 10881.0 994.190   1
   0  14  10 1126.52 377.776   4
   0  14 -10 583.518 348.008   2
   0  14 -11 17954.8 1312.21   2
   0  14  11 16508.2 1169.37   4
   0  14  12 497.892 251.522   4
   0  14 -12-41.2546 356.511   2
   0  14 -13 10182.8 1103.34   2
   0  14  13 9683.08 949.198   4
   0  14 -14 558.689 291.252   2
   0  14  14-62.1375 131.754   4
   0  14  15 1479.27 433.880   4
   0  14 -15 2108.63 624.004   2
   0  14 -16-303.773 431.454   2
   0  14 -17-663.497 544.194   2
   0  15   0-334.167 346.600   1
   0  15   1 7177.36 808.626   1
   0  15  -1 8682.89 892.244   1
   0  15   2-44.7938 267.813   1
   0  15  -2-732.592 388.147   1
   0  15   3 5982.96 761.451   1
   0  15   4-223.436 341.410   1
   0  15  -4 88.5955 205.508   2
   0  15   5 2667.66 553.291   1
   0  15  -5 2061.76 399.930   2
   0  15   6 254.406 184.552   4
   0  15  -6-108.953 239.117   2
   0  15   6 61.9819 271.025   1
   0  15  -7 22274.8 1315.75   2
   0  15   7 19553.5 1190.32   4
   0  15   7 19398.7 1339.75   1
   0  15  -8 1805.55 403.903   2
   0  15   8 927.128 409.493   4
   0  15   8 2226.72 477.315   1
   0  15   9 6130.98 756.374   4
   0  15   9 6274.41 848.839   1
   0  15  -9 5366.80 763.663   2
   0  15 -10 4063.73 651.877   2
   0  15  10 3536.23 660.471   1
   0  15  10 2848.80 574.460   4
   0  15  11 17190.6 1212.44   4
   0  15 -11 17276.9 1301.79   2
   0  15  11 15245.8 1272.22   1
   0  15 -12 3734.55 742.854   2
   0  15  12 3068.45 586.589   4
   0  15 -13 8603.70 989.038   2
   0  15  13 9438.08 920.815   4
   0  15  14 9253.52 990.250   4
   0  15 -14 8830.98 1017.48   2
   0  15 -15 6936.50 948.240   2
   0  16   0 40051.4 1973.04   1
   0  16  -1 22302.9 1525.65   1
   0  16   1 21580.1 1459.34   1
   0  16  -2 14793.2 1278.55   1
   0  16   2 13738.3 1190.89   1
   0  16   3 32645.6 1733.21   1
   0  16  -4 4417.56 606.850   2
   0  16   4 3964.78 648.306   1
   0  16   5 7358.82 894.677   1
   0  16  -5 6128.83 731.175   2
   0  16   6 24714.6 1342.27   4
   0  16   6 22826.8 1485.09   1
   0  16  -6 24741.2 1418.29   2
   0  16   7 16756.9 1145.29   4
   0  16  -7 14508.7 1108.72   2
   0  16   7 14441.0 1221.49   1
   0  16  -8 9856.66 945.609   2
   0  16   8 6973.06 800.100   4
   0  16   8 9385.71 986.153   1
   0  16   9 3655.00 660.751   1
   0  16   9 3547.77 645.108   4
   0  16  -9 3062.39 620.933   2
   0  16  10 6513.82 904.872   1
   0  16  10 6728.54 788.484   4
   0  16 -10 7531.95 913.189   2
   0  16 -11 9295.11 1023.97   2
   0  16  11 8911.05 918.072   4
   0  16  11 10057.6 1073.14   1
   0  16 -12 506.076 487.764   2
   0  16  12 1380.62 442.320   4
   0  16  12 1400.17 451.173   1
   0  16 -13 3865.42 825.206   2
   0  16  13 5456.69 812.559   1
   0  16 -14 505.533 378.955   2
   0  17   0-383.134 352.176   1
   0  17   1-65.2371 334.214   1
   0  17  -1-232.720 362.289   1
   0  17  -2 799.941 422.700   1
   0  17   2 1210.19 462.620   1
   0  17   3 168.446 298.495   1
   0  17   4 4238.16 671.245   1
   0  17  -4 3802.66 597.154   2
   0  17  -5 630.490 313.481   2
   0  17   5 251.499 246.241   1
   0  17   6 522.410 321.415   1
   0  17  -6 93.9957 103.563   2
   0  17   7 3561.98 626.559   4
   0  17  -7 3580.32 615.137   2
   0  17   7 4077.40 708.163   1
   0  17   8 1330.08 446.267   4
   0  17  -8 1899.07 499.632   2
   0  17   8 1634.03 552.342   1
   0  17   9 9574.14 1097.32   1
   0  17   9 10052.3 951.017   4
   0  17  -9 8766.67 999.567   2
   0  17  10 7485.23 806.744   4
   0  17  10 8216.42 1005.15   1
   0  17 -10 6398.91 945.887   2
   0  17  11 7994.50 976.831   1
   0  17 -11 5900.76 887.252   2
   0  17 -12 5554.49 889.897   2
   0  17  12 7413.24 1024.60   1
   0  17 -13 5692.21 895.429   2
   0  18   0 5734.59 930.210   1
   0  18  -1 14934.5 1361.31   1
   0  18   1 14607.0 1341.67   1
   0  18   2 3865.97 782.049   1
   0  18  -2 5056.60 884.804   1
   0  18   3 33311.3 1892.16   1
   0  18  -4 14721.6 1132.04   2
   0  18   4 13604.0 1242.08   1
   0  18  -5 24364.2 1451.75   2
   0  18   5 22506.9 1588.46   1
   0  18  -6 10160.5 1003.62   2
   0  18   6 10400.6 1134.47   1
   0  18   6 11473.0 1044.60   4
   0  18   7 14894.9 1310.07   1
   0  18   7 15314.0 1144.44   4
   0  18  -7 14678.9 1175.58   2
   0  18   8 11880.9 1063.52   4
   0  18   8 10799.2 1210.51   1
   0  18  -8 13060.0 1157.86   2
   0  18   9 7156.00 969.335   1
   0  18  -9 8154.69 971.808   2
   0  18 -10 4677.78 823.983   2
   0  18  10 6069.44 890.146   1
   0  18 -11 11708.6 1187.17   2
   0  18  11 11838.0 1218.62   1
   0  19   0-219.997 352.876   1
   0  19  -1 371.402 381.611   1
   0  19   1 98.2348 364.301   1
   0  19   2 220.815 308.171   1
   0  19   3 2532.97 588.154   1
   0  19  -3 2161.21 458.930   2
   0  19   4 2523.90 626.603   1
   0  19  -4 1967.19 456.264   2
   0  19   5 1239.97 506.964   1
   0  19   5 1910.31 397.686   4
   0  19  -5 833.491 375.448   2
   0  19  -6 11188.7 1127.22   2
   0  19   6 12315.5 1292.03   1
   0  19   7 37.8885 314.140   1
   0  19  -7-312.715 258.066   2
   0  19   8 7607.23 993.707   1
   0  19  -8 7421.47 903.252   2
   0  19  -9-1401.61 559.312   2
   0  19   9 1196.04 498.872   1
   0  20   0 5538.77 1005.18   1
   0  20  -1 14109.4 1486.21   1
   0  20   1 16722.3 1553.51   1
   0  20   2 11197.1 1320.91   1
   0  20   3 14269.5 1453.77   1
   0  20  -3 15874.5 1256.24   2
   0  20   4 17405.5 1560.97   1
   0  20  -4 19697.4 1432.02   2
   0  20  -5 11938.6 1137.17   2
   0  20   5 10057.7 1228.01   1
   0  20  -6 3144.33 661.033   2
   0  20   6 3624.52 678.706   1
   0  20   7 10750.3 1197.85   1
   0  20  -7 11034.2 1102.10   2
   0  21   0-739.373 369.988   1
   0  21   1 1440.99 503.515   1
   0  21   2 9.24196 331.105   1
   0  21  -2 1442.88 448.676   2
   0  21   3-290.695 236.251   1
   0  21  -3-234.520 401.682   2
   0  21  -4 594.651 259.069   2
   0  22  -2 11745.2 1194.08   2
  -1   0  22 4758.05 800.122   3
  -1   0  21-678.377 451.739   3
  -1   0  20 324.249 302.531   3
  -1   0  19-568.867 513.508   3
  -1   0  18 4890.49 695.563   3
  -1   0  17-376.137 430.826   3
  -1   0  16 6162.72 719.910   3
  -1   0  15 88.1261 403.188   3
  -1   0  15 475.863 334.077   4
  -1   0  14 26024.5 1455.64   2
  -1   0  14 23367.8 1355.86   4
  -1   0  14 23736.8 1222.65   3
  -1   0  13-188.739 309.519   3
  -1   0  13 468.270 282.767   4
   1   0 -13 637.877 387.462   4
  -1   0  13 24.8588 274.489   2
  -1   0  12 126962. 2542.30   3
  -1   0  12 127955. 2888.16   2
  -1   0  12 122525. 2801.95   4
   1   0 -11 35.5051 302.537   4
  -1   0  11 378.758 315.093   4
  -1   0  11-215.762 284.743   3
  -1   0  11-257.993 290.644   2
   1   0 -10 127251. 2716.81   4
  -1   0  10 124067. 2239.64   3
  -1   0  10 127039. 2602.25   2
  -1   0  10 124774. 2580.17   4
  -1   0   9-38.0838 164.615   2
  -1   0   9-20.0481 208.257   4
  -1   0   9-168.425 200.667   3
  -1   0   8 171720. 2736.17   4
  -1   0   8 171600. 2278.87   3
  -1   0   8 167899. 2644.53   2
  -1   0   7-39.6767 206.821   4
  -1   0   7-185.108 175.903   2
  -1   0   7-20.0071 169.353   3
  -1   0   6 277240. 2388.86   3
  -1   0   6 271102. 2855.27   2
  -1   0   6 274728. 3043.11   4
  -1   0   5 21.0784 140.786   4
  -1   0   4 495589. 3478.13   4
  -1   0   3 126.489 123.258   4
  -1   0   2 128670. 1396.24   4
  -1   0   1 24.6247 77.9831   4
  -1   0   0 364798. 1639.89   3
  -1   0  -1 44.0438 69.5301   3
   1   0   2 235352. 1872.43   2
  -1   0  -2 236825. 1954.91   3
   1   0   3-60.2219 103.613   2
  -1   0  -3 27.5493 124.364   3
   1   0   4 1063.41 209.695   2
  -1   0  -4 1433.62 229.045   3
  -1   0  -5-24.2724 125.685   4
   1   0   5 67.4537 155.631   2
  -1   0  -6 231871. 2557.72   4
   1   0   6 227235. 2817.79   3
   1   0   6 231437. 2859.22   2
   1   0   7-95.4776 198.339   3
   1   0   7 95.5630 159.486   2
  -1   0  -7 36.8772 135.779   4
   1   0   8 15736.3 856.947   3
  -1   0  -8 14768.4 775.825   4
   1   0   8 15871.6 869.316   2
   1   0   9-42.0229 127.852   2
   1   0   9-455.241 278.883   3
  -1   0  -9-45.3611 181.488   4
  -1   0 -10 7223.35 634.592   4
   1   0  10 7669.50 704.979   2
   1   0  10 7339.24 678.378   3
  -1   0 -11 47.4962 190.352   4
   1   0  11-133.363 226.863   2
   1   0  11-23.7562 265.167   3
  -1   0 -11 121.826 262.781   2
   1   0  12 1746.58 433.990   2
   1   0  12 1736.36 402.676   3
  -1   0 -12 1704.58 374.908   4
   1   0  13-462.223 359.977   3
   1   0  13-89.1131 250.044   2
  -1   0 -13-264.076 210.281   4
   1   0  14 1663.74 468.938   3
  -1   0 -14 2740.74 563.623   4
   1   0  15-514.236 372.409   3
   1   0  16 336.289 331.545   3
   1   0  17-511.226 461.242   3
   1   0  18 587.827 376.681   3
   1   0  19 99.7260 324.548   3
   1   0  20 430.571 414.634   3
   1   0  21-1139.70 456.813   3
   1   0  22-340.295 440.235   3
  -1  -1  22 850.580 487.727   3
  -1  -1  21 32740.2 1910.24   3
  -1   1  20 2964.52 636.467   3
  -1  -1  20 2932.31 559.418   3
  -1   1  19 56889.3 2283.95   3
  -1  -1  19 54347.3 2299.61   3
  -1  -1  18 94.3833 356.586   3
  -1   1  18-60.6916 385.415   3
  -1  -1  17 87565.5 2695.28   3
  -1   1  17 88411.0 2661.89   3
  -1   1  16 2243.14 491.045   3
  -1   1  16 2983.41 599.049   4
  -1  -1  16 2345.03 504.211   3
  -1  -1  15 93071.9 2562.86   3
  -1   1  15 91201.2 2749.57   4
  -1   1  15 92619.2 2497.17   3
  -1  -1  14 426.888 280.713   3
  -1   1  14 392.577 274.942   4
  -1   1  14 219.296 330.769   3
  -1   1  14 471.835 283.456   2
  -1  -1  14 339.469 319.686   2
  -1  -1  13 107448. 2719.68   2
  -1  -1  13 106787. 2741.92   4
   1  -1 -13 109568. 2917.98   4
   1   1 -13 110697. 2941.74   4
  -1   1  13 108913. 2764.60   4
  -1   1  13 112230. 2899.23   2
  -1   1  13 111428. 2489.20   3
  -1  -1  13 106380. 2484.02   3
  -1   1  12 5936.80 676.813   2
  -1  -1  12 6748.29 709.319   4
  -1   1  12 5500.89 663.289   4
  -1   1  12 5596.50 588.879   3
   1  -1 -12 5719.90 701.914   4
   1   1 -12 6028.34 667.609   4
  -1  -1  12 5030.34 581.813   3
  -1  -1  12 6200.88 665.472   2
  -1   1  11 187122. 2888.28   3
  -1  -1  11 186982. 3307.69   4
  -1   1  11 188885. 3360.07   4
   1  -1 -11 189598. 3479.23   4
  -1   1  11 188715. 3425.19   2
  -1  -1  11 186112. 2962.63   3
  -1  -1  11 189790. 3263.23   2
   1   1 -11 187190. 3481.01   4
  -1  -1  10 7035.95 621.253   2
  -1   1  10 6739.78 667.072   2
  -1   1  10 8183.92 612.847   3
  -1  -1  10 7085.65 594.929   3
   1  -1 -10 7654.79 707.142   4
  -1   1  10 7102.78 648.779   4
  -1  -1  10 7664.34 669.618   4
  -1   1   9 46135.0 1509.09   4
  -1  -1   9 47004.1 1455.74   2
  -1   1   9 46252.9 1538.31   2
   1  -1  -9 45575.5 1550.33   4
  -1   1   9 47276.5 1274.33   3
  -1  -1   9 47377.8 1513.84   4
  -1   1   8 373.261 220.354   2
  -1  -1   8 648.722 252.632   4
  -1   1   8 493.810 199.300   3
  -1   1   8 643.992 247.031   4
  -1  -1   8 515.997 223.386   2
  -1  -1   7 134205. 2125.43   2
  -1   1   7 137800. 1836.73   3
  -1   1   7 136205. 2297.02   4
  -1  -1   7 131691. 2247.53   4
  -1  -1   6 26926.5 961.139   4
  -1   1   6 27311.6 742.772   3
  -1  -1   6 26470.9 866.738   2
  -1   1   6 28053.5 991.681   4
  -1  -1   5 2739.21 272.445   2
  -1   1   5 2360.48 208.761   3
  -1   1   5 2592.41 320.015   4
  -1  -1   5 2620.98 298.684   4
  -1   1   4 81.9996 139.320   4
  -1  -1   4 144.719 142.632   4
  -1  -1   4 75.8389 115.479   2
  -1   1   4 135.149 83.2134   3
  -1  -1   3 82869.7 984.352   2
  -1   1   3 79285.7 1293.92   4
  -1  -1   3 82476.4 1248.79   4
  -1   1   2 8977.02 405.280   4
  -1  -1   2 8798.49 363.229   4
  -1  -1   1 45704.4 665.173   4
  -1  -1  -1 50840.4 720.308   2
   1  -1   1 49134.7 710.497   1
   1  -1   1 49123.6 765.822   2
   1   1   2 21902.5 575.639   2
   1  -1   2 20667.9 567.938   2
  -1  -1  -2 21796.7 620.818   3
   1  -1   3 372.450 132.659   2
   1   1   3 364.426 141.144   2
  -1  -1  -3 305.713 151.310   3
  -1  -1  -3 296.641 92.1215   4
  -1  -1  -4 101104. 1604.12   3
  -1  -1  -4 100928. 1287.01   4
   1  -1   4 100623. 1571.19   2
   1   1   4 101037. 1618.36   2
   1   1   5 223004. 2635.81   2
  -1  -1  -5 226362. 2198.93   4
  -1  -1  -5 229902. 2636.45   3
   1  -1   5 222839. 2567.52   2
   1   1   6 15247.3 752.713   3
  -1  -1  -6 14386.6 633.868   4
   1  -1   6 14040.2 713.506   2
   1   1   6 14306.6 744.181   2
  -1  -1  -6 14835.5 726.499   3
   1   1   7 16183.5 838.866   2
   1   1   7 19064.5 877.747   3
   1  -1   7 16277.1 815.242   2
  -1  -1  -7 16754.9 823.196   3
  -1   1  -7 16083.4 759.744   4
   1  -1   7 17667.1 858.198   3
  -1  -1  -7 17867.0 771.822   4
  -1  -1  -8 5949.16 493.931   4
   1  -1   8 5753.33 543.453   3
   1  -1   8 4984.59 505.318   2
  -1   1  -8 4432.82 443.618   4
   1   1   8 4997.15 512.128   3
   1   1   8 5613.44 540.542   2
   1  -1   9 81420.4 2046.95   2
   1   1   9 80469.8 1993.36   3
   1   1   9 80756.7 2075.43   2
  -1  -1  -9 76709.6 1838.78   4
  -1   1  -9 75454.6 1884.09   4
   1  -1   9 75960.9 1955.47   3
  -1   1 -10 5138.63 560.264   4
   1   1  10 4377.56 524.415   3
   1  -1  10 3768.25 521.367   3
   1  -1  10 4837.44 565.428   2
   1   1  10 4834.26 573.517   2
  -1  -1 -10 4081.56 489.952   4
  -1  -1 -11 35010.8 1414.73   4
   1   1  11 35602.2 1487.23   3
   1  -1  11 30978.1 1402.27   3
  -1   1 -11 35319.8 1553.24   2
  -1   1 -11 34604.8 1439.81   4
   1  -1  11 37175.3 1529.62   2
   1   1  11 33197.9 1496.72   2
  -1   1 -12-111.076 324.264   2
   1  -1  12-12.7592 127.543   2
   1   1  12-241.939 268.354   3
  -1  -1 -12-62.0322 204.182   4
   1  -1  12-443.308 248.603   3
  -1   1 -12-64.7096 263.925   4
   1   1  12-49.9670 271.559   2
   1  -1  13 44009.7 1822.41   2
   1   1  13 44086.4 1863.07   2
   1  -1  13 40935.2 1731.82   3
  -1  -1 -13 41846.2 1720.56   4
  -1   1 -13 39560.3 1798.82   2
  -1   1 -13 41743.5 1750.72   4
   1   1  13 40090.0 1717.40   3
  -1  -1 -14 2486.35 516.462   4
   1  -1  14 4919.86 666.117   3
   1   1  14 3718.27 602.438   3
  -1   1 -14 3950.31 639.022   4
   1  -1  15 5665.70 724.211   3
   1   1  15 4805.86 721.344   3
   1   1  16-14.7832 346.860   3
   1  -1  16 574.612 327.354   3
   1  -1  17 23558.2 1564.86   3
   1   1  17 27623.9 1673.75   3
   1   1  18-174.448 293.287   3
   1  -1  18 7.45771 341.120   3
   1   1  19 10528.7 1110.31   3
   1  -1  19 12648.1 1319.10   3
   1  -1  20 697.543 490.170   3
   1   1  20 381.417 463.841   3
   1  -1  21 9377.16 1251.24   3
   1   1  21 9698.62 1118.37   3
   1  -1  22-147.354 306.841   3
  -1  -2  22 2897.28 640.275   3
  -1  -2  21-588.297 485.034   3
  -1  -2  20 517.332 369.028   3
  -1  -2  19-192.096 299.399   3
  -1  -2  18 347.195 375.044   3
  -1   2  18 133.561 364.166   4
  -1  -2  17 68.4926 404.121   3
  -1   2  17 8.85726 323.147   4
  -1   2  16 252.987 242.839   3
  -1  -2  16-219.110 241.749   3
  -1   2  16 76.0462 279.131   4
  -1   2  15 5026.74 658.570   3
  -1  -2  15 5392.50 733.345   2
  -1   2  15 6375.63 778.299   4
  -1  -2  15 5249.97 669.466   3
  -1  -2  14 3030.02 532.839   2
  -1   2  14 4102.70 636.319   4
  -1   2  14 3432.54 615.931   2
  -1   2  14 3330.01 522.716   3
  -1  -2  14 2990.39 502.466   3
  -1   2  13 4921.25 571.651   3
  -1   2  13 6134.52 723.232   2
   1   2 -13 6543.89 726.795   4
   1  -2 -13 6649.84 782.411   4
  -1  -2  13 7145.97 707.361   2
  -1   2  13 6104.36 716.766   4
  -1  -2  13 4967.94 593.913   3
  -1   2  12 5560.94 687.731   2
   1   2 -12 6219.79 711.995   4
  -1   2  12 5031.59 536.248   3
   1  -2 -12 6417.53 706.857   4
  -1  -2  12 6332.82 657.153   2
  -1   2  12 6526.08 696.106   4
  -1  -2  12 5466.67 593.280   3
   1  -2 -11 11701.7 903.722   4
  -1   2  11 11473.8 862.076   4
  -1   2  11 11561.1 741.793   3
   1   2 -11 13382.3 969.341   4
  -1  -2  11 13234.4 869.734   2
  -1   2  11 11193.1 894.144   2
  -1  -2  11 10835.5 841.053   4
  -1   2  10 37835.0 1223.49   3
  -1   2  10 34904.3 1399.94   4
   1  -2 -10 37366.9 1483.63   4
  -1   2  10 34914.3 1447.04   2
  -1  -2  10 35391.2 1383.63   4
  -1  -2  10 35543.3 1317.48   2
  -1  -2   9 5972.60 573.191   4
  -1   2   9 5976.20 477.414   3
  -1   2   9 6647.62 612.589   2
   1  -2  -9 7095.62 638.816   4
  -1   2   9 6411.95 593.296   4
  -1  -2   9 5921.85 520.151   2
  -1  -2   8 72850.1 1645.71   2
  -1  -2   8 70496.6 1750.39   4
   1  -2  -8 71358.2 1821.25   4
  -1   2   8 72225.7 1813.52   4
  -1   2   8 74130.9 1476.14   3
   1  -2  -7 2486.75 363.145   4
  -1  -2   7 2963.40 386.758   4
  -1  -2   7 3313.10 351.731   2
  -1   2   7 2306.68 370.371   4
  -1   2   7 2692.35 296.496   3
   1   2  -6 104410. 1680.56   2
   1  -2  -6 107560. 1493.42   3
  -1  -2   6 106003. 1882.15   4
  -1  -2   6 107674. 1667.99   2
  -1  -2   5 3957.41 359.088   4
   1   2  -5 3574.77 293.364   2
   1  -2  -5 3454.88 253.454   3
  -1  -2   5 3674.84 295.384   2
  -1   2   5 3881.44 374.917   4
  -1  -2   4 215079. 2249.89   4
  -1   2   4 217198. 2414.16   4
  -1  -2   4 213998. 1810.80   2
   1   2  -4 216557. 1851.09   2
   1  -2  -4 218186. 1630.44   3
   1   2  -3 86079.1 956.652   2
  -1  -2   3 85063.9 1264.19   4
  -1   2   3 86414.3 1399.16   4
  -1  -2   3 83603.2 920.646   2
  -1  -2   2 268522. 1930.23   4
  -1  -2   1 880.258 109.485   4
   1  -2   0 125357. 1270.55   1
   1  -2   1 197274. 1669.06   1
   1   2   1 197415. 1484.49   2
   1  -2   2 272193. 2162.29   2
   1  -2   2 273620. 2157.36   1
   1   2   2 266822. 2102.93   2
  -1  -2  -3 70186.5 853.138   4
   1  -2   3 69778.6 1207.63   2
   1   2   3 71150.4 1253.98   2
  -1  -2  -3 70338.2 1278.07   3
   1   2   4 89529.2 1574.67   2
  -1  -2  -4 89508.9 1567.71   3
  -1  -2  -4 87646.2 1160.47   4
   1   2   4 90211.3 1138.25   4
   1  -2   4 87278.8 1470.56   2
   1   2   5 22386.1 663.120   4
  -1  -2  -5 22328.8 845.020   3
   1   2   5 21436.1 849.015   2
   1  -2   5 22248.7 821.538   2
  -1  -2  -5 22526.7 684.018   4
   1   2   6 119221. 1694.17   4
   1   2   6 117025. 2035.84   3
   1  -2   6 117797. 2011.76   2
  -1  -2  -6 117979. 2064.44   3
  -1  -2  -6 115206. 1729.73   4
   1   2   6 120761. 2156.37   2
  -1  -2  -7 1356.14 255.425   4
  -1  -2  -7 1175.78 267.942   3
   1  -2   7 917.778 222.181   2
   1   2   7 1290.91 285.217   2
   1   2   7 1281.05 228.472   4
   1   2   7 1182.17 275.278   3
   1   2   8 51401.7 1609.53   2
  -1  -2  -8 52394.1 1402.93   4
  -1   2  -8 52021.3 1490.93   4
   1  -2   8 54383.2 1575.63   2
   1   2   8 52128.2 1540.78   3
  -1  -2  -8 54653.2 1576.57   3
  -1  -2  -9 385.866 171.599   4
   1  -2   9 160.124 181.001   2
  -1   2  -9 417.643 239.212   4
   1   2   9 455.078 264.738   3
  -1  -2  -9 299.352 242.049   3
   1   2   9 247.589 282.991   2
   1  -2   9 349.358 270.834   3
   1  -2  10 28420.2 1284.85   3
   1  -2  10 27267.1 1237.52   2
   1   2  10 26545.0 1225.07   3
   1   2  10 27289.6 1313.94   2
  -1  -2 -10 26974.3 1162.95   4
  -1   2 -10 28104.9 1311.62   2
  -1  -2 -10 26260.9 1213.25   3
  -1   2 -10 29092.9 1261.59   4
   1  -2  11 2769.19 467.351   2
  -1   2 -11 2246.14 418.956   2
   1   2  11 1998.39 440.507   3
  -1   2 -11 2556.06 462.096   4
  -1  -2 -11 2479.34 363.608   4
   1   2  11 2073.39 423.691   2
   1  -2  11 2165.64 435.551   3
  -1   2 -12 34391.6 1609.60   2
   1   2  12 36025.8 1644.72   2
   1  -2  12 33424.1 1529.38   3
   1   2  12 34092.5 1532.63   3
   1  -2  12 34529.7 1538.68   2
  -1  -2 -12 34179.3 1474.39   4
  -1   2 -12 35046.7 1544.94   4
   1   2  13 1444.89 453.143   2
   1  -2  13 893.469 401.724   3
  -1   2 -13 837.821 338.461   2
  -1   2 -13 1439.72 460.374   4
   1  -2  13 1360.57 382.230   2
  -1  -2 -13 1747.91 413.317   4
   1   2  13 1590.34 458.084   3
  -1  -2 -14 12771.6 1020.81   4
   1   2  14 11238.3 970.003   3
   1  -2  14 12237.8 1007.34   3
  -1   2 -14 10690.5 1004.98   2
   1   2  15 1231.92 443.655   3
   1  -2  15 1496.37 470.770   3
  -1   2 -15 960.878 422.476   2
   1  -2  16 6459.43 855.622   3
   1   2  16 7392.14 873.591   3
   1   2  17 276.811 330.328   3
   1  -2  17-446.244 436.385   3
   1   2  18 2151.21 538.596   3
   1  -2  18 1586.92 527.142   3
   1  -2  19 2071.83 660.392   3
   1  -2  20-225.327 451.955   3
   1  -2  21 1496.80 778.170   3
   1  -2  22 844.461 352.495   3
  -1  -3  22 844.277 631.740   3
  -1  -3  21 5466.68 859.497   3
  -1  -3  20 943.717 383.131   3
  -1   3  19 15473.4 1341.72   4
  -1  -3  19 16039.7 1271.59   3
  -1   3  18 4527.97 750.376   4
  -1  -3  18 4693.91 771.003   3
  -1  -3  17 13654.8 1111.61   3
  -1   3  17 11950.1 1139.07   4
  -1  -3  16 5440.29 727.348   3
  -1   3  16 3772.42 656.957   4
  -1  -3  15 23898.3 1350.21   3
  -1  -3  15 28055.0 1517.33   2
  -1   3  15 23447.5 1432.69   4
  -1  -3  14 204.039 280.408   3
  -1   3  14 57.4405 301.764   4
  -1  -3  14 662.829 265.559   2
  -1   3  13 24651.9 1427.40   2
  -1   3  13 23685.2 1321.70   4
   1  -3 -13 23833.5 1367.17   4
  -1  -3  13 24515.8 1288.33   2
   1   3 -13 24330.3 1424.36   4
  -1   3  12 19190.3 1161.77   4
  -1  -3  12 18230.0 1053.66   2
   1  -3 -12 20234.2 1210.17   4
   1   3 -12 19637.9 1214.35   4
  -1   3  12 19056.7 1236.77   2
  -1   3  11 32151.6 1424.61   4
  -1   3  11 32738.9 1512.98   2
   1  -3 -11 31266.4 1426.84   4
   1   3 -11 34274.6 1516.99   4
  -1  -3  11 32295.7 1322.36   2
  -1   3  10 18286.7 1031.81   4
  -1   3  10 18120.5 1092.64   2
  -1  -3  10 17917.6 932.191   2
   1  -3 -10 19795.5 1082.36   4
  -1  -3   9 87274.4 1897.49   2
  -1   3   9 85325.1 2077.12   4
   1  -3  -9 88960.2 1766.64   3
   1  -3  -9 86958.0 2140.75   4
   1   3  -9 86000.8 1928.65   2
   1  -3  -8 28551.5 941.249   3
   1   3  -8 29104.3 1054.19   2
  -1  -3   8 27349.2 1002.29   2
   1  -3  -8 27212.9 1138.58   4
  -1   3   8 29556.4 1174.34   4
   1   3  -7 77635.2 1573.43   2
  -1   3   7 76979.5 1793.67   4
  -1  -3   7 80480.5 1557.54   2
   1  -3  -7 77529.1 1795.97   4
   1  -3  -7 78129.4 1433.37   3
   1  -3  -6 28838.0 812.198   3
  -1  -3   6 28252.7 982.779   4
   1   3  -6 26787.1 851.722   2
  -1   3   6 29087.2 1052.99   4
   1  -3  -6 28904.6 1038.64   4
  -1  -3   6 28253.7 839.585   2
   1  -3  -5 50250.8 1277.74   4
  -1  -3   5 51778.2 1006.60   2
   1  -3  -5 52339.7 997.128   3
  -1  -3   5 53312.3 1244.34   4
   1   3  -5 53147.8 1064.29   2
  -1   3   5 49856.9 1272.32   4
  -1  -3   4 4881.38 280.371   2
  -1   3   4 5352.31 415.580   4
   1   3  -4 5074.80 296.811   2
  -1  -3   3 58594.0 758.470   2
   1   3  -3 62948.0 820.725   2
   1   3  -2 2248.57 200.054   4
   1   3  -2 2356.25 135.291   2
  -1  -3   1 1159.10 135.579   1
   1   3  -1 1158.61 131.176   4
   1  -3   0 25661.8 673.280   1
  -1  -3   0 25164.1 492.011   1
   1   3   0 25491.7 506.173   1
   1  -3   1 95041.2 1317.84   1
   1  -3   2 34442.8 859.259   1
  -1  -3  -3 47984.5 691.929   4
   1  -3   3 46839.8 1028.85   2
   1   3   3 47668.2 670.736   4
  -1  -3  -4 10117.0 398.700   4
   1   3   4 9847.11 554.051   2
  -1  -3  -4 9810.47 556.625   3
   1  -3   4 9429.21 509.892   2
   1   3   4 10206.9 389.651   4
   1  -3   5 6659.54 471.779   2
  -1  -3  -5 5537.69 456.429   3
  -1  -3  -5 6105.91 363.808   4
   1   3   5 6469.26 365.346   4
   1   3   5 6808.42 504.446   2
   1   3   6 23.4132 140.534   4
  -1  -3  -6 166.059 134.325   4
   1  -3   6 68.4998 169.525   2
  -1  -3  -6 235.963 196.286   3
   1   3   6 104.371 157.623   2
  -1  -3  -7 3592.45 424.068   3
   1   3   7 3411.03 343.624   4
   1  -3   7 4290.09 428.662   2
  -1  -3  -7 3703.96 360.013   4
   1   3   7 4264.07 480.506   2
   1   3   8 7054.84 637.149   2
   1  -3   8 7209.54 593.398   2
  -1  -3  -8 6829.09 510.702   4
  -1  -3  -8 6679.00 591.733   3
   1   3   8 7367.71 514.770   4
   1   3   9 7045.75 672.442   2
   1   3   9 6561.74 514.686   4
   1  -3   9 6901.02 613.421   2
  -1  -3  -9 6700.89 610.168   3
  -1   3  -9 6951.06 620.204   4
  -1  -3  -9 7150.37 572.213   4
  -1  -3 -10-41.1503 155.932   4
   1  -3  10 180.722 209.152   2
  -1   3 -10 181.832 253.810   4
   1   3  10 262.866 219.236   2
  -1   3 -10-253.999 243.066   2
   1   3  10 182.635 203.154   4
  -1  -3 -10 107.500 245.885   3
   1   3  11 6327.36 694.632   2
   1  -3  11 5251.97 601.253   2
  -1   3 -11 6043.59 649.474   4
   1   3  11 4797.47 600.455   3
   1  -3  11 5363.25 627.779   3
  -1  -3 -11 5946.32 679.275   3
  -1  -3 -11 5506.87 587.282   4
  -1   3 -11 6203.47 668.169   2
  -1   3 -12 4256.29 583.876   4
   1   3  12 3748.44 581.132   2
   1  -3  12 4161.09 566.907   2
  -1   3 -12 3592.67 571.828   2
  -1  -3 -12 4079.18 540.164   4
   1  -3  12 3782.66 588.596   3
   1   3  12 4327.35 645.470   3
   1   3  13 38565.6 1809.24   2
   1  -3  13 37086.6 1689.47   3
  -1   3 -13 37938.1 1791.50   2
  -1   3 -13 37988.0 1721.97   4
  -1  -3 -13 39307.4 1634.13   4
   1  -3  13 41230.5 1737.95   2
  -1   3 -14 5895.30 782.436   2
   1  -3  14 6975.73 818.996   3
  -1  -3 -14 7518.31 756.257   4
  -1   3 -15 35200.4 1869.27   2
  -1  -3 -15 41160.1 1831.44   4
   1  -3  15 41040.0 1945.94   3
   1  -3  16-233.030 300.214   3
  -1   3 -16-607.331 397.822   2
   1  -3  17 37082.9 1998.31   3
   1  -3  18 7706.71 1034.69   3
   1  -3  19 26023.2 1810.90   3
   1  -3  20 2322.34 708.822   3
   1  -3  21 32784.9 2142.95   3
   1  -3  22-10.0046 143.341   3
  -1  -4  22 1706.41 532.814   3
  -1  -4  21-676.823 433.246   3
  -1  -4  20 1847.79 569.408   3
  -1  -4  19-508.209 333.610   3
  -1   4  19-432.505 399.528   4
  -1  -4  18-363.484 394.809   3
  -1   4  18 271.558 380.063   4
  -1  -4  17 1483.45 469.383   3
  -1   4  17 705.771 419.589   4
  -1  -4  16 33.2526 288.602   3
  -1   4  16 149.369 350.942   4
  -1  -4  15 212.062 343.499   3
  -1  -4  15 464.667 289.088   2
  -1   4  15 113.693 319.252   4
  -1  -4  14 5049.07 630.608   2
  -1   4  14 6195.54 753.602   4
  -1   4  13 3955.12 590.784   4
  -1  -4  13 4284.10 569.772   2
  -1   4  13 4878.60 675.290   2
   1  -4 -13 4691.05 653.878   4
   1   4 -12 568.764 225.468   4
   1  -4 -12 601.264 329.842   4
  -1   4  12 784.361 337.546   4
  -1  -4  12 532.075 265.537   2
  -1   4  12 177.750 189.129   2
  -1  -4  11 17465.0 957.951   2
   1  -4 -11 18067.9 933.038   3
  -1   4  11 18068.7 1075.27   4
   1   4 -11 19215.2 1171.90   4
   1  -4 -11 18954.7 1117.66   4
  -1   4  10 7180.71 659.710   4
  -1  -4  10 7082.86 578.335   2
   1  -4 -10 6812.08 688.166   4
   1   4 -10 6624.66 636.019   4
   1  -4 -10 7140.91 573.668   3
   1   4  -9 14474.3 805.285   2
   1  -4  -9 14812.1 746.421   3
  -1   4   9 16166.2 927.458   4
   1  -4  -9 15234.8 925.877   4
  -1  -4   9 13405.3 741.290   2
  -1  -4   8 3514.80 367.649   2
   1  -4  -8 3804.78 469.281   4
   1  -4  -8 3865.44 378.101   3
   1   4  -8 4296.42 422.028   2
  -1   4   8 3211.29 436.337   4
   1   4  -7 53203.5 1309.76   2
   1  -4  -7 54262.8 1262.01   3
  -1  -4   7 56267.3 1285.78   2
   1  -4  -7 52898.8 1508.93   4
  -1   4   7 54415.9 1526.54   4
   1  -4  -6 3169.93 299.331   3
   1   4  -6 2997.79 308.080   2
  -1   4   6 2816.89 366.323   4
  -1  -4   6 3583.79 307.354   2
  -1   4   5 14966.9 736.272   4
   1   4  -5 16438.4 597.046   2
   1   4  -4 4896.95 380.090   4
   1   4  -4 4900.31 293.229   2
  -1   4   4 4824.79 419.093   4
  -1  -4   4 4815.62 274.046   2
   1   4  -3 20163.8 675.050   4
   1   4  -3 21428.1 518.096   2
   1   4  -2 9437.22 415.836   4
  -1  -4   2 8560.06 405.763   1
   1   4  -2 9352.55 310.778   2
  -1  -4   1 106.031 90.3763   1
   1   4  -1 58.2127 94.7640   1
   1   4   0 88212.3 1135.11   1
   1  -4   0 86099.1 1378.36   1
  -1  -4   0 84961.5 1101.02   1
   1   4   1 6254.71 314.781   1
   1  -4   1 5292.20 366.508   1
   1   4   2 69444.8 720.089   4
   1  -4   2 69979.0 1326.85   1
   1  -4   3 4631.02 381.899   1
   1   4   3 4919.04 236.901   4
  -1  -4  -4 256199. 1965.56   4
   1  -4   4 257688. 2670.68   2
   1   4   4 253291. 1923.95   4
   1  -4   5 68841.3 1479.79   2
  -1  -4  -5 69158.4 1182.86   4
  -1  -4  -5 68765.8 1587.63   3
   1   4   5 68986.2 1156.43   4
   1  -4   6 152602. 2344.64   2
   1   4   6 154623. 2589.06   2
   1   4   6 153502. 1914.19   4
  -1  -4  -6 155214. 1979.26   4
  -1  -4  -6 154321. 2501.15   3
  -1   4  -7 10786.1 702.476   2
  -1  -4  -7 11432.6 605.331   4
   1   4   7 11126.0 581.877   4
   1   4   7 11526.3 767.951   2
   1  -4   7 9995.27 655.389   2
  -1  -4  -7 10957.1 721.878   3
   1   4   8 109410. 1922.25   4
  -1  -4  -8 112275. 2357.99   3
   1  -4   8 113700. 2278.29   2
   1   4   8 111341. 2494.82   2
  -1  -4  -8 114487. 2039.29   4
   1   4   9 3993.37 530.937   2
   1   4   9 4113.11 431.256   4
   1  -4   9 4526.26 525.684   2
  -1  -4  -9 3996.91 513.280   3
  -1  -4  -9 4419.62 455.060   4
  -1   4 -10 136484. 2885.56   2
  -1  -4 -10 135141. 2823.15   3
   1  -4  10 136104. 2736.75   2
   1   4  10 130246. 2365.04   4
  -1   4 -10 136181. 2828.37   4
   1   4  10 136638. 3033.57   2
  -1  -4 -10 134294. 2546.00   4
   1   4  11 21875.7 1285.23   2
   1   4  11 20544.1 1005.87   4
  -1  -4 -11 18660.8 1123.25   3
  -1   4 -11 21442.0 1227.46   2
  -1  -4 -11 20560.2 1079.69   4
   1  -4  11 22132.0 1175.21   2
  -1   4 -11 21303.5 1203.07   4
   1  -4  12 79034.7 2307.32   2
  -1   4 -12 76754.4 2344.43   4
   1   4  12 73757.6 2020.04   4
  -1  -4 -12 83233.8 2394.22   3
  -1   4 -12 74981.2 2371.53   2
  -1  -4 -12 80990.6 2217.50   4
   1   4  12 78136.8 2513.10   2
   1  -4  13 5804.20 708.398   2
  -1  -4 -13 5445.31 668.702   4
  -1   4 -13 5117.20 711.847   2
   1  -4  13 5087.44 692.645   3
  -1  -4 -13 4895.40 680.664   3
  -1   4 -14 39389.2 1911.60   2
   1  -4  14 38808.7 1855.67   3
  -1  -4 -14 40827.9 1740.02   4
  -1  -4 -15 8517.03 862.265   4
   1  -4  15 9917.53 1022.60   3
  -1   4 -15 9338.29 989.647   2
   1  -4  16 13221.5 1191.11   3
  -1   4 -16 14546.7 1292.30   2
   1  -4  17 328.702 385.464   3
  -1   4 -17 65.4451 369.553   2
   1  -4  18 18868.5 1546.00   3
   1  -4  19 2978.51 718.098   3
   1  -4  20 1962.82 624.052   3
   1  -4  21-179.000 589.736   3
   1  -4  22 3069.52 706.946   3
  -1  -5  22 384.985 412.545   3
  -1  -5  21 1424.95 548.323   3
  -1  -5  20 5369.87 885.993   3
  -1   5  20 4643.27 867.403   4
  -1  -5  19 5148.07 835.258   3
  -1   5  19 7818.93 1001.57   4
  -1  -5  18 1683.16 419.806   3
  -1   5  18 1575.07 532.628   4
  -1  -5  17 410.793 339.812   3
  -1   5  17 405.315 319.298   4
  -1   5  16 20137.0 1381.99   4
  -1   5  15 4756.78 674.239   4
  -1  -5  15 6272.86 719.833   2
  -1  -5  14 5155.21 640.625   2
  -1   5  14 5037.07 674.671   4
   1  -5 -13 413.104 307.658   4
   1   5 -13 1030.27 345.846   2
  -1   5  13 911.616 309.038   4
  -1  -5  13 567.721 360.567   2
   1   5 -12 3895.25 539.394   2
  -1  -5  12 5031.24 564.806   2
   1  -5 -12 3481.12 455.109   3
   1   5 -12 3997.22 592.674   4
  -1   5  12 4062.95 584.902   4
   1  -5 -12 4136.68 618.799   4
   1   5 -11 756.928 353.084   4
  -1  -5  11 897.793 259.647   2
   1  -5 -11 762.597 237.082   3
   1  -5 -11 353.267 272.795   4
  -1   5  11 312.056 256.587   4
   1  -5 -10 19268.9 929.259   3
  -1   5  10 20534.7 1116.11   4
  -1  -5  10 19237.6 932.141   2
   1  -5 -10 20999.3 1122.32   4
   1   5 -10 19253.3 1128.02   4
   1   5  -9 10500.6 698.328   2
  -1   5   9 11270.3 800.061   4
  -1  -5   9 10760.3 664.300   2
   1  -5  -9 11157.4 672.374   3
   1   5  -9 10940.1 820.503   4
   1  -5  -9 11396.5 802.376   4
   1   5  -8 2177.57 311.430   2
  -1  -5   8 1844.36 284.357   2
  -1   5   8 1681.38 358.666   4
   1  -5  -8 1825.63 274.139   3
  -1  -5   7 16073.1 695.378   2
   1   5  -7 16087.9 729.279   2
  -1   5   7 16846.9 879.110   4
   1  -5  -7 14650.5 695.204   3
   1   5  -6 2679.09 354.491   4
  -1   5   6 2480.76 353.171   4
  -1  -5   6 2931.97 283.966   2
   1   5  -6 3011.45 304.907   2
  -1   5   5 96621.1 1896.04   4
  -1  -5   5 98872.3 1392.59   2
   1   5  -5 97783.1 1844.09   4
   1   5  -5 100069. 1495.81   2
   1   5  -4 30223.7 744.861   2
   1   5  -4 30533.9 953.587   4
   1   5  -3 42463.9 798.860   2
  -1  -5   3 40195.1 1018.64   1
  -1  -5   2 8749.00 446.420   1
  -1  -5   1 61929.4 1107.10   1
   1   5  -1 63592.9 1167.54   1
   1  -5   0 232.051 145.499   1
  -1  -5   0 117.866 103.962   1
   1   5   0 230.059 129.025   1
   1  -5   1 54461.0 1219.93   1
   1   5   1 54311.6 1027.40   1
   1  -5   2-67.9344 149.470   1
   1  -5   3 80785.5 1611.47   1
   1   5   3 81202.1 1016.25   4
   1   5   4 345.562 126.226   4
   1  -5   4 325.900 168.659   1
   1   5   5 18446.9 619.712   4
  -1   5  -5 17927.5 824.502   2
   1  -5   5 19264.3 817.626   2
   1  -5   5 18378.4 865.146   1
  -1  -5  -6 2031.70 260.376   4
  -1   5  -6 2132.19 338.537   2
   1  -5   6 1968.97 293.846   2
   1   5   6 2413.23 277.156   4
  -1  -5  -6 1666.78 306.370   3
   1  -5   7 158.614 154.390   2
   1   5   7 600.383 180.387   4
  -1  -5  -7 899.474 242.036   4
  -1  -5  -7 1075.02 285.171   3
   1   5   7 585.306 253.129   2
   1   5   8 29384.3 1328.84   2
   1  -5   8 30361.5 1189.44   2
   1   5   8 28690.7 993.527   4
  -1  -5  -8 28488.4 1027.35   4
  -1  -5  -8 30060.0 1267.47   3
   1   5   9 4631.72 450.731   4
   1   5   9 4929.73 625.715   2
  -1   5  -9 4670.03 548.713   2
  -1  -5  -9 5376.45 492.912   4
  -1  -5  -9 4385.29 558.632   3
   1  -5   9 4511.10 527.849   2
  -1  -5 -10 27697.3 1330.63   3
  -1   5 -10 25950.6 1278.52   4
   1   5  10 25674.6 1068.80   4
  -1   5 -10 25852.3 1285.84   2
   1  -5  10 26834.9 1238.31   2
  -1  -5 -10 27514.6 1159.46   4
   1   5  10 27187.7 1407.19   2
  -1   5 -11 13126.3 969.332   4
  -1  -5 -11 13061.9 865.205   4
   1  -5  11 13274.7 928.721   2
   1   5  11 11633.9 767.384   4
   1   5  11 11256.9 980.663   2
  -1  -5 -11 10834.2 894.115   3
  -1   5 -11 12200.9 951.477   2
  -1   5 -12 16508.0 1152.28   4
   1   5  12 15752.6 939.448   4
   1  -5  12 16421.0 1075.85   2
  -1  -5 -12 16757.1 1028.72   4
   1   5  12 15612.2 1171.74   2
  -1   5 -12 16367.6 1139.74   2
  -1  -5 -12 16196.3 1106.50   3
   1  -5  13 13546.8 1016.02   2
   1   5  13 12932.7 900.417   4
  -1   5 -13 11531.7 1015.77   2
  -1  -5 -13 11960.7 989.889   3
  -1  -5 -13 12269.8 953.526   4
  -1  -5 -14 39711.0 1744.00   4
  -1   5 -14 37170.6 1857.30   2
  -1  -5 -14 43092.1 1893.36   3
  -1   5 -15 33041.3 1824.04   2
  -1  -5 -15 33325.6 1665.45   4
   1  -5  15 33734.8 1820.88   3
   1  -5  16 12557.2 1197.94   3
  -1   5 -16 12568.5 1184.99   2
  -1   5 -17 29672.6 1888.41   2
   1  -5  17 29972.2 1864.76   3
   1  -5  18 15722.6 1424.75   3
  -1   5 -18 14026.6 1312.62   2
   1  -5  19 17888.5 1537.06   3
   1  -5  20 10992.0 1337.17   3
   1  -5  21 29262.5 2080.15   3
  -1  -6  22 1049.02 619.675   3
  -1   6  21-720.521 544.222   4
  -1  -6  21-1290.39 428.794   3
  -1   6  20 694.905 412.892   4
  -1  -6  20 753.710 382.371   3
  -1  -6  19 329.585 350.600   3
  -1   6  19 655.116 445.885   4
  -1   6  18 6027.84 900.253   4
  -1  -6  18 4230.51 799.394   3
  -1   6  17 2110.52 523.077   4
  -1   6  16 394.599 368.541   4
  -1   6  15-87.0471 263.695   4
  -1  -6  15 128.571 276.723   2
   1   6 -14 938.318 272.516   2
  -1  -6  14 1406.05 387.584   2
  -1   6  14 1119.88 444.398   4
   1  -6 -13 242.243 322.848   4
   1   6 -13 607.932 321.738   2
  -1   6  13 347.601 349.121   4
  -1  -6  13 333.768 254.720   2
   1  -6 -13 332.830 308.800   3
   1   6 -12 274.479 225.846   4
  -1   6  12 362.771 257.851   4
  -1  -6  12 246.787 195.291   2
   1   6 -12 205.579 153.177   2
   1  -6 -12 210.088 168.686   3
  -1   6  11 5808.29 668.142   4
  -1  -6  11 6690.70 601.807   2
   1  -6 -11 6813.31 623.561   3
   1   6 -11 7078.08 747.393   4
  -1  -6  10 233.854 153.423   2
   1   6 -10-319.159 157.213   4
  -1   6  10 122.224 218.013   4
   1  -6 -10 229.530 185.594   3
  -1   6   9 3761.81 501.835   4
   1  -6  -9 3856.06 442.856   3
   1   6  -9 3957.49 537.268   4
  -1  -6   9 3560.42 396.663   2
   1   6  -9 3451.31 434.327   2
  -1   6   8 952.442 307.419   4
  -1  -6   8 952.901 209.334   2
   1   6  -8 979.603 260.344   2
   1  -6  -8 949.642 241.263   3
   1   6  -8 1188.91 309.338   4
   1   6  -7 44169.4 1228.32   2
  -1   6   7 44011.7 1453.43   4
  -1  -6   7 43567.8 1127.44   2
   1   6  -6 1436.57 238.774   2
   1   6  -6 2093.82 332.688   4
  -1   6   6 2006.87 368.342   4
  -1  -6   6 1775.47 244.238   2
   1   6  -5 1624.06 276.161   4
  -1   6   5 1661.23 324.099   4
   1   6  -5 1667.16 233.189   2
   1   6  -4 2014.89 227.080   2
  -1  -6   4 2583.86 315.068   1
  -1  -6   3 55228.3 1276.50   1
   1   6  -3 58082.9 1031.38   2
  -1  -6   2 14635.8 627.289   1
  -1  -6   1 78785.8 1374.79   1
   1   6  -1 79630.7 1452.79   1
   1   6   0 1229.12 205.039   1
   1  -6   0 1102.95 223.492   1
  -1  -6   0 1365.98 212.293   1
   1  -6   1 113928. 1911.87   1
   1   6   1 115549. 1663.70   1
   1   6   2 109511. 1640.65   1
   1  -6   2 109449. 1921.06   1
   1  -6   3 89767.3 1807.80   1
   1   6   3 95425.8 1211.30   4
   1  -6   4 64423.1 1600.71   1
  -1   6  -4 66268.0 1543.60   2
   1   6   4 66837.4 1104.44   4
   1  -6   5 143850. 2479.89   1
  -1   6  -5 150905. 2405.59   2
   1   6   5 146372. 1788.82   4
   1   6   6 47144.0 1104.82   4
   1  -6   6 45513.8 1469.55   1
   1  -6   7 19957.8 937.401   2
   1   6   7 17223.6 737.977   4
  -1  -6  -7 17644.4 976.416   3
  -1  -6  -8 138180. 2240.37   4
  -1  -6  -8 141221. 2802.32   3
   1   6   8 139486. 2217.81   4
   1   6   9 47673.8 1378.56   4
   1   6   9 51059.1 1879.35   2
   1  -6   9 51357.3 1638.07   2
  -1   6  -9 49546.1 1732.35   2
  -1  -6  -9 48395.6 1427.85   4
  -1  -6  -9 52530.6 1774.21   3
   1  -6  10 100137. 2375.04   2
  -1  -6 -10 100763. 2181.48   4
   1   6  10 98413.5 2098.86   4
  -1   6 -10 98823.2 2526.37   2
   1   6  10 103651. 2787.16   2
  -1  -6 -10 99011.5 2534.56   3
   1   6  11 17594.2 952.726   4
  -1   6 -11 16067.8 1085.75   2
   1  -6  11 20073.7 1130.09   2
   1   6  11 17826.1 1235.61   2
  -1   6 -11 18078.7 1157.55   4
  -1  -6 -11 17934.8 1137.48   3
  -1  -6 -11 18688.0 1016.11   4
   1   6  12 18181.2 1008.32   4
  -1  -6 -12 18002.2 1062.39   4
  -1   6 -12 17862.0 1206.34   2
   1  -6  12 16817.4 1072.18   2
  -1  -6 -12 18278.8 1189.78   3
   1   6  13 21330.0 1145.19   4
   1  -6  13 19033.9 1235.64   2
  -1  -6 -13 20857.1 1217.64   4
  -1  -6 -13 21230.4 1303.44   3
  -1   6 -13 21890.6 1370.54   2
  -1  -6 -14 40820.9 1739.46   4
  -1   6 -14 37065.6 1863.17   2
   1   6  14 42127.4 1695.08   4
  -1  -6 -15 7298.26 841.535   4
  -1   6 -15 5375.76 792.042   2
   1  -6  16 9310.96 1077.78   3
  -1   6 -16 9424.14 1065.18   2
  -1   6 -17 1471.29 560.642   2
   1  -6  17 1894.36 630.203   3
  -1   6 -18 7714.29 1005.86   2
   1  -6  18 9156.43 1091.98   3
  -1   6 -19 261.942 374.975   2
   1  -6  19 1437.44 488.946   3
   1  -6  20 7481.99 1160.19   3
   1  -6  21 687.811 434.122   3
  -1  -7  22 5851.01 1035.49   3
  -1   7  21 2437.69 569.564   4
  -1  -7  21 2909.00 686.253   3
  -1   7  20 14999.2 1369.31   4
  -1  -7  20 14615.2 1412.43   3
  -1   7  19 3998.22 876.903   4
  -1  -7  19 4632.05 818.683   3
  -1   7  18 17478.8 1431.08   4
  -1   7  17 489.739 441.352   4
  -1   7  16 10643.1 1072.65   4
  -1   7  15 6337.32 846.841   4
  -1  -7  15 5955.01 725.694   2
   1  -7 -15 6649.83 740.157   3
   1   7 -15 5654.85 721.535   2
  -1  -7  14 49449.9 1793.67   2
  -1   7  14 48304.2 2029.31   4
   1  -7 -14 51427.0 1888.84   3
   1   7 -14 49958.4 1997.38   2
   1   7 -13 13540.5 1009.38   2
  -1  -7  13 13433.3 921.103   2
   1  -7 -13 13261.3 952.704   3
  -1   7  13 13656.3 1052.29   4
  -1   7  12 8516.01 810.546   4
  -1  -7  12 8375.57 693.131   2
   1  -7 -12 8138.21 753.107   3
   1   7 -12 8786.88 766.793   2
   1  -7 -11 7306.79 677.055   3
  -1  -7  11 6748.03 601.543   2
  -1   7  11 6771.38 715.100   4
   1   7 -11 7605.31 809.629   4
   1   7 -10 18839.7 1154.54   4
   1  -7 -10 17907.3 964.144   3
  -1  -7  10 18460.4 918.194   2
  -1   7  10 16949.8 1075.20   4
  -1  -7   9 7069.91 548.264   2
   1   7  -9 5712.68 618.438   4
  -1   7   9 5800.31 603.612   4
   1  -7  -9 6106.87 553.195   3
  -1   7   8 282.521 255.021   4
   1   7  -8 367.965 205.907   4
  -1  -7   8 157.299 147.632   2
   1   7  -8 16.8704 190.205   2
   1   7  -7 11215.2 649.233   2
  -1   7   7 11893.3 796.819   4
  -1   7   6 29860.3 1187.40   4
  -1  -7   6 31088.7 1192.01   1
   1   7  -6 31181.4 991.234   2
  -1   7   5 11714.4 724.656   4
   1   7  -5 11640.5 574.702   2
  -1  -7   5 11649.5 700.652   1
  -1  -7   4 1092.50 249.711   1
   1   7  -4 1072.04 198.348   2
   1   7  -3 51.1338 100.908   2
  -1  -7   3 72.0255 131.243   1
   1   7  -2 6249.51 477.673   1
  -1  -7   2 6316.28 460.209   1
   1   7  -1 12625.2 638.537   1
  -1  -7   1 12919.9 622.107   1
   1  -7   0 3236.00 382.744   1
  -1  -7   0 3116.82 327.077   1
   1   7   0 3133.72 327.116   1
   1  -7   1 27211.6 1015.33   1
   1   7   1 31699.2 962.048   1
   1  -7   2 1025.87 268.174   1
   1   7   2 1152.35 230.767   1
   1  -7   3 327.469 210.466   1
  -1   7  -4 34589.9 1160.73   2
   1   7   4 38121.1 893.229   4
   1  -7   4 37111.6 1276.08   1
   1  -7   5 7411.56 624.957   1
   1   7   5 6720.97 411.806   4
   1   7   6 35507.2 991.465   4
   1  -7   6 34684.5 1341.14   1
   1  -7   7 4230.52 528.884   1
   1   7   7 3504.42 369.965   4
   1   7   8 64485.1 1530.89   4
   1  -7   8 66092.6 1801.91   2
  -1  -7  -8 64643.1 1969.14   3
  -1   7  -8 61186.8 1855.27   2
   1   7   9 147.598 160.831   4
  -1   7  -9 20.9578 274.749   2
  -1  -7  -9 74.5271 301.821   3
   1  -7   9 221.048 223.252   2
   1   7  10 30656.0 1562.17   2
   1  -7  10 30148.0 1334.79   2
   1   7  10 31096.7 1199.75   4
  -1  -7 -10 31500.4 1487.58   3
  -1   7 -10 28905.7 1415.07   2
   1   7  11 7330.15 857.764   2
   1  -7  11 9427.54 799.027   2
   1   7  11 7477.15 652.786   4
  -1  -7 -11 8463.18 817.173   3
  -1   7 -11 8907.30 854.552   4
  -1   7 -11 8937.60 826.638   2
  -1  -7 -11 7904.41 667.072   4
  -1  -7 -12 20662.5 1276.92   3
  -1  -7 -12 19530.5 1102.74   4
   1   7  12 19702.4 1064.84   4
   1  -7  12 19307.3 1164.26   2
  -1   7 -12 18858.7 1238.21   2
  -1   7 -13 250.245 324.598   2
  -1  -7 -13 228.488 246.970   3
  -1  -7 -13-158.024 187.763   4
   1   7  13 308.104 309.381   4
  -1   7 -14 22827.4 1481.98   2
  -1  -7 -14 22383.7 1318.49   4
   1   7  14 20482.1 1186.41   4
   1   7  15 7877.94 801.819   4
  -1   7 -15 6944.44 920.124   2
  -1  -7 -15 8080.12 822.726   4
  -1   7 -16 21418.0 1560.41   2
  -1   7 -17 6446.88 915.389   2
   1  -7  17 5963.69 989.908   3
  -1   7 -18 34204.5 2086.24   2
   1  -7  18 32841.2 2115.86   3
   1  -7  19 12022.8 1348.02   3
  -1   7 -19 10281.6 1213.70   2
   1  -7  20 26154.5 1984.06   3
  -1   8  21 1312.77 649.582   4
  -1  -8  21-1145.03 581.228   3
  -1   8  20 319.645 448.807   4
  -1  -8  20-414.974 461.435   3
  -1   8  19 673.176 559.083   4
  -1   8  18 214.044 384.836   4
  -1   8  17 211.441 377.601   4
  -1   8  16 78.9724 375.850   4
   1   8 -16-218.184 308.405   2
   1   8 -15 7698.26 800.828   2
   1  -8 -15 7506.86 815.286   3
  -1  -8  15 6669.22 753.419   2
  -1   8  15 6270.32 858.139   4
  -1   8  14-29.8727 210.317   4
  -1  -8  14-110.293 269.442   2
   1  -8 -14-193.346 289.624   3
   1   8 -14-36.7342 332.047   2
  -1   8  13 2582.31 557.697   4
  -1  -8  13 2348.34 419.749   2
   1  -8 -13 2300.51 499.482   3
   1   8 -13 2282.02 471.731   2
  -1  -8  12 3924.93 537.661   2
   1   8 -12 4374.09 584.774   2
   1  -8 -12 4795.79 616.819   3
  -1   8  12 4227.86 626.821   4
   1   8 -11 11441.1 967.495   4
   1   8 -11 12073.3 848.010   2
  -1  -8  11 12784.5 828.467   2
  -1   8  11 13833.3 1030.62   4
   1  -8 -11 12221.2 882.197   3
  -1  -8  10 8059.40 629.964   2
   1   8 -10 8046.48 827.274   4
  -1   8  10 8207.17 753.910   4
   1  -8 -10 8546.89 695.730   3
   1   8  -9 13921.3 970.496   4
  -1   8   9 12521.6 901.631   4
   1  -8  -9 12773.0 828.082   3
   1   8  -8 14734.0 948.379   4
  -1   8   8 14612.7 933.605   4
   1   8  -8 14845.6 812.815   2
   1   8  -7 94916.7 2261.66   4
   1   8  -7 96329.9 1920.31   2
  -1   8   7 91483.9 2214.37   4
  -1  -8   7 96697.5 2270.44   1
   1   8  -6 43287.0 1219.78   2
  -1  -8   6 46727.8 1519.85   1
  -1   8   6 44354.6 1491.27   4
   1   8  -5 34234.6 1022.90   2
  -1  -8   5 36511.2 1273.78   1
   1   8  -4 53058.6 1215.65   2
  -1  -8   4 48857.5 1427.90   1
  -1  -8   3 152001. 2373.06   1
   1   8  -2 30373.7 1087.45   1
  -1  -8   2 28818.6 1012.90   1
  -1  -8   1 148701. 2239.51   1
   1   8  -1 146307. 2304.57   1
   1   8   0 47652.5 1295.54   1
  -1  -8   0 46036.6 1230.82   1
   1  -8   0 47065.3 1400.28   1
   1   8   1 137757. 2164.63   1
   1  -8   1 136371. 2382.01   1
   1  -8   2 30066.5 1149.09   1
   1   8   2 29850.4 1029.31   1
   1   8   3 183577. 2541.71   1
   1  -8   3 187587. 2891.55   1
   1  -8   4 7013.15 606.545   1
   1   8   4 5481.80 380.771   4
   1  -8   5 52172.7 1630.25   1
   1   8   5 50890.8 1164.26   4
   1  -8   6 19951.7 1065.56   1
   1   8   6 16579.8 719.749   4
   1  -8   7 53223.6 1783.56   1
   1   8   7 52203.1 1327.99   4
  -1   8  -7 54065.5 1694.45   2
   1   8   8 196.640 158.838   4
   1  -8   8 359.267 304.771   1
  -1   8  -8 425.562 259.805   2
   1   8   9 101474. 2074.16   4
  -1  -8  -9 106295. 2682.04   3
   1  -8   9 102618. 2653.48   1
  -1   8  -9 103102. 2557.67   2
   1  -8  10 10968.3 825.956   2
   1   8  10 10105.0 961.263   2
  -1   8 -10 10261.8 876.727   2
  -1  -8 -10 10834.3 909.542   3
   1   8  10 10555.1 736.220   4
   1  -8  11 14035.3 973.936   2
  -1   8 -11 12535.8 981.798   2
  -1  -8 -11 13375.4 1043.23   3
   1   8  11 13619.7 862.271   4
  -1  -8 -12 233.986 296.789   3
   1   8  12 454.212 272.366   4
  -1   8 -12-137.002 303.694   2
   1  -8  12 239.762 241.954   2
   1   8  13 9774.58 806.859   4
  -1   8 -13 10961.0 1026.63   2
   1   8  14 3163.06 510.782   4
  -1   8 -14 2032.75 564.032   2
  -1   8 -15 6558.68 887.619   2
   1   8  15 4910.19 678.903   4
  -1   8 -16 1485.46 469.859   2
   1   8  16 434.466 309.672   4
  -1   8 -17 935.851 463.687   2
   1  -8  18 741.319 564.443   3
  -1   8 -18 450.253 465.382   2
  -1   8 -19 427.828 325.469   2
   1  -8  19-448.184 604.635   3
  -1   8 -20 2757.57 688.455   2
   1  -8  20 573.397 301.868   3
  -1  -9  21 7061.32 1028.02   3
  -1   9  20 35682.6 2131.02   4
  -1  -9  20 35561.2 2250.66   3
  -1   9  19 2671.31 692.637   4
  -1   9  18 15391.3 1393.06   4
  -1   9  17 27386.8 1721.06   4
   1   9 -16 39331.5 1957.90   2
  -1   9  16 45104.7 2171.22   4
   1   9 -15 12630.8 1090.14   2
  -1   9  15 13776.8 1183.92   4
   1  -9 -15 15459.3 1160.50   3
  -1  -9  14 41708.8 1656.20   2
  -1   9  14 44587.6 2022.16   4
   1   9 -14 40324.9 1827.26   2
   1  -9 -14 44506.9 1858.82   3
   1   9 -13 13389.2 1021.96   2
  -1  -9  13 13290.4 916.233   2
  -1   9  13 11506.6 1010.10   4
   1  -9 -13 13572.1 1013.57   3
  -1  -9  12 39750.9 1485.94   2
   1   9 -12 36880.4 1600.74   2
  -1   9  12 41184.3 1830.91   4
   1  -9 -12 38737.7 1635.23   3
  -1   9  11 17094.4 1166.49   4
   1  -9 -11 18516.1 1091.81   3
   1   9 -11 16899.7 1028.32   2
   1   9 -10 38284.7 1704.04   4
   1  -9 -10 39411.6 1553.44   3
  -1   9  10 37260.9 1613.96   4
  -1  -9   9 7035.26 714.956   1
  -1   9   9 6160.19 669.224   4
   1   9  -9 7119.05 708.352   4
  -1   9   8 28530.9 1332.46   4
  -1  -9   8 28842.2 1361.86   1
   1   9  -8 30908.3 1398.10   4
   1   9  -7 147.467 212.073   4
  -1  -9   7-325.826 263.646   1
   1   9  -7 5.65750 212.829   2
  -1   9   7 161.451 231.596   4
   1   9  -6 33344.2 1113.65   2
  -1  -9   6 34593.0 1370.83   1
  -1   9   6 35849.1 1403.09   4
  -1  -9   5 2811.83 424.534   1
   1   9  -5 2892.15 340.723   2
   1   9  -4 349.591 169.506   2
  -1  -9   4 137.320 186.659   1
  -1  -9   3 95.9287 179.262   1
  -1  -9   2 637.782 230.762   1
  -1  -9   1 8210.57 575.618   1
   1  -9   0 731.325 274.771   1
   1  -9   1 13326.4 813.037   1
   1  -9   2 369.424 220.500   1
   1  -9   3 39823.4 1412.54   1
   1   9   4 39439.6 1035.21   4
   1  -9   4 38512.4 1419.89   1
   1  -9   5 3719.49 485.139   1
   1   9   5 3116.33 325.982   4
   1   9   6 1480.79 267.278   4
   1  -9   6 1694.27 421.940   1
  -1   9  -6 1014.71 320.995   2
   1  -9   7 27991.5 1336.85   1
  -1   9  -7 26836.4 1246.02   2
   1   9   7 24671.0 954.311   4
   1   9   8 38200.7 1245.51   4
  -1   9  -8 38064.8 1540.28   2
   1  -9   8 35513.1 1585.07   1
  -1  -9  -9 5388.99 685.050   3
  -1   9  -9 4439.80 611.118   2
   1  -9   9 4759.11 657.662   1
   1   9   9 3840.54 444.896   4
  -1   9 -10 29757.9 1471.52   2
   1   9  10 31613.3 1240.31   4
  -1  -9 -10 33220.0 1596.82   3
  -1  -9 -11 1076.70 411.765   3
   1   9  11 587.231 247.873   4
  -1   9 -11 1162.20 373.003   2
  -1   9 -12 27466.4 1534.40   2
   1   9  12 28571.9 1306.56   4
   1   9  13 443.705 265.072   4
  -1   9 -13 730.517 332.004   2
   1   9  14 31205.6 1468.02   4
  -1   9 -14 30934.5 1764.03   2
   1   9  15 811.466 336.053   4
  -1   9 -15 132.215 290.754   2
  -1   9 -16 24142.2 1678.08   2
   1   9  16 24302.8 1406.30   4
  -1   9 -17 861.683 401.568   2
  -1   9 -18 20375.9 1684.01   2
  -1   9 -19 1277.20 446.012   2
   1  -9  19 563.048 559.592   3
  -1   9 -20 7163.21 1022.46   2
  -1  10  20 679.936 470.505   4
  -1  10  19 243.482 369.613   4
  -1  10  18 2946.80 681.238   4
  -1  10  17 2305.23 636.971   4
   1  10 -17 2382.36 561.133   2
   1  10 -16 681.745 457.656   2
  -1  10  16 231.775 255.851   4
  -1  10  15 1665.58 512.859   4
   1  10 -15 1828.60 545.021   2
   1  10 -14 4891.75 670.775   2
  -1  10  14 4162.96 678.336   4
   1 -10 -14 3073.41 490.819   3
  -1  10  13 11009.1 978.558   4
   1  10 -13 13461.6 1033.56   2
   1 -10 -13 13718.3 1061.90   3
  -1  10  12 11762.5 1039.16   4
   1  10 -12 11293.1 903.395   2
   1 -10 -12 13138.3 1002.92   3
   1 -10 -11 42608.0 1714.04   3
   1  10 -11 42829.2 1672.08   2
  -1  10  11 42721.3 1823.81   4
   1  10 -10 30321.5 1562.66   4
   1  10 -10 30282.3 1329.42   2
  -1  10  10 29787.1 1483.23   4
   1 -10 -10 31191.1 1444.76   3
  -1 -10   9 51635.0 1926.59   1
   1  10  -9 53312.2 1978.23   4
  -1  10   9 49148.7 1836.42   4
  -1  10   8 19438.3 1139.91   4
  -1 -10   8 20817.9 1193.94   1
   1  10  -8 18264.6 1121.45   4
   1  10  -7 95831.5 2410.37   4
  -1  10   7 93358.0 2363.91   4
  -1 -10   7 93595.3 2377.67   1
  -1 -10   6 42161.0 1552.60   1
   1  10  -6 41564.3 1309.19   2
  -1  10   6 42632.0 1564.88   4
  -1  10   5 122632. 2619.96   1
  -1 -10   5 126616. 2568.58   1
   1  10  -5 122809. 2149.91   2
   1  10  -4 25009.5 952.720   2
  -1 -10   4 25107.6 1130.22   1
  -1  10   3 101690. 2331.61   1
  -1 -10   3 100282. 2159.02   1
  -1 -10   2 23395.5 1045.21   1
  -1  10   2 22621.7 1107.61   1
  -1 -10   1 114323. 2229.60   1
   1 -10   0 11555.9 789.940   1
   1 -10   1 68350.8 1895.95   1
  -1  10  -2 770.462 322.887   1
   1 -10   2 838.656 315.807   1
  -1  10  -3 89097.5 2320.96   1
   1 -10   3 92991.7 2254.32   1
  -1  10  -4 1550.85 354.304   2
   1 -10   4 1527.10 363.704   1
   1  10   4 1489.72 329.627   1
   1 -10   5 66145.4 1983.80   1
   1  10   5 62596.1 1435.34   4
   1  10   5 63771.0 1768.15   1
  -1  10  -5 61687.7 1811.83   2
   1  10   6 148.651 181.820   4
  -1  10  -6 164.831 232.340   2
   1 -10   6 523.872 272.703   1
   1 -10   7 59030.6 1977.00   1
  -1  10  -7 57907.5 1867.19   2
   1  10   7 55313.3 1470.78   4
   1  10   8 11396.0 714.151   4
  -1  10  -8 11722.4 899.582   2
   1 -10   8 11506.5 936.099   1
  -1  10  -9 27536.7 1413.25   2
   1  10   9 26328.8 1108.78   4
  -1  10 -10 13466.1 1029.34   2
  -1 -10 -10 14161.2 1098.26   3
   1  10  10 14568.4 863.423   4
  -1  10 -11 39506.5 1790.10   2
   1  10  11 39411.3 1478.46   4
  -1  10 -12 1511.17 407.348   2
   1  10  12 1430.09 373.241   4
  -1  10 -13 2532.06 568.643   2
   1  10  13 2427.78 452.184   4
  -1  10 -14 4661.98 767.825   2
   1  10  14 4301.47 589.847   4
   1  10  15 2723.89 483.561   4
  -1  10 -15 2798.09 685.423   2
   1  10  16 862.528 391.015   4
  -1  10 -16 939.570 378.196   2
  -1  10 -17-251.854 444.446   2
   1  10  17 215.334 290.177   4
  -1  10 -18 3507.50 725.190   2
  -1  10 -19-566.647 439.447   2
  -1  10 -20-38.5851 437.001   2
  -1  11  20 20839.8 1670.36   4
  -1  11  19 949.887 591.330   4
   1  11 -18 40669.9 2140.39   2
  -1  11  18 40156.7 2172.16   4
   1  11 -17 11295.5 1134.61   2
  -1  11  17 9411.44 1105.03   4
   1  11 -16 43205.6 2089.40   2
  -1  11  16 42798.5 2132.08   4
  -1  11  15 907.529 421.097   4
   1  11 -15 382.488 333.974   2
  -1  11  14 31531.0 1764.52   4
   1  11 -14 34637.9 1750.80   2
   1 -11 -13 1537.28 501.194   3
  -1  11  13 1889.72 486.762   4
   1  11 -13 1767.14 414.217   2
   1 -11 -12 41932.0 1822.67   3
  -1  11  12 41225.9 1881.82   4
   1  11 -12 42398.5 1751.88   2
   1 -11 -11 1707.55 470.068   3
  -1  11  11 2335.26 505.689   4
   1  11 -11 1592.15 355.948   2
  -1  11  10 46662.5 1898.07   4
   1  11 -10 47281.7 1705.07   2
  -1  11   9 60.5024 317.873   4
   1  11  -9-80.5602 246.573   2
   1  11  -9 228.525 250.228   4
  -1 -11   8 46056.7 1792.14   1
  -1  11   8 46268.7 1776.03   4
   1  11  -8 44719.6 1787.35   4
   1  11  -7 2134.24 444.097   4
  -1 -11   7 1956.71 407.727   1
  -1  11   7 969.001 383.784   4
  -1 -11   6 36979.4 1510.99   1
  -1  11   6 37191.0 1551.27   1
  -1  11   6 37361.0 1515.67   4
  -1  11   5 304.936 322.001   1
  -1 -11   5 704.865 273.931   1
  -1 -11   4 7987.08 688.569   1
  -1  11   4 8311.16 756.454   1
  -1 -11   3 2328.96 418.976   1
  -1  11   3 1867.65 433.907   1
   1  11  -2 16096.5 968.091   1
  -1 -11   2 15483.1 901.743   1
  -1  11   2 16498.2 1009.03   1
   1  11  -1 891.949 317.736   1
  -1  11   1 1843.55 381.432   1
  -1 -11   1 1257.48 293.047   1
  -1  11   0 5496.88 605.571   1
   1  11   0 6100.68 591.147   1
   1  11   1 4590.17 518.546   1
   1 -11   1 5396.64 590.935   1
  -1  11  -1 5474.13 612.484   1
   1 -11   2 6171.08 640.273   1
  -1  11  -2 5170.61 611.483   1
   1  11   2 4989.58 557.977   1
  -1  11  -3 12953.6 951.558   1
   1 -11   3 12538.2 882.040   1
   1  11   4 920.235 310.102   1
   1 -11   4 869.942 324.934   1
  -1  11  -4 866.177 284.300   2
   1  11   5 16852.8 797.404   4
  -1  11  -5 16300.3 988.198   2
   1  11   5 17122.3 981.044   1
   1 -11   5 17390.3 1071.24   1
   1 -11   6 1648.22 416.837   1
  -1  11  -6 1184.65 350.669   2
   1  11   6 1495.92 311.555   4
   1  11   6 1458.08 360.356   1
   1 -11   7 19622.2 1197.55   1
  -1  11  -7 18239.5 1102.61   2
   1  11   7 18917.6 904.325   4
   1  11   8 16361.8 879.911   4
  -1  11  -8 13756.4 1000.92   2
   1  11   9 10636.1 734.918   4
  -1  11  -9 13167.4 1019.25   2
   1  11  10 5875.20 568.172   4
  -1  11 -10 5032.67 649.666   2
  -1  11 -11 4654.69 693.742   2
   1  11  11 4308.30 515.439   4
  -1  11 -12 16629.5 1294.13   2
   1  11  12 16910.3 1026.77   4
   1  11  13 8819.49 791.899   4
  -1  11 -13 7776.24 923.340   2
   1  11  14 25949.8 1367.79   4
  -1  11 -14 25027.8 1639.52   2
  -1  11 -15 509.684 268.948   2
   1  11  15 235.884 191.023   4
   1  11  16 6208.90 779.651   4
  -1  11 -16 6335.55 949.704   2
  -1  11 -17-467.209 389.562   2
   1  11  17 428.749 240.254   4
  -1  11 -18 8551.39 1121.83   2
  -1  11 -19 673.832 484.401   2
  -1  11 -20 5377.48 906.582   2
  -1  12  19 124.539 498.905   4
  -1  12  18 371.992 292.261   4
   1  12 -17-22.6467 272.590   2
  -1  12  17-392.685 523.315   4
   1  12 -16-262.078 237.662   2
  -1  12  16 212.031 460.114   4
  -1  12  15 1772.21 497.486   4
   1  12 -15 2440.15 592.193   2
  -1  12  14 694.393 380.045   4
   1  12 -14 1225.02 354.297   2
   1  12 -13 4050.58 618.126   2
  -1  12  13 4006.53 737.257   4
   1  12 -12 3324.37 553.610   2
  -1  12  12 4004.22 658.764   4
   1  12 -11 12279.4 971.719   2
  -1  12  11 13499.9 1073.07   4
   1 -12 -11 13621.9 1048.02   3
  -1  12  10-23.5617 294.801   4
   1  12 -10-254.475 229.388   2
   1  12  -9 22673.4 1196.74   2
  -1  12   9 21190.5 1293.74   4
   1  12  -8 38.5241 211.367   4
  -1  12   8-235.141 275.242   4
   1  12  -8-74.3758 213.324   2
  -1  12   7 23081.7 1274.67   4
  -1  12   7 22829.0 1307.57   1
  -1 -12   6-2.98728 206.122   1
  -1  12   6 607.311 318.921   1
  -1 -12   5 42726.8 1631.30   1
  -1  12   5 41115.8 1685.36   1
  -1  12   4-71.5189 270.609   1
  -1 -12   4-297.925 281.866   1
  -1  12   3 72945.1 2176.63   1
  -1 -12   3 75129.4 2061.55   1
   1  12  -2 3022.74 485.714   1
  -1  12   2 2588.29 477.343   1
  -1 -12   2 2180.30 410.325   1
  -1  12   1 71749.3 2167.83   1
   1  12  -1 68268.3 2028.63   1
  -1 -12   1 71435.1 1954.15   1
  -1  12   0-45.6326 304.422   1
   1  12   0-9.39264 249.491   1
  -1  12  -1 78479.6 2326.74   1
   1 -12   1 80569.8 2265.22   1
   1  12   1 82870.0 2175.80   1
  -1  12  -2 11944.8 967.191   1
   1 -12   2 12295.4 942.393   1
   1  12   2 12933.6 879.186   1
   1 -12   3 57723.7 1942.70   1
  -1  12  -3 56400.6 2031.47   1
   1  12   3 56179.9 1799.04   1
   1 -12   4 956.089 423.406   1
   1  12   4 1145.96 374.372   1
  -1  12  -4 1345.93 391.938   2
  -1  12  -5 77355.8 2229.08   2
   1  12   5 76176.2 2138.32   1
   1  12   5 77628.4 1769.91   4
   1 -12   5 80345.4 2355.08   1
  -1  12  -6 1807.26 437.300   2
   1  12   6 1206.84 344.982   4
   1  12   6 1356.02 379.046   1
  -1  12  -7 45039.4 1782.23   2
   1  12   7 45154.2 1423.01   4
   1  12   7 44685.9 1703.99   1
   1  12   8 521.070 153.304   4
  -1  12  -8 253.800 294.707   2
  -1  12  -9 6712.68 765.226   2
   1  12   9 6692.04 614.809   4
   1  12  10 3410.88 486.676   4
  -1  12 -10 3492.00 602.433   2
  -1  12 -11 15718.7 1236.29   2
   1  12  11 14521.2 938.115   4
   1  12  12 782.214 319.102   4
  -1  12 -12 1094.24 452.611   2
   1  12  13 7968.27 764.356   4
  -1  12 -13 8911.79 1022.56   2
  -1  12 -14 1957.74 500.570   2
   1  12  14 2314.78 500.234   4
   1  12  15 7168.40 791.763   4
  -1  12 -15 6733.78 969.573   2
  -1  12 -16 505.105 365.094   2
   1  12  16 1007.87 347.279   4
  -1  12 -17 3376.97 739.355   2
  -1  12 -18 618.335 429.556   2
  -1  12 -19 6165.71 1085.67   2
  -1  13  18 19371.2 1554.79   4
  -1  13  17 5423.17 920.034   4
  -1  13  16 17417.3 1439.10   4
   1  13 -16 15857.7 1332.51   2
   1  13 -15 7171.97 938.785   2
  -1  13  15 6549.21 877.087   4
   1  13 -14 13300.9 1131.23   2
  -1  13  14 13773.5 1205.70   4
   1  13 -13 6055.04 756.739   2
  -1  13  13 5705.29 844.601   4
  -1  13  12 32743.3 1754.36   4
   1  13 -12 31570.8 1590.27   2
  -1  13  11 1410.85 423.787   4
   1  13 -11 219.017 321.980   2
   1  13 -10 46102.2 1800.47   2
  -1  13  10 42867.7 1920.98   4
   1  13  -9-249.367 263.147   2
  -1  13   9-154.272 354.307   4
  -1  13   8 17164.9 1163.82   4
  -1  13   8 17888.0 1215.33   1
   1  13  -8 16783.2 1025.53   2
   1  13  -7-230.828 221.141   2
  -1  13   7 591.360 338.454   1
  -1  13   7 213.908 380.866   4
   1  13  -6 32538.3 1331.92   2
  -1  13   6 34067.5 1636.55   1
  -1 -13   6 33399.9 1545.97   1
  -1  13   5-137.897 379.740   1
  -1 -13   5 92.1430 287.808   1
   1  13  -5 57.3275 200.419   2
   1  13  -4 10923.7 748.131   2
  -1 -13   4 12858.6 928.704   1
  -1  13   4 11127.1 939.526   1
  -1  13   3 2215.45 453.630   1
  -1 -13   3 2249.90 487.073   1
   1  13  -2 15844.0 1065.93   1
  -1  13   2 15818.8 1085.26   1
  -1 -13   2 18000.7 1066.50   1
   1  13  -1 2264.04 484.397   1
  -1  13   1 1825.92 445.980   1
   1  13   0-4.47520 297.489   1
  -1  13   0-272.077 307.376   1
   1 -13   1 5271.02 668.477   1
  -1  13  -1 4158.25 619.482   1
   1  13   1 4535.04 606.025   1
   1  13   2 9620.92 798.189   1
  -1  13  -2 9590.29 897.125   1
   1  13   3-237.076 304.227   1
  -1  13  -3-491.269 321.270   1
  -1  13  -4 4992.88 613.639   2
   1  13   4 4789.16 609.998   1
   1  13   5-109.472 234.980   4
  -1  13  -5-314.788 272.342   2
   1  13   5-101.320 242.350   1
  -1  13  -6-161.848 276.936   2
   1  13   6 105.330 218.605   4
   1  13   6 51.4913 273.807   1
  -1  13  -7 8827.33 837.497   2
   1  13   7 9735.85 720.072   4
   1  13   7 8927.67 860.685   1
   1  13   8 507.906 247.463   4
  -1  13  -8 1034.08 435.640   2
   1  13   8 1085.74 405.982   1
  -1  13  -9 212.196 283.353   2
   1  13   9 442.285 267.233   4
   1  13  10-148.522 282.534   4
  -1  13 -10 629.442 411.149   2
   1  13  11 456.963 272.186   4
  -1  13 -11-126.697 316.899   2
   1  13  12 7843.81 763.330   4
  -1  13 -12 7370.41 902.499   2
  -1  13 -13-63.6227 318.165   2
   1  13  13 75.6754 294.354   4
   1  13  14 8086.95 817.037   4
  -1  13 -14 6901.41 913.552   2
   1  13  15 55.4841 92.7089   4
  -1  13 -15 953.323 335.978   2
  -1  13 -16 11987.1 1308.95   2
  -1  13 -17 988.165 448.726   2
  -1  13 -18 13881.0 1479.09   2
  -1  14  17 954.634 420.362   4
  -1  14  16 1801.90 603.608   4
  -1  14  15 1431.12 496.151   4
   1  14 -15-18.6689 334.159   2
  -1  14  14 1001.89 452.406   4
   1  14 -14 91.4824 90.6531   2
   1  14 -13 1583.69 513.009   2
  -1  14  13 888.776 473.204   4
   1  14 -12 12172.9 1041.26   2
  -1  14  12 10912.0 1110.49   4
  -1  14  11-561.919 414.516   4
   1  14 -11-98.5221 346.553   2
   1  14 -10 13313.6 1036.38   2
  -1  14  10 15527.4 1212.05   4
  -1  14  10 14997.2 1227.30   1
   1  14  -9 1129.28 401.000   2
  -1  14   9 925.196 422.909   4
  -1  14   9 1622.51 493.657   1
  -1  14   8 27499.0 1502.44   4
  -1  14   8 29534.2 1629.69   1
   1  14  -8 29930.2 1416.04   2
   1  14  -7 2454.20 396.203   2
  -1  14   7 2063.15 507.288   1
  -1  14   7 1322.05 472.430   4
   1  14  -6 10931.8 813.767   2
  -1  14   6 11255.9 1017.86   1
   1  14  -5 15534.0 949.371   2
  -1  14   5 14031.1 1091.93   1
   1  14  -4 29325.0 1274.86   2
  -1  14   4 29740.4 1543.86   1
  -1  14   3 15873.3 1150.66   1
  -1 -14   3 16589.8 1096.00   1
   1  14  -2 6454.19 748.515   1
  -1 -14   2 6812.71 707.515   1
  -1  14   2 5502.25 745.062   1
  -1  14   1 21148.5 1310.47   1
   1  14  -1 22494.2 1304.47   1
  -1  14   0 12180.5 1025.67   1
   1  14   0 11320.3 951.935   1
   1  14   1 62979.6 2108.95   1
  -1  14  -1 54280.4 2126.11   1
   1  14   2 7411.35 766.704   1
  -1  14  -2 6996.22 837.379   1
  -1  14  -3 13432.7 1124.03   1
   1  14   3 10509.0 891.327   1
  -1  14  -4 74.7398 212.417   2
   1  14   4 325.209 303.922   1
  -1  14  -5 47288.9 1855.67   2
   1  14   5 46671.8 1829.80   1
   1  14   5 46438.1 1493.15   4
   1  14   6 13520.0 859.375   4
  -1  14  -6 13962.2 1076.19   2
   1  14   6 13945.0 1049.51   1
  -1  14  -7 51263.7 2027.64   2
   1  14   7 47663.5 1576.16   4
   1  14   7 45943.5 1881.77   1
   1  14   8 3564.47 621.109   1
  -1  14  -8 2710.32 589.099   2
   1  14   8 3293.48 472.444   4
   1  14   9 34643.4 1409.46   4
  -1  14  -9 34213.6 1754.40   2
   1  14   9 33920.7 1684.68   1
  -1  14 -10-247.142 322.967   2
   1  14  10 39.3772 290.053   4
   1  14  11 24745.8 1266.93   4
  -1  14 -11 26575.4 1638.35   2
  -1  14 -12-441.734 463.506   2
   1  14  12 398.165 295.260   4
  -1  14 -13 23051.5 1643.10   2
   1  14  13 28601.7 1448.04   4
  -1  14 -14-345.670 419.903   2
  -1  14 -15 15218.1 1410.18   2
  -1  14 -16 1560.52 453.484   2
  -1  14 -17 6837.56 982.910   2
  -1  14 -18 10.3168 145.238   2
  -1  15  16 2849.12 681.007   4
  -1  15  15 9216.99 1107.87   4
  -1  15  14 11815.6 1159.34   4
   1  15 -13 10601.8 1045.99   2
  -1  15  13 10493.4 1062.40   4
  -1  15  12 11207.9 1089.38   4
  -1  15  12 14148.6 1296.89   1
   1  15 -12 11121.8 991.251   2
   1  15 -11 19249.6 1308.39   2
  -1  15  11 23784.6 1606.70   1
  -1  15  11 21009.9 1433.89   4
   1  15 -10 15440.7 1135.56   2
  -1  15  10 17323.6 1333.18   1
  -1  15  10 17440.9 1309.62   4
  -1  15   9 1816.67 491.972   1
  -1  15   9 1378.50 530.260   4
   1  15  -9 890.065 372.550   2
   1  15  -8 15771.7 1084.59   2
  -1  15   8 15603.5 1187.98   4
  -1  15   8 17180.6 1324.02   1
  -1  15   7 656.020 386.475   4
   1  15  -7 922.441 310.624   2
  -1  15   6 12255.8 1098.01   1
   1  15  -6 13965.4 933.668   2
   1  15  -5-11.1521 159.932   2
  -1  15   5 368.727 333.134   1
   1  15  -4 19392.3 1090.03   2
  -1  15   4 21732.3 1409.26   1
  -1  15   3-41.3044 385.457   1
  -1  15   2 15796.7 1211.54   1
   1  15  -2 14642.9 1148.76   1
  -1  15   1 3269.70 639.707   1
   1  15  -1 3102.09 606.242   1
   1  15   0 37875.8 1760.78   1
  -1  15   0 40427.1 1908.05   1
  -1  15  -1 689.496 492.376   1
   1  15   1 719.505 385.496   1
  -1  15  -2 12134.8 1123.51   1
   1  15   2 12754.5 1031.23   1
   1  15   3 8519.42 838.460   1
  -1  15  -3 7825.12 970.167   1
   1  15   4 3719.48 625.173   1
  -1  15  -4 4244.06 647.150   2
  -1  15  -5 36585.1 1717.41   2
   1  15   5 33726.4 1331.14   4
   1  15   5 33730.5 1661.82   1
  -1  15  -6 1840.09 512.698   2
   1  15   6 678.801 335.988   4
   1  15   6 1576.33 449.131   1
  -1  15  -7 10387.6 976.985   2
   1  15   7 10390.9 806.871   4
   1  15   7 10838.8 1005.75   1
  -1  15  -8 176.541 376.146   2
   1  15   8-352.360 383.222   1
   1  15   8-474.522 370.206   4
  -1  15  -9 13709.7 1183.26   2
   1  15   9 14443.4 938.608   4
   1  15   9 14939.0 1205.90   1
   1  15  10 14647.5 998.775   4
   1  15  10 13999.9 1164.30   1
  -1  15 -10 14951.9 1253.29   2
   1  15  11 11328.1 872.343   4
  -1  15 -11 10477.6 1137.37   2
   1  15  11 11447.5 1094.36   1
  -1  15 -12 11706.7 1229.69   2
  -1  15 -13 6939.96 998.488   2
  -1  15 -14 12900.8 1334.43   2
  -1  15 -15 1586.02 546.146   2
  -1  15 -16 22101.6 1784.41   2
  -1  15 -17 2667.07 673.760   2
  -1  16  14 4349.41 708.980   4
  -1  16  13 671.179 534.167   1
  -1  16  13 1249.72 461.474   4
  -1  16  12 7569.00 878.228   4
   1  16 -12 6794.62 872.615   2
  -1  16  12 7379.75 976.307   1
   1  16 -11 460.987 351.241   2
  -1  16  11 138.819 259.334   4
  -1  16  11 894.949 396.201   1
   1  16 -10 7107.55 866.205   2
  -1  16  10 8126.87 977.802   1
  -1  16  10 6581.89 939.219   4
   1  16  -9 4198.56 667.706   2
  -1  16   9 4255.56 751.535   1
  -1  16   9 4283.31 704.427   4
  -1  16   8 12469.8 1092.94   4
  -1  16   8 14340.3 1248.01   1
   1  16  -8 14542.4 1093.87   2
  -1  16   7 3468.11 701.196   1
  -1  16   7 4607.71 717.628   4
   1  16  -7 4236.38 598.287   2
   1  16  -6 27239.1 1389.29   2
  -1  16   6 29477.9 1708.84   1
   1  16  -5 7362.43 761.018   2
  -1  16   5 7374.27 948.910   1
   1  16  -4 43693.9 1688.61   2
  -1  16   4 47843.0 2133.81   1
  -1  16   3 7178.37 905.578   1
  -1  16   2 27757.2 1648.23   1
   1  16  -2 27544.7 1636.24   1
  -1  16   1 8252.10 981.873   1
   1  16  -1 8945.27 986.641   1
  -1  16   0 22448.5 1527.83   1
   1  16   0 24274.7 1504.23   1
  -1  16  -1 12085.5 1160.88   1
   1  16   1 14503.8 1185.79   1
   1  16   2 15150.6 1201.36   1
  -1  16  -2 14592.5 1268.72   1
   1  16   3 43244.7 1932.08   1
  -1  16  -3 41406.3 2101.03   1
   1  16   4 758.549 355.386   1
  -1  16  -4 496.863 324.422   2
  -1  16  -5 18164.8 1283.47   2
   1  16   5 19648.3 1078.91   4
   1  16   5 21696.3 1386.92   1
   1  16   6 7855.90 711.516   4
   1  16   6 9593.09 951.367   1
   1  16   7 31043.0 1690.76   1
  -1  16  -7 30771.0 1669.67   2
   1  16   7 30302.6 1337.16   4
   1  16   8 4287.23 710.410   1
  -1  16  -8 4923.03 711.903   2
   1  16   8 4081.35 563.400   4
  -1  16  -9 33568.4 1863.65   2
   1  16   9 37391.3 1526.15   4
   1  16   9 37901.1 1930.49   1
  -1  16 -10 661.817 488.894   2
   1  16  10 855.061 455.927   1
  -1  16 -11 23770.6 1670.89   2
   1  16  11 24600.2 1605.89   1
   1  16  12 426.301 315.491   1
  -1  16 -12-623.259 490.561   2
   1  16  13 19035.2 1500.18   1
  -1  16 -13 15251.1 1462.38   2
  -1  16 -14-841.665 589.618   2
  -1  16 -15 15058.4 1456.20   2
  -1  17  12 4807.41 812.239   1
  -1  17  12 5199.17 754.804   4
  -1  17  11 11644.7 1151.64   4
  -1  17  11 8723.50 1032.43   1
  -1  17  10 4144.74 744.971   4
   1  17 -10 3999.14 785.369   2
  -1  17  10 4539.19 816.577   1
   1  17  -9 11035.1 988.118   2
  -1  17   9 11581.8 1138.28   4
  -1  17   9 11421.8 1189.54   1
   1  17  -8 13958.5 1101.49   2
  -1  17   8 12253.4 1178.89   4
  -1  17   8 14860.5 1337.47   1
  -1  17   7 11244.0 1132.08   1
  -1  17   7 10003.1 1044.98   4
   1  17  -7 10200.5 898.164   2
  -1  17   6 3312.62 712.463   1
  -1  17   6 4297.28 665.025   4
   1  17  -6 4049.72 593.135   2
   1  17  -5 826.128 363.423   2
  -1  17   5 916.030 468.439   1
  -1  17   4 18439.2 1406.55   1
   1  17  -4 20731.9 1205.47   2
  -1  17   3 118.888 377.127   1
  -1  17   2 9310.03 1026.16   1
   1  17  -1 268.048 392.460   1
  -1  17   1 127.204 408.435   1
  -1  17   0 4531.65 780.849   1
   1  17   0 3813.06 681.473   1
   1  17   1 5185.53 765.434   1
  -1  17  -1 4558.43 778.334   1
   1  17   2-74.5409 359.624   1
  -1  17  -2 405.405 392.605   1
   1  17   3 4454.73 703.746   1
   1  17   4 1971.34 511.877   1
  -1  17  -4 2170.51 498.014   2
   1  17   5 13057.5 907.511   4
  -1  17  -5 13021.4 1110.93   2
   1  17   5 13023.0 1139.36   1
   1  17   6 1705.67 518.730   1
   1  17   6 2426.04 474.114   4
  -1  17  -6 1840.17 509.168   2
   1  17   7 1471.84 537.387   1
  -1  17  -7 1996.50 505.362   2
   1  17   7 2083.16 448.305   4
   1  17   8 5972.00 823.349   1
  -1  17  -8 5239.55 838.621   2
  -1  17  -9 7001.04 961.489   2
   1  17   9 6585.90 863.935   1
   1  17  10 12250.3 1162.04   1
  -1  17 -10 9064.67 1077.57   2
   1  17  11 16444.8 1388.81   1
  -1  17 -11 14048.5 1352.45   2
   1  17  12 7264.93 934.017   1
  -1  17 -12 5483.48 895.348   2
  -1  17 -13 17319.7 1491.55   2
   1  17  13 16305.2 1463.06   1
  -1  17 -14 5273.15 1032.90   2
  -1  18  10 2002.97 487.808   1
  -1  18  10 1587.40 429.181   4
  -1  18   9 5206.23 884.862   1
  -1  18   9 4057.29 771.316   4
   1  18  -8 4296.91 707.424   2
  -1  18   8 3476.63 714.521   4
  -1  18   8 4805.43 805.880   1
  -1  18   7 15383.4 1378.75   1
  -1  18   7 12084.5 1189.93   4
   1  18  -7 14607.2 1112.92   2
  -1  18   6 8322.41 1074.32   1
   1  18  -6 11229.3 976.609   2
  -1  18   6 8554.46 968.057   4
  -1  18   5 10537.6 1126.66   1
   1  18  -5 9723.65 892.938   2
   1  18  -4 13119.6 1052.68   2
  -1  18   4 12860.1 1272.93   1
   1  18  -3 21381.1 1282.49   2
  -1  18   3 23174.3 1698.41   1
  -1  18   2 14067.3 1351.81   1
   1  18  -1 22564.7 1614.86   1
  -1  18   1 20685.3 1582.58   1
   1  18   0 19869.7 1527.60   1
  -1  18   0 20081.4 1559.93   1
  -1  18  -1 28604.4 1863.15   1
   1  18   1 29158.8 1785.42   1
   1  18   2 26820.7 1708.76   1
  -1  18  -2 26611.2 1838.52   1
   1  18   3 22812.7 1572.12   1
  -1  18  -3 24437.7 1529.04   2
   1  18   4 25826.2 1669.49   1
  -1  18  -4 23707.1 1527.34   2
  -1  18  -5 23315.4 1541.20   2
   1  18   5 25819.0 1634.25   1
  -1  18  -6 14706.0 1235.57   2
   1  18   6 15053.1 1268.97   1
  -1  18  -7 5211.76 772.597   2
   1  18   7 4789.28 815.068   1
  -1  18  -8 13137.6 1234.45   2
   1  18   8 13817.9 1274.84   1
   1  18   9 5034.18 863.761   1
  -1  18  -9 6459.28 989.385   2
   1  18  10 8020.10 1012.08   1
  -1  18 -10 8659.12 1080.42   2
  -1  18 -11 1790.61 639.282   2
   1  18  11 3670.49 662.496   1
  -1  18 -12 4409.13 876.224   2
   1  18  12 3890.01 783.254   1
  -1  18 -13 2337.93 791.333   2
  -1  19   8 7057.02 925.705   4
  -1  19   8 6722.93 964.578   1
  -1  19   7 7700.24 1007.92   1
  -1  19   7 7088.39 895.249   4
  -1  19   6 1004.78 508.321   4
  -1  19   6 1815.16 664.401   1
   1  19  -6 749.239 298.279   2
   1  19  -5 9054.82 940.801   2
  -1  19   5 9213.17 1111.14   1
  -1  19   4 377.837 388.980   1
   1  19  -4 264.116 294.785   2
   1  19  -3 15514.2 1152.58   2
  -1  19   3 14791.2 1355.44   1
  -1  19   2-704.771 546.919   1
  -1  19   1 116.428 518.097   1
   1  19  -1 228.133 529.305   1
   1  19   0 3025.58 735.339   1
  -1  19   0 1828.46 702.033   1
  -1  19  -1 267.662 555.315   1
   1  19   1-429.323 549.616   1
   1  19   2 6619.24 971.200   1
  -1  19  -2 7359.04 1036.97   1
  -1  19  -3 864.969 311.269   2
   1  19   3 442.931 553.513   1
   1  19   4 492.742 457.622   1
  -1  19  -4 1445.43 399.238   2
   1  19   5 391.396 244.732   1
  -1  19  -5-309.452 303.114   2
   1  19   6 5359.94 797.629   1
  -1  19  -6 5641.51 856.219   2
  -1  19  -7 1091.20 424.439   2
   1  19   7 318.586 355.734   1
  -1  19  -8 3897.32 732.492   2
   1  19   8 4501.04 806.327   1
   1  19   9 12194.6 1247.71   1
  -1  19  -9 9448.65 1081.09   2
   1  19  10 2617.25 611.853   1
  -1  19 -10 36.4763 524.058   2
  -1  19 -11 7530.68 1113.66   2
  -1  20   5 15101.9 1453.39   1
  -1  20   4 1625.48 585.756   1
   1  20  -3 20557.1 1347.89   2
  -1  20   3 19378.8 1673.66   1
  -1  20   2 13874.8 1461.09   1
  -1  20   1 15584.5 1570.63   1
   1  20   0 10317.9 1178.11   1
  -1  20   0 9419.35 1245.58   1
  -1  20  -1 5475.70 1049.40   1
   1  20   1 2787.33 709.422   1
   1  20   2 18964.4 1545.14   1
  -1  20  -3 5083.94 816.319   2
   1  20   3 4477.90 886.139   1
   1  20   4 31851.1 1977.14   1
  -1  20  -4 30401.2 1835.63   2
  -1  20  -5 430.291 356.553   2
   1  20   5 19.0943 339.422   1
  -1  20  -6 19382.4 1503.66   2
   1  20   6 18786.3 1505.16   1
  -1  20  -7 2815.29 571.368   2
   1  20   7 2206.55 511.005   1
  -1  20  -8 19588.1 1535.30   2
   1  20   8 18049.6 1503.28   1
  -1  20  -9 51.4319 513.374   2
   1  21   0 2263.31 553.394   1
   1  21   1-946.780 366.437   1
   1  21   2 3914.56 697.591   1
  -1  21  -2 4805.86 859.083   2
   1  21   3 333.780 376.883   1
  -1  21  -3 1191.16 463.004   2
   1  21   4 4548.89 816.342   1
  -1  21  -4 3089.00 665.495   2
  -1  21  -5-143.565 331.959   2
   1  21   5-599.894 277.517   1
  -1  21  -6 3093.05 662.918   2
  -1  21  -7 2747.86 623.432   2
  -1  22  -2 17582.6 1506.07   2
  -1  22  -3-72.8210 295.026   2
  -2   0  20 808.410 434.619   3
  -2   0  19-331.482 390.306   3
  -2   0  18 6152.88 895.143   4
  -2   0  18 5998.39 744.277   3
  -2   0  17-348.575 410.302   3
  -2   0  17 474.049 509.691   4
  -2   0  16 3356.75 510.553   3
  -2   0  16 4252.39 727.909   4
  -2   0  15 533.129 414.061   4
  -2   0  15-585.835 381.617   3
  -2   0  14 18628.0 1270.30   4
  -2   0  14 20683.5 1075.47   3
  -2   0  14 20556.2 1301.16   2
  -2   0  13-112.768 237.752   3
  -2   0  13-551.540 357.631   4
  -2   0  13-63.5473 191.431   2
  -2   0  12 32733.2 1526.75   4
   2   0 -12 36633.6 1693.84   4
  -2   0  12 32149.0 1457.96   2
  -2   0  12 33733.1 1221.82   3
  -2   0  11-268.834 190.027   3
   2   0 -11 121.781 217.316   4
  -2   0  11-86.6587 252.253   4
  -2   0  11 147.645 157.276   2
  -2   0  10 24838.2 1145.38   2
  -2   0  10 24539.4 1216.85   4
  -2   0  10 24666.4 913.839   3
  -2   0   9 37.1432 178.796   2
  -2   0   9 136.533 206.916   4
  -2   0   9 39.8691 122.074   3
  -2   0   8 65620.5 1796.93   4
  -2   0   8 66021.2 1247.10   3
  -2   0   8 67236.7 1644.12   2
  -2   0   7-37.0325 96.5511   3
  -2   0   7 44.0535 218.821   4
  -2   0   6 195149. 2794.66   4
  -2   0   5 120.540 172.920   4
  -2   0   4 23598.1 864.951   4
  -2   0   3 68.3585 154.552   4
  -2   0   2 20573.7 693.784   4
  -2   0   1 20.9776 63.8585   3
   2   0   0 24574.6 607.647   3
  -2   0   0 25353.6 441.769   1
  -2   0   0 24239.9 602.724   3
  -2   0   0 24696.8 588.649   2
  -2   0  -1 18.9820 103.120   2
   2   0   1-35.5922 98.4610   2
  -2   0  -1-29.2159 109.052   3
   2   0   1 5.23063 60.4239   1
   2   0   2 35674.3 847.142   2
  -2   0  -2 33816.9 854.191   2
  -2   0  -2 36016.2 919.210   3
   2   0   3 25.1413 113.765   2
  -2   0  -3 15.2658 107.973   3
  -2   0  -3 10.6689 135.948   2
   2   0   4 1692.67 251.538   2
  -2   0  -4 1265.70 243.255   2
  -2   0  -4 1207.82 248.031   3
  -2   0  -5 1.69478 142.073   3
   2   0   5 3.14194 124.037   2
   2   0   6 153440. 2460.20   2
   2   0   7 49.4637 138.596   2
   2   0   8 6612.69 601.345   2
  -2   0  -8 6263.08 511.576   4
   2   0   9-201.466 215.013   3
   2   0   9 106.955 199.286   2
  -2   0  -9-132.560 143.870   4
  -2   0 -10 13395.0 832.064   4
   2   0  10 11183.0 860.759   2
   2   0  10 12048.9 895.238   3
  -2   0 -11-150.978 188.597   4
   2   0  11-39.6557 295.925   3
  -2   0 -11-361.193 238.115   2
   2   0  11 525.900 225.475   2
  -2   0 -12 21004.6 1160.00   4
  -2   0 -12 19393.8 1289.02   2
   2   0  12 20731.1 1255.85   3
   2   0  12 21498.0 1281.26   2
   2   0  13-323.749 315.341   3
  -2   0 -13 81.4475 178.165   4
  -2   0 -13 40.4374 265.908   2
   2   0  14 342.153 328.022   3
  -2   0 -14 679.055 341.100   4
  -2   0 -14-52.7621 256.668   2
   2   0  15-109.153 298.220   3
   2   0  16 2359.69 595.532   3
   2   0  17 687.057 463.969   3
   2   0  18 5006.86 816.805   3
   2   0  19-48.7127 528.576   3
   2   0  20 5662.56 997.596   3
   2   0  21-539.384 635.756   3
  -2  -1  20 2635.60 633.617   3
  -2   1  19 36254.8 2075.77   4
  -2  -1  19 36412.2 1772.64   3
  -2  -1  18 40.2599 277.900   3
  -2   1  18-632.507 490.789   4
  -2   1  18 496.384 352.262   3
  -2   1  17 44623.1 2167.21   4
  -2  -1  17 40493.3 1755.70   3
  -2   1  17 42589.7 1714.27   3
  -2  -1  17 46522.8 2184.65   4
  -2  -1  16 4765.20 605.045   3
  -2   1  16 4530.66 572.714   3
  -2   1  16 5079.62 773.104   4
  -2  -1  16 5781.73 819.049   4
  -2   1  15 44768.6 2011.86   4
  -2  -1  15 45886.6 2022.46   4
  -2  -1  15 43711.4 1650.05   3
  -2  -1  15 41646.3 1835.63   2
  -2   1  15 43998.6 1602.41   3
  -2  -1  14 7016.24 667.693   3
  -2   1  14 8475.84 855.765   2
  -2  -1  14 8838.10 915.237   4
  -2   1  14 7553.37 855.084   4
  -2  -1  14 9271.47 863.260   2
  -2   1  14 8462.18 714.076   3
  -2   1  13 54109.6 2020.25   2
  -2  -1  13 52243.8 2007.83   4
  -2   1  13 51533.0 1554.31   3
  -2  -1  13 53180.2 1648.96   3
  -2   1  13 50911.4 1990.27   4
  -2  -1  13 51947.4 1877.03   2
  -2   1  12 849.502 277.038   3
  -2  -1  12 770.166 290.018   2
  -2  -1  12 821.778 384.920   4
   2  -1 -12 889.063 336.716   4
  -2   1  12 786.135 261.957   2
   2   1 -12 1038.57 298.328   4
  -2   1  12 374.321 298.065   4
  -2  -1  12 548.007 256.269   3
  -2  -1  11 49188.6 1423.49   3
  -2   1  11 48120.3 1328.07   3
  -2   1  11 47967.7 1790.05   4
   2   1 -11 50973.9 1888.37   4
  -2  -1  11 48768.3 1787.12   4
   2  -1 -11 52004.7 1904.20   4
  -2   1  11 47817.1 1716.94   2
  -2  -1  11 47773.3 1629.05   2
  -2   1  10 1783.99 268.680   3
  -2   1  10 1659.01 388.621   4
  -2  -1  10 1610.60 272.660   3
  -2  -1  10 2022.76 334.932   2
   2  -1 -10 1053.31 335.508   4
  -2   1  10 1273.32 345.784   2
  -2  -1  10 1115.88 358.603   4
  -2  -1   9 11871.6 727.026   2
  -2   1   9 10883.8 792.933   4
  -2   1   9 11815.7 576.178   3
  -2  -1   9 10621.4 770.845   4
  -2  -1   8 29777.2 1062.81   2
  -2   1   8 29061.4 793.376   3
  -2   1   8 30666.6 1264.90   4
  -2  -1   8 28336.3 1174.67   4
  -2  -1   7 94.3281 153.337   4
  -2  -1   7 181.662 155.985   2
  -2   1   7 134.600 88.1642   3
  -2   1   7 17.9346 207.506   4
  -2  -1   6 2568.17 285.091   2
  -2  -1   6 3141.56 393.944   4
  -2   1   6 3194.44 399.811   4
  -2   1   6 2820.12 198.244   3
  -2  -1   5 26902.0 960.608   4
  -2   1   5 25622.0 983.535   4
  -2   1   5 25129.4 433.429   3
  -2  -1   4 3772.91 359.283   4
  -2   1   4 4264.90 419.334   4
  -2  -1   3 31778.1 900.312   4
  -2   1   3 30721.0 942.984   4
   2   1  -2 26009.8 735.578   4
  -2  -1   2 25448.1 736.364   4
   2  -1  -1 514.798 97.8862   3
  -2  -1   1 583.381 92.4790   2
  -2  -1   1 687.599 149.677   4
  -2  -1   0 9162.19 328.285   2
  -2   1   0 9485.85 347.610   1
   2  -1   0 8465.75 357.418   3
   2   1   0 8534.60 307.487   2
   2  -1   0 9123.60 338.069   1
  -2  -1  -1 70835.1 1059.32   2
  -2   1  -1 71677.8 1177.91   2
   2   1   1 69275.2 1010.71   2
  -2   1  -1 72506.2 1007.19   1
   2  -1   1 72553.5 979.433   1
   2  -1   1 73642.6 1179.53   3
  -2  -1  -1 75311.9 1248.97   3
  -2  -1  -2 98433.7 1421.01   2
  -2   1  -2 100314. 1518.45   2
   2   1   2 100436. 1386.00   2
   2  -1   2 96047.6 1438.69   2
   2  -1   2 100843. 1282.90   1
  -2  -1  -2 98114.2 1561.31   3
  -2  -1  -3 627.103 180.635   2
   2   1   3 936.156 180.038   2
  -2  -1  -3 993.007 209.889   3
   2  -1   3 910.156 204.762   2
  -2  -1  -4 580.834 174.860   3
   2  -1   4 276.988 154.468   2
  -2  -1  -4 15.6822 169.512   2
   2   1   4 138.602 139.681   2
   2  -1   5 24157.9 916.829   2
   2   1   5 24868.9 943.015   2
  -2  -1  -5 25042.4 974.974   3
  -2  -1  -5 23708.9 950.265   2
  -2  -1  -6-154.291 191.612   2
   2   1   6-1.84902 145.375   2
   2  -1   6-24.4453 124.134   2
  -2  -1  -6-128.246 170.657   3
   2   1   7 7889.84 623.994   2
  -2  -1  -7 7710.38 626.235   3
   2  -1   7 8812.25 641.952   2
  -2  -1  -7 8548.27 529.366   4
  -2  -1  -8 10110.1 619.302   4
  -2  -1  -8 10384.0 763.634   3
   2  -1   8 10119.5 730.126   2
   2   1   8 11575.4 781.057   2
   2  -1   9 158.197 185.609   3
  -2  -1  -9 73.7903 161.839   4
  -2   1  -9 108.433 141.597   4
   2   1   9 52.7668 197.148   2
   2   1   9 253.686 214.098   3
   2  -1   9-54.7929 150.597   2
   2   1  10 2263.81 441.991   3
  -2  -1 -10 2685.73 488.656   2
   2   1  10 3182.56 492.029   2
   2  -1  10 3009.28 456.728   2
  -2   1 -10 3192.78 460.514   4
   2  -1  10 2706.04 460.919   3
  -2  -1 -10 3150.06 423.084   4
  -2  -1 -11 4825.09 540.656   4
   2   1  11 6426.09 708.081   2
  -2   1 -11 5910.88 692.894   2
  -2   1 -11 5420.25 592.970   4
  -2  -1 -11 3688.19 585.648   2
   2  -1  11 5182.62 628.547   2
   2  -1  11 6368.13 703.343   3
   2   1  11 5662.10 671.245   3
   2  -1  12 487.996 362.837   3
  -2   1 -12 737.153 341.049   4
  -2  -1 -12-31.7208 274.499   2
  -2  -1 -12 646.509 302.507   4
   2   1  12 775.428 319.507   2
   2  -1  12 1132.61 355.013   2
   2   1  12 808.441 349.612   3
  -2   1 -12 749.127 365.842   2
   2   1  13 5050.78 698.382   3
   2  -1  13 6298.08 790.634   3
  -2   1 -13 5226.00 718.336   2
  -2  -1 -13 6343.40 709.802   4
  -2   1 -13 6727.54 713.151   4
   2   1  14 5055.56 749.873   3
  -2  -1 -14 4776.07 617.280   4
  -2   1 -14 6014.78 797.672   2
   2  -1  14 5323.15 769.226   3
  -2   1 -14 5161.84 710.101   4
   2   1  15-108.636 292.718   3
  -2   1 -15 38.0402 364.093   2
   2  -1  15 94.2823 272.413   3
   2  -1  16 148.818 207.358   3
   2   1  16 528.689 384.381   3
   2  -1  17 4605.00 858.318   3
   2   1  17 4970.32 836.777   3
   2  -1  18 2310.44 644.314   3
   2   1  18 1822.11 580.173   3
   2   1  19 12951.9 1402.82   3
   2  -1  19 15091.0 1475.83   3
   2   1  20 622.288 567.640   3
   2  -1  20 52.5352 373.645   3
   2  -1  21 4931.93 882.943   3
   2   1  21 4265.16 937.840   3
  -2  -2  20 911.157 373.381   3
  -2   2  20 1276.33 572.024   4
  -2   2  19 1456.07 592.834   4
  -2  -2  19 872.019 504.527   3
  -2  -2  18 282.359 236.643   3
  -2   2  18-134.407 313.414   4
  -2   2  17 425.712 473.029   4
  -2  -2  17 220.170 376.782   3
  -2  -2  16-224.554 305.787   3
  -2   2  16 55.6011 328.226   4
  -2  -2  15 2377.70 535.112   4
  -2  -2  15 2637.75 525.154   2
  -2   2  15 2337.98 591.449   4
  -2  -2  15 2297.23 449.692   3
  -2   2  14 8342.26 881.077   2
  -2  -2  14 8346.44 883.473   4
  -2  -2  14 9435.13 844.416   2
  -2  -2  14 9066.07 772.867   3
  -2   2  14 8159.83 902.615   4
  -2  -2  13 2138.61 459.645   4
  -2  -2  13 1775.15 416.840   2
  -2  -2  13 1222.86 330.167   3
  -2   2  13 544.346 357.414   4
  -2   2  13 632.949 334.123   2
  -2   2  13 1388.04 329.860   3
  -2  -2  12 6229.63 664.183   2
  -2   2  12 8555.57 843.466   2
  -2  -2  12 6665.10 720.286   4
  -2   2  12 6341.58 534.442   3
  -2   2  12 7513.87 786.949   4
   2  -2 -12 8050.41 793.187   4
   2   2 -12 8497.73 826.753   4
  -2   2  11-72.6943 244.796   4
  -2   2  11-97.8905 160.588   3
  -2  -2  11-89.8148 208.420   2
   2   2 -11 334.427 292.672   4
  -2   2  11 73.2344 305.353   2
   2  -2 -11-38.5950 187.750   4
  -2  -2  11 252.060 298.228   4
   2   2 -10 37622.1 1551.89   4
  -2  -2  10 35954.3 1459.25   4
  -2   2  10 35889.3 1500.91   4
  -2  -2  10 35626.9 1286.09   2
   2  -2 -10 37041.3 1539.28   4
  -2   2  10 36588.9 1052.22   3
  -2  -2   9 1804.08 308.527   2
  -2  -2   9 1651.64 357.868   4
  -2   2   9 1311.50 390.678   4
  -2   2   8 36016.0 1371.72   4
  -2  -2   8 34032.5 1091.29   2
  -2  -2   8 36066.5 1326.46   4
  -2   2   7-8.68548 193.838   4
  -2  -2   7 79.0325 129.794   2
  -2  -2   7 156.776 162.172   4
  -2   2   6 86355.2 1926.63   4
  -2  -2   6 83621.2 1787.11   4
  -2  -2   6 86186.3 1422.03   2
  -2  -2   5 2032.52 216.280   2
  -2  -2   5 1969.00 300.011   4
  -2   2   5 1706.24 305.114   4
  -2  -2   4 90337.8 1083.31   2
  -2  -2   4 89286.0 1598.11   4
   2   2  -4 91003.1 1623.41   4
  -2   2   4 91629.9 1779.62   4
  -2  -2   3 6748.56 419.276   4
  -2   2   3 6880.35 484.911   4
   2   2  -3 6996.94 429.356   4
   2   2  -2 154118. 1724.53   4
  -2  -2   2 151885. 1716.13   4
  -2  -2   1 397.483 127.726   4
  -2   2   1 332.890 126.544   1
  -2   2   0 34632.6 765.225   1
   2   2   0 32897.5 550.355   2
  -2  -2   0 34748.5 626.819   4
   2  -2   0 33759.2 756.777   1
  -2  -2   0 35317.6 594.213   2
  -2   2  -1 18336.4 652.664   2
  -2  -2  -1 19553.0 548.661   2
  -2   2  -1 18998.0 599.604   1
   2  -2   1 20053.2 600.159   1
   2   2   1 20077.7 532.131   2
   2   2   2 209339. 2015.86   2
   2  -2   2 209989. 2061.68   1
  -2  -2  -2 207042. 2374.81   3
  -2  -2  -2 209320. 2086.16   2
  -2  -2  -3 910.380 210.427   3
   2  -2   3 938.672 206.259   2
  -2  -2  -3 1086.62 217.736   2
   2   2   3 791.953 191.122   2
   2  -2   3 747.161 166.916   1
  -2  -2  -4 67784.2 1466.64   2
   2  -2   4 67898.4 1449.07   2
   2   2   4 67890.8 1430.80   2
  -2  -2  -4 68675.6 1557.96   3
   2  -2   5 12253.3 668.894   2
  -2  -2  -5 13385.6 724.885   2
  -2  -2  -5 13330.5 744.648   3
  -2  -2  -5 13358.3 511.683   4
   2   2   5 13507.6 701.690   2
   2  -2   6 17267.3 838.174   2
  -2  -2  -6 17160.2 652.879   4
   2   2   6 18687.5 882.496   2
  -2  -2  -6 17601.8 895.541   3
  -2  -2  -6 18427.3 905.101   2
  -2  -2  -7 19906.2 1006.69   2
  -2  -2  -7 18753.6 753.135   4
   2   2   7 20388.6 994.793   2
  -2  -2  -7 20025.1 1008.03   3
   2  -2   7 19294.6 931.771   2
   2   2   8 78136.5 2037.53   3
  -2  -2  -8 76535.7 1630.78   4
  -2  -2  -8 77622.3 2065.80   2
   2  -2   8 77005.5 1970.46   2
   2   2   8 78296.3 2033.31   2
  -2  -2  -8 76122.3 2023.87   3
   2   2   9 630.460 329.333   2
  -2  -2  -9 258.949 233.419   2
   2   2   9 204.165 151.471   3
   2  -2   9 353.239 197.631   2
  -2  -2  -9 278.480 181.599   4
   2  -2   9 199.176 237.897   3
  -2  -2  -9 64.1419 204.548   3
  -2   2 -10 13229.8 950.176   2
  -2  -2 -10 14295.7 838.054   4
  -2   2 -10 14534.8 907.903   4
   2   2  10 13988.0 969.849   2
  -2  -2 -10 12474.4 935.014   3
   2  -2  10 13776.7 967.269   3
   2  -2  10 14558.0 967.618   2
   2   2  10 12578.9 920.009   3
   2  -2  11 14310.7 1050.70   3
  -2   2 -11 16117.9 1006.31   4
  -2  -2 -11 16408.3 953.415   4
   2  -2  11 17326.7 1097.97   2
   2   2  11 14306.1 1011.88   3
  -2   2 -11 17013.5 1130.55   2
   2   2  11 17300.9 1123.87   2
  -2   2 -12 33390.1 1655.33   2
   2   2  12 35687.8 1640.32   3
   2   2  12 35111.9 1647.14   2
   2  -2  12 35935.4 1630.24   2
   2  -2  12 32933.9 1611.84   3
  -2   2 -12 38158.9 1602.42   4
  -2  -2 -12 37279.5 1497.48   4
  -2   2 -13 17216.3 1248.63   2
  -2   2 -13 17843.2 1157.66   4
   2  -2  13 17525.3 1238.79   3
   2   2  13 18942.1 1274.74   3
  -2  -2 -13 18525.1 1128.35   4
  -2   2 -14 12797.8 1124.94   2
   2  -2  14 10932.6 1050.57   3
   2   2  14 12998.2 1089.98   3
  -2  -2 -14 13291.8 1016.62   4
   2   2  15 1874.17 508.012   3
  -2   2 -15 1785.49 547.302   2
  -2  -2 -15 1840.80 504.604   4
   2  -2  15 1968.38 591.395   3
  -2   2 -16 10221.9 1126.93   2
   2  -2  16 8441.30 958.199   3
   2   2  16 10509.1 1069.39   3
   2   2  17 13523.1 1281.62   3
  -2   2 -17 14264.8 1361.76   2
   2  -2  17 14541.1 1306.28   3
   2  -2  18 395.361 421.420   3
   2   2  18 732.552 536.632   3
   2  -2  19 2596.22 763.650   3
   2  -2  20 4641.63 903.147   3
   2  -2  21 3025.87 770.613   3
  -2  -3  21 5104.01 851.417   3
  -2  -3  20 3387.23 562.507   3
  -2   3  20 4952.04 939.110   4
  -2   3  19 22106.2 1667.59   4
  -2  -3  19 21215.9 1442.65   3
  -2  -3  18 6023.76 752.738   3
  -2   3  18 7943.19 1017.82   4
  -2  -3  17 35891.1 1723.83   3
  -2   3  17 37570.0 1999.66   4
  -2  -3  16 12815.4 1005.52   3
  -2   3  16 14130.5 1282.91   4
  -2  -3  15 22933.8 1319.18   2
  -2  -3  15 23963.8 1299.12   3
  -2   3  15 22589.5 1479.54   4
  -2  -3  14 13130.5 933.196   3
  -2   3  14 13979.6 1143.69   4
  -2  -3  14 15452.4 1035.74   2
  -2  -3  13 23675.5 1372.03   4
  -2   3  13 21612.4 1332.49   4
  -2   3  13 22248.5 1373.02   2
  -2  -3  13 26270.2 1277.35   2
   2   3 -12 22670.0 1342.31   4
  -2   3  12 22068.6 1309.21   2
  -2  -3  12 21753.0 1108.65   2
  -2   3  12 20991.0 1268.80   4
   2  -3 -12 21636.4 1319.24   4
  -2  -3  12 22042.3 1248.16   4
  -2   3  11 39416.3 1651.44   4
   2   3 -11 42753.1 1745.80   4
  -2  -3  11 40036.3 1618.42   4
   2  -3 -11 40974.3 1705.79   4
  -2  -3  11 39451.8 1401.10   2
   2   3 -10 18753.9 1121.86   4
  -2   3  10 20550.5 1162.10   4
  -2  -3  10 18923.0 1069.46   4
   2  -3 -10 20483.6 1176.83   4
  -2  -3  10 19383.3 935.017   2
  -2  -3   9 70193.6 1930.23   4
  -2   3   9 69111.4 2020.66   4
  -2  -3   9 71624.0 1645.26   2
   2   3  -9 74951.8 2096.24   4
   2  -3  -9 75711.0 2116.54   4
  -2  -3   8 6431.35 469.692   2
  -2   3   8 6088.70 592.837   4
   2  -3  -8 5755.92 597.596   4
  -2  -3   8 6418.48 584.244   4
  -2  -3   7 91741.7 1990.93   4
  -2   3   7 92041.6 2131.45   4
  -2  -3   7 93010.1 1564.18   2
   2   3  -6 23290.5 980.535   4
  -2  -3   6 24033.1 970.543   4
  -2  -3   6 23791.7 708.742   2
  -2   3   6 23996.3 1049.71   4
   2  -3  -6 23005.0 564.941   3
  -2  -3   5 61542.4 1426.67   4
  -2   3   5 60136.4 1573.31   4
   2  -3  -5 58597.9 796.713   3
  -2  -3   5 63319.9 978.394   2
   2   3  -5 62588.4 1480.97   4
   2   3  -4 26822.3 889.834   4
  -2   3   4 26538.8 1002.05   4
  -2  -3   4 28044.4 893.654   4
  -2  -3   4 26505.2 509.875   2
   2   3  -3 67095.0 1271.61   4
  -2  -3   3 65492.6 1250.18   4
  -2  -3   2 3355.48 270.731   4
   2   3  -2 3440.66 274.103   4
  -2  -3   1 48362.8 814.893   4
  -2  -3   1 47194.1 600.861   1
   2   3  -1 49575.7 836.662   4
  -2   3   1 47507.9 1018.14   1
  -2   3   0 505.031 168.154   1
  -2  -3   0 383.515 88.8404   4
   2   3   0 275.523 81.8537   2
   2  -3   0 663.262 154.466   1
   2   3   1 5925.55 308.573   2
  -2   3  -1 5219.57 366.886   1
   2  -3   1 5667.30 372.826   1
   2  -3   2 993.738 194.262   1
   2   3   2 1266.92 202.270   2
  -2   3  -2 909.125 227.981   1
  -2  -3  -3 5383.50 208.462   4
   2  -3   3 5370.45 405.361   1
   2   3   3 4475.81 359.859   2
   2  -3   4 38053.7 1117.35   2
  -2  -3  -4 38242.3 688.450   4
   2  -3   4 38481.1 1101.62   1
   2   3   4 38104.7 1102.24   2
  -2  -3  -4 36971.5 1178.26   3
   2  -3   5 14163.8 729.115   2
  -2  -3  -5 13415.8 488.943   4
  -2  -3  -5 12201.5 739.192   3
   2   3   5 13313.7 716.236   2
  -2  -3  -6 2838.55 412.355   3
   2  -3   6 3124.05 397.859   2
  -2  -3  -6 2610.47 267.484   4
   2   3   6 3307.45 417.020   2
  -2  -3  -7 38112.2 1036.26   4
   2  -3   7 40271.7 1347.37   2
  -2  -3  -7 37971.1 1393.45   3
   2   3   7 38873.9 1374.60   2
   2  -3   8 21079.4 1046.41   2
  -2  -3  -8 18774.1 1048.40   3
  -2  -3  -8 20029.3 829.712   4
   2   3   8 18191.2 1024.01   2
   2   3   9 33802.3 1443.38   2
   2  -3   9 33237.0 1362.84   2
  -2  -3  -9 33429.1 1151.74   4
  -2  -3  -9 34414.1 1453.00   3
   2   3  10 4049.99 583.329   2
  -2   3 -10 4127.48 572.492   2
   2  -3  10 3928.57 530.501   2
  -2  -3 -10 3405.09 438.604   4
  -2  -3 -10 3678.42 585.162   3
   2  -3  10 3806.17 553.126   3
   2  -3  11 52873.3 1873.95   2
  -2   3 -11 51209.7 1956.13   2
  -2  -3 -11 51654.4 1635.43   4
   2   3  11 52374.4 1957.08   2
  -2  -3 -11 49816.7 1905.44   3
   2  -3  11 47927.1 1892.33   3
  -2   3 -11 51415.6 1806.18   4
   2   3  12-191.445 285.278   2
  -2   3 -12-16.8591 281.140   2
  -2   3 -12 107.499 218.423   4
  -2  -3 -12 393.440 226.657   4
   2  -3  12-170.494 329.433   3
  -2  -3 -12-606.486 339.614   3
   2  -3  12 312.112 205.651   2
  -2   3 -13 19616.0 1335.28   2
  -2  -3 -13 17499.6 1093.90   4
  -2   3 -13 18036.8 1206.97   4
   2  -3  13 16829.5 1241.37   3
  -2   3 -14 12519.5 1165.42   2
  -2  -3 -14 13484.7 1030.52   4
   2  -3  14 14626.2 1173.90   3
  -2   3 -15 58449.4 2496.73   2
  -2  -3 -15 56452.0 2120.21   4
   2  -3  15 55060.3 2360.39   3
   2  -3  16 1173.94 461.231   3
  -2   3 -16 710.412 498.490   2
  -2   3 -17 26568.7 1837.28   2
   2  -3  17 24525.2 1698.07   3
  -2   3 -18 17318.6 1530.67   2
   2  -3  18 15805.7 1450.37   3
   2  -3  19 18473.6 1658.75   3
   2  -3  20 8612.14 1191.80   3
   2  -3  21 14290.5 1595.73   3
  -2  -4  21-305.906 300.396   3
  -2  -4  20 5823.30 904.516   3
  -2   4  20 5180.59 908.177   4
  -2  -4  19-530.948 356.071   3
  -2   4  19-2.76714 414.022   4
  -2  -4  18 5944.95 781.283   3
  -2   4  18 6446.63 986.866   4
  -2   4  17 418.079 411.386   4
  -2  -4  17 868.861 417.026   3
  -2   4  16 1185.94 499.931   4
  -2  -4  16 908.602 430.876   3
  -2  -4  15 329.716 226.823   2
  -2   4  15-323.387 375.119   4
  -2  -4  14 1847.29 398.048   2
  -2   4  14 953.903 377.285   4
  -2   4  13 2738.50 573.477   4
  -2  -4  13 2582.66 421.204   2
  -2   4  13 2292.02 515.456   2
   2  -4 -12 1062.22 472.520   4
  -2   4  12 1377.80 428.691   4
  -2  -4  12 1783.98 363.446   2
   2   4 -12 1423.53 427.452   4
  -2   4  11 830.151 343.251   4
   2  -4 -11 206.299 300.151   4
  -2  -4  11 1159.28 294.634   2
   2   4 -11 1017.52 296.516   4
   2  -4 -10 8809.27 787.610   4
  -2   4  10 8834.48 815.901   4
   2   4 -10 8388.86 774.196   4
  -2  -4  10 7035.20 685.987   4
  -2  -4  10 7841.02 593.040   2
  -2  -4   9-62.5806 242.738   4
  -2  -4   9-125.413 161.955   2
   2   4  -9 556.108 180.028   4
  -2   4   9-217.993 240.882   4
   2  -4  -9-23.8136 162.668   3
  -2  -4   8 4939.48 407.802   2
  -2  -4   8 6564.78 580.742   4
  -2   4   8 5161.10 606.047   4
   2  -4  -8 5694.49 390.800   3
   2  -4  -7 983.385 175.822   3
  -2  -4   7 824.183 189.241   2
  -2  -4   7 1245.02 320.514   4
  -2  -4   6 46614.3 1331.57   4
   2  -4  -6 47431.9 914.130   3
  -2   4   6 47898.2 1516.60   4
  -2  -4   6 47029.2 931.829   2
   2   4  -6 49702.5 1427.47   4
  -2  -4   5 40631.8 731.200   2
  -2   4   5 38805.6 1306.07   4
  -2  -4   5 41754.2 1176.99   4
   2   4  -5 39588.2 1189.07   4
  -2  -4   4 55723.0 658.614   2
  -2  -4   4 60204.0 1298.75   4
   2   4  -4 59168.4 1331.02   4
   2   4  -3 27058.8 824.117   4
  -2  -4   3 27130.1 795.566   4
  -2   4   2 350020. 3050.19   1
  -2  -4   2 354171. 2301.04   1
  -2  -4   2 353955. 2506.05   4
   2   4  -2 345740. 2615.43   4
   2   4  -1 57051.2 896.075   4
  -2  -4   1 57164.7 857.844   4
  -2   4   1 54916.4 1223.76   1
  -2  -4   1 54893.2 788.479   1
   2   4   0 354397. 2032.14   2
   2   4   0 362988. 1973.42   1
  -2   4   0 359722. 3080.21   1
   2  -4   0 362596. 3067.03   1
   2   4   1 178768. 1769.37   2
  -2   4  -1 184015. 2258.73   1
   2   4   1 186101. 1421.42   1
   2  -4   1 187541. 2236.55   1
   2   4   2 323652. 2711.24   2
   2  -4   2 327305. 3054.88   1
  -2   4  -2 331365. 3145.80   1
   2  -4   3 69666.8 1484.85   1
   2   4   3 72481.1 1439.41   2
  -2  -4  -4 239820. 1567.14   4
   2  -4   4 248718. 2949.32   1
   2   4   4 246681. 2889.37   2
   2   4   5 21267.0 928.473   2
   2  -4   5 20372.5 887.018   2
  -2  -4  -5 21310.8 579.242   4
   2  -4   5 20308.6 896.971   1
  -2  -4  -5 21184.5 985.162   3
   2  -4   6 156230. 2550.35   2
  -2  -4  -6 153472. 1794.51   4
   2   4   6 155568. 2641.99   2
  -2  -4  -6 156367. 2750.21   3
   2   4   7 47581.9 1563.91   2
  -2  -4  -7 45433.2 1104.15   4
  -2  -4  -7 46186.9 1579.65   3
   2  -4   7 47009.1 1483.56   2
   2  -4   8 109083. 2364.73   2
  -2  -4  -8 104159. 1846.27   4
  -2  -4  -8 111593. 2521.77   3
   2   4   8 108370. 2473.56   2
  -2   4  -9 35566.9 1503.98   2
  -2  -4  -9 37407.9 1197.54   4
   2   4   9 33571.7 1469.12   2
  -2  -4  -9 38019.9 1556.59   3
   2  -4   9 36483.9 1435.34   2
  -2  -4 -10 110217. 2713.97   3
  -2   4 -10 110054. 2745.43   2
   2  -4  10 113476. 2637.00   2
   2   4  10 108676. 2744.25   2
  -2  -4 -10 109258. 2199.05   4
  -2  -4 -11 49570.6 1901.70   3
  -2   4 -11 51697.3 1853.61   4
  -2  -4 -11 49711.3 1588.22   4
   2  -4  11 50757.2 1965.52   3
   2  -4  11 50760.3 1854.40   2
   2   4  11 49421.9 1949.65   2
  -2   4 -11 51931.0 1976.17   2
  -2   4 -12 30547.0 1508.22   4
   2  -4  12 28015.1 1437.51   2
   2  -4  12 28341.7 1527.67   3
   2   4  12 29528.4 1579.29   2
  -2  -4 -12 29983.8 1319.71   4
  -2  -4 -12 31217.8 1577.38   3
  -2   4 -12 31747.5 1611.61   2
  -2  -4 -13 54870.6 2170.66   3
   2  -4  13 49357.7 2097.85   3
  -2  -4 -13 52699.6 1828.21   4
  -2   4 -13 51186.7 2147.33   2
   2  -4  14 36800.8 1862.84   3
  -2   4 -14 37565.9 1912.34   2
  -2  -4 -14 38468.0 1666.74   4
   2  -4  15 14496.8 1263.69   3
  -2  -4 -15 14166.6 1082.28   4
  -2   4 -15 14292.7 1294.99   2
  -2   4 -16 10065.8 1091.42   2
   2  -4  16 9810.97 1080.36   3
  -2   4 -17 11164.0 1216.25   2
   2  -4  17 12010.7 1258.40   3
  -2   4 -18 1999.99 623.852   2
   2  -4  18 1162.96 539.187   3
   2  -4  19-308.074 518.869   3
  -2   4 -19 148.543 588.213   2
   2  -4  20-145.862 386.819   3
   2  -4  21 730.806 567.128   3
  -2  -5  21-246.591 393.103   3
  -2   5  20 7487.04 1007.84   4
  -2  -5  20 8413.90 1117.43   3
  -2   5  19 4737.46 887.008   4
  -2  -5  19 6680.91 823.503   3
  -2   5  18 9071.98 1094.81   4
  -2  -5  18 9232.55 958.294   3
  -2  -5  17 13864.3 1163.69   3
  -2   5  17 14705.0 1308.40   4
  -2  -5  16 27327.9 1461.28   2
  -2   5  16 27025.7 1713.54   4
  -2   5  15 30896.3 1733.50   4
  -2  -5  15 29483.6 1441.31   2
  -2   5  14 10779.0 1023.48   4
  -2  -5  14 11402.8 868.748   2
  -2  -5  13 73798.7 2050.42   2
  -2   5  13 71823.3 2464.75   4
   2   5 -12 18287.4 1234.56   4
  -2   5  12 18289.9 1222.20   4
  -2  -5  12 18371.0 977.912   2
  -2   5  11 46830.8 1860.98   4
  -2  -5  11 51828.4 1531.44   2
   2   5 -11 49653.5 1911.68   4
  -2  -5  10 68982.7 1645.17   2
   2   5 -10 68531.0 2137.58   4
   2  -5 -10 68735.8 1549.45   3
  -2   5  10 69315.0 2162.87   4
   2   5  -9 137111. 2877.27   4
  -2  -5   9 130158. 2090.79   2
  -2   5   9 132222. 2884.23   4
   2  -5  -9 132431. 2022.36   3
  -2   5   8 53459.7 1778.33   4
   2   5  -8 55599.2 1744.00   4
  -2  -5   8 52376.4 1214.24   2
   2  -5  -8 51428.0 1200.22   3
   2   5  -7 98523.7 1602.55   2
  -2   5   7 99119.9 2330.26   4
  -2  -5   7 98147.3 1494.54   2
   2  -5  -7 98924.0 1559.49   3
   2   5  -6 18517.3 626.415   2
  -2  -5   6 19245.8 579.716   2
   2   5  -6 18366.6 894.540   4
  -2   5   6 17934.1 954.786   4
   2   5  -5 91110.5 1827.57   4
   2   5  -5 90918.8 1171.16   2
  -2   5   5 92700.9 2071.66   4
   2   5  -4 41027.2 1135.73   4
   2   5  -4 42014.4 667.714   2
  -2  -5   3 72086.7 1277.19   1
   2   5  -3 71509.2 1356.55   4
   2   5  -3 68200.6 689.914   2
   2   5  -2 1615.22 107.453   2
  -2  -5   2 1769.18 208.562   1
  -2   5   2 2126.82 314.694   1
   2   5  -2 2009.77 224.537   4
   2   5  -1 95830.3 1195.70   4
  -2  -5   1 96554.1 1218.19   1
  -2   5   1 94271.5 1711.01   1
   2   5   0 180.344 78.2414   4
   2   5   0 117.411 111.963   1
  -2   5   0 400.859 228.922   1
   2  -5   0 388.567 192.791   1
  -2   5  -1 24159.1 902.669   1
   2  -5   1 24262.3 882.224   1
   2   5   1 24467.9 619.283   1
   2   5   2 964.342 199.075   2
   2  -5   2 961.866 225.363   1
  -2   5  -2 727.306 248.166   1
   2  -5   3 4461.19 430.441   1
   2   5   3 5450.90 427.610   2
   2   5   4 927.623 236.641   2
   2  -5   4 758.496 244.279   1
   2   5   5 7771.62 576.256   2
   2  -5   5 7023.59 569.846   1
  -2  -5  -5 7027.45 322.842   4
   2   5   6 2745.54 416.630   2
  -2  -5  -6 2927.63 423.643   3
   2  -5   6 2626.29 380.684   2
   2  -5   6 2859.44 424.737   1
  -2  -5  -6 2887.20 264.528   4
   2  -5   7 2377.32 392.478   2
  -2  -5  -7 2720.60 470.710   3
   2   5   7 2421.37 430.451   2
  -2  -5  -7 3006.57 307.204   4
   2  -5   8 5570.72 584.990   2
   2   5   8 6374.25 669.610   2
  -2   5  -8 7493.20 688.979   2
  -2  -5  -8 6253.82 467.667   4
  -2  -5  -8 7012.10 711.383   3
   2  -5   9 21125.5 1120.11   2
  -2  -5  -9 22059.3 922.081   4
  -2   5  -9 22797.1 1234.59   2
  -2  -5  -9 24361.5 1295.83   3
   2   5   9 21826.8 1231.66   2
   2  -5  10 51135.6 1803.75   2
  -2  -5 -10 52584.9 1513.53   4
  -2   5 -10 51704.4 1918.34   2
  -2  -5 -10 52768.8 1925.38   3
   2   5  10 54118.6 1985.06   2
   2   5  11 33540.2 1639.34   2
   2  -5  11 32303.5 1477.02   2
  -2  -5 -11 33181.5 1299.51   4
  -2  -5 -11 30846.0 1531.10   3
  -2   5 -11 31030.0 1557.91   2
  -2   5 -12-389.351 349.596   4
   2  -5  12-92.3440 185.661   2
  -2   5 -12 479.480 357.262   2
  -2  -5 -12 42.4521 204.370   4
  -2  -5 -12-263.479 317.592   3
  -2  -5 -13 53834.7 1833.67   4
   2  -5  13 56887.4 2274.07   3
  -2   5 -13 57594.1 2295.16   2
  -2  -5 -14 19519.4 1202.34   4
   2  -5  14 20675.1 1468.27   3
  -2   5 -14 18068.7 1386.06   2
  -2   5 -15 60174.3 2540.27   2
   2  -5  15 58498.7 2475.25   3
  -2  -5 -15 56309.9 2085.87   4
  -2   5 -16 20192.4 1549.70   2
   2  -5  16 21054.8 1565.73   3
   2  -5  17 40913.0 2273.93   3
  -2   5 -17 43850.1 2364.24   2
  -2   5 -18 12766.2 1316.34   2
   2  -5  18 12588.4 1385.22   3
  -2   5 -19 19296.5 1705.42   2
   2  -5  19 18232.8 1665.63   3
  -2   5 -20 9945.05 1226.05   2
   2  -5  20 12211.9 1433.46   3
  -2  -6  21 1466.71 546.143   3
  -2   6  20 1220.98 500.749   4
  -2  -6  20 1005.81 432.024   3
  -2  -6  19 906.403 341.289   3
  -2   6  19-45.6022 392.026   4
  -2   6  18 5042.47 814.383   4
  -2  -6  18 4846.71 721.566   3
  -2   6  17 3094.58 696.902   4
  -2   6  16 4281.59 737.989   4
  -2  -6  16 5105.94 719.354   2
  -2   6  15 804.185 405.272   4
  -2  -6  15 585.310 331.613   2
  -2  -6  14 1458.86 387.685   2
  -2   6  14 1165.19 472.541   4
  -2  -6  13 492.065 222.884   2
  -2   6  13 580.666 374.688   4
  -2  -6  12 4046.22 482.066   2
  -2   6  12 4312.45 671.071   4
   2  -6 -12 3943.13 473.259   3
   2   6 -11 25137.5 1386.65   4
  -2   6  11 25533.2 1406.41   4
   2  -6 -11 24850.3 1037.09   3
  -2  -6  11 24172.8 1029.23   2
  -2  -6  10 4490.86 440.083   2
   2   6 -10 4152.70 572.557   4
  -2   6  10 3817.45 623.738   4
   2  -6 -10 4152.24 437.104   3
  -2  -6   9 19025.2 789.974   2
   2   6  -9 20278.2 1133.20   4
  -2   6   9 18032.2 1108.94   4
   2   6  -9 19529.1 864.298   2
   2  -6  -9 17993.2 805.399   3
   2   6  -8 4595.15 398.713   2
  -2  -6   8 4323.67 368.127   2
   2   6  -8 4253.17 518.439   4
  -2   6   8 3045.09 518.739   4
   2  -6  -8 4574.46 410.087   3
   2   6  -7 72327.2 1383.98   2
  -2  -6   7 72427.5 1254.03   2
  -2   6   7 74977.1 2063.91   4
   2   6  -6 33080.9 1207.11   4
  -2   6   6 30825.0 1279.67   4
   2   6  -6 30081.2 804.057   2
   2   6  -5 69539.2 1630.20   4
   2   6  -5 71591.4 1091.15   2
  -2  -6   4 31255.7 971.620   1
   2   6  -4 32187.6 642.311   2
   2   6  -4 30223.2 991.562   4
   2   6  -3 69500.1 1373.22   4
  -2  -6   3 65641.9 1300.42   1
  -2  -6   2 276930. 2487.34   1
   2   6  -2 279976. 2452.82   4
   2   6  -1 129851. 1702.62   1
   2   6  -1 132902. 1485.30   4
  -2  -6   1 130010. 1624.35   1
   2   6   0 158978. 1821.19   1
   2   6   0 158264. 1341.73   4
   2  -6   0 156433. 2361.40   1
   2  -6   1 116045. 2049.10   1
   2   6   1 119841. 1558.91   1
   2   6   2 97947.6 1448.75   1
   2  -6   2 97252.2 1918.80   1
   2  -6   3 132007. 2303.83   1
   2   6   4 246340. 3101.23   2
   2  -6   4 254395. 3285.64   1
   2  -6   5 148274. 2623.01   1
   2   6   5 148961. 2580.26   2
   2   6   6 91283.2 2165.00   2
   2  -6   6 96781.1 2210.15   1
  -2   6  -7 121182. 2592.62   2
   2   6   7 127734. 2696.97   2
   2  -6   7 128366. 2540.41   2
   2  -6   7 128647. 2649.49   1
  -2  -6  -7 128392. 1763.33   4
  -2  -6  -7 119944. 2681.25   3
  -2  -6  -8 109310. 2655.23   3
  -2  -6  -8 110244. 1829.56   4
  -2   6  -8 110080. 2612.11   2
   2  -6   8 112471. 2467.33   2
   2   6   8 114333. 2677.53   2
  -2  -6  -9 60553.1 1480.93   4
   2  -6   9 63544.9 1924.97   2
   2   6   9 64734.4 2124.31   2
  -2   6  -9 60986.3 2016.49   2
  -2  -6  -9 63015.4 2090.61   3
   2   6  10 61972.8 2169.56   2
  -2  -6 -10 64192.7 2154.49   3
   2  -6  10 66667.0 2056.75   2
  -2  -6 -10 62285.6 1632.39   4
  -2   6 -10 64968.4 2166.01   2
  -2   6 -11 33428.4 1616.21   2
   2  -6  11 35051.4 1556.86   2
  -2  -6 -11 31265.2 1235.08   4
   2   6  11 34110.5 1681.84   2
  -2  -6 -11 32849.9 1615.96   3
  -2  -6 -12 13748.2 897.938   4
  -2  -6 -12 13934.6 1106.59   3
  -2   6 -13 3094.04 618.129   2
  -2  -6 -13 3290.03 495.423   4
   2  -6  14 15969.3 1329.27   3
  -2  -6 -14 15557.4 1049.39   4
  -2   6 -14 15669.4 1303.88   2
  -2   6 -15 6989.88 949.646   2
  -2  -6 -15 6707.93 766.329   4
   2  -6  15 6891.37 942.170   3
   2  -6  16 5514.89 918.127   3
  -2   6 -16 4346.64 764.827   2
  -2   6 -17 1069.75 385.881   2
   2  -6  17 925.869 537.774   3
  -2   6 -18 1570.84 688.700   2
   2  -6  18 2356.94 613.640   3
  -2   6 -19-105.789 428.922   2
   2  -6  19 769.964 481.156   3
   2  -6  20 106.079 511.534   3
  -2   6 -20 179.675 543.623   2
  -2  -7  21 8734.32 1061.10   3
  -2   7  20 13495.7 1422.22   4
  -2  -7  20 13691.0 1330.30   3
  -2   7  19 5894.86 965.934   4
  -2  -7  19 8317.69 1035.50   3
  -2   7  18 30246.8 1947.65   4
  -2   7  17 7248.82 930.466   4
  -2   7  16 4044.43 686.714   4
  -2  -7  15 12197.8 926.782   2
  -2   7  15 12223.3 1157.67   4
  -2  -7  14 53476.0 1773.77   2
  -2   7  14 55708.8 2311.72   4
  -2  -7  13 42293.7 1516.97   2
   2  -7 -13 42683.7 1529.85   3
  -2   7  13 40965.6 1925.31   4
  -2  -7  12 16557.3 908.223   2
   2  -7 -12 16054.6 914.028   3
  -2   7  12 14952.2 1144.66   4
  -2  -7  11 21636.6 959.138   2
  -2   7  11 22534.2 1334.96   4
   2   7 -11 22405.2 1335.43   4
   2  -7 -11 20869.6 989.500   3
  -2   7  10 21051.6 1253.58   4
   2   7 -10 21316.0 978.272   2
  -2  -7  10 21864.6 902.178   2
   2  -7 -10 22041.5 970.203   3
   2   7 -10 22642.8 1276.91   4
   2   7  -9 38082.4 1210.37   2
   2   7  -9 38205.1 1577.17   4
  -2  -7   9 37332.2 1080.99   2
   2  -7  -9 36612.9 1206.51   3
  -2   7   9 37110.8 1595.52   4
   2   7  -8 62293.5 1916.09   4
  -2   7   8 59368.1 1948.81   4
   2   7  -8 61321.2 1423.27   2
   2   7  -7 40039.8 1055.25   2
  -2   7   7 38753.6 1526.72   4
  -2   7   6 9806.40 780.011   4
   2   7  -6 8758.82 461.856   2
   2   7  -5 41671.0 1297.70   4
   2   7  -5 44458.7 919.363   2
  -2  -7   5 43238.6 1278.21   1
   2   7  -4 49494.9 884.034   2
   2   7  -4 48659.0 1307.03   4
  -2  -7   4 47903.2 1267.97   1
   2   7  -3 11415.6 408.014   2
  -2  -7   3 11165.3 585.369   1
   2   7  -3 11134.7 579.530   4
   2   7  -2 8472.93 461.292   4
  -2  -7   2 8431.22 489.218   1
   2   7  -1 40864.4 1062.46   1
  -2  -7   1 42079.1 1028.06   1
   2   7  -1 41615.2 884.324   4
   2   7   0 49711.2 1141.57   1
   2   7   0 50906.7 846.390   4
   2  -7   0 52738.4 1464.12   1
   2   7   1 9677.97 310.564   4
   2  -7   1 9738.47 647.979   1
   2   7   1 10188.5 518.323   1
   2   7   2 329.197 144.744   1
   2  -7   2 259.450 185.506   1
   2   7   3 9340.92 513.320   1
   2  -7   3 8545.30 636.046   1
   2   7   4 1480.85 125.590   4
   2  -7   4 1293.76 313.910   1
   2   7   5 9926.31 362.078   4
   2  -7   5 9688.20 728.373   1
   2   7   6 59114.7 1808.35   2
   2   7   6 59820.5 1012.63   4
  -2   7  -6 57476.0 1757.65   2
   2  -7   6 56936.9 1775.61   1
  -2  -7  -7 498.553 294.672   3
   2   7   7 411.199 162.568   4
   2   7   7 226.279 253.496   2
  -2   7  -7 468.589 305.518   2
   2  -7   7 465.454 257.382   1
   2   7   8 30379.0 1441.40   2
   2  -7   8 28942.9 1363.86   1
  -2   7  -8 26907.6 1319.81   2
   2   7   8 27808.5 868.909   4
  -2  -7  -8 29338.2 1424.55   3
  -2  -7  -9 1985.93 448.881   3
   2  -7   9 2475.75 444.217   2
   2   7   9 2077.00 453.829   2
   2   7   9 2148.93 297.556   4
   2  -7   9 1429.33 394.388   1
  -2  -7  -9 2003.47 322.302   4
  -2   7  -9 2385.13 537.681   2
  -2  -7 -10 39966.4 1281.84   4
   2   7  10 41226.8 1819.14   2
   2  -7  10 43624.6 1687.97   2
  -2   7 -10 40541.7 1757.21   2
  -2  -7 -10 41493.2 1797.98   3
  -2  -7 -11 5282.54 683.258   3
   2   7  11 4551.07 656.144   2
   2  -7  11 4648.62 637.891   2
  -2   7 -11 5325.23 703.016   2
  -2  -7 -11 4316.13 489.387   4
  -2  -7 -12 43669.2 1532.97   4
  -2   7 -12 46981.0 2019.14   2
  -2  -7 -13 24210.7 1231.95   4
  -2   7 -13 25456.4 1573.56   2
  -2  -7 -14 26058.4 1337.48   4
  -2   7 -14 26399.1 1661.86   2
  -2  -7 -15 12028.6 1004.03   4
  -2   7 -15 10480.4 1125.52   2
   2  -7  16 19037.5 1564.05   3
  -2   7 -16 16515.7 1476.16   2
  -2   7 -17 9448.98 1116.01   2
   2  -7  17 11209.4 1259.98   3
   2  -7  18 8625.59 1235.74   3
  -2   7 -18 10091.6 1207.75   2
  -2   7 -19 16985.0 1601.98   2
   2  -7  19 19691.1 1725.49   3
  -2   7 -20 9714.95 1336.57   2
   2  -7  20 9255.26 1318.28   3
  -2  -8  21 1393.00 618.930   3
  -2   8  20 77.8610 355.559   4
  -2  -8  20 546.992 330.681   3
  -2   8  19 784.916 365.135   4
  -2   8  18-329.313 386.375   4
  -2   8  17 436.259 441.677   4
  -2   8  16 4885.53 836.188   4
  -2   8  15 5487.52 839.629   4
  -2  -8  15 4821.28 610.372   2
  -2   8  14 77.8180 301.804   4
   2  -8 -14-19.8315 181.464   3
  -2  -8  14-163.445 183.735   2
  -2  -8  13 4679.34 535.977   2
  -2   8  13 5356.55 746.938   4
   2  -8 -13 5232.64 616.142   3
  -2  -8  12 12392.0 774.869   2
  -2   8  12 12424.7 1047.46   4
   2  -8 -12 14342.3 900.122   3
  -2  -8  11 20071.5 918.138   2
  -2   8  11 19471.3 1261.85   4
   2   8 -11 20469.9 1287.85   4
   2  -8 -11 20050.2 1018.86   3
  -2  -8  10 9696.19 612.564   2
   2   8 -10 9132.09 663.309   2
  -2   8  10 11416.8 961.600   4
   2   8 -10 10894.7 932.281   4
   2  -8 -10 10078.7 723.106   3
   2   8  -9 40591.8 1657.80   4
  -2   8   9 36886.9 1636.17   4
   2  -8  -9 37328.6 1291.80   3
   2   8  -9 38225.9 1236.97   2
   2   8  -8 25355.7 1249.53   4
  -2   8   8 24824.3 1306.54   4
   2   8  -8 27240.0 964.575   2
   2   8  -7 77906.7 2055.18   4
  -2   8   7 75055.2 2174.93   4
  -2  -8   7 75179.8 1947.09   1
   2   8  -7 73900.3 1470.18   2
   2   8  -6 17187.4 673.834   2
  -2   8   6 18292.9 1053.60   4
  -2  -8   6 18432.0 929.022   1
   2   8  -5 75414.7 1797.31   4
   2   8  -5 78275.7 1301.50   2
  -2  -8   5 78628.8 1796.98   1
  -2  -8   4 60460.8 1495.47   1
   2   8  -4 57556.1 1048.61   2
   2   8  -4 59371.3 1491.27   4
   2   8  -3 102140. 1358.28   2
   2   8  -3 101121. 1791.18   4
  -2  -8   3 101532. 1835.06   1
  -2  -8   2 204.905 195.921   1
   2   8  -2 250.856 120.202   4
  -2  -8   1 150705. 2100.40   1
   2   8  -1 150011. 2217.91   1
   2   8  -1 153698. 1808.64   4
   2  -8   0 29057.8 1159.39   1
   2   8   0 28678.6 954.050   1
   2  -8   1 18987.4 944.102   1
   2   8   1 20702.6 801.430   1
   2   8   2 34.5680 132.514   1
   2  -8   2 323.753 238.077   1
   2   8   3 94183.3 1727.76   1
   2  -8   3 93304.9 2142.85   1
   2  -8   4 13017.6 848.346   1
  -2   8  -4 13481.0 853.345   2
   2   8   4 11946.0 367.412   4
   2   8   5 86638.4 1105.02   4
  -2   8  -5 91217.0 2201.66   2
   2  -8   5 89905.0 2200.71   1
   2  -8   6 4386.72 555.636   1
   2   8   6 5021.63 319.537   4
  -2   8  -6 4686.45 581.025   2
   2   8   7 63304.5 2024.15   2
   2   8   7 63700.0 1192.45   4
  -2   8  -7 65015.3 1994.98   2
   2  -8   7 68851.4 2070.92   1
   2   8   8 5906.27 693.592   2
   2  -8   8 5054.34 631.847   1
  -2  -8  -8 6650.19 729.645   3
   2   8   8 5351.45 403.584   4
  -2   8  -8 6699.32 703.963   2
  -2   8  -9 27195.6 1409.72   2
   2   8   9 25589.1 1418.07   2
   2  -8   9 27097.5 1400.34   1
   2   8   9 26985.0 940.857   4
  -2  -8  -9 27868.1 1482.62   3
  -2  -8 -10 2668.82 512.636   3
   2   8  10 3410.97 576.509   2
   2   8  10 2288.02 348.571   4
  -2   8 -10 3639.99 579.929   2
  -2   8 -11 17183.6 1196.16   2
  -2   8 -12 6663.94 784.651   2
  -2   8 -13 149.646 414.753   2
  -2  -8 -13 194.719 213.924   4
  -2   8 -14-130.114 295.689   2
  -2  -8 -14 155.238 243.110   4
  -2   8 -15 3078.20 662.643   2
  -2  -8 -15 3584.38 516.833   4
  -2   8 -16 1840.06 474.833   2
  -2   8 -17 173.524 350.898   2
   2  -8  17-610.172 575.419   3
  -2   8 -18 2033.79 614.295   2
   2  -8  18 1678.41 733.468   3
  -2   8 -19 736.660 481.935   2
   2  -8  19 631.644 660.502   3
  -2   8 -20-352.823 561.048   2
  -2   9  19 8000.26 1084.50   4
  -2   9  18 26283.2 1848.73   4
  -2   9  17 12032.0 1277.18   4
  -2   9  16 15369.4 1388.76   4
  -2   9  15 5972.44 860.627   4
  -2  -9  14 54191.9 1769.95   2
   2  -9 -14 55018.5 1909.24   3
  -2   9  14 53067.3 2322.32   4
   2  -9 -13 859.587 298.361   3
  -2  -9  13 434.484 241.909   2
   2   9 -13 930.773 283.399   2
  -2   9  13 1370.01 428.231   4
  -2   9  12 21360.9 1410.33   4
   2  -9 -12 20962.0 1125.94   3
   2  -9 -11 3641.07 518.802   3
  -2   9  11 2571.25 545.154   4
  -2   9  10 43055.1 1868.82   4
   2   9 -10 44220.6 1861.85   4
   2  -9 -10 43626.3 1511.51   3
   2   9 -10 40677.5 1377.00   2
   2   9  -9-5.71045 165.017   2
  -2  -9   9 204.113 237.291   1
  -2   9   9 35.9781 220.971   4
   2   9  -9 260.787 257.554   4
   2   9  -8 34575.7 1491.48   4
  -2  -9   8 33421.2 1405.03   1
  -2   9   8 34963.5 1582.57   4
   2   9  -8 34721.4 1123.42   2
  -2   9   7-177.372 312.761   4
  -2  -9   7 218.568 226.578   1
   2   9  -7-247.932 182.880   2
   2   9  -7 160.050 143.427   4
   2   9  -6 32774.6 968.326   2
  -2  -9   6 29832.1 1213.80   1
  -2   9   5-50.9606 246.179   1
  -2  -9   5 24.6012 153.992   1
   2   9  -5-117.219 159.992   2
  -2  -9   4 20165.1 922.245   1
  -2   9   4 20431.9 1065.53   1
   2   9  -4 19955.0 687.895   2
   2   9  -4 19809.2 894.176   4
  -2   9   3 251.584 213.356   1
   2   9  -3 161.604 166.396   4
  -2  -9   3 488.528 184.963   1
   2   9  -2 558.931 176.949   4
  -2  -9   2 684.464 217.877   1
   2   9  -1 6360.57 509.339   1
  -2  -9   1 6020.36 466.819   1
   2  -9   0 212.364 211.744   1
   2   9   0 376.023 193.639   1
   2   9   1 3190.70 368.240   1
   2  -9   1 3453.36 455.763   1
   2  -9   2 28.8493 169.245   1
   2   9   2 7.43714 157.762   1
   2   9   3 522.764 199.672   1
   2   9   3 568.953 112.959   4
  -2   9  -3 379.451 239.210   1
   2   9   4 13104.4 433.460   4
  -2   9  -4 15185.9 939.939   2
   2  -9   4 14413.0 905.765   1
   2   9   5-11.3684 83.3280   4
   2  -9   5 68.9595 255.427   1
  -2   9  -5-166.326 224.835   2
   2   9   6 6639.76 358.409   4
  -2   9  -6 5796.59 614.862   2
   2  -9   6 5842.23 635.462   1
   2  -9   7-50.3369 220.840   1
  -2   9  -7-228.272 191.422   2
   2   9   7-182.236 124.402   4
   2  -9   8 1772.40 408.742   1
   2   9   8 1669.96 246.921   4
  -2   9  -8 1310.57 387.573   2
   2   9   8 1367.53 410.410   2
  -2   9  -9 10474.3 902.433   2
   2   9   9 9814.49 906.301   2
   2   9   9 10340.5 603.670   4
  -2  -9  -9 10856.0 977.428   3
   2   9  10 1890.81 309.101   4
  -2   9 -10 1927.74 473.225   2
   2   9  10 2083.49 511.166   2
   2   9  11 112.092 184.453   4
  -2   9 -11 71.7707 236.946   2
  -2   9 -12 7154.14 852.647   2
  -2   9 -13 591.301 474.078   2
  -2   9 -14 12738.1 1239.51   2
  -2   9 -15 478.455 493.668   2
  -2   9 -16 15285.9 1371.09   2
  -2   9 -17-204.901 373.222   2
  -2   9 -18 9171.09 1141.57   2
   2  -9  18 8437.53 1184.67   3
  -2   9 -19 1065.96 407.583   2
  -2  10  19-1247.77 663.625   4
  -2  10  18 1733.60 522.313   4
  -2  10  17 4229.20 848.086   4
  -2  10  16 6876.67 1006.55   4
  -2  10  15 2525.10 662.352   4
   2  10 -14 7221.07 782.088   2
  -2  10  14 8919.85 1005.47   4
   2 -10 -14 7672.11 801.644   3
   2  10 -13 7764.13 743.246   2
  -2  10  13 6544.67 856.309   4
   2 -10 -13 7552.05 746.630   3
   2  10 -12 10968.0 835.602   2
  -2  10  12 12109.2 1108.75   4
   2 -10 -12 12877.5 931.360   3
  -2  10  11 15700.5 1207.02   4
   2 -10 -11 16037.7 999.044   3
   2  10 -10 19229.6 1253.20   4
  -2  10  10 20115.3 1317.79   4
  -2 -10  10 18768.2 1189.71   1
   2 -10 -10 19755.1 1085.58   3
   2  10  -9 20601.4 1235.11   4
  -2 -10   9 19377.0 1174.80   1
  -2  10   9 17961.9 1213.27   4
   2  10  -9 18758.8 912.753   2
   2  10  -8 22883.3 1234.20   4
  -2 -10   8 24067.7 1245.68   1
  -2  10   8 24306.2 1352.98   4
   2  10  -8 22398.8 948.495   2
  -2 -10   7 12426.8 860.696   1
  -2  10   7 11059.9 918.257   4
   2  10  -7 11705.8 850.111   4
   2  10  -7 12712.8 681.912   2
  -2 -10   6 9479.72 731.501   1
   2  10  -6 9884.74 748.426   4
   2  10  -6 9075.59 546.637   2
  -2  10   6 9363.03 791.862   1
  -2 -10   5 53566.8 1614.17   1
   2  10  -5 53881.1 1252.54   2
  -2  10   5 53787.7 1812.93   1
  -2  10   4 9190.12 774.589   1
   2  10  -4 8276.04 496.602   2
   2  10  -4 7874.55 601.816   4
  -2 -10   4 8021.49 626.035   1
   2  10  -3 50808.6 1388.29   4
  -2 -10   3 47308.5 1418.65   1
  -2  10   3 49133.0 1691.32   1
  -2 -10   2 8731.23 615.794   1
  -2  10   2 7962.22 714.826   1
  -2 -10   1 62552.0 1559.47   1
  -2  10   1 61360.5 1891.65   1
  -2  10   0-157.218 271.957   1
  -2  10  -1 56750.9 1852.96   1
   2 -10   1 53137.1 1734.40   1
   2 -10   2 132.471 209.994   1
  -2  10  -2 420.495 340.736   1
   2 -10   3 41984.1 1578.02   1
  -2  10  -3 42404.0 1662.92   1
  -2  10  -4 6050.48 627.918   2
   2  10   4 6259.64 348.048   4
   2 -10   4 5945.93 637.375   1
  -2  10  -5 7157.59 684.418   2
   2  10   5 7887.77 391.667   4
   2 -10   5 7468.36 717.454   1
   2  10   6 147.461 96.2683   4
   2 -10   6 77.1528 281.803   1
  -2  10  -6-79.3702 199.952   2
   2  10   7 17798.4 667.761   4
   2 -10   7 18216.5 1165.94   1
  -2  10  -7 16495.2 1088.51   2
   2  10   8 211.429 115.549   4
  -2  10  -8-118.253 220.650   2
   2  10   9 3680.68 581.331   2
   2  10   9 4031.74 374.194   4
  -2  10  -9 4341.39 628.109   2
   2  10  10 2234.09 334.800   4
  -2  10 -10 2747.40 534.566   2
   2  10  11 31902.8 1175.22   4
  -2  10 -11 31443.6 1698.33   2
   2  10  12 295.849 242.022   4
  -2  10 -12 187.233 295.485   2
  -2  10 -13 7807.45 956.779   2
  -2  10 -14 270.677 328.029   2
  -2  10 -15 13161.7 1321.22   2
  -2  10 -16 1042.00 522.934   2
  -2  10 -17 4199.95 859.004   2
  -2  10 -18-730.487 431.784   2
   2 -10  18 168.113 554.776   3
  -2  10 -19-217.133 520.881   2
  -2  11  19 1120.97 593.147   4
  -2  11  18 42969.1 2360.34   4
  -2  11  17 3677.96 769.287   4
  -2  11  16 33447.0 1998.08   4
   2  11 -15 1959.83 416.063   2
  -2  11  15 1515.76 558.553   4
   2  11 -14 34251.9 1602.96   2
  -2  11  14 35086.2 1944.53   4
   2 -11 -13 188.182 177.527   3
   2  11 -13-10.9652 149.423   2
  -2  11  13 260.205 341.963   4
   2  11 -12 24289.5 1234.19   2
  -2  11  12 23944.4 1548.92   4
   2 -11 -12 24718.1 1324.96   3
   2 -11 -11 156.820 158.399   3
  -2  11  11 73.2866 325.114   4
  -2  11  10 36549.9 1785.60   4
   2  11  -9 2738.30 480.473   4
  -2 -11   9 3041.20 483.644   1
  -2  11   9 1748.50 473.205   4
   2  11  -8 14561.4 814.787   2
  -2 -11   8 15830.8 1034.30   1
  -2  11   8 16044.5 1169.31   4
   2  11  -8 15012.5 1051.81   4
  -2 -11   7 10936.1 848.687   1
   2  11  -7 11075.5 860.924   4
   2  11  -7 10614.2 653.274   2
  -2  11   7 11671.6 940.382   1
  -2  11   7 11686.3 970.000   4
  -2 -11   6 23297.7 1155.69   1
   2  11  -6 21198.9 1120.10   4
   2  11  -6 22452.9 908.131   2
  -2  11   6 21023.8 1218.85   1
   2  11  -5 13658.3 676.981   2
  -2  11   5 13768.3 978.026   1
  -2 -11   5 13390.1 850.835   1
   2  11  -4 9693.16 576.958   2
  -2 -11   4 9996.04 739.754   1
  -2  11   4 10251.8 842.218   1
  -2 -11   3 13615.9 813.372   1
   2  11  -3 13172.3 749.975   4
  -2  11   3 15328.0 1012.91   1
  -2 -11   2 7162.26 607.717   1
  -2  11   2 6498.12 684.981   1
  -2  11   1 33022.9 1461.34   1
  -2  11   0 3333.03 530.239   1
   2 -11   1 25189.5 1263.89   1
  -2  11  -1 24596.9 1297.02   1
  -2  11  -2-29.9875 322.796   1
   2 -11   2 318.000 289.235   1
  -2  11  -3 13437.5 996.065   1
   2 -11   3 13899.1 986.971   1
  -2  11  -4 5919.05 632.060   2
   2 -11   4 6889.03 741.115   1
   2  11   4 6504.24 598.903   1
   2  11   4 6028.73 370.170   4
   2  11   5 3374.98 274.264   4
   2 -11   5 4297.61 591.284   1
  -2  11  -5 4454.32 578.872   2
   2  11   5 3739.92 501.772   1
   2  11   6 2801.64 432.681   1
  -2  11  -6 3118.34 511.687   2
   2  11   6 1610.21 222.394   4
   2  11   7 1783.06 255.616   4
  -2  11  -7 1636.00 410.253   2
   2  11   8 1327.69 219.437   4
  -2  11  -8 895.917 418.454   2
   2  11   9 438.786 187.725   4
  -2  11  -9 582.885 317.322   2
   2  11  10 2218.43 338.773   4
  -2  11 -10 1064.53 436.284   2
   2  11  11 315.876 217.664   4
  -2  11 -11-177.635 239.823   2
   2  11  12 2218.39 398.855   4
  -2  11 -12 1575.07 564.540   2
   2  11  13 499.138 286.903   4
  -2  11 -13 379.308 353.706   2
  -2  11 -14 6650.49 976.913   2
  -2  11 -15 1460.67 526.752   2
  -2  11 -16 14534.5 1411.14   2
  -2  11 -17-368.670 401.178   2
  -2  11 -18 6720.74 1008.50   2
  -2  12  18 2010.43 610.108   4
  -2  12  17-541.436 562.455   4
  -2  12  16 2956.42 641.580   4
  -2  12  15 837.116 498.203   4
   2  12 -15 2168.21 521.873   2
   2  12 -14 481.958 287.741   2
  -2  12  14 667.251 430.933   4
   2  12 -13 3897.45 592.490   2
  -2  12  13 3802.10 734.480   4
   2 -12 -12 3403.87 587.812   3
  -2  12  12 2651.71 626.375   4
   2  12 -12 3420.20 550.533   2
   2 -12 -11 5516.99 677.959   3
   2  12 -11 4438.83 544.812   2
  -2  12  11 4806.61 782.810   4
  -2  12  10-391.848 452.254   4
   2  12  -9 12989.6 1047.14   4
  -2  12   9 13673.6 1113.91   4
   2  12  -8 259.311 217.921   4
  -2  12   8 912.060 390.725   1
  -2  12   8 799.348 431.486   4
  -2 -12   8 1122.70 380.848   1
  -2 -12   7 10703.7 852.840   1
   2  12  -7 9424.48 664.963   2
  -2  12   7 8495.77 866.666   4
  -2  12   7 9547.14 903.237   1
   2  12  -7 10112.5 824.381   4
   2  12  -6 904.708 268.116   2
   2  12  -6 1236.80 311.544   4
  -2  12   6 1006.76 398.274   1
  -2 -12   6 1603.30 388.604   1
   2  12  -5 15683.3 766.651   2
  -2  12   5 13199.3 993.882   1
  -2 -12   5 14207.1 931.926   1
   2  12  -5 14301.8 915.551   4
  -2  12   4 1288.59 374.670   1
  -2 -12   4 1198.23 324.798   1
   2  12  -4 853.457 251.704   2
  -2 -12   3 17376.1 968.446   1
  -2  12   3 15835.0 1076.78   1
  -2 -12   2 496.505 281.472   1
  -2  12   2 726.189 361.071   1
  -2  12   1 27515.9 1413.44   1
   2  12  -1 24804.6 1207.28   1
  -2  12   0 1220.69 438.163   1
   2  12   0 1072.84 354.041   1
   2  12   1 59378.5 1802.94   1
  -2  12  -1 57683.8 2067.50   1
   2 -12   1 62074.0 2050.17   1
  -2  12  -2-79.4053 360.651   1
   2  12   2 111.041 228.195   1
   2 -12   2 93.4398 328.796   1
  -2  12  -3 62210.6 2202.89   1
   2 -12   3 60972.0 2067.95   1
   2  12   3 58471.9 1772.39   1
   2  12   4 3353.11 320.337   4
  -2  12  -4 5189.29 615.287   2
   2  12   4 4375.51 539.051   1
   2  12   5 15158.2 620.636   4
   2  12   5 16366.6 969.396   1
  -2  12  -5 16220.4 1088.87   2
  -2  12  -6 5148.91 663.703   2
   2  12   6 4793.12 554.927   1
   2  12   6 5738.09 410.158   4
  -2  12  -7 55722.0 2090.43   2
   2  12   7 57933.4 1883.63   1
   2  12   7 58274.3 1285.41   4
  -2  12  -8 7593.47 853.787   2
   2  12   8 7883.53 516.876   4
  -2  12  -9 16985.5 1240.79   2
   2  12   9 15966.6 754.924   4
   2  12  10 0.89547 178.966   4
  -2  12 -10-164.207 270.891   2
   2  12  11 34203.0 1217.23   4
  -2  12 -11 29343.8 1720.90   2
   2  12  12 1048.03 307.888   4
  -2  12 -12-220.162 437.750   2
   2  12  13 26407.0 1182.68   4
  -2  12 -13 27927.7 1800.85   2
  -2  12 -14 115.274 472.453   2
  -2  12 -15 20378.5 1614.91   2
  -2  12 -16 887.225 617.568   2
  -2  12 -17 4769.35 856.448   2
  -2  12 -18 133.363 396.125   2
  -2  13  18 8367.09 1057.92   4
  -2  13  17 4520.66 935.870   4
  -2  13  16 32856.8 2044.97   4
  -2  13  15-76.9605 357.571   4
  -2  13  14 24003.5 1713.39   4
  -2  13  13-75.0631 231.755   4
   2  13 -13 812.256 279.995   2
  -2  13  12 27732.3 1743.78   4
   2  13 -12 27276.5 1340.59   2
   2  13 -11 1091.79 325.689   2
  -2  13  11 854.273 490.265   4
  -2  13  10 31057.3 1757.75   4
  -2  13   9 213.150 384.721   4
  -2  13   9 1420.37 438.851   1
   2  13  -8 8891.78 873.072   4
  -2  13   8 8535.42 873.439   1
  -2  13   8 8620.91 926.081   4
  -2 -13   7 491.741 261.451   1
  -2  13   7 291.492 373.511   1
   2  13  -7 562.588 288.162   4
  -2  13   7 725.504 354.506   4
  -2  13   6 26169.0 1477.36   1
   2  13  -6 25768.8 1305.60   4
  -2 -13   6 26804.2 1335.57   1
  -2 -13   5 1537.81 367.138   1
  -2  13   5 1182.14 422.668   1
   2  13  -5 723.936 254.733   4
   2  13  -4 19291.9 1033.35   4
  -2 -13   4 20226.2 1108.04   1
  -2  13   4 21366.1 1303.96   1
  -2 -13   3 1341.61 395.478   1
  -2  13   3 1650.68 387.997   1
  -2  13   2 30699.4 1551.71   1
  -2 -13   2 27642.0 1265.50   1
  -2  13   1 12756.3 1040.30   1
   2  13  -1 13011.4 946.134   1
  -2  13   0 11538.5 1005.65   1
   2  13   0 11020.0 871.588   1
   2  13   1-344.247 308.407   1
  -2  13  -1-703.542 418.090   1
   2  13   2 16384.7 1014.88   1
  -2  13  -2 17386.7 1243.78   1
  -2  13  -3 8113.41 870.734   1
   2  13   3 7411.10 704.580   1
   2  13   4 2593.30 320.557   4
  -2  13  -4 3232.03 592.547   2
   2  13   4 2875.49 503.001   1
   2  13   5 9332.33 525.744   4
  -2  13  -5 11390.7 956.383   2
   2  13   5 10171.0 849.969   1
   2  13   6-201.942 196.800   4
  -2  13  -6-193.287 397.271   2
   2  13   6 8.84665 278.760   1
   2  13   7 710.204 212.282   4
  -2  13  -7 1537.97 484.358   2
   2  13   7 738.039 387.929   1
   2  13   8 858.919 373.220   1
   2  13   8 1346.72 255.408   4
  -2  13  -8 792.269 390.543   2
  -2  13  -9 396.095 381.384   2
   2  13   9 157.117 195.865   4
  -2  13 -10 15186.3 1261.54   2
   2  13  10 15496.4 790.865   4
   2  13  11 1896.88 354.260   4
  -2  13 -11 2040.48 599.022   2
   2  13  12 14306.6 844.721   4
  -2  13 -12 16222.8 1389.78   2
  -2  13 -13 1396.35 501.314   2
  -2  13 -14 13321.1 1353.97   2
  -2  13 -15-36.2517 178.609   2
  -2  13 -16 13490.7 1478.74   2
  -2  13 -17-170.041 222.918   2
  -2  14  17 2947.02 719.977   4
  -2  14  16-386.985 525.480   4
  -2  14  15-498.846 475.962   4
  -2  14  14 796.448 448.565   4
  -2  14  13-2.60047 412.437   4
  -2  14  12 1531.29 435.508   4
   2  14 -12 1087.61 373.276   2
   2  14 -11-241.943 210.663   2
  -2  14  11 338.524 384.632   1
  -2  14  11 19.0885 302.751   4
  -2  14  10 3001.88 641.284   1
  -2  14  10 3376.03 683.324   4
   2  14 -10 3322.77 485.309   2
  -2  14   9-274.833 340.538   4
  -2  14   9 178.478 396.161   1
   2  14  -9-34.0412 247.737   2
  -2  14   8 4937.31 719.279   4
  -2  14   8 5772.83 841.755   1
   2  14  -7 17996.1 1178.01   4
  -2  14   7 18541.7 1317.06   1
  -2  14   7 17104.3 1270.82   4
  -2  14   6 5063.83 708.844   1
   2  14  -6 5450.15 654.138   4
   2  14  -5 19650.7 1166.15   4
  -2 -14   5 21953.1 1236.40   1
  -2  14   5 20620.9 1371.19   1
  -2  14   4 60.1335 306.097   1
   2  14  -4-220.283 197.726   4
  -2 -14   4 264.912 330.690   1
  -2 -14   3 31603.9 1417.13   1
  -2  14   3 27840.1 1557.57   1
  -2  14   2-214.838 374.911   1
  -2  14   1 36997.3 1791.42   1
   2  14  -1 37494.1 1645.99   1
   2  14   0 1264.80 395.991   1
  -2  14   0 1563.04 487.194   1
   2  14   1 59303.1 2000.49   1
  -2  14  -1 56264.2 2243.12   1
   2  14   2-479.638 333.322   1
  -2  14  -2-73.9427 423.614   1
   2  14   3 47923.0 1789.88   1
  -2  14  -3 48061.8 2131.37   1
  -2  14  -4 1468.38 487.709   2
   2  14   4 585.781 357.764   1
   2  14   4 806.387 238.085   4
  -2  14  -5 82021.4 2613.03   2
   2  14   5 85809.0 1629.54   4
   2  14   5 79481.6 2337.90   1
   2  14   6 2647.66 528.676   1
  -2  14  -6 2595.18 557.055   2
   2  14   6 1890.46 291.775   4
  -2  14  -7 85353.0 2746.85   2
   2  14   7 85792.0 1676.70   4
   2  14   7 82158.7 2447.54   1
   2  14   8 1203.94 258.460   4
   2  14   8 1106.48 404.999   1
   2  14   9 44563.6 1276.95   4
  -2  14  -9 45525.9 2123.57   2
   2  14   9 45009.4 1894.78   1
   2  14  10 471.777 204.036   4
  -2  14 -10 42.5224 395.773   2
   2  14  10 720.599 346.962   1
  -2  14 -11 43188.1 2181.07   2
  -2  14 -12 105.691 453.222   2
  -2  14 -13 26809.4 1870.89   2
  -2  14 -14 1181.85 502.817   2
  -2  14 -15 11780.1 1273.97   2
  -2  14 -16-185.638 400.793   2
  -2  14 -17 6949.92 1195.26   2
  -2  15  16 8973.01 1188.10   4
  -2  15  15 4024.33 713.478   4
  -2  15  14 13756.9 1373.36   4
  -2  15  13 2597.47 714.156   1
  -2  15  13 1856.57 651.302   4
  -2  15  12 41394.2 2206.64   1
  -2  15  12 37786.7 2088.52   4
  -2  15  11 1917.38 556.810   4
  -2  15  11 2167.20 603.441   1
  -2  15  10 29836.8 1810.18   1
   2  15 -10 29405.7 1366.43   2
  -2  15  10 26523.5 1699.02   4
  -2  15   9-194.047 429.824   4
   2  15  -9-501.438 361.340   2
  -2  15   9-286.481 493.009   1
   2  15  -8 46543.2 1635.63   2
  -2  15   8 42949.2 2057.93   4
  -2  15   8 44073.6 2121.20   1
  -2  15   7 275.818 375.384   1
   2  15  -7 912.453 332.636   2
  -2  15   7 740.431 370.569   4
   2  15  -6 34218.8 1620.70   4
   2  15  -6 34170.3 1361.49   2
  -2  15   6 36209.0 1857.83   1
   2  15  -5 933.843 276.521   4
  -2  15   5 995.636 409.141   1
   2  15  -5 499.980 265.996   2
   2  15  -4 27593.6 1191.03   2
   2  15  -4 28164.6 1343.84   4
  -2  15   4 31345.7 1713.60   1
  -2  15   3 3259.04 638.051   1
  -2  15   2 10185.3 1034.25   1
  -2  15   1-90.5639 338.991   1
   2  15  -1-7.13809 331.625   1
   2  15   0 2784.04 538.253   1
  -2  15   0 2933.20 631.329   1
  -2  15  -1 6711.72 854.367   1
   2  15   1 5628.19 695.520   1
  -2  15  -2 29.0410 407.542   1
   2  15   2 236.693 270.066   1
  -2  15  -3 6.85888 340.754   1
   2  15   3 283.326 198.285   1
  -2  15  -4-300.116 338.640   2
   2  15   4 3.38601 265.528   1
   2  15   4 252.163 209.311   4
  -2  15  -5 4271.98 684.536   2
   2  15   5 2956.31 563.237   1
   2  15   5 3073.17 374.344   4
  -2  15  -6 8091.67 924.847   2
   2  15   6 8861.45 565.594   4
   2  15   6 8709.04 868.971   1
   2  15   7 269.470 307.985   1
   2  15   7 713.535 245.326   4
  -2  15  -7 367.582 415.461   2
   2  15   8 776.610 417.651   1
  -2  15  -8 1302.66 476.578   2
   2  15   8 979.601 278.795   4
  -2  15  -9-274.782 409.431   2
   2  15   9-52.7073 210.104   1
   2  15  10 4733.88 743.062   1
  -2  15 -10 4588.35 773.081   2
  -2  15 -11-141.283 268.437   2
   2  15  11-84.8428 243.152   1
  -2  15 -12 16156.6 1498.92   2
  -2  15 -13-211.128 366.371   2
  -2  15 -14 11490.0 1298.73   2
  -2  15 -15-100.740 465.229   2
  -2  15 -16 9586.01 1375.21   2
  -2  16  15 4447.21 847.972   4
  -2  16  14 4555.63 860.883   4
  -2  16  13 405.820 282.574   4
  -2  16  12 3017.79 714.640   4
  -2  16  12 4162.02 723.328   1
  -2  16  11-339.811 382.287   1
  -2  16  11-338.824 497.184   4
  -2  16  10 1140.11 520.772   4
  -2  16  10 1252.99 352.689   1
  -2  16   9 1308.34 396.140   1
  -2  16   9 1488.51 522.775   4
   2  16  -9 1445.15 375.193   2
  -2  16   8 6814.42 939.172   1
  -2  16   8 6131.57 893.536   4
   2  16  -8 5400.62 589.002   2
  -2  16   7 5901.41 860.291   1
   2  16  -7 5947.48 628.306   2
  -2  16   7 3626.99 715.111   4
  -2  16   6 12766.8 1206.66   1
   2  16  -6 13385.6 911.027   2
   2  16  -5 19077.0 1048.80   2
   2  16  -5 19259.7 1200.98   4
  -2  16   5 17699.8 1385.32   1
   2  16  -4 10381.2 787.517   2
   2  16  -4 10198.9 897.151   4
  -2  16   4 11014.2 1097.70   1
  -2  16   3 27938.5 1703.62   1
   2  16  -3 30773.7 1313.20   2
  -2  16   2 13908.4 1265.89   1
   2  16  -1 35419.2 1753.41   1
  -2  16   1 35354.2 1945.24   1
  -2  16   0 4039.39 805.579   1
   2  16   0 6267.52 783.603   1
   2  16   1 27142.9 1510.51   1
  -2  16  -1 27199.8 1744.69   1
   2  16   2 8556.42 895.164   1
  -2  16  -2 8913.51 1113.52   1
   2  16   3 62975.7 2280.53   1
  -2  16  -3 64164.5 2664.55   1
  -2  16  -4 3860.97 705.553   2
   2  16   4 4060.61 441.444   4
   2  16   4 4257.35 670.152   1
   2  16   5 47419.9 1329.20   4
  -2  16  -5 50285.5 2199.93   2
   2  16   5 47162.3 1976.17   1
  -2  16  -6 7587.50 950.414   2
   2  16   6 5664.16 767.476   1
  -2  16  -7 32570.7 1838.09   2
   2  16   7 33870.7 1725.52   1
   2  16   8 3628.42 690.475   1
  -2  16  -8 3562.56 682.694   2
   2  16   9 48581.0 2122.14   1
  -2  16  -9 49248.3 2328.15   2
  -2  16 -10 220.439 405.653   2
   2  16  10 2384.35 550.941   1
  -2  16 -11 9800.47 1167.96   2
   2  16  11 10690.3 1058.46   1
   2  16  12 9069.27 1000.04   1
  -2  16 -12 8029.66 1065.04   2
   2  16  13 10808.3 1131.74   1
  -2  16 -13 11247.3 1335.66   2
  -2  16 -14 1876.29 648.859   2
  -2  16 -15 2590.85 650.684   2
  -2  17  14 6701.36 987.951   4
  -2  17  13 9328.77 1173.06   4
  -2  17  12 9255.05 1139.05   4
  -2  17  11 2939.80 761.082   4
  -2  17  10 14227.3 1340.02   4
  -2  17  10 14135.6 1362.46   1
  -2  17   9 1522.43 536.996   1
  -2  17   9 2324.53 703.720   4
  -2  17   8 18900.9 1516.60   4
  -2  17   8 22219.2 1623.49   1
  -2  17   7 3470.84 701.776   1
   2  17  -7 2030.22 427.915   2
  -2  17   7 2614.64 627.103   4
  -2  17   6 13536.3 1254.86   1
   2  17  -6 11913.7 889.166   2
  -2  17   5 7423.58 992.027   1
   2  17  -5 4455.89 506.573   2
   2  17  -4 4793.26 554.798   2
  -2  17   4 7083.42 979.825   1
   2  17  -3 3101.17 447.673   2
  -2  17   3 3746.17 719.837   1
  -2  17   2 7635.11 951.531   1
  -2  17   1-34.7923 367.243   1
   2  17   0 63.0398 277.610   1
  -2  17   0 673.040 471.582   1
   2  17   1-169.523 283.220   1
  -2  17  -1-849.441 470.850   1
   2  17   2-41.0013 266.614   1
  -2  17  -2 149.178 365.100   1
  -2  17  -3 1328.93 409.337   2
   2  17   3 926.601 398.556   1
   2  17   4 719.213 286.593   1
  -2  17  -4 121.596 231.731   2
  -2  17  -5 2124.88 478.571   2
   2  17   5 1523.63 489.421   1
  -2  17  -6 2132.61 554.067   2
   2  17   6 2403.04 520.206   1
  -2  17  -7 7985.38 955.885   2
   2  17   7 9717.96 980.506   1
  -2  17  -8 9112.55 1068.36   2
   2  17   8 10941.9 1070.85   1
   2  17   9-525.598 283.861   1
  -2  17  -9 82.3187 425.952   2
  -2  17 -10 8428.90 1066.05   2
   2  17  10 10265.0 1041.87   1
  -2  17 -11 9279.72 1181.98   2
   2  17  11 10406.5 1080.81   1
  -2  17 -12 3779.08 825.067   2
   2  17  12 4340.22 757.655   1
  -2  17 -13 6756.83 1002.91   2
   2  17  13 8608.92 1063.35   1
  -2  17 -14 6376.02 1045.48   2
  -2  18  12 4722.62 846.846   4
  -2  18  11 8467.83 1153.79   4
  -2  18  10 929.781 633.741   4
  -2  18   9 7305.18 1045.58   4
  -2  18   9 7185.15 1040.36   1
  -2  18   8 3312.86 641.462   1
  -2  18   8 1937.48 683.447   4
  -2  18   7 7926.95 1063.99   1
  -2  18   7 6081.18 874.189   4
  -2  18   6 6012.57 894.279   1
  -2  18   5 2691.56 759.543   1
  -2  18   4 16790.5 1440.13   1
   2  18  -4 18151.8 1115.53   2
  -2  18   3 4506.45 793.702   1
   2  18  -3 6031.66 658.623   2
  -2  18   2 24708.5 1764.24   1
  -2  18   1 8440.16 1143.99   1
  -2  18   0 29164.8 1942.47   1
   2  18   0 30893.3 1780.30   1
   2  18   1 7579.80 933.268   1
  -2  18  -1 9352.95 1214.61   1
  -2  18  -2 42886.3 2349.43   1
   2  18   2 46259.1 2144.02   1
  -2  18  -3 4333.73 726.564   2
   2  18   3 3997.22 771.753   1
  -2  18  -4 31138.2 1830.04   2
   2  18   4 32433.9 1805.43   1
   2  18   5 9372.41 1027.58   1
  -2  18  -5 8687.84 1045.00   2
   2  18   6 20325.4 1413.15   1
  -2  18  -6 20157.3 1533.32   2
  -2  18  -7 445.585 349.304   2
   2  18   7 707.165 408.793   1
  -2  18  -8 15131.3 1318.21   2
   2  18   8 12806.4 1162.73   1
   2  18   9 5661.02 838.300   1
  -2  18  -9 7138.14 1006.71   2
  -2  18 -10 18199.4 1553.51   2
   2  18  10 14985.6 1325.24   1
   2  18  11 643.160 283.620   1
  -2  18 -11-466.636 575.007   2
   2  18  12 9764.70 1126.95   1
  -2  18 -12 10390.4 1271.30   2
  -2  19  10-593.983 542.918   4
  -2  19   9 35704.0 2127.58   4
  -2  19   8 1340.60 704.145   4
  -2  19   7 13318.3 1353.98   4
  -2  19   6 446.284 558.305   1
  -2  19   5 12753.4 1345.55   1
  -2  19   4-437.245 506.285   1
  -2  19   3 7556.58 1103.98   1
  -2  19   2-204.559 510.553   1
  -2  19   1 3249.68 765.391   1
   2  19   0 161.607 429.756   1
  -2  19   0 1206.75 465.719   1
   2  19   1 1825.91 551.173   1
  -2  19  -1 2844.44 690.444   1
  -2  19  -2 1167.08 608.292   1
   2  19   2 1022.17 495.519   1
  -2  19  -3 129.232 260.819   2
   2  19   3 106.518 234.861   1
   2  19   4-801.925 390.061   1
  -2  19  -4-25.7786 198.059   2
  -2  19  -5-658.435 411.347   2
   2  19   5 535.807 447.137   1
  -2  19  -6-649.744 306.655   2
   2  19   6 442.804 350.180   1
  -2  19  -7 5.52593 232.897   2
   2  19   7 621.287 490.627   1
   2  19   8 1148.24 489.706   1
  -2  19  -8 489.429 348.682   2
   2  19   9 10536.8 1121.75   1
  -2  19  -9 9455.90 1159.85   2
  -2  19 -10-1312.93 633.919   2
   2  19  10 850.379 451.287   1
   2  19  11 7688.06 1012.20   1
  -2  19 -11 7623.33 1101.08   2
  -2  20   8 1613.91 761.803   4
  -2  20   7 1636.86 636.833   4
  -2  20   6 7512.90 1058.87   4
  -2  20   2 28451.8 2034.06   1
  -2  20   1 3894.24 893.636   1
  -2  20   0 30953.9 2115.69   1
   2  20   1-479.645 401.883   1
  -2  20  -1-1515.58 686.474   1
   2  20   2 32199.0 1922.71   1
   2  20   3-428.333 350.900   1
  -2  20  -3 116.038 396.869   2
   2  20   4 34497.7 2010.54   1
  -2  20  -4 31912.1 1982.80   2
  -2  20  -5 277.163 249.049   2
   2  20   5-558.910 511.247   1
   2  20   6 30991.4 1902.35   1
  -2  20  -6 27888.7 1892.16   2
  -2  20  -7 1582.79 559.785   2
   2  20   7 653.113 288.126   1
   2  20   8 26518.8 1769.63   1
  -2  20  -8 26709.9 1871.72   2
   2  20   9 22.2110 320.068   1
  -2  20  -9-187.136 469.385   2
   2  21   1 5861.20 871.703   1
  -2  21  -2 2765.20 723.137   2
   2  21   2 154.272 194.880   1
  -2  21  -3 1123.47 450.234   2
   2  21   3 715.608 392.206   1
  -2  21  -4 1708.79 532.544   2
   2  21   4 1303.40 607.139   1
  -2  21  -5 216.962 374.094   2
   2  21   5 1254.08 607.096   1
   2  21   6 231.112 264.225   1
  -3   0  20 6447.35 1023.55   4
  -3   0  19 1171.91 583.997   4
  -3   0  18 1041.55 568.963   4
  -3   0  18 953.408 268.979   3
  -3   0  17 504.204 191.723   3
  -3   0  17-98.4168 359.107   4
  -3   0  16 1067.90 322.065   3
  -3   0  16 376.186 444.038   4
  -3   0  15 221.278 224.966   3
  -3   0  15 146.085 384.607   2
  -3   0  15 288.223 323.744   4
  -3   0  14 675.493 212.583   3
  -3   0  14 788.703 301.305   2
  -3   0  14 229.613 338.209   4
  -3   0  13 90.9317 164.338   3
  -3   0  13 222.060 249.624   2
  -3   0  13-132.784 305.822   4
  -3   0  12 1131.61 243.706   3
  -3   0  12 872.572 349.735   2
  -3   0  12 1224.35 415.499   4
   3   0 -12 212.977 266.806   4
  -3   0  11 26.8876 143.790   3
  -3   0  11-69.9514 286.080   4
   3   0 -11-365.232 206.167   4
  -3   0  11 160.044 235.535   2
  -3   0  10 8595.87 669.800   2
   3   0 -10 9580.70 839.352   4
  -3   0  10 7930.74 755.589   4
  -3   0  10 9555.04 497.260   3
   3   0  -9 181.162 168.400   4
  -3   0   9 29.8398 181.422   4
  -3   0   9-227.869 117.800   3
  -3   0   8-70.5671 193.348   4
  -3   0   8 105.921 96.7398   3
  -3   0   7-276.183 238.678   4
  -3   0   6 19935.4 991.363   4
  -3   0   5 181.390 214.635   4
  -3   0   4 3197.46 389.346   4
  -3   0   3 73.8811 59.4975   3
  -3   0   3-1.59696 154.767   4
  -3   0   2 6169.73 460.287   4
  -3   0   2 5933.50 298.090   3
  -3   0   1-82.9174 94.3751   3
  -3   0   1 13.6502 59.5646   1
  -3   0   0 33666.4 851.447   2
  -3   0   0 34025.2 626.124   1
  -3   0   0 35509.1 894.205   3
   3   0   1 36.9010 78.1440   1
   3   0   1-1.83098 144.231   3
  -3   0  -1-100.559 133.729   2
  -3   0  -1 17.0916 128.496   3
   3   0   2 31077.2 903.312   2
   3   0   2 30206.2 676.992   1
  -3   0  -2 28754.6 917.830   2
  -3   0  -2 29668.8 968.356   3
   3   0   2 30044.7 975.999   3
   3   0   3 248.794 154.808   3
   3   0   3 51.0506 107.000   2
  -3   0  -3 59.8130 166.209   2
  -3   0  -3 23.6271 118.030   3
   3   0   4 20374.4 850.072   2
  -3   0  -4 20822.2 906.220   2
  -3   0  -4 20084.7 913.169   3
   3   0   5-65.9064 156.583   2
  -3   0  -5-132.677 194.704   3
  -3   0  -5-39.3698 228.239   2
   3   0   6 170677. 2743.45   2
  -3   0  -6 167405. 2841.02   2
  -3   0  -7 211.655 241.395   2
   3   0   7-230.136 213.776   2
   3   0   8 68529.4 1947.97   2
  -3   0  -8 67214.9 2011.16   2
   3   0   9-39.6608 267.476   3
  -3   0  -9 270.418 267.477   2
   3   0   9 474.079 214.189   2
  -3   0 -10 28622.4 1475.79   2
  -3   0 -10 31769.7 1272.06   4
   3   0  10 28833.7 1468.98   3
   3   0  11-185.187 303.231   3
  -3   0 -11-44.5137 261.980   2
   3   0  11 117.189 203.843   2
  -3   0 -11-11.6501 214.431   4
  -3   0 -12 44841.6 1991.96   2
  -3   0 -12 42207.9 1622.43   4
   3   0  12 42957.3 1921.14   3
   3   0  13-332.793 388.163   3
  -3   0 -13 166.237 247.386   4
  -3   0 -13-41.7382 352.920   2
  -3   0 -14 37083.1 1995.34   2
  -3   0 -14 40094.1 1740.33   4
   3   0  14 38906.7 1966.03   3
   3   0  15-137.530 472.163   3
  -3   0 -15-71.5051 258.981   2
   3   0  16 8099.89 1023.93   3
  -3   0 -16 8443.48 1071.29   2
   3   0  17-291.550 459.666   3
   3   0  18 28597.5 1940.67   3
   3   0  19-491.813 574.237   3
   3   0  20 9437.45 1255.84   3
  -3   1  20 229.237 630.944   4
  -3  -1  19 6006.36 921.209   4
  -3   1  19 8712.86 1094.14   4
  -3  -1  18 145.071 277.024   3
  -3  -1  18-283.078 434.416   4
  -3   1  18 682.902 463.285   4
  -3  -1  17 11713.4 1188.36   4
  -3   1  17 11240.8 1189.57   4
  -3  -1  17 11362.4 907.422   3
  -3  -1  16 2605.62 445.989   3
  -3  -1  16 2206.27 640.513   4
  -3   1  16 3270.37 659.597   4
  -3  -1  15 17282.6 1325.77   4
  -3   1  15 16599.7 1311.80   4
  -3  -1  15 15551.7 1138.38   2
  -3  -1  15 16410.0 956.240   3
  -3   1  15 15926.7 870.077   3
  -3  -1  14 2836.58 406.020   3
  -3   1  14 2661.42 364.863   3
  -3  -1  14 3284.47 558.996   2
  -3  -1  14 2798.48 551.086   4
  -3   1  14 3192.00 555.792   2
  -3   1  14 3157.93 653.058   4
  -3   1  13 2911.81 376.294   3
  -3  -1  13 3854.94 520.141   2
  -3   1  13 3900.12 571.500   2
  -3   1  13 4711.79 693.241   4
  -3  -1  13 3175.96 582.102   4
  -3  -1  13 3478.08 436.500   3
  -3  -1  12 9509.70 909.315   4
  -3   1  12 9240.32 827.791   2
   3   1 -12 8797.37 849.232   4
  -3  -1  12 7926.84 567.602   3
  -3   1  12 7659.50 508.567   3
  -3   1  12 9047.83 891.192   4
  -3  -1  12 8087.69 726.066   2
  -3  -1  11 18616.8 1019.66   2
  -3   1  11 18934.4 1214.03   4
  -3   1  11 21193.2 1156.95   2
   3   1 -11 22425.9 1293.78   4
   3  -1 -11 20053.7 1246.32   4
  -3  -1  11 20440.7 1232.43   4
  -3  -1  11 20055.9 842.137   3
  -3   1  11 20896.0 749.849   3
   3  -1 -10 3547.54 547.301   4
   3   1 -10 3288.13 521.120   4
  -3  -1  10 3215.43 505.859   4
  -3   1  10 3052.99 518.123   4
  -3  -1  10 3417.59 439.410   2
  -3   1  10 2433.89 252.915   3
  -3  -1   9 12695.2 742.605   2
  -3  -1   9 12154.6 886.613   4
  -3   1   9 10516.8 839.491   4
   3   1  -9 12825.6 922.419   4
   3  -1  -9 12032.0 901.497   4
  -3   1   9 12026.8 457.984   3
  -3   1   8 185.017 77.0589   3
  -3   1   8 14.7604 205.708   4
  -3  -1   8 604.349 279.547   4
   3   1  -8 624.415 184.681   4
  -3  -1   7 26260.4 1166.30   4
  -3   1   7 25877.8 1187.43   4
  -3  -1   6 7671.66 612.415   4
  -3   1   6 7288.40 624.223   4
  -3  -1   5 81350.9 1840.67   4
  -3   1   5 80191.3 1904.93   4
   3   1  -5 80650.7 1834.06   4
  -3  -1   4 20313.8 883.446   4
  -3   1   4 20386.4 928.476   4
   3   1  -4 21777.2 891.292   4
  -3  -1   3 28863.9 979.920   4
  -3   1   3 32053.8 1102.06   4
  -3  -1   2 5416.27 414.134   4
  -3  -1   1 5418.40 301.949   2
  -3   1   1 5773.44 322.976   1
  -3  -1   1 6035.43 221.654   1
  -3  -1   1 6304.29 418.108   4
   3  -1  -1 5809.54 319.477   3
  -3  -1   1 6340.25 377.288   3
  -3   1   0 26226.8 657.143   1
  -3   1   0 27334.8 819.921   2
  -3  -1   0 26409.3 704.734   2
   3  -1   0 26640.1 753.625   3
  -3  -1   0 27115.6 830.341   3
   3   1   1 107433. 1473.46   2
  -3   1  -1 110571. 1711.86   2
  -3  -1  -1 107742. 1574.10   2
  -3   1  -1 109508. 1411.46   1
   3   1   1 107073. 885.668   1
   3  -1   1 111359. 1359.10   1
   3  -1   1 108195. 1686.69   3
  -3  -1  -1 111475. 1787.91   3
   3  -1   2 6930.04 377.886   1
   3   1   2 7453.86 440.456   2
  -3   1  -2 6390.37 453.471   2
   3   1   2 7087.07 291.669   1
  -3  -1  -2 7182.26 503.246   3
   3  -1   2 7091.56 476.309   3
  -3  -1  -2 7301.32 461.942   2
   3  -1   3 17969.4 760.263   2
   3   1   3 18134.2 733.118   2
  -3   1  -3 18388.5 799.127   2
   3  -1   3 18859.5 669.479   1
  -3  -1  -3 17678.8 764.371   2
  -3  -1  -3 17687.2 826.898   3
   3  -1   3 17941.3 801.090   3
   3   1   3 17584.9 814.552   3
  -3  -1  -4 4497.07 434.521   2
   3  -1   4 4239.66 412.912   2
  -3   1  -4 3998.08 424.536   2
   3   1   4 4153.49 404.468   2
  -3  -1  -4 3821.63 447.932   3
   3  -1   4 4228.14 449.575   3
   3  -1   5 67742.5 1648.59   2
   3   1   5 66512.9 1617.55   2
  -3   1  -5 69672.0 1756.26   2
  -3  -1  -5 66181.3 1753.85   3
  -3  -1  -5 65345.0 1672.43   2
  -3  -1  -6 103.009 232.044   2
   3  -1   6 129.437 164.088   2
   3   1   6 139.813 151.788   2
  -3   1  -6 102.768 242.138   2
  -3  -1  -6 181.024 249.186   3
  -3  -1  -7 353.232 272.727   2
   3  -1   7 288.714 223.899   2
  -3   1  -7 38.9487 200.541   2
  -3  -1  -7 296.791 264.135   3
   3   1   7 238.084 203.771   2
   3  -1   8 4591.51 534.405   2
   3   1   8 4331.15 526.130   2
  -3  -1  -8 5121.05 638.605   3
  -3   1  -8 4949.36 596.219   2
  -3  -1  -8 5455.50 632.711   2
   3  -1   9 10881.7 862.495   3
  -3  -1  -9 10887.8 882.051   2
   3   1   9 13461.4 919.556   2
   3  -1   9 13236.9 926.721   2
  -3  -1  -9 12601.6 746.876   4
  -3   1  -9 12202.2 932.922   2
   3   1   9 12024.4 922.889   3
   3  -1  10 1596.63 500.941   3
  -3   1 -10 1042.45 371.280   2
  -3  -1 -10 964.876 419.105   2
   3  -1  10 1973.43 426.410   2
  -3  -1 -10 2183.65 380.749   4
   3   1  10 1007.68 361.325   2
   3   1  10 1658.55 439.963   3
   3   1  11 5317.53 714.576   3
  -3   1 -11 5435.89 719.349   2
  -3  -1 -11 5795.86 606.436   4
  -3  -1 -11 5304.44 724.900   2
   3  -1  11 5591.66 655.297   2
   3   1  11 5649.12 704.848   2
   3  -1  11 5603.70 731.556   3
  -3   1 -11 6792.90 662.210   4
  -3  -1 -12-215.392 235.310   4
  -3   1 -12 105.202 269.204   2
  -3   1 -12 313.523 257.915   4
  -3  -1 -12 262.777 380.065   2
   3  -1  12-264.607 433.859   3
   3   1  12-233.045 400.611   3
  -3  -1 -13 4473.71 598.413   4
   3  -1  13 3718.12 711.711   3
   3   1  13 5085.35 774.706   3
  -3   1 -13 4347.74 771.118   2
  -3   1 -13 4238.17 608.446   4
  -3  -1 -13 4648.62 741.103   2
   3   1  14 7105.74 903.596   3
  -3  -1 -14 8349.81 968.002   2
  -3   1 -14 7353.62 939.046   2
  -3  -1 -14 6945.97 723.133   4
   3  -1  14 8042.62 945.973   3
  -3   1 -15 32361.6 1916.40   2
   3  -1  15 34088.9 1929.97   3
   3   1  15 35498.3 1934.64   3
   3  -1  16 1115.66 552.174   3
   3   1  16 2283.92 618.447   3
  -3   1 -16 2368.75 621.761   2
   3  -1  17 8136.80 1076.11   3
  -3   1 -17 6998.85 957.123   2
   3   1  17 7430.79 1048.44   3
   3  -1  18 2563.47 805.727   3
   3   1  18 2659.25 789.808   3
   3   1  19 30719.2 2082.38   3
   3  -1  19 29125.9 2017.98   3
   3  -1  20 1884.93 742.167   3
   3   1  20 1486.07 645.613   3
  -3   2  20 2607.34 736.507   4
  -3   2  19 3227.16 678.443   4
  -3  -2  18 49.8368 133.648   3
  -3   2  18-375.488 408.823   4
  -3  -2  17 684.624 397.290   4
  -3   2  17 103.234 307.029   4
  -3  -2  17 75.5857 237.613   3
  -3  -2  16 2033.34 427.388   3
  -3  -2  16 2061.34 575.787   4
  -3   2  16 1689.73 575.808   4
  -3  -2  15 6889.42 795.323   2
  -3  -2  15 5987.58 624.475   3
  -3  -2  15 6728.20 859.137   4
  -3   2  15 6981.52 904.517   4
  -3  -2  14 2360.73 536.293   4
  -3   2  14 2889.97 595.165   2
  -3   2  14 2593.97 594.478   4
  -3  -2  14 2193.12 409.494   3
  -3  -2  14 1907.29 366.325   2
  -3  -2  13 12336.2 1027.82   4
  -3   2  13 12834.8 1054.90   2
  -3   2  13 12475.9 1086.23   4
  -3  -2  13 12494.0 777.013   3
  -3  -2  13 12030.7 893.476   2
  -3  -2  12 438.356 230.566   2
  -3  -2  12 555.937 357.108   4
  -3   2  12 1227.73 432.661   4
   3   2 -12 1572.19 410.427   4
  -3  -2  11 481.226 292.618   4
   3  -2 -11 116.837 312.350   4
  -3   2  11 388.787 347.873   4
   3  -2 -10 7888.87 759.517   4
  -3  -2  10 7558.06 742.762   4
  -3   2  10 6627.35 728.792   4
   3   2 -10 7533.75 732.632   4
  -3  -2  10 6829.19 576.408   2
  -3  -2   9 408.268 183.167   2
  -3   2   9 408.375 247.952   4
  -3  -2   9 457.314 291.840   4
   3  -2  -9 790.247 243.956   4
   3   2  -9 1092.99 317.429   4
  -3  -2   8 9337.73 571.140   2
   3   2  -8 9535.49 752.189   4
  -3  -2   8 8489.91 721.452   4
  -3   2   8 9406.93 770.206   4
  -3  -2   7 320.812 242.839   4
  -3  -2   7 661.542 178.759   2
  -3   2   7 388.561 276.006   4
  -3   2   6 15399.1 906.570   4
  -3  -2   6 16540.1 883.929   4
  -3  -2   5 9.15316 168.146   4
  -3   2   5 379.684 213.425   4
   3   2  -5 248.651 142.272   4
  -3  -2   4 41263.4 1214.13   4
   3   2  -4 39756.9 1197.58   4
  -3   2   4 38770.5 1306.54   4
  -3  -2   3 127.957 145.695   4
   3   2  -3 507.746 163.356   4
  -3  -2   2 45188.0 674.820   2
  -3  -2   2 42467.4 1079.89   4
   3  -2  -2 44373.3 715.261   3
  -3   2   2 43267.0 990.685   1
   3  -2  -1 85.8471 100.758   3
  -3   2   1 85.1265 121.684   1
  -3  -2   1-212.254 146.367   4
  -3  -2   1 47.8063 74.5012   2
  -3   2   0 136372. 1698.05   1
  -3  -2   0 139150. 1504.83   2
  -3  -2   0 136155. 1638.13   4
   3  -2   0 134425. 1710.68   3
  -3   2  -1 12195.6 613.066   2
   3   2   1 13040.0 508.751   2
  -3  -2  -1 13043.7 531.352   2
  -3   2  -1 12256.6 539.883   1
   3  -2   1 11714.2 509.292   1
   3  -2   1 11708.3 573.101   3
  -3  -2  -1 12178.6 634.015   3
   3  -2   2 63021.9 1214.17   1
   3   2   2 60124.4 1195.73   2
  -3   2  -2 61672.6 1413.93   2
   3  -2   2 60182.1 1376.43   3
  -3  -2  -2 61445.5 1270.92   2
  -3  -2  -2 61245.9 1470.32   3
   3  -2   3 20042.5 834.407   2
   3  -2   3 19725.7 734.339   1
  -3   2  -3 19485.9 851.098   2
   3   2   3 19742.8 764.096   2
   3  -2   3 19342.9 848.552   3
  -3  -2  -3 20980.2 824.944   2
  -3  -2  -3 19994.7 905.749   3
   3  -2   4 135891. 2250.55   2
   3   2   4 133264. 2141.12   2
   3  -2   4 135922. 2031.86   1
   3  -2   4 134233. 2350.93   3
  -3  -2  -4 132453. 2406.16   3
  -3  -2  -4 133115. 2219.27   2
  -3   2  -4 133144. 2318.58   2
   3  -2   5 4550.51 463.463   2
   3   2   5 4312.27 443.778   2
  -3   2  -5 4056.02 465.656   2
  -3  -2  -5 3622.62 465.559   3
  -3  -2  -5 4341.69 467.486   2
  -3  -2  -6 33232.8 1284.56   2
   3  -2   6 34701.1 1267.01   2
  -3  -2  -6 35246.6 1370.84   3
   3   2   6 34182.9 1242.72   2
  -3  -2  -7 111678. 2470.11   2
   3   2   7 112286. 2382.99   2
  -3  -2  -7 110652. 1829.17   4
   3  -2   7 116241. 2411.51   2
  -3  -2  -7 116106. 2571.34   3
  -3  -2  -8 136893. 2892.20   2
  -3  -2  -8 136547. 2171.48   4
  -3   2  -8 138562. 2906.28   2
   3   2   8 133579. 2743.86   2
  -3  -2  -8 135849. 2913.72   3
   3  -2   9 7483.79 692.538   2
  -3  -2  -9 7321.53 729.757   2
  -3  -2  -9 7322.61 561.944   4
   3   2   9 8175.75 751.024   2
  -3   2  -9 7460.68 745.098   2
  -3  -2  -9 9322.96 829.252   3
   3  -2   9 7592.00 742.298   3
   3   2   9 7756.28 749.644   3
  -3  -2 -10 64794.7 2208.62   2
  -3  -2 -10 65696.4 1740.07   4
   3  -2  10 68775.1 2125.52   2
  -3  -2 -10 70098.7 2253.16   3
   3   2  10 67798.5 2159.34   2
   3  -2  10 66904.6 2218.86   3
  -3   2 -10 65988.1 2218.23   2
   3   2  10 64595.1 2165.33   3
  -3  -2 -11 18683.4 1014.31   4
  -3  -2 -11 17765.8 1242.99   2
   3  -2  11 19749.1 1199.97   2
   3   2  11 20778.7 1261.43   2
   3  -2  11 19449.8 1272.20   3
  -3   2 -11 20215.7 1303.08   2
   3   2  11 19039.5 1254.36   3
  -3   2 -12 40455.8 1668.14   4
  -3  -2 -12 40142.2 1894.80   2
  -3  -2 -12 39470.5 1522.64   4
   3  -2  12 37976.1 1825.34   3
   3   2  12 42217.5 1898.68   3
  -3   2 -12 38039.6 1850.21   2
  -3   2 -13 38811.3 1949.19   2
  -3   2 -13 40224.1 1734.43   4
  -3  -2 -13 37316.1 1580.11   4
   3  -2  13 38826.7 1914.26   3
   3   2  13 38886.3 1873.45   3
  -3   2 -14 31166.5 1810.50   2
  -3  -2 -14 35437.8 1586.88   4
   3  -2  14 30566.0 1784.67   3
   3   2  14 33013.3 1816.00   3
   3  -2  15 4318.22 755.222   3
   3   2  15 4263.44 727.461   3
  -3   2 -15 4141.82 689.477   2
  -3  -2 -15 3841.82 624.537   4
  -3   2 -16 17241.1 1527.79   2
   3  -2  16 14465.2 1344.71   3
   3   2  16 16840.0 1388.47   3
   3  -2  17 1307.08 607.578   3
   3   2  17 1282.92 691.973   3
  -3   2 -17 872.926 592.334   2
   3  -2  18 9471.50 1199.23   3
  -3   2 -18 11291.3 1287.94   2
   3  -2  19-655.192 441.156   3
   3  -2  20 2305.13 647.424   3
  -3   3  20 591.304 443.250   4
  -3   3  19 15456.0 1473.93   4
  -3  -3  19 18244.1 1249.40   3
  -3  -3  18 5247.13 701.943   3
  -3   3  18 5554.42 948.511   4
  -3   3  17 33947.2 1991.03   4
  -3  -3  17 35236.3 1594.98   3
  -3  -3  16 11200.9 988.129   2
  -3   3  16 11918.7 1197.61   4
  -3  -3  16 12750.0 1225.93   4
  -3  -3  16 13203.0 983.041   3
  -3  -3  15 58903.2 2364.60   4
  -3   3  15 59830.1 2467.36   4
  -3  -3  15 57010.2 2027.29   2
  -3  -3  15 57193.6 1881.09   3
  -3  -3  14 7755.26 835.562   4
  -3   3  14 6890.31 887.175   4
  -3  -3  14 6309.47 677.903   2
  -3  -3  13 55833.7 1816.34   2
  -3   3  13 59645.1 2306.97   4
  -3  -3  13 57075.4 2173.71   4
  -3  -3  12 17434.5 1160.74   4
  -3  -3  12 16579.2 942.912   2
  -3   3  12 15562.4 1172.66   4
  -3  -3  11 95680.7 2591.94   4
  -3  -3  11 90996.6 2057.44   2
  -3   3  11 92930.8 2692.69   4
   3   3 -11 94888.8 2682.74   4
   3  -3 -11 99278.0 2765.27   4
  -3   3  10 3567.36 569.559   4
  -3  -3  10 4408.78 600.534   4
   3   3 -10 3349.97 531.604   4
  -3  -3  10 4893.04 481.548   2
  -3  -3   9 120220. 2664.93   4
  -3  -3   9 118843. 2044.88   2
   3   3  -9 124218. 2809.82   4
  -3   3   9 114369. 2785.49   4
  -3  -3   8 31115.8 1306.20   4
  -3   3   8 29970.4 1382.08   4
   3   3  -8 32027.5 1359.60   4
  -3  -3   8 29544.7 935.831   2
  -3  -3   7 95623.6 2151.56   4
  -3   3   7 93573.5 2333.80   4
  -3  -3   7 92469.3 1480.79   2
  -3  -3   6 10591.8 451.372   2
  -3  -3   6 10656.2 695.803   4
  -3   3   6 10374.9 780.855   4
  -3  -3   5 30813.8 1098.93   4
   3   3  -5 33706.6 1169.12   4
  -3   3   5 34174.8 1308.36   4
  -3  -3   5 33417.3 666.842   2
  -3  -3   4 88872.1 870.856   2
   3   3  -4 90371.0 1778.36   4
  -3  -3   4 93748.7 1785.43   4
  -3   3   4 94986.5 2095.13   4
  -3  -3   3 83469.4 1573.89   4
   3   3  -3 83242.0 1582.25   4
   3  -3  -3 81966.3 844.338   3
  -3  -3   2 40623.1 1010.85   4
  -3   3   2 39405.2 1029.50   1
  -3  -3   1 20237.2 653.330   4
  -3   3   1 20199.7 737.124   1
  -3  -3   1 20410.6 451.958   2
  -3   3   0 130496. 1838.76   1
   3  -3   0 131505. 1829.48   1
   3   3   0 127410. 1291.27   2
  -3  -3   0 134768. 1498.76   4
  -3  -3   0 135270. 1418.35   2
   3   3   1 12784.0 492.817   2
  -3   3  -1 12173.8 652.578   2
  -3  -3  -1 13074.6 435.154   4
  -3   3  -1 11983.9 590.153   1
   3  -3   1 12227.2 578.573   1
  -3  -3  -1 12294.8 513.238   2
  -3  -3  -2 49358.4 1137.12   2
  -3   3  -2 46898.7 1186.76   1
  -3   3  -2 49231.3 1325.43   2
   3   3   2 47798.4 1055.96   2
  -3  -3  -2 48707.4 1359.11   3
   3  -3   2 47800.4 1159.67   1
  -3  -3  -3 902.289 265.012   3
   3  -3   3 500.587 188.453   1
  -3  -3  -3 906.336 227.313   2
  -3   3  -3 518.147 228.097   2
   3   3   3 612.194 185.497   2
  -3  -3  -4 30414.5 1078.31   2
   3  -3   4 32963.8 1146.18   2
  -3   3  -4 28929.0 1121.54   2
   3  -3   4 30707.3 1036.33   1
   3   3   4 29474.7 1026.81   2
   3  -3   4 33302.6 1199.21   3
  -3  -3  -4 32070.0 1227.30   3
  -3  -3  -5 2553.38 415.818   3
  -3  -3  -5 2507.25 370.225   2
   3  -3   5 2488.59 351.498   2
   3   3   5 2053.77 323.795   2
   3  -3   5 2063.01 336.913   1
  -3  -3  -6 905.696 157.464   4
  -3  -3  -6 608.930 244.414   3
  -3  -3  -6 442.588 240.250   2
   3   3   6 666.780 242.621   2
   3  -3   6 253.754 255.588   2
  -3  -3  -7 18628.6 1023.21   2
   3  -3   7 21524.4 1079.25   2
   3   3   7 19629.2 1014.12   2
  -3  -3  -7 19708.0 738.197   4
  -3  -3  -7 19157.1 1080.67   3
   3  -3   8 4819.17 571.315   2
  -3  -3  -8 4692.40 575.878   2
  -3  -3  -8 4809.69 426.433   4
   3   3   8 5299.85 584.731   2
  -3  -3  -8 4910.45 636.237   3
  -3   3  -8 4448.49 568.225   2
  -3  -3  -9 13594.8 734.346   4
   3  -3   9 14998.1 979.598   2
  -3  -3  -9 12957.5 970.451   2
  -3  -3  -9 13493.6 985.053   3
   3   3   9 13823.7 975.328   2
   3  -3   9 14900.6 1034.26   3
  -3   3  -9 12753.0 970.176   2
  -3   3 -10 861.525 339.972   2
  -3  -3 -10 510.025 214.031   4
   3  -3  10 846.281 294.657   2
   3   3  10 619.873 249.746   2
  -3  -3 -10 363.474 386.777   3
   3  -3  10 782.257 363.194   3
  -3   3 -11 9439.02 939.278   2
   3  -3  11 9275.98 841.816   2
  -3  -3 -11 9047.39 693.375   4
   3   3  11 10083.3 930.960   2
  -3  -3 -11 9440.72 916.642   3
   3  -3  11 9730.99 935.521   3
  -3  -3 -12 14683.7 934.266   4
  -3   3 -12 14404.5 1042.00   4
   3  -3  12 13893.3 1155.58   3
  -3   3 -12 15093.0 1160.79   2
  -3  -3 -13 8306.36 749.395   4
   3  -3  13 8303.92 961.751   3
  -3   3 -13 7428.87 892.342   2
   3  -3  14 3942.13 754.222   3
  -3   3 -14 3791.87 709.511   2
  -3  -3 -14 3257.66 583.247   4
  -3   3 -15 9153.12 1064.90   2
  -3  -3 -15 9084.55 863.374   4
   3  -3  15 9035.02 1051.61   3
  -3   3 -16 15752.6 1424.21   2
   3  -3  16 15575.1 1406.30   3
  -3   3 -17 23114.1 1768.04   2
   3  -3  17 22136.2 1726.16   3
  -3   3 -18 11176.0 1321.42   2
   3  -3  18 10725.9 1310.16   3
  -3   3 -19 18936.1 1685.17   2
   3  -3  19 20445.3 1724.04   3
   3  -3  20 13346.8 1517.59   3
  -3   4  20 9199.56 1209.18   4
  -3  -4  19 1627.49 604.653   3
  -3   4  19 1826.88 596.985   4
  -3   4  18 8343.80 1123.28   4
  -3  -4  18 10977.3 989.871   3
  -3   4  17 2578.22 658.543   4
  -3  -4  17 2415.23 554.333   3
  -3   4  16 7798.52 973.834   4
  -3  -4  16 6830.01 804.273   2
  -3  -4  16 7457.98 797.098   3
  -3   4  15 2921.10 580.976   4
  -3  -4  15 1644.48 426.552   2
  -3  -4  14 558.477 303.166   2
  -3  -4  14-172.536 365.879   4
  -3   4  14 478.970 379.814   4
  -3  -4  13 51.9122 214.487   2
  -3  -4  13-103.196 289.577   4
  -3   4  13 143.759 382.370   4
  -3  -4  12 8297.36 850.943   4
  -3   4  12 8792.32 913.779   4
  -3  -4  12 9309.55 708.154   2
  -3  -4  11 220.218 299.883   4
   3   4 -11 331.325 264.835   4
  -3   4  11-65.9997 303.497   4
  -3  -4  11-163.841 187.014   2
  -3  -4  10 9639.48 619.400   2
  -3   4  10 9791.28 885.914   4
   3   4 -10 9924.26 875.935   4
  -3  -4  10 9729.78 828.311   4
   3   4  -9 441.111 271.388   4
  -3   4   9 997.783 382.341   4
  -3  -4   9 733.119 211.565   2
  -3  -4   9 715.825 312.772   4
  -3  -4   8 36818.4 1412.36   4
   3   4  -8 36937.9 1470.57   4
  -3   4   8 37561.9 1579.98   4
  -3  -4   8 38360.7 988.960   2
  -3  -4   7 1873.93 359.245   4
  -3  -4   7 2503.55 244.303   2
  -3   4   7 2270.51 430.607   4
  -3  -4   6 126846. 1311.00   2
  -3   4   6 126400. 2658.57   4
  -3  -4   6 124867. 2314.94   4
  -3  -4   5 13105.4 721.204   4
   3   4  -5 13492.5 753.892   4
  -3   4   5 12593.2 849.051   4
  -3  -4   5 11915.5 299.464   2
   3   4  -4 146287. 2251.90   4
  -3  -4   4 144010. 2177.85   4
  -3  -4   3 67484.0 1393.81   4
   3   4  -3 67738.7 1418.72   4
  -3  -4   2 181184. 2052.99   4
  -3  -4   2 177199. 1405.76   1
  -3   4   2 180208. 2376.07   1
   3   4  -2 182007. 2073.54   4
  -3  -4   1 67234.3 1115.30   4
  -3   4   1 67285.4 1434.95   1
  -3   4   0 340586. 3241.16   1
  -3  -4   0 341566. 2175.23   4
   3  -4   0 346616. 3231.66   1
   3   4   0 341711. 2044.42   2
  -3  -4  -1 165205. 1275.11   4
   3  -4   1 167717. 2286.56   1
  -3   4  -1 170519. 2338.27   1
   3   4   1 167201. 1765.60   2
  -3   4  -2 168116. 2562.23   2
  -3   4  -2 166540. 2404.04   1
   3   4   2 167823. 2015.67   2
   3  -4   2 170662. 2369.71   1
   3  -4   3 120793. 2048.71   1
   3   4   3 120232. 1909.40   2
   3  -4   4 252125. 3092.85   1
  -3  -4  -4 243720. 1581.01   4
   3   4   4 246905. 2983.99   2
   3   4   5 25502.0 1034.00   2
  -3  -4  -5 26611.8 627.297   4
   3  -4   5 25864.5 1048.35   1
  -3  -4  -5 26001.9 1184.76   3
   3  -4   6 90261.1 2101.47   2
   3  -4   6 83544.8 1969.60   1
  -3  -4  -6 88621.4 1312.82   4
   3   4   6 85161.7 2012.47   2
  -3  -4  -6 88899.3 2253.45   3
   3  -4   7 47233.0 1602.59   2
  -3  -4  -7 50385.8 1114.18   4
   3   4   7 48640.1 1611.98   2
   3   4   8 50820.1 1747.76   2
   3  -4   8 51134.2 1713.34   2
  -3  -4  -8 50262.7 1237.74   4
   3  -4   8 50277.4 1831.73   3
  -3  -4  -8 53648.4 1897.31   3
  -3   4  -8 52415.5 1846.15   2
   3  -4   9 53003.1 1812.98   2
  -3  -4  -9 51263.3 1363.05   4
  -3   4  -9 52131.7 1911.73   2
   3   4   9 53253.2 1875.40   2
   3  -4   9 55167.9 1979.56   3
  -3  -4  -9 52949.1 1946.35   3
   3  -4  10 78132.2 2304.41   2
  -3  -4 -10 74879.1 1767.29   4
  -3   4 -10 78412.5 2450.26   2
   3   4  10 79078.4 2381.25   2
   3  -4  10 78134.4 2458.17   3
  -3  -4 -10 79534.2 2471.84   3
   3  -4  11 10058.3 885.182   2
  -3  -4 -11 9881.70 704.440   4
   3  -4  11 10193.9 986.132   3
   3   4  11 11255.1 979.491   2
  -3   4 -11 10168.6 957.321   2
  -3  -4 -11 11248.1 1039.48   3
   3  -4  12 30161.1 1660.45   3
  -3  -4 -12 31672.8 1318.95   4
  -3   4 -12 31519.4 1695.24   2
  -3   4 -13 18415.3 1378.69   2
  -3  -4 -13 16680.0 1032.81   4
   3  -4  13 18519.3 1393.70   3
  -3  -4 -14 9109.97 804.034   4
   3  -4  14 9683.76 1069.28   3
  -3   4 -14 10748.2 1092.81   2
   3  -4  15 630.365 469.699   3
  -3   4 -15 1161.98 418.728   2
  -3  -4 -15 1919.18 445.706   4
  -3   4 -16 20500.8 1611.26   2
   3  -4  16 23157.8 1706.65   3
  -3   4 -17 12417.7 1380.30   2
   3  -4  17 14274.1 1449.62   3
   3  -4  18-612.948 595.142   3
  -3   4 -18 116.864 294.890   2
   3  -4  19 411.372 590.186   3
  -3   4 -19 1274.58 576.533   2
   3  -4  20 535.593 466.225   3
  -3   4 -20-305.648 310.861   2
  -3   5  19 26367.3 1909.07   4
  -3  -5  19 23767.5 1493.34   3
  -3   5  18 14978.7 1405.48   4
  -3  -5  18 18030.1 1278.43   3
  -3   5  17 57306.5 2609.66   4
  -3  -5  17 52937.3 2068.42   3
  -3   5  16 19640.6 1536.51   4
  -3  -5  16 20687.8 1234.73   2
  -3   5  15 55278.5 2414.60   4
  -3  -5  15 53692.5 1853.06   2
  -3   5  14 22380.1 1525.82   4
  -3  -5  14 21174.8 1109.02   2
  -3   5  13 164464. 3917.46   4
  -3  -5  13 166938. 2919.59   2
  -3   5  12 12820.5 1105.49   4
  -3  -5  12 12717.1 788.885   2
  -3  -5  11 90318.3 2508.81   4
  -3  -5  11 89860.7 1880.27   2
  -3   5  11 88593.1 2720.75   4
   3   5 -11 86392.2 2601.65   4
  -3  -5  10 60681.4 1974.11   4
  -3  -5  10 55981.2 1376.66   2
   3   5 -10 56285.9 2009.29   4
  -3   5  10 57917.3 2119.50   4
   3   5  -9 99632.5 2552.76   4
  -3   5   9 102003. 2700.19   4
  -3  -5   9 97708.4 1642.73   2
  -3  -5   9 96666.2 2371.37   4
  -3  -5   8 60131.8 1786.21   4
  -3  -5   8 60890.6 1148.23   2
   3   5  -8 58334.8 1860.20   4
  -3   5   8 59271.2 2010.67   4
   3  -5  -8 57237.3 978.130   3
  -3  -5   7 84029.6 1999.47   4
  -3  -5   7 81269.0 1131.98   2
   3  -5  -7 84490.1 1128.48   3
  -3  -5   6 28184.7 517.691   2
  -3   5   6 29284.8 1338.58   4
  -3  -5   6 30626.9 1150.60   4
  -3  -5   5 61356.9 1513.16   4
   3   5  -5 65307.1 1627.12   4
  -3   5   5 63990.9 1886.64   4
   3   5  -4 45823.8 1273.50   4
  -3  -5   4 46521.4 1234.38   4
  -3  -5   3 83763.0 1257.50   1
  -3  -5   3 85522.3 1510.15   4
   3   5  -3 85004.9 1577.38   4
  -3   5   3 82514.8 1759.67   1
  -3  -5   2 57915.2 898.803   1
  -3  -5   2 59382.2 1131.23   4
   3   5  -2 59170.1 1180.53   4
  -3   5   2 60194.7 1475.98   1
  -3  -5   1 49946.2 910.788   4
  -3  -5   1 49453.2 723.012   1
   3   5  -1 50837.4 955.637   4
  -3   5   1 49879.6 1341.99   1
  -3   5   0 9862.43 619.184   1
  -3  -5   0 9295.24 328.578   4
   3   5   0 9382.39 364.213   2
   3  -5   0 11094.0 645.568   1
   3   5   1 21747.5 490.212   1
  -3   5  -1 21566.6 911.491   1
   3   5   1 22102.6 670.315   2
   3  -5   1 22163.3 900.620   1
  -3   5  -2 37918.9 1230.21   1
   3   5   2 38604.3 705.138   1
   3   5   2 39571.3 1016.03   2
   3  -5   2 38758.3 1197.61   1
   3  -5   3 2441.16 346.733   1
   3   5   3 2752.73 326.143   2
   3   5   4 485.807 220.611   2
   3  -5   4 507.447 229.614   1
  -3  -5  -5 17438.3 429.002   4
   3   5   5 17869.7 895.460   2
   3  -5   5 17538.3 907.759   1
  -3  -5  -6-131.800 269.801   3
   3   5   6-127.301 186.642   2
   3  -5   6-28.4560 187.306   1
  -3  -5  -6-16.3224 82.8282   4
   3  -5   7 14722.4 914.272   2
   3  -5   7 14194.9 903.318   1
  -3  -5  -7 13846.1 562.761   4
   3   5   7 14400.6 911.181   2
  -3  -5  -7 13313.6 956.316   3
  -3  -5  -8 1661.90 424.163   3
   3   5   8 2529.06 463.009   2
   3  -5   8 1918.24 389.045   2
  -3  -5  -8 2403.33 291.864   4
   3  -5   8 1865.04 381.640   1
  -3   5  -8 1717.65 421.913   2
  -3  -5  -9 61913.3 1443.57   4
   3  -5   9 64192.4 2020.18   2
  -3   5  -9 62165.5 2128.68   2
   3   5   9 61120.7 2042.67   2
  -3  -5  -9 61860.4 2146.04   3
  -3  -5 -10 2516.64 551.439   3
   3   5  10 2743.66 533.754   2
   3  -5  10 3286.70 508.639   2
  -3  -5 -10 3193.13 388.665   4
   3  -5  10 2184.08 500.323   3
  -3   5 -10 2867.78 542.326   2
  -3   5 -11 36325.2 1756.00   2
  -3  -5 -11 31563.4 1211.06   4
   3   5  11 34136.3 1678.33   2
   3  -5  11 33298.3 1720.17   3
  -3   5 -12 6003.41 824.992   2
  -3  -5 -12 7811.16 652.712   4
   3  -5  12 5721.71 822.649   3
  -3  -5 -13 40376.7 1550.93   4
   3  -5  13 34814.3 1877.25   3
  -3   5 -13 36857.9 1941.01   2
  -3   5 -14 1413.36 417.223   2
   3  -5  14 939.200 386.955   3
  -3  -5 -15 14035.0 1060.03   4
   3  -5  15 13299.2 1271.53   3
  -3   5 -15 12513.9 1255.50   2
  -3   5 -16 10791.2 1181.17   2
  -3  -5 -16 12625.6 1074.86   4
   3  -5  16 11514.1 1245.43   3
  -3   5 -17 15024.5 1475.61   2
   3  -5  17 16837.0 1575.33   3
   3  -5  18 9942.95 1224.59   3
  -3   5 -18 7676.37 1115.47   2
   3  -5  19 11452.8 1299.33   3
  -3   5 -19 7436.51 1114.87   2
  -3   6  19 5594.87 890.260   4
  -3  -6  19 4435.42 719.946   3
  -3   6  18 10508.3 1186.51   4
  -3  -6  18 11906.5 1087.72   3
  -3   6  17 2026.73 593.646   4
  -3   6  16 5828.13 909.927   4
  -3  -6  15 386.243 311.345   2
  -3   6  15 624.858 367.307   4
  -3   6  14 1320.74 487.137   4
  -3  -6  14 940.588 302.163   2
  -3  -6  13 11940.0 802.883   2
  -3   6  13 9072.87 993.392   4
  -3  -6  12 2508.43 379.600   2
  -3   6  12 2437.99 593.844   4
  -3  -6  11 909.752 235.182   2
  -3   6  11 976.203 396.806   4
  -3  -6  10 4201.13 379.990   2
   3   6 -10 4672.02 628.900   4
  -3   6  10 4084.17 679.750   4
   3  -6 -10 4060.67 348.882   3
  -3  -6   9 30216.1 869.429   2
   3   6  -9 29676.1 1420.84   4
  -3   6   9 30190.1 1530.27   4
   3  -6  -9 28778.0 844.220   3
  -3  -6   8 35228.8 817.807   2
  -3   6   8 37144.7 1652.63   4
   3  -6  -8 35650.0 895.094   3
   3   6  -8 34448.8 1442.37   4
  -3   6   7 19441.0 1175.97   4
   3  -6  -7 19275.4 640.052   3
  -3   6   6 46226.3 1706.72   4
   3   6  -5 112788. 2163.92   4
   3   6  -4 101745. 1902.57   4
  -3  -6   4 98930.4 1627.57   1
  -3  -6   3 39047.4 922.380   1
   3   6  -3 38584.6 1081.92   4
  -3   6   3 40556.1 1313.10   1
   3   6  -2 94275.5 1501.34   4
  -3   6   2 91051.2 1936.71   1
  -3  -6   2 92200.7 1277.38   1
  -3  -6   1 81289.0 1099.76   1
   3   6  -1 81401.2 1206.12   4
   3   6  -1 77791.7 862.699   2
  -3   6   1 79781.0 1810.80   1
  -3   6   0 113955. 2170.23   1
   3  -6   0 111430. 2116.84   1
   3   6   0 109712. 1325.13   2
   3   6   1 58882.8 966.914   1
  -3   6  -1 55441.2 1546.09   1
   3  -6   1 57498.1 1540.08   1
   3   6   1 58455.6 1133.39   2
  -3   6  -2 69226.0 1769.56   1
   3   6   2 70657.8 1099.01   1
   3  -6   2 67706.4 1679.48   1
   3   6   2 71020.5 1409.35   2
  -3   6  -3 74415.1 1878.64   1
   3   6   3 74815.7 1600.37   2
   3  -6   3 76089.9 1818.32   1
   3  -6   4 214084. 3148.87   1
   3   6   4 212465. 2910.34   2
   3  -6   5 59554.4 1726.59   1
   3   6   5 57324.6 1628.65   2
   3  -6   6 94195.7 2255.95   1
  -3  -6  -6 86569.3 1027.52   4
   3   6   6 95152.2 2212.34   2
  -3  -6  -6 93070.2 2443.03   3
  -3   6  -7 50462.1 1793.79   2
   3  -6   7 50479.4 1713.86   1
  -3  -6  -7 50415.2 976.732   4
   3   6   7 49690.7 1703.48   2
  -3  -6  -7 47532.2 1828.97   3
   3  -6   8 59154.7 1924.92   1
  -3   6  -8 61027.1 2046.55   2
  -3  -6  -8 58111.9 1211.79   4
   3   6   8 57899.6 1927.68   2
  -3  -6  -8 58419.0 2068.65   3
   3  -6   8 60682.6 1924.60   2
   3  -6   9 46556.4 1743.20   2
  -3  -6  -9 43636.6 1851.66   3
  -3   6  -9 47517.9 1886.60   2
   3  -6   9 44198.7 1726.66   1
  -3  -6  -9 43858.4 1179.55   4
   3   6   9 45424.3 1800.35   2
   3  -6  10 14279.9 1037.17   2
  -3  -6 -10 13249.0 718.232   4
  -3   6 -10 14464.1 1111.51   2
   3   6  10 13716.5 1061.62   2
  -3  -6 -10 12747.4 1091.96   3
  -3  -6 -11 24062.4 1031.86   4
  -3   6 -11 24030.3 1470.16   2
   3   6  11 23074.8 1414.08   2
  -3  -6 -12 25572.6 1150.11   4
  -3   6 -12 24616.0 1527.66   2
   3  -6  12 25476.0 1583.69   3
  -3  -6 -13 9550.73 800.564   4
   3  -6  13 9548.23 1063.07   3
  -3   6 -13 9170.74 1018.56   2
  -3  -6 -14 12853.7 937.403   4
   3  -6  14 15427.0 1352.45   3
  -3   6 -14 13331.0 1251.28   2
  -3   6 -15 4286.22 782.392   2
  -3  -6 -15 3856.71 529.316   4
   3  -6  15 3276.70 729.872   3
  -3   6 -16 6561.98 980.961   2
   3  -6  16 8088.34 1120.93   3
  -3   6 -17 5875.31 963.643   2
   3  -6  17 5502.85 947.911   3
  -3   6 -18 310.039 385.163   2
   3  -6  18-365.450 516.422   3
   3  -6  19 273.556 411.344   3
  -3   6 -19 1243.23 538.134   2
  -3   7  19 12426.8 1373.77   4
  -3  -7  19 13451.6 1237.45   3
  -3   7  18 23207.9 1794.74   4
  -3   7  17 24557.2 1795.85   4
  -3   7  16 11950.2 1295.97   4
  -3  -7  15 8716.29 738.199   2
  -3   7  15 9369.21 1092.45   4
  -3  -7  14 37990.1 1399.99   2
  -3   7  14 37495.1 2019.53   4
  -3  -7  13 65481.8 1729.62   2
  -3   7  13 65354.8 2580.02   4
  -3  -7  12 108499. 2053.08   2
  -3   7  12 107458. 3156.89   4
  -3  -7  11 28731.6 994.761   2
   3   7 -11 31623.1 1631.89   4
  -3   7  11 29566.8 1634.77   4
   3  -7 -11 29962.0 1019.10   3
  -3  -7  10 16515.2 679.439   2
   3   7 -10 17560.4 1161.36   4
  -3   7  10 15428.5 1172.02   4
   3  -7 -10 16852.0 732.338   3
  -3  -7   9 37851.4 926.053   2
   3   7  -9 36320.4 1586.44   4
   3  -7  -9 37769.7 1055.48   3
  -3   7   9 37320.4 1729.16   4
   3   7  -8 99001.5 2475.61   4
  -3   7   8 102834. 2780.00   4
   3  -7  -8 103191. 1695.53   3
   3   7  -7 53995.8 1726.35   4
  -3   7   7 49878.5 1887.72   4
  -3   7   6 27383.0 1358.39   4
   3   7  -5 62481.3 1639.43   4
  -3  -7   5 64350.4 1484.67   1
  -3  -7   4 18043.0 732.852   1
   3   7  -4 18252.5 828.486   4
  -3   7   4 18717.7 968.520   1
  -3  -7   3 37679.2 971.230   1
   3   7  -3 37952.0 1088.26   4
  -3   7   3 38710.0 1359.57   1
  -3  -7   2 624.518 168.287   1
  -3   7   2 495.261 272.361   1
   3   7  -2 750.308 178.078   4
   3   7  -1 27985.2 618.322   2
   3   7  -1 27608.9 723.986   4
  -3   7   1 29930.4 1187.07   1
   3  -7   0 397.526 225.425   1
   3   7   0 361.427 127.168   1
   3   7   0 511.549 136.712   2
   3   7   0 433.424 84.7448   4
  -3   7   0 392.576 251.569   1
   3   7   1 10665.3 523.431   2
   3   7   1 9905.81 465.682   1
  -3   7  -1 10259.5 725.224   1
   3  -7   1 10174.2 707.809   1
   3   7   2 11431.7 605.911   2
  -3   7  -2 11595.8 781.415   1
   3  -7   2 12010.9 756.377   1
   3   7   2 11259.2 511.028   1
   3  -7   3 411.020 202.635   1
   3   7   3 143.396 198.565   2
  -3   7  -3 634.010 258.028   1
   3   7   3 22.8490 121.817   1
   3   7   4 921.244 241.336   2
   3  -7   4 735.759 290.482   1
   3  -7   5-1.23280 219.818   1
   3   7   5-21.4555 112.433   2
  -3  -7  -6 387.341 329.315   3
   3   7   6 267.655 237.983   2
  -3   7  -6 47.2294 241.589   2
   3  -7   6 223.288 242.390   1
  -3  -7  -7 794.635 372.196   3
   3   7   7 931.701 270.346   2
  -3   7  -7-58.2385 306.522   2
   3  -7   7 1012.17 302.813   1
  -3  -7  -8 692.861 392.044   3
   3   7   8 1048.27 362.648   2
   3  -7   8 1506.78 379.281   1
  -3   7  -8 862.339 338.872   2
  -3   7  -9 7473.35 792.126   2
   3  -7   9 8001.60 786.855   1
  -3  -7  -9 8088.61 502.479   4
  -3  -7  -9 8099.44 848.034   3
   3   7   9 7859.63 775.721   2
   3   7  10 672.585 343.329   2
  -3  -7 -10 340.477 168.311   4
  -3   7 -10 412.424 381.610   2
  -3  -7 -11 6690.81 563.093   4
  -3   7 -11 6099.28 830.693   2
  -3  -7 -12 8349.57 656.800   4
  -3   7 -12 8583.01 956.621   2
  -3   7 -13 24041.8 1603.44   2
  -3  -7 -13 20814.9 1086.41   4
  -3   7 -14 2888.55 639.145   2
  -3  -7 -14 3562.11 521.890   4
   3  -7  14 3103.88 658.341   3
  -3  -7 -15 11488.5 938.707   4
   3  -7  15 10586.8 1217.66   3
  -3   7 -15 13714.4 1340.16   2
  -3   7 -16 2791.69 689.406   2
   3  -7  16 3043.24 688.723   3
  -3   7 -17 10203.8 1227.85   2
   3  -7  17 9108.57 1239.51   3
  -3   7 -18 1616.71 561.007   2
   3  -7  18 375.692 495.915   3
   3  -7  19 8593.52 1268.96   3
  -3   7 -19 8160.33 1161.39   2
  -3   8  19 2029.46 679.456   4
  -3   8  18 4185.76 845.246   4
  -3   8  17-182.970 376.118   4
  -3   8  16 258.473 360.831   4
  -3   8  15-172.280 379.820   4
  -3  -8  14 5302.71 534.753   2
  -3   8  14 4369.78 797.401   4
  -3  -8  13 3560.37 435.031   2
  -3   8  13 2575.50 618.943   4
  -3  -8  12 43.0124 203.125   2
  -3   8  12-148.727 453.499   4
   3  -8 -12 19.1644 202.846   3
   3  -8 -11 403.115 188.145   3
  -3   8  11 774.332 446.243   4
   3  -8 -10 4170.33 429.386   3
  -3   8  10 4603.47 696.993   4
   3   8 -10 4662.76 637.922   4
   3   8  -9 35749.7 1600.88   4
  -3   8   9 37103.3 1756.61   4
   3  -8  -9 35331.5 1132.01   3
   3   8  -8 760.746 272.844   4
  -3   8   8 566.920 358.693   4
  -3  -8   7 3616.04 434.096   1
  -3   8   7 4184.68 627.403   4
   3   8  -7 3255.23 455.524   4
  -3  -8   6 3761.77 439.049   1
  -3   8   6 3265.22 516.020   4
  -3  -8   5 43410.5 1273.97   1
   3   8  -5 45169.3 1409.97   4
  -3   8   5 45094.8 1590.34   1
   3   8  -4 103.308 166.445   4
  -3   8   4-89.8967 263.319   1
  -3  -8   4 161.919 172.704   1
   3   8  -3 18346.5 768.056   4
   3   8  -3 17764.2 357.779   2
  -3   8   3 17925.1 1000.53   1
  -3  -8   3 18895.0 746.129   1
  -3   8   2 2745.12 451.537   1
   3   8  -2 3125.15 300.124   4
  -3  -8   2 3241.79 311.502   1
   3   8  -1 42988.0 920.480   4
  -3   8   1 42380.9 1483.02   1
   3   8   0 1120.26 169.875   2
   3   8   0 986.200 120.752   4
   3   8   0 1089.17 200.597   1
  -3   8   0 969.520 317.161   1
   3   8   1 12467.2 589.491   1
   3   8   1 14037.8 651.000   2
  -3   8  -1 13553.5 873.436   1
   3  -8   1 13590.4 851.378   1
   3   8   2 17463.3 783.086   2
  -3   8  -2 18646.2 1039.88   1
   3  -8   2 17275.5 975.347   1
   3   8   2 17120.4 683.008   1
   3   8   3 33347.7 1178.26   2
  -3   8  -3 36930.4 1474.27   1
   3   8   3 35605.2 1008.55   1
   3  -8   3 36946.2 1416.40   1
   3   8   4 7704.19 621.971   2
  -3   8  -4 6859.69 671.132   2
   3   8   4 7048.15 477.777   1
   3  -8   4 7320.75 663.516   1
   3  -8   5 69960.1 2015.61   1
   3   8   5 69770.4 1914.62   2
  -3   8  -5 69303.8 2073.81   2
   3   8   6 33089.4 1394.19   2
   3  -8   6 36639.7 1502.18   1
  -3   8  -6 35097.8 1537.29   2
   3   8   7 25133.6 1293.81   2
   3  -8   7 27775.4 1360.05   1
  -3   8  -7 25033.8 1341.02   2
  -3  -8  -7 27590.6 1471.88   3
   3  -8   8 24000.0 1307.29   1
  -3   8  -8 21350.9 1283.56   2
  -3  -8  -8 21246.9 1332.61   3
   3   8   8 23080.8 1290.85   2
  -3   8  -9 18782.9 1250.85   2
   3   8   9 19942.2 1240.53   2
  -3   8 -10 26345.1 1549.05   2
   3   8  10 26545.8 1501.24   2
  -3   8 -11 12120.6 1103.22   2
  -3   8 -12 26767.1 1685.66   2
  -3  -8 -12 27451.6 1123.52   4
  -3  -8 -13 24182.1 1133.00   4
  -3   8 -13 27694.5 1744.51   2
  -3   8 -14 8783.61 1099.24   2
  -3  -8 -14 8983.54 803.001   4
   3  -8  15 14926.5 1441.25   3
  -3   8 -15 15536.8 1465.89   2
  -3   8 -16 9858.49 1258.36   2
   3  -8  16 9368.66 1206.50   3
  -3   8 -17 5491.55 961.925   2
   3  -8  17 4376.14 792.919   3
  -3   8 -18 5228.57 934.299   2
   3  -8  18 7746.30 1139.96   3
  -3   8 -19 9655.69 1255.21   2
  -3   9  18 18565.8 1671.46   4
  -3   9  17 383.846 440.538   4
  -3   9  16 16772.4 1443.90   4
  -3   9  15 464.946 451.342   4
  -3   9  14 17650.7 1463.64   4
  -3   9  13 3337.25 683.492   4
   3  -9 -13 2926.81 427.512   3
  -3   9  12 36370.7 1917.85   4
   3  -9 -12 35239.2 1287.25   3
   3  -9 -11 1674.17 306.703   3
  -3   9  11 1723.18 522.512   4
   3   9 -10 11846.7 970.499   4
  -3   9  10 13794.2 1167.69   4
   3  -9 -10 13924.5 807.344   3
   3   9  -9 15091.2 1069.37   4
  -3   9   9 17389.3 1259.75   4
  -3  -9   9 15944.7 1005.21   1
   3  -9  -9 18159.9 869.088   3
  -3  -9   8 19351.9 1049.91   1
   3   9  -8 20380.4 1182.19   4
  -3   9   8 18605.4 1260.54   4
   3   9  -7 3216.33 267.732   2
  -3  -9   7 3553.82 461.173   1
   3   9  -7 4167.43 486.328   4
   3   9  -6 23501.6 586.600   2
  -3   9   6 24090.3 1243.26   1
  -3  -9   6 24196.5 1050.69   1
  -3  -9   5 11446.3 688.494   1
  -3   9   5 10800.5 844.891   1
   3   9  -5 10772.9 363.782   2
   3   9  -4 33381.6 1160.11   4
  -3   9   4 32926.8 1404.09   1
   3   9  -4 31795.2 605.068   2
  -3  -9   4 33521.7 1112.42   1
  -3   9   3 3820.03 544.260   1
   3   9  -3 3636.67 228.265   2
   3   9  -3 3838.37 386.044   4
  -3  -9   3 3550.69 371.723   1
   3   9  -2 23682.7 809.195   4
  -3  -9   2 24285.0 870.120   1
  -3   9   2 24257.4 1192.97   1
   3   9  -1 5130.78 340.004   4
  -3   9   1 4388.27 549.994   1
   3   9   0 6035.90 458.993   1
  -3   9   0 5525.03 609.406   1
   3   9   0 6213.11 305.043   4
   3   9   1 5795.82 446.297   1
  -3   9  -1 4734.35 587.529   1
   3  -9   1 4991.86 569.248   1
   3   9   2 877.612 205.344   1
  -3   9  -2 1706.98 413.449   1
   3   9   2 1220.10 241.889   2
   3  -9   2 930.600 326.403   1
  -3   9  -3 22295.0 1172.11   2
   3   9   3 22444.5 1002.85   2
  -3   9  -3 23776.9 1255.87   1
   3   9   3 24052.1 897.217   1
   3  -9   3 23224.2 1173.98   1
  -3   9  -4 33.3795 257.815   2
   3   9   4 334.302 238.349   2
   3  -9   4 198.093 267.453   1
   3   9   4-79.7040 154.113   1
   3   9   5 10089.0 782.369   2
  -3   9  -5 11676.1 914.561   2
   3  -9   5 9874.63 824.683   1
   3  -9   6-1.52217 174.139   1
   3   9   6 157.436 136.753   2
   3   9   7 11873.3 939.416   2
   3  -9   7 14236.0 1028.24   1
  -3   9  -7 12826.7 1017.18   2
   3   9   8 107.752 211.535   2
  -3   9  -8 19.9655 218.073   2
   3   9   9 5012.43 673.033   2
  -3   9  -9 4626.08 679.645   2
  -3   9 -10 2499.20 527.283   2
  -3   9 -11 656.346 469.130   2
  -3   9 -12 2296.59 638.481   2
  -3   9 -13 119.209 447.399   2
  -3   9 -14 3280.25 777.581   2
  -3   9 -15 1338.09 481.246   2
  -3   9 -16 10972.0 1228.64   2
   3  -9  16 8949.43 1156.25   3
  -3   9 -17 5046.61 863.256   2
   3  -9  17 4122.38 949.358   3
  -3   9 -18 2005.78 680.179   2
  -3  10  18-1102.90 652.786   4
  -3  10  17 3070.14 819.136   4
  -3  10  16-512.083 481.909   4
  -3  10  15 210.832 435.540   4
  -3  10  14 610.341 377.785   4
  -3  10  13-366.723 326.290   4
   3 -10 -12-344.382 195.468   3
  -3  10  12 52.5865 290.412   4
   3 -10 -11 502.867 277.017   3
  -3  10  11 513.522 459.929   4
   3 -10 -10 759.657 251.929   3
   3  10 -10 437.366 262.490   4
  -3  10  10-10.8222 290.540   4
  -3 -10  10 896.586 330.007   1
   3  10  -9 475.780 166.618   2
   3  10  -9 588.767 218.367   4
  -3  10   9 313.174 384.965   4
  -3 -10   9 491.551 196.703   1
  -3 -10   8 3918.88 532.754   1
   3  10  -8 3342.09 292.091   2
   3  10  -8 3773.19 593.716   4
  -3  10   8 3415.20 612.333   4
   3  10  -7 499.655 297.200   4
  -3  10   7 638.013 325.036   1
  -3 -10   7-4.93029 146.602   1
   3  10  -7 374.667 114.581   2
  -3  10   7 635.935 386.602   4
  -3 -10   6 13835.5 838.583   1
  -3  10   6 12244.0 952.622   1
   3  10  -6 12055.4 475.950   2
  -3 -10   5 2180.24 364.510   1
   3  10  -5 2382.87 213.731   2
  -3  10   5 2780.89 472.151   1
   3  10  -4 4819.79 463.831   4
   3  10  -4 5298.51 299.772   2
  -3  10   4 4813.44 614.292   1
  -3 -10   4 5320.00 500.752   1
   3  10  -3 14442.7 511.775   2
   3  10  -3 14726.5 733.795   4
  -3 -10   3 14567.5 752.712   1
  -3  10   3 15429.7 1019.11   1
   3  10  -2 3801.01 364.650   4
  -3 -10   2 3885.57 400.894   1
  -3  10   2 4074.05 585.024   1
  -3  10   1 17636.4 1097.67   1
   3  10  -1 16903.0 640.620   4
  -3  10   0 3849.03 586.510   1
   3  10   0 3803.32 263.436   4
   3  10   0 3894.15 429.531   1
   3  10   1 53133.5 1423.92   1
  -3  10  -1 50785.4 1841.83   1
   3 -10   1 52633.7 1798.09   1
   3  10   2 1986.80 316.004   1
  -3  10  -2 2905.62 554.665   1
   3 -10   2 3263.72 478.054   1
  -3  10  -3 39684.1 1628.68   2
  -3  10  -3 37635.7 1656.48   1
   3 -10   3 39693.4 1597.63   1
   3  10   3 39427.3 1237.47   1
  -3  10  -4 1044.92 360.081   2
   3 -10   4 1523.41 390.743   1
   3  10   4 1386.95 324.341   2
  -3  10  -5 53442.9 1949.13   2
   3  10   5 51999.9 1779.59   2
   3 -10   5 51165.6 1876.09   1
   3  10   6 72.5228 269.183   2
  -3  10  -6-344.672 265.590   2
   3 -10   6 275.169 350.807   1
   3  10   7 18462.3 1187.92   2
  -3  10  -7 17009.7 1176.74   2
   3  10   8 20665.1 1305.47   2
  -3  10  -8 21514.9 1355.97   2
   3  10   9 36430.0 1770.13   2
  -3  10  -9 36103.4 1799.97   2
  -3  10 -10 5570.55 795.970   2
  -3  10 -11 26355.8 1657.94   2
  -3  10 -12 6177.67 896.860   2
  -3  10 -13 31541.4 1961.24   2
  -3  10 -14 1851.30 577.201   2
  -3  10 -15 18614.4 1586.30   2
  -3  10 -16 3025.01 741.382   2
   3 -10  17 24666.3 2001.11   3
  -3  10 -17 24486.0 1933.82   2
  -3  10 -18 4616.49 961.138   2
  -3  11  18 9958.16 1291.60   4
  -3  11  17 1436.55 531.559   4
  -3  11  16 31353.8 2039.68   4
  -3  11  15-11.4780 219.419   4
  -3  11  14 15508.4 1427.75   4
  -3  11  13 3682.07 790.439   4
  -3  11  12 18925.8 1483.08   4
   3 -11 -11 3862.18 494.936   3
  -3  11  11 2959.63 662.471   4
   3  11 -10 22567.7 904.264   2
  -3 -11  10 24958.8 1359.55   1
  -3  11  10 22316.0 1529.54   4
   3 -11 -10 23198.0 1119.52   3
   3  11  -9 1672.12 409.012   4
   3  11  -9 1198.47 234.351   2
  -3 -11   9 2080.62 374.228   1
  -3  11   9 1103.45 440.358   4
  -3  11   8 31418.5 1597.07   1
  -3 -11   8 33477.7 1451.08   1
   3  11  -8 32415.3 1519.69   4
  -3  11   8 31949.8 1719.52   4
   3  11  -8 32362.6 937.450   2
  -3 -11   7 153.272 117.299   1
   3  11  -7 239.093 109.363   2
   3  11  -7 413.119 171.010   4
  -3  11   7 126.891 284.424   4
  -3  11   7 92.8438 308.645   1
  -3 -11   6 10623.8 764.542   1
   3  11  -6 10820.6 799.753   4
   3  11  -6 11170.9 504.415   2
  -3  11   6 11142.0 947.696   1
  -3  11   5-269.471 367.804   1
  -3 -11   5 100.272 132.381   1
   3  11  -5-138.943 98.8786   2
   3  11  -4 29783.4 786.593   2
   3  11  -4 27628.1 1110.22   4
  -3  11   4 29406.4 1449.22   1
  -3 -11   4 28675.7 1146.20   1
  -3  11   3 375.375 328.219   1
   3  11  -3 701.834 177.861   4
   3  11  -3 221.656 104.982   2
  -3 -11   3 422.255 250.851   1
   3  11  -2 30077.2 995.837   4
  -3 -11   2 29993.8 1105.46   1
  -3  11   2 29403.2 1430.82   1
  -3  11   1 8930.93 836.353   1
   3  11  -1 10540.7 536.429   4
  -3  11   0 49447.8 1870.39   1
   3  11   0 49863.9 990.956   4
   3  11   1 4695.62 248.948   4
   3 -11   1 5418.18 659.614   1
  -3  11  -1 4488.40 638.879   1
   3 -11   2 19173.4 1164.60   1
  -3  11  -2 18636.1 1207.38   1
  -3  11  -3 31741.2 1518.60   2
  -3  11  -3 27624.7 1488.19   1
   3 -11   3 28373.5 1424.90   1
  -3  11  -4 14662.2 1060.07   2
  -3  11  -5 9164.61 878.290   2
   3  11   5 10880.9 854.642   2
   3  11   5 9613.02 692.102   1
  -3  11  -6-103.467 349.849   2
   3  11   6-19.7327 208.058   2
   3  11   6-82.0166 220.990   1
   3  11   7 9389.88 905.530   2
  -3  11  -7 8253.90 879.679   2
   3  11   8 5295.66 730.129   2
  -3  11  -8 6018.57 820.277   2
  -3  11  -9 11900.4 1098.76   2
  -3  11 -10 2048.66 536.659   2
  -3  11 -11 1335.45 532.992   2
  -3  11 -12 9815.06 1149.83   2
  -3  11 -13 1830.44 456.755   2
  -3  11 -14 6344.91 966.419   2
  -3  11 -15 1239.23 615.394   2
  -3  11 -16 23073.1 1837.87   2
  -3  11 -17 704.951 326.117   2
  -3  12  17 4416.44 894.591   4
  -3  12  16-819.649 471.631   4
  -3  12  15 2627.82 708.318   4
  -3  12  14-409.793 506.285   4
  -3  12  13-379.624 382.971   4
  -3  12  12-359.452 355.968   4
   3 -12 -11 491.246 299.467   3
   3  12 -11 415.673 215.976   2
  -3  12  11 492.489 442.411   4
   3  12 -10 991.885 268.208   2
  -3  12  10 2131.77 587.886   4
   3  12  -9 7177.66 516.914   2
  -3 -12   9 7916.98 773.979   1
   3  12  -9 7496.18 813.822   4
  -3  12   9 7492.23 867.740   1
  -3  12   9 5542.89 814.407   4
  -3 -12   8 175.051 244.130   1
   3  12  -8 171.089 154.958   2
   3  12  -8-278.575 222.498   4
  -3  12   8 344.410 268.735   4
  -3  12   8-309.253 415.564   1
  -3 -12   7 7458.61 707.564   1
   3  12  -7 7415.32 726.478   4
  -3  12   7 8042.18 876.844   1
  -3  12   7 6794.66 834.068   4
   3  12  -7 7075.22 460.659   2
   3  12  -6 766.848 221.123   4
  -3 -12   6 552.787 258.526   1
   3  12  -6 930.174 188.846   2
  -3  12   6 1148.09 444.298   1
   3  12  -5 16022.6 947.172   4
   3  12  -5 16875.5 660.175   2
  -3  12   5 14597.6 1110.97   1
  -3 -12   5 16236.0 944.363   1
  -3 -12   4-41.4321 145.764   1
  -3  12   4 152.382 306.040   1
   3  12  -4-103.324 104.852   2
   3  12  -3 20878.3 748.811   2
   3  12  -3 20284.8 914.536   4
  -3 -12   3 20509.6 996.365   1
  -3  12   3 18670.2 1209.33   1
   3  12  -2 155.508 136.355   4
  -3  12   2-858.910 448.525   1
  -3  12   1 32854.8 1605.15   1
   3  12  -1 29742.8 929.554   4
  -3  12   0-123.265 403.699   1
   3  12   0 147.319 125.801   4
   3  12   1 40917.1 802.814   4
  -3  12  -1 45042.8 1901.19   1
  -3  12  -2 987.850 447.600   1
   3  12   3 75650.4 1939.81   1
  -3  12  -3 70560.0 2456.28   1
  -3  12  -4 2979.05 528.922   2
   3  12   4 4255.11 509.025   1
  -3  12  -5 34387.2 1681.23   2
   3  12   5 31865.0 1297.16   1
  -3  12  -6 1537.35 476.319   2
   3  12   6 572.124 358.968   2
   3  12   6 1532.39 363.158   1
   3  12   7 87239.2 2687.65   2
   3  12   7 89502.4 2272.00   1
  -3  12  -8 803.407 509.773   2
  -3  12  -9 88582.4 2935.56   2
  -3  12 -10 2757.61 652.299   2
  -3  12 -11 54919.1 2477.99   2
  -3  12 -12 481.483 461.483   2
  -3  12 -13 42089.5 2300.28   2
  -3  12 -14 252.422 373.722   2
  -3  12 -15 17566.2 1664.34   2
  -3  12 -16-60.6683 275.468   2
  -3  12 -17 8509.39 1312.60   2
  -3  13  16 41563.9 2412.31   4
  -3  13  15 2094.59 569.531   4
  -3  13  14 35538.3 2176.28   4
  -3  13  13-118.182 326.690   4
  -3  13  12 32394.3 1980.40   4
  -3  13  11-545.503 466.187   4
   3  13 -10 53173.5 1450.41   2
  -3  13  10 52426.8 2385.41   4
  -3  13  10 53720.7 2316.80   1
  -3  13   9 4999.40 738.080   4
   3  13  -9 3302.67 392.685   2
  -3  13   9 4962.31 807.117   1
  -3 -13   8 37526.9 1651.43   1
   3  13  -8 38581.7 1726.79   4
  -3  13   8 39618.0 2012.25   4
  -3  13   8 40040.4 1939.58   1
   3  13  -8 39298.1 1143.17   2
  -3 -13   7-303.299 304.569   1
  -3  13   7 1147.51 440.938   4
   3  13  -7 1196.90 330.370   4
   3  13  -7 364.354 161.731   2
  -3  13   7 141.293 435.587   1
   3  13  -6 41972.3 1634.70   4
   3  13  -6 43439.5 1146.24   2
  -3 -13   6 41836.3 1620.98   1
  -3 -13   5-333.061 198.395   1
  -3  13   5 1.93377 355.637   1
   3  13  -5 54.5489 63.3265   4
   3  13  -5-265.916 170.992   2
   3  13  -4 30691.0 960.397   2
  -3 -13   4 31235.5 1324.19   1
  -3  13   4 31949.9 1656.55   1
   3  13  -3-4.96856 157.530   2
   3  13  -3 318.851 126.825   4
  -3  13   3-255.869 335.298   1
  -3 -13   3 270.271 204.670   1
   3  13  -2 11074.2 673.412   4
  -3  13   2 11282.8 1031.40   1
  -3  13   1-89.2987 441.659   1
   3  13  -1 434.264 122.864   4
   3  13   0 21508.4 745.629   4
   3  13   0 20247.1 1111.84   1
   3  13   1 2072.91 223.608   4
  -3  13  -1 1673.57 581.684   1
   3  13   1 1997.94 434.077   1
   3  13   2 6030.02 619.056   1
   3  13   2 5183.91 253.953   4
  -3  13  -3 346.675 439.748   1
   3  13   3-94.1895 266.886   1
  -3  13  -4 1493.13 469.881   2
   3  13   4 1316.99 335.716   1
  -3  13  -5 6082.74 768.145   2
   3  13   5 6714.97 693.377   1
   3  13   6 384.238 291.760   1
   3  13   6 435.577 215.372   2
  -3  13  -6 961.551 485.120   2
  -3  13  -7 145.481 350.818   2
   3  13   7 38.8169 428.880   2
   3  13   7-227.324 304.650   1
  -3  13  -8 94.3059 418.119   2
   3  13   8 1146.06 389.706   1
  -3  13  -9 668.620 414.472   2
   3  13   9 361.648 330.905   1
  -3  13 -10 8822.74 1075.10   2
  -3  13 -11 252.487 390.341   2
  -3  13 -12 13740.5 1385.16   2
  -3  13 -13 2201.64 703.699   2
  -3  13 -14 22581.1 1828.88   2
  -3  13 -15 2529.33 656.883   2
  -3  13 -16 18792.2 1665.13   2
  -3  14  16 302.695 485.054   4
  -3  14  15 424.344 565.543   4
  -3  14  14-115.508 287.938   4
  -3  14  13 184.085 487.336   4
  -3  14  12 1375.71 553.620   1
  -3  14  12 1011.67 509.729   4
  -3  14  11 6305.56 978.526   4
  -3  14  11 6492.83 940.803   1
  -3  14  10 1018.14 600.777   4
  -3  14  10 269.118 442.477   1
  -3  14   9 9971.52 1084.48   1
  -3  14   9 7541.94 943.998   4
   3  14  -8 345.472 235.256   2
  -3  14   8 50.7834 355.009   4
  -3  14   8 692.164 540.964   1
   3  14  -7 30541.4 1540.68   4
   3  14  -7 33039.8 1090.09   2
  -3  14   7 30038.9 1771.88   4
  -3  14   7 30946.1 1760.35   1
  -3 -14   6 365.637 253.902   1
  -3  14   6 408.137 437.941   1
   3  14  -6 264.375 141.435   4
   3  14  -6 466.726 209.868   2
   3  14  -5 45486.7 1669.76   4
   3  14  -5 50001.1 1313.60   2
  -3 -14   5 49073.7 1763.32   1
  -3  14   5 48098.7 2130.45   1
   3  14  -4 1731.94 326.375   4
   3  14  -4 1394.13 270.191   2
  -3  14   4 1961.74 609.847   1
  -3 -14   4 1573.14 439.793   1
   3  14  -3 52899.0 1372.95   2
  -3  14   3 50789.9 2162.63   1
  -3  14   2-255.119 473.066   1
   3  14  -2 902.596 232.156   4
  -3  14   1 89407.1 2854.59   1
   3  14  -1 89211.9 1749.59   4
   3  14   0 380.701 158.922   4
   3  14   0 40.1587 317.163   1
  -3  14  -1 81442.1 2777.33   1
   3  14   1 79048.3 1308.70   4
   3  14   2 127.793 66.5661   4
   3  14   2 90.5364 66.4391   4
   3  14   3 72546.9 2134.35   1
  -3  14  -3 70748.7 2508.57   2
  -3  14  -3 72593.0 2709.55   1
  -3  14  -4 487.849 381.209   2
   3  14   4 363.166 294.323   1
  -3  14  -5 64929.9 2477.28   2
   3  14   5 61837.0 2007.44   1
   3  14   6 957.136 360.268   1
  -3  14  -6 1201.64 494.857   2
  -3  14  -7 88632.6 2953.64   2
   3  14   7 86666.1 2439.60   1
  -3  14  -8 9420.84 1062.45   2
   3  14   8 9691.92 886.005   1
   3  14   9 26225.0 1413.84   1
  -3  14  -9 24681.1 1654.81   2
  -3  14 -10 2067.65 629.821   2
   3  14  10 2194.74 493.895   1
  -3  14 -11 22753.0 1716.16   2
  -3  14 -12 4826.80 840.815   2
  -3  14 -13 18594.3 1654.94   2
  -3  14 -14-603.470 609.159   2
  -3  14 -15 6179.12 1036.66   2
  -3  15  15 1147.16 461.073   4
  -3  15  14 21134.2 1728.07   4
  -3  15  13 716.012 541.225   4
  -3  15  12 25798.9 1793.78   1
  -3  15  12 21228.7 1714.21   4
  -3  15  11 11.2743 355.502   4
  -3  15  11 999.932 475.575   1
  -3  15  10 24156.9 1746.15   4
  -3  15  10 26664.1 1766.45   1
  -3  15   9 122.906 323.569   1
  -3  15   9 461.972 442.273   4
  -3  15   8 31473.5 1910.03   4
  -3  15   8 32106.7 1890.87   1
  -3  15   7-565.106 538.100   1
  -3  15   7-450.995 320.079   4
   3  15  -6 37339.6 1630.61   4
   3  15  -6 38319.1 1227.42   2
  -3  15   6 35770.3 1944.48   1
   3  15  -5 7987.96 575.549   2
   3  15  -5 9067.91 797.990   4
  -3  15   5 8092.60 1014.62   1
   3  15  -4 34129.0 1160.89   2
   3  15  -4 32263.9 1366.47   4
  -3 -15   4 31508.2 1458.99   1
  -3  15   3 162.404 473.373   1
  -3  15   2 12898.5 1189.52   1
  -3  15   1 1398.49 584.289   1
   3  15  -1 1488.29 258.882   4
   3  15   0 1047.43 202.879   4
   3  15   0 983.710 370.910   1
  -3  15   0 1500.89 555.656   1
   3  15   1 7478.43 446.010   4
  -3  15  -1 6577.34 918.635   1
   3  15   1 6774.82 714.816   1
   3  15   2-218.618 321.066   1
   3  15   2 135.858 56.4576   4
  -3  15  -3 1522.97 633.326   1
  -3  15  -3 3057.97 621.759   2
   3  15   3 1885.45 418.265   1
  -3  15  -4 1201.62 498.545   2
   3  15   4 1008.30 376.824   1
  -3  15  -5 2896.30 616.995   2
   3  15   5 2782.72 509.997   1
   3  15   6 1481.10 406.117   1
  -3  15  -6 1986.66 626.463   2
   3  15   7 5646.58 720.905   1
  -3  15  -7 7720.83 961.002   2
  -3  15  -8 5747.10 818.760   2
   3  15   8 6833.97 740.988   1
  -3  15  -9 1444.81 584.678   2
   3  15   9 1592.40 417.243   1
  -3  15 -10 3620.72 765.998   2
   3  15  10 3831.44 600.903   1
  -3  15 -11 426.503 401.679   2
   3  15  11 982.790 377.952   1
  -3  15 -12 15629.6 1536.78   2
   3  15  12 15525.0 1236.72   1
  -3  15 -13 232.852 586.283   2
  -3  15 -14 13687.9 1486.36   2
  -3  16  14 482.052 408.688   4
  -3  16  13 1224.82 599.744   4
  -3  16  12 526.011 568.591   4
  -3  16  11 4150.36 854.375   4
  -3  16  11 6882.44 984.880   1
  -3  16  10 4440.78 849.781   1
  -3  16  10 3310.08 742.945   4
  -3  16   9 7526.80 1019.28   1
  -3  16   9 5611.61 892.505   4
  -3  16   8 1928.12 607.468   1
  -3  16   8 3482.05 756.297   4
  -3  16   7 18709.7 1466.65   4
  -3  16   7 19208.4 1478.17   1
  -3  16   6 545.236 421.275   1
  -3  16   5 23352.9 1601.35   1
  -3  16   4 1090.89 526.932   1
  -3  16   3 47578.3 2270.21   1
  -3  16   2 642.772 529.454   1
  -3  16   1 50362.0 2346.98   1
  -3  16   0 9267.26 1123.05   1
   3  16   0 7243.86 822.670   1
  -3  16  -1 44348.8 2258.71   1
   3  16   1 41449.6 1819.03   1
   3  16   2 920.208 449.051   1
  -3  16  -2 702.842 607.937   1
  -3  16  -3 43369.6 2108.38   2
   3  16   3 43546.2 1840.12   1
  -3  16  -3 48370.9 2391.89   1
   3  16   4 6521.50 783.494   1
  -3  16  -4 7022.10 925.472   2
   3  16   5 34839.3 1652.23   1
  -3  16  -5 36439.4 1972.52   2
   3  16   6 2845.19 597.356   1
  -3  16  -6 3111.28 668.044   2
  -3  16  -7 10302.7 1094.34   2
   3  16   7 9111.85 854.240   1
   3  16   8 12178.8 1023.25   1
  -3  16  -8 11968.3 1226.22   2
  -3  16  -9 13126.0 1291.21   2
   3  16   9 11972.1 1040.77   1
   3  16  10-4.16723 206.127   1
  -3  16 -10-156.526 500.442   2
  -3  16 -11 1768.61 657.031   2
   3  16  11 1911.92 496.164   1
  -3  16 -12 8605.84 1188.96   2
   3  16  12 9223.74 969.999   1
   3  16  13 1291.31 381.344   1
  -3  16 -13 563.491 630.549   2
   3  16  14 5542.27 854.984   1
  -3  17  13 8002.42 1079.75   4
  -3  17  12 13867.6 1441.49   4
  -3  17  11 7318.44 1143.41   4
  -3  17  10 22584.6 1762.78   4
  -3  17   9 3368.90 710.938   1
  -3  17   9 3164.10 712.478   4
  -3  17   8 13592.5 1385.29   4
  -3  17   8 13979.1 1361.91   1
  -3  17   7 2574.91 539.524   1
  -3  17   7 3707.49 745.991   4
  -3  17   6 4605.39 774.022   1
  -3  17   5 4759.52 796.715   1
  -3  17   4 2105.97 532.528   1
  -3  17   3 4052.24 692.175   1
  -3  17   2 1248.50 487.395   1
  -3  17   1 504.491 427.015   1
  -3  17   0-29.4236 373.324   1
   3  17   1-256.438 206.697   1
  -3  17  -1 393.218 388.622   1
   3  17   2-265.440 199.014   1
  -3  17  -2-569.594 416.894   1
  -3  17  -3 1691.67 493.611   2
   3  17   3 860.947 269.807   1
   3  17   4 23.3210 247.847   1
  -3  17  -4 239.535 266.002   2
  -3  17  -5 460.469 465.785   2
   3  17   5 3.91185 137.397   1
  -3  17  -6-730.110 426.243   2
   3  17   6-313.591 234.720   1
   3  17   7-30.4761 251.334   1
  -3  17  -7 821.789 366.161   2
   3  17   8 2179.97 466.133   1
  -3  17  -8 1385.94 553.628   2
   3  17   9 1384.15 476.467   1
  -3  17  -9 1435.91 449.666   2
   3  17  10 3671.17 650.017   1
  -3  17 -10 2707.88 731.377   2
   3  17  11 635.769 382.659   1
  -3  17 -11-89.0571 333.383   2
  -3  17 -12 1100.09 594.290   2
   3  17  12 1314.39 440.098   1
   3  17  13-657.622 304.461   1
  -3  18  12 3961.49 885.719   4
  -3  18  11 1403.37 635.797   4
  -3  18  10 6403.82 1072.89   4
  -3  18   9 262.952 417.031   4
  -3  18   8 7575.53 1082.10   4
  -3  18   7 2766.17 622.671   1
  -3  18   7 2484.06 666.094   4
  -3  18   6 14125.3 1334.15   1
  -3  18   5 2612.48 626.868   1
  -3  18   4 19228.7 1542.44   1
  -3  18   3-307.365 354.402   1
  -3  18   2 15357.5 1427.32   1
  -3  18   1 934.110 524.302   1
  -3  18   0 18567.9 1572.51   1
  -3  18  -1 175.436 399.059   1
   3  18   1 86.3382 390.563   1
   3  18   2 10611.7 1037.98   1
  -3  18  -2 12963.4 1319.58   1
  -3  18  -3 2233.87 634.344   2
   3  18   3 2672.28 626.678   1
  -3  18  -4 13769.6 1283.31   2
   3  18   4 13527.7 1101.62   1
   3  18   5 4984.41 671.165   1
  -3  18  -5 4550.96 817.819   2
  -3  18  -6 7099.76 1011.29   2
   3  18   6 6617.58 838.795   1
  -3  18  -7 1900.51 624.309   2
   3  18   7 490.742 216.314   1
  -3  18  -8 5500.56 921.984   2
   3  18   8 4960.25 719.201   1
   3  18   9 3490.77 704.935   1
  -3  18  -9 3136.82 702.317   2
  -3  18 -10 8267.42 1236.64   2
   3  18  10 11171.2 1134.56   1
   3  18  11 9455.74 1081.52   1
  -3  19  10 440.819 521.753   4
  -3  19   9 20231.8 1741.39   4
  -3  19   8 1755.48 628.869   4
  -3  19   7 7898.40 1181.36   4
  -3  19   3 11063.5 1298.22   1
  -3  19   2-207.275 556.950   1
  -3  19   1 4307.29 890.222   1
  -3  19   0 2562.57 760.391   1
  -3  19  -1 2603.05 765.991   1
  -3  19  -2 390.562 382.759   2
   3  19   2-102.617 342.303   1
  -3  19  -2-494.237 519.102   1
  -3  19  -3 997.970 524.642   2
   3  19   3 1270.79 425.066   1
  -3  19  -4-118.938 306.204   2
   3  19   4-314.759 204.971   1
  -3  19  -5-2.89505 339.692   2
   3  19   5 478.185 247.506   1
   3  19   6 1472.77 575.522   1
  -3  19  -6 1163.52 526.243   2
  -3  19  -7-106.261 460.660   2
   3  19   7 1051.65 437.983   1
  -3  19  -8 513.577 305.371   2
   3  19   8-448.029 309.915   1
   3  19   9 3458.60 708.283   1
   3  19  10-5.09687 209.934   1
  -3  20   8 2289.59 772.665   4
  -3  20   7-420.215 576.835   4
  -3  20  -2 25326.3 1776.27   2
   3  20   2 19699.8 1447.50   1
  -3  20  -3 1614.95 641.900   2
   3  20   3 1156.34 419.595   1
   3  20   4 22880.2 1601.81   1
   3  20   5 1370.27 537.579   1
  -4   0  19-217.927 436.564   4
  -4   0  18 21508.3 1701.48   4
  -4   0  17 183.073 308.205   4
  -4   0  16 2303.78 591.878   4
  -4   0  15 188.821 172.086   3
  -4   0  15-377.296 328.303   2
  -4   0  15-282.481 362.748   4
  -4   0  14 8846.81 866.421   2
  -4   0  14 7711.54 914.694   4
  -4   0  14 10646.5 595.185   3
  -4   0  13-121.067 86.4124   3
  -4   0  13-119.059 165.945   2
  -4   0  13-283.203 392.766   4
  -4   0  12 7910.11 770.803   2
  -4   0  12 8466.66 860.869   4
  -4   0  12 7080.19 411.509   3
  -4   0  11-0.42745 91.6232   3
  -4   0  11-146.936 209.528   2
  -4   0  10 2434.88 542.331   4
   4   0 -10 2901.41 510.917   4
  -4   0  10 2035.82 193.859   3
  -4   0   9 32.7594 53.8141   3
  -4   0   9 189.864 284.544   4
   4   0  -9 14.6831 282.823   4
  -4   0   8 731.906 284.579   4
  -4   0   7-98.8146 261.711   4
  -4   0   6 597.850 291.870   4
  -4   0   5 38.7659 47.4857   3
  -4   0   5 57.1206 238.814   4
  -4   0   4 354.129 86.3862   3
  -4   0   4 301.692 244.062   4
  -4   0   3 6.26292 79.2059   3
  -4   0   3 182.120 200.203   4
  -4   0   2 45619.2 901.161   1
  -4   0   2 46704.9 1389.90   4
  -4   0   2 45104.0 986.564   3
  -4   0   1-77.2512 129.637   2
  -4   0   1-95.0078 90.8247   1
  -4   0   1 17.0507 117.234   3
  -4   0   0 82087.8 1542.76   2
  -4   0   0 84767.2 1135.44   1
  -4   0   0 81283.2 1578.22   3
  -4   0  -1-172.132 184.224   2
  -4   0  -1 59.3145 175.204   3
  -4   0  -2 67262.3 1559.12   2
  -4   0  -2 69311.6 1657.71   3
   4   0   2 71112.5 1107.55   1
   4   0   2 67965.8 1634.29   3
   4   0   3-152.488 201.973   3
   4   0   3 35.5085 89.0659   1
   4   0   3-73.9841 141.758   2
  -4   0  -3-4.61654 164.837   2
  -4   0  -3 45.0870 175.408   3
   4   0   4 96381.2 1975.51   2
   4   0   4 94327.1 1554.39   1
  -4   0  -4 96683.1 2095.90   2
  -4   0  -4 96902.1 2165.20   3
   4   0   5-25.8603 174.123   2
  -4   0  -5-229.794 237.919   3
  -4   0  -5 136.966 211.943   2
   4   0   6 134986. 2585.15   2
  -4   0  -6 134150. 2735.16   2
   4   0   6 137732. 2844.60   3
  -4   0  -7 25.5253 255.198   2
   4   0   7 340.663 282.017   3
   4   0   7 43.0600 207.129   2
   4   0   8 170521. 3202.67   2
  -4   0  -8 171019. 3410.40   2
   4   0   8 172344. 3454.26   3
   4   0   9 274.165 273.573   3
  -4   0  -9 141.949 262.005   2
   4   0   9 259.815 129.885   2
   4   0  10 79988.2 2558.58   3
  -4   0 -10 78921.2 2524.46   2
   4   0  10 79193.6 2378.37   2
   4   0  11 22.2852 350.604   3
  -4   0 -11 180.970 308.477   2
  -4   0 -11 16.1716 199.932   4
  -4   0 -12 141340. 3683.63   2
  -4   0 -12 143546. 3015.96   4
   4   0  12 142684. 3680.35   3
   4   0  13 665.623 538.563   3
  -4   0 -13 688.118 443.652   2
  -4   0 -13 723.476 294.931   4
  -4   0 -14 117201. 3606.29   2
   4   0  14 113657. 3499.41   3
   4   0  15 458.957 560.334   3
  -4   0 -15 504.813 532.750   2
  -4   0 -16 45411.9 2437.16   2
   4   0  16 45321.1 2407.40   3
   4   0  17 93.0686 555.382   3
  -4   0 -17-278.434 566.347   2
   4   0  18 16352.9 1566.03   3
   4   0  19 626.047 605.525   3
  -4  -1  19 8193.73 1130.61   4
  -4   1  19 6381.60 1036.32   4
  -4  -1  18-214.375 492.728   4
  -4   1  18 662.580 500.227   4
  -4  -1  17 7614.33 1052.45   4
  -4   1  17 6662.08 1007.64   4
  -4  -1  16 329.611 203.721   3
  -4  -1  16 319.460 469.186   4
  -4   1  16 1116.31 499.149   4
  -4  -1  15 35585.8 1949.45   4
  -4   1  15 34998.9 1958.72   4
  -4  -1  15 37244.7 1243.52   3
  -4  -1  15 34789.7 1669.74   2
  -4  -1  14 325.301 179.083   3
  -4  -1  14 342.448 325.057   2
  -4   1  14 349.726 329.723   2
  -4  -1  14 111.662 408.197   4
  -4   1  14 320.703 374.098   4
  -4  -1  13 12953.8 935.566   2
  -4   1  13 11789.7 995.288   2
  -4  -1  13 13198.6 1135.86   4
  -4   1  13 13385.4 1166.67   4
  -4  -1  13 13017.6 664.965   3
  -4  -1  12 367.174 214.387   2
  -4  -1  12 749.134 384.860   4
  -4   1  12 1324.66 431.233   4
  -4  -1  12 927.594 197.046   3
  -4  -1  11 64396.9 1869.13   2
  -4  -1  11 63658.2 2260.48   4
  -4   1  11 65651.0 2344.54   4
  -4  -1  11 66750.3 1304.87   3
  -4   1  10 22738.6 1370.45   4
  -4  -1  10 22445.0 1045.89   2
   4   1 -10 23649.8 1378.13   4
  -4  -1  10 22743.6 1307.79   4
  -4  -1  10 21183.1 689.348   3
  -4  -1   9 81477.0 2374.36   4
   4   1  -9 81328.4 2384.33   4
  -4   1   9 86147.3 2496.11   4
  -4   1   8 1687.58 425.880   4
   4   1  -8 2806.11 489.962   4
  -4  -1   8 2102.42 433.235   4
  -4  -1   7 90144.3 2307.18   4
  -4   1   7 88484.9 2366.21   4
   4   1  -7 89779.7 2299.36   4
  -4   1   6 8081.59 719.415   4
  -4  -1   6 6535.14 609.034   4
  -4   1   5 72382.2 1993.35   4
  -4  -1   5 73686.7 1925.10   4
  -4  -1   4 14652.6 825.835   4
  -4   1   4 14542.4 876.630   4
  -4  -1   3 195394. 2856.22   4
  -4   1   3 193979. 3020.40   4
  -4  -1   3 195158. 2051.63   3
  -4  -1   2-2.87953 119.219   3
  -4  -1   2 22.4724 105.921   2
  -4  -1   2 77.9718 85.1867   1
  -4  -1   2 43.5623 175.878   4
  -4   1   2-9.05078 116.832   1
  -4  -1   1 29583.1 557.333   1
  -4  -1   1 30056.0 833.027   2
  -4  -1   1 27582.0 901.205   3
  -4   1   1 30566.6 792.796   1
  -4  -1   0 30.5601 145.577   3
   4  -1   0 76.6543 142.054   3
  -4   1   0 111.505 173.217   2
  -4   1   0 40.7433 106.030   1
  -4  -1   0 289.734 156.207   2
  -4   1  -1 96488.8 1833.71   2
  -4  -1  -1 95643.2 1693.85   2
   4  -1   1 97216.4 1399.57   1
  -4  -1  -1 96303.2 1890.02   3
   4  -1   1 94536.7 1795.92   3
  -4  -1  -2 124.794 213.566   3
   4  -1   2 94.7926 189.649   3
   4   1   2 37.0628 128.367   2
   4  -1   2-33.7176 124.325   1
   4   1   2 133.646 86.0930   1
  -4   1  -2 13.9078 197.822   2
  -4  -1  -2-68.1658 169.331   2
   4  -1   3 27730.1 837.638   1
   4   1   3 27509.9 986.507   2
   4   1   3 27247.7 688.178   1
  -4   1  -3 27474.9 1089.94   2
  -4  -1  -3 28134.7 1056.20   2
  -4  -1  -3 27939.1 1136.76   3
   4  -1   3 26138.8 1078.28   3
   4  -1   4 5587.53 515.417   2
   4   1   4 5158.17 481.435   2
   4  -1   4 5206.18 407.798   1
  -4   1  -4 5147.69 515.818   2
  -4  -1  -4 5613.70 532.486   2
  -4  -1  -4 5428.29 569.240   3
   4  -1   5 7426.87 612.580   2
   4   1   5 7069.91 584.152   2
  -4   1  -5 6896.90 641.152   2
   4  -1   5 7288.55 501.544   1
  -4  -1  -5 8651.45 674.742   2
  -4  -1  -5 8423.75 701.293   3
   4  -1   6 869.464 358.505   3
  -4  -1  -6 980.397 330.071   2
   4   1   6 1711.40 390.767   3
   4  -1   6 1165.59 318.597   2
   4   1   6 1469.34 328.922   2
  -4   1  -6 732.075 327.328   2
  -4  -1  -6 1554.92 382.563   3
   4  -1   7 10976.1 808.011   2
   4   1   7 10929.2 791.387   2
  -4   1  -7 10741.6 855.357   2
  -4  -1  -7 10235.5 844.242   3
   4  -1   7 9301.40 812.503   3
  -4  -1  -7 9698.79 799.570   2
   4   1   7 10073.8 839.918   3
  -4   1  -8 1059.05 386.762   2
   4  -1   8 664.512 393.794   3
   4   1   8 895.764 381.312   3
  -4  -1  -8 1227.70 436.407   2
   4  -1   8 954.137 323.393   2
   4   1   8 1588.99 394.719   2
  -4  -1  -8 1011.27 360.235   3
   4  -1   9 1154.92 385.300   3
  -4   1  -9 189.692 398.888   2
   4   1   9 695.355 283.243   3
   4  -1   9 912.540 324.048   2
  -4  -1  -9 341.226 295.289   2
   4   1   9 1236.60 371.579   2
  -4  -1 -10 11461.6 1027.77   2
  -4  -1 -10 12435.4 802.957   4
   4  -1  10 12601.5 970.974   2
   4   1  10 12124.1 970.255   2
   4  -1  10 12152.3 1048.29   3
  -4   1 -10 12374.2 1056.58   2
   4   1  10 11592.9 1028.99   3
  -4  -1 -11 10751.7 1035.44   2
  -4  -1 -11 11725.6 836.701   4
   4  -1  11 10175.0 983.588   3
   4   1  11 10419.5 1021.89   3
  -4   1 -11 11697.0 1047.06   2
  -4  -1 -12 7340.98 930.449   2
  -4   1 -12 9106.23 826.961   4
  -4  -1 -12 8998.57 765.770   4
   4  -1  12 7358.18 898.311   3
   4   1  12 7246.30 898.254   3
  -4   1 -12 8124.59 947.619   2
  -4   1 -13 28514.7 1757.56   2
  -4  -1 -13 26688.3 1690.24   2
  -4   1 -13 29976.1 1492.71   4
  -4  -1 -13 25390.0 1339.87   4
   4  -1  13 26918.1 1699.57   3
   4   1  13 26274.0 1660.75   3
   4  -1  14 2056.19 707.200   3
   4   1  14 1694.95 655.501   3
  -4   1 -14 1575.88 680.575   2
  -4  -1 -14 1929.46 478.609   4
  -4  -1 -14 1214.62 543.977   2
  -4  -1 -15 22964.3 1705.30   2
  -4   1 -15 19835.6 1607.22   2
   4  -1  15 21505.2 1642.72   3
   4   1  15 21095.5 1614.78   3
   4  -1  16 2464.58 777.516   3
   4   1  16 2199.54 709.007   3
  -4   1 -16 3481.51 702.083   2
  -4   1 -17 25328.0 1934.62   2
   4  -1  17 30273.6 2007.79   3
   4   1  17 26318.0 1915.99   3
   4  -1  18 2325.34 763.478   3
   4   1  18 2556.11 741.645   3
  -4   1 -18 2616.32 745.539   2
   4  -1  19 20802.9 1819.73   3
   4   1  19 21564.2 1816.21   3
  -4   2  19 1951.27 691.025   4
  -4  -2  19 2378.31 751.578   4
  -4   2  18 4701.08 852.436   4
  -4  -2  18 4085.58 815.323   4
  -4  -2  17 2078.06 645.675   4
  -4   2  17 1810.90 628.081   4
  -4  -2  16 1108.62 354.587   3
  -4   2  16 936.879 414.867   4
  -4  -2  16 533.546 488.842   4
  -4   2  15 9105.15 1029.54   4
  -4  -2  15 7383.92 983.846   4
  -4  -2  15 8987.84 854.127   2
  -4  -2  15 7408.35 624.182   3
  -4  -2  14 581.115 357.051   2
  -4  -2  14 877.489 545.703   4
  -4   2  14 1704.57 479.100   4
  -4  -2  14 413.420 198.516   3
  -4  -2  13 1288.87 399.395   2
  -4   2  13 1349.25 496.107   4
  -4  -2  13 1937.22 543.376   4
  -4  -2  13 1271.77 246.589   3
  -4  -2  12 353.041 229.498   2
  -4  -2  12 32.7681 300.616   4
  -4   2  12-251.499 340.017   4
  -4   2  11 11237.4 1023.96   4
  -4  -2  11 10375.1 939.508   4
  -4  -2  11 10860.8 760.069   2
  -4  -2  10-32.2742 185.642   2
  -4  -2  10 133.254 288.129   4
  -4   2  10 248.745 285.202   4
   4   2 -10-96.6260 228.742   4
  -4  -2   9 7104.47 538.469   2
  -4  -2   9 7072.68 745.229   4
  -4   2   9 7008.27 762.490   4
   4   2  -9 6764.96 734.145   4
  -4  -2   8 299.563 173.160   2
  -4  -2   8 459.013 289.269   4
  -4   2   8 137.805 258.475   4
   4   2  -8-4.42235 179.767   4
  -4  -2   7 1277.35 343.697   4
  -4   2   7 1935.84 437.949   4
   4   2  -7 1497.23 363.126   4
  -4  -2   6 3076.51 456.290   4
  -4   2   6 3782.84 540.099   4
  -4  -2   5 10496.9 731.739   4
  -4   2   5 9845.82 772.847   4
  -4   2   4 54141.6 1708.62   4
  -4  -2   4 53786.2 1542.36   4
  -4  -2   3 7808.71 358.590   2
  -4  -2   3 7799.90 578.426   4
  -4  -2   2 41599.9 839.349   2
  -4  -2   2 40729.0 1208.66   4
  -4   2   2 41439.2 1055.78   1
  -4  -2   1 36816.9 860.142   2
  -4  -2   1 35135.1 1068.30   4
   4  -2  -1 38039.9 947.498   3
  -4   2   1 37160.5 981.606   1
  -4  -2   1 36792.1 1107.82   3
  -4   2   0 78612.5 1682.97   2
  -4   2   0 77744.0 1424.64   1
  -4  -2   0 79222.6 1366.67   2
   4  -2   0 76859.7 1491.01   3
  -4  -2   0 76416.9 1659.36   3
  -4   2  -1 10934.7 655.870   2
  -4   2  -1 10891.2 558.629   1
   4  -2   1 10443.3 526.630   1
  -4  -2  -1 11231.4 570.445   2
   4  -2   1 10410.7 611.323   3
  -4  -2  -1 10851.8 679.305   3
   4   2   2 131774. 1963.49   2
  -4   2  -2 129174. 2292.37   2
  -4  -2  -2 134124. 2118.65   2
   4  -2   2 131343. 1894.94   1
   4  -2   2 131406. 2259.44   3
  -4  -2  -2 132515. 2389.87   3
   4  -2   3 35483.8 1027.62   1
   4   2   3 35986.7 1114.62   2
  -4   2  -3 35195.5 1254.13   2
   4   2   3 34981.0 700.105   1
  -4  -2  -3 35116.0 1159.07   2
   4  -2   3 33512.9 1222.02   3
  -4  -2  -3 35000.1 1296.33   3
   4  -2   4 85099.7 1673.87   1
   4   2   4 86496.5 1827.64   2
  -4   2  -4 85740.7 2041.41   2
  -4  -2  -4 87049.3 1942.10   2
  -4  -2  -4 85911.3 2127.76   3
   4  -2   5 34136.3 1287.80   2
  -4   2  -5 30303.3 1286.92   2
   4   2   5 32378.9 1194.18   2
   4  -2   5 28765.0 1042.59   1
  -4  -2  -5 33572.6 1396.24   3
  -4  -2  -5 29175.8 1207.29   2
   4  -2   6 97104.7 2255.46   2
   4   2   6 91676.4 2117.11   2
  -4   2  -6 95507.0 2360.66   2
   4  -2   6 88831.3 1932.83   1
  -4  -2  -6 93960.2 2387.87   3
   4  -2   6 94296.1 2368.19   3
  -4  -2  -6 95702.9 2291.72   2
   4  -2   7 36676.7 1449.51   2
   4   2   7 33270.5 1362.19   2
  -4   2  -7 33894.4 1491.23   2
  -4  -2  -7 35926.0 1568.58   3
   4  -2   7 32218.2 1447.30   3
  -4  -2  -7 32791.7 1424.98   2
  -4  -2  -8 86101.0 2422.24   2
   4  -2   8 88415.3 2341.17   2
   4   2   8 85482.1 2275.29   2
  -4   2  -8 87476.1 2472.81   2
  -4  -2  -8 88349.1 2506.94   3
   4  -2   8 85337.2 2464.98   3
  -4  -2  -9 7155.84 769.058   2
   4  -2   9 7211.03 728.972   2
  -4  -2  -9 7084.78 562.986   4
   4   2   9 6940.71 722.832   2
  -4   2  -9 7348.44 789.318   2
  -4  -2  -9 7226.40 777.330   3
   4  -2   9 7386.00 775.695   3
   4   2   9 6524.74 752.267   3
  -4  -2 -10 62403.4 2257.70   2
   4  -2  10 68543.2 2218.10   2
   4   2  10 70375.6 2260.97   2
  -4  -2 -10 61388.6 1687.62   4
  -4  -2 -10 64395.8 2313.66   3
  -4   2 -10 66290.7 2336.00   2
   4  -2  10 61758.8 2275.91   3
   4   2  10 64472.7 2290.61   3
   4  -2  11 204.234 318.361   3
   4   2  11 460.844 395.611   3
  -4   2 -11 131.886 379.545   2
  -4  -2 -11 421.929 249.002   4
  -4  -2 -11 6.09755 400.754   2
  -4  -2 -12 26355.9 1622.85   2
  -4  -2 -12 27478.5 1262.99   4
   4  -2  12 27101.6 1641.48   3
  -4   2 -12 28185.2 1691.30   2
   4   2  12 26176.1 1590.33   3
   4  -2  13 3372.56 695.868   3
   4   2  13 3614.29 723.404   3
  -4  -2 -13 3960.71 735.931   2
  -4   2 -13 4279.65 762.823   2
  -4  -2 -13 3750.98 572.446   4
  -4   2 -14 47916.0 2340.84   2
  -4  -2 -14 45178.0 1783.73   4
  -4  -2 -14 47529.9 2313.02   2
   4  -2  14 47045.9 2286.82   3
   4   2  14 44786.7 2204.61   3
   4  -2  15 194.052 505.273   3
  -4   2 -15 1066.18 588.169   2
  -4   2 -16 12957.0 1396.60   2
   4  -2  16 15625.8 1484.47   3
   4  -2  17 2424.15 793.026   3
  -4   2 -17 3901.29 855.039   2
  -4   2 -18 31202.5 2135.93   2
   4  -2  18 26432.2 1958.95   3
   4  -2  19-552.139 560.942   3
  -4   2 -19 414.926 479.316   2
  -4   3  19 29657.8 2082.27   4
  -4   3  18 5471.19 983.856   4
  -4  -3  18 5041.01 975.460   4
  -4  -3  17 32801.9 1968.84   4
  -4   3  17 35311.4 2133.32   4
  -4  -3  17 30327.5 1379.06   3
  -4  -3  16 5478.03 857.116   4
  -4   3  16 6225.14 864.902   4
  -4  -3  16 5202.51 569.994   3
  -4   3  15 30101.6 1877.08   4
  -4  -3  15 28807.7 1763.95   4
  -4  -3  15 27816.9 1392.78   2
  -4  -3  15 29504.4 1250.45   3
  -4   3  14 11355.8 1153.65   4
  -4  -3  14 11003.5 1109.52   4
  -4  -3  14 13097.2 921.141   2
  -4  -3  14 12827.5 813.017   3
  -4   3  13 54407.3 2320.34   4
  -4  -3  13 55622.9 2236.17   4
  -4  -3  13 56006.3 1782.00   2
  -4   3  12 5223.61 743.308   4
  -4  -3  12 5344.05 574.480   2
  -4  -3  12 5257.34 708.031   4
  -4  -3  11 40700.4 1782.39   4
  -4   3  11 39883.3 1880.04   4
  -4  -3  11 37560.3 1304.12   2
  -4  -3  10 53635.1 1961.18   4
  -4   3  10 54566.7 2120.35   4
   4   3 -10 52400.0 1995.94   4
  -4  -3  10 51929.6 1422.66   2
  -4  -3   9 31603.9 1448.00   4
  -4   3   9 31840.8 1579.58   4
   4   3  -9 30765.3 1481.08   4
  -4  -3   9 31983.1 1035.25   2
  -4  -3   8 16633.8 1031.89   4
  -4   3   8 17845.5 1147.83   4
   4   3  -8 16984.0 1043.59   4
  -4  -3   8 17703.4 711.419   2
  -4  -3   7 57199.6 1133.39   2
  -4  -3   7 53993.0 1732.45   4
  -4   3   7 54827.5 1933.01   4
   4   3  -7 56220.3 1804.34   4
  -4  -3   6 31091.6 748.335   2
  -4  -3   6 29832.6 1239.49   4
  -4   3   6 28958.2 1372.29   4
  -4  -3   5 26118.3 1108.00   4
  -4   3   5 27269.9 1298.53   4
  -4  -3   4 13351.0 365.982   2
  -4  -3   4 14396.6 783.051   4
  -4   3   4 14676.2 924.293   4
  -4  -3   3 39344.6 649.724   2
  -4  -3   3 40682.6 1229.37   4
  -4   3   3 41844.9 1165.54   1
   4  -3  -3 41339.1 710.502   3
  -4  -3   2 33686.1 1063.38   4
  -4  -3   2 33439.6 656.681   2
  -4   3   2 35214.5 1059.23   1
   4  -3  -2 33344.8 795.744   3
  -4  -3   1 43489.0 860.483   2
   4  -3  -1 43172.8 1040.76   3
  -4   3   1 43775.4 1163.70   1
  -4  -3   1 44121.8 1139.24   4
   4  -3   0 1302.73 227.166   3
  -4  -3   0 859.843 179.071   2
  -4   3   0 1265.50 248.264   1
  -4  -3   0 1283.17 226.895   4
  -4   3  -1 17908.2 876.503   2
   4   3   1 18613.5 659.126   2
  -4   3  -1 18366.8 777.587   1
   4  -3   1 18203.6 755.075   1
  -4  -3  -1 18183.2 646.889   4
   4  -3   1 17898.8 803.856   3
  -4  -3  -1 19917.7 731.136   2
  -4  -3  -1 18002.5 907.016   3
  -4  -3  -2 589.659 250.645   3
   4  -3   2 812.413 186.452   1
  -4  -3  -2 820.955 210.197   2
  -4   3  -2 700.797 226.771   2
   4   3   2 759.096 194.614   2
   4  -3   2 545.761 233.709   3
  -4   3  -3 14481.1 841.064   2
   4   3   3 14990.0 718.348   2
   4  -3   3 13766.2 806.462   3
  -4  -3  -3 14764.2 885.630   3
  -4  -3  -3 14249.7 746.180   2
   4  -3   3 14164.0 703.581   1
   4  -3   4 7248.83 536.355   1
  -4   3  -4 7046.02 629.440   2
   4   3   4 7072.21 545.337   2
  -4  -3  -4 6964.52 645.298   3
  -4  -3  -4 7554.17 595.299   2
  -4  -3  -5 243.652 225.523   3
  -4  -3  -5-50.9192 188.801   2
  -4   3  -5 1.27510 240.808   2
   4   3   5 179.891 190.324   2
   4  -3   5 207.674 145.247   1
  -4  -3  -6 5524.40 594.837   2
  -4   3  -6 5243.57 614.493   2
   4  -3   6 4950.28 554.241   2
   4   3   6 4838.98 532.717   2
   4  -3   6 5148.95 514.081   1
   4  -3   6 4554.75 574.691   3
  -4  -3  -6 5121.34 617.438   3
  -4  -3  -7 89.1709 240.707   3
   4  -3   7 199.237 171.507   1
   4  -3   7 9.37818 243.525   2
  -4  -3  -7 32.5927 244.453   2
   4   3   7 182.890 220.214   2
  -4   3  -7 96.4063 243.724   2
   4  -3   7-22.8514 241.828   3
  -4  -3  -8 37035.1 1608.57   2
   4  -3   8 38965.1 1574.51   2
  -4  -3  -8 37828.1 1122.56   4
   4   3   8 38478.2 1537.50   2
  -4   3  -8 38295.4 1664.77   2
  -4  -3  -8 37477.4 1657.34   3
   4  -3   8 37145.0 1648.98   3
   4  -3   9 1931.25 437.865   3
  -4  -3  -9 1628.15 283.086   4
   4  -3   9 1934.86 457.609   2
  -4  -3  -9 1876.11 519.377   2
   4   3   9 1622.98 402.955   2
  -4   3  -9 1659.93 442.414   2
  -4  -3  -9 1933.59 475.370   3
  -4   3 -10 3293.97 621.526   2
   4  -3  10 2396.66 544.513   3
  -4  -3 -10 4025.29 425.356   4
  -4  -3 -10 3361.53 586.524   2
   4  -3  10 4084.95 566.452   2
   4   3  10 4054.41 611.474   2
   4  -3  11-35.3832 272.244   3
  -4   3 -11 175.472 370.313   2
  -4  -3 -11 478.833 231.124   4
  -4  -3 -11 258.590 394.856   2
  -4  -3 -12 41754.1 1523.41   4
  -4   3 -12 40115.8 2009.82   2
   4  -3  13 3126.03 734.841   3
  -4   3 -13 2283.29 598.807   2
  -4  -3 -13 2579.28 465.615   4
   4  -3  14 6903.94 962.733   3
  -4   3 -14 7468.80 1000.60   2
  -4  -3 -14 6799.77 717.523   4
   4  -3  15 1691.67 720.298   3
  -4   3 -15 3608.26 814.320   2
  -4  -3 -15 2855.43 605.437   4
   4  -3  16 6426.95 1019.20   3
  -4   3 -16 7027.35 1114.76   2
   4  -3  17 6187.68 1004.14   3
  -4   3 -17 6014.82 982.722   2
   4  -3  18 5839.86 984.974   3
  -4   3 -18 5771.52 990.959   2
   4  -3  19 6239.26 1063.41   3
  -4   3 -19 7843.97 1196.57   2
  -4   4  18 18.3685 342.351   4
  -4   4  17 392.473 418.260   4
  -4  -4  17 739.195 399.203   3
  -4  -4  16 262.383 367.740   4
  -4   4  16 209.048 411.228   4
  -4  -4  16 686.515 222.361   3
  -4  -4  15 3796.70 751.696   4
  -4   4  15 4790.03 877.847   4
  -4  -4  15 4413.31 574.520   2
  -4  -4  14 56.4526 413.030   4
  -4   4  14-95.8796 348.191   4
  -4  -4  14 166.656 283.689   2
  -4  -4  13 3517.57 640.175   4
  -4   4  13 3873.41 724.793   4
  -4  -4  13 3293.89 473.486   2
  -4  -4  12 18886.3 1290.63   4
  -4   4  12 19074.0 1386.47   4
  -4  -4  12 19769.4 952.115   2
  -4  -4  11 2830.72 556.840   4
  -4   4  11 3471.23 635.395   4
  -4  -4  11 3225.15 380.025   2
  -4  -4  10 18359.0 1158.73   4
  -4  -4  10 19000.5 797.137   2
  -4   4  10 21225.4 1371.58   4
   4   4 -10 20264.5 1280.30   4
  -4  -4   9 823.674 315.948   4
   4   4  -9 975.577 304.688   4
  -4  -4   9 992.734 199.285   2
  -4  -4   8 41340.6 1584.07   4
   4   4  -8 40242.4 1613.45   4
  -4   4   8 38492.0 1722.30   4
  -4  -4   8 39880.8 929.650   2
  -4  -4   7 2098.35 396.452   4
  -4  -4   7 1626.70 172.724   2
  -4   4   7 2105.39 452.814   4
   4   4  -7 2439.55 410.091   4
  -4  -4   6 80557.7 1996.57   4
  -4   4   6 83467.8 2372.69   4
  -4  -4   5 16792.5 872.875   4
  -4   4   5 17694.1 1075.07   4
  -4  -4   4 86338.8 1851.48   4
   4   4  -4 88227.5 1893.75   4
  -4  -4   3 15876.9 757.046   4
  -4   4   3 15137.6 761.447   1
   4  -4  -3 17047.8 518.802   3
  -4  -4   2 33547.3 1011.37   4
  -4   4   2 33386.3 1104.61   1
   4  -4  -2 33866.0 847.436   3
  -4  -4   1 79.4523 132.409   4
  -4  -4   1 161.553 70.1392   2
  -4   4   1 113.839 174.401   1
   4  -4  -1 36.9534 96.4030   3
  -4  -4   0 51476.1 999.463   2
  -4   4   0 52503.7 1370.71   1
  -4  -4   0 50331.0 1047.20   4
   4  -4   0 49989.7 1264.85   3
  -4  -4  -1 11233.6 542.540   2
  -4   4  -1 11680.0 746.613   2
   4   4   1 11277.1 504.536   2
  -4   4  -1 9863.98 621.604   1
   4  -4   1 12030.0 665.242   1
  -4  -4  -1 10450.6 451.831   4
   4  -4   1 10582.2 634.027   3
  -4  -4  -2 53388.3 1302.50   2
  -4   4  -2 55595.4 1627.39   2
   4   4   2 53226.2 1204.93   2
  -4   4  -2 55830.4 1479.60   1
  -4  -4  -2 52498.2 924.879   4
   4  -4   2 55795.0 1428.08   1
   4  -4   2 55736.7 1523.82   3
  -4  -4  -2 54012.1 1651.00   3
  -4  -4  -3 19108.3 854.267   2
  -4   4  -3 18397.1 973.139   2
   4   4   3 18195.2 783.685   2
   4  -4   3 17932.6 829.709   1
  -4  -4  -3 18907.4 1029.44   3
   4  -4   4 17921.0 874.908   1
  -4  -4  -4 18610.7 903.528   2
  -4   4  -4 19006.0 1029.99   2
   4   4   4 18070.9 843.576   2
  -4  -4  -4 20070.7 1091.29   3
  -4  -4  -5 28929.2 1198.39   2
   4  -4   5 27083.0 1104.17   1
  -4   4  -5 27138.8 1264.60   2
   4   4   5 26307.7 1088.29   2
   4  -4   5 26196.8 1222.48   3
  -4  -4  -5 27685.3 1316.30   3
  -4  -4  -6 70684.0 1970.19   2
  -4  -4  -6 75290.3 1241.15   4
   4  -4   6 71152.3 1868.50   1
  -4   4  -6 71201.6 2107.41   2
   4   4   6 73283.4 1927.30   2
   4  -4   6 74052.3 2151.37   3
  -4  -4  -6 72767.1 2216.54   3
   4  -4   7 25751.6 1256.65   2
  -4  -4  -7 25395.7 1253.81   2
  -4  -4  -7 26210.9 818.787   4
  -4   4  -7 26394.1 1351.82   2
   4  -4   7 26770.3 1194.28   1
   4   4   7 26809.8 1228.73   2
   4  -4   7 25839.2 1329.66   3
  -4  -4  -7 25904.5 1388.70   3
  -4  -4  -8 5687.07 683.707   3
   4  -4   8 5287.94 639.113   2
  -4  -4  -8 5261.25 407.422   4
  -4   4  -8 5455.20 680.445   2
   4   4   8 5430.41 606.513   2
   4  -4   8 5130.19 569.850   1
   4  -4   8 5203.24 644.121   3
  -4  -4  -8 4593.73 620.403   2
   4  -4   9 32629.0 1531.22   2
  -4  -4  -9 32105.8 1078.99   4
   4   4   9 33391.7 1536.66   2
  -4   4  -9 33267.4 1651.92   2
   4  -4   9 33592.0 1455.99   1
   4  -4   9 33063.0 1646.85   3
  -4  -4  -9 35889.8 1717.58   3
  -4  -4 -10 42092.2 1322.45   4
   4   4  10 44935.5 1842.10   2
  -4   4 -10 45472.8 1967.15   2
   4  -4  10 43122.4 1931.57   3
  -4   4 -11 2997.96 638.406   2
  -4  -4 -11 3671.04 433.817   4
   4  -4  11 2760.32 550.474   3
   4  -4  12 6011.80 848.487   3
  -4   4 -12 5057.35 787.039   2
  -4  -4 -12 6305.86 597.441   4
   4  -4  13 3605.92 755.638   3
  -4   4 -13 2966.48 755.461   2
  -4  -4 -13 3017.83 469.465   4
   4  -4  14 141.106 297.393   3
  -4   4 -14-283.384 374.460   2
  -4  -4 -14 277.794 291.505   4
   4  -4  15 1536.13 604.304   3
  -4  -4 -15 1078.49 387.209   4
  -4   4 -15 2681.21 674.168   2
   4  -4  16 5441.07 982.189   3
  -4   4 -16 6168.38 985.962   2
   4  -4  17 3.15580 439.132   3
  -4   4 -17 448.906 331.688   2
   4  -4  18 8562.03 1139.72   3
  -4   4 -18 6896.66 1105.08   2
   4  -4  19 1670.59 718.352   3
  -4   5  18 10494.0 1251.46   4
  -4   5  17 28952.3 2006.14   4
  -4  -5  17 28277.0 1470.13   3
  -4   5  16 12637.4 1321.00   4
  -4   5  15 35754.7 2064.32   4
  -4   5  14 33731.7 1960.17   4
  -4  -5  14 29512.6 1244.50   2
  -4  -5  14 32426.4 1779.89   4
  -4  -5  13 46084.7 2019.90   4
  -4   5  13 50984.8 2340.22   4
  -4  -5  13 48345.4 1476.72   2
  -4  -5  12 24250.9 1425.24   4
  -4  -5  12 24165.7 985.764   2
  -4   5  12 24424.5 1584.86   4
  -4  -5  11 46584.5 1881.57   4
  -4  -5  11 45337.6 1233.98   2
  -4   5  11 44338.6 2037.22   4
  -4  -5  10 44831.8 1101.41   2
  -4   5  10 45181.4 2002.01   4
   4   5 -10 42530.6 1817.93   4
  -4  -5  10 42977.5 1758.17   4
  -4  -5   9 24363.9 1264.31   4
  -4   5   9 24021.5 1447.53   4
  -4  -5   9 21806.2 686.382   2
   4   5  -9 23045.5 1289.09   4
  -4  -5   8 8997.98 763.926   4
  -4  -5   8 8607.62 355.363   2
   4   5  -8 8200.47 762.221   4
  -4   5   8 9178.50 902.146   4
   4   5  -7 49395.6 1685.45   4
  -4   5   7 49943.1 1943.20   4
  -4  -5   7 49145.7 1619.83   4
  -4  -5   6 42360.9 1440.08   4
  -4   5   6 42008.8 1732.92   4
  -4  -5   5 11674.2 719.115   4
  -4   5   5 10857.5 901.857   4
   4  -5  -5 10452.4 287.082   3
   4   5  -4 7370.61 559.907   4
  -4  -5   4 8777.42 595.064   4
  -4   5   4 9037.46 639.546   1
  -4  -5   3 284.313 138.619   4
  -4  -5   3 149.893 98.6875   1
   4   5  -3 502.782 150.118   4
  -4   5   3 87.9818 182.776   1
  -4  -5   2 27588.1 891.746   4
  -4   5   2 29389.0 1097.74   1
  -4  -5   1 1199.30 212.792   4
  -4   5   1 1486.79 295.273   1
  -4   5   0 14780.6 791.363   1
   4   5   0 14874.3 479.684   2
  -4  -5   0 15336.4 535.694   4
   4   5   1 459.816 137.305   2
  -4  -5  -1 358.180 88.8319   4
  -4   5  -1 326.855 234.369   1
   4  -5   1 498.426 184.804   1
  -4   5  -2 6676.14 608.050   2
   4   5   2 6132.59 430.998   2
  -4  -5  -2 5742.02 246.486   4
  -4   5  -2 6623.04 575.632   1
   4  -5   2 6796.75 539.047   1
  -4  -5  -3 139.034 249.885   3
   4  -5   3-7.93628 116.001   1
  -4   5  -3 23.3099 235.489   2
   4   5   3-208.715 86.9227   2
  -4  -5  -3 11.2267 34.9060   4
  -4  -5  -4 1105.59 369.243   3
  -4  -5  -4 802.662 90.6572   4
  -4   5  -4 713.280 268.194   2
   4  -5   4 726.674 250.332   1
   4   5   4 951.043 254.468   2
   4  -5   5 110.981 192.100   1
  -4  -5  -5 63.2662 233.426   3
  -4  -5  -5 79.9712 68.7598   4
  -4   5  -5-217.560 236.062   2
   4   5   5-118.240 110.420   2
  -4  -5  -6-255.029 237.946   3
   4  -5   6 129.164 187.556   1
  -4  -5  -6 133.170 97.4007   4
  -4   5  -6-167.624 308.926   2
   4  -5   6-212.346 252.544   3
   4   5   6 130.544 190.048   2
  -4  -5  -7 410.140 294.383   3
  -4  -5  -7 249.258 101.117   4
  -4   5  -7-223.296 287.691   2
   4   5   7 659.299 214.896   2
   4  -5   7 370.611 219.445   1
   4  -5   7 173.572 308.668   3
  -4  -5  -8-57.7854 182.892   3
   4  -5   8 89.3461 193.626   2
   4  -5   8 369.278 291.717   1
  -4  -5  -8 153.678 114.874   4
  -4   5  -8 54.0426 336.578   2
   4   5   8 218.027 205.049   2
   4  -5   8 43.8792 248.568   3
  -4  -5  -9 1091.48 323.473   3
   4  -5   9 1168.18 403.971   2
  -4  -5  -9 1246.05 239.831   4
   4  -5   9 1618.55 411.256   1
  -4   5  -9 1766.22 490.074   2
   4   5   9 1338.72 356.423   2
   4  -5   9 785.403 358.830   3
   4  -5  10-91.3618 267.612   1
  -4  -5 -10 198.512 155.718   4
   4   5  10 400.864 360.649   2
  -4   5 -10-77.1365 300.189   2
   4  -5  10-567.708 395.327   3
  -4  -5 -11 2072.26 332.462   4
  -4   5 -11 1323.48 438.894   2
   4  -5  11 2232.48 509.523   3
  -4   5 -12 462.705 320.655   2
  -4  -5 -12 795.518 252.085   4
   4  -5  12 517.168 375.717   3
  -4   5 -13 1071.22 436.800   2
  -4  -5 -13 750.030 274.362   4
   4  -5  13 475.791 401.044   3
   4  -5  14 4180.18 782.919   3
  -4   5 -14 3073.93 703.175   2
  -4  -5 -14 4031.27 580.898   4
   4  -5  15 745.348 445.823   3
  -4  -5 -15 1356.03 390.343   4
   4  -5  16 1374.37 582.068   3
  -4   5 -16 1350.66 644.824   2
   4  -5  17 1456.94 592.146   3
  -4   5 -17 1580.60 482.525   2
   4  -5  18 277.610 521.264   3
  -4   5 -18 1285.20 555.430   2
  -4   6  18 3740.23 834.117   4
  -4   6  17 422.265 446.121   4
  -4   6  16 118.027 156.824   4
  -4   6  15 1674.06 676.271   4
  -4   6  14 476.086 532.494   4
  -4  -6  13 819.181 281.769   2
  -4   6  13 599.947 491.916   4
  -4  -6  12 1081.69 247.393   2
  -4   6  12 770.650 424.552   4
  -4  -6  11 850.101 191.454   2
  -4  -6  11 1091.56 438.884   4
  -4   6  11 939.719 368.954   4
  -4  -6  10 9439.35 459.363   2
  -4  -6  10 9510.93 842.242   4
  -4   6  10 10094.9 1008.58   4
   4   6 -10 9497.38 901.428   4
  -4  -6   9 61.2668 231.395   4
  -4  -6   9 66.7280 77.9729   2
   4   6  -9 77.6987 287.995   4
  -4   6   9-454.871 410.729   4
   4   6  -8 125492. 2845.33   4
  -4  -6   8 127349. 2708.76   4
  -4   6   8 122660. 3174.33   4
  -4  -6   7 4888.83 558.769   4
   4   6  -7 4691.70 550.773   4
  -4   6   7 4486.06 656.036   4
  -4  -6   6 13449.7 804.141   4
  -4   6   6 12711.5 979.892   4
  -4   6   5 2407.17 408.348   1
  -4  -6   5 2181.82 343.240   4
  -4  -6   4 47680.7 1329.23   4
  -4  -6   4 48040.1 1027.60   1
   4   6  -4 47111.8 1375.86   4
  -4   6   4 45863.9 1494.40   1
  -4  -6   3 22768.1 610.316   1
   4   6  -3 22434.3 874.052   4
  -4   6   3 21814.0 1020.51   1
  -4  -6   3 21628.5 826.305   4
  -4  -6   2 14947.6 628.205   4
  -4  -6   2 14653.5 410.189   1
  -4   6   2 15413.8 866.705   1
  -4  -6   1 11089.2 475.139   4
  -4   6   1 10584.7 724.190   1
  -4  -6   0 47242.9 827.546   4
  -4   6   0 47547.1 1495.61   1
   4   6   0 46538.4 842.463   2
   4   6   1 35700.8 893.727   2
  -4   6  -1 36201.9 1326.20   1
   4  -6   1 36836.6 1300.49   1
   4   6   2 3770.43 207.688   1
  -4   6  -2 4099.20 507.086   2
   4   6   2 3413.94 331.879   2
  -4   6  -2 3897.48 499.817   1
   4  -6   2 4076.55 465.069   1
  -4   6  -3 2495.59 391.162   2
   4  -6   3 2647.91 398.822   1
   4   6   3 2314.12 201.911   1
   4   6   3 2613.96 314.583   2
  -4   6  -4 33192.7 1424.13   2
   4   6   4 31295.7 1145.64   2
   4  -6   4 34449.0 1320.54   1
  -4  -6  -4 33429.4 1483.75   3
   4  -6   5 12950.7 834.420   1
  -4   6  -5 13441.6 959.225   2
   4   6   5 12314.0 777.292   2
  -4  -6  -5 14285.0 1025.70   3
   4  -6   6 14942.3 926.967   1
  -4   6  -6 15624.4 1056.75   2
   4   6   6 13844.1 878.500   2
  -4  -6  -6 13403.4 1008.84   3
  -4  -6  -7 78.9944 276.090   3
   4  -6   7 1160.07 323.583   1
  -4   6  -7 473.241 314.297   2
  -4  -6  -7 728.373 120.646   4
   4   6   7 799.333 300.426   2
   4  -6   8 12756.8 945.699   1
  -4   6  -8 11179.8 963.494   2
  -4  -6  -8 11760.8 511.263   4
   4   6   8 11089.0 881.057   2
  -4  -6  -8 11126.6 1019.66   3
   4   6   9 8850.52 830.171   2
   4  -6   9 10431.8 893.542   1
  -4  -6  -9 10369.1 546.406   4
  -4   6  -9 11126.7 1022.41   2
   4  -6   9 10174.9 954.255   3
  -4  -6 -10 16648.9 753.223   4
  -4   6 -10 19585.7 1363.81   2
   4   6  10 18422.5 1221.03   2
   4  -6  10 19162.5 1344.13   3
  -4  -6 -11 17330.5 849.117   4
  -4   6 -11 19068.8 1396.21   2
   4  -6  11 19175.4 1395.12   3
  -4  -6 -12 11319.2 761.888   4
  -4   6 -12 10664.8 1080.67   2
   4  -6  12 12482.7 1184.36   3
  -4  -6 -13 9797.00 776.085   4
  -4   6 -13 8815.67 1014.13   2
   4  -6  13 7178.98 970.701   3
  -4   6 -14 4080.57 813.908   2
  -4  -6 -14 3703.51 595.947   4
   4  -6  14 5161.48 921.194   3
   4  -6  15 14091.4 1392.18   3
  -4   6 -15 13123.8 1377.99   2
   4  -6  16 1049.06 581.353   3
  -4   6 -16 2811.84 698.947   2
   4  -6  17 9516.92 1272.37   3
  -4   6 -17 8662.34 1098.55   2
   4  -6  18 249.752 591.484   3
  -4   6 -18 1028.89 455.979   2
  -4   7  18 6924.93 1085.26   4
  -4   7  17 11522.1 1308.07   4
  -4   7  16 25231.3 1856.25   4
  -4   7  15 13062.0 1320.44   4
  -4   7  14 6394.32 1015.43   4
  -4  -7  13 8999.44 584.923   2
  -4   7  13 8876.10 1038.40   4
  -4  -7  12 39711.7 1081.30   2
  -4   7  12 38253.1 2033.20   4
  -4  -7  11 9736.84 479.805   2
  -4   7  11 9456.29 995.651   4
   4   7 -10 1116.35 298.469   4
  -4   7  10 1117.38 496.715   4
   4   7  -9 6895.64 707.746   4
  -4   7   9 6922.59 841.492   4
   4  -7  -9 6204.98 288.837   3
   4   7  -8 24440.4 1282.17   4
  -4   7   8 26246.9 1505.20   4
   4  -7  -8 21965.8 575.575   3
   4   7  -7 15044.8 961.150   4
  -4   7   7 13804.9 1091.25   4
  -4  -7   6 35604.6 1135.58   1
  -4   7   6 36340.1 1703.78   4
  -4  -7   5 10681.5 577.625   1
  -4   7   5 10858.0 803.552   1
  -4  -7   4 4872.57 360.077   1
   4   7  -4 4805.42 459.345   4
  -4   7   4 4437.43 530.624   1
  -4   7   3 3187.75 457.451   1
   4   7  -3 3144.95 344.999   4
  -4  -7   3 3209.07 265.226   1
  -4  -7   2 21488.5 576.349   1
  -4   7   2 21072.9 1054.25   1
   4   7  -2 20804.7 757.548   4
  -4   7   1 1624.19 363.440   1
  -4   7   0 7794.51 670.752   1
   4   7   0 6957.71 339.225   2
  -4   7  -1 429.347 284.440   1
   4  -7   1 835.645 290.314   1
   4   7   1 496.530 128.878   2
  -4   7  -2 19558.6 1104.51   2
   4   7   2 17912.3 535.060   1
  -4   7  -2 16941.4 985.714   1
   4   7   2 17668.6 748.842   2
   4  -7   2 19717.3 1020.98   1
   4   7   3 96.2436 95.1206   1
   4  -7   3-9.73215 251.821   1
  -4   7  -3-408.813 316.098   2
  -4   7  -3 18.5438 244.807   1
   4   7   3 415.016 156.074   2
  -4   7  -4 19794.2 1143.37   2
   4   7   4 19949.5 668.875   1
   4   7   4 19840.5 940.152   2
   4  -7   4 20723.4 1082.12   1
  -4  -7  -5 127.548 225.493   3
  -4   7  -5 273.107 334.006   2
   4  -7   5 187.634 209.195   1
   4   7   5 371.720 159.850   2
   4  -7   6 36432.0 1498.74   1
  -4   7  -6 37983.6 1676.71   2
   4   7   6 35490.5 1415.24   2
  -4  -7  -6 37405.0 1700.57   3
   4   7   7 34.5198 250.606   2
  -4  -7  -7 170.329 279.709   3
   4  -7   7-70.3261 194.391   1
  -4   7  -7-344.856 326.271   2
   4  -7   8 10677.2 877.178   1
  -4   7  -8 10285.9 969.342   2
  -4  -7  -8 9395.24 369.119   4
   4   7   8 12158.6 940.254   2
  -4  -7  -9 3133.84 295.171   4
  -4   7  -9 2711.83 562.359   2
   4  -7   9 2659.58 499.859   1
   4   7   9 3050.42 511.977   2
  -4   7 -10 13565.1 1166.17   2
  -4  -7 -10 13269.7 640.616   4
   4   7  10 14633.8 1126.54   2
  -4  -7 -11 2700.61 341.197   4
   4  -7  11 2895.65 609.020   3
  -4   7 -11 2800.93 663.723   2
  -4  -7 -12 1081.91 261.544   4
  -4   7 -12 651.901 437.992   2
   4  -7  12 796.025 457.918   3
  -4  -7 -13 2177.60 392.831   4
  -4   7 -13 2076.91 561.101   2
  -4   7 -14 751.225 443.190   2
   4  -7  14 1022.32 482.700   3
  -4   7 -15 1609.30 671.945   2
   4  -7  15 1051.48 614.470   3
  -4   7 -16 1162.38 403.328   2
   4  -7  16-128.356 163.853   3
   4  -7  17 5250.87 983.286   3
  -4   7 -17 3720.62 813.483   2
  -4   7 -18 4803.48 912.123   2
  -4   8  17 1433.47 591.302   4
  -4   8  16 3972.46 913.954   4
  -4   8  15-60.9572 495.039   4
  -4   8  14 380.188 491.082   4
  -4   8  13-385.173 363.204   4
  -4   8  12 3025.40 624.690   4
  -4   8  11 5041.94 787.120   4
   4   8 -10 3141.89 539.955   4
  -4   8  10 2036.26 599.527   4
   4  -8 -10 2137.87 242.665   3
   4   8  -9 2634.92 437.603   4
  -4   8   9 2420.71 581.857   4
   4  -8  -9 3238.52 280.410   3
   4   8  -8 6133.72 664.086   4
  -4   8   8 5718.50 785.712   4
   4  -8  -8 5958.39 385.504   3
   4   8  -7 12352.1 877.206   4
  -4  -8   7 11069.3 714.588   1
  -4   8   7 10855.3 1020.87   4
  -4  -8   6 112.826 167.770   1
  -4   8   6 57.6680 272.805   1
  -4  -8   5 3382.29 364.034   1
  -4   8   5 4258.27 559.657   1
  -4   8   4 292.565 267.395   1
  -4  -8   4 382.428 154.996   1
   4   8  -4 761.138 195.984   4
   4   8  -3 13038.4 682.704   4
  -4  -8   3 13588.6 572.263   1
  -4   8   3 12558.8 876.299   1
   4   8  -2 15784.4 661.047   4
  -4   8   2 16836.1 991.727   1
  -4   8   1 25462.8 1222.85   1
   4   8  -1 23309.5 453.833   2
  -4   8   0 27141.3 1271.15   1
   4   8   0 29066.5 736.256   2
  -4   8  -1 29103.4 1333.89   1
   4  -8   1 30459.6 1314.60   1
   4   8   1 30955.2 902.779   2
  -4   8  -2 35552.5 1525.74   2
   4   8   2 38054.8 902.887   1
  -4   8  -2 36808.5 1514.68   1
   4  -8   2 38903.1 1494.31   1
   4   8   2 35709.4 1092.29   2
  -4   8  -3 15257.5 1025.98   2
  -4   8  -3 14535.8 996.188   1
   4  -8   3 18118.8 1044.23   1
   4   8   3 16116.6 802.690   2
   4   8   3 17503.5 647.851   1
  -4   8  -4 27757.2 1409.79   2
   4   8   4 28128.7 862.480   1
   4   8   4 26931.0 1122.28   2
   4  -8   4 27572.9 1294.73   1
  -4   8  -5 35155.5 1609.15   2
   4   8   5 38469.2 1418.58   2
   4  -8   5 38265.1 1553.50   1
   4  -8   6 19446.7 1145.74   1
  -4   8  -6 20199.4 1273.37   2
   4   8   6 19480.7 1094.70   2
  -4  -8  -6 21263.5 1339.01   3
   4  -8   7 7563.45 788.765   1
  -4   8  -7 8922.85 887.228   2
   4   8   7 8754.77 773.235   2
  -4   8  -8 11729.7 1046.79   2
   4   8   8 11319.5 928.725   2
  -4   8  -9 26786.0 1575.60   2
   4   8   9 28593.8 1504.81   2
  -4   8 -10 5301.57 793.216   2
  -4   8 -11 32366.7 1849.89   2
  -4  -8 -12 6874.11 541.209   4
   4  -8  12 8078.55 980.024   3
  -4   8 -12 6541.30 910.021   2
  -4   8 -13 32637.2 1981.72   2
   4  -8  13 35454.3 2060.40   3
  -4   8 -14 3692.95 715.896   2
   4  -8  14 2917.68 740.995   3
   4  -8  15 36146.3 2231.71   3
  -4   8 -15 35403.2 2184.60   2
  -4   8 -16 3968.45 826.469   2
   4  -8  16 4864.99 945.696   3
   4  -8  17 16681.0 1672.97   3
  -4   8 -17 17056.4 1599.47   2
  -4   9  17-729.368 521.400   4
  -4   9  16 19187.4 1656.26   4
  -4   9  15-182.415 436.942   4
  -4   9  14 9715.99 1149.44   4
  -4   9  13-409.564 460.525   4
  -4   9  12 20395.2 1530.08   4
  -4   9  11 811.281 446.059   4
   4  -9 -11 620.923 229.638   3
   4   9 -10 20553.6 1322.28   4
  -4   9  10 18579.8 1417.91   4
   4  -9 -10 18172.1 724.442   3
   4   9  -9 6487.43 690.281   4
  -4   9   9 6979.76 888.692   4
  -4  -9   9 6351.99 625.011   1
   4  -9  -9 7123.94 478.566   3
  -4  -9   8 16064.8 937.325   1
  -4   9   8 16701.9 1251.65   4
   4   9  -8 17051.5 1080.50   4
  -4   9   7 118.648 304.051   1
   4   9  -7 55.9416 85.1475   4
  -4   9   7 314.449 289.429   4
  -4  -9   7 149.652 241.073   1
  -4  -9   6 43342.6 1326.90   1
  -4   9   6 44322.3 1758.83   1
  -4  -9   5 18986.9 827.844   1
  -4   9   5 15984.2 1059.45   1
   4   9  -4 17464.2 853.301   4
  -4   9   4 17557.6 1084.07   1
  -4  -9   4 17534.2 753.934   1
   4   9  -3 13729.0 699.604   4
  -4  -9   3 13815.1 628.379   1
  -4   9   3 13780.0 964.277   1
   4   9  -2 38574.9 1027.71   4
  -4   9   2 40504.6 1603.68   1
  -4   9   1 37741.4 1568.60   1
   4   9  -1 36648.2 693.274   2
   4   9  -1 37671.3 852.630   4
  -4   9   0 15273.5 1039.97   1
   4   9   0 16793.4 605.735   2
  -4   9  -1 14488.8 1023.35   1
   4  -9   1 16512.5 1035.43   1
   4   9   1 14482.6 617.667   1
   4   9   1 14383.5 655.739   2
   4   9   2 34972.8 966.161   1
  -4   9  -2 36573.5 1588.45   1
   4  -9   2 37066.5 1539.04   1
   4   9   2 34327.4 1117.07   2
  -4   9  -3 9891.69 869.745   2
  -4   9  -3 8715.24 828.955   1
   4  -9   3 9803.58 818.815   1
   4   9   3 10156.2 672.564   2
   4   9   3 10224.5 550.206   1
  -4   9  -4 13706.1 1027.32   2
   4   9   4 14311.5 667.775   1
   4  -9   4 14389.2 988.566   1
   4   9   4 13029.1 811.215   2
   4   9   5 1071.35 307.363   2
  -4   9  -5 1856.44 473.766   2
   4   9   5 1433.27 278.029   1
   4  -9   5 1512.68 386.259   1
  -4   9  -6 15735.4 1151.38   2
   4   9   6 16090.3 1003.87   2
   4  -9   6 16377.6 1082.63   1
   4   9   7 45.9987 254.340   2
  -4   9  -7 609.184 356.574   2
   4   9   8 637.269 400.673   2
  -4   9  -8 799.682 373.581   2
   4   9   9-226.051 344.068   2
  -4   9  -9-414.431 344.508   2
  -4   9 -10 573.214 476.412   2
  -4   9 -11-39.4135 301.944   2
  -4   9 -12-370.099 430.880   2
  -4   9 -13 6069.50 934.043   2
   4  -9  14 1984.00 560.336   3
  -4   9 -14 2384.85 667.577   2
  -4   9 -15 4477.82 777.291   2
   4  -9  15 3947.31 759.741   3
  -4   9 -16 3330.88 880.393   2
   4  -9  16 1633.59 564.307   3
  -4   9 -17 3373.89 832.413   2
  -4  10  17 10889.6 1331.94   4
  -4  10  16 6199.61 1047.69   4
  -4  10  15 3642.74 903.393   4
  -4  10  14 1481.77 537.501   4
  -4  10  13 2673.30 746.867   4
  -4  10  12 3304.95 720.857   4
  -4 -10  11 111.596 339.812   1
  -4  10  11-318.146 385.769   4
  -4 -10  10 11419.4 912.640   1
  -4  10  10 11385.9 1174.11   4
   4 -10 -10 11150.3 646.104   3
  -4 -10   9 473.011 269.191   1
   4  10  -9 989.009 333.736   4
  -4  10   9 1220.31 461.254   4
  -4 -10   8 32488.9 1337.06   1
   4  10  -8 35689.6 1593.77   4
  -4  10   8 36091.6 1709.51   1
  -4  10   8 35971.1 1889.03   4
  -4 -10   7 8852.71 675.544   1
   4  10  -7 8906.87 759.113   4
  -4  10   7 6929.84 784.695   1
  -4  10   7 8626.99 987.734   4
  -4 -10   6 10534.0 682.853   1
   4  10  -6 8958.66 696.404   4
  -4  10   6 9059.80 866.708   1
  -4  10   5 3942.76 585.402   1
  -4 -10   5 4206.61 443.614   1
  -4 -10   4 330.001 180.307   1
  -4  10   4 334.343 342.799   1
   4  10  -4 98.2228 147.875   4
   4  10  -3 13426.8 704.282   4
  -4 -10   3 15383.6 703.145   1
  -4  10   3 13929.6 1028.53   1
  -4  10   2 3.15833 291.112   1
   4  10  -2 382.803 164.027   4
  -4  10   1 17932.2 1135.46   1
   4  10  -1 18219.4 604.079   4
   4  10  -1 20287.7 596.675   2
   4  10   0 1236.42 209.242   2
  -4  10   0 939.717 374.623   1
  -4  10  -1 40902.8 1730.01   1
   4  10   1 39649.6 1132.30   1
   4  10   1 44445.4 1206.91   2
   4  10   2 572.121 228.072   2
   4  10   2 456.001 211.157   1
  -4  10  -2 789.081 393.909   1
   4 -10   2 546.221 311.466   1
   4  10   3 60885.2 1424.04   1
  -4  10  -3 59665.8 2123.84   2
  -4  10  -3 54364.3 2057.96   1
   4 -10   3 56829.4 1991.04   1
   4  10   3 56669.5 1614.55   2
   4  10   4 3629.28 476.257   2
  -4  10  -4 3099.03 554.061   2
   4  10   4 3165.76 359.310   1
  -4  10  -5 88662.8 2677.03   2
   4  10   5 85458.8 1802.19   1
   4  10   5 83600.1 2220.82   2
   4  10   6 455.298 259.175   2
  -4  10  -6-87.2093 375.511   2
  -4  10  -7 85066.3 2749.37   2
   4  10   7 86454.0 2489.59   2
  -4  10  -8 20254.3 1401.93   2
   4  10   8 19113.7 1249.52   2
  -4  10  -9 90572.3 2990.37   2
  -4  10 -10 2265.15 614.029   2
  -4  10 -11 63307.3 2667.87   2
  -4  10 -12 4379.89 804.071   2
  -4  10 -13 31282.1 2007.56   2
  -4  10 -14 7852.12 1101.31   2
  -4  10 -15 17389.1 1611.70   2
   4 -10  15 19338.1 1708.35   3
  -4  10 -16 2103.37 616.096   2
   4 -10  16 1627.54 828.753   3
  -4  11  16 10358.9 1344.47   4
  -4  11  15 1020.32 651.191   4
  -4  11  14 14148.5 1391.98   4
  -4  11  13-230.309 418.664   4
  -4  11  12 46670.0 2410.05   4
  -4  11  11 40.1033 423.861   4
  -4 -11  10 46912.2 1810.82   1
  -4  11  10 45198.9 2263.37   4
  -4 -11   9 1643.56 385.350   1
   4  11  -9 2075.02 490.040   4
  -4  11   9 1614.41 545.496   1
  -4  11   9 1503.09 523.658   4
  -4 -11   8 58432.7 1824.19   1
   4  11  -8 55864.2 2013.08   4
  -4  11   8 61359.0 2299.00   1
  -4  11   8 58369.1 2488.02   4
   4  11  -7 2130.24 421.956   4
  -4  11   7 1529.08 527.950   4
  -4 -11   7 1115.32 335.497   1
  -4  11   7 1380.02 558.076   1
   4  11  -6 44819.4 1618.87   4
  -4  11   6 46431.6 1954.17   1
  -4 -11   6 45984.5 1477.21   1
  -4  11   5 339.482 313.022   1
  -4 -11   5 1129.51 323.316   1
   4  11  -4 41384.3 1356.44   4
  -4 -11   4 42373.7 1304.04   1
  -4  11   4 45095.0 1874.43   1
   4  11  -3 3653.49 364.571   4
  -4 -11   3 3929.58 419.486   1
  -4  11   2 46528.6 1874.33   1
   4  11  -2 44989.2 1141.28   4
   4  11  -2 41611.0 749.555   2
   4  11  -1 4426.61 315.365   4
   4  11  -1 4752.52 340.795   2
  -4  11   1 3611.60 615.862   1
  -4  11   0 34275.2 1634.54   1
   4  11   0 32543.2 993.604   2
  -4  11  -1 12478.6 1042.15   1
   4  11   1 13486.0 741.281   1
   4  11   1 13461.9 710.876   2
   4  11   2 17256.8 831.444   1
  -4  11  -2 15609.7 1165.18   1
   4  11   2 14206.0 806.444   2
  -4  11  -3 1746.61 495.909   2
   4  11   3 2629.78 415.996   2
  -4  11  -3 1978.32 490.635   1
   4  11   3 2504.55 348.887   1
   4  11   4 1133.54 284.589   2
  -4  11  -4 815.284 452.436   2
  -4  11  -5 15445.5 1203.25   2
   4  11   5 16341.5 1043.77   2
   4  11   6-270.538 315.051   2
  -4  11  -6 67.7771 418.494   2
   4  11   7 2338.20 567.520   2
  -4  11  -7 1668.74 512.771   2
   4  11   7 2189.22 397.211   1
  -4  11  -8 9536.98 985.358   2
   4  11   8 10610.2 987.800   2
  -4  11  -9 14026.7 1287.29   2
  -4  11 -10 1495.43 536.257   2
  -4  11 -11-130.566 311.933   2
  -4  11 -12 8797.95 1130.29   2
  -4  11 -13 978.238 474.462   2
  -4  11 -14 22773.8 1820.28   2
  -4  11 -15 701.556 416.383   2
  -4  11 -16 13841.2 1457.39   2
  -4  12  15 7363.47 1110.84   4
  -4  12  14 63.0862 329.502   4
  -4  12  13 1461.02 664.102   4
  -4  12  12 611.762 519.207   4
  -4  12  11-130.060 318.716   1
  -4  12  11-1167.41 496.134   4
  -4  12  10 848.796 523.196   4
  -4  12  10 117.798 293.313   1
  -4 -12   9 404.742 302.929   1
  -4  12   9 118.412 469.313   4
  -4  12   9 634.936 359.618   1
   4  12  -8 1017.94 360.997   4
  -4  12   8 886.614 549.901   4
  -4 -12   8 948.900 313.880   1
  -4  12   8 1097.34 482.455   1
   4  12  -7 9703.56 862.486   4
  -4  12   7 7609.72 910.853   1
  -4  12   7 10837.8 1081.96   4
  -4 -12   7 10344.2 772.722   1
  -4  12   6 507.365 480.835   1
  -4 -12   6 687.500 273.681   1
   4  12  -6 452.850 266.633   4
  -4 -12   5 39262.0 1364.75   1
  -4  12   5 41209.1 1889.20   1
   4  12  -4 17861.3 914.297   4
  -4 -12   4 17739.4 906.199   1
  -4  12   4 16889.4 1246.60   1
   4  12  -3 71594.9 1644.90   4
  -4  12   3 70392.5 2410.14   1
   4  12  -2 4862.60 294.004   2
   4  12  -2 5236.84 418.802   4
  -4  12   2 5018.06 797.880   1
   4  12  -2 5424.45 340.962   2
   4  12  -1 43188.2 1091.40   2
  -4  12   1 42284.1 1912.91   1
   4  12  -1 39241.6 905.092   4
   4  12   0 21574.5 866.820   2
  -4  12   0 21854.2 1415.52   1
   4  12   1 64958.7 1639.43   2
  -4  12  -1 59945.4 2297.06   1
   4  12   2 14441.3 851.532   2
  -4  12  -2 13850.1 1202.28   1
   4  12   3 86243.1 2186.57   2
  -4  12  -3 90295.3 2812.07   2
  -4  12  -3 84824.5 2802.14   1
   4  12   4 6578.40 661.666   2
  -4  12  -4 5487.42 757.637   2
   4  12   5 80885.9 2348.83   2
  -4  12  -5 82333.8 2777.00   2
   4  12   6 3922.32 489.837   1
   4  12   6 3730.63 624.800   2
  -4  12  -6 2429.04 512.862   2
   4  12   7 71533.9 1975.20   1
   4  12   7 70471.5 2385.62   2
  -4  12  -8 366.567 422.071   2
   4  12   8 250.519 251.519   1
  -4  12  -9 88689.6 3108.59   2
  -4  12 -10 2036.72 495.428   2
  -4  12 -11 18739.4 1570.43   2
  -4  12 -12-351.465 460.091   2
  -4  12 -13 26660.8 1974.74   2
  -4  12 -14 36.2403 168.775   2
  -4  12 -15 6687.89 1095.21   2
  -4  13  15 2790.95 669.037   4
  -4  13  14 35880.3 2273.23   4
  -4  13  13 1757.47 697.072   4
  -4  13  12 32681.8 1938.97   1
  -4  13  12 33253.9 2118.25   4
  -4  13  11 3181.20 773.215   4
  -4  13  11 4114.20 771.824   1
  -4  13  10 65430.1 2654.67   1
  -4  13  10 69154.8 2927.79   4
  -4  13   9 1836.75 629.677   4
  -4  13   9 1190.49 586.880   1
   4  13  -8 53112.5 2036.67   4
  -4  13   8 54904.3 2517.79   4
  -4  13   8 57663.8 2385.83   1
  -4 -13   8 55692.6 1885.34   1
  -4  13   7 5102.16 809.003   1
  -4 -13   7 4308.52 598.966   1
   4  13  -7 3502.74 614.890   4
  -4  13   7 4420.47 800.310   4
   4  13  -6 40246.2 1611.40   4
  -4 -13   6 38865.6 1483.77   1
  -4  13   5 1662.23 562.148   1
   4  13  -5 1694.51 348.580   4
  -4 -13   5 1783.23 343.472   1
  -4 -13   4 61209.2 1722.10   1
  -4  13   4 61946.2 2374.73   1
   4  13  -3 2481.57 223.638   2
   4  13  -3 2555.15 360.837   4
  -4  13   3 2678.15 588.618   1
  -4  13   2 14191.2 1172.83   1
   4  13  -2 12942.4 579.317   2
   4  13  -2 12774.6 522.185   2
   4  13  -2 14231.8 685.632   4
  -4  13   1 2043.23 595.307   1
   4  13  -1 1693.53 275.643   2
   4  13  -1 1995.09 225.315   4
   4  13   0 17977.9 861.536   2
  -4  13   0 17486.1 1320.74   1
  -4  13  -1 743.912 504.103   1
   4  13   1 468.019 202.263   2
   4  13   2 2405.71 380.750   2
  -4  13  -2 2037.12 627.654   1
  -4  13  -3 33.7426 351.583   2
   4  13   3 151.214 229.331   1
   4  13   3 642.576 282.006   2
  -4  13  -4 51.8530 166.035   2
   4  13   4 710.206 300.045   2
   4  13   4 383.501 207.093   1
   4  13   5 676.819 384.374   2
  -4  13  -5-353.061 464.585   2
   4  13   5 374.486 242.646   1
   4  13   6 2960.51 454.321   1
   4  13   6 1988.38 501.265   2
  -4  13  -6 1652.88 567.312   2
   4  13   7 485.901 226.362   1
   4  13   7-119.486 373.764   2
  -4  13  -7-232.991 386.550   2
  -4  13  -8 690.979 447.878   2
   4  13   8 642.682 326.118   1
  -4  13  -9 2190.22 622.196   2
   4  13   9 1470.77 399.434   1
  -4  13 -10 10657.2 1193.19   2
   4  13  10 10607.9 900.064   1
  -4  13 -11-315.947 460.544   2
  -4  13 -12 17477.4 1634.36   2
  -4  13 -13 7737.19 1094.66   2
  -4  13 -14 16230.4 1592.01   2
  -4  14  14 3728.30 788.699   4
  -4  14  13 1626.35 496.401   4
  -4  14  12 135.099 556.139   4
  -4  14  12-58.4647 474.275   1
  -4  14  11 7504.29 1124.46   4
  -4  14  11 8165.83 986.998   1
  -4  14  10 2722.26 790.738   4
  -4  14  10 2680.65 691.675   1
  -4  14   9 12868.7 1310.50   4
  -4  14   9 11070.5 1150.73   1
  -4  14   8 1648.47 539.841   1
  -4  14   8 1034.27 559.603   4
  -4  14   7 16801.4 1471.66   4
  -4  14   7 20003.2 1491.28   1
  -4 -14   6 33.3761 257.137   1
  -4  14   6 192.718 401.736   1
   4  14  -5 22773.1 1162.50   4
  -4 -14   5 23019.8 1185.55   1
  -4  14   5 25139.7 1645.78   1
  -4  14   4 6561.78 926.180   1
   4  14  -3 30752.5 1123.75   4
   4  14  -3 30202.6 770.282   2
  -4  14   2 873.340 585.168   1
   4  14  -2 1511.41 209.994   2
   4  14  -2 1356.89 246.560   2
   4  14  -2 1230.60 206.914   4
   4  14  -1 46842.8 1312.60   2
  -4  14   1 47150.4 2197.66   1
   4  14   0 6876.32 582.723   2
  -4  14   0 6525.93 946.673   1
   4  14   1 50531.5 1595.05   2
  -4  14  -1 51772.8 2332.71   1
   4  14   1 55895.2 1800.42   1
  -4  14  -2 6296.65 952.731   1
   4  14   2 7229.09 662.892   2
   4  14   2 7196.11 703.339   1
   4  14   3 32598.5 1454.20   2
  -4  14  -3 34330.2 1853.40   2
  -4  14  -3 33146.2 1930.17   1
   4  14   3 34988.0 1440.40   1
   4  14   4 9764.79 865.706   2
   4  14   4 10651.8 813.687   1
  -4  14  -4 9660.04 1035.07   2
   4  14   5 42643.5 1598.90   1
   4  14   5 38952.3 1752.02   2
  -4  14  -5 43378.8 2124.55   2
  -4  14  -6 9612.89 1028.63   2
   4  14   6 8228.78 895.509   2
   4  14   6 8291.37 771.628   1
  -4  14  -7 25503.3 1713.01   2
   4  14   7 24810.8 1271.84   1
  -4  14  -8 19251.6 1536.43   2
   4  14   8 16616.0 1097.59   1
  -4  14  -9 10542.5 1139.49   2
   4  14   9 10356.5 883.681   1
   4  14  10 10248.1 888.178   1
  -4  14 -10 8755.08 1149.75   2
   4  14  11 7112.37 780.856   1
  -4  14 -11 7141.91 979.507   2
  -4  14 -12 15812.0 1525.21   2
  -4  14 -13 13840.9 1447.95   2
  -4  15  13-287.522 535.061   4
  -4  15  12 27215.6 1995.72   4
  -4  15  11 8000.32 1098.25   4
  -4  15  11 8147.68 1150.61   1
  -4  15  10 30622.3 2089.74   4
  -4  15  10 32020.2 1972.92   1
  -4  15   9 15825.0 1507.55   4
  -4  15   9 16022.4 1475.85   1
  -4  15   8 27967.7 1931.01   4
  -4  15   8 26296.9 1768.55   1
  -4  15   7 6943.17 949.580   1
  -4  15   7 7106.71 978.232   4
  -4  15   6 12343.2 1223.39   1
  -4  15   5 20969.7 1581.38   1
  -4  15   4 17984.9 1429.29   1
  -4  15   3 17667.4 1407.86   1
  -4  15   2 7812.92 997.477   1
   4  15  -2 7829.35 507.243   2
  -4  15   1 7919.38 1004.63   1
  -4  15   0 688.509 551.463   1
  -4  15  -1 20729.5 1573.88   1
  -4  15  -2-1040.13 578.276   1
   4  15   2-241.709 381.055   1
  -4  15  -3 7802.91 953.502   2
   4  15   3 8513.50 795.848   1
  -4  15  -3 7147.24 1028.86   1
   4  15   4 43.4576 191.478   1
  -4  15  -4-173.705 316.337   2
  -4  15  -5 1540.04 489.936   2
   4  15   5 1845.16 350.168   1
  -4  15  -6-202.430 409.718   2
   4  15   6 643.177 263.021   1
   4  15   7 5540.75 669.191   1
  -4  15  -7 6924.89 935.528   2
   4  15   8 1797.46 400.027   1
  -4  15  -8 1445.31 566.979   2
   4  15   9-29.8190 306.734   1
  -4  15  -9 151.115 487.947   2
  -4  15 -10 1501.07 645.621   2
   4  15  10 3228.59 569.496   1
  -4  15 -11 2696.86 770.029   2
   4  15  11 1903.17 412.377   1
  -4  15 -12 6388.40 1061.25   2
   4  15  12 8370.70 899.676   1
   4  15  13 1446.05 418.998   1
  -4  16  12 1461.57 607.650   4
  -4  16  11 4051.16 1017.33   4
  -4  16  10 1124.32 666.198   4
  -4  16   9 9170.33 1174.48   1
  -4  16   9 8386.16 1118.35   4
  -4  16   8-121.602 528.792   1
  -4  16   8-497.366 554.790   4
  -4  16   7 6849.71 990.521   4
  -4  16   7 5905.96 987.849   1
  -4  16   6 859.615 499.767   1
  -4  16   5 10367.7 1162.25   1
  -4  16   4-220.288 251.841   1
  -4  16   3 8858.38 1103.15   1
  -4  16   2-1020.03 666.744   1
  -4  16   1 9590.19 1175.48   1
  -4  16   0 4125.09 879.583   1
  -4  16  -1 16288.6 1492.94   1
   4  16   2 5424.73 675.519   1
  -4  16  -2 4821.29 928.148   1
   4  16   3 3814.95 558.392   1
  -4  16  -3 5197.27 837.683   2
  -4  16  -4 11181.2 1192.19   2
   4  16   4 11249.9 922.305   1
   4  16   5 5938.79 725.482   1
  -4  16  -5 6422.81 931.670   2
   4  16   6 12055.2 972.381   1
  -4  16  -6 12008.5 1259.11   2
  -4  16  -7 5974.27 923.106   2
   4  16   7 5109.48 622.191   1
  -4  16  -8 9179.55 1170.87   2
   4  16   8 11260.4 1006.69   1
   4  16   9 7125.22 772.744   1
  -4  16  -9 6853.85 1034.02   2
   4  16  10 3040.03 504.833   1
  -4  16 -10 1421.00 504.822   2
  -4  16 -11 10082.6 1280.38   2
   4  16  11 11783.3 1048.20   1
  -4  17  10 11456.0 1335.92   4
  -4  17   9 13370.2 1418.21   4
  -4  17   8 5235.16 1001.66   4
  -4  17   7 8959.70 1192.49   1
  -4  17   7 8709.78 1073.21   4
  -4  17   6 5640.59 934.052   1
  -4  17   5 5802.21 864.822   1
  -4  17   4 265.600 503.676   1
  -4  17   3 18548.3 1558.92   1
  -4  17   2 4569.18 873.442   1
  -4  17   1 11704.4 1298.47   1
  -4  17   0 686.851 588.741   1
  -4  17  -1 7232.91 1083.41   1
  -4  17  -2 2108.47 578.062   2
   4  17   2 1642.86 460.625   1
  -4  17  -2 998.420 625.043   1
  -4  17  -3 10227.4 1161.47   2
   4  17   3 11901.0 993.688   1
  -4  17  -4 2736.40 572.190   2
   4  17   4 2927.44 490.751   1
   4  17   5 5275.04 668.218   1
  -4  17  -5 5337.20 838.634   2
   4  17   6 733.291 304.573   1
  -4  17  -6 934.092 430.842   2
  -4  17  -7 962.990 518.606   2
   4  17   7 1333.25 463.427   1
  -4  17  -8-318.626 484.697   2
   4  17   8 275.203 242.024   1
  -4  17  -9-48.3296 454.507   2
  -4  18   9 1136.20 534.770   4
  -4  18   8-367.988 338.921   4
  -4  18   7-761.271 396.629   4
  -4  18   4 2386.44 685.215   1
  -4  18   3 386.653 482.758   1
  -4  18   2 1208.85 691.447   1
  -4  18   1 3635.06 872.884   1
  -4  18   0 1230.78 650.926   1
  -4  18  -1 4922.82 976.708   1
  -4  18  -2 3759.77 760.584   2
  -4  18  -2 3456.63 897.414   1
  -4  18  -3 6165.10 968.033   2
  -4  18  -4 1118.05 373.041   2
  -4  18  -5 3373.12 666.281   2
  -4  18  -6 8054.54 1163.24   2
  -5   0  18 37104.2 2313.13   4
  -5   0  17-674.287 520.339   4
  -5   0  16 27354.4 1862.65   4
  -5   0  15-124.125 389.303   4
  -5   0  14 37126.6 1723.18   2
  -5   0  14 36960.2 2048.13   4
  -5   0  13-224.142 325.737   2
  -5   0  13 224.067 403.038   4
  -5   0  12 8846.80 995.844   4
  -5   0  12 7600.02 722.818   2
  -5   0  11 137.646 298.388   4
  -5   0  10 14090.9 1130.14   4
  -5   0   9 299.160 343.721   4
  -5   0   8 1513.15 430.273   4
  -5   0   7 428.012 301.178   4
  -5   0   6 27726.1 1379.80   4
  -5   0   5 85.1304 304.359   4
  -5   0   4 61971.1 1901.02   4
  -5   0   4 66035.1 1096.09   3
  -5   0   3 24.8851 237.896   4
  -5   0   3 224.815 149.571   1
  -5   0   3 131.965 119.910   3
  -5   0   2 127664. 2029.80   2
  -5   0   2 127386. 2557.83   4
  -5   0   2 124412. 1889.28   3
  -5   0   2 131307. 1627.32   1
  -5   0   1-312.898 221.032   2
  -5   0   1 16.8262 117.936   1
  -5   0   1-38.7871 166.081   3
  -5   0   0 247963. 3041.35   2
  -5   0   0 251196. 3092.71   3
  -5   0  -1-11.0714 216.326   2
  -5   0  -1-27.3738 223.972   3
  -5   0  -2 307682. 3682.97   2
   5   0   2 312247. 2460.90   1
  -5   0  -2 305189. 3809.03   3
   5   0   3 79.1245 119.624   1
  -5   0  -3-186.794 229.581   2
  -5   0  -3-273.227 281.986   3
   5   0   4 169757. 2142.87   1
   5   0   4 174523. 2859.53   2
  -5   0  -4 174493. 3047.16   2
   5   0   4 173984. 3157.31   3
   5   0   5 183.902 274.543   3
   5   0   5 2.36921 218.171   2
   5   0   5 35.0472 159.560   1
  -5   0  -5 295.170 272.584   2
   5   0   6 174224. 3111.19   2
   5   0   6 168142. 2492.78   1
  -5   0  -6 176309. 3355.80   2
   5   0   6 177387. 3466.51   3
  -5   0  -7 337.299 299.660   2
   5   0   7 319.672 266.393   3
   5   0   7-97.1100 231.799   2
   5   0   8 118664. 2805.67   2
  -5   0  -8 114056. 2942.85   2
   5   0   8 112949. 2987.17   3
   5   0   9 360.681 249.107   3
  -5   0  -9-232.922 319.192   2
   5   0   9 44.8029 209.823   2
   5   0  10 98331.8 3008.19   3
  -5   0 -10 95731.5 2947.75   2
   5   0  11 178.596 286.199   3
  -5   0 -11 38.0955 260.078   2
  -5   0 -12 95824.7 3173.96   2
  -5   0 -12 91377.3 2469.39   4
   5   0  12 95545.3 3155.15   3
   5   0  13 270.117 422.171   3
  -5   0 -13-67.4661 208.710   4
  -5   0 -13 336.573 397.373   2
  -5   0 -14 69816.2 2954.58   2
   5   0  14 77246.2 3001.98   3
   5   0  15-8.73204 441.844   3
  -5   0 -15-179.761 422.002   2
  -5   0 -16 20533.7 1726.82   2
   5   0  16 23171.8 1759.72   3
   5   0  17 157.543 576.360   3
  -5   0 -17-214.433 424.556   2
  -5   0 -18 14726.0 1599.07   2
   5   0  18 16453.0 1659.26   3
  -5  -1  18 498.670 636.342   4
  -5   1  18 346.913 536.098   4
  -5  -1  17 23270.4 1781.84   4
  -5   1  17 25547.4 1850.95   4
  -5  -1  16-221.652 418.098   4
  -5   1  16 196.045 441.713   4
  -5  -1  15 45539.6 2286.91   4
  -5   1  15 43412.0 2285.01   4
  -5  -1  14 4803.17 637.291   2
  -5   1  14 3691.85 642.258   2
  -5  -1  14 3497.09 762.238   4
  -5   1  14 3421.20 741.557   4
  -5  -1  13 106728. 2637.42   2
  -5   1  13 98371.7 2743.99   2
  -5  -1  13 105587. 3263.28   4
  -5   1  13 105255. 3329.11   4
  -5  -1  13 98857.2 1247.14   3
  -5  -1  12 258.312 91.6321   3
  -5  -1  12 408.474 263.857   2
  -5  -1  12 235.333 365.113   4
  -5   1  12 750.197 416.447   4
  -5  -1  11 49105.9 1640.76   2
  -5  -1  11 49664.3 2130.64   4
  -5  -1  11 47230.5 720.253   3
  -5  -1  10 1749.66 529.207   4
  -5   1  10 2246.36 492.555   4
  -5  -1  10 1990.40 143.309   3
  -5  -1   9 165135. 3584.28   4
  -5   1   9 172238. 3757.67   4
  -5  -1   8 6279.98 711.058   4
  -5   1   8 5331.78 713.025   4
  -5  -1   8 5558.10 254.711   3
  -5  -1   7 108669. 2722.25   4
  -5   1   7 111451. 2860.85   4
  -5  -1   7 106678. 1210.03   3
  -5  -1   6 396.116 120.023   3
  -5  -1   6 622.406 361.223   4
  -5   1   6 747.893 345.078   4
  -5  -1   5 149661. 2976.98   4
  -5   1   5 141868. 3032.35   4
  -5  -1   5 147896. 1733.39   3
  -5  -1   4 8.88006 111.337   3
  -5  -1   4-197.228 281.183   4
  -5   1   4-69.7457 297.257   4
  -5  -1   3 119725. 1802.82   2
  -5  -1   3 119719. 1479.35   1
  -5  -1   3 120355. 2484.87   4
  -5   1   3 119642. 1815.49   1
  -5   1   3 118986. 2614.76   4
  -5  -1   3 122090. 1835.21   3
  -5  -1   2 4349.63 375.229   2
  -5  -1   2 4069.44 487.648   4
  -5  -1   2 4615.89 410.917   3
  -5   1   2 4373.36 368.878   1
  -5  -1   2 4393.16 270.849   1
  -5   1   1 116667. 1692.56   1
  -5   1   1 113528. 2106.78   2
  -5  -1   1 114237. 1194.08   1
  -5  -1   1 117670. 2291.83   4
  -5  -1   1 116297. 2049.62   3
  -5   1   0 3505.53 427.386   2
  -5  -1   0 3798.60 402.947   2
  -5   1   0 3543.31 338.687   1
  -5  -1   0 3684.50 433.726   3
  -5   1  -1 41768.2 1358.78   2
  -5  -1  -1 40236.9 1237.52   2
  -5  -1  -1 41031.3 1369.85   3
  -5   1  -2 4261.71 500.387   2
  -5  -1  -2 4378.34 486.072   2
   5  -1   2 4967.78 378.752   1
  -5  -1  -2 3338.81 491.613   3
   5   1   3 27698.0 1068.15   2
  -5   1  -3 27044.2 1207.07   2
  -5  -1  -3 27304.6 1142.62   2
  -5  -1  -3 26247.5 1218.36   3
   5  -1   3 26991.4 871.855   1
   5   1   3 27322.6 704.857   1
   5  -1   4 9711.25 558.399   1
   5   1   4 9088.93 462.315   1
   5   1   4 8580.36 659.369   2
  -5   1  -4 7851.04 709.207   2
  -5  -1  -4 9088.70 722.036   2
  -5  -1  -4 8795.67 778.525   3
   5  -1   4 9151.17 764.414   3
  -5  -1  -5 4294.50 538.672   2
   5  -1   5 4200.06 556.916   3
   5  -1   5 4295.06 509.635   2
   5   1   5 4621.47 522.737   2
   5  -1   5 4472.54 438.074   1
   5   1   5 4610.07 391.530   1
  -5   1  -5 3544.38 551.483   2
  -5  -1  -5 4565.95 597.929   3
  -5  -1  -6 1089.43 342.584   2
   5  -1   6 1598.57 446.816   3
   5  -1   6 1020.05 257.189   1
   5  -1   6 1566.47 354.863   2
   5   1   6 1301.83 335.441   2
  -5   1  -6 1609.42 408.758   2
  -5  -1  -6 1025.55 397.118   3
   5  -1   7-80.3603 212.244   3
  -5  -1  -7-224.571 274.447   2
   5   1   7 35.9833 281.774   3
   5  -1   7-65.9944 289.481   2
   5  -1   7-6.24859 152.048   1
   5   1   7 136.349 288.249   2
  -5  -1  -7-404.045 346.829   3
  -5   1  -7-133.215 317.380   2
  -5   1  -8 3703.32 628.324   2
   5  -1   8 3275.23 609.328   3
   5   1   8 3762.80 629.639   3
  -5  -1  -8 3503.87 612.559   2
   5  -1   8 3317.41 535.686   2
   5   1   8 3867.26 571.003   2
  -5   1  -9 1386.91 511.288   2
   5  -1   9 2072.66 506.944   3
   5   1   9 2608.46 486.124   3
  -5  -1  -9 1695.89 425.081   2
   5  -1   9 2258.55 485.681   2
   5   1   9 2179.98 495.137   2
  -5   1 -10 9716.30 1015.93   2
   5  -1  10 9489.07 988.079   3
   5   1  10 8155.63 890.459   3
  -5  -1 -10 9591.36 990.784   2
   5  -1  11 5530.46 829.881   3
   5   1  11 6658.51 852.996   3
  -5   1 -11 4752.65 789.970   2
  -5  -1 -11 6350.26 659.270   4
  -5  -1 -11 5389.47 796.778   2
   5  -1  12 889.108 477.081   3
   5   1  12 1218.47 490.085   3
  -5   1 -12 1503.00 605.600   2
  -5  -1 -12 1259.24 396.507   4
  -5  -1 -12 869.253 467.655   2
   5  -1  13 4210.57 783.193   3
   5   1  13 4137.48 736.067   3
  -5   1 -13 3641.28 734.727   2
  -5  -1 -13 3386.83 557.068   4
  -5  -1 -13 3611.66 733.975   2
   5  -1  14-138.320 537.419   3
   5   1  14-139.607 408.577   3
  -5   1 -14 458.707 537.918   2
  -5  -1 -14-177.878 461.757   2
   5  -1  15 2909.53 637.115   3
   5   1  15 5628.30 931.391   3
  -5   1 -15 3915.20 828.346   2
  -5  -1 -15 3778.44 893.657   2
   5  -1  16-1130.91 658.465   3
   5   1  16 346.079 417.796   3
  -5   1 -16-480.793 419.912   2
  -5  -1 -16-530.633 525.165   2
  -5   1 -17 15517.4 1617.34   2
   5  -1  17 15441.6 1569.45   3
   5  -1  18-129.702 611.669   3
  -5   1 -18 743.267 745.507   2
  -5  -2  18 19724.3 1639.64   4
  -5   2  18 20603.8 1689.12   4
  -5  -2  17-43.3545 428.761   4
  -5   2  17 904.292 564.726   4
  -5  -2  16 11131.2 1219.92   4
  -5   2  16 13348.2 1371.89   4
  -5  -2  15 2741.09 740.110   4
  -5   2  15 2573.80 641.631   4
  -5  -2  14 5504.50 839.229   4
  -5   2  14 5694.97 887.158   4
  -5  -2  14 6607.34 474.446   3
  -5  -2  14 7291.11 728.803   2
  -5  -2  13 1566.80 398.589   2
  -5   2  13 1337.53 504.802   4
  -5  -2  13 1890.58 574.929   4
  -5  -2  13 1715.16 249.114   3
  -5  -2  12 2785.47 445.545   2
  -5  -2  12 1322.94 422.752   4
  -5   2  12 2643.00 564.587   4
  -5  -2  12 2256.90 266.405   3
  -5  -2  11 7343.93 621.255   2
  -5  -2  11 9745.91 982.113   4
  -5   2  11 9846.80 1014.27   4
  -5  -2  10-105.645 197.385   2
  -5  -2  10-134.665 320.004   4
  -5   2  10 120.351 289.775   4
  -5  -2   9 4483.83 434.158   2
  -5  -2   9 3465.35 611.988   4
  -5   2   9 3830.77 626.963   4
  -5  -2   8 7624.39 779.252   4
  -5   2   8 7531.84 833.399   4
  -5  -2   7 24235.0 1279.00   4
  -5   2   7 26425.9 1430.84   4
  -5  -2   6 6032.30 663.290   4
  -5   2   6 7105.05 767.460   4
  -5  -2   5 25968.4 1220.62   4
  -5   2   5 25018.1 1328.29   4
  -5  -2   4 35898.5 869.742   2
  -5  -2   4 34326.9 1359.22   4
  -5   2   4 36084.7 1118.55   1
  -5   2   4 35416.3 1528.73   4
  -5  -2   4 35735.3 1035.02   3
  -5  -2   3 13006.0 550.084   2
  -5  -2   3 13447.5 440.666   1
  -5  -2   3 13745.1 833.553   4
  -5   2   3 13440.8 685.354   1
  -5  -2   3 12450.9 664.139   3
  -5  -2   2 44086.2 1039.45   2
  -5  -2   2 46231.9 1444.21   4
  -5   2   2 46618.3 1197.80   1
  -5  -2   2 43315.5 1272.98   3
  -5   2   1 36760.4 1061.15   1
  -5   2   1 40041.6 1298.06   2
  -5  -2   1 37913.0 1024.73   2
  -5  -2   1 37594.9 1260.91   4
  -5  -2   1 37523.6 1248.64   3
  -5   2   0 28033.4 1127.57   2
  -5   2   0 27261.0 922.821   1
  -5  -2   0 26060.7 907.903   2
  -5  -2   0 26676.7 1028.96   4
  -5  -2   0 25423.2 1077.10   3
   5  -2   0 25479.2 969.910   3
  -5   2  -1 36119.8 1312.29   2
  -5  -2  -1 37973.4 1179.98   2
  -5  -2  -1 36858.3 1352.90   3
   5  -2   1 37992.7 1270.99   3
  -5   2  -2 145516. 2688.88   2
   5  -2   2 147805. 2134.32   1
  -5  -2  -2 147386. 2453.69   2
  -5  -2  -2 147543. 2773.35   3
   5   2   3 7536.85 564.102   2
  -5   2  -3 8535.00 703.140   2
  -5  -2  -3 8593.82 646.158   2
   5  -2   3 7934.61 527.121   1
   5   2   3 8073.20 323.077   1
  -5  -2  -3 7554.00 704.584   3
   5   2   4 91342.5 2024.86   2
   5   2   4 92867.1 1324.27   1
  -5   2  -4 94086.4 2340.45   2
  -5  -2  -4 89769.4 2147.30   2
  -5  -2  -4 92258.5 2387.43   3
   5  -2   4 96743.6 2354.49   3
   5  -2   4 97097.5 1858.41   1
   5  -2   5 4313.37 565.256   3
  -5  -2  -5 3468.86 499.970   2
   5  -2   5 4109.50 430.390   1
   5   2   5 4665.92 519.403   2
   5   2   5 4556.67 355.623   1
  -5   2  -5 4076.86 575.382   2
  -5  -2  -5 3431.89 524.736   3
   5  -2   6 106477. 2501.21   2
   5   2   6 103327. 2362.19   2
   5  -2   6 102243. 2104.27   1
  -5   2  -6 105553. 2668.10   2
  -5  -2  -6 106759. 2753.74   3
   5  -2   6 103801. 2659.00   3
  -5  -2  -6 105337. 2560.53   2
   5  -2   7 53.1467 204.115   3
   5  -2   7-290.741 296.331   2
  -5  -2  -7 270.705 250.906   2
   5  -2   7 86.3762 145.838   1
   5   2   7 313.298 198.142   2
  -5   2  -7 75.9579 283.313   2
  -5  -2  -7 437.855 314.075   3
   5  -2   8 107765. 2709.99   2
   5   2   8 102421. 2584.65   2
   5  -2   8 101707. 2345.26   1
  -5   2  -8 99390.3 2797.86   2
  -5  -2  -8 109755. 2977.49   3
   5  -2   8 102528. 2861.80   3
  -5  -2  -8 101221. 2761.73   2
   5  -2   9 3067.80 534.115   3
   5  -2   9 2135.88 400.824   1
  -5  -2  -9 1985.67 474.468   2
   5   2   9 2485.61 493.381   2
  -5   2  -9 1502.60 488.910   2
  -5  -2 -10 86962.2 2800.84   2
  -5  -2 -10 83685.4 2024.83   4
  -5   2 -10 89614.5 2869.89   2
   5  -2  10 86750.7 2836.16   3
   5  -2  11 816.401 414.199   3
  -5   2 -11 54.8598 358.604   2
  -5  -2 -11 305.369 221.044   4
  -5  -2 -11 739.131 399.294   2
  -5  -2 -12 43882.7 2169.63   2
  -5  -2 -12 41325.2 1571.62   4
   5  -2  12 41127.1 2102.07   3
  -5   2 -12 41189.5 2118.26   2
   5  -2  13-261.959 362.898   3
  -5   2 -13 200.883 372.507   2
  -5  -2 -13 538.905 311.731   4
  -5  -2 -13 59.2968 251.331   2
  -5  -2 -14 51356.7 2502.76   2
  -5  -2 -14 50657.8 1904.84   4
   5  -2  14 53791.1 2559.60   3
  -5   2 -14 54737.1 2615.19   2
   5  -2  15 1118.68 555.429   3
  -5   2 -15 1192.38 675.835   2
  -5  -2 -15 1163.04 586.576   2
  -5   2 -16 20773.4 1751.73   2
   5  -2  16 19872.1 1712.23   3
   5  -2  17 4025.08 985.528   3
  -5   2 -17 3388.21 790.602   2
  -5   2 -18 15667.0 1625.69   2
   5  -2  18 13771.9 1580.50   3
  -5  -3  18 1267.39 677.449   4
  -5  -3  17 35280.6 2138.65   4
  -5   3  17 31769.0 2077.20   4
  -5  -3  16 5513.30 923.426   4
  -5   3  16 4397.03 807.166   4
  -5  -3  15 24137.7 1656.50   4
  -5   3  15 24532.4 1755.68   4
  -5  -3  14 11845.6 1168.90   4
  -5   3  14 11521.1 1185.33   4
  -5  -3  14 10829.5 674.817   3
  -5   3  13 40705.7 2137.83   4
  -5  -3  13 41381.9 2035.53   4
  -5  -3  13 41406.9 1486.92   2
  -5  -3  12 4582.85 481.244   2
  -5  -3  12 4757.65 707.924   4
  -5   3  12 4116.62 757.373   4
  -5  -3  11 57230.3 2230.00   4
  -5   3  11 63552.7 2518.85   4
  -5  -3  11 61966.0 1601.10   2
  -5  -3  10 8260.27 860.061   4
  -5   3  10 10143.0 1026.29   4
  -5  -3  10 8230.47 560.918   2
  -5  -3   9 40360.5 1747.27   4
  -5   3   9 41770.2 1934.31   4
   5   3  -9 42790.1 1808.25   4
  -5  -3   9 42658.5 1175.00   2
  -5  -3   8 8664.52 492.093   2
  -5  -3   8 10330.9 888.310   4
  -5   3   8 9524.40 935.002   4
  -5  -3   7 26289.4 777.891   2
  -5  -3   7 28530.3 1363.78   4
  -5   3   7 27940.6 1500.95   4
  -5  -3   6 1864.28 400.713   4
  -5   3   6 1854.81 443.050   4
  -5  -3   5 72919.2 1044.65   2
  -5  -3   5 75368.6 2025.92   4
  -5   3   5 77924.0 2358.80   4
  -5  -3   4-90.2179 87.0096   2
  -5  -3   4 138.457 183.581   4
  -5   3   4 30.8499 297.411   4
  -5   3   4-107.725 174.894   1
  -5  -3   3 53757.6 963.824   2
  -5  -3   3 53289.2 1569.87   4
  -5   3   3 53008.3 1413.47   1
  -5  -3   2 1671.92 300.021   3
  -5   3   2 1095.86 262.859   1
  -5  -3   2 967.440 280.750   4
  -5  -3   2 1198.38 183.852   2
  -5   3   1 67280.5 1547.69   1
  -5  -3   1 66348.4 1599.89   4
  -5  -3   1 69321.1 1298.12   2
   5  -3  -1 67560.8 1448.65   3
  -5  -3   1 65675.1 1720.23   3
  -5   3   0 46354.5 1503.70   2
  -5   3   0 45997.0 1297.07   1
  -5  -3   0 46652.1 1279.46   4
  -5  -3   0 46746.0 1161.45   2
   5  -3   0 44674.1 1299.76   3
  -5  -3   0 45686.0 1490.64   3
  -5   3  -1 16549.8 938.510   2
  -5   3  -1 16644.8 803.942   1
  -5  -3  -1 18497.9 788.637   4
  -5  -3  -1 19257.2 808.090   2
   5  -3   1 17285.5 874.725   3
  -5  -3  -1 17319.1 968.333   3
   5   3   2 10895.2 614.464   2
  -5   3  -2 9622.00 741.775   2
   5  -3   2 10960.2 651.620   1
  -5  -3  -2 11066.0 673.776   2
  -5  -3  -2 10838.9 814.427   3
   5   3   3 57729.6 1484.62   2
  -5   3  -3 55468.9 1777.66   2
   5  -3   3 55455.8 1443.42   1
  -5  -3  -3 57486.3 1855.73   3
  -5  -3  -3 56322.7 1590.50   2
   5   3   4 11546.6 735.280   2
  -5   3  -4 12182.9 890.185   2
   5   3   4 11773.2 431.176   1
   5  -3   4 13384.6 913.807   3
  -5  -3  -4 11891.5 902.656   3
   5  -3   4 12194.4 719.514   1
  -5  -3  -4 12431.7 807.176   2
   5  -3   5 9804.78 660.626   1
   5   3   5 11006.3 750.791   2
  -5   3  -5 9793.85 843.295   2
  -5  -3  -5 10795.7 888.693   3
   5  -3   5 9356.56 798.970   3
  -5  -3  -5 11082.6 817.210   2
  -5  -3  -6 2150.71 437.271   3
   5  -3   6 2146.88 477.245   3
  -5  -3  -6 2361.39 464.140   2
   5   3   6 1941.11 372.648   2
  -5   3  -6 2440.87 517.298   2
   5  -3   6 1995.11 363.323   1
   5  -3   7 4123.76 612.763   3
   5  -3   7 3828.76 538.665   2
   5  -3   7 4756.47 556.880   1
  -5  -3  -7 4176.41 558.420   2
   5   3   7 4472.13 536.760   2
  -5   3  -7 4138.52 623.008   2
  -5  -3  -7 3247.34 553.970   3
  -5  -3  -8 6753.73 765.219   2
   5  -3   8 8432.86 808.043   2
   5   3   8 8350.00 781.059   2
   5  -3   8 7662.30 694.523   1
  -5   3  -8 8709.36 906.462   2
  -5  -3  -8 8997.21 942.699   3
   5  -3   8 9008.11 895.571   3
   5  -3   9 499.510 341.092   3
  -5  -3  -9 242.586 135.624   4
   5  -3   9 535.047 281.168   1
  -5  -3  -9 722.496 301.185   2
   5   3   9 96.8517 202.554   2
  -5   3  -9 281.787 355.066   2
   5  -3  10 4870.51 618.469   1
   5  -3  10 2639.86 638.127   3
  -5  -3 -10 4678.46 503.285   4
  -5  -3 -10 3084.44 591.628   2
  -5   3 -10 3553.91 639.472   2
   5  -3  11 624.456 340.958   3
  -5   3 -11 545.431 394.627   2
  -5  -3 -11 571.427 225.463   4
  -5  -3 -11 1510.41 507.138   2
   5  -3  12 648.030 318.207   3
  -5   3 -12 208.935 398.606   2
  -5  -3 -12 2513.64 398.171   4
  -5  -3 -12 1930.40 510.785   2
  -5   3 -13 8551.52 1071.70   2
  -5  -3 -13 10191.6 809.539   4
  -5  -3 -13 9699.80 1116.50   2
   5  -3  13 9610.01 1107.98   3
   5  -3  14 1579.55 592.329   3
  -5   3 -14 1523.54 624.909   2
  -5  -3 -14 1251.51 350.535   4
   5  -3  15 10573.1 1219.73   3
  -5   3 -15 11231.3 1273.08   2
   5  -3  16 845.213 593.648   3
  -5   3 -16 901.140 619.957   2
   5  -3  17 5363.55 1095.61   3
  -5   3 -17 4897.09 1022.89   2
  -5  -4  18-765.817 554.664   4
  -5  -4  17 185.433 446.674   4
  -5   4  17 360.272 383.812   4
  -5  -4  16 150.057 459.534   4
  -5   4  16-99.7985 316.278   4
  -5  -4  15-446.983 394.198   4
  -5   4  15 330.207 441.485   4
  -5  -4  14 682.510 493.038   4
  -5   4  14 775.589 511.493   4
  -5  -4  13 471.748 373.978   4
  -5  -4  13 462.272 204.490   2
  -5  -4  12 70.5666 327.640   4
  -5   4  12-95.8730 336.331   4
  -5  -4  12 242.126 131.025   2
  -5  -4  11 741.687 388.608   4
  -5   4  11 172.670 431.564   4
  -5  -4  11 551.292 206.899   2
  -5  -4  10 7464.11 789.111   4
  -5   4  10 7632.30 873.666   4
  -5  -4  10 6877.20 462.132   2
  -5  -4   9 3301.60 570.362   4
  -5   4   9 4505.76 707.159   4
  -5  -4   9 4369.14 330.357   2
   5   4  -9 3579.37 588.551   4
  -5  -4   8 26.2094 242.645   4
  -5   4   8 485.143 372.112   4
   5   4  -8 201.653 304.486   4
  -5  -4   8 473.762 116.999   2
  -5  -4   7 3452.41 487.309   4
  -5   4   7 3244.96 622.706   4
  -5  -4   7 3416.60 213.233   2
  -5  -4   6 7036.81 659.082   4
  -5   4   6 5229.19 673.511   4
  -5  -4   5 31804.8 1294.70   4
  -5   4   5 31124.2 1200.24   1
  -5   4   5 32131.7 1556.02   4
  -5  -4   4 382.280 273.224   4
  -5   4   4 552.180 259.829   1
  -5  -4   3 10268.9 680.957   4
  -5   4   3 10034.2 665.828   1
  -5  -4   3 10573.3 314.311   2
   5  -4  -3 10165.8 440.371   3
  -5  -4   2 18037.6 842.377   4
   5  -4  -2 18124.5 698.109   3
  -5   4   2 18474.3 882.508   1
  -5  -4   2 18385.6 520.160   2
  -5   4   1 24629.3 1007.28   1
  -5  -4   1 25068.9 933.797   4
   5  -4  -1 24094.1 897.700   3
  -5  -4   1 26108.1 730.408   2
   5  -4   0 407.342 183.173   3
  -5  -4   0 136.970 209.862   3
  -5   4   0 677.530 292.108   2
  -5  -4   0 259.690 146.248   2
  -5   4   0 108.511 180.616   1
  -5  -4   0 276.912 163.697   4
  -5  -4  -1 7139.38 467.611   4
  -5   4  -1 6414.22 635.168   2
  -5   4  -1 8548.66 620.631   1
   5  -4   1 7822.26 596.731   3
  -5  -4  -1 7960.05 684.750   3
  -5  -4  -1 8074.64 524.501   2
  -5  -4  -2 8910.54 598.212   2
   5   4   2 10012.6 574.808   2
  -5   4  -2 9791.39 780.153   2
   5  -4   2 10633.7 683.760   1
  -5  -4  -2 9167.79 498.034   4
  -5  -4  -2 10279.7 801.803   3
  -5  -4  -3 59955.9 1617.28   2
   5   4   3 56100.2 1456.61   2
  -5   4  -3 58653.3 1876.67   2
   5  -4   3 58973.4 1584.54   1
  -5  -4  -3 59802.2 1947.97   3
  -5  -4  -4 11654.8 781.438   2
   5   4   4 12585.5 752.319   2
  -5   4  -4 13673.3 963.204   2
   5   4   4 11715.6 392.849   1
   5  -4   4 13381.1 912.871   3
  -5  -4  -4 11149.4 902.775   3
   5  -4   4 12768.1 763.126   1
   5  -4   5 6499.95 590.194   1
  -5  -4  -5 6650.86 650.545   2
   5   4   5 7202.54 625.527   2
  -5   4  -5 7354.67 750.204   2
   5  -4   5 7651.43 729.443   3
  -5  -4  -5 8335.78 808.052   3
   5  -4   6 33284.9 1317.08   1
  -5  -4  -6 30543.2 1384.42   2
   5   4   6 30959.6 1311.07   2
  -5   4  -6 31136.2 1517.32   2
   5  -4   6 30812.1 1479.96   3
  -5  -4  -6 35162.3 1638.83   3
  -5  -4  -7 12618.7 958.520   2
   5  -4   7 12505.9 850.477   1
   5   4   7 13487.9 906.871   2
  -5   4  -7 12494.9 1037.48   2
   5  -4   7 12163.0 975.341   3
  -5  -4  -7 12827.7 1051.90   3
  -5  -4  -8 29190.1 1494.85   2
  -5  -4  -8 27365.5 930.821   4
   5  -4   8 27216.2 1293.52   1
   5   4   8 29393.0 1423.66   2
  -5   4  -8 27955.7 1546.48   2
   5  -4   8 28724.4 1558.85   3
   5  -4   9 4176.08 642.882   3
  -5  -4  -9 4236.36 415.999   4
  -5  -4  -9 3655.14 601.835   2
   5  -4   9 3562.99 529.723   1
   5   4   9 3601.18 552.848   2
  -5   4  -9 3392.55 626.942   2
  -5  -4 -10 17882.3 866.821   4
  -5  -4 -10 19150.2 1339.62   2
   5  -4  10 19334.0 1193.00   1
  -5   4 -10 18264.4 1353.48   2
   5  -4  10 18419.7 1324.49   3
   5  -4  11 1648.45 487.312   3
  -5  -4 -11 1731.28 307.672   4
  -5   4 -11 1102.63 466.189   2
  -5  -4 -12 28650.7 1227.12   4
  -5   4 -12 29664.7 1837.70   2
   5  -4  12 31673.7 1876.35   3
   5  -4  13 212.301 265.628   3
  -5   4 -13 815.763 591.357   2
  -5  -4 -13 476.234 234.975   4
   5  -4  14 2681.40 659.259   3
  -5   4 -14 4243.67 811.181   2
   5  -4  15 2978.84 702.312   3
  -5   4 -15 3266.30 859.782   2
   5  -4  16 27506.3 1990.00   3
  -5   4 -16 23797.1 1917.74   2
   5  -4  17 829.795 625.351   3
  -5   4 -17-74.4625 308.500   2
  -5   5  17 9837.50 1325.88   4
  -5  -5  16 11082.7 1265.82   4
  -5   5  16 11876.4 1303.74   4
  -5  -5  15 12131.4 1201.75   4
  -5   5  15 14008.6 1403.76   4
  -5   5  14 12623.1 1317.87   4
  -5  -5  14 10743.2 1101.81   4
  -5  -5  13 2828.49 604.721   4
  -5   5  13 3616.51 770.062   4
  -5  -5  12 7276.37 844.435   4
  -5  -5  12 7754.68 503.069   2
  -5   5  12 6406.21 877.945   4
  -5  -5  11 29409.4 1573.96   4
  -5  -5  11 29260.0 868.409   2
  -5   5  11 29933.3 1815.99   4
  -5  -5  10 29952.3 1528.66   4
  -5  -5  10 27823.2 729.694   2
  -5   5  10 29184.4 1748.19   4
  -5  -5   9 8760.06 839.621   4
  -5   5   9 10351.0 1038.58   4
   5   5  -9 8766.44 803.845   4
  -5  -5   8 146.157 291.608   4
  -5   5   8 196.405 368.936   4
   5   5  -8-197.182 163.755   4
  -5  -5   7 45112.0 1658.06   4
  -5   5   7 50263.3 2080.54   4
   5   5  -7 45507.0 1710.84   4
  -5  -5   6 5881.59 594.197   4
  -5   5   6 5599.85 743.319   4
  -5  -5   5 16145.3 912.307   4
  -5   5   5 16400.8 922.355   1
  -5   5   5 14723.6 1089.23   4
  -5  -5   4 24298.8 1051.55   4
  -5  -5   4 22492.1 576.450   1
  -5   5   4 24018.4 1099.91   1
   5  -5  -4 23348.9 567.223   3
   5  -5  -3 1383.19 195.787   3
  -5   5   3 1514.90 338.812   1
  -5  -5   3 1403.45 275.025   4
  -5  -5   2 4810.61 429.298   4
   5  -5  -2 5398.52 423.879   3
  -5   5   2 6005.32 560.791   1
  -5   5   1 14137.6 816.274   1
  -5  -5   1 14213.9 678.685   4
   5  -5  -1 14505.9 715.858   3
  -5   5   0 2062.04 349.275   1
  -5  -5   0 1382.18 244.708   4
   5  -5   0 1818.10 272.764   3
  -5  -5  -1 1703.95 359.483   3
   5   5   1 1149.51 195.692   2
  -5   5  -1 743.679 309.607   2
  -5   5  -1 833.627 256.654   1
  -5  -5  -1 593.424 173.780   4
   5  -5   1 1458.87 271.243   3
  -5   5  -2 6741.36 688.002   2
   5   5   2 7299.78 487.628   2
  -5  -5  -2 6865.49 379.981   4
   5  -5   2 7827.42 631.067   1
  -5   5  -2 6561.59 597.620   1
  -5  -5  -2 7400.02 714.407   3
  -5   5  -3 7214.78 706.664   2
  -5  -5  -3 7157.75 562.871   2
   5   5   3 7327.26 534.409   2
  -5  -5  -3 6275.99 340.285   4
   5  -5   3 7673.40 638.530   1
  -5  -5  -4 2473.45 514.210   3
   5  -5   4 2218.49 383.844   1
  -5   5  -4 1808.25 484.490   2
  -5  -5  -4 2198.17 359.599   2
   5   5   4 2001.43 341.872   2
   5  -5   4 1571.73 393.028   3
  -5  -5  -5 2552.21 495.800   3
  -5   5  -5 1830.13 469.335   2
   5  -5   5 2464.02 400.415   1
   5   5   5 2910.94 393.635   2
   5  -5   5 2711.12 473.748   3
  -5  -5  -6 56.6513 257.516   3
  -5  -5  -6 163.554 103.764   4
  -5   5  -6-112.426 323.982   2
   5   5   6-66.2004 229.810   2
   5  -5   6-54.2588 219.002   1
   5  -5   6 277.192 255.506   3
   5  -5   7 11460.2 852.342   1
  -5  -5  -7 11258.2 508.423   4
   5   5   7 11623.6 859.685   2
  -5   5  -7 11569.5 987.524   2
   5  -5   7 11883.5 986.468   3
  -5  -5  -8 1850.06 259.119   4
   5  -5   8 2014.08 380.693   1
   5   5   8 2150.46 423.639   2
  -5   5  -8 1922.38 513.873   2
   5  -5   8 1916.69 396.493   3
  -5  -5  -9 5908.35 458.533   4
   5   5   9 5622.68 681.515   2
  -5   5  -9 5862.91 803.410   2
   5  -5   9 5767.94 675.256   1
   5  -5   9 6206.75 805.589   3
   5  -5  10-334.692 250.770   3
  -5  -5 -10 194.389 160.997   4
  -5   5 -10-403.697 384.408   2
   5  -5  11 929.083 465.203   3
  -5  -5 -11 1027.54 253.054   4
  -5   5 -11 1154.35 496.860   2
  -5   5 -12 1060.67 434.505   2
   5  -5  12 1459.18 494.116   3
  -5  -5 -12 635.475 288.558   4
   5  -5  13-118.379 327.585   3
  -5   5 -13 182.520 534.302   2
  -5  -5 -13-400.268 196.143   4
   5  -5  14 3844.01 787.485   3
  -5   5 -14 4483.89 806.142   2
   5  -5  15 3417.35 706.142   3
  -5   5 -15 2435.37 818.631   2
   5  -5  16 1013.63 444.052   3
  -5   5 -16-195.364 445.069   2
   5  -5  17 3909.47 882.713   3
  -5   5 -17 3549.58 792.927   2
  -5   6  17 1814.17 785.442   4
  -5   6  16-781.643 598.058   4
  -5   6  15 743.708 395.386   4
  -5  -6  14 1676.02 500.781   4
  -5   6  14 2441.00 589.763   4
  -5  -6  13 5674.71 816.632   4
  -5   6  13 6357.83 914.011   4
  -5  -6  12 2188.51 549.845   4
  -5   6  12 2358.19 655.219   4
  -5  -6  11-456.562 352.385   4
  -5  -6  11 27.6714 82.2625   2
  -5   6  11-463.314 500.417   4
  -5  -6  10 612.562 348.539   4
  -5   6  10 2092.29 592.992   4
  -5  -6   9 1283.15 414.234   4
  -5   6   9 636.914 409.206   4
   5   6  -9 1453.23 332.776   4
  -5  -6   8 6023.02 657.179   4
  -5   6   8 6583.92 798.721   4
  -5  -6   7 171.561 227.449   4
  -5   6   7 791.304 393.490   4
   5   6  -7 204.378 279.066   4
  -5  -6   6 2260.49 386.315   4
  -5   6   6 1959.58 402.895   1
  -5   6   6 1203.69 463.424   4
   5   6  -6 2566.45 421.054   4
   5  -6  -5 160.901 54.1638   3
  -5  -6   5 118.787 189.258   4
  -5  -6   5 205.299 122.551   1
  -5   6   5-120.974 201.957   1
  -5   6   4 2922.81 453.586   1
  -5  -6   4 2602.53 212.723   1
  -5  -6   4 2695.90 365.059   4
   5  -6  -4 3011.13 244.570   3
  -5   6   3 39.5959 220.156   1
  -5  -6   3 24.8380 144.320   4
   5  -6  -3 77.9073 129.315   3
  -5  -6   2 26955.7 944.714   4
   5  -6  -2 25879.5 928.846   3
  -5   6   2 27200.0 1195.38   1
  -5   6   1 5424.37 566.055   1
  -5  -6   1 5470.58 393.284   4
   5  -6  -1 5877.05 477.135   3
  -5   6   0 25018.9 1166.32   1
  -5  -6   0 23105.3 708.058   4
   5  -6   0 24267.9 1034.77   3
  -5   6  -1 724.082 319.328   1
  -5   6  -1 1068.36 388.639   2
   5   6   1 984.830 192.524   2
  -5  -6  -1 783.529 138.740   4
  -5   6  -2 7254.86 726.357   2
   5   6   2 8268.00 512.725   2
  -5  -6  -2 7179.43 288.141   4
   5  -6   2 7831.40 662.978   1
  -5   6  -2 7044.66 675.429   1
  -5   6  -3 10208.8 864.417   2
   5   6   3 10684.1 636.949   2
   5  -6   3 12322.9 837.254   1
   5  -6   3 10504.3 825.693   3
  -5  -6  -3 12882.8 990.235   3
  -5  -6  -4 3331.48 535.584   3
   5  -6   4 3181.18 459.635   1
  -5   6  -4 3236.08 529.369   2
   5   6   4 3694.20 409.058   2
   5   6   4 2789.41 186.424   1
   5  -6   4 2998.46 469.755   3
  -5   6  -5 13432.8 1045.77   2
   5   6   5 13237.3 827.232   2
   5  -6   5 15604.9 1056.23   3
  -5  -6  -5 15075.7 1115.38   3
   5  -6   5 15231.9 954.729   1
   5  -6   6 9281.68 768.476   1
  -5   6  -6 9732.16 916.458   2
   5   6   6 9368.55 757.218   2
   5  -6   6 8727.82 832.131   3
  -5  -6  -6 9080.06 914.537   3
   5  -6   7 27962.0 1364.24   1
  -5   6  -7 25567.1 1480.83   2
  -5  -6  -7 24734.0 587.022   4
   5   6   7 28935.1 1350.93   2
   5  -6   7 28245.4 1519.77   3
   5  -6   8 4523.33 601.889   1
  -5  -6  -8 3712.60 301.446   4
  -5   6  -8 4201.79 672.194   2
   5   6   8 4318.05 559.503   2
   5  -6   8 3571.75 655.595   3
   5  -6   9 11715.5 945.716   1
  -5  -6  -9 10420.6 534.984   4
   5   6   9 10332.0 923.028   2
  -5   6  -9 10588.6 1035.05   2
   5  -6   9 10451.4 1035.09   3
  -5  -6 -10 3967.62 373.366   4
  -5   6 -10 3388.17 688.983   2
   5  -6  10 4788.73 772.113   3
  -5  -6 -11 45444.4 1292.23   4
  -5   6 -11 46048.9 2259.05   2
   5  -6  11 44284.1 2203.22   3
  -5  -6 -12 6648.13 542.589   4
  -5   6 -12 8337.33 1091.81   2
   5  -6  12 6251.25 917.403   3
  -5   6 -13 15994.4 1482.31   2
   5  -6  13 16951.7 1466.99   3
   5  -6  14 4244.61 859.721   3
  -5   6 -14 4379.84 854.247   2
   5  -6  15 24436.7 1878.18   3
  -5   6 -15 24498.1 1899.30   2
   5  -6  16 4595.80 902.900   3
  -5   6 -16 4863.75 945.782   2
   5  -6  17 20270.7 1868.83   3
  -5   6 -17 15370.9 1583.11   2
  -5   7  16 4312.11 912.128   4
  -5   7  15 16956.8 1534.29   4
  -5   7  14 13204.5 1383.60   4
  -5   7  13 8826.13 1126.99   4
  -5   7  12 9681.91 1181.54   4
  -5   7  11 12658.9 1258.66   4
  -5  -7  10 22228.8 1335.39   4
  -5   7  10 20500.0 1546.58   4
  -5  -7   9 6411.05 718.695   4
   5   7  -9 8214.29 799.754   4
  -5   7   9 6729.07 895.700   4
  -5  -7   8 13852.4 955.836   4
  -5   7   8 13859.1 1210.76   4
   5   7  -8 15695.5 1080.10   4
  -5  -7   7 35032.0 1427.09   4
  -5   7   7 36131.2 1560.12   1
   5   7  -7 36164.4 1524.78   4
  -5   7   7 35215.0 1837.66   4
  -5  -7   6 74577.3 1970.81   4
  -5  -7   6 77030.3 1527.05   1
  -5   7   6 72525.1 2139.76   1
   5   7  -6 73729.4 2052.38   4
  -5   7   6 72058.4 2530.43   4
  -5  -7   5 2481.64 268.921   1
   5  -7  -5 2351.46 225.314   3
  -5   7   5 2198.80 434.834   1
  -5  -7   4 13367.7 741.886   4
  -5   7   4 13376.0 907.942   1
  -5  -7   4 12693.5 464.139   1
  -5   7   3 1002.65 333.593   1
  -5  -7   3 1148.18 262.558   4
  -5  -7   2 92376.6 1640.40   4
  -5   7   2 90906.1 2290.31   1
  -5   7   1 12071.6 871.739   1
  -5  -7   1 12973.5 554.499   4
  -5   7   0 91687.3 2317.33   1
  -5   7  -1 2218.61 463.401   1
  -5   7  -1 2033.37 452.399   2
   5   7   1 2982.03 278.650   2
  -5   7  -2 60541.1 2047.11   2
   5   7   2 55935.8 1313.08   2
   5  -7   2 60474.4 1849.58   1
  -5   7  -2 58909.5 1918.77   1
  -5   7  -3-331.997 332.168   2
   5   7   3 138.625 146.907   2
   5  -7   3-13.4273 245.773   1
  -5   7  -4 23667.7 1361.56   2
   5   7   4 25818.3 1079.29   2
   5  -7   4 26277.9 1268.36   1
   5   7   4 23755.2 594.018   1
  -5  -7  -4 27235.8 1493.90   3
  -5  -7  -5 92.8133 199.662   3
   5  -7   5-103.535 282.964   1
  -5   7  -5-550.708 367.755   2
   5   7   5-179.747 217.567   2
  -5   7  -6 14037.1 1107.48   2
   5   7   6 16201.5 996.194   2
   5  -7   6 16249.7 1135.37   3
   5  -7   6 14722.1 999.465   1
  -5   7  -7 44.2270 257.112   2
   5   7   7 188.992 238.415   2
   5  -7   7 133.782 280.292   3
   5  -7   7-120.920 207.767   1
  -5   7  -8 1564.58 542.626   2
   5   7   8 2429.31 420.309   2
   5  -7   8 1864.72 456.961   3
  -5   7  -9 2465.04 644.928   2
   5   7   9 3022.71 538.938   2
   5  -7   9 3092.87 629.615   3
  -5  -7 -10 1159.25 219.046   4
  -5   7 -10 336.992 460.567   2
   5  -7  10 1639.64 576.469   3
  -5  -7 -11 1455.88 256.430   4
  -5   7 -11 2206.87 629.920   2
   5  -7  11 2191.46 610.072   3
  -5   7 -12-421.457 578.334   2
   5  -7  12 442.872 340.960   3
  -5   7 -13 1781.87 569.708   2
   5  -7  13 950.543 403.122   3
  -5   7 -14 2978.95 644.690   2
   5  -7  14 1840.66 621.152   3
   5  -7  15 2541.00 649.456   3
  -5   7 -15 1706.27 585.777   2
   5  -7  16 4321.01 873.766   3
  -5   7 -16 5590.43 971.956   2
  -5   8  16 4102.40 870.506   4
  -5   8  15 5144.97 955.989   4
  -5   8  14 149.961 567.539   4
  -5   8  13 2892.83 736.567   4
  -5   8  12 609.934 463.479   4
  -5   8  11-254.291 527.532   4
  -5   8  10 9121.40 1032.59   4
   5   8  -9 3737.03 557.327   4
  -5   8   9 3961.52 775.766   4
  -5   8   8 5143.28 692.772   1
  -5  -8   8 5041.32 528.630   1
   5   8  -8 4414.13 602.481   4
  -5   8   8 4529.66 739.209   4
  -5  -8   7 1746.83 324.663   1
  -5   8   7 1075.93 431.186   4
  -5   8   7 1744.57 456.244   1
   5  -8  -7 1464.14 131.214   3
  -5  -8   6 25137.4 905.208   1
  -5   8   6 25930.4 1367.76   1
   5   8  -6 26036.0 1230.24   4
  -5   8   6 25512.6 1591.15   4
  -5   8   5 3137.45 556.200   1
  -5  -8   5 2217.97 274.213   1
  -5  -8   4 5162.60 330.986   1
  -5   8   4 6041.90 670.302   1
  -5   8   3 4674.40 608.955   1
  -5   8   2 13528.4 969.233   1
  -5   8   1 14146.0 994.986   1
   5   8   0 16021.1 479.225   2
  -5   8   0 18085.5 1130.61   1
   5   8   1 27759.7 815.186   2
  -5   8  -1 28326.0 1408.85   1
  -5   8  -2 19605.9 1222.12   2
   5   8   2 19622.1 803.592   2
  -5   8  -2 19399.4 1189.49   1
   5  -8   2 21685.1 1175.31   1
  -5   8  -3 11856.2 972.947   2
   5   8   3 10177.4 366.442   1
   5   8   3 10914.4 667.833   2
   5  -8   3 11174.9 866.339   1
  -5   8  -4 21310.0 1322.98   2
   5   8   4 21281.6 1000.28   2
   5  -8   4 22906.1 1235.86   1
   5   8   4 20110.5 609.241   1
  -5   8  -5 49607.2 2039.04   2
   5   8   5 44659.2 1541.37   2
   5   8   5 44570.2 1020.21   1
   5  -8   5 45324.9 1751.44   1
  -5   8  -6 18513.2 1325.57   2
   5   8   6 16947.0 1008.03   2
   5  -8   6 20642.2 1231.64   1
  -5   8  -7 58861.0 2328.69   2
   5   8   7 57118.9 1968.63   2
  -5   8  -8 12548.5 1162.14   2
   5   8   8 12637.6 1005.03   2
  -5   8  -9 41748.7 2100.60   2
   5   8   9 41912.6 1841.42   2
   5  -8   9 42759.8 2092.88   3
  -5   8 -10 8766.50 1069.72   2
   5  -8  10 9741.17 1073.95   3
  -5   8 -11 80092.2 3059.47   2
   5  -8  11 75459.4 2963.22   3
  -5   8 -12 3614.96 793.769   2
   5  -8  12 2778.30 639.476   3
  -5   8 -13 45628.4 2443.89   2
   5  -8  13 47356.0 2504.42   3
  -5   8 -14 3367.80 704.129   2
   5  -8  14 3674.94 719.337   3
  -5   8 -15 40074.8 2425.84   2
   5  -8  15 33833.7 2243.58   3
   5  -8  16 2828.73 867.948   3
  -5   8 -16 1123.03 508.673   2
  -5   9  15 10922.0 1323.86   4
  -5   9  14 30335.0 2043.47   4
  -5   9  13 16243.1 1510.99   4
  -5   9  12 22955.7 1778.66   4
  -5   9  11 14073.1 1395.10   4
  -5   9  10 50583.8 2448.97   4
  -5  -9  10 52466.5 1776.28   1
  -5   9   9 14431.4 1131.19   1
  -5  -9   9 15409.5 938.670   1
   5   9  -9 13851.8 1083.55   4
  -5   9   9 14969.3 1359.04   4
  -5  -9   8 59611.1 1656.30   1
  -5   9   8 60425.5 2201.08   1
   5   9  -8 56700.4 2029.89   4
  -5   9   8 60100.9 2545.21   4
   5  -9  -8 53366.9 875.960   3
  -5  -9   7 648.944 210.016   1
   5   9  -7 635.998 259.310   4
  -5   9   7 325.242 393.279   4
  -5   9   7 367.438 352.939   1
  -5  -9   6 62091.0 1450.85   1
   5   9  -6 58261.1 1831.35   4
  -5   9   6 63803.9 2188.74   1
  -5   9   5 19070.7 1223.19   1
  -5  -9   5 16704.8 703.191   1
  -5  -9   4 60615.7 1191.57   1
   5   9  -4 59755.6 1607.03   4
  -5   9   4 61265.3 2095.22   1
  -5   9   3 33273.1 1546.62   1
  -5   9   2 35224.7 1591.09   1
  -5   9   1 1303.88 454.835   1
   5   9   0 100480. 1190.40   2
  -5   9   0 112423. 2813.57   1
   5   9   1 10706.9 523.138   2
  -5   9  -1 10310.8 924.849   1
  -5   9  -2 24318.8 1411.88   2
   5   9   2 23114.0 879.623   2
   5  -9   2 22690.4 1260.90   1
  -5   9  -2 22880.2 1340.14   1
   5   9   3 171.393 112.582   1
  -5   9  -3-213.407 356.258   2
   5   9   3 273.979 203.891   2
   5  -9   3-94.3969 350.128   1
   5   9   4 28818.9 818.939   1
  -5   9  -4 31197.2 1660.45   2
   5   9   4 27548.6 1157.20   2
   5  -9   4 28387.3 1431.55   1
   5   9   5 2216.59 284.161   1
  -5   9  -5 2033.33 618.184   2
   5   9   5 2671.85 473.970   2
  -5   9  -6 5115.36 758.585   2
   5   9   6 5466.83 434.642   1
   5   9   6 5741.44 643.541   2
  -5   9  -7 6942.56 892.470   2
   5   9   7 7303.73 775.489   2
  -5   9  -8 7512.91 925.171   2
   5   9   8 7936.67 826.421   2
  -5   9  -9 11883.5 1201.28   2
  -5   9 -10 3386.91 815.448   2
  -5   9 -11 7486.06 1030.12   2
   5  -9  11 5895.01 921.051   3
  -5   9 -12-745.101 532.033   2
   5  -9  12-94.0403 381.288   3
  -5   9 -13 4432.82 785.874   2
   5  -9  13 3642.05 746.877   3
  -5   9 -14 7796.63 1160.58   2
   5  -9  14 9508.90 1149.21   3
  -5   9 -15 5717.78 1035.39   2
   5  -9  15 5471.86 1112.30   3
  -5  10  15 4226.41 930.657   4
  -5  10  14 8973.86 1100.18   4
  -5  10  13 3642.10 812.613   4
  -5  10  12 6017.47 958.598   4
  -5  10  11 112.667 479.874   4
  -5 -10  10 2570.93 404.129   1
  -5  10  10 1916.74 552.843   1
  -5  10  10 1677.05 671.123   4
   5  10  -9 925.626 370.441   4
  -5  10   9 787.775 552.162   4
  -5 -10   9 424.658 340.692   1
  -5  10   9 544.512 388.726   1
  -5 -10   8 560.227 223.865   1
   5  10  -8-3.42842 155.743   4
  -5  10   8 703.299 490.507   4
  -5  10   8 341.710 293.464   1
  -5 -10   7 9651.56 674.324   1
   5  10  -7 8492.42 781.785   4
  -5  10   7 7924.44 869.526   1
  -5  10   7 9902.35 1089.90   4
  -5  10   6 375.647 406.307   1
  -5 -10   6 729.876 226.385   1
   5  10  -6 606.403 239.657   4
  -5 -10   5 15071.4 705.348   1
  -5  10   5 14278.0 1103.48   1
  -5 -10   4 18818.4 731.143   1
   5  10  -4 19027.4 922.803   4
  -5  10   4 18983.1 1266.75   1
  -5  10   3 38986.4 1744.95   1
  -5  10   2 8060.60 875.281   1
  -5  10   1 44266.2 1877.07   1
  -5  10   0 11397.5 1034.05   1
   5  10   0 10988.6 415.118   2
  -5  10  -1 71874.0 2402.84   1
   5  10   1 69717.0 1354.27   2
  -5  10  -2 18956.9 1325.66   2
   5  10   2 19690.8 842.533   2
  -5  10  -2 19028.2 1310.51   1
  -5  10  -3 68953.0 2456.89   2
   5  10   3 67049.4 1281.58   1
   5  10   3 67410.7 1707.63   2
  -5  10  -3 62627.5 2296.03   1
   5  10   4 31475.0 941.635   1
  -5  10  -4 31755.8 1730.20   2
   5  10   4 28302.5 1214.64   2
  -5  10  -5 78776.3 2699.67   2
   5  10   5 75378.7 2084.38   2
   5  10   5 81893.3 1592.80   1
  -5  10  -6 3815.45 737.351   2
   5  10   6 4062.61 429.646   1
   5  10   6 4722.19 604.324   2
  -5  10  -7 76861.0 2783.69   2
   5  10   7 71193.9 2267.68   2
  -5  10  -8 6174.01 902.905   2
   5  10   8 5026.36 646.392   2
  -5  10  -9 53774.5 2470.92   2
  -5  10 -10 11163.7 1209.35   2
  -5  10 -11 43339.1 2336.65   2
   5 -10  12-223.339 498.088   3
  -5  10 -12 237.990 515.155   2
  -5  10 -13 11857.5 1332.79   2
   5 -10  13 12406.9 1448.46   3
  -5  10 -14 6302.06 983.341   2
   5 -10  14 8339.83 1178.63   3
  -5  10 -15 20144.3 1793.97   2
   5 -10  15 20398.4 1824.73   3
  -5  11  14 32289.6 2240.46   4
  -5  11  13 819.103 601.163   4
  -5  11  12 51910.5 2680.05   4
  -5  11  11 3197.18 695.019   1
  -5  11  11 1607.23 745.229   4
  -5  11  10 63640.8 2517.70   1
  -5  11  10 61724.7 2812.98   4
  -5  11   9 3715.09 806.206   4
  -5  11   9 3641.24 707.522   1
  -5 -11   8 63795.5 1793.07   1
   5  11  -8 61188.3 2148.01   4
  -5  11   8 63674.5 2437.30   1
  -5  11   8 62221.9 2720.63   4
  -5  11   7 4447.62 770.922   1
  -5 -11   7 3926.82 472.065   1
   5  11  -7 4677.41 606.674   4
  -5  11   7 5142.40 816.390   4
   5  11  -6 47880.9 1680.42   4
  -5  11   6 49147.2 2062.01   1
  -5 -11   6 46360.8 1373.51   1
  -5  11   5 4594.28 708.343   1
  -5 -11   5 4272.56 426.792   1
   5  11  -4 88418.3 1955.46   4
  -5  11   4 91359.3 2774.88   1
  -5  11   3 16337.7 1206.87   1
  -5  11   2 19686.0 1315.57   1
  -5  11   1 284.945 428.039   1
  -5  11   0 10093.3 1002.54   1
   5  11   0 9152.23 411.524   2
  -5  11  -1 125.825 465.684   1
   5  11   1 895.171 204.757   2
  -5  11  -2 3476.43 712.076   1
  -5  11  -2 3779.87 656.366   2
   5  11   2 3396.35 404.616   2
  -5  11  -3 583.353 424.348   2
  -5  11  -3-88.3738 475.623   1
   5  11   3 207.083 141.098   1
   5  11   3 278.339 238.518   2
   5  11   4 2375.01 305.953   1
  -5  11  -4 2892.64 653.998   2
   5  11   4 3134.12 429.119   2
   5  11   5 259.695 207.343   1
   5  11   5 359.734 261.820   2
  -5  11  -6-4.64554 312.929   2
   5  11   6-55.0129 266.597   2
  -5  11  -7 1612.22 563.996   2
   5  11   7 177.591 413.598   2
  -5  11  -8 134.717 286.674   2
   5  11   8 199.757 207.539   1
  -5  11  -9-2.67034 368.117   2
  -5  11 -10 1820.51 671.743   2
  -5  11 -11-2.95341 381.243   2
  -5  11 -12 1655.71 554.194   2
   5 -11  13 971.050 584.085   3
  -5  11 -13 1353.22 513.844   2
   5 -11  14 16330.0 1567.91   3
  -5  11 -14 12020.6 1484.29   2
  -5  12  13 2115.71 605.673   1
  -5  12  13 495.385 470.224   4
  -5  12  12 2697.70 729.438   4
  -5  12  12 2014.87 660.579   1
  -5  12  11-546.999 561.271   4
  -5  12  11-725.146 511.354   1
  -5  12  10 4585.21 927.039   4
  -5  12  10 4579.11 816.526   1
  -5  12   9 5308.26 986.615   4
  -5  12   9 5059.59 802.980   1
  -5  12   8 5236.33 888.890   1
  -5  12   8 5101.98 884.166   4
   5  12  -7 14249.2 1014.43   4
  -5  12   7 15404.3 1435.39   4
  -5  12   7 15870.2 1284.13   1
  -5  12   6 767.610 470.470   1
   5  12  -6 943.855 292.322   4
  -5 -12   5 19572.9 902.996   1
  -5  12   5 18850.5 1374.38   1
  -5  12   4 664.870 439.849   1
   5  12  -4 981.821 280.285   4
  -5  12   3 59419.9 2330.06   1
   5  12  -3 55735.9 1366.03   4
  -5  12   2 479.115 463.665   1
  -5  12   1 26260.3 1588.17   1
   5  12   0 3296.78 276.178   2
  -5  12   0 3403.59 715.935   1
  -5  12  -1 44046.0 2047.37   1
   5  12   1 46899.4 1200.78   2
  -5  12  -2 287.227 390.808   2
  -5  12  -2-422.161 502.829   1
   5  12   2 399.583 141.829   2
  -5  12  -3 51902.4 2278.34   2
   5  12   3 51230.2 1371.68   1
   5  12   3 50715.9 1561.98   2
  -5  12  -3 47017.6 2171.10   1
  -5  12  -4 572.267 433.727   2
   5  12   4 181.176 168.754   1
   5  12   4 157.462 142.252   2
  -5  12  -5 48968.3 2278.70   2
   5  12   5 49157.9 1768.57   2
   5  12   6 900.806 271.350   2
  -5  12  -6 560.716 296.018   2
  -5  12  -7 19662.0 1515.27   2
   5  12   7 19718.6 1279.09   2
   5  12   7 19059.6 974.226   1
  -5  12  -8-546.328 388.828   2
   5  12   8 141.512 233.370   1
  -5  12  -9 38483.8 2196.55   2
   5  12   9 37552.0 1453.63   1
  -5  12 -10-298.668 307.632   2
  -5  12 -11 9978.90 1156.45   2
  -5  12 -12 1456.61 568.524   2
  -5  12 -13 14802.3 1509.41   2
  -5  13  13 2459.31 846.859   4
  -5  13  12 24368.9 1942.29   4
  -5  13  12 25561.9 1810.76   1
  -5  13  11 6366.65 1060.30   4
  -5  13  11 4978.38 848.310   1
  -5  13  10 43806.8 2462.29   4
  -5  13  10 46830.8 2304.17   1
  -5  13   9-197.775 462.693   1
  -5  13   9 589.955 481.891   4
  -5  13   8 34626.6 2160.40   4
  -5  13   8 39337.7 2056.37   1
  -5  13   7 1243.01 560.066   1
  -5  13   7 373.786 507.558   4
  -5  13   6 29120.4 1759.27   1
  -5  13   5 2199.49 608.736   1
  -5  13   4 32771.8 1791.06   1
  -5  13   3 4967.31 780.175   1
  -5  13   2 10065.6 1077.24   1
  -5  13   1 878.062 513.491   1
  -5  13   0 680.546 521.539   1
  -5  13  -1 239.558 463.113   1
  -5  13  -2 3875.61 777.608   2
  -5  13  -2 3533.16 728.420   1
  -5  13  -3 515.698 351.766   2
  -5  13  -4 333.094 353.175   2
  -5  13  -5 3333.45 744.773   2
  -5  13  -6 59.6072 294.934   2
   5  13   6-18.2066 90.1616   1
   5  13   7 1865.50 394.602   1
  -5  13  -7 1628.24 600.633   2
   5  13   8 208.810 255.749   1
  -5  13  -8 685.216 510.211   2
  -5  13  -9-175.211 218.583   2
   5  13   9 540.657 285.845   1
  -5  13 -10 1255.27 624.834   2
   5  13  10 1840.93 399.025   1
  -5  13 -11-443.590 445.707   2
  -5  13 -12 1463.93 695.733   2
  -5  14  12 8152.41 1199.31   4
  -5  14  11-257.670 642.834   4
  -5  14  11 1620.58 578.017   1
  -5  14  10-639.290 391.310   1
  -5  14  10 636.310 483.470   4
  -5  14   9 2461.55 665.311   1
  -5  14   9 2060.51 772.147   4
  -5  14   8-59.3213 390.936   1
  -5  14   8-860.919 588.247   4
  -5  14   7 2756.82 678.102   1
  -5  14   7 2628.46 691.827   4
  -5  14   6 2969.26 753.497   1
  -5  14   5 8540.59 1004.74   1
  -5  14   4 3047.50 651.473   1
  -5  14   3 951.961 553.406   1
  -5  14   2 21294.7 1583.14   1
  -5  14   1 15259.4 1364.95   1
  -5  14   0 4451.46 854.129   1
  -5  14  -1 17473.6 1475.27   1
  -5  14  -2 14482.9 1286.85   2
  -5  14  -2 11969.1 1263.10   1
  -5  14  -3 17224.0 1399.96   2
  -5  14  -4 10334.6 1115.75   2
   5  14   5 14197.4 907.206   1
  -5  14  -5 15575.2 1402.61   2
  -5  14  -6 1394.79 600.784   2
   5  14   6 2401.30 387.808   1
  -5  14  -7 17105.3 1416.18   2
   5  14   7 15940.6 974.814   1
  -5  14  -8 459.511 390.846   2
  -5  14  -9 10591.4 1189.53   2
  -5  14 -10 872.437 471.668   2
  -5  14 -11 13615.0 1376.68   2
  -5  15  10 7520.89 1185.87   4
  -5  15   9 11688.0 1334.00   4
  -5  15   9 15436.1 1439.59   1
  -5  15   8 13438.5 1478.92   4
  -5  15   8 13452.6 1320.17   1
  -5  15   7 11026.8 1331.61   4
  -5  15   7 11098.8 1168.25   1
  -5  15   6 8348.80 1099.38   1
  -5  15   5 14087.0 1324.97   1
  -5  15   4 1091.86 619.831   1
  -5  15   3 14362.3 1365.40   1
  -5  15   2 19898.7 1579.51   1
  -5  15   1 5126.20 913.796   1
  -5  15   0 8398.52 1117.80   1
  -5  15  -1 4430.03 920.599   1
  -5  15  -2 9490.89 1240.86   1
  -5  15  -2 8969.92 1044.00   2
  -5  15  -3 4111.96 773.802   2
  -5  15  -4 6260.44 923.738   2
  -5  15  -5 676.074 313.553   2
  -5  15  -6 3950.40 759.572   2
  -5  15  -7 77.4465 329.614   2
  -5  15  -8 167.491 599.876   2
  -5  15  -9 248.172 397.075   2
  -5  16   9-434.039 538.520   4
  -5  16   8-591.756 604.786   4
  -5  16   7 271.837 422.708   1
  -5  16   7 559.717 328.387   4
  -5  16   6-795.252 652.961   1
  -5  16   5 1652.46 614.477   1
  -5  16   4-601.917 495.652   1
  -5  16   3 5.56393 525.689   1
  -5  16   2-347.493 564.012   1
  -5  16   1 1191.78 653.065   1
  -5  16   0 2030.50 745.879   1
  -5  16  -1 7620.71 1114.54   1
  -5  16  -2 12161.6 1251.33   2
  -5  16  -2 9977.68 1229.22   1
  -5  16  -3 15630.6 1442.63   2
  -5  16  -4 5189.87 877.715   2
  -5  16  -5 5896.06 972.661   2
  -5  16  -6 10215.8 1290.72   2
  -5  16  -7 21174.7 1745.24   2
  -5  17   4 11169.3 1303.06   1
  -5  17   3 12110.5 1392.57   1
  -5  17   2 23112.7 1816.80   1
  -5  17   1 15736.1 1584.23   1
  -5  17   0 18857.4 1691.90   1
  -5  17  -1 8128.42 1083.63   2
  -5  17  -1 6866.01 1112.19   1
  -5  17  -2 12948.9 1295.53   2
  -5  17  -2 11962.4 1397.66   1
  -5  17  -3 14248.8 1401.01   2
  -5  17  -4 10392.8 1190.47   2
  -5  17  -5 13009.0 1383.05   2
  -6   0  16 21812.9 1731.49   4
  -6   0  15 416.530 441.820   4
  -6   0  14 2961.46 674.412   4
  -6   0  13 575.742 513.953   4
  -6   0  12 1405.37 528.772   4
  -6   0  11-39.8870 427.498   4
  -6   0  10 10809.4 1070.59   4
  -6   0   9-310.107 347.415   4
  -6   0   8 2460.95 568.941   4
  -6   0   7-18.7180 251.805   4
  -6   0   6 15683.8 1139.16   4
  -6   0   5 283.579 197.879   1
  -6   0   5 48.4473 321.121   4
  -6   0   4 34817.7 1149.76   2
  -6   0   4 32079.6 1513.76   4
  -6   0   4 33195.2 978.248   1
  -6   0   3-2.30599 135.299   1
  -6   0   3 46.1852 152.305   2
  -6   0   3 127.232 277.478   4
  -6   0   2 42323.2 976.844   1
  -6   0   2 41320.1 1295.31   2
  -6   0   2 39953.0 1588.35   4
  -6   0   1-385.864 239.982   2
  -6   0   0 63646.9 1712.33   2
  -6   0  -1-199.038 214.538   2
  -6   0  -2 31653.3 1314.46   2
   6   0   3-189.030 146.402   1
  -6   0  -3-151.332 232.781   2
  -6   0  -4 84034.3 2297.21   2
   6   0   4 85852.4 1548.34   1
   6   0   5 102.024 147.393   1
  -6   0  -5-240.483 312.419   2
   6   0   6 29162.1 1065.03   1
   6   0   6 29837.4 1406.45   2
  -6   0  -6 28885.5 1464.66   2
  -6   0  -7 166.925 342.436   2
   6   0   7 207.548 252.832   3
   6   0   7 157.629 251.770   2
   6   0   7 101.159 166.752   1
   6   0   8 65046.3 1773.43   1
  -6   0  -8 66107.5 2383.69   2
   6   0   8 69851.9 2497.43   3
   6   0   9-144.346 229.295   3
  -6   0  -9-209.512 309.514   2
   6   0   9-165.595 154.727   1
  -6   0 -10 42023.6 2059.35   2
   6   0  10 36130.6 1959.96   3
   6   0  11 580.319 361.526   3
  -6   0 -11 270.074 249.178   2
  -6   0 -12 17399.8 1431.53   2
   6   0  12 14348.5 1315.00   3
   6   0  13 71.2950 265.880   3
  -6   0 -13-727.183 467.371   2
  -6   0 -14 10536.3 1253.83   2
   6   0  14 11575.4 1313.66   3
   6   0  15 112.301 163.376   3
  -6   0 -15-573.546 477.783   2
  -6   0 -16 15403.8 1544.89   2
   6   0  16 14682.0 1488.68   3
  -6   0 -17 737.484 657.401   2
  -6  -1  17 23640.3 1822.44   4
  -6  -1  16 751.224 502.109   4
  -6   1  16-103.195 456.175   4
  -6  -1  15 34149.3 2117.87   4
  -6   1  15 33672.3 2113.22   4
  -6  -1  14 1184.23 546.805   4
  -6   1  14 2282.21 722.365   4
  -6  -1  13 52528.1 2455.71   4
  -6   1  13 51642.5 2485.23   4
  -6  -1  12 443.778 258.977   2
  -6  -1  12 246.862 398.881   4
  -6   1  12-60.9772 454.623   4
  -6  -1  11 50545.3 1676.90   2
  -6  -1  11 55485.1 2384.54   4
  -6   1  11 52154.7 2375.59   4
  -6  -1  10-131.494 341.629   4
  -6   1  10 205.255 347.253   4
  -6  -1   9 91028.5 2849.90   4
  -6   1   9 87772.4 2877.09   4
  -6  -1   8 535.105 402.323   4
  -6   1   8 153.672 249.605   4
  -6  -1   7 94949.0 2739.60   4
  -6   1   7 90246.0 2777.86   4
  -6  -1   6 1299.46 413.226   4
  -6   1   6 1037.45 421.986   4
  -6  -1   6 775.776 146.480   3
  -6  -1   5 92037.3 1716.57   2
  -6  -1   5 92719.1 2544.98   4
  -6   1   5 91811.1 1835.75   1
  -6   1   5 90136.7 2617.46   4
  -6  -1   5 92493.6 1483.67   3
  -6   1   4 211.041 171.607   1
  -6  -1   4 663.692 209.670   2
  -6  -1   4 829.865 327.822   4
  -6   1   4 256.725 344.119   4
  -6  -1   4 436.219 164.402   1
  -6  -1   4 838.032 179.448   3
  -6   1   3 62255.3 1645.53   2
  -6  -1   3 62808.6 1453.76   2
  -6  -1   3 60556.7 1946.87   4
  -6   1   3 61885.3 2073.89   4
  -6  -1   3 62424.2 1479.56   3
  -6   1   3 65323.4 1415.36   1
  -6  -1   3 61553.2 1078.34   1
  -6   1   2 5491.38 432.199   1
  -6   1   2 4564.71 497.244   2
  -6  -1   2 5794.12 483.849   2
  -6  -1   2 4745.82 280.348   1
  -6  -1   2 5131.95 590.311   4
  -6  -1   2 4891.27 456.271   3
  -6   1   1 70185.6 1823.19   2
  -6  -1   1 72498.1 1699.47   2
  -6   1   1 71306.1 1424.75   1
  -6  -1   1 71244.3 1992.04   4
  -6  -1   1 73640.6 1793.90   3
  -6   1   0 767.112 334.809   2
  -6  -1   0 296.212 197.971   2
  -6  -1   0 632.628 269.823   3
  -6   1  -1 59561.4 1770.56   2
  -6  -1  -1 59317.8 1680.24   2
  -6  -1  -1 58250.6 1771.13   3
  -6   1  -2 265.176 244.461   2
  -6  -1  -2 586.569 248.266   2
  -6  -1  -2 572.913 293.270   3
  -6   1  -3 48918.0 1732.59   2
   6  -1   3 46567.1 1191.43   1
  -6  -1  -3 44035.8 1577.02   2
  -6  -1  -3 45151.2 1704.92   3
  -6   1  -4 8106.01 785.708   2
  -6  -1  -4 7181.67 696.487   2
   6   1   4 8961.39 457.750   1
   6  -1   4 8400.25 547.025   1
  -6  -1  -4 7751.36 757.367   3
   6  -1   4 7835.82 766.324   3
   6  -1   5 5588.65 678.047   3
   6   1   5 4377.27 539.348   2
  -6  -1  -5 5759.75 680.402   2
  -6  -1  -5 4660.83 711.097   3
  -6   1  -5 4067.85 628.612   2
   6  -1   5 4857.37 456.778   1
   6   1   5 4786.44 379.515   1
  -6  -1  -6-78.1542 261.499   2
   6  -1   6 293.225 264.765   3
   6   1   6-41.9791 104.663   1
   6   1   6 159.299 217.462   2
  -6   1  -6-260.175 240.547   2
   6  -1   6 169.046 145.661   1
   6   1   7 4505.95 595.953   2
   6  -1   7 5293.94 707.981   3
  -6  -1  -7 4927.13 654.369   2
   6  -1   7 4581.91 528.701   1
   6  -1   7 5432.41 654.235   2
   6   1   7 4434.65 447.553   1
  -6   1  -7 4326.25 677.687   2
  -6   1  -8 3509.57 627.077   2
   6  -1   8 3333.19 596.167   3
  -6  -1  -8 2599.48 505.256   2
   6   1   8 2848.55 421.745   1
   6   1   8 4115.89 588.059   2
   6  -1   8 3426.18 476.078   1
  -6   1  -9 134.287 356.796   2
   6  -1   9 291.636 243.003   3
  -6  -1  -9-173.556 294.849   2
   6  -1   9 431.588 272.877   1
   6  -1  10 2693.04 637.266   3
  -6   1 -10 3489.57 674.112   2
  -6  -1 -10 2743.01 647.987   2
   6  -1  10 3439.32 567.254   1
   6  -1  11 889.328 415.260   3
  -6   1 -11 843.919 448.472   2
   6  -1  11 472.485 213.686   1
  -6  -1 -11 356.369 444.639   2
   6  -1  12 5276.15 906.379   3
  -6   1 -12 3849.20 780.381   2
  -6  -1 -12 4240.94 591.199   4
  -6  -1 -12 5079.39 874.608   2
   6  -1  13-88.7621 210.959   3
  -6   1 -13-373.306 515.604   2
  -6  -1 -13 467.715 241.391   2
   6  -1  14 8326.09 1157.95   3
  -6  -1 -14 5850.81 976.248   2
  -6   1 -14 8507.03 1136.63   2
   6  -1  15 206.037 247.186   3
  -6   1 -15-338.007 627.404   2
   6  -1  16 177.335 302.930   3
  -6   1 -16 108.551 501.304   2
  -6  -1 -16-679.343 642.289   2
  -6  -1 -17 1997.30 823.316   2
  -6  -2  17 4517.99 925.684   4
  -6  -2  16 20081.4 1681.06   4
  -6   2  16 22752.5 1804.06   4
  -6  -2  15 5457.04 954.506   4
  -6   2  15 5760.02 965.047   4
  -6  -2  14 14502.6 1360.12   4
  -6   2  14 13166.8 1352.33   4
  -6  -2  13 5335.66 842.896   4
  -6   2  13 5949.58 955.183   4
  -6  -2  12 5466.79 808.511   4
  -6   2  12 6071.06 951.454   4
  -6  -2  11 11793.6 785.943   2
  -6  -2  11 11667.5 1130.81   4
  -6   2  11 11329.6 1160.05   4
  -6  -2  10 3017.21 413.879   2
  -6  -2  10 2143.69 489.053   4
  -6   2  10 2696.87 613.083   4
  -6  -2  10 2507.88 173.283   3
  -6  -2   9 5432.13 767.538   4
  -6   2   9 5684.75 802.726   4
  -6  -2   9 6071.14 316.148   3
  -6  -2   8 1913.63 223.131   3
  -6  -2   8 1503.59 464.099   4
  -6   2   8 2403.82 559.003   4
  -6  -2   7 149.785 134.305   3
  -6  -2   7 237.653 302.331   4
  -6   2   7 324.472 426.657   4
  -6  -2   6 2290.47 278.299   3
  -6  -2   6 1892.48 255.133   2
  -6  -2   6 2193.36 468.752   4
  -6   2   6 2140.74 545.063   4
  -6  -2   5 3492.23 332.045   2
  -6  -2   5 3447.66 567.007   4
  -6   2   5 3689.22 587.202   4
  -6   2   5 2696.44 363.913   1
  -6  -2   5 3199.42 343.363   3
  -6  -2   4 10993.6 561.840   2
  -6  -2   4 9298.13 800.694   4
  -6  -2   4 10673.9 444.711   1
  -6   2   4 10546.0 952.174   4
  -6   2   4 10102.5 649.756   1
  -6  -2   4 11018.0 648.423   3
  -6  -2   3 11342.0 375.648   1
  -6  -2   3 10716.0 570.944   2
  -6  -2   3 10669.0 824.299   4
  -6   2   3 10140.7 895.062   4
  -6  -2   3 11640.2 695.625   3
  -6   2   3 12289.3 686.478   1
  -6   2   2 12793.8 685.773   1
  -6   2   2 11903.8 789.093   2
  -6  -2   2 11606.4 627.888   2
  -6  -2   2 11352.9 831.534   4
  -6  -2   2 11109.3 727.422   3
  -6   2   1 6792.40 609.625   2
  -6   2   1 5993.68 477.779   1
  -6  -2   1 5820.60 494.525   2
  -6  -2   1 5076.57 550.989   4
  -6  -2   1 6402.96 578.075   3
  -6   2   0 28561.1 1236.58   2
  -6  -2   0 30993.4 1103.96   2
  -6   2   0 29177.0 1012.14   1
  -6  -2   0 28822.5 1203.44   4
  -6  -2   0 27766.1 1218.65   3
  -6  -2  -1 1590.12 319.348   3
  -6   2  -1 1069.58 334.229   2
  -6  -2  -1 1019.04 276.104   2
  -6   2  -2 26803.1 1285.04   2
  -6  -2  -2 26857.9 1146.95   2
  -6  -2  -2 27340.2 1296.45   3
  -6  -2  -3 174.083 233.047   2
   6  -2   3-167.727 183.633   3
  -6   2  -3-297.426 290.147   2
   6  -2   3-77.7782 166.826   1
  -6  -2  -3-190.388 261.017   3
   6   2   4 58381.6 1716.78   2
  -6   2  -4 61744.7 2054.71   2
   6   2   4 56930.2 959.200   1
   6  -2   4 59663.4 1514.62   1
  -6  -2  -4 60274.9 1895.26   2
  -6  -2  -4 62054.9 2100.33   3
   6  -2   4 58966.8 2004.40   3
   6   2   5 15564.3 948.110   2
  -6   2  -5 13548.4 1028.64   2
  -6  -2  -5 14072.0 1090.15   3
  -6  -2  -5 13827.2 961.550   2
   6  -2   5 14130.9 801.083   1
   6  -2   5 14138.7 1054.79   3
   6   2   5 14537.2 580.504   1
   6  -2   6 29270.6 1165.57   1
   6   2   6 29765.8 1348.36   2
   6   2   6 30530.1 948.967   1
  -6   2  -6 31596.6 1581.53   2
  -6  -2  -6 33037.3 1672.93   3
  -6  -2  -6 30049.3 1479.01   2
   6  -2   6 30073.9 1539.79   3
   6  -2   7 3667.00 616.496   3
   6  -2   7 4112.80 507.191   1
  -6  -2  -7 2502.21 556.894   2
   6   2   7 2773.53 486.189   2
   6   2   7 4228.43 425.323   1
  -6   2  -7 3876.51 650.711   2
   6   2   8 72612.8 2284.23   2
  -6   2  -8 73210.6 2568.11   2
   6  -2   8 67323.6 1932.26   1
   6  -2   8 74206.5 2606.27   3
  -6  -2  -8 68663.0 2410.67   2
   6  -2   9 933.284 348.908   1
   6  -2   9 974.339 436.986   3
  -6  -2  -9 975.150 401.171   2
  -6   2  -9 1568.78 498.750   2
  -6  -2 -10 41875.4 2050.10   2
   6  -2  10 39078.0 1627.66   1
  -6   2 -10 43466.4 2122.71   2
   6  -2  10 42977.8 2111.75   3
   6  -2  11 158.937 143.455   3
  -6   2 -11 453.482 296.559   2
  -6  -2 -11-518.674 239.955   4
   6  -2  11 172.915 265.084   1
  -6  -2 -11 66.1471 367.492   2
  -6  -2 -12 28704.9 1835.01   2
  -6  -2 -12 28433.8 1332.53   4
  -6   2 -12 27720.4 1857.14   2
   6  -2  12 29330.6 1910.58   3
   6  -2  13 1426.08 509.425   3
  -6   2 -13 1093.95 612.785   2
  -6  -2 -13 1194.40 589.228   2
  -6  -2 -14 30016.7 2009.80   2
   6  -2  14 33745.5 2157.41   3
  -6   2 -14 32171.4 2139.53   2
   6  -2  15 2477.21 614.631   3
  -6   2 -15 1016.71 557.781   2
  -6  -2 -15 1208.38 602.007   2
  -6   2 -16 20683.3 1847.85   2
   6  -2  16 22476.3 1892.81   3
  -6  -3  17 8174.10 1122.73   4
  -6  -3  16 5388.94 858.000   4
  -6   3  16 4148.89 868.385   4
  -6  -3  15 10865.5 1197.66   4
  -6   3  15 11011.9 1263.97   4
  -6  -3  14 7017.60 946.980   4
  -6   3  14 5779.82 935.207   4
  -6  -3  13 23953.8 1636.98   4
  -6   3  13 20456.5 1650.95   4
  -6  -3  12 3550.68 656.039   4
  -6   3  12 3000.09 671.020   4
  -6  -3  11 32664.6 1784.79   4
  -6   3  11 34793.8 1987.37   4
  -6  -3  10 408.473 160.912   2
  -6  -3  10 654.150 359.749   4
  -6   3  10 614.621 452.500   4
  -6  -3   9 51525.2 1249.75   2
  -6  -3   9 49528.5 2051.44   4
  -6   3   9 46029.4 2176.78   4
  -6  -3   8 7290.55 452.739   2
  -6  -3   8 6716.93 753.437   4
  -6  -3   7 36510.3 845.175   2
  -6  -3   7 38124.2 1687.98   4
  -6  -3   6 1135.30 230.400   3
  -6  -3   6 738.743 151.595   2
  -6  -3   6 835.697 291.683   4
  -6   3   6 1736.83 377.735   1
  -6   3   6 928.570 422.757   4
  -6  -3   5 59451.1 1074.64   2
  -6  -3   5 61498.4 1991.57   4
  -6   3   5 61382.0 1689.67   1
  -6  -3   5 62700.4 1548.84   3
  -6  -3   4 100.803 125.886   3
  -6   3   4 155.765 219.186   1
  -6  -3   4 70.7779 167.283   4
  -6  -3   4-75.4675 98.7074   2
  -6   3   4 373.961 323.445   4
  -6  -3   4 243.434 83.9412   1
  -6  -3   3 60086.4 1202.21   2
  -6  -3   3 61567.9 1849.96   4
  -6   3   3 59058.9 1573.51   1
  -6  -3   3 59536.3 1641.54   3
  -6  -3   2 538.477 213.744   3
  -6   3   2 208.261 170.852   2
  -6  -3   2-188.210 248.915   4
  -6  -3   2 488.294 192.130   2
  -6   3   2 511.256 231.780   1
  -6   3   1 41121.1 1513.80   2
  -6   3   1 40517.7 1285.45   1
  -6  -3   1 40621.1 1403.57   4
  -6  -3   1 41532.1 1145.13   2
  -6  -3   1 39455.5 1454.07   3
  -6  -3   0 1643.89 354.924   3
   6  -3   0 1685.40 297.607   3
  -6   3   0 1722.51 375.797   2
  -6  -3   0 1340.57 317.246   4
  -6   3   0 1011.60 299.438   1
  -6  -3   0 2124.00 316.135   2
  -6   3  -1 18534.1 1063.66   2
  -6  -3  -1 18749.0 902.178   4
  -6  -3  -1 19620.5 896.376   2
  -6  -3  -1 18503.0 1078.60   3
  -6   3  -2 6839.01 699.932   2
  -6  -3  -2 7892.30 617.773   2
  -6  -3  -2 7495.79 740.585   3
  -6   3  -3 23952.9 1287.55   2
   6  -3   3 22948.0 982.595   1
  -6  -3  -3 24993.9 1323.52   3
  -6  -3  -3 24137.6 1130.63   2
   6  -3   3 22590.3 1186.78   3
   6  -3   4 321.060 179.825   1
   6  -3   4 169.064 284.337   3
  -6  -3  -4 851.116 299.122   2
   6   3   4 810.587 273.751   2
   6   3   4 472.441 80.8357   1
  -6   3  -4 655.395 329.740   2
   6   3   5 55364.6 995.858   1
   6   3   5 56837.5 1754.61   2
  -6   3  -5 58832.2 2109.32   2
  -6  -3  -5 61461.4 2208.01   3
   6  -3   5 59674.5 1663.38   1
   6  -3   5 57650.1 2062.54   3
  -6  -3  -5 58749.5 1936.43   2
   6  -3   6 1016.55 401.503   3
  -6  -3  -6 1539.42 483.839   2
   6   3   6 1967.82 447.969   2
   6  -3   6 1951.36 362.477   1
  -6   3  -6 1341.09 457.869   2
   6   3   6 1462.04 238.369   1
  -6  -3  -6 1752.70 539.224   3
   6  -3   7 4266.91 664.867   3
  -6  -3  -7 3978.35 598.987   2
   6   3   7 4913.51 633.056   2
   6   3   7 5722.49 437.048   1
  -6   3  -7 4824.21 694.021   2
   6  -3   7 4385.94 522.686   1
   6  -3   8 2988.68 664.038   3
   6  -3   8 3028.83 478.847   1
  -6  -3  -8 2967.56 571.640   2
   6   3   8 2850.24 535.641   2
  -6   3  -8 3723.94 646.860   2
  -6  -3  -9 11581.3 1081.13   2
   6  -3   9 13207.8 935.231   1
  -6   3  -9 12264.6 1137.99   2
   6  -3   9 13815.7 1209.56   3
  -6  -3 -10 8922.87 962.032   2
  -6  -3 -10 9550.52 719.472   4
   6  -3  10 9787.53 847.616   1
  -6   3 -10 11933.5 1143.34   2
   6  -3  10 9330.50 1074.93   3
  -6   3 -11 1186.39 535.974   2
   6  -3  11 492.227 369.561   3
  -6  -3 -11 688.944 280.494   4
  -6  -3 -11 821.233 427.204   2
   6  -3  12 1558.09 649.544   3
  -6   3 -12 2034.05 698.403   2
  -6  -3 -12 1959.65 431.831   4
  -6  -3 -12 1849.74 498.792   2
   6  -3  13 545.448 263.177   3
  -6   3 -13 860.067 623.391   2
  -6  -3 -13 1305.99 487.859   2
   6  -3  14 2210.18 726.536   3
  -6   3 -14 1357.08 668.287   2
   6  -3  15 4688.89 861.026   3
  -6   3 -15 5385.70 1003.89   2
   6  -3  16 28.0307 548.019   3
  -6   3 -16 1181.36 598.069   2
  -6  -4  16 8372.19 1146.08   4
  -6   4  16 8718.74 1190.23   4
  -6  -4  15 915.212 326.273   4
  -6   4  15 152.541 509.120   4
  -6  -4  14 8773.19 1042.72   4
  -6   4  14 8438.97 1135.02   4
  -6  -4  13 1813.41 527.256   4
  -6   4  13 478.856 497.122   4
  -6  -4  12 11794.6 1142.28   4
  -6   4  12 11655.3 1259.12   4
  -6  -4  11 1295.64 489.840   4
  -6   4  11 977.737 511.968   4
  -6  -4  10 19278.0 1336.97   4
  -6   4  10 19693.9 1512.33   4
  -6  -4  10 21415.9 689.074   2
  -6   4   9 7551.38 960.204   4
  -6  -4   9 6952.38 348.522   2
  -6  -4   8 18299.4 1216.64   4
  -6   4   8 16911.9 1333.39   4
  -6  -4   8 15021.7 424.994   2
  -6  -4   7 3507.67 552.973   4
  -6   4   7 2373.14 609.253   4
  -6  -4   6 1303.07 436.039   4
  -6   4   6 1810.03 521.060   4
  -6   4   6 1432.99 356.676   1
  -6  -4   5 5868.23 648.130   4
  -6   4   5 6073.03 601.315   1
  -6  -4   4 5008.47 570.321   4
  -6   4   4 4692.59 710.027   4
  -6   4   4 4995.83 532.853   1
  -6  -4   3 622.469 108.599   2
  -6  -4   3 560.138 285.582   3
  -6   4   3 365.863 244.364   1
  -6  -4   3 750.487 316.579   4
  -6  -4   2-379.432 240.452   3
  -6  -4   2-43.8637 92.8973   2
  -6  -4   2 65.6332 157.753   4
  -6   4   2 1.05997 197.853   1
  -6  -4   1 3265.74 496.592   3
   6  -4  -1 2767.40 371.241   3
  -6   4   1 2138.65 442.822   2
  -6   4   1 3107.96 424.074   1
  -6  -4   1 2817.88 404.995   4
  -6  -4   1 2512.31 297.113   2
  -6   4   0 13430.3 936.411   2
  -6   4   0 13562.9 820.175   1
  -6  -4   0 14812.3 784.790   4
  -6  -4   0 14228.4 957.675   3
   6  -4   0 14202.8 823.500   3
  -6  -4   0 13199.2 673.341   2
  -6  -4  -1 2934.82 515.287   3
  -6  -4  -1 3133.01 380.175   2
  -6   4  -1 3015.75 518.339   2
  -6   4  -1 3004.82 422.976   1
  -6  -4  -1 2412.26 342.979   4
  -6   4  -2 7268.71 742.147   2
  -6  -4  -2 7145.70 534.445   4
  -6  -4  -2 7110.95 751.486   3
  -6  -4  -2 7727.56 605.288   2
  -6  -4  -3 2468.43 479.124   3
   6  -4   3 2597.51 421.547   3
   6   4   3 2360.40 367.595   2
  -6  -4  -3 2620.61 415.361   2
  -6   4  -3 2790.17 506.132   2
  -6  -4  -3 2538.06 340.518   4
   6  -4   3 3074.72 439.917   1
  -6  -4  -4 33095.2 1389.14   2
   6   4   4 31701.4 1236.28   2
  -6   4  -4 31535.5 1549.04   2
   6  -4   4 31942.2 1273.77   1
  -6  -4  -4 32962.6 1626.22   3
   6  -4   4 31922.2 1491.06   3
  -6  -4  -5-421.200 443.590   3
   6  -4   5-371.971 355.774   3
   6  -4   5-49.0220 219.625   1
  -6  -4  -5 255.651 247.487   2
   6   4   5 205.573 219.467   2
  -6   4  -5-30.6181 351.320   2
   6   4   5 162.705 72.6107   1
  -6  -4  -6 32380.7 1513.81   2
   6   4   6 30036.6 1358.81   2
   6   4   6 30798.6 831.208   1
  -6   4  -6 32200.5 1672.69   2
   6  -4   6 29949.7 1568.91   3
   6  -4   6 31683.4 1327.01   1
   6  -4   7 3917.67 683.494   3
  -6  -4  -7 4439.88 603.756   2
   6   4   7 4702.91 587.072   2
  -6   4  -7 4614.75 680.113   2
   6  -4   7 4517.68 548.033   1
   6  -4   8 33727.1 1478.15   1
  -6  -4  -8 33577.9 1683.52   2
   6   4   8 34933.3 1580.51   2
  -6   4  -8 31585.4 1767.27   2
   6  -4   8 33110.4 1769.88   3
   6  -4   9 1722.01 500.681   3
  -6  -4  -9 2328.56 334.061   4
   6  -4   9 2101.62 402.106   1
  -6  -4  -9 1601.38 525.713   2
  -6   4  -9 2929.12 698.308   2
  -6  -4 -10 23938.3 1565.04   2
  -6  -4 -10 23316.3 1015.08   4
  -6   4 -10 23272.5 1613.37   2
   6  -4  10 21158.9 1505.52   3
   6  -4  11 4637.59 740.879   3
  -6  -4 -11 3827.61 451.479   4
  -6  -4 -11 3421.19 636.562   2
  -6   4 -11 4140.58 739.707   2
  -6   4 -12 61933.1 2764.97   2
   6  -4  12 63802.6 2783.77   3
   6  -4  13 1721.73 585.657   3
  -6   4 -13 1388.72 621.604   2
  -6   4 -14 31865.1 2127.16   2
   6  -4  14 35070.0 2193.14   3
   6  -4  15 8015.54 1140.04   3
  -6   4 -15 7709.61 1168.58   2
   6  -4  16 33378.2 2291.48   3
  -6   4 -16 29235.6 2200.63   2
  -6  -5  16 8886.40 1141.65   4
  -6  -5  15 818.019 507.609   4
  -6   5  15-274.215 385.354   4
  -6  -5  14 3398.55 715.813   4
  -6   5  14 3447.61 768.456   4
  -6  -5  13 3639.13 725.172   4
  -6   5  13 4923.07 967.200   4
  -6  -5  12 9694.79 1026.79   4
  -6   5  12 10529.6 1199.82   4
  -6  -5  11 4620.23 713.661   4
  -6   5  11 1941.21 675.335   4
  -6  -5  10 6780.56 829.888   4
  -6   5  10 7691.07 1033.04   4
  -6  -5   9 4552.19 674.219   4
  -6   5   9 6076.41 937.965   4
  -6  -5   8 33801.1 1593.73   4
  -6   5   8 29576.4 1789.36   4
  -6  -5   7 3843.04 553.562   4
  -6   5   7 4143.71 569.804   1
  -6   5   7 4163.65 721.398   4
  -6  -5   6 1249.28 367.021   4
  -6   5   6 1165.38 430.493   4
  -6   5   6 1396.43 391.419   1
  -6  -5   5 45996.2 1655.73   4
  -6  -5   5 43718.0 794.466   1
  -6   5   5 46025.3 2064.05   4
  -6   5   5 46538.5 1637.52   1
  -6  -5   4 62677.6 1826.00   4
  -6   5   4 58075.9 1771.75   1
  -6  -5   3 25759.5 1132.73   4
  -6   5   3 28683.8 1251.26   1
  -6   5   2 12577.3 853.391   1
  -6  -5   2 13219.9 780.866   4
   6  -5  -2 13754.7 689.952   3
  -6   5   1 63702.5 2033.07   2
  -6   5   1 59814.5 1784.66   1
  -6  -5   1 64130.1 1600.08   4
   6  -5  -1 63077.1 1594.00   3
  -6  -5   1 60435.8 1943.02   3
  -6   5   0 17408.5 1113.40   2
  -6  -5   0 17379.7 711.868   2
  -6   5   0 17902.9 1002.81   1
  -6  -5   0 17348.7 796.436   4
  -6  -5   0 18055.4 1111.39   3
  -6  -5  -1 66126.8 1538.69   2
  -6   5  -1 63954.0 2092.44   2
  -6  -5  -1 64800.3 1439.18   4
  -6   5  -1 64320.7 1869.56   1
  -6  -5  -1 64188.9 2109.75   3
  -6  -5  -2 8624.18 620.490   2
  -6   5  -2 8369.72 817.684   2
  -6  -5  -2 8875.18 528.332   4
   6  -5   2 7665.79 701.592   3
  -6  -5  -2 9549.43 880.873   3
   6   5   3 10857.2 682.248   2
  -6  -5  -3 12302.2 785.872   2
  -6   5  -3 9956.96 908.815   2
  -6  -5  -3 10377.2 541.685   4
   6  -5   3 11641.7 802.319   1
   6  -5   3 10457.4 844.421   3
  -6  -5  -3 12348.7 1013.35   3
   6   5   4 30105.9 1202.45   2
  -6  -5  -4 27164.9 1236.02   2
  -6   5  -4 28287.3 1524.00   2
  -6  -5  -4 28768.8 851.008   4
   6  -5   4 28517.5 1251.76   1
   6  -5   4 27397.6 1427.45   3
  -6  -5  -4 28396.2 1540.65   3
   6   5   5 32487.9 1324.68   2
  -6  -5  -5 32366.6 1429.90   2
  -6   5  -5 33239.3 1677.17   2
   6  -5   5 37374.7 1466.70   1
   6  -5   5 34813.1 1637.27   3
   6  -5   6 3809.92 583.495   3
   6  -5   6 3465.50 489.429   1
   6   5   6 2615.06 431.546   2
  -6  -5  -6 3054.48 482.988   2
  -6   5  -6 3573.57 657.169   2
  -6  -5  -7 9360.17 494.304   4
  -6  -5  -7 11079.6 942.277   2
   6   5   7 9150.62 826.150   2
  -6   5  -7 9012.54 1002.14   2
   6  -5   7 10105.6 978.510   3
   6  -5   7 9403.50 807.558   1
   6  -5   8 926.407 385.596   3
  -6  -5  -8 546.839 171.828   4
   6   5   8 748.683 293.875   2
  -6   5  -8 256.100 402.043   2
   6  -5   8 241.125 225.359   1
   6  -5   9 2933.96 650.772   3
   6  -5   9 3274.10 543.214   1
  -6  -5  -9 2951.66 337.599   4
  -6   5  -9 3541.58 662.670   2
   6  -5  10-150.501 237.785   3
  -6  -5 -10-248.190 173.384   4
  -6   5 -10-392.901 470.847   2
   6  -5  11 144.199 251.451   3
  -6   5 -11-192.239 398.835   2
  -6   5 -12 1975.08 707.806   2
   6  -5  12 599.238 589.690   3
   6  -5  13-480.040 561.464   3
  -6   5 -13 482.901 560.117   2
   6  -5  14 3334.89 755.207   3
  -6   5 -14 4511.33 837.351   2
   6  -5  15 952.094 468.919   3
  -6   5 -15 272.731 511.641   2
   6  -5  16 5213.53 1013.67   3
  -6   6  15 4761.09 933.898   4
  -6  -6  15 6231.49 947.194   4
  -6  -6  14 609.465 455.920   4
  -6   6  14 530.303 470.436   4
  -6  -6  13 16609.3 1345.15   4
  -6   6  13 15673.3 1489.13   4
  -6  -6  12 3583.81 662.044   4
  -6   6  12 4108.75 791.637   4
  -6  -6  11 6685.94 855.543   4
  -6   6  11 7376.10 1039.75   4
  -6  -6  10 3033.29 619.962   4
  -6   6  10 3587.25 743.276   4
  -6  -6   9 2136.70 530.620   4
  -6   6   9 2017.68 595.259   4
  -6  -6   8 11666.8 962.809   4
  -6   6   8 12514.9 971.914   1
  -6   6   8 12652.5 1230.05   4
  -6  -6   7 169.877 221.603   4
  -6   6   7 715.740 410.373   4
  -6   6   7 472.413 372.979   1
  -6  -6   6 4288.63 567.909   4
  -6  -6   6 4586.12 337.557   1
  -6   6   6 5805.87 798.812   4
  -6   6   6 4984.13 637.447   1
  -6  -6   5 2050.51 174.641   1
  -6   6   5 2431.70 450.597   1
  -6  -6   5 2130.10 397.126   4
  -6   6   5 2332.94 542.777   4
  -6   6   4 3003.10 521.447   1
  -6  -6   4 3578.38 475.001   4
   6  -6  -3 326.887 117.124   3
  -6  -6   3 135.305 183.006   4
  -6   6   3 123.386 327.409   1
  -6   6   2 7809.60 733.457   1
  -6  -6   2 7102.67 546.502   4
   6  -6  -2 7452.76 539.408   3
  -6   6   1 8623.65 759.219   1
  -6  -6   1 8838.97 559.022   4
   6  -6  -1 8908.22 631.708   3
  -6  -6   0 1140.93 376.762   3
  -6   6   0 434.929 290.567   2
  -6  -6   0 563.380 210.537   4
  -6   6   0 208.398 293.052   1
  -6   6  -1 25003.3 1381.78   2
  -6  -6  -1 25800.4 807.354   4
  -6   6  -1 26342.7 1283.05   1
  -6  -6  -1 25538.2 1383.81   3
   6   6   2 16817.8 751.279   2
  -6   6  -2 17466.3 1213.37   2
  -6  -6  -2 17403.2 601.210   4
   6  -6   2 16607.3 1030.03   3
  -6  -6  -2 17043.6 1177.28   3
   6   6   3 29631.5 1096.41   2
  -6   6  -3 30374.4 1581.69   2
  -6  -6  -3 31450.8 715.177   4
   6  -6   3 30688.0 1353.26   1
   6  -6   3 29094.1 1409.40   3
  -6  -6  -3 30626.3 1599.63   3
   6   6   4 5339.66 540.036   2
  -6   6  -4 6941.14 798.258   2
  -6  -6  -4 4894.87 263.158   4
   6  -6   4 6235.93 710.582   3
   6  -6   4 5251.30 632.713   1
   6   6   5 58686.3 1772.57   2
  -6  -6  -5 56706.8 768.293   4
  -6   6  -5 59126.6 2261.42   2
   6  -6   5 63400.0 1985.53   1
   6  -6   5 58482.1 2159.21   3
   6   6   6 20735.1 1133.64   2
  -6   6  -6 21086.0 1409.57   2
   6  -6   6 20720.8 1336.62   3
   6  -6   6 22401.7 1217.92   1
   6   6   7 71423.3 2178.70   2
  -6   6  -7 73877.6 2675.51   2
   6  -6   7 73045.0 2582.52   3
   6  -6   7 68412.6 2169.90   1
   6   6   8 9408.34 894.279   2
  -6  -6  -8 8499.77 412.589   4
  -6   6  -8 7930.11 995.660   2
   6  -6   8 8934.22 952.478   3
  -6  -6  -9 30897.0 863.145   4
  -6   6  -9 30507.7 1848.04   2
  -6   6 -10 24047.1 1713.15   2
   6  -6  10 22113.8 1567.95   3
  -6   6 -11 35409.9 2104.88   2
   6  -6  11 31535.4 1959.11   3
  -6   6 -12 23425.6 1786.23   2
   6  -6  12 24115.2 1768.57   3
  -6   6 -13 35957.8 2223.32   2
   6  -6  13 30630.5 2018.48   3
  -6   6 -14 24354.1 1940.27   2
   6  -6  14 23802.5 1878.99   3
   6  -6  15 10620.5 1225.74   3
  -6   6 -15 7200.16 1240.16   2
  -6   7  15 2449.06 872.674   4
  -6   7  14 15283.5 1525.91   4
  -6   7  13 9743.16 1182.36   4
  -6  -7  12 32447.9 1791.60   4
  -6   7  12 34307.3 2186.68   4
  -6  -7  11 11818.3 1086.43   4
  -6   7  11 13817.6 1361.76   4
  -6  -7  10 46375.5 1979.45   4
  -6   7  10 47414.9 2422.82   4
  -6  -7   9 4452.45 639.600   4
  -6   7   9 4337.44 653.711   1
  -6   7   9 4793.66 815.148   4
  -6  -7   8 53663.7 1942.60   4
  -6   7   8 50711.0 1960.67   1
  -6   7   8 53598.3 2450.94   4
  -6  -7   7 15072.5 1013.07   4
  -6  -7   7 14828.1 683.589   1
  -6   7   7 13976.8 1051.21   1
  -6   7   7 14947.6 1325.54   4
  -6  -7   6 81938.0 1325.89   1
  -6  -7   6 88677.0 2272.93   4
  -6   7   6 86983.2 3015.68   4
  -6   7   6 85587.4 2449.98   1
  -6  -7   5 7136.32 646.152   4
  -6  -7   5 5523.18 262.310   1
  -6   7   5 6114.32 716.308   1
  -6  -7   4 64128.7 1740.89   4
  -6   7   4 63777.8 2054.20   1
   6  -7  -4 64882.7 1251.07   3
  -6  -7   3 4604.22 460.128   4
  -6   7   3 3370.73 515.471   1
   6  -7  -3 4155.05 388.587   3
  -6   7   2 52639.5 1848.95   1
  -6  -7   2 51648.0 1357.58   4
   6  -7  -2 49865.1 1417.90   3
  -6   7   1 7460.02 745.587   1
  -6  -7   1 8025.72 500.212   4
  -6   7   0 74365.0 2392.69   2
  -6  -7   0 72845.3 1291.36   4
  -6   7   0 73089.4 2195.38   1
  -6   7  -1 27130.5 1490.29   2
  -6  -7  -1 25349.2 641.446   4
  -6   7  -1 23591.2 1292.28   1
   6  -7   1 26386.5 1260.06   3
  -6  -7  -1 26281.4 1456.58   3
   6   7   2 13377.5 663.161   2
  -6   7  -2 11752.6 996.142   2
   6  -7   2 13213.6 942.904   3
  -6  -7  -2 13290.2 1090.53   3
   6   7   3 1791.75 333.261   2
  -6   7  -3 1260.17 470.622   2
   6  -7   3 1516.07 397.839   1
   6  -7   3 1390.86 412.038   3
   6   7   4 9355.15 698.994   2
  -6   7  -4 9643.68 965.194   2
   6  -7   4 10636.8 871.777   1
   6  -7   4 10359.8 910.241   3
   6   7   5 5677.83 596.270   2
  -6   7  -5 6245.97 836.471   2
   6  -7   5 5977.21 681.447   1
   6  -7   5 5164.41 711.739   3
   6  -7   6 1069.55 411.291   1
   6   7   6 800.897 309.892   2
  -6   7  -6 1189.91 505.454   2
   6   7   6 846.960 155.224   1
   6  -7   6 1320.29 443.040   3
   6   7   7 4895.87 642.581   2
  -6   7  -7 5020.19 828.406   2
   6  -7   7 4328.75 751.296   3
   6   7   8 149.101 300.389   2
  -6   7  -8-152.199 468.754   2
   6  -7   8 496.725 370.143   3
  -6   7  -9 1786.87 646.663   2
   6  -7   9 1846.37 616.797   3
  -6   7 -10 2162.61 761.736   2
   6  -7  10 2503.75 652.597   3
   6  -7  11 265.248 334.970   3
  -6   7 -11 166.460 648.995   2
   6  -7  12 2888.53 745.261   3
  -6   7 -12 4059.94 856.841   2
   6  -7  13 301.959 388.805   3
  -6   7 -13 1744.20 647.393   2
   6  -7  14 3939.39 853.213   3
  -6   7 -14 3385.70 949.857   2
   6  -7  15 527.005 390.740   3
  -6   7 -15 829.539 694.977   2
  -6   8  14 422.450 670.722   4
  -6   8  13 16586.8 1604.73   4
  -6   8  12 360.678 462.278   4
  -6   8  11 10823.5 1293.65   4
  -6   8  10 2172.81 559.238   1
  -6   8  10 1497.24 609.125   4
  -6   8   9 1088.96 583.152   4
  -6   8   9 1651.28 482.873   1
  -6   8   8 1569.42 636.311   4
  -6   8   8 1386.86 484.605   1
  -6  -8   7 2495.58 316.492   1
  -6  -8   7 2858.23 508.069   4
  -6   8   7 2634.11 668.973   4
  -6   8   7 2593.02 575.105   1
  -6  -8   6 15310.3 959.900   4
  -6   8   6 15050.8 1331.87   4
  -6   8   6 15115.0 1119.19   1
  -6  -8   6 12934.9 544.432   1
  -6   8   5 5290.51 676.736   1
  -6  -8   5 5440.68 563.791   4
  -6  -8   5 4703.43 253.534   1
   6  -8  -5 4720.99 311.236   3
  -6  -8   4 4109.79 469.926   4
  -6   8   4 4301.81 626.027   1
   6  -8  -4 3988.72 369.396   3
   6  -8  -3 14908.2 767.589   3
  -6   8   3 15404.9 1059.59   1
   6  -8  -2 4989.05 506.133   3
  -6   8   2 5749.10 720.491   1
  -6   8   1 21383.9 1264.72   1
  -6   8   0 2807.02 553.482   2
  -6   8   0 1806.85 548.263   1
  -6   8  -1 36029.1 1740.96   2
  -6   8  -1 35488.9 1647.41   1
   6  -8   1 36845.1 1512.71   3
   6   8   2 3793.45 384.781   2
  -6   8  -2 4037.39 714.243   2
  -6   8  -2 3169.13 601.583   1
   6  -8   2 4598.41 621.117   3
   6   8   3 76719.6 1723.58   2
   6  -8   3 76041.5 2293.29   1
   6  -8   3 73251.2 2336.41   3
   6   8   4 6585.24 582.889   2
  -6   8  -4 5929.72 854.397   2
   6  -8   4 7298.14 794.151   1
   6  -8   4 6762.35 774.624   3
  -6   8  -5 82683.2 2813.94   2
   6   8   5 83582.8 2108.01   2
   6  -8   5 87526.7 2748.02   3
  -6   8  -6 8506.08 981.556   2
   6   8   6 8207.90 736.755   2
   6   8   6 8281.98 393.712   1
   6  -8   6 9908.74 1023.05   3
  -6   8  -7 92114.0 3107.73   2
   6   8   7 85896.3 2426.27   2
   6  -8   7 84632.5 2897.91   3
  -6   8  -8 9471.65 1115.08   2
   6   8   8 8642.68 847.063   2
   6  -8   8 8502.01 1012.12   3
  -6   8  -9 71629.8 2879.27   2
   6  -8   9 71164.3 2832.15   3
  -6   8 -10 10250.3 1189.71   2
   6  -8  10 7832.02 997.338   3
  -6   8 -11 54133.6 2673.51   2
   6  -8  11 58214.5 2721.98   3
  -6   8 -12 8749.90 1177.25   2
   6  -8  12 10205.4 1196.83   3
  -6   8 -13 50285.3 2728.19   2
   6  -8  13 44574.3 2533.46   3
  -6   8 -14 2695.01 797.879   2
   6  -8  14 1209.27 549.163   3
  -6   9  13 5652.28 1002.04   4
  -6   9  12 50179.0 2702.63   4
  -6   9  11 15577.5 1309.96   1
  -6   9  11 13147.7 1387.93   4
  -6   9  10 54457.3 2270.94   1
  -6   9  10 54316.2 2696.60   4
  -6   9   9 17560.8 1324.54   1
  -6   9   9 19439.2 1604.62   4
  -6   9   8 51354.2 2530.22   4
  -6   9   8 53917.8 2187.09   1
   6   9  -8 47961.7 1915.95   4
  -6   9   7 14034.3 1338.06   4
  -6   9   7 13868.2 1118.35   1
  -6   9   6 63146.9 2698.05   4
  -6   9   6 61878.9 2253.31   1
   6  -9  -6 56258.2 921.011   3
  -6   9   5-85.0589 383.230   1
   6  -9  -5 606.545 164.219   3
   6  -9  -4 74656.8 1635.07   3
  -6   9   4 74026.9 2414.38   1
  -6   9   3 11917.8 1024.94   1
  -6   9   2 29912.6 1545.79   1
  -6   9   1 2529.27 582.708   1
  -6   9   0 62775.0 2239.15   1
   6   9   1 126.146 119.201   2
  -6   9  -1-278.522 432.461   2
  -6   9  -1-599.839 445.094   1
  -6   9  -2 24137.9 1519.46   2
   6   9   2 22746.7 841.391   2
  -6   9  -2 20298.4 1340.04   1
  -6   9  -3 355.491 456.352   2
   6   9   3 645.473 231.404   2
  -6   9  -4 11968.8 1130.37   2
   6   9   4 10529.5 743.877   2
   6  -9   4 10566.7 964.629   3
  -6   9  -5-292.478 404.430   2
   6   9   5-1.27210 128.971   2
   6  -9   5 197.260 286.102   3
   6   9   6 1814.93 217.262   1
  -6   9  -6 2051.60 659.823   2
   6   9   6 2323.31 432.861   2
   6  -9   6 2244.21 585.191   3
  -6   9  -7 4.97528 534.085   2
   6   9   7-115.099 255.101   2
   6   9   7 242.243 138.243   1
   6  -9   7 205.835 328.668   3
  -6   9  -8 2551.75 755.586   2
   6   9   8 2416.00 530.631   2
   6  -9   8 3218.55 675.480   3
  -6   9  -9-308.494 474.252   2
   6  -9   9 256.851 327.729   3
  -6   9 -10 4123.85 919.337   2
   6  -9  10 4255.80 760.842   3
  -6   9 -11-30.5612 232.250   2
   6  -9  11 231.770 456.163   3
  -6   9 -12 3418.61 931.402   2
   6  -9  12 5783.69 998.402   3
  -6   9 -13 1817.23 667.465   2
   6  -9  13 226.027 439.858   3
   6  -9  14 3332.63 814.636   3
  -6  10  13-62.9307 536.342   4
  -6  10  12 669.541 364.883   1
  -6  10  12-164.823 301.277   4
  -6  10  11 402.086 503.136   4
  -6  10  11 1524.89 562.368   1
  -6  10  10 2098.95 584.280   4
  -6  10  10 2484.00 579.304   1
  -6  10   9 1645.87 683.122   4
  -6  10   9 2589.40 682.681   1
  -6  10   8 14340.1 1403.35   4
  -6  10   8 12520.8 1172.57   1
  -6  10   7 955.301 376.384   1
  -6  10   7 933.926 582.865   4
   6  10  -7 583.291 330.464   4
  -6  10   6 5476.26 786.571   1
   6 -10  -6 6046.47 405.207   3
  -6  10   5 24419.4 1495.48   1
  -6  10   4 7946.95 900.550   1
  -6  10   3 5473.22 771.598   1
  -6  10   2 4005.18 695.822   1
  -6  10   1 34548.3 1738.71   1
  -6  10   0 5797.59 793.137   1
  -6  10  -1 19915.2 1401.44   2
   6  10   1 17883.1 580.978   2
   6  10   2 9123.54 535.924   2
  -6  10  -2 7694.60 915.297   1
  -6  10  -3 38471.3 1969.09   2
   6  10   3 37204.6 1216.61   2
  -6  10  -4 1511.58 625.865   2
   6  10   4 1877.53 381.089   2
   6  10   5 28795.9 664.053   1
   6  10   5 29184.5 1293.39   2
   6  10   6 8062.18 447.684   1
  -6  10  -6 8914.13 1042.54   2
   6  10   6 9167.83 809.749   2
  -6  10  -7 32723.3 1958.26   2
   6  10   7 29009.1 1481.32   2
   6 -10   7 30457.8 1824.54   3
   6  10   7 31618.9 974.262   1
  -6  10  -8 2006.04 709.931   2
   6 -10   8 2157.36 725.623   3
  -6  10  -9 28320.7 1963.37   2
   6 -10   9 27426.6 1871.78   3
  -6  10 -10 3165.04 796.095   2
   6 -10  10 2277.66 711.685   3
  -6  10 -11 32300.1 2147.36   2
   6 -10  11 27759.4 1931.96   3
  -6  10 -12-76.6600 199.040   2
   6 -10  12 254.447 365.614   3
  -6  10 -13 26557.7 2070.17   2
   6 -10  13 24556.7 1959.29   3
  -6  11  13 1646.67 454.694   1
  -6  11  12 26686.6 2058.60   4
  -6  11  12 25156.9 1722.85   1
  -6  11  11 74.0861 371.100   4
  -6  11  11-111.994 342.387   1
  -6  11  10 26600.2 1973.22   4
  -6  11  10 27126.7 1712.32   1
  -6  11   9 3876.62 745.247   1
  -6  11   9 4826.13 921.574   4
  -6  11   8 31140.9 2056.08   4
  -6  11   8 30249.8 1778.31   1
  -6  11   7 5866.59 870.852   1
  -6  11   7 5386.42 880.618   4
  -6  11   6 21732.3 1465.70   1
  -6  11   5 2593.55 580.272   1
  -6  11   4 25224.7 1539.13   1
  -6  11   3 8025.95 950.601   1
  -6  11   2 35695.9 1844.41   1
  -6  11   1 6860.04 892.114   1
  -6  11   0 2112.89 592.836   1
  -6  11  -1-128.225 412.834   2
  -6  11  -1-258.960 485.531   1
  -6  11  -2 8398.27 1017.72   2
  -6  11  -2 8121.89 972.644   1
  -6  11  -3 5220.81 851.987   2
  -6  11  -4 12845.2 1216.56   2
  -6  11  -5 3651.95 696.341   2
  -6  11  -6 3027.95 689.676   2
  -6  11  -7 314.260 545.996   2
  -6  11  -8 2920.72 753.018   2
  -6  11  -9 3546.24 870.688   2
   6 -11   9 3826.44 769.540   3
  -6  11 -10 290.698 560.188   2
   6 -11  10 1544.77 528.082   3
  -6  11 -11-722.080 628.378   2
   6 -11  11-910.730 580.478   3
  -6  11 -12-155.209 520.762   2
   6 -11  12 243.863 393.764   3
  -6  12  12-115.270 317.282   1
  -6  12  11 325.368 389.436   4
  -6  12  11 442.985 480.153   1
  -6  12  10 54.6984 316.701   1
  -6  12  10 1607.31 625.867   4
  -6  12   9 1198.65 501.602   1
  -6  12   9 598.572 427.222   4
  -6  12   8 882.087 513.516   1
  -6  12   8 1003.76 568.170   4
  -6  12   7 903.217 427.193   1
  -6  12   7 772.510 525.290   4
  -6  12   6 2595.23 515.420   1
  -6  12   5 658.842 396.398   1
  -6  12   4 893.541 419.627   1
  -6  12   3 4417.32 752.653   1
  -6  12   2 299.701 408.517   1
  -6  12   1 13319.8 1207.50   1
  -6  12   0 2636.20 663.561   1
  -6  12  -1 15203.9 1323.07   2
  -6  12  -1 10949.8 1135.70   1
  -6  12  -2 1335.46 508.428   2
  -6  12  -2 1009.25 542.113   1
  -6  12  -3 7986.43 1014.24   2
  -6  12  -4-44.0792 386.475   2
  -6  12  -5 4052.69 863.687   2
  -6  12  -6 1230.72 625.882   2
  -6  12  -7 3087.23 759.165   2
  -6  12  -8 450.078 485.486   2
  -6  12  -9 8533.26 1125.81   2
  -6  12 -10 1280.36 647.063   2
   6 -12  10 839.414 724.177   3
  -6  12 -11 4824.82 938.426   2
   6 -12  11 5162.85 909.695   3
   6 -12  12 210.861 372.453   3
  -6  13  11 125.985 414.610   1
  -6  13  10 13522.3 1513.08   4
  -6  13  10 13003.6 1326.58   1
  -6  13   9-226.963 390.442   1
  -6  13   9 402.824 440.014   4
  -6  13   8 24968.4 1950.32   4
  -6  13   8 22675.1 1644.39   1
  -6  13   7 119.680 452.839   1
  -6  13   7 141.773 399.197   4
  -6  13   6 8454.07 1091.00   1
  -6  13   5 392.072 350.993   1
  -6  13   4 8599.81 1007.61   1
  -6  13   3 916.734 436.795   1
  -6  13   2 7510.10 992.191   1
  -6  13   1 358.927 469.836   1
  -6  13   0 7636.15 993.532   1
  -6  13  -1 824.545 519.144   1
  -6  13  -1 1911.86 569.264   2
  -6  13  -2 7573.47 1032.37   1
  -6  13  -2 9563.98 1113.99   2
  -6  13  -3 979.348 522.857   2
  -6  13  -4 7993.69 995.779   2
  -6  13  -5-197.617 474.355   2
  -6  13  -6 5442.96 832.225   2
  -6  13  -7 1326.02 425.494   2
  -6  13  -8 9846.26 1207.78   2
  -6  13  -9-627.221 394.160   2
   6 -13  11 1062.17 405.836   3
  -6  14   9 573.882 604.221   1
  -6  14   8 3795.38 762.677   1
  -6  14   8 4053.97 862.177   4
  -6  14   7 1552.70 557.004   1
  -6  14   7 1213.27 576.017   4
  -6  14   6 7581.94 1007.24   1
  -6  14   5-273.398 532.290   1
  -6  14   4-47.0164 419.819   1
  -6  14   3 684.893 491.915   1
  -6  14   2 4988.91 801.224   1
  -6  14   1-89.5000 368.507   1
  -6  14   0 728.043 430.936   1
  -6  14  -1 941.329 483.206   2
  -6  14  -1 667.853 385.036   1
  -6  14  -2 733.946 478.509   1
  -6  14  -2 962.498 468.622   2
  -6  14  -3 2243.78 622.249   2
  -6  14  -4 2057.63 637.169   2
  -6  14  -5 3937.95 749.203   2
  -6  14  -6 1171.96 711.221   2
  -6  14  -7 9670.28 1211.72   2
  -6  14  -8 6.54771 413.020   2
  -6  15   7 8654.77 1034.17   1
  -6  15   6 16693.4 1513.93   1
  -6  15   5 3229.53 808.518   1
  -6  15   4 13798.2 1401.40   1
  -6  15   3 4442.15 923.905   1
  -6  15   2 17726.4 1573.39   1
  -6  15   1-956.401 666.234   1
  -6  15   0 36402.1 2197.64   1
  -6  15  -1 5227.69 981.621   2
  -6  15  -1 5579.02 999.073   1
  -6  15  -2 34970.4 2122.57   2
  -6  15  -2 32089.4 2101.68   1
  -6  15  -3 470.424 253.846   2
  -6  15  -4 20671.0 1701.71   2
  -6  15  -5-28.3078 160.556   2
  -6  16   4 9601.60 1195.18   1
  -6  16   3 338.758 624.405   1
  -6  16   2 10090.2 1280.78   1
  -6  16   1-1454.45 738.062   1
  -6  16   0 8841.03 1234.30   2
  -6  16   0 8539.13 1187.15   1
  -6  16  -1 1113.77 664.024   1
  -7   0  15-712.312 408.118   4
  -7   0  14 1589.33 632.317   4
  -7   0  13 687.258 552.257   4
  -7   0  12 2487.83 645.222   4
  -7   0  11-165.476 389.081   4
  -7   0  10-368.422 434.127   4
  -7   0   9 514.960 427.445   4
  -7   0   8 740.293 439.109   4
  -7   0   7 169.383 188.783   1
  -7   0   7-34.3786 311.089   4
  -7   0   6 450.044 218.194   2
  -7   0   6 269.378 273.954   4
  -7   0   6 365.478 194.182   1
  -7   0   5-62.2150 116.133   1
  -7   0   5-226.280 203.512   2
  -7   0   5-44.7325 251.949   4
[truncated: 75,419 more chars]
