# Supplementary material for: Palladium and Platinum 2,4-cis-amino Azetidine and Related Complexes
Source: Front Chem. 2018 Jun 21;6:211. doi: 10.3389/fchem.2018.00211 (PMC6021532; doi:10.3389/fchem.2018.00211)
Supplement: Supplementary file 3 [file Data_Sheet_3.ZIP › CIF/2g.cif]

data_2g
_audit_creation_date              2018-01-08
_audit_creation_method
;
Olex2 1.2
(compiled 2017.08.10 svn.r3458 for OlexSys, GUI svn.r5381)
;
_shelxl_version_number            2014-3
_publ_contact_author_address      ?
_publ_contact_author_email        ?
_publ_contact_author_id_orcid     ?
_publ_contact_author_name         ''
_publ_contact_author_phone        ?
_publ_section_references
;
Dolomanov, O.V., Bourhis, L.J., Gildea, R.J, Howard, J.A.K. & Puschmann, H.
 (2009), J. Appl. Cryst. 42, 339-341.

Sheldrick, G.M. (2008). Acta Cryst. A64, 112-122.

Sheldrick, G.M. (2015). Acta Cryst. C71, 3-8.
;
_chemical_name_common             ?
_chemical_name_systematic
;
 ?
;
_chemical_formula_moiety          'C25 H28 Cl2 N2 Pd, C2 H3 N'
_chemical_formula_sum             'C27 H31 Cl2 N3 Pd'
_chemical_formula_weight          574.85
_chemical_absolute_configuration  ?
_chemical_melting_point           ?
_chemical_oxdiff_formula          'C25 H28 N2 Pd Cl2'
loop_
  _atom_type_symbol
  _atom_type_description
  _atom_type_scat_dispersion_real
  _atom_type_scat_dispersion_imag
  _atom_type_scat_source
 'C' 'C' 0.0181 0.0091 'International Tables Vol C Tables 4.2.6.8 and 6.1.1.4'
 'H' 'H' 0.0000 0.0000 'International Tables Vol C Tables 4.2.6.8 and 6.1.1.4'
 'Cl' 'Cl' 0.3639 0.7018 'International Tables Vol C Tables 4.2.6.8 and 6.1.1.4'
 'N' 'N' 0.0311 0.0180 'International Tables Vol C Tables 4.2.6.8 and 6.1.1.4'
 'Pd' 'Pd' 0.1215 3.9337 'International Tables Vol C Tables 4.2.6.8 and 6.1.1.4'

_shelx_space_group_comment
;
The symmetry employed for this shelxl refinement is uniquely defined
by the following loop, which should always be used as a source of
symmetry information in preference to the above space-group names.
They are only intended as comments.
;
_space_group_crystal_system       'orthorhombic'
_space_group_IT_number            33
_space_group_name_H-M_alt         'P n a 21'
_space_group_name_Hall            'P 2c -2n'
loop_
  _space_group_symop_operation_xyz
 'x, y, z'
 '-x, -y, z+1/2'
 '-x+1/2, y+1/2, z+1/2'
 'x+1/2, -y+1/2, z'

_cell_length_a                    20.32152(15)
_cell_length_b                    13.97093(7)
_cell_length_c                    18.13038(9)
_cell_angle_alpha                 90
_cell_angle_beta                  90
_cell_angle_gamma                 90
_cell_volume                      5147.40(5)
_cell_formula_units_Z             8
_cell_measurement_reflns_used     34369
_cell_measurement_temperature     100.00(10)
_cell_measurement_theta_max       74.2850
_cell_measurement_theta_min       3.8090
_shelx_estimated_absorpt_T_max    ?
_shelx_estimated_absorpt_T_min    ?
_exptl_absorpt_coefficient_mu     7.871
_exptl_absorpt_correction_T_max   0.580
_exptl_absorpt_correction_T_min   0.380
_exptl_absorpt_correction_type    gaussian
_exptl_absorpt_process_details
;
CrysAlisPro, Agilent Technologies,
Version 1.171.37.35 (release 13-08-2014 CrysAlis171 .NET)
(compiled Aug 13 2014,18:06:01)
Numerical absorption correction based on gaussian integration over
			a multifaceted crystal model
Empirical absorption correction using spherical harmonics,
 implemented in SCALE3 ABSPACK scaling algorithm.
;
_exptl_crystal_colour             orange
_exptl_crystal_colour_modifier    ?
_exptl_crystal_colour_primary     orange
_exptl_crystal_density_diffrn     1.484
_exptl_crystal_density_meas       ?
_exptl_crystal_density_method     ?
_exptl_crystal_description        block
_exptl_crystal_F_000              2352
_exptl_crystal_size_max           0.2213
_exptl_crystal_size_mid           0.1267
_exptl_crystal_size_min           0.0968
_exptl_special_details
;
 ?
;
_exptl_transmission_factor_max    ?
_exptl_transmission_factor_min    ?
_diffrn_reflns_av_R_equivalents   0.0268
_diffrn_reflns_av_unetI/netI      0.0193
_diffrn_reflns_Laue_measured_fraction_full 0.998
_diffrn_reflns_Laue_measured_fraction_max 0.988
_diffrn_reflns_limit_h_max        25
_diffrn_reflns_limit_h_min        -18
_diffrn_reflns_limit_k_max        17
_diffrn_reflns_limit_k_min        -17
_diffrn_reflns_limit_l_max        22
_diffrn_reflns_limit_l_min        -22
_diffrn_reflns_number             46752
_diffrn_reflns_point_group_measured_fraction_full 0.984
_diffrn_reflns_point_group_measured_fraction_max 0.961
_diffrn_reflns_theta_full         67.684
_diffrn_reflns_theta_max          74.458
_diffrn_reflns_theta_min          6.544
_diffrn_ambient_environment       N~2~
_diffrn_ambient_temperature       100.00(10)
_diffrn_detector                  'CCD plate'
_diffrn_detector_area_resol_mean  5.1768
_diffrn_detector_type             Atlas
_diffrn_measured_fraction_theta_full 0.998
_diffrn_measured_fraction_theta_max 0.988
_diffrn_measurement_details
;
#__ type_ start__ end____ width___ exp.time_
  1 omega  -65.00   17.00   1.0000    1.0000
omega____ theta____ kappa____ phi______ frames
    -      -42.5607   57.0000  -30.0000 82

#__ type_ start__ end____ width___ exp.time_
  2 omega -103.00  -20.00   1.0000    1.0000
omega____ theta____ kappa____ phi______ frames
    -      -42.5607  -38.0000 -180.0000 83

#__ type_ start__ end____ width___ exp.time_
  3 omega   37.00   95.00   1.0000    1.8050
omega____ theta____ kappa____ phi______ frames
    -      106.6257  -45.0000   90.0000 58

#__ type_ start__ end____ width___ exp.time_
  4 omega   76.00  102.00   1.0000    1.8050
omega____ theta____ kappa____ phi______ frames
    -      106.6257  -94.0000    0.0000 26

#__ type_ start__ end____ width___ exp.time_
  5 omega   47.00   82.00   1.0000    1.8050
omega____ theta____ kappa____ phi______ frames
    -      106.6257  -45.0000    0.0000 35

#__ type_ start__ end____ width___ exp.time_
  6 omega   35.00   83.00   1.0000    1.8050
omega____ theta____ kappa____ phi______ frames
    -      106.6257  -30.0000   30.0000 48

#__ type_ start__ end____ width___ exp.time_
  7 omega  115.00  178.00   1.0000    1.8050
omega____ theta____ kappa____ phi______ frames
    -      106.6257  125.0000   90.0000 63

#__ type_ start__ end____ width___ exp.time_
  8 omega  113.00  162.00   1.0000    1.8050
omega____ theta____ kappa____ phi______ frames
    -      106.6257  125.0000    0.0000 49

#__ type_ start__ end____ width___ exp.time_
  9 omega  -10.00   21.00   1.0000    1.0000
omega____ theta____ kappa____ phi______ frames
    -      -43.0607   38.0000  -90.0000 31

#__ type_ start__ end____ width___ exp.time_
 10 omega   24.00   50.00   1.0000    1.0000
omega____ theta____ kappa____ phi______ frames
    -       43.0607 -125.0000 -120.0000 26

#__ type_ start__ end____ width___ exp.time_
 11 omega  141.00  167.00   1.0000    1.8050
omega____ theta____ kappa____ phi______ frames
    -      106.6257  125.0000    0.0000 26

#__ type_ start__ end____ width___ exp.time_
 12 omega   33.00   66.00   1.0000    1.8050
omega____ theta____ kappa____ phi______ frames
    -      106.6257  -30.0000  -30.0000 33

#__ type_ start__ end____ width___ exp.time_
 13 omega   42.00   90.00   1.0000    1.8050
omega____ theta____ kappa____ phi______ frames
    -      106.6257  -45.0000  -90.0000 48

#__ type_ start__ end____ width___ exp.time_
 14 omega   57.00   91.00   1.0000    1.8050
omega____ theta____ kappa____ phi______ frames
    -      106.6257  -30.0000 -150.0000 34

#__ type_ start__ end____ width___ exp.time_
 15 omega  153.00  178.00   1.0000    1.8050
omega____ theta____ kappa____ phi______ frames
    -      106.6257   30.0000  150.0000 25

#__ type_ start__ end____ width___ exp.time_
 16 omega  -50.00   30.00   1.0000    1.0000
omega____ theta____ kappa____ phi______ frames
    -      -43.0607   38.0000 -120.0000 80

#__ type_ start__ end____ width___ exp.time_
 17 omega  -50.00   30.00   1.0000    1.0000
omega____ theta____ kappa____ phi______ frames
    -      -43.0607   38.0000  120.0000 80

#__ type_ start__ end____ width___ exp.time_
 18 omega -113.00  -16.00   1.0000    1.0000
omega____ theta____ kappa____ phi______ frames
    -      -43.0607  -57.0000  -30.0000 97

#__ type_ start__ end____ width___ exp.time_
 19 omega -113.00  -16.00   1.0000    1.0000
omega____ theta____ kappa____ phi______ frames
    -      -43.0607  -57.0000   90.0000 97

#__ type_ start__ end____ width___ exp.time_
 20 omega   83.00  178.00   1.0000    1.8050
omega____ theta____ kappa____ phi______ frames
    -      106.6257   30.0000  150.0000 95

#__ type_ start__ end____ width___ exp.time_
 21 omega   61.00  178.00   1.0000    1.8050
omega____ theta____ kappa____ phi______ frames
    -      106.6257   15.0000  -60.0000 117

#__ type_ start__ end____ width___ exp.time_
 22 omega   61.00  178.00   1.0000    1.8050
omega____ theta____ kappa____ phi______ frames
    -      106.6257   15.0000   60.0000 117

#__ type_ start__ end____ width___ exp.time_
 23 omega   35.00   70.00   1.0000    1.8050
omega____ theta____ kappa____ phi______ frames
    -      106.6257 -125.0000 -120.0000 35

#__ type_ start__ end____ width___ exp.time_
 24 omega   75.00  178.00   1.0000    1.8050
omega____ theta____ kappa____ phi______ frames
    -      106.6257   77.0000 -180.0000 103
;
_diffrn_measurement_device        'four-circle diffractometer'
_diffrn_measurement_device_type   'SuperNova, Dual, Cu at zero, Atlas'
_diffrn_measurement_method        '\w scans'
_diffrn_orient_matrix_UB_11       0.0177058000
_diffrn_orient_matrix_UB_12       0.0305876000
_diffrn_orient_matrix_UB_13       -0.0791924000
_diffrn_orient_matrix_UB_21       -0.0197706000
_diffrn_orient_matrix_UB_22       0.1038160000
_diffrn_orient_matrix_UB_23       0.0182653000
_diffrn_orient_matrix_UB_31       0.0710152000
_diffrn_orient_matrix_UB_32       0.0212109000
_diffrn_orient_matrix_UB_33       0.0247413000
_diffrn_radiation_monochromator   mirror
_diffrn_radiation_probe           x-ray
_diffrn_radiation_type            CuK\a
_diffrn_radiation_wavelength      1.54184
_diffrn_source                    'sealed X-ray tube'
_diffrn_source_type               'SuperNova (Cu) X-ray Source'
_reflns_Friedel_coverage          0.883
_reflns_Friedel_fraction_full     0.970
_reflns_Friedel_fraction_max      0.931
_reflns_number_gt                 9868
_reflns_number_total              10128
_reflns_odcompleteness_completeness 99.90
_reflns_odcompleteness_iscentric  1
_reflns_odcompleteness_theta      66.97
_reflns_special_details
;
 Reflections were merged by SHELXL according to the crystal
 class for the calculation of statistics and refinement.
 
 _reflns_Friedel_fraction is defined as the number of unique
 Friedel pairs measured divided by the number that would be
 possible theoretically, ignoring centric projections and
 systematic absences.
;
_reflns_threshold_expression      'I > 2\s(I)'
_computing_cell_refinement
;
CrysAlisPro, Agilent Technologies,
Version 1.171.37.35 (release 13-08-2014 CrysAlis171 .NET)
(compiled Aug 13 2014,18:06:01)
;
_computing_data_collection
;
CrysAlisPro, Agilent Technologies,
Version 1.171.37.35 (release 13-08-2014 CrysAlis171 .NET)
(compiled Aug 13 2014,18:06:01)
;
_computing_data_reduction
;
CrysAlisPro, Agilent Technologies,
Version 1.171.37.35 (release 13-08-2014 CrysAlis171 .NET)
(compiled Aug 13 2014,18:06:01)
;
_computing_molecular_graphics     'Olex2 (Dolomanov et al., 2009)'
_computing_publication_material   'Olex2 (Dolomanov et al., 2009)'
_computing_structure_refinement   'ShelXL (Sheldrick, 2015)'
_computing_structure_solution     'ShelXS (Sheldrick, 2008)'
_refine_diff_density_max          0.232
_refine_diff_density_min          -0.414
_refine_diff_density_rms          0.045
_refine_ls_abs_structure_details
;
 Flack x determined using 4509 quotients [(I+)-(I-)]/[(I+)+(I-)]
 (Parsons, Flack and Wagner, Acta Cryst. B69 (2013) 249-259).
;
_refine_ls_abs_structure_Flack    -0.028(2)
_refine_ls_extinction_coef        .
_refine_ls_extinction_method      none
_refine_ls_goodness_of_fit_ref    1.037
_refine_ls_hydrogen_treatment     constr
_refine_ls_matrix_type            full
_refine_ls_number_parameters      597
_refine_ls_number_reflns          10128
_refine_ls_number_restraints      1
_refine_ls_R_factor_all           0.0182
_refine_ls_R_factor_gt            0.0172
_refine_ls_restrained_S_all       1.037
_refine_ls_shift/su_max           0.002
_refine_ls_shift/su_mean          0.000
_refine_ls_structure_factor_coef  Fsqd
_refine_ls_weighting_details
'w=1/[\s^2^(Fo^2^)+(0.0204P)^2^+1.7195P] where P=(Fo^2^+2Fc^2^)/3'
_refine_ls_weighting_scheme       calc
_refine_ls_wR_factor_gt           0.0419
_refine_ls_wR_factor_ref          0.0427
_refine_special_details
;
 ?
;
_olex2_refinement_description
;
1. Fixed Uiso
 At 1.2 times of:
  All C(H) groups, All C(H,H) groups
 At 1.5 times of:
  All C(H,H,H) groups
2.a Ternary CH refined with riding coordinates:
 C1(H1), C3(H3), C101(H101), C103(H103)
2.b Secondary CH2 refined with riding coordinates:
 C2(H2A,H2B), C4(H4A,H4B), C15(H15A,H15B), C22(H22A,H22B), C23(H23A,H23B),
 C24(H24A,H24B), C25(H25A,H25B), C102(H10A,H10B), C104(H10C,H10D), C115(H11A,
 H11B), C122(H12A,H12B), C123(H12C,H12D), C124(H12E,H12F), C125(H12G,H12H)
2.c Aromatic/amide H refined with riding coordinates:
 C6(H6), C7(H7), C8(H8), C10(H10), C11(H11), C12(H12), C13(H13), C17(H17),
 C18(H18), C19(H19), C20(H20), C21(H21), C106(H106), C107(H107), C108(H108),
 C110(H110), C111(H111), C112(H112), C113(H113), C117(H117), C118(H118),
 C119(H119), C120(H120), C121(H121)
2.d Idealised Me refined as rotating group:
 C26(H26A,H26B,H26C), C126(H12I,H12J,H12K)
;
_atom_sites_solution_hydrogens    geom
_atom_sites_solution_primary      direct
_atom_sites_solution_secondary    ?
loop_
  _atom_site_label
  _atom_site_type_symbol
  _atom_site_fract_x
  _atom_site_fract_y
  _atom_site_fract_z
  _atom_site_U_iso_or_equiv
  _atom_site_adp_type
  _atom_site_occupancy
  _atom_site_site_symmetry_order
  _atom_site_calc_flag
  _atom_site_refinement_flags_posn
  _atom_site_refinement_flags_adp
  _atom_site_refinement_flags_occupancy
  _atom_site_disorder_assembly
  _atom_site_disorder_group
 C1 C 0.57067(15) 0.22561(19) 0.37964(15) 0.0175(6) Uani 1 1 d . . . . .
 H1 H 0.5787 0.2795 0.4148 0.021 Uiso 1 1 calc R . . . .
 C2 C 0.60567(16) 0.2480(2) 0.30665(17) 0.0206(6) Uani 1 1 d . . . . .
 H2A H 0.5874 0.2137 0.2635 0.025 Uiso 1 1 calc R . . . .
 H2B H 0.6107 0.3172 0.2964 0.025 Uiso 1 1 calc R . . . .
 C3 C 0.66681(15) 0.20098(19) 0.34021(17) 0.0196(6) Uani 1 1 d . . . . .
 H3 H 0.6935 0.2497 0.3675 0.024 Uiso 1 1 calc R . . . .
 C4 C 0.71120(16) 0.1362(2) 0.29672(16) 0.0194(6) Uani 1 1 d . . . . .
 H4A H 0.7479 0.1146 0.3285 0.023 Uiso 1 1 calc R . . . .
 H4B H 0.7301 0.1722 0.2547 0.023 Uiso 1 1 calc R . . . .
 C5 C 0.49950(16) 0.1979(2) 0.38376(17) 0.0196(6) Uani 1 1 d . . . . .
 C6 C 0.46631(18) 0.1707(2) 0.32068(18) 0.0282(7) Uani 1 1 d . . . . .
 H6 H 0.4886 0.1724 0.2747 0.034 Uiso 1 1 calc R . . . .
 C7 C 0.40015(19) 0.1404(3) 0.3228(2) 0.0381(9) Uani 1 1 d . . . . .
 H7 H 0.3782 0.1238 0.2783 0.046 Uiso 1 1 calc R . . . .
 C8 C 0.36793(19) 0.1350(3) 0.3879(3) 0.0374(9) Uani 1 1 d . . . . .
 H8 H 0.3239 0.1123 0.3892 0.045 Uiso 1 1 calc R . . . .
 C9 C 0.39928(16) 0.1628(2) 0.4542(2) 0.0271(7) Uani 1 1 d . . . . .
 C10 C 0.36580(19) 0.1570(3) 0.5233(2) 0.0363(9) Uani 1 1 d . . . . .
 H10 H 0.3223 0.1323 0.5247 0.044 Uiso 1 1 calc R . . . .
 C11 C 0.3947(2) 0.1860(3) 0.5870(2) 0.0383(9) Uani 1 1 d . . . . .
 H11 H 0.3716 0.1814 0.6325 0.046 Uiso 1 1 calc R . . . .
 C12 C 0.45939(19) 0.2231(3) 0.58526(19) 0.0323(8) Uani 1 1 d . . . . .
 H12 H 0.4795 0.2443 0.6297 0.039 Uiso 1 1 calc R . . . .
 C13 C 0.49338(17) 0.2289(2) 0.52017(18) 0.0240(7) Uani 1 1 d . . . . .
 H13 H 0.5367 0.2543 0.5202 0.029 Uiso 1 1 calc R . . . .
 C14 C 0.46512(15) 0.19766(19) 0.45250(18) 0.0208(6) Uani 1 1 d . . . . .
 C15 C 0.64597(16) 0.1401(2) 0.47141(16) 0.0178(6) Uani 1 1 d . . . . .
 H15A H 0.6119 0.1071 0.5010 0.021 Uiso 1 1 calc R . . . .
 H15B H 0.6511 0.2056 0.4915 0.021 Uiso 1 1 calc R . . . .
 C16 C 0.71008(16) 0.0876(2) 0.47981(16) 0.0186(6) Uani 1 1 d . . . . .
 C17 C 0.71218(18) -0.0126(2) 0.47626(18) 0.0242(7) Uani 1 1 d . . . . .
 H17 H 0.6727 -0.0474 0.4679 0.029 Uiso 1 1 calc R . . . .
 C18 C 0.77065(17) -0.0614(2) 0.48471(18) 0.0264(7) Uani 1 1 d . . . . .
 H18 H 0.7714 -0.1292 0.4813 0.032 Uiso 1 1 calc R . . . .
 C19 C 0.82842(18) -0.0115(2) 0.49823(18) 0.0261(7) Uani 1 1 d . . . . .
 H19 H 0.8686 -0.0452 0.5045 0.031 Uiso 1 1 calc R . . . .
 C20 C 0.82738(17) 0.0880(2) 0.50252(18) 0.0262(7) Uani 1 1 d . . . . .
 H20 H 0.8668 0.1224 0.5122 0.031 Uiso 1 1 calc R . . . .
 C21 C 0.76826(17) 0.1369(2) 0.49252(16) 0.0217(6) Uani 1 1 d . . . . .
 H21 H 0.7678 0.2048 0.4944 0.026 Uiso 1 1 calc R . . . .
 C22 C 0.65589(17) 0.0646(2) 0.18832(16) 0.0217(6) Uani 1 1 d . . . . .
 H22A H 0.6390 0.1302 0.1802 0.026 Uiso 1 1 calc R . . . .
 H22B H 0.6216 0.0181 0.1734 0.026 Uiso 1 1 calc R . . . .
 C23 C 0.71962(18) 0.0481(2) 0.14396(18) 0.0264(7) Uani 1 1 d . . . . .
 H23A H 0.7397 0.1099 0.1296 0.032 Uiso 1 1 calc R . . . .
 H23B H 0.7105 0.0106 0.0988 0.032 Uiso 1 1 calc R . . . .
 C24 C 0.76563(18) -0.0079(2) 0.19629(18) 0.0263(7) Uani 1 1 d . . . . .
 H24A H 0.7825 -0.0666 0.1722 0.032 Uiso 1 1 calc R . . . .
 H24B H 0.8033 0.0321 0.2119 0.032 Uiso 1 1 calc R . . . .
 C25 C 0.72172(16) -0.0328(2) 0.26189(17) 0.0204(6) Uani 1 1 d . . . . .
 H25A H 0.6977 -0.0933 0.2530 0.024 Uiso 1 1 calc R . . . .
 H25B H 0.7481 -0.0394 0.3075 0.024 Uiso 1 1 calc R . . . .
 Cl1 Cl 0.53054(4) -0.02673(5) 0.43651(4) 0.01923(14) Uani 1 1 d . . . . .
 Cl2 Cl 0.56828(4) -0.11645(5) 0.27679(4) 0.02001(14) Uani 1 1 d . . . . .
 N1 N 0.62281(13) 0.14688(17) 0.39345(13) 0.0149(5) Uani 1 1 d . . . . .
 N2 N 0.67450(13) 0.05028(17) 0.26803(13) 0.0179(5) Uani 1 1 d . . . . .
 Pd1 Pd 0.59999(2) 0.01811(2) 0.34261(2) 0.01401(5) Uani 1 1 d . . . . .
 C101 C 0.66844(15) 0.7136(2) 0.38940(17) 0.0199(6) Uani 1 1 d . . . . .
 H101 H 0.6599 0.7611 0.3493 0.024 Uiso 1 1 calc R . . . .
 C102 C 0.63689(17) 0.7508(2) 0.4604(2) 0.0271(8) Uani 1 1 d . . . . .
 H10A H 0.6338 0.8214 0.4632 0.033 Uiso 1 1 calc R . . . .
 H10B H 0.6562 0.7238 0.5061 0.033 Uiso 1 1 calc R . . . .
 C103 C 0.57284(16) 0.70151(19) 0.43559(16) 0.0204(6) Uani 1 1 d . . . . .
 H103 H 0.5462 0.7463 0.4046 0.024 Uiso 1 1 calc R . . . .
 C104 C 0.52866(16) 0.6483(2) 0.48788(16) 0.0204(6) Uani 1 1 d . . . . .
 H10C H 0.4902 0.6231 0.4606 0.024 Uiso 1 1 calc R . . . .
 H10D H 0.5123 0.6929 0.5262 0.024 Uiso 1 1 calc R . . . .
 C105 C 0.73930(16) 0.6840(2) 0.38549(17) 0.0209(6) Uani 1 1 d . . . . .
 C106 C 0.77254(17) 0.6571(2) 0.4478(2) 0.0270(7) Uani 1 1 d . . . . .
 H106 H 0.7500 0.6572 0.4937 0.032 Uiso 1 1 calc R . . . .
 C107 C 0.83935(18) 0.6293(2) 0.4458(2) 0.0338(8) Uani 1 1 d . . . . .
 H107 H 0.8610 0.6109 0.4900 0.041 Uiso 1 1 calc R . . . .
 C108 C 0.87282(18) 0.6285(2) 0.3810(2) 0.0314(8) Uani 1 1 d . . . . .
 H108 H 0.9176 0.6089 0.3801 0.038 Uiso 1 1 calc R . . . .
 C109 C 0.84159(17) 0.6569(2) 0.31487(19) 0.0240(7) Uani 1 1 d . . . . .
 C110 C 0.87663(18) 0.6606(2) 0.2474(2) 0.0313(8) Uani 1 1 d . . . . .
 H110 H 0.9215 0.6414 0.2465 0.038 Uiso 1 1 calc R . . . .
 C111 C 0.84746(19) 0.6911(2) 0.1836(2) 0.0320(8) Uani 1 1 d . . . . .
 H111 H 0.8721 0.6942 0.1392 0.038 Uiso 1 1 calc R . . . .
 C112 C 0.78044(19) 0.7180(2) 0.18427(19) 0.0295(7) Uani 1 1 d . . . . .
 H112 H 0.7599 0.7389 0.1401 0.035 Uiso 1 1 calc R . . . .
 C113 C 0.74506(17) 0.7139(2) 0.24829(18) 0.0233(7) Uani 1 1 d . . . . .
 H113 H 0.6998 0.7308 0.2472 0.028 Uiso 1 1 calc R . . . .
 C114 C 0.77360(16) 0.6852(2) 0.31645(18) 0.0210(6) Uani 1 1 d . . . . .
 C115 C 0.58661(16) 0.6166(2) 0.31149(17) 0.0194(6) Uani 1 1 d . . . . .
 H11A H 0.6163 0.5723 0.2848 0.023 Uiso 1 1 calc R . . . .
 H11B H 0.5844 0.6772 0.2832 0.023 Uiso 1 1 calc R . . . .
 C116 C 0.51903(15) 0.5733(2) 0.31627(15) 0.0170(6) Uani 1 1 d . . . . .
 C117 C 0.46385(17) 0.6302(2) 0.30223(17) 0.0218(6) Uani 1 1 d . . . . .
 H117 H 0.4696 0.6944 0.2862 0.026 Uiso 1 1 calc R . . . .
 C118 C 0.40095(17) 0.5942(2) 0.31129(19) 0.0257(7) Uani 1 1 d . . . . .
 H118 H 0.3638 0.6334 0.3013 0.031 Uiso 1 1 calc R . . . .
 C119 C 0.39237(16) 0.5004(2) 0.33517(19) 0.0238(6) Uani 1 1 d . . . . .
 H119 H 0.3493 0.4758 0.3425 0.029 Uiso 1 1 calc R . . . .
 C120 C 0.44664(15) 0.44292(19) 0.34821(17) 0.0204(6) Uani 1 1 d . . . . .
 H120 H 0.4407 0.3787 0.3641 0.024 Uiso 1 1 calc R . . . .
 C121 C 0.50939(15) 0.47864(19) 0.33814(19) 0.0184(6) Uani 1 1 d . . . . .
 H121 H 0.5463 0.4383 0.3462 0.022 Uiso 1 1 calc R . . . .
 C122 C 0.59281(18) 0.5958(3) 0.59801(17) 0.0279(7) Uani 1 1 d . . . . .
 H12A H 0.6068 0.6636 0.5969 0.033 Uiso 1 1 calc R . . . .
 H12B H 0.6314 0.5557 0.6104 0.033 Uiso 1 1 calc R . . . .
 C123 C 0.5379(2) 0.5812(3) 0.65502(18) 0.0353(9) Uani 1 1 d . . . . .
 H12C H 0.5535 0.5406 0.6962 0.042 Uiso 1 1 calc R . . . .
 H12D H 0.5234 0.6436 0.6753 0.042 Uiso 1 1 calc R . . . .
 C124 C 0.4816(2) 0.5325(3) 0.61434(19) 0.0330(8) Uani 1 1 d . . . . .
 H12E H 0.4471 0.5791 0.6003 0.040 Uiso 1 1 calc R . . . .
 H12F H 0.4616 0.4813 0.6447 0.040 Uiso 1 1 calc R . . . .
 C125 C 0.51579(18) 0.4909(2) 0.54584(18) 0.0258(7) Uani 1 1 d . . . . .
 H12G H 0.5382 0.4299 0.5578 0.031 Uiso 1 1 calc R . . . .
 H12H H 0.4837 0.4794 0.5057 0.031 Uiso 1 1 calc R . . . .
 Cl3 Cl 0.70098(4) 0.45477(5) 0.35842(4) 0.02283(15) Uani 1 1 d . . . . .
 Cl10 Cl 0.66228(4) 0.38935(5) 0.52537(4) 0.02624(17) Uani 1 1 d . . . . .
 N101 N 0.61386(14) 0.63609(17) 0.38635(14) 0.0176(5) Uani 1 1 d . . . . .
 N102 N 0.56475(13) 0.56667(18) 0.52416(14) 0.0202(5) Uani 1 1 d . . . . .
 Pd10 Pd 0.63405(2) 0.51582(2) 0.44930(2) 0.01568(5) Uani 1 1 d . . . . .
 C26 C 0.2434(3) 0.5336(3) 0.6760(2) 0.0424(10) Uani 1 1 d . . . . .
 H26A H 0.2900 0.5228 0.6647 0.064 Uiso 1 1 calc GR . . . .
 H26B H 0.2162 0.4915 0.6453 0.064 Uiso 1 1 calc GR . . . .
 H26C H 0.2353 0.5195 0.7281 0.064 Uiso 1 1 calc GR . . . .
 C27 C 0.2266(2) 0.6335(3) 0.66077(19) 0.0374(9) Uani 1 1 d . . . . .
 N3 N 0.2129(2) 0.7106(3) 0.6487(2) 0.0578(11) Uani 1 1 d . . . . .
 C126 C 0.5319(3) 0.9850(3) 0.6296(2) 0.0455(11) Uani 1 1 d . . . . .
 H12I H 0.5169 1.0246 0.5883 0.068 Uiso 1 1 calc GR . . . .
 H12J H 0.5800 0.9816 0.6293 0.068 Uiso 1 1 calc GR . . . .
 H12K H 0.5169 1.0134 0.6761 0.068 Uiso 1 1 calc GR . . . .
 C127 C 0.5048(2) 0.8897(3) 0.62241(19) 0.0366(9) Uani 1 1 d . . . . .
 N103 N 0.4825(2) 0.8146(3) 0.6190(2) 0.0539(10) Uani 1 1 d . . . . .

loop_
  _atom_site_aniso_label
  _atom_site_aniso_U_11
  _atom_site_aniso_U_22
  _atom_site_aniso_U_33
  _atom_site_aniso_U_23
  _atom_site_aniso_U_13
  _atom_site_aniso_U_12
 C1 0.0206(16) 0.0114(12) 0.0206(14) -0.0004(10) -0.0014(12) 0.0016(11)
 C2 0.0232(17) 0.0162(13) 0.0224(15) 0.0016(11) 0.0012(12) 0.0005(12)
 C3 0.0231(16) 0.0139(12) 0.0219(13) 0.0012(11) 0.0029(13) -0.0027(11)
 C4 0.0182(16) 0.0169(13) 0.0230(14) 0.0001(11) 0.0020(12) -0.0024(12)
 C5 0.0197(16) 0.0138(13) 0.0254(14) 0.0000(10) -0.0037(12) 0.0021(12)
 C6 0.0279(19) 0.0270(16) 0.0296(16) -0.0040(12) -0.0076(14) 0.0048(14)
 C7 0.028(2) 0.039(2) 0.048(2) -0.0107(16) -0.0167(17) 0.0006(16)
 C8 0.0196(19) 0.0271(18) 0.066(3) 0.0019(17) -0.0115(18) -0.0022(15)
 C9 0.0183(17) 0.0185(14) 0.0446(19) 0.0075(13) 0.0014(16) 0.0044(11)
 C10 0.0183(19) 0.0268(17) 0.064(3) 0.0224(17) 0.0089(18) 0.0058(14)
 C11 0.035(2) 0.040(2) 0.040(2) 0.0205(16) 0.0159(17) 0.0157(17)
 C12 0.029(2) 0.0397(19) 0.0286(17) 0.0068(14) 0.0058(14) 0.0134(16)
 C13 0.0220(17) 0.0232(14) 0.0269(15) 0.0012(12) 0.0015(13) 0.0064(13)
 C14 0.0175(15) 0.0135(12) 0.0313(15) 0.0046(12) -0.0012(13) 0.0037(11)
 C15 0.0180(16) 0.0173(13) 0.0182(14) -0.0040(10) -0.0016(11) -0.0008(12)
 C16 0.0196(16) 0.0186(13) 0.0175(12) 0.0006(11) -0.0002(11) -0.0003(12)
 C17 0.0203(18) 0.0210(15) 0.0311(16) 0.0004(12) -0.0074(13) -0.0049(13)
 C18 0.0286(19) 0.0204(14) 0.0303(16) 0.0001(12) -0.0059(14) 0.0026(14)
 C19 0.0192(17) 0.0310(17) 0.0282(16) -0.0024(12) -0.0013(13) 0.0053(14)
 C20 0.0171(17) 0.0318(17) 0.0297(16) -0.0042(13) 0.0005(13) -0.0045(14)
 C21 0.0226(18) 0.0204(14) 0.0223(14) -0.0017(11) -0.0005(13) -0.0033(13)
 C22 0.0265(18) 0.0203(14) 0.0184(14) 0.0002(11) -0.0016(12) -0.0011(13)
 C23 0.036(2) 0.0243(15) 0.0190(13) -0.0003(12) 0.0041(14) -0.0030(14)
 C24 0.028(2) 0.0274(16) 0.0234(15) -0.0033(12) 0.0057(14) 0.0035(15)
 C25 0.0175(16) 0.0172(13) 0.0264(15) -0.0007(11) 0.0034(13) 0.0021(12)
 Cl1 0.0181(4) 0.0185(3) 0.0211(3) 0.0009(2) 0.0015(3) -0.0031(3)
 Cl2 0.0239(4) 0.0142(3) 0.0220(3) -0.0019(2) -0.0034(3) -0.0022(3)
 N1 0.0130(13) 0.0128(11) 0.0189(12) -0.0009(9) 0.0005(10) -0.0001(10)
 N2 0.0219(14) 0.0134(11) 0.0184(11) -0.0001(9) 0.0007(10) 0.0003(10)
 Pd1 0.01473(11) 0.01098(9) 0.01632(9) -0.00026(8) -0.00093(8) -0.00073(7)
 C101 0.0199(16) 0.0115(12) 0.0284(15) 0.0029(11) 0.0007(12) -0.0036(12)
 C102 0.0269(17) 0.0142(13) 0.040(2) -0.0048(13) 0.0013(14) -0.0017(13)
 C103 0.0210(17) 0.0148(12) 0.0254(15) -0.0009(11) -0.0001(12) 0.0037(11)
 C104 0.0205(17) 0.0192(14) 0.0214(14) -0.0031(11) -0.0012(12) 0.0039(12)
 C105 0.0197(16) 0.0129(13) 0.0301(15) 0.0038(11) -0.0035(13) -0.0038(12)
 C106 0.0260(18) 0.0228(14) 0.0323(16) 0.0062(14) -0.0055(15) -0.0050(13)
 C107 0.0295(19) 0.0304(16) 0.0414(18) 0.0102(16) -0.0151(17) -0.0015(14)
 C108 0.0168(18) 0.0239(16) 0.054(2) 0.0028(15) -0.0081(16) 0.0010(13)
 C109 0.0188(17) 0.0146(14) 0.0386(17) -0.0029(12) -0.0024(13) -0.0028(12)
 C110 0.0204(18) 0.0228(16) 0.051(2) -0.0124(15) 0.0038(16) -0.0015(13)
 C111 0.033(2) 0.0279(16) 0.0354(18) -0.0108(14) 0.0071(15) -0.0056(15)
 C112 0.033(2) 0.0268(16) 0.0292(17) -0.0034(13) -0.0030(14) -0.0033(15)
 C113 0.0217(17) 0.0174(14) 0.0309(16) -0.0008(12) -0.0039(13) -0.0012(12)
 C114 0.0193(16) 0.0109(12) 0.0326(15) -0.0008(11) -0.0036(13) -0.0036(11)
 C115 0.0200(16) 0.0199(14) 0.0181(13) 0.0020(11) -0.0022(12) 0.0021(12)
 C116 0.0152(15) 0.0196(14) 0.0162(12) -0.0013(10) -0.0019(11) 0.0017(11)
 C117 0.0200(17) 0.0188(14) 0.0265(15) 0.0053(11) -0.0021(12) 0.0014(13)
 C118 0.0193(17) 0.0225(15) 0.0353(16) 0.0049(13) -0.0026(13) 0.0051(13)
 C119 0.0182(16) 0.0265(15) 0.0267(16) 0.0001(13) 0.0011(14) -0.0038(12)
 C120 0.0239(16) 0.0172(12) 0.0201(13) 0.0006(11) -0.0029(12) -0.0012(11)
 C121 0.0211(16) 0.0151(12) 0.0189(13) -0.0016(11) -0.0043(13) 0.0042(11)
 C122 0.031(2) 0.0322(17) 0.0208(15) -0.0054(12) -0.0084(13) -0.0033(15)
 C123 0.042(2) 0.043(2) 0.0210(15) -0.0016(13) -0.0023(15) -0.0010(18)
 C124 0.031(2) 0.045(2) 0.0229(16) 0.0049(14) 0.0017(14) -0.0048(17)
 C125 0.0239(19) 0.0304(17) 0.0232(16) 0.0056(12) -0.0017(13) -0.0072(14)
 Cl3 0.0182(4) 0.0172(3) 0.0332(4) -0.0030(3) 0.0008(3) 0.0025(3)
 Cl10 0.0349(5) 0.0152(3) 0.0286(4) 0.0037(3) -0.0135(3) -0.0005(3)
 N101 0.0179(13) 0.0136(11) 0.0212(12) 0.0011(9) 0.0002(11) 0.0022(10)
 N102 0.0207(14) 0.0203(12) 0.0198(12) 0.0012(9) -0.0045(10) -0.0016(11)
 Pd10 0.01611(11) 0.01114(9) 0.01978(9) 0.00057(9) -0.00409(8) -0.00036(7)
 C26 0.066(3) 0.0319(19) 0.0294(18) 0.0021(14) -0.0010(19) -0.0001(19)
 C27 0.049(3) 0.036(2) 0.0277(18) -0.0020(14) 0.0013(17) -0.0061(18)
 N3 0.088(3) 0.0347(19) 0.050(2) 0.0021(16) 0.003(2) 0.0061(19)
 C126 0.062(3) 0.042(2) 0.032(2) -0.0041(16) 0.0087(19) -0.012(2)
 C127 0.048(3) 0.036(2) 0.0259(17) -0.0047(14) 0.0083(16) 0.0047(18)
 N103 0.076(3) 0.039(2) 0.047(2) -0.0090(16) 0.023(2) -0.0006(19)

_geom_special_details
;
 All esds (except the esd in the dihedral angle between two l.s. planes)
 are estimated using the full covariance matrix.  The cell esds are taken
 into account individually in the estimation of esds in distances, angles
 and torsion angles; correlations between esds in cell parameters are only
 used when they are defined by crystal symmetry.  An approximate (isotropic)
 treatment of cell esds is used for estimating esds involving l.s. planes.
;
loop_
  _geom_bond_atom_site_label_1
  _geom_bond_atom_site_label_2
  _geom_bond_distance
  _geom_bond_site_symmetry_2
  _geom_bond_publ_flag
 C1 C2 1.535(4) . ?
 C1 C5 1.499(4) . ?
 C1 N1 1.548(4) . ?
 C2 C3 1.532(4) . ?
 C3 C4 1.502(4) . ?
 C3 N1 1.517(4) . ?
 C4 N2 1.506(4) . ?
 C5 C6 1.381(4) . ?
 C5 C14 1.429(4) . ?
 C6 C7 1.410(5) . ?
 C7 C8 1.353(6) . ?
 C8 C9 1.415(5) . ?
 C9 C10 1.428(5) . ?
 C9 C14 1.424(4) . ?
 C10 C11 1.358(6) . ?
 C11 C12 1.414(6) . ?
 C12 C13 1.370(5) . ?
 C13 C14 1.423(5) . ?
 C15 C16 1.503(4) . ?
 C15 N1 1.493(4) . ?
 C16 C17 1.401(4) . ?
 C16 C21 1.388(4) . ?
 C17 C18 1.378(5) . ?
 C18 C19 1.387(5) . ?
 C19 C20 1.393(5) . ?
 C20 C21 1.393(5) . ?
 C22 C23 1.542(5) . ?
 C22 N2 1.507(4) . ?
 C23 C24 1.545(5) . ?
 C24 C25 1.527(4) . ?
 C25 N2 1.510(4) . ?
 Cl1 Pd1 2.2985(7) . ?
 Cl2 Pd1 2.3181(7) . ?
 N1 Pd1 2.074(2) . ?
 N2 Pd1 2.079(3) . ?
 C101 C102 1.530(4) . ?
 C101 C105 1.500(4) . ?
 C101 N101 1.551(4) . ?
 C102 C103 1.540(4) . ?
 C103 C104 1.502(4) . ?
 C103 N101 1.525(4) . ?
 C104 N102 1.508(4) . ?
 C105 C106 1.369(5) . ?
 C105 C114 1.433(4) . ?
 C106 C107 1.413(5) . ?
 C107 C108 1.357(6) . ?
 C108 C109 1.413(5) . ?
 C109 C110 1.416(5) . ?
 C109 C114 1.438(5) . ?
 C110 C111 1.368(6) . ?
 C111 C112 1.413(5) . ?
 C112 C113 1.367(5) . ?
 C113 C114 1.423(4) . ?
 C115 C116 1.503(4) . ?
 C115 N101 1.491(4) . ?
 C116 C117 1.398(4) . ?
 C116 C121 1.395(4) . ?
 C117 C118 1.383(5) . ?
 C118 C119 1.391(4) . ?
 C119 C120 1.385(4) . ?
 C120 C121 1.382(4) . ?
 C122 C123 1.535(5) . ?
 C122 N102 1.511(4) . ?
 C123 C124 1.522(5) . ?
 C124 C125 1.537(5) . ?
 C125 N102 1.505(4) . ?
 Cl3 Pd10 2.3006(7) . ?
 Cl10 Pd10 2.3137(7) . ?
 N101 Pd10 2.072(2) . ?
 N102 Pd10 2.081(3) . ?
 C26 C27 1.464(5) . ?
 C27 N3 1.134(5) . ?
 C126 C127 1.447(5) . ?
 C127 N103 1.144(5) . ?

loop_
  _geom_angle_atom_site_label_1
  _geom_angle_atom_site_label_2
  _geom_angle_atom_site_label_3
  _geom_angle
  _geom_angle_site_symmetry_1
  _geom_angle_site_symmetry_3
  _geom_angle_publ_flag
 C2 C1 N1 88.1(2) . . ?
 C5 C1 C2 122.9(3) . . ?
 C5 C1 N1 117.9(2) . . ?
 C3 C2 C1 86.9(2) . . ?
 C4 C3 C2 122.5(3) . . ?
 C4 C3 N1 112.8(2) . . ?
 N1 C3 C2 89.3(2) . . ?
 C3 C4 N2 111.4(2) . . ?
 C6 C5 C1 120.1(3) . . ?
 C6 C5 C14 118.9(3) . . ?
 C14 C5 C1 121.0(3) . . ?
 C5 C6 C7 121.7(3) . . ?
 C8 C7 C6 120.1(3) . . ?
 C7 C8 C9 120.6(3) . . ?
 C8 C9 C10 121.0(3) . . ?
 C8 C9 C14 119.9(3) . . ?
 C14 C9 C10 119.1(3) . . ?
 C11 C10 C9 121.6(3) . . ?
 C10 C11 C12 119.5(3) . . ?
 C13 C12 C11 120.7(4) . . ?
 C12 C13 C14 121.4(3) . . ?
 C9 C14 C5 118.6(3) . . ?
 C13 C14 C5 123.6(3) . . ?
 C13 C14 C9 117.7(3) . . ?
 N1 C15 C16 113.6(2) . . ?
 C17 C16 C15 120.6(3) . . ?
 C21 C16 C15 120.9(3) . . ?
 C21 C16 C17 118.5(3) . . ?
 C18 C17 C16 121.0(3) . . ?
 C17 C18 C19 120.1(3) . . ?
 C18 C19 C20 119.9(3) . . ?
 C19 C20 C21 119.7(3) . . ?
 C16 C21 C20 120.9(3) . . ?
 N2 C22 C23 105.7(3) . . ?
 C22 C23 C24 105.3(3) . . ?
 C25 C24 C23 103.9(3) . . ?
 N2 C25 C24 104.7(2) . . ?
 C1 N1 Pd1 113.05(18) . . ?
 C3 N1 C1 86.9(2) . . ?
 C3 N1 Pd1 106.32(17) . . ?
 C15 N1 C1 114.5(2) . . ?
 C15 N1 C3 116.6(2) . . ?
 C15 N1 Pd1 115.87(18) . . ?
 C4 N2 C22 110.5(2) . . ?
 C4 N2 C25 108.9(2) . . ?
 C4 N2 Pd1 107.96(17) . . ?
 C22 N2 C25 101.0(2) . . ?
 C22 N2 Pd1 118.0(2) . . ?
 C25 N2 Pd1 110.16(18) . . ?
 Cl1 Pd1 Cl2 89.40(3) . . ?
 N1 Pd1 Cl1 92.55(7) . . ?
 N1 Pd1 Cl2 173.96(7) . . ?
 N1 Pd1 N2 86.49(10) . . ?
 N2 Pd1 Cl1 171.05(7) . . ?
 N2 Pd1 Cl2 92.47(7) . . ?
 C102 C101 N101 88.1(2) . . ?
 C105 C101 C102 122.4(3) . . ?
 C105 C101 N101 119.5(2) . . ?
 C101 C102 C103 87.5(2) . . ?
 C104 C103 C102 122.8(3) . . ?
 C104 C103 N101 113.6(2) . . ?
 N101 C103 C102 88.7(2) . . ?
 C103 C104 N102 111.0(3) . . ?
 C106 C105 C101 120.7(3) . . ?
 C106 C105 C114 119.0(3) . . ?
 C114 C105 C101 120.3(3) . . ?
 C105 C106 C107 121.9(4) . . ?
 C108 C107 C106 120.4(3) . . ?
 C107 C108 C109 120.5(3) . . ?
 C108 C109 C110 121.1(3) . . ?
 C108 C109 C114 119.5(3) . . ?
 C110 C109 C114 119.4(3) . . ?
 C111 C110 C109 121.6(3) . . ?
 C110 C111 C112 119.6(3) . . ?
 C113 C112 C111 120.2(3) . . ?
 C112 C113 C114 122.3(3) . . ?
 C105 C114 C109 118.8(3) . . ?
 C113 C114 C105 124.3(3) . . ?
 C113 C114 C109 116.9(3) . . ?
 N101 C115 C116 111.1(2) . . ?
 C117 C116 C115 119.6(3) . . ?
 C121 C116 C115 121.8(3) . . ?
 C121 C116 C117 118.6(3) . . ?
 C118 C117 C116 120.9(3) . . ?
 C117 C118 C119 119.7(3) . . ?
 C120 C119 C118 120.0(3) . . ?
 C121 C120 C119 120.2(3) . . ?
 C120 C121 C116 120.7(3) . . ?
 N102 C122 C123 106.7(3) . . ?
 C124 C123 C122 106.2(3) . . ?
 C123 C124 C125 102.7(3) . . ?
 N102 C125 C124 104.1(3) . . ?
 C101 N101 Pd10 113.88(19) . . ?
 C103 N101 C101 87.2(2) . . ?
 C103 N101 Pd10 105.77(17) . . ?
 C115 N101 C101 115.2(2) . . ?
 C115 N101 C103 116.0(2) . . ?
 C115 N101 Pd10 115.28(18) . . ?
 C104 N102 C122 111.5(2) . . ?
 C104 N102 Pd10 107.64(18) . . ?
 C122 N102 Pd10 114.5(2) . . ?
 C125 N102 C104 109.0(2) . . ?
 C125 N102 C122 102.0(2) . . ?
 C125 N102 Pd10 112.2(2) . . ?
 Cl3 Pd10 Cl10 89.84(3) . . ?
 N101 Pd10 Cl3 91.33(7) . . ?
 N101 Pd10 Cl10 175.28(8) . . ?
 N101 Pd10 N102 87.04(10) . . ?
 N102 Pd10 Cl3 173.65(7) . . ?
 N102 Pd10 Cl10 92.28(7) . . ?
 N3 C27 C26 179.2(5) . . ?
 N103 C127 C126 177.7(4) . . ?

_shelx_res_file
;
TITL AY-Com 026 in Pna21 #33
REM reset to Pna21 #33
CELL 1.54184 20.321522 13.970928 18.130375 90 90 90
ZERR 8 0.000146 0.000074 0.000094 0 0 0
LATT -1
SYMM -X,-Y,0.5+Z
SYMM 0.5-X,0.5+Y,0.5+Z
SYMM 0.5+X,0.5-Y,+Z
SFAC C H Cl N Pd
UNIT 216 248 16 24 8

L.S. 30
PLAN  10
TEMP -173.15(10)
BOND
fmap 2 53
acta
SHEL 7 0.8
REM <olex2.extras>
REM <HklSrc "%.\\AY-Com%20026_Gaussian_2.hkl">
REM </olex2.extras>

WGHT    0.020419    1.719510
FVAR       2.45763
C1    1    0.570671    0.225613    0.379641    11.00000    0.02058    0.01138 =
         0.02059   -0.00044   -0.00135    0.00162
AFIX  13
H1    2    0.578698    0.279514    0.414799    11.00000   -1.20000
AFIX   0
C2    1    0.605666    0.248030    0.306650    11.00000    0.02320    0.01616 =
         0.02245    0.00160    0.00122    0.00053
AFIX  23
H2A   2    0.587442    0.213677    0.263479    11.00000   -1.20000
H2B   2    0.610729    0.317239    0.296392    11.00000   -1.20000
AFIX   0
C3    1    0.666808    0.200979    0.340214    11.00000    0.02305    0.01394 =
         0.02192    0.00121    0.00292   -0.00274
AFIX  13
H3    2    0.693468    0.249659    0.367456    11.00000   -1.20000
AFIX   0
C4    1    0.711199    0.136199    0.296719    11.00000    0.01825    0.01695 =
         0.02296    0.00007    0.00199   -0.00240
AFIX  23
H4A   2    0.747943    0.114600    0.328475    11.00000   -1.20000
H4B   2    0.730132    0.172164    0.254728    11.00000   -1.20000
AFIX   0
C5    1    0.499502    0.197854    0.383761    11.00000    0.01968    0.01378 =
         0.02543   -0.00001   -0.00374    0.00207
C6    1    0.466311    0.170679    0.320685    11.00000    0.02787    0.02702 =
         0.02961   -0.00395   -0.00764    0.00476
AFIX  43
H6    2    0.488642    0.172430    0.274671    11.00000   -1.20000
AFIX   0
C7    1    0.400154    0.140404    0.322774    11.00000    0.02760    0.03917 =
         0.04755   -0.01068   -0.01673    0.00060
AFIX  43
H7    2    0.378168    0.123784    0.278341    11.00000   -1.20000
AFIX   0
C8    1    0.367929    0.134975    0.387912    11.00000    0.01962    0.02709 =
         0.06560    0.00187   -0.01147   -0.00222
AFIX  43
H8    2    0.323867    0.112312    0.389152    11.00000   -1.20000
AFIX   0
C9    1    0.399279    0.162758    0.454221    11.00000    0.01825    0.01849 =
         0.04457    0.00751    0.00135    0.00441
C10   1    0.365803    0.157023    0.523313    11.00000    0.01827    0.02677 =
         0.06372    0.02241    0.00886    0.00584
AFIX  43
H10   2    0.322263    0.132336    0.524728    11.00000   -1.20000
AFIX   0
C11   1    0.394687    0.185996    0.587050    11.00000    0.03477    0.04035 =
         0.03978    0.02053    0.01589    0.01570
AFIX  43
H11   2    0.371606    0.181364    0.632476    11.00000   -1.20000
AFIX   0
C12   1    0.459393    0.223115    0.585262    11.00000    0.02850    0.03966 =
         0.02862    0.00679    0.00577    0.01344
AFIX  43
H12   2    0.479507    0.244265    0.629666    11.00000   -1.20000
AFIX   0
C13   1    0.493384    0.228899    0.520170    11.00000    0.02202    0.02318 =
         0.02687    0.00120    0.00154    0.00642
AFIX  43
H13   2    0.536748    0.254302    0.520196    11.00000   -1.20000
AFIX   0
C14   1    0.465119    0.197661    0.452500    11.00000    0.01748    0.01351 =
         0.03130    0.00458   -0.00124    0.00366
C15   1    0.645970    0.140117    0.471407    11.00000    0.01801    0.01726 =
         0.01824   -0.00401   -0.00162   -0.00080
AFIX  23
H15A  2    0.611925    0.107100    0.501042    11.00000   -1.20000
H15B  2    0.651080    0.205585    0.491502    11.00000   -1.20000
AFIX   0
C16   1    0.710075    0.087566    0.479814    11.00000    0.01964    0.01856 =
         0.01751    0.00062   -0.00023   -0.00028
C17   1    0.712184   -0.012567    0.476262    11.00000    0.02032    0.02102 =
         0.03114    0.00039   -0.00742   -0.00492
AFIX  43
H17   2    0.672719   -0.047362    0.467902    11.00000   -1.20000
AFIX   0
C18   1    0.770651   -0.061353    0.484712    11.00000    0.02856    0.02037 =
         0.03031    0.00011   -0.00593    0.00255
AFIX  43
H18   2    0.771379   -0.129196    0.481275    11.00000   -1.20000
AFIX   0
C19   1    0.828418   -0.011496    0.498228    11.00000    0.01923    0.03095 =
         0.02818   -0.00236   -0.00125    0.00530
AFIX  43
H19   2    0.868637   -0.045175    0.504547    11.00000   -1.20000
AFIX   0
C20   1    0.827376    0.088023    0.502523    11.00000    0.01705    0.03176 =
         0.02970   -0.00420    0.00052   -0.00452
AFIX  43
H20   2    0.866761    0.122424    0.512224    11.00000   -1.20000
AFIX   0
C21   1    0.768262    0.136874    0.492518    11.00000    0.02256    0.02036 =
         0.02232   -0.00168   -0.00050   -0.00329
AFIX  43
H21   2    0.767788    0.204824    0.494417    11.00000   -1.20000
AFIX   0
C22   1    0.655893    0.064553    0.188321    11.00000    0.02651    0.02033 =
         0.01838    0.00019   -0.00155   -0.00107
AFIX  23
H22A  2    0.638988    0.130173    0.180212    11.00000   -1.20000
H22B  2    0.621561    0.018148    0.173414    11.00000   -1.20000
AFIX   0
C23   1    0.719619    0.048112    0.143962    11.00000    0.03594    0.02433 =
         0.01898   -0.00026    0.00413   -0.00302
AFIX  23
H23A  2    0.739713    0.109934    0.129647    11.00000   -1.20000
H23B  2    0.710497    0.010599    0.098779    11.00000   -1.20000
AFIX   0
C24   1    0.765632   -0.007903    0.196286    11.00000    0.02814    0.02737 =
         0.02336   -0.00327    0.00572    0.00346
AFIX  23
H24A  2    0.782521   -0.066553    0.172186    11.00000   -1.20000
H24B  2    0.803344    0.032116    0.211904    11.00000   -1.20000
AFIX   0
C25   1    0.721718   -0.032770    0.261892    11.00000    0.01753    0.01724 =
         0.02637   -0.00069    0.00338    0.00211
AFIX  23
H25A  2    0.697689   -0.093313    0.252962    11.00000   -1.20000
H25B  2    0.748120   -0.039443    0.307494    11.00000   -1.20000
AFIX   0
CL1   3    0.530538   -0.026732    0.436513    11.00000    0.01805    0.01850 =
         0.02115    0.00091    0.00145   -0.00312
CL2   3    0.568276   -0.116447    0.276786    11.00000    0.02389    0.01416 =
         0.02198   -0.00190   -0.00335   -0.00223
N1    4    0.622808    0.146883    0.393452    11.00000    0.01302    0.01280 =
         0.01895   -0.00093    0.00048   -0.00010
N2    4    0.674502    0.050282    0.268031    11.00000    0.02189    0.01338 =
         0.01837   -0.00008    0.00070    0.00033
PD1   5    0.599994    0.018108    0.342609    11.00000    0.01473    0.01098 =
         0.01632   -0.00026   -0.00093   -0.00073

C101  1    0.668437    0.713573    0.389398    11.00000    0.01988    0.01149 =
         0.02844    0.00285    0.00069   -0.00360
AFIX  13
H101  2    0.659947    0.761104    0.349272    11.00000   -1.20000
AFIX   0
C102  1    0.636886    0.750818    0.460425    11.00000    0.02689    0.01420 =
         0.04016   -0.00476    0.00128   -0.00171
AFIX  23
H10A  2    0.633843    0.821450    0.463194    11.00000   -1.20000
H10B  2    0.656150    0.723791    0.506051    11.00000   -1.20000
AFIX   0
C103  1    0.572841    0.701514    0.435594    11.00000    0.02096    0.01477 =
         0.02540   -0.00088   -0.00006    0.00368
AFIX  13
H103  2    0.546243    0.746312    0.404582    11.00000   -1.20000
AFIX   0
C104  1    0.528662    0.648344    0.487878    11.00000    0.02050    0.01920 =
         0.02141   -0.00311   -0.00125    0.00393
AFIX  23
H10C  2    0.490194    0.623112    0.460591    11.00000   -1.20000
H10D  2    0.512316    0.692873    0.526200    11.00000   -1.20000
AFIX   0
C105  1    0.739304    0.683999    0.385493    11.00000    0.01969    0.01289 =
         0.03013    0.00376   -0.00355   -0.00383
C106  1    0.772535    0.657106    0.447822    11.00000    0.02598    0.02281 =
         0.03235    0.00625   -0.00546   -0.00496
AFIX  43
H106  2    0.750028    0.657168    0.493747    11.00000   -1.20000
AFIX   0
C107  1    0.839353    0.629261    0.445797    11.00000    0.02951    0.03039 =
         0.04142    0.01022   -0.01506   -0.00153
AFIX  43
H107  2    0.860987    0.610927    0.490046    11.00000   -1.20000
AFIX   0
C108  1    0.872819    0.628549    0.381000    11.00000    0.01683    0.02391 =
         0.05359    0.00278   -0.00813    0.00095
AFIX  43
H108  2    0.917559    0.608866    0.380107    11.00000   -1.20000
AFIX   0
C109  1    0.841594    0.656873    0.314868    11.00000    0.01878    0.01464 =
         0.03865   -0.00292   -0.00245   -0.00281
C110  1    0.876635    0.660559    0.247437    11.00000    0.02041    0.02284 =
         0.05063   -0.01236    0.00384   -0.00153
AFIX  43
H110  2    0.921474    0.641366    0.246469    11.00000   -1.20000
AFIX   0
C111  1    0.847460    0.691104    0.183636    11.00000    0.03265    0.02794 =
         0.03541   -0.01079    0.00710   -0.00562
AFIX  43
H111  2    0.872115    0.694227    0.139182    11.00000   -1.20000
AFIX   0
C112  1    0.780441    0.717973    0.184266    11.00000    0.03260    0.02685 =
         0.02915   -0.00340   -0.00304   -0.00335
AFIX  43
H112  2    0.759910    0.738950    0.140053    11.00000   -1.20000
AFIX   0
C113  1    0.745056    0.713880    0.248291    11.00000    0.02174    0.01744 =
         0.03085   -0.00081   -0.00391   -0.00124
AFIX  43
H113  2    0.699788    0.730802    0.247249    11.00000   -1.20000
AFIX   0
C114  1    0.773598    0.685178    0.316449    11.00000    0.01929    0.01094 =
         0.03263   -0.00079   -0.00362   -0.00362
C115  1    0.586605    0.616632    0.311485    11.00000    0.02003    0.01992 =
         0.01813    0.00203   -0.00216    0.00215
AFIX  23
H11A  2    0.616257    0.572306    0.284832    11.00000   -1.20000
H11B  2    0.584395    0.677173    0.283216    11.00000   -1.20000
AFIX   0
C116  1    0.519027    0.573314    0.316267    11.00000    0.01525    0.01962 =
         0.01623   -0.00131   -0.00186    0.00170
C117  1    0.463852    0.630195    0.302226    11.00000    0.02000    0.01879 =
         0.02653    0.00527   -0.00212    0.00141
AFIX  43
H117  2    0.469630    0.694406    0.286245    11.00000   -1.20000
AFIX   0
C118  1    0.400945    0.594244    0.311286    11.00000    0.01929    0.02251 =
         0.03529    0.00491   -0.00258    0.00509
AFIX  43
H118  2    0.363791    0.633407    0.301256    11.00000   -1.20000
AFIX   0
C119  1    0.392372    0.500424    0.335167    11.00000    0.01824    0.02646 =
         0.02667    0.00010    0.00109   -0.00382
AFIX  43
H119  2    0.349289    0.475818    0.342522    11.00000   -1.20000
AFIX   0
C120  1    0.446636    0.442916    0.348213    11.00000    0.02386    0.01716 =
         0.02013    0.00058   -0.00290   -0.00121
AFIX  43
H120  2    0.440696    0.378712    0.364136    11.00000   -1.20000
AFIX   0
C121  1    0.509392    0.478643    0.338139    11.00000    0.02107    0.01508 =
         0.01890   -0.00162   -0.00430    0.00422
AFIX  43
H121  2    0.546344    0.438323    0.346191    11.00000   -1.20000
AFIX   0
C122  1    0.592811    0.595766    0.598013    11.00000    0.03051    0.03219 =
         0.02085   -0.00543   -0.00835   -0.00329
AFIX  23
H12A  2    0.606777    0.663639    0.596942    11.00000   -1.20000
H12B  2    0.631422    0.555676    0.610436    11.00000   -1.20000
AFIX   0
C123  1    0.537864    0.581228    0.655017    11.00000    0.04176    0.04325 =
         0.02103   -0.00163   -0.00228   -0.00102
AFIX  23
H12C  2    0.553501    0.540596    0.696177    11.00000   -1.20000
H12D  2    0.523375    0.643559    0.675288    11.00000   -1.20000
AFIX   0
C124  1    0.481563    0.532478    0.614343    11.00000    0.03083    0.04533 =
         0.02289    0.00490    0.00165   -0.00481
AFIX  23
H12E  2    0.447072    0.579109    0.600346    11.00000   -1.20000
H12F  2    0.461587    0.481275    0.644732    11.00000   -1.20000
AFIX   0
C125  1    0.515787    0.490881    0.545841    11.00000    0.02393    0.03038 =
         0.02316    0.00562   -0.00170   -0.00716
AFIX  23
H12G  2    0.538250    0.429937    0.557767    11.00000   -1.20000
H12H  2    0.483714    0.479398    0.505703    11.00000   -1.20000
AFIX   0
CL3   3    0.700985    0.454767    0.358420    11.00000    0.01816    0.01717 =
         0.03318   -0.00296    0.00080    0.00246
CL10  3    0.662279    0.389346    0.525367    11.00000    0.03486    0.01522 =
         0.02863    0.00366   -0.01351   -0.00047
N101  4    0.613858    0.636094    0.386354    11.00000    0.01794    0.01357 =
         0.02121    0.00111    0.00018    0.00219
N102  4    0.564751    0.566668    0.524158    11.00000    0.02067    0.02028 =
         0.01980    0.00124   -0.00453   -0.00164
PD10  5    0.634046    0.515815    0.449302    11.00000    0.01611    0.01114 =
         0.01978    0.00057   -0.00409   -0.00036

C26   1    0.243400    0.533553    0.675979    11.00000    0.06581    0.03187 =
         0.02942    0.00210   -0.00104   -0.00008
AFIX 137
H26A  2    0.289979    0.522753    0.664722    11.00000   -1.50000
H26B  2    0.216237    0.491491    0.645252    11.00000   -1.50000
H26C  2    0.235252    0.519504    0.728143    11.00000   -1.50000
AFIX   0
C27   1    0.226567    0.633514    0.660771    11.00000    0.04874    0.03576 =
         0.02767   -0.00205    0.00135   -0.00614
N3    4    0.212856    0.710603    0.648709    11.00000    0.08825    0.03473 =
         0.05041    0.00210    0.00280    0.00614

C126  1    0.531856    0.985010    0.629630    11.00000    0.06213    0.04235 =
         0.03208   -0.00405    0.00870   -0.01242
AFIX 137
H12I  2    0.516903    1.024638    0.588298    11.00000   -1.50000
H12J  2    0.580022    0.981573    0.629345    11.00000   -1.50000
H12K  2    0.516938    1.013409    0.676141    11.00000   -1.50000
AFIX   0
C127  1    0.504848    0.889664    0.622407    11.00000    0.04763    0.03642 =
         0.02588   -0.00473    0.00833    0.00473
N103  4    0.482504    0.814622    0.618958    11.00000    0.07625    0.03851 =
         0.04690   -0.00895    0.02328   -0.00058
HKLF 4

REM  AY-Com 026 in Pna21 #33
REM R1 =  0.0172 for    9868 Fo > 4sig(Fo)  and  0.0182 for all   10128 data
REM    597 parameters refined using      1 restraints

END

WGHT      0.0205      1.3765

REM Highest difference peak  0.232,  deepest hole -0.414,  1-sigma level  0.045
Q1    1   0.6139  0.1056  0.3798  11.00000  0.05    0.23
Q2    1   0.8054  0.6631  0.3158  11.00000  0.05    0.22
Q3    1   0.5144  0.5271  0.3333  11.00000  0.05    0.20
Q4    1   0.4977  0.5986  0.3023  11.00000  0.05    0.20
Q5    1   0.6204  0.6069  0.4102  11.00000  0.05    0.20
Q6    1   0.6019  0.7242  0.4561  11.00000  0.05    0.19
Q7    1   0.6323  0.6023  0.4797  11.00000  0.05    0.18
Q8    1   0.4370  0.1639  0.4601  11.00000  0.05    0.18
Q9    1   0.6384  0.4455  0.4436  11.00000  0.05    0.18
Q10   1   0.3999  0.5415  0.3227  11.00000  0.05    0.18
;
_shelx_res_checksum               24524
_shelx_hkl_file
;
   0   0 -21-111.862 120.596  20
   0   0 -20 94695.0 2007.73  20
   0   0 -20 91913.6 1861.58  24
   0   0 -19-133.853 176.116  20
   0   0 -19 197.881 179.055  24
   0   0 -18 86710.9 2200.89  24
   0   0 -18 89028.7 2292.30  20
   0   0 -17 14.5671 186.118  20
   0   0 -16 110259. 2674.62  20
   0   0 -15-362.818 237.476  20
   0   0 -15 78.1502 247.474  19
   0   0 -14 19303.4 1090.62  20
   0   0 -13-136.823 174.441  20
   0   0 -12 253540. 5070.46   2
   0   0 -11-27.6274 324.651   2
   0   0 -10 262597. 4589.22   2
   0   0  -9-182.864 268.125   2
   0   0  -8 162511. 3137.43   2
   0   0  -7-17.5662 203.052   2
   0   0  -6 982494. 6524.72   2
   0   0  -5 211.831 194.225   2
   0   0  -4 49874.1 1192.15   2
   0   0  -3-13.4733 128.500   2
   0   0   3 265.502 143.174  16
   0   0   3 137.589 113.375  18
   0   0   4 42878.8 1006.72  18
   0   0   4 44672.4 1116.51  16
   0   0   5 160.059 174.367  16
   0   0   5 210.181 182.054  18
   0   0   6 999999. 6001.43  18
   0   0   6 997459. 6581.71  16
   0   0   7 598.174 256.062  16
   0   0   7 147.083 191.294  18
   0   0   8 187483. 3381.17  16
   0   0   8 182703. 3016.41  18
   0   0   9 62.7307 177.691  18
   0   0   9-53.4815 219.433  16
   0   0  10 268205. 4159.74  18
   0   0  10 274900. 4747.65  16
   0   0  11 164.621 205.424  18
   0   0  11 84.0273 221.631  16
   0   0  12 258210. 4549.88  18
   0   0  12 254156. 5140.04  16
   0   0  13 275.489 240.334   3
   0   0  13-215.001 275.173  16
   0   0  13-109.153 237.173  21
   0   0  14 24674.9 1262.04   3
   0   0  14 25688.9 1375.70  21
   0   0  14 24327.0 1768.32  16
   0   0  15 489.614 255.737   3
   0   0  15 964.272 472.762  16
   0   0  15 278.516 334.512  21
   0   0  16 82862.7 2572.28  21
   0   0  16 89212.1 2479.64   3
   0   0  16 80052.3 3222.97  10
   0   0  17-73.4746 230.478  21
   0   0  17-70.9272 226.491   3
   0   0  18 76556.1 2180.98   3
   0   0  19 71.5097 162.679  23
   0   0  19 324.307 212.021   3
   0   0  20 82945.3 1910.37   3
   0   0  20 80538.2 1709.95  23
   0   0  21 131.876 130.567   3
   0   1 -21 1650.22 244.202  24
   0   1 -21 2294.27 277.402  20
   0  -1 -21 2363.20 304.695  20
   0   1 -21 2146.94 281.747  15
   0  -1 -20 11.4776 195.906  20
   0   1 -20-107.901 161.755  20
   0   1 -20 58.2976 162.585  24
   0   1 -19 2617.29 392.310  24
   0  -1 -19 3639.95 447.407  20
   0  -1 -19 3562.12 423.765  24
   0   1 -19 3568.01 455.973  20
   0   1 -18 188.736 200.788  20
   0  -1 -18 161.343 203.998  20
   0  -1 -18 96.5699 228.352  24
   0   1 -18 139.415 199.372  24
   0  -1 -17 18947.4 1106.33  20
   0   1 -17 18410.4 1095.59  24
   0   1 -17 18929.7 1102.23  20
   0   1 -16-187.763 244.619  20
   0  -1 -16 277.278 194.428  20
   0  -1 -15 5935.05 648.095  20
   0   1 -15 5835.74 634.585  20
   0  -1 -15 5315.17 823.842  19
   0  -1 -14-293.434 223.049  20
   0  -1 -14-58.2878 228.867  19
   0   1 -14 118.663 194.354  20
   0   1 -13 2302.01 374.281  20
   0  -1 -13 1842.58 455.269  19
   0  -1 -13 3329.04 487.221  20
   0   1 -13 2667.41 633.128   2
   0   1 -12 28.0210 281.513   2
   0   1 -11 15895.7 1241.07   2
   0  -1 -10-214.973 259.745   2
   0   1 -10 34.7662 221.040   2
   0   1  -9 7738.81 774.843   2
   0  -1  -9 7869.41 754.563   2
   0   1  -8 57.4379 226.012   2
   0  -1  -8-2.21425 190.825   2
   0  -1  -7 44222.0 1482.46   2
   0   1  -7 47191.5 1608.44   2
   0  -1  -6 215.596 168.558   2
   0   1  -6 65.8621 176.203   2
   0  -1  -5 416941. 3763.05   2
   0   1  -5 431985. 4030.21   2
   0  -1  -4 136.193 144.186   2
   0   1  -4 114.499 157.887   2
   0   1  -3 40967.4 985.387   2
   0  -1  -3 43726.1 933.200   2
   0   1  -2 99.4484 90.0003  17
   0   1  -2 68.1713 100.450   2
   0   1  -1 16724.2 394.112  17
   0   1  -1 17760.8 427.532   2
   0  -1  -1 17305.2 420.770  19
   0   1   0 470.870 74.1792  17
   0  -1   0 636.969 83.8044  19
   0  -1   1 17526.9 415.330   9
   0  -1   1 16745.0 412.808  19
   0   1   1 18180.7 454.499  18
   0   1   2 58.1791 98.3341  18
   0   1   2 220.527 104.317  16
   0  -1   2 239.000 99.9051  16
   0   1   3 46136.4 1013.59  16
   0  -1   3 43809.6 968.913  16
   0   1   3 44080.1 1002.79  18
   0  -1   3 42272.8 797.690  18
   0  -1   4-87.4016 121.054  18
   0  -1   4 230.876 182.147  16
   0   1   4 175.058 178.323  16
   0   1   4-11.8888 139.614  18
   0  -1   5 411649. 3823.22  16
   0  -1   5 421181. 3318.66  18
   0   1   5 423391. 3868.07  18
   0   1   6 83.1337 190.711  18
   0  -1   6 85.9691 153.702  18
   0  -1   6 210.708 219.936  16
   0   1   6 75.2135 184.457  16
   0  -1   7 47985.2 1385.31  18
   0  -1   7 45947.9 1549.20  16
   0   1   7 49377.3 1614.26  16
   0   1   7 48119.1 1528.00  18
   0   1   8 296.072 231.043  18
   0  -1   8 27.8800 166.653  18
   0  -1   8-178.009 247.687  16
   0   1   8-81.6694 221.601  16
   0   1   9 10529.0 881.377  16
   0  -1   9 10023.9 872.650  16
   0   1   9 9466.16 789.688  18
   0  -1   9 9419.28 719.909  18
   0   1  10-58.8810 243.422  16
   0   1  10 90.4699 180.443  18
   0  -1  10 24.7922 265.655  16
   0  -1  10 342.792 249.902  18
   0   1  11 14577.6 1084.34  18
   0   1  11 14152.2 1162.28  16
   0  -1  11 13045.8 1126.84  16
   0  -1  11 14525.5 1004.95  18
   0  -1  12 181.644 211.593  18
   0  -1  12-281.295 293.681  16
   0   1  12-52.2024 204.529  18
   0   1  12 155.236 256.555  16
   0   1  13 2563.48 558.248  18
   0   1  13 3352.58 486.659   3
   0   1  13 3914.00 557.768  21
   0  -1  13 2599.36 602.534  16
   0  -1  13 2352.03 447.886  21
   0  -1  13 3269.26 486.775   3
   0   1  13 3359.04 696.677  16
   0   1  14-119.607 210.619   3
   0  -1  14-46.0766 213.327   3
   0  -1  14 157.786 277.184  21
   0  -1  14-221.145 373.465  16
   0   1  14-61.0404 235.756  21
   0  -1  15 5667.73 880.711  16
   0   1  15 5077.17 778.623  10
   0  -1  15 6515.14 691.149   3
   0   1  15 5347.00 688.542  21
   0  -1  15 5620.60 705.248  21
   0   1  15 5203.44 648.011   3
   0  -1  16 439.732 290.819  16
   0  -1  16 290.881 208.665  22
   0  -1  16 263.857 256.418   3
   0   1  16 142.865 299.480  21
   0   1  16-194.823 223.800   3
   0   1  17 15499.5 1108.93  21
   0   1  17 15361.6 1026.25   3
   0  -1  17 15717.3 1020.78   3
   0  -1  17 16237.6 957.063  22
   0   1  18 117.661 230.643  21
   0  -1  18-157.730 189.271   3
   0   1  18-59.2669 184.274   3
   0   1  19 4329.93 503.370   3
   0  -1  19 4118.02 499.948   3
   0  -1  20 18.1121 166.032   3
   0   1  20-77.7401 182.917   3
   0  -1  20 371.610 216.750  23
   0   1  21 2451.04 290.058   3
   0  -1  21 1922.92 265.076   3
   0  -1  21 2372.34 284.451  23
   0   2 -21-39.1530 126.418  24
   0  -2 -21-167.088 153.583  20
   0  -2 -20 63283.0 1633.83  20
   0   2 -20 66282.4 1643.44  20
   0   2 -20 64618.2 1624.68  24
   0  -2 -19-299.995 207.587  20
   0   2 -19 225.892 202.405  24
   0   2 -19 129.323 154.273  20
   0  -2 -18 82452.3 2212.82  20
   0   2 -18 84116.0 2198.59  20
   0   2 -18 82214.4 2201.40  24
   0   2 -17-361.760 227.579  20
   0   2 -17 100.420 236.271  24
   0  -2 -17-637.809 270.184  20
   0   2 -16 23019.4 1244.95  24
   0   2 -16 20480.1 1157.74  20
   0  -2 -16 20082.0 1158.87  20
   0   2 -15 272.384 207.913  24
   0  -2 -15-52.1910 273.774  20
   0  -2 -15 191.465 242.152  19
   0   2 -15-207.538 210.375  20
   0   2 -14 59911.9 2805.07   2
   0  -2 -14 59880.3 2591.55  19
   0   2 -14 61550.9 1952.51  20
   0  -2 -14 59889.9 1932.97  20
   0  -2 -13-51.4465 323.834  19
   0   2 -13 445.492 266.644  20
   0   2 -13 132.853 263.473   2
   0  -2 -13-67.3802 209.535  20
   0   2 -12 287970. 5611.19   2
   0  -2 -12 284681. 5171.95  19
   0  -2 -11 239.890 248.836  19
   0   2 -11 40.9848 224.068   2
   0  -2 -10 503131. 6134.44  19
   0   2 -10 493670. 6572.20   2
   0  -2  -9 97.2620 219.108  19
   0   2  -9 151.081 244.424   2
   0   2  -8 364871. 4971.97   2
   0   2  -7 311.620 280.312   2
   0   2  -6 237914. 3417.01   2
   0  -2  -5 32.7896 163.962  19
   0   2  -5 214.671 223.071   2
   0   2  -4 11277.2 643.244   2
   0  -2  -4 11873.2 612.149  19
   0   2  -3 92.1566 144.160   2
   0  -2  -3 159.581 131.111  19
   0   2  -3 239.971 145.590  17
   0   2  -2 250892. 2281.64   2
   0   2  -2 252537. 2163.68  17
   0  -2  -2 254161. 2296.38  19
   0  -2  -1 135.372 110.188  19
   0   2  -1 88.9367 79.5824   2
   0  -2  -1 151.892 68.9076   1
   0   2  -1 381.135 117.272  17
   0  -2   1 246.885 97.8639   1
   0  -2   1 153.009 89.8252  19
   0  -2   2 262118. 2291.26  19
   0  -2   2 257485. 2273.78   9
   0   2   2 261603. 1282.77  10
   0   2   2 258669. 2445.22  18
   0  -2   3 21.1958 146.841   9
   0  -2   3 308.456 146.669  16
   0   2   3 118.674 143.564  18
   0  -2   4 11138.5 486.604  18
   0   2   4 11548.2 659.970  18
   0  -2   4 11707.0 615.341  16
   0  -2   5 148.383 128.346  18
   0   2   5 141.210 202.884  16
   0  -2   5-15.6313 171.743  16
   0   2   5 78.9928 178.867  18
   0   2   6 252840. 3481.01  18
   0  -2   6 250503. 2826.36  18
   0  -2   6 254525. 3398.67  16
   0  -2   7 372.982 268.924  16
   0   2   7 405.212 229.687  18
   0  -2   7 172.256 149.877  18
   0   2   7 944.842 314.005  16
   0  -2   8 397959. 4988.46  16
   0  -2   8 401290. 4202.22  18
   0   2   8 406757. 5033.47  18
   0   2   9-181.342 212.921  18
   0  -2   9-74.2511 232.334  16
   0   2   9 324.223 268.350  16
   0  -2   9-5.78766 155.328  18
   0   2  10 481754. 6101.55  18
   0  -2  10 481180. 5332.56  18
   0  -2  10 490106. 6371.18  16
   0   2  10 477950. 6359.61  16
   0  -2  11 14.7167 171.332  18
   0  -2  11-290.374 354.953  16
   0   2  11 3.23675 250.072  18
   0  -2  12 273676. 5390.68  16
   0   2  12 269243. 5007.54  18
   0   2  13 505.375 255.478   3
   0  -2  13-160.499 245.911  16
   0   2  13-129.277 234.846  21
   0  -2  13 200.878 229.124  21
   0  -2  13 132.297 225.031   3
   0   2  13-656.631 342.628  18
   0  -2  14 54489.5 1806.13  22
   0   2  14 51622.8 1854.01   3
   0  -2  14 54346.2 2649.26  16
   0   2  14 51857.1 1951.87  21
   0  -2  14 50523.8 1952.58  21
   0   2  14 53626.0 2392.33  18
   0  -2  14 53701.6 1846.06   3
   0   2  15-14.5426 299.225  21
   0  -2  15-204.356 224.101  22
   0  -2  15-475.380 310.857  16
   0   2  15 185.164 224.460   3
   0  -2  15 505.912 294.375   3
   0   2  16 28891.8 1521.46  21
   0  -2  16 30251.6 1426.77   3
   0  -2  16 29778.0 1336.49  22
   0   2  16 29749.0 1444.30   3
   0  -2  17 152.494 226.799   3
   0   2  17 170.370 221.572  21
   0  -2  17 298.705 218.946  22
   0   2  17-146.768 246.373   3
   0   2  18 76876.9 2192.89   3
   0   2  18 73763.7 2304.45  21
   0  -2  18 73206.1 1900.59  22
   0  -2  18 77441.5 2140.58   3
   0  -2  19 9.84528 175.950   3
   0   2  19 39.1158 187.221   3
   0   2  20 68869.2 1732.61   3
   0  -2  20 69200.8 1740.28  23
   0  -2  20 66935.7 1652.27   3
   0  -2  21 119.095 143.279  23
   0   2  21-334.468 157.835   3
   0  -3 -21 4844.92 388.081  20
   0   3 -21 4681.78 381.899  24
   0   3 -20-35.7939 149.752  24
   0  -3 -20 336.998 202.239  20
   0   3 -20 71.4101 125.030  20
   0   3 -19 7774.63 644.681  24
   0   3 -19 7969.04 636.009  20
   0   3 -19 7413.52 617.628  15
   0  -3 -19 8592.45 673.642  20
   0   3 -18-8.68412 225.450  20
   0  -3 -18 73.4701 214.410  20
   0   3 -18 124.018 201.916  24
   0   3 -17 34718.3 1469.26  20
   0   3 -17 31430.5 1437.25  24
   0  -3 -17 33237.6 1463.23  20
   0   3 -16-527.293 255.276  20
   0   3 -16-93.3856 211.790  24
   0  -3 -15 27776.3 1370.65  20
   0   3 -15 26436.0 1955.69   2
   0   3 -15 25075.2 1328.76  24
   0   3 -15 30518.9 1404.02  20
   0  -3 -15 28561.0 1895.32  19
   0   3 -14-564.975 402.987   2
   0  -3 -14 321.798 326.755  19
   0  -3 -14-44.0435 189.467  20
   0   3 -14 181.724 207.010  24
   0   3 -14 43.2276 270.613  20
   0   3 -13 51776.5 1763.41  20
   0  -3 -13 53304.7 1805.63  20
   0  -3 -13 51466.0 2363.70  19
   0   3 -13 51851.5 2539.41   2
   0   3 -12-130.540 284.584   2
   0  -3 -12 233.831 243.231  20
   0  -3 -12-234.766 243.902  19
   0   3 -11 20427.5 1476.53   2
   0  -3 -11 19851.9 1346.12  19
   0   3 -10 468.347 293.663   2
   0  -3 -10 3.05397 242.252  19
   0  -3  -9 13375.0 979.512  19
   0   3  -9 13944.2 1092.83   2
   0  -3  -8 196.490 243.205  19
   0   3  -8 40.5969 220.260   2
   0   3  -7 186868. 3403.78   2
   0  -3  -7 190560. 3247.90  19
   0  -3  -6 20.2071 195.675  19
   0   3  -6-62.9560 218.647   2
   0  -3  -5 297838. 3529.51  19
   0   3  -5 296024. 3685.85   2
   0  -3  -4 156.909 181.481  19
   0   3  -4 164.511 216.628   2
   0   3  -4-209.588 176.867  17
   0   3  -3 59200.2 1308.21  17
   0   3  -3 57834.2 1376.56   2
   0  -3  -3 58713.6 1377.01  19
   0   3  -2-20.2738 132.014  17
   0   3  -2 110.191 147.580   2
   0  -3  -2 94.3613 89.0069   1
   0  -3  -2 285.379 167.750  19
   0   3  -1 113138. 1640.86  17
   0  -3  -1 109456. 1687.26  19
   0   3  -1 112620. 1548.75   2
   0  -3  -1 111437. 1197.92   1
   0  -3   0 19.6337 115.234  19
   0  -3   0 122.969 96.2777   1
   0   3   0 142.190 124.296  17
   0   3   1 108991. 1664.81  17
   0  -3   1 108888. 1663.21  19
   0  -3   1 107050. 1424.94   1
   0  -3   2-11.3587 124.535  19
   0  -3   2 65.0512 121.964   9
   0  -3   3 65916.9 1425.08   9
   0   3   3 65202.4 1513.39  18
   0  -3   3 63304.3 1394.04  19
   0   3   4 250.924 218.706  18
   0   3   4 115.545 82.6621  10
   0  -3   4-60.3489 155.448  16
   0  -3   4-2.88460 188.564   9
   0   3   5 294093. 2596.03  10
   0  -3   5 295613. 3509.38  16
   0  -3   5 295673. 2828.48  18
   0   3   5 304380. 3820.76  18
   0  -3   6 54.8503 132.956  18
   0   3   6 6.24730 249.274  18
   0  -3   6 60.9499 191.308  16
   0  -3   7 186752. 2680.13  18
   0  -3   7 189647. 3287.52  16
   0   3   7 196470. 3500.02  18
   0   3   8 178.097 244.339  18
   0  -3   8-90.2097 257.279  16
   0  -3   8 3.33629 141.440  18
   0  -3   9 13384.4 1033.45  16
   0   3   9 15579.8 1100.57  18
   0  -3   9 13376.8 825.677  18
   0  -3  10 432.434 273.029  16
   0   3  10 136.005 205.425  18
   0  -3  10-42.8260 146.105  18
   0   3  11 26188.8 1570.19  18
   0  -3  11 30579.8 1738.27  16
   0   3  11 29069.2 1438.24  10
   0  -3  12-53.7780 287.899  16
   0   3  12 74.2905 184.510   6
   0   3  12 45.6918 215.256  21
   0   3  12 181.232 207.989  18
   0   3  13 50881.9 1894.23   6
   0  -3  13 51777.0 2492.50  16
   0  -3  13 48702.9 1696.41  22
   0   3  13 49856.3 1855.67  21
   0  -3  13 49225.3 1728.39   3
   0   3  13 48464.0 2308.07  18
   0  -3  14-263.865 271.713   3
   0  -3  14 187.426 280.580  16
   0   3  14 100.328 206.919  21
   0   3  14 57.4403 256.378   3
   0  -3  14 355.817 236.234  22
   0  -3  15 32286.8 1458.85   3
   0   3  15 27256.1 1452.10  21
   0  -3  15 29812.8 2020.34  16
   0  -3  15 27007.6 1297.94  22
   0   3  15 26734.6 1386.49   3
   0  -3  16 139.536 232.644  22
   0   3  16 58.5654 257.104  21
   0   3  16 10.7447 241.720   3
   0  -3  16-685.855 272.484   3
   0  -3  17 32232.9 1428.80   3
   0   3  17 28681.7 1475.09  21
   0  -3  17 31249.9 1335.23  22
   0   3  17 28175.9 1395.62   3
   0   3  18-194.723 225.437   3
   0   3  18-31.3427 261.194  21
   0  -3  18-70.6053 150.901  22
   0  -3  18 515.738 226.914   3
   0   3  19 5916.19 618.282  21
   0   3  19 5598.77 562.735   3
   0  -3  19 6743.56 588.763   3
   0   3  20 255.577 182.894   3
   0  -3  20 184.575 207.265  23
   0   3  21 4765.81 393.194   3
   0  -3  21 4673.30 407.294  23
   0  -4 -21-117.994 105.409  20
   0   4 -21-67.2699 119.891  24
   0  -4 -20 92101.6 1868.74  20
   0   4 -20 91854.9 1760.05  20
   0   4 -20 92693.3 1906.42  24
   0   4 -20 92339.3 1770.38  15
   0   4 -19-519.518 203.850  15
   0   4 -19-111.977 226.749  24
   0  -4 -19 35.0880 174.577  20
   0   4 -19 180.096 193.591  20
   0  -4 -18 73522.5 2049.83  20
   0   4 -18 75845.5 2061.58  15
   0   4 -18 74996.3 2098.67  24
   0   4 -18 75481.3 2023.52  20
   0   4 -17 168.258 247.114  24
   0  -4 -17-575.427 271.720  20
   0   4 -17-88.8495 229.673  20
   0   4 -16 15772.6 1057.22  24
   0   4 -16 17814.2 1077.86  20
   0  -4 -16 17637.2 1088.06  20
   0   4 -15 273.129 229.693  24
   0   4 -15-183.896 337.555   2
   0   4 -15 32.6082 177.205  20
   0  -4 -15-430.314 240.853  20
   0  -4 -15-29.2087 281.905  19
   0   4 -14 15755.2 1056.84  24
   0  -4 -14 15539.2 1390.26  19
   0   4 -14 15387.1 985.787  20
   0   4 -14 15791.1 1485.55   2
   0  -4 -14 16302.0 1044.04  20
   0   4 -13 724.509 274.151  20
   0  -4 -13 1368.26 346.312  20
   0   4 -13-778.536 397.169   2
   0  -4 -13 197.656 285.437  19
   0   4 -13-30.6332 182.604  24
   0   4 -12 158682. 3155.55  24
   0   4 -12 157484. 3008.20  20
   0  -4 -12 163116. 3111.91  20
   0  -4 -12 156530. 4096.06  19
   0   4 -12 155158. 4324.39   2
   0  -4 -11-14.7937 235.058  19
   0   4 -11 112.364 272.407   2
   0  -4 -10 524803. 6767.97  19
   0   4 -10 513279. 7119.97   2
   0   4  -9-89.9358 284.666   2
   0  -4  -9 327.399 276.554  19
   0  -4  -8 566244. 6296.60  19
   0   4  -8 552894. 6540.54   2
   0  -4  -7-155.451 255.882  19
   0   4  -7-2.58760 222.430   2
   0   4  -6 16554.1 1002.21   2
   0  -4  -6 16984.7 984.956  19
   0  -4  -5 125.281 186.926  19
   0   4  -5 212.345 201.472  17
   0   4  -5 408.177 271.857   2
   0   4  -4 285501. 3350.86  17
   0  -4  -4 280567. 3560.29  19
   0   4  -4 279322. 3535.58   2
   0  -4  -4 275577. 2631.54   1
   0  -4  -3 127.239 103.344   1
   0   4  -3 411.850 203.584  17
   0   4  -3-20.4634 160.444   2
   0  -4  -3-31.8965 168.907  19
   0  -4  -2 116353. 2058.76  19
   0   4  -2 115815. 1960.82   2
   0   4  -2 116297. 1976.69  17
   0  -4  -2 117176. 1471.14   1
   0  -4  -1 435.467 215.883  19
   0  -4  -1 172.322 102.978   1
   0   4  -1-66.4701 139.466   2
   0   4  -1 73.2896 153.197  17
   0   4   0 235928. 2751.07  17
   0  -4   0 239799. 2200.32   1
   0  -4   1 56.6187 175.971  19
   0  -4   1 296.072 145.509   1
   0   4   1 124.385 162.954  17
   0  -4   2 119772. 1986.44   9
   0  -4   2 120720. 2080.59  19
   0   4   2 123520. 2118.90  17
   0  -4   3 35.3966 164.031   9
   0  -4   3 108.098 170.981  19
   0  -4   4 278213. 3480.95   9
   0  -4   4 281657. 3445.00  16
   0  -4   5-116.295 203.024  16
   0  -4   5 208.844 140.967  18
   0   4   5 217.156 257.061  18
   0   4   6 24635.1 731.766  10
   0   4   6 24111.7 1253.91  18
   0  -4   6 24467.1 938.409  18
   0  -4   6 23926.2 1154.02  16
   0   4   7-8.99134 92.9894  10
   0   4   7 325.428 266.590  18
   0  -4   7-157.549 147.908  18
   0  -4   7 507.368 272.551  16
   0  -4   8 555020. 5063.23  18
   0   4   8 575941. 6729.77  18
   0  -4   8 559241. 6293.46  16
   0   4   8 566705. 4573.94  10
   0  -4   9-102.651 120.436  18
   0  -4   9 279.466 249.436  16
   0   4   9 198.569 274.375  18
   0  -4  10 517981. 6911.08  16
   0   4  10 523645. 7009.25  18
   0   4  11 117.189 247.457  18
   0  -4  11-31.0294 276.239  16
   0  -4  12 149396. 2959.59   3
   0  -4  12 151317. 4144.08  16
   0   4  12 145402. 3056.67  21
   0   4  12 151994. 3198.52   6
   0  -4  12 154098. 2977.19  22
   0  -4  13 122.294 232.413  16
   0  -4  13 481.846 280.592  22
   0   4  13 27.5222 249.242   6
   0  -4  13 478.061 254.365   3
   0   4  13 84.9413 184.691  21
   0   4  14 12914.3 999.369  21
   0  -4  14 13895.6 945.221  22
   0  -4  14 11123.5 1235.20  16
   0  -4  14 14120.3 977.807   3
   0  -4  15 242.290 208.870   3
   0  -4  15 298.251 251.776  22
   0   4  15 159.262 223.175  21
   0  -4  15 724.297 283.965  16
   0  -4  16 15107.2 998.495   3
   0   4  16 15987.7 1068.62   3
   0   4  16 14662.3 1065.43  21
   0  -4  16 16609.1 1019.90  22
   0  -4  17-647.907 235.975  22
   0   4  17 30.6011 246.623   3
   0   4  17-124.072 217.759  21
   0  -4  17 74.8431 182.195   3
   0  -4  18 79076.5 2084.84   3
   0   4  18 74447.9 2122.77   3
   0   4  18 79720.9 2285.32  21
   0  -4  18 80976.0 1977.89  22
   0   4  19 57.5508 193.266  21
   0   4  19-85.1040 198.634   3
   0   4  20 87109.4 1856.77   3
   0  -4  20 91477.6 1979.52  23
   0   4  21 22.0581 102.014   3
   0  -4  21-3.53187 151.445  23
   0   5 -21 1863.53 222.969  24
   0  -5 -21 1682.93 207.428  20
   0   5 -20 58.8065 153.249  24
   0  -5 -20-195.452 146.727  20
   0   5 -19 1393.49 258.344  20
   0   5 -19 1627.44 320.301  24
   0  -5 -19 1437.82 281.340  20
   0   5 -19 1265.07 264.629  15
   0  -5 -18 325.536 228.316  20
   0   5 -18-23.7070 168.681  20
   0   5 -18 301.752 219.466  15
   0   5 -18-155.602 234.858  24
   0   5 -17 10540.7 817.126  15
   0   5 -17 10375.8 794.373  20
   0   5 -17 10482.6 830.191  24
   0  -5 -17 10213.2 813.691  20
   0   5 -16-9.85155 225.113  20
   0  -5 -16 47.7163 244.848  20
   0   5 -16-65.6726 235.823  24
   0   5 -16 27.8590 200.288  15
   0  -5 -15 57984.0 1989.56  20
   0   5 -15 59436.0 2058.70  24
   0   5 -15 59170.7 1988.69  20
   0   5 -14-174.416 242.915  24
   0  -5 -14 361.535 284.866  19
   0   5 -14-137.881 251.921   2
   0   5 -14-91.7780 224.085  20
   0  -5 -14 198.955 286.263  20
   0   5 -13 55794.8 1983.57  24
   0   5 -13 57350.4 1929.99  20
   0  -5 -13 57556.7 1947.19  20
   0   5 -13 58425.2 2837.19   2
   0  -5 -13 56733.5 2644.76  19
   0  -5 -12-179.018 268.611  19
   0   5 -12 266.732 251.935  20
   0   5 -12 63.1540 303.568   2
   0  -5 -12 123.832 176.754  20
   0   5 -12 307.689 224.777  24
   0   5 -11 2007.43 353.960  24
   0   5 -11 1796.99 534.010   2
   0  -5 -11 1861.74 539.833  19
   0  -5 -10 535.242 341.388  19
   0   5 -10 185.921 311.664   2
   0  -5  -9 42401.0 1935.67  19
   0   5  -9 42596.3 2020.99   2
   0   5  -8-35.6629 234.217   2
   0  -5  -8 633.295 206.537   1
   0  -5  -8 82.0060 206.123  19
   0   5  -7 74831.2 2397.14   2
   0  -5  -7 79138.7 2391.40  19
   0  -5  -7 77848.0 1867.15   1
   0   5  -6 115.261 200.787   2
   0  -5  -6-73.1916 118.305   1
   0  -5  -6 233.471 261.757  19
   0   5  -5 309546. 4294.23   2
   0   5  -5 307506. 3999.53  17
   0   5  -4-119.805 234.484   2
   0  -5  -4 23.5340 119.342   1
   0  -5  -4-138.993 221.317  19
   0   5  -4-69.7656 185.821  17
   0  -5  -3 381243. 3023.19   1
   0   5  -3 381383. 4192.18   2
   0  -5  -3 387895. 4395.93  19
   0   5  -3 384066. 4156.87  17
   0   5  -2 111.614 170.121   2
   0  -5  -2 150.148 113.662   1
   0   5  -2 255.105 198.700  17
   0  -5  -2-29.8138 188.568  19
   0   5  -1 195908. 2650.26   2
   0  -5  -1 204484. 3008.57  19
   0   5  -1 207622. 2942.24  17
   0  -5   0 128.629 213.739  19
   0   5   0 165.911 187.041  17
   0  -5   0 21.2556 103.517   1
   0  -5   1 201546. 2969.15  19
   0   5   1 206194. 2986.69  17
   0  -5   2-37.4561 160.924   9
   0  -5   2-17.0067 191.831  19
   0   5   2 41.6655 205.992  17
   0  -5   3 397091. 4227.49   9
   0  -5   3 386841. 4303.57  19
   0   5   3 400900. 4440.28  17
   0  -5   4 33.0892 193.402  19
   0   5   4 183.533 218.897  17
   0  -5   4 54.5456 193.691   9
   0  -5   5 315412. 4325.70   9
   0  -5   5 322487. 4256.36  16
   0  -5   6-49.8924 203.866  16
   0  -5   6-52.7879 118.555  18
   0  -5   7 79128.1 2362.77  16
   0  -5   7 77430.8 1840.38  18
   0  -5   8 196.030 186.887  16
   0  -5   8-282.437 174.742  18
   0  -5   9 42238.9 1940.58  16
   0  -5  10-18.6320 229.214  16
   0  -5  11 4348.08 524.840   3
   0   5  11 3119.62 483.159  21
   0  -5  11 4297.52 513.133  22
   0   5  11 3562.34 494.338   6
   0  -5  11 3233.54 631.376  16
   0   5  12 114.857 211.920  21
   0  -5  12-18.6737 166.468  22
   0  -5  12 600.535 278.754   3
   0   5  12 273.685 223.708   6
   0  -5  13 63794.7 2014.77  22
   0   5  13 67725.1 2243.24   6
   0  -5  13 66075.0 2060.78   3
   0  -5  13 67017.7 2936.57  16
   0   5  13 66467.9 2175.85  21
   0  -5  14-34.8404 190.446  22
   0  -5  14-163.678 217.711   3
   0   5  14-42.4532 236.935  21
   0   5  14-162.167 267.258   6
   0   5  15 63329.9 2197.07  21
   0  -5  15 62021.8 2029.44   3
   0   5  15 60362.9 2105.64   3
   0  -5  15 61475.1 1990.00  22
   0   5  16-166.659 296.063   3
   0   5  16 19.7105 237.955  21
   0  -5  16 564.917 254.328   3
   0  -5  16-123.792 179.601  22
   0  -5  17 12380.0 840.051  22
   0   5  17 13072.9 950.399   3
   0   5  17 12245.7 937.878  21
   0   5  18-49.1509 197.103  21
   0  -5  18-130.704 198.382  22
   0   5  18-226.416 225.899   3
   0  -5  19 1391.05 262.528  22
   0   5  19 1233.36 300.995   3
   0   5  19 1508.67 327.309  21
   0   5  20-9.72971 142.843   3
   0  -5  20-48.3147 185.278  23
   0   5  21 1412.86 212.631   3
   0  -5  21 1460.90 226.480  23
   0   6 -21 12.7034 94.1400  24
   0  -6 -20 73236.6 1496.28  20
   0   6 -20 74188.4 1559.65  24
   0   6 -19 202.057 194.674  24
   0  -6 -19 379.763 198.018  20
   0   6 -18 104023. 2197.28  20
   0   6 -18 104110. 2355.94  24
   0   6 -18 100396. 2172.02  15
   0  -6 -18 103640. 2310.37  20
   0   6 -17 75.2488 220.272  24
   0  -6 -17 101.073 233.329  20
   0   6 -17-146.135 183.918  20
   0   6 -16 35099.0 1480.82  20
   0   6 -16 33126.7 1468.03  15
   0  -6 -16 32725.4 1459.78  20
   0   6 -16 32373.5 1495.41  24
   0   6 -15 432.960 289.732  15
   0  -6 -15 264.654 306.739  20
   0   6 -15 87.2516 271.456  24
   0   6 -15 863.481 323.084  20
   0   6 -14 3060.80 503.600  15
   0   6 -14 2393.53 468.791  24
   0   6 -14 1911.61 384.399  20
   0  -6 -14 3194.42 510.928  20
   0  -6 -14 2164.66 579.114  19
   0   6 -13-114.013 210.664  20
   0  -6 -13 187.145 259.146  20
   0   6 -13 1035.97 476.901   2
   0  -6 -13 683.594 338.649  19
   0   6 -13-13.2684 188.566  15
   0   6 -13 272.225 256.770  24
   0   6 -12 30657.6 2052.47   2
   0   6 -12 31391.1 1479.45  24
   0   6 -12 30385.2 1400.49  20
   0  -6 -12 30317.2 1940.30  19
   0   6 -12 32243.4 1476.18  15
   0  -6 -12 30295.0 1420.01  20
   0  -6 -11 65.8344 197.863  19
   0   6 -11 232.900 190.288  15
   0   6 -11 209.979 180.536  24
   0   6 -11 231.280 193.554  20
   0   6 -11-238.786 301.974   2
   0   6 -10 198899. 3500.44  24
   0  -6 -10 209036. 4723.81  19
   0   6 -10 200414. 4809.05   2
   0   6  -9-23.8223 243.950   2
   0  -6  -9 439.107 347.439  19
   0   6  -8 313819. 5409.53   2
   0  -6  -8 308020. 5266.57  19
   0  -6  -7 6.67140 124.288   1
   0   6  -7 54.8054 244.832   2
   0  -6  -7 245.846 254.669  19
   0   6  -6 53788.5 1901.62  17
   0   6  -6 55449.6 2070.13   2
   0  -6  -6 58526.5 1496.86   1
   0  -6  -6 59246.9 2125.41  19
   0   6  -5 182.678 234.371   2
   0  -6  -5 90.3260 132.018   1
   0  -6  -5 124.781 241.703  19
   0   6  -5 47.3476 191.473  17
   0   6  -4 86618.3 2318.62   2
   0  -6  -4 86835.0 2377.62  19
   0   6  -4 82570.7 2215.67  17
   0  -6  -4 89668.0 1632.76   1
   0   6  -3-95.6358 191.958   2
   0   6  -3 12.6344 196.354  17
   0  -6  -3 19.8760 124.180   1
   0  -6  -3 268.202 255.581  19
   0   6  -2 337138. 4242.98  17
   0  -6  -2 328138. 4344.78  19
   0  -6  -2 329348. 2978.22   1
   0   6  -1 210.713 226.920  17
   0  -6  -1 147.571 121.264   1
   0   6  -1 55.0377 185.145   2
   0  -6  -1 105.096 246.004  19
   0  -6   0 605519. 5742.93  19
   0   6   0 610471. 5662.88  17
   0  -6   0 601828. 4410.08   1
   0  -6   1 26.6905 211.990  19
   0   6   1 282.375 242.867  17
   0  -6   2 321134. 4215.80  19
   0  -6   2 331681. 4085.95   9
   0   6   2 332253. 4316.89  17
   0  -6   3-10.3265 182.922   9
   0  -6   3-151.796 223.648  19
   0   6   3 109.564 222.229  17
   0  -6   4 87624.4 2326.16  19
   0   6   4 88756.5 2407.02  17
   0  -6   4 90067.9 2327.99   9
   0   6   5-97.0293 235.152  17
   0  -6   5-46.4365 225.910   9
   0  -6   5 241.853 246.424  16
   0  -6   6 53809.2 1980.77  16
   0  -6   6 49768.1 1503.64  18
   0   6   6 48067.3 1943.07  17
   0  -6   7-1.85555 89.0280  18
   0   6   7-152.869 261.167  17
   0  -6   7 368.496 241.639  16
   0  -6   8 307171. 5191.66  16
   0   6   8 310279. 5401.27  17
   0   6   9 132.415 256.276  17
   0  -6   9-139.570 310.500  16
   0  -6  10 201388. 4629.91  16
   0   6  10 201859. 3578.91   6
   0   6  10 196730. 4670.87  17
   0  -6  10 195685. 3341.18  22
   0   6  11 36.8871 191.129   6
   0   6  11 299.588 134.158  17
   0   6  11 444.518 253.643  21
   0  -6  11 110.766 264.245  16
   0  -6  11 185.510 188.435  22
   0  -6  11 617.084 219.877   3
   0  -6  12 31518.7 1423.16   3
   0  -6  12 31531.3 1428.07  22
   0  -6  12 32268.9 2032.85  16
   0   6  12 32030.9 1538.94   6
   0   6  12 30812.4 1468.19  21
   0   6  12 28859.4 1924.95  17
   0   6  13 567.634 303.209  21
   0   6  13-5.85664 261.022   6
   0  -6  13-340.769 353.302  16
   0  -6  13-118.255 267.491   3
   0   6  13-435.064 325.898  17
   0  -6  13 88.5009 199.198  22
   0   6  14 1539.64 418.761  21
   0  -6  14 1908.90 382.749   3
   0   6  14 2335.20 467.911   6
   0   6  14 1976.26 560.120  17
   0  -6  14 2783.76 463.742  22
   0  -6  15-388.645 246.669  22
   0   6  15 216.352 323.059   6
   0   6  15 2.82158 239.155  21
   0   6  16 24998.5 1334.07  21
   0   6  16 26556.8 1365.32   3
   0  -6  16 27459.4 1285.58  22
   0   6  17 120.943 201.819  21
   0   6  17 381.280 265.628   3
   0  -6  17-76.8961 177.957  22
   0   6  18 88559.1 2223.40  21
   0   6  18 91220.4 2231.00   3
   0  -6  18 90874.7 1986.62  22
   0   6  19-35.0708 163.009   3
   0   6  19-13.6422 178.563  21
   0  -6  19-31.0210 119.881  22
   0  -6  20 65736.4 1527.84  23
   0   6  20 68560.9 1479.97   3
   0  -6  21 23.3809 111.817  23
   0   7 -20-122.844 128.263  24
   0  -7 -20 219.706 110.227  20
   0   7 -19 4146.10 427.512  24
   0  -7 -19 3938.07 401.950  20
   0   7 -18-331.678 167.137  20
   0   7 -18-60.6313 131.274  15
   0   7 -18-111.913 210.322  24
   0  -7 -18-3.55354 157.982  20
   0   7 -17 36671.4 1464.73  24
   0  -7 -17 35292.0 1411.35  20
   0   7 -17 33888.9 1317.53  15
   0   7 -17 34996.2 1334.99  20
   0  -7 -16 175.715 236.071  20
   0   7 -16 65.9193 189.446  20
   0   7 -16-104.462 270.158  24
   0   7 -16-146.968 208.617  15
   0   7 -15 127377. 2868.32  20
   0   7 -15 128407. 3007.29  24
   0   7 -15 127486. 2898.82  15
   0  -7 -15 129919. 2960.57  20
   0   7 -14 74.5214 217.053  15
   0  -7 -14 162.262 282.802  20
   0   7 -14 273.856 243.818  24
   0   7 -14 312.457 284.462  20
   0   7 -13 100197. 2723.77  24
   0   7 -13 98278.1 2604.77  20
   0   7 -13 97875.4 2625.37  15
   0  -7 -13 96124.1 2606.85  20
   0  -7 -13 96348.2 3621.85  19
   0   7 -13 98665.5 3812.56   2
   0   7 -12-69.1825 225.435  24
   0   7 -12 126.477 249.151  20
   0  -7 -12 114.928 205.259  19
   0   7 -12 72.2604 194.343  15
   0  -7 -12-239.096 230.390  20
   0   7 -12 753.268 379.498   2
   0   7 -11 172.978 212.796  24
   0  -7 -11-400.295 315.409  19
   0   7 -11-583.952 242.385  15
   0   7 -11-142.263 251.826   2
   0   7 -10-109.742 239.635  20
   0   7 -10 523.261 376.711   2
   0   7 -10 409.289 259.803  24
   0   7 -10-200.617 198.168  15
   0  -7 -10 121.319 244.691  19
   0   7  -9 66593.8 2753.91   2
   0   7  -9 67387.5 2020.10  20
   0   7  -9 67217.3 2035.71  24
   0   7  -9 64631.8 1985.34  15
   0  -7  -9 67057.9 2715.63  19
   0   7  -8 154.427 332.666   2
   0  -7  -8 97.6261 264.169  19
   0  -7  -7 52295.1 2232.04  19
   0   7  -7 46235.6 2091.13   2
   0   7  -6 175.135 240.575  17
   0  -7  -6-53.8085 231.451  19
   0   7  -6 82.0701 226.428   2
   0  -7  -5 257667. 4615.90  19
   0   7  -5 255475. 4347.14  17
   0   7  -5 246459. 4397.74   2
   0  -7  -4 243.782 210.845  19
   0   7  -4 133.199 180.752  17
   0  -7  -3 442155. 5707.70  19
   0   7  -3 442193. 5342.31   2
   0   7  -3 448466. 5492.85  17
   0  -7  -2-308.561 260.461  19
   0   7  -2-176.089 189.361  17
   0   7  -2 158.353 220.918   2
   0   7  -1 167692. 3287.33  17
   0   7  -1 158615. 2932.90   2
   0  -7  -1 164695. 3337.51  19
   0  -7  -1 163936. 2347.35   1
   0  -7   0 35.2732 199.834  19
   0   7   0 333.114 167.137   2
   0   7   0 187.525 188.456  17
   0  -7   1 162701. 3273.23  19
   0   7   1 164537. 3302.77  17
   0   7   2 33.8385 215.962  17
   0  -7   2-2.54914 250.890  19
   0  -7   2-23.3127 183.613   9
   0  -7   3 461092. 5492.55   9
   0   7   3 463720. 5814.56  17
   0  -7   3 467117. 5730.68  19
   0  -7   4-113.419 199.163   9
   0  -7   4-102.875 230.126  19
   0   7   4 384.733 276.665  17
   0   7   5 264341. 4677.64  17
   0  -7   5 266235. 4561.95   9
   0  -7   5 268201. 4518.84  16
   0   7   6 205.994 221.279  17
   0  -7   6-343.859 275.462  16
   0  -7   6 80.3052 195.266  18
   0  -7   7 41568.1 1940.93  16
   0   7   7 42656.6 2050.92  17
   0  -7   8-7.47033 269.384  16
   0   7   8 121.027 216.917  17
   0   7   9 59165.6 1868.86  21
   0   7   9 62430.2 1990.33   6
   0  -7   9 57722.6 2491.38  16
   0   7   9 61637.1 2659.27  17
   0  -7   9 60915.0 1891.20  22
   0  -7  10-56.9795 194.015  22
   0   7  10 83.5646 198.163   6
   0   7  10 29.3972 178.620  21
   0   7  10 145.097 272.131  17
   0  -7  10 203.036 288.057  16
   0  -7  11 475.540 354.468  16
   0   7  11 824.388 285.343  21
   0  -7  11 832.859 268.974  22
   0   7  11 1355.35 387.053   6
   0   7  11 629.503 334.663  17
   0   7  12 137.140 188.506   6
   0   7  12-133.488 209.511  21
   0   7  12 160.050 333.369  17
   0  -7  12 181.846 214.823  22
   0  -7  12-741.193 371.815  16
   0   7  13 102360. 2750.26  21
   0  -7  13 107249. 2693.87  22
   0   7  13 101129. 3744.63  17
   0  -7  13 101422. 3729.79  16
   0   7  13 104354. 2878.63   6
   0   7  14 188.992 265.814   6
   0   7  14 106.469 232.553  21
   0  -7  14 175.678 185.089  22
   0   7  15 119238. 3018.18   6
   0  -7  15 115416. 2700.62  22
   0   7  15 118115. 2898.56  21
   0   7  16 175.425 245.866   3
   0   7  16-146.716 208.017  21
   0  -7  16-608.637 254.937  22
   0   7  17 28932.4 1310.56  21
   0   7  17 30174.4 1347.46   3
   0  -7  17 29672.7 1216.17  22
   0  -7  18-97.6680 166.412  22
   0   7  18 240.057 200.501   3
   0   7  18-7.44703 188.696  21
   0   7  19 3766.41 403.513   3
   0  -7  19 4290.31 347.975  22
   0   7  19 3693.92 386.687  21
   0  -7  20 77.6048 123.961  23
   0   7  20 41.3991 98.1144   3
   0   8 -20 19048.0 641.264  24
   0  -8 -19 83.7899 118.677  20
   0   8 -19-92.7426 144.065  24
   0  -8 -18 49795.8 1425.80  20
   0   8 -18 52965.1 1509.21  24
   0   8 -17 148.096 204.626  24
   0  -8 -17 170.229 220.365  20
   0   8 -16 29017.6 1245.42  20
   0   8 -16 29824.5 1268.65  15
   0   8 -16 31583.4 1401.20  24
   0  -8 -16 28677.7 1306.96  20
   0   8 -15 279.664 239.777  15
   0   8 -15-79.3516 220.242  24
   0  -8 -15-98.6069 225.002  20
   0   8 -15-251.506 271.290  20
   0   8 -14 384.056 171.739  12
   0   8 -14 387.937 263.018  24
   0   8 -14 2.57945 211.378  15
   0  -8 -14 336.451 219.688  20
   0   8 -14 138.019 224.738  20
   0   8 -13 35.0843 197.729  15
   0  -8 -13-108.439 256.955  20
   0   8 -13-251.013 278.331  24
   0   8 -13 387.379 260.282  20
   0   8 -13 416.516 219.633  12
   0   8 -12 28072.1 1453.37  24
   0  -8 -12 28414.4 1990.02  19
   0   8 -12 25635.4 1953.38   2
   0   8 -12 24986.7 1338.38  20
   0   8 -12 26285.9 1383.71  15
   0  -8 -11 789.813 422.740  19
   0   8 -11 413.871 235.635  20
   0   8 -11 320.312 202.217  15
   0   8 -11 66.5589 236.309  24
   0   8 -10 41332.4 1701.62  15
   0  -8 -10 39914.3 2285.59  19
   0   8 -10 40954.2 2345.40   2
   0   8 -10 41444.8 1710.20  24
   0   8 -10 38869.2 1637.40  20
   0   8  -9 42.2348 237.139   2
   0   8  -9 48.2312 244.831  24
   0   8  -9 117.198 179.731  15
   0   8  -9-196.977 176.485  20
   0  -8  -9-567.042 212.361  22
   0  -8  -9-154.080 250.281  19
   0   8  -8 37683.6 1552.86  15
   0   8  -8 41003.6 1614.15  20
   0  -8  -8 38704.6 1406.04  22
   0   8  -8 37897.0 1470.92  12
   0   8  -8 40467.2 2157.37   2
   0   8  -8 39791.8 1572.35  24
   0  -8  -8 41442.8 2205.50  19
   0   8  -7 148.212 282.272   2
   0  -8  -7-286.315 361.094  19
   0   8  -7-381.317 207.854  24
   0   8  -6 46477.5 2126.31   2
   0   8  -6 46045.2 2044.58  17
   0  -8  -6 45504.5 2152.28  19
   0  -8  -5 199.090 238.601  19
   0   8  -5-45.9301 174.740  17
   0   8  -5 149.886 208.167   2
   0  -8  -4 11284.1 1041.57  19
   0   8  -4 12099.1 1021.88  17
   0   8  -4 10540.9 948.706   2
   0   8  -3 67.3304 202.424  17
   0  -8  -3 222.913 217.741  19
   0   8  -3 80.5327 162.241   2
   0  -8  -2 150910. 3554.30  19
   0   8  -2 146243. 3411.19  17
   0   8  -2 146705. 3205.56   2
   0  -8  -1-176.529 232.683  19
   0   8  -1-127.988 230.958  17
   0   8  -1-73.7837 172.247   2
   0  -8   0 298402. 4875.47  19
   0   8   0 305427. 4894.74  17
   0   8   0 294590. 4216.76   2
   0  -8   1-78.5909 224.963  19
   0   8   1 10.8853 141.741   2
   0   8   1 461.907 309.538  17
   0  -8   2 150968. 3488.98  19
   0  -8   2 156717. 3392.69   9
   0   8   2 155901. 3591.39  17
   0  -8   3 349.635 308.046  19
   0   8   3 65.5476 235.144  17
   0  -8   3 23.5586 193.319   9
   0   8   4 13454.5 1110.58  17
   0  -8   4 12305.7 1017.53   9
   0  -8   4 12760.8 1058.01  19
   0  -8   5 6.87584 199.320   9
   0   8   5 633.207 324.171  17
   0  -8   5-33.8314 253.662  16
   0  -8   6 49506.7 2170.63  16
   0   8   6 44328.5 2144.76  17
   0   8   7 76.8598 173.787   6
   0   8   7 860.277 416.346  17
   0  -8   7 261.132 238.009  22
   0   8   7 666.856 281.054   5
   0  -8   7 62.2239 237.548  16
   0  -8   8 35027.0 1972.97  16
   0   8   8 35924.1 1528.20   6
   0  -8   8 32973.7 1409.11  22
   0   8   8 33364.3 1408.16  21
   0   8   8 37126.3 2113.32  17
   0   8   9 93.1348 185.131  21
   0   8   9-33.9689 305.904  17
   0  -8   9 101.934 231.039  22
   0   8   9-63.3088 184.538   6
   0  -8   9-191.685 304.773  16
   0   8  10 36748.4 1575.81  21
   0   8  10 38715.2 1697.52   6
   0  -8  10 35940.7 1545.57  22
   0  -8  10 36840.9 2144.48  16
   0   8  10 36648.6 2229.46  17
   0  -8  11 302.705 274.435  22
   0   8  11 283.522 296.933   6
   0  -8  11 867.324 471.494  16
   0   8  11-100.127 219.903  21
   0   8  11 69.6004 356.821  17
   0   8  12 35433.8 1607.74  21
   0  -8  12 36982.1 2262.76  16
   0   8  12 37706.3 1731.63   6
   0  -8  12 34041.6 1540.72  22
   0   8  12 38131.4 2344.91  17
   0  -8  13 80.9066 220.811  22
   0   8  13-8.32466 251.855  21
   0   8  13-132.990 255.768   6
   0  -8  14 330.520 268.222  22
   0   8  14 623.149 312.817   6
   0   8  14 137.792 235.839  21
   0  -8  15 203.313 227.504  22
   0   8  15-43.2507 242.947  21
   0   8  15 92.0658 246.865   6
   0  -8  16 31009.9 1302.27  22
   0   8  16 33029.5 1421.58  21
   0   8  16 31373.8 1410.35   3
   0   8  17 318.628 241.173   3
   0   8  17-60.1303 205.089  21
   0  -8  17 3.38353 155.560  22
   0  -8  18 45814.2 1238.10  22
   0   8  18 46865.5 1358.48  21
   0   8  18 49683.3 1473.67   3
   0  -8  19-126.015 148.149  23
   0   8  19-37.9277 95.3539  21
   0   8  19 90.5954 131.006   3
   0  -8  20 17705.5 616.063  23
   0  -9 -19 1198.67 179.812  20
   0   9 -19 933.665 178.719  24
   0   9 -18-4.10202 165.765  24
   0  -9 -18-58.0461 125.433  20
   0   9 -17 47647.4 1478.96  24
   0  -9 -17 48638.0 1460.69  20
   0  -9 -16 187.953 221.534  20
   0   9 -16-20.6622 216.718  24
   0  -9 -15 69343.6 2048.78  20
   0   9 -15 66027.8 2027.44  24
   0  -9 -14-93.0665 262.498  20
   0   9 -14 230.080 224.842  24
   0  -9 -13 92263.2 2541.66  20
   0   9 -13 90180.0 2567.68  24
   0   9 -13 87464.9 2237.51  12
   0   9 -12 236.252 227.525  24
   0   9 -12 239.926 208.785  12
   0   9 -11 40812.0 1718.18  15
   0   9 -11 40111.3 1703.32  20
   0  -9 -11 42497.3 2481.31  19
   0   9 -11 41128.4 1747.81  24
   0   9 -11 45234.7 1681.81  12
   0  -9 -10-729.094 366.875  19
   0   9 -10-240.707 238.753  24
   0   9  -9 1628.91 528.027   2
   0  -9  -9 1480.54 487.696  19
   0   9  -9 1467.59 364.065  12
   0   9  -9 1569.93 354.593  24
   0  -9  -9 1680.75 343.528  22
   0   9  -8 70.8178 185.456  12
   0   9  -8-305.631 252.051   2
   0  -9  -8 484.072 319.800  19
   0   9  -8 28.0363 215.635  24
   0  -9  -8 25.6074 215.016  22
   0  -9  -7 145054. 2804.11  22
   0   9  -7 144818. 2960.45  12
   0  -9  -7 147270. 4269.83  19
   0   9  -7 142847. 2987.87  24
   0   9  -6-300.416 219.752  24
   0   9  -6-47.2831 145.599  12
   0   9  -6 40.9862 228.519   2
   0  -9  -6-225.907 163.223  22
   0  -9  -6 242.603 312.679  19
   0   9  -6 463.307 335.654  17
   0   9  -5 418006. 4886.56  12
   0   9  -5 410868. 6395.25  17
   0   9  -5 415800. 6460.00   2
   0  -9  -5 425891. 6927.75  19
   0   9  -5 436001. 4918.11  24
   0  -9  -4 110.484 260.618  19
   0   9  -4 135.569 188.995   2
   0   9  -4 355.133 221.434  17
   0   9  -3 264984. 5024.42  17
   0  -9  -3 276365. 5309.89  19
   0   9  -3 260321. 4797.07   2
   0  -9  -2-495.159 304.678  19
   0   9  -2 163.688 250.635   2
   0   9  -2 50.1087 258.808  17
   0   9  -1 51817.8 1984.78   2
   0  -9  -1 49049.8 2186.02  19
   0   9  -1 53731.5 2252.11  17
   0   9   0 75.2426 199.976  17
   0  -9   0 61.4919 225.460  19
   0   9   0 307.960 155.150   2
   0   9   1 54211.5 1926.17   2
   0  -9   1 55173.1 2296.30  19
   0   9   1 53601.9 2271.60  17
   0  -9   1 52928.6 2130.86   9
   0   9   2-145.548 275.512  17
   0  -9   2-54.5822 229.784  19
   0  -9   2 274.038 292.625   9
   0  -9   3 263779. 5070.78  19
   0   9   3 268303. 5221.70  17
   0  -9   3 263769. 4912.00   9
   0   9   4 246.818 327.428  17
   0  -9   4 301.552 263.402  19
   0  -9   4 358.890 278.789   9
   0  -9   5 433128. 6639.11  16
   0   9   5 420591. 4943.60   5
   0  -9   5 411281. 6533.30   9
   0   9   5 423909. 6898.55  17
   0  -9   5 436798. 4977.95  22
   0   9   6 504.954 273.036   5
   0  -9   6 64.5015 187.050  22
   0   9   6 108.605 343.642  17
   0  -9   6-263.130 243.707  16
   0   9   6 101.930 214.067  21
   0   9   7 146574. 4298.30  17
   0  -9   7 142853. 2994.78  22
   0   9   7 146506. 3014.07  21
   0  -9   7 152785. 4169.65  16
   0   9   7 150520. 3168.45   6
   0   9   7 147358. 3096.37   5
   0  -9   8 182.520 235.854  22
   0   9   8 316.544 204.786   6
   0   9   8 294.093 349.707  17
   0  -9   8-197.916 227.292  16
   0   9   9 3674.66 555.547   6
   0  -9   9 3387.99 508.891  22
   0   9   9 3491.41 523.718  21
   0   9   9 5448.99 904.998  17
   0  -9   9 4171.25 768.768  16
   0   9  10 232.783 276.632   6
   0   9  10 24.2722 227.766  21
   0  -9  10-71.0746 225.083  16
   0  -9  10-161.842 208.201  22
   0   9  10 166.184 253.240  17
   0  -9  11 43723.5 2461.19  16
   0   9  11 41469.8 1727.78  21
   0   9  11 39614.1 2424.95  17
   0   9  11 42823.6 1849.75   6
   0  -9  11 40662.6 1702.16  22
   0   9  12-52.1020 262.630  21
   0  -9  12 240.992 211.117  22
   0   9  12-391.912 314.011   6
   0   9  13 80051.2 2511.45   6
   0   9  13 74058.2 2289.79  21
   0  -9  13 78489.2 2292.01  22
   0   9  14 28.2156 234.187   6
   0   9  14 87.9292 278.071  21
   0  -9  14-78.5064 216.503  22
   0   9  15 62436.5 1930.36  21
   0  -9  15 66707.2 1942.56  22
   0   9  15 67463.2 2141.67   6
   0   9  16-80.0969 152.461  21
   0   9  16-25.8322 252.318   3
   0  -9  16-88.8797 229.704  22
   0   9  17 49147.4 1516.87   3
   0   9  17 49677.2 1412.77  21
   0  -9  17 48415.1 1352.19  22
   0  -9  18-59.6959 159.347  23
   0   9  18 138.553 151.266   3
   0   9  18 479.302 162.118  21
   0  -9  18 101.291 102.026  22
   0   9  19 782.022 164.809   3
   0  -9  19 1204.48 185.695  23
   0  10 -18 24731.8 825.732  24
   0 -10 -18 24497.7 786.418  20
   0  10 -17-87.6401 168.719  24
   0 -10 -17 221.835 162.947  20
   0  10 -16 19638.7 961.978  24
   0 -10 -16 21601.2 1001.58  20
   0  10 -15 60.1442 208.774  24
   0 -10 -15 26.3809 196.648  20
   0  10 -14 949.292 310.814  24
   0 -10 -14 717.119 259.902  20
   0  10 -13 75.4736 166.365  12
   0 -10 -13 426.168 300.777  20
   0  10 -13 97.2438 223.605  24
   0  10 -12 23000.6 1289.81  24
   0  10 -12 23569.8 1165.46  12
   0  10 -11-237.981 202.368  12
   0  10 -11-24.9692 240.995  24
   0  10 -10 34771.4 1497.04  12
   0  10 -10 36343.6 1633.94  24
   0  10  -9 112.681 207.007  24
   0  10  -9-114.432 169.659  12
   0 -10  -9-249.149 275.906  19
   0 -10  -9-373.469 228.371  22
   0  10  -9-357.984 420.672   2
   0  10  -8 25166.3 1813.79   2
   0 -10  -8 27496.5 1269.76  22
   0 -10  -8 27956.2 2004.94  19
   0  10  -8 26235.2 1316.35  12
   0  10  -8 26473.4 1365.52  24
   0  10  -7 622.622 286.692   2
   0  10  -7 297.290 210.635  24
   0  10  -7 181.265 242.893  12
   0 -10  -7-13.3950 147.977  22
   0 -10  -6 9659.77 762.998  22
   0  10  -6 8443.24 757.361  24
   0  10  -6 6451.81 885.452   2
   0 -10  -6 9205.57 1128.62  19
   0  10  -6 9238.46 803.460  12
   0  10  -6 7138.34 941.003  17
   0  10  -5 226.786 218.765   2
   0  10  -5 4.32582 226.694  17
   0 -10  -5-336.409 324.036  19
   0 -10  -5 440.473 200.443  22
   0  10  -5 37.3356 173.700  24
   0  10  -5-102.012 162.412  12
   0 -10  -4 422.443 399.040  19
   0  10  -4 136.375 233.403  17
   0  10  -4 711.196 268.306  24
   0  10  -4-2.40010 204.507  12
   0 -10  -4 698.164 225.778  22
   0  10  -4 733.087 377.916   2
   0 -10  -3-144.966 300.273  19
   0  10  -3 593.732 270.478  12
   0  10  -3 391.911 284.495  17
   0 -10  -3 241.543 203.530  22
   0  10  -3-70.7193 193.988   2
   0  10  -3 277.194 176.465  24
   0 -10  -2 5608.49 834.249  19
   0  10  -2 7955.23 963.721  17
   0  10  -2 6014.63 581.790  24
   0  10  -2 7093.55 662.731  21
   0  10  -2 7376.95 693.259  12
   0 -10  -2 7033.54 656.639  22
   0 -10  -1-8.59316 224.082  19
   0  10  -1-107.612 211.087  12
   0 -10  -1 6.34629 143.085  22
   0  10  -1 20.9088 287.011  17
   0  10  -1 186.019 236.628  21
   0 -10   0 56446.5 1773.40  22
   0  10   0 55265.4 1756.91   5
   0 -10   0 57471.3 2410.90   9
   0  10   0 57626.8 2527.95  17
   0 -10   0 54120.2 2454.39  19
   0  10   0 57163.4 1803.85  21
   0  10   1-39.6663 234.704  21
   0 -10   1 154.007 195.794   9
   0 -10   1-213.380 232.531  22
   0  10   1-397.408 192.846   5
   0 -10   1 139.375 289.084  19
   0  10   1 334.010 324.373  17
   0 -10   2 13572.3 1255.33  19
   0  10   2 13402.0 905.331   5
   0 -10   2 12887.3 864.755  22
   0 -10   2 12096.8 1121.26   9
   0  10   2 13349.7 881.795  21
   0  10   2 13620.3 1265.37  17
   0 -10   3-85.2669 267.685   9
   0  10   3 11.5116 230.805   5
   0 -10   3 91.9423 180.364  22
   0  10   3 281.159 210.357  21
   0  10   3-117.238 267.854  17
   0 -10   3-413.931 326.354  19
   0 -10   4 347.930 200.335  22
   0  10   4 226.386 211.784   5
   0 -10   4 336.935 268.921   9
   0  10   4 4.65836 97.8641  17
   0  10   4 283.059 213.250  21
   0 -10   5 296.192 279.092  16
   0  10   5-495.264 308.725  17
   0 -10   5 131.723 160.068  22
   0  10   5 195.695 161.389  21
   0  10   5 64.3344 161.006   5
   0 -10   5 494.609 332.235   9
   0  10   6 7987.24 750.368   5
   0 -10   6 9258.41 1084.14  16
   0 -10   6 7493.56 721.763  22
   0  10   6 8921.02 812.059   6
   0  10   6 6800.54 978.329  17
   0  10   6 8706.82 767.565  21
   0  10   7 5.30702 228.384  17
   0  10   7 94.4766 230.142  21
   0  10   7 349.153 297.926   6
   0 -10   7 36.1822 232.576  22
   0 -10   7 647.899 442.780  16
   0 -10   8 25109.1 1824.59  16
   0  10   8 25128.3 1320.68  21
   0  10   8 24939.9 1913.73  17
   0  10   8 25880.7 1413.35   6
   0 -10   8 25531.2 1350.78  22
   0 -10   9-34.9626 213.535  22
   0 -10   9-513.397 331.699  16
   0  10   9 34.9840 227.964  21
   0  10   9-275.940 272.371   6
   0 -10  10 28805.9 1431.86  22
   0  10  10 26727.2 1395.02  21
   0  10  10 28757.6 1528.64   6
   0  10  11 66.3671 306.172   6
   0 -10  11-26.6184 222.052  22
   0  10  11 245.054 195.551  21
   0  10  12 21283.7 1286.75   6
   0 -10  12 20072.2 1166.92  22
   0  10  12 21293.8 1212.79  21
   0 -10  13-184.473 269.413  22
   0  10  13 73.3064 220.706  21
   0  10  13-16.8192 245.946   6
   0 -10  14 1994.00 386.517  22
   0  10  14 1904.50 422.247   6
   0  10  14 1751.31 347.121  21
   0  10  15-192.403 170.827  21
   0 -10  15-316.991 250.232  22
   0  10  15-57.1818 219.449   6
   0 -10  16 19390.4 890.041  22
   0  10  16 20073.8 999.062   3
   0  10  16 19323.4 878.365  21
   0 -10  17-120.431 163.550  23
   0 -10  17 152.723 114.209  22
   0  10  18 21049.4 752.216   3
   0 -11 -17 58123.8 1224.37  20
   0  11 -17 58345.6 1259.80  24
   0 -11 -16 154.552 164.122  20
   0  11 -16 23.6279 147.729  24
   0  11 -15 75375.4 1836.74  24
   0 -11 -15 79196.6 1877.46  20
   0 -11 -14-7.99292 193.503  20
   0  11 -14 10.0386 197.770  24
   0 -11 -13 67461.2 2003.07  20
   0  11 -13 64813.9 1963.46  24
   0 -11 -12 168.270 278.861  20
   0  11 -12-37.0533 236.081  24
   0  11 -12-11.7622 170.125  12
   0  11 -11 69055.6 2179.88  24
   0  11 -11 70004.0 1990.92  12
   0  11 -10-35.3040 161.910  12
   0  11 -10-131.930 281.324  24
   0 -11  -9 12374.8 852.803  22
   0  11  -9 11355.4 873.005  12
   0  11  -9 11781.3 941.369  24
   0 -11  -8 425.348 251.573  22
   0  11  -8-244.520 282.536  24
   0  11  -8-12.6978 200.820  12
   0  11  -7 185648. 3532.97  12
   0  11  -7 184731. 3563.67  24
   0 -11  -7 190495. 5328.54  19
   0 -11  -7 183998. 3331.35  22
   0  11  -6 291.215 279.837  24
   0  11  -6 941.787 388.271  17
   0 -11  -6 911.875 418.139  19
   0 -11  -6 385.900 252.172  22
   0  11  -6-270.524 236.463  12
   0  11  -5 383769. 5089.63  12
   0 -11  -5 385963. 4824.16  22
   0  11  -5 387408. 4966.71  24
   0  11  -5 380587. 6944.27  17
   0 -11  -5 399283. 7482.22  19
   0  11  -4 758.690 326.739  12
   0 -11  -4 116.061 196.570  22
   0 -11  -4 235.808 259.362  19
   0  11  -4 836.406 328.118  24
   0  11  -4 835.938 405.477  17
   0 -11  -3 71731.4 2077.48  22
   0  11  -3 69679.1 2180.68  12
   0 -11  -3 73732.1 3146.45  19
   0  11  -3 72315.5 2197.51  21
   0  11  -3 71752.7 2084.40  24
   0  11  -3 74264.4 3046.41  17
   0  11  -2-72.8715 228.709  12
   0  11  -2-226.268 208.632  24
   0 -11  -2-211.662 179.952  22
   0  11  -2 588.754 280.132  21
   0 -11  -2 159.541 241.581  19
   0  11  -2 438.535 362.479  17
   0  11  -2 123.874 194.420   5
   0 -11  -1 10766.1 1208.09  19
   0  11  -1 10586.7 841.680  21
   0 -11  -1 10172.6 1105.84   9
   0  11  -1 12389.4 1264.25  17
   0 -11  -1 10249.2 799.944  22
   0  11  -1 11572.7 855.280   5
   0  11  -1 10458.1 786.400  24
   0  11   0 48.3693 208.282  17
   0 -11   0 674.379 281.333   9
   0 -11   0-101.988 307.695  19
   0  11   0 490.474 245.008   5
   0  11   0-359.524 192.000  24
   0  11   0 255.455 227.017  21
   0 -11   0 180.679 216.984  22
   0  11   1 7045.29 667.817   5
   0  11   1 6699.96 675.489  21
   0  11   1 8002.07 1016.25  17
   0 -11   1 6527.95 654.579  22
   0 -11   1 8546.55 1000.98   9
   0 -11   1 6816.62 967.409  19
   0  11   2-71.4606 171.580   5
   0  11   2-994.746 306.334  21
   0 -11   2-768.818 318.787   9
   0 -11   2-179.407 242.403  19
   0 -11   2 291.524 248.906  22
   0  11   2 369.716 289.000  17
   0 -11   3 68257.6 2125.50  22
   0  11   3 64600.2 2047.93  21
   0 -11   3 65257.3 2851.57   9
   0 -11   3 70071.9 3002.80  19
   0  11   3 68633.1 3043.11  17
   0  11   3 68085.1 2113.15   5
   0  11   4 213.196 239.558  21
   0  11   4 231.729 294.968  17
   0 -11   4-146.971 173.743  22
   0  11   4 475.866 281.172   5
   0 -11   4 916.709 385.707  16
   0 -11   5 377831. 6968.29  16
   0  11   5 379525. 5022.56  21
   0 -11   5 368818. 5056.36  22
   0  11   5 387980. 7377.66  17
   0  11   5 370331. 5073.86   5
   0  11   6-63.2567 269.043   6
   0 -11   6 122.943 228.207  22
   0  11   6-563.424 350.331  17
   0 -11   6 256.718 335.848  16
   0  11   6 369.718 228.101  21
   0  11   6 419.145 319.567   5
   0  11   7 187554. 3619.86  21
   0  11   7 194844. 5405.06  17
   0 -11   7 185575. 5000.11  16
   0  11   7 189292. 3819.43   6
   0 -11   7 186224. 3638.67  22
   0  11   8-110.080 292.221   6
   0  11   8 468.777 284.883  21
   0 -11   8 228.377 238.329  22
   0  11   9 11347.7 969.551   6
   0 -11   9 9273.80 832.803  22
   0  11   9 11100.3 908.946  21
   0 -11  10-82.0385 277.182  22
   0  11  10-364.599 400.914   6
   0  11  10 242.490 268.482  21
   0  11  11 71741.9 2332.57   6
   0 -11  11 70145.2 2164.88  22
   0  11  11 64761.1 2068.37  21
   0  11  12-34.9400 249.237  21
   0  11  12-103.864 297.018   6
   0 -11  12-59.3224 276.331  22
   0 -11  13 58277.5 1817.57  22
   0  11  13 60186.4 1988.45   6
   0  11  13 55834.0 1753.58  21
   0  11  14 17.8750 226.767   6
   0 -11  14 126.029 223.254  22
   0  11  14-218.415 197.414  21
   0  11  15 66960.9 1570.05  21
   0 -11  15 70865.0 1500.68  23
   0  11  15 70944.1 1891.61   6
   0 -11  15 68626.4 1677.81  22
   0 -11  16 234.054 141.453  22
   0 -11  16-4.67484 109.273  23
   0  11  16 83.4370 151.663   3
   0  11  17 54496.4 1226.85   3
   0 -12 -16 1764.40 223.537  20
   0  12 -16 1709.19 226.431  21
   0  12 -16 2040.75 248.429  24
   0 -12 -15 76.5610 138.241  20
   0  12 -15 64.7228 128.066  24
   0 -12 -14 7178.13 565.905  20
   0  12 -14 7536.84 580.006  24
   0  12 -13-71.0721 195.616  24
   0 -12 -13-60.8587 170.308  20
   0 -12 -12 7259.91 657.607  20
   0  12 -12 7132.02 662.938  24
   0  12 -11-317.837 170.184  12
   0  12 -11-11.5265 195.568  24
   0  12 -10 15875.7 1021.29  24
   0  12 -10 14881.0 910.727  12
   0  12  -9-194.730 229.165  24
   0  12  -9 57.5411 191.719  12
   0  12  -8 57482.1 1919.07  12
   0  12  -8 58103.9 1986.35  24
   0 -12  -8 58603.2 1822.90  22
   0  12  -7 45.8126 192.166  12
   0  12  -7 30.8166 221.405  24
   0 -12  -7 157.362 175.525  22
   0 -12  -6 10919.6 839.138  22
   0  12  -6 9531.02 821.915  12
   0  12  -6 10764.4 917.974  21
   0  12  -6 11189.0 880.282  24
   0 -12  -5-54.7262 230.411  22
   0  12  -5-85.5433 223.976  12
   0  12  -5 584.104 332.700  21
   0  12  -5 37.5894 202.488  24
   0  12  -4 5177.88 627.381  12
   0  12  -4 4269.56 753.305  17
   0  12  -4 5022.57 571.877   5
   0  12  -4 5682.99 632.294  24
   0 -12  -4 4974.48 593.176  22
   0  12  -4 4935.14 620.158  21
   0  12  -3-14.4058 184.301  24
   0 -12  -3-9.75802 200.561  22
   0  12  -3-244.288 275.449  17
   0  12  -3 395.755 250.205   5
   0  12  -3-205.325 229.770  21
   0 -12  -3-66.6755 194.770  19
   0  12  -2 14515.6 1418.05  17
   0 -12  -2 14852.4 997.081  22
   0  12  -2 16007.5 1023.34   5
   0  12  -2 15032.1 980.886  24
   0  12  -2 14822.6 1032.23  21
   0 -12  -2 13597.0 1416.97  19
   0 -12  -2 11528.8 1249.35   9
   0 -12  -1-688.647 275.256  22
   0 -12  -1-811.193 362.214   9
   0  12  -1 271.111 248.742  21
   0  12  -1 218.906 230.263   5
   0 -12  -1 558.772 350.533  19
   0  12  -1 571.371 378.994  17
   0  12  -1 142.131 221.531  24
   0  12   0 9512.55 822.204  21
   0 -12   0 11041.7 868.817  22
   0 -12   0 11670.7 1318.58  19
   0  12   0 13574.0 1388.32  17
   0  12   0 10488.8 835.418   5
   0 -12   0 11967.1 1277.35   9
   0 -12   1 471.086 332.689  19
   0  12   1-176.947 238.676   5
   0  12   1 226.857 224.470  21
   0 -12   1 256.125 209.633  22
   0  12   1-238.702 250.729  17
   0 -12   2 19036.3 1654.66  19
   0  12   2 18758.4 1128.03  21
   0 -12   2 18179.1 1133.88  22
   0 -12   2 17564.4 1522.99   9
   0  12   2 19704.4 1159.79   5
   0  12   2 19635.9 1697.44  17
   0  12   3 288.648 197.984   5
   0 -12   3-186.685 223.990  22
   0  12   3 116.338 214.550  21
   0 -12   3 358.540 217.849   9
   0 -12   4 8750.84 822.794  22
   0  12   4 8777.02 793.364  21
   0  12   4 10043.5 847.080   5
   0 -12   4 6922.44 997.617  16
   0 -12   5-111.357 185.902  22
   0  12   5 307.830 234.960  21
   0  12   5-62.6466 225.590   5
   0  12   5-349.512 267.477   6
   0  12   6 12929.8 1020.24   6
   0  12   6 14329.4 1010.33  21
   0 -12   6 13583.6 997.163  22
   0  12   7-252.481 247.949   6
   0 -12   7-200.022 238.067  22
   0  12   7 18.1637 246.755  21
   0  12   8 57884.8 1970.08  21
   0 -12   8 60266.0 2050.91  22
   0  12   8 61790.3 2190.15   6
   0  12   9-42.8694 276.349   6
   0  12   9-123.474 277.781  21
   0 -12   9-235.172 235.826  22
   0  12  10 11519.7 934.098   6
   0 -12  10 10859.5 859.246  22
   0  12  11 287.918 202.735  21
   0 -12  11 165.285 195.752  22
   0 -12  12 6138.98 603.871  22
   0  12  12 6097.50 574.280  21
   0  12  12 7395.69 701.061   6
   0  12  13 109.425 138.352  21
   0  12  13 147.937 217.103   6
   0 -12  13 34.5622 172.032  22
   0  12  14 9937.22 700.194   6
   0 -12  14 7184.48 551.188  22
   0 -12  15-62.7156 109.629  22
   0  12  15 80.0356 153.549   3
   0  12  16 1990.88 258.532   3
   0 -13 -15 52228.1 1069.59  20
   0  13 -14-92.2991 115.125  21
   0  13 -14 340.049 143.116  24
   0 -13 -14 69.4143 132.913  20
   0 -13 -13 76183.0 1728.99  20
   0  13 -13 78520.3 1723.39  21
   0  13 -13 76490.1 1674.27  24
   0 -13 -12 330.936 227.878  20
   0  13 -12 281.730 188.115  21
   0  13 -12-153.141 197.477  24
   0  13 -11 31629.6 1261.20  24
   0  13 -11 32008.3 1295.17  21
   0 -13 -11 32881.1 1313.59  20
   0  13 -10 257.556 227.150  24
   0  13 -10-26.1569 221.749  21
   0  13  -9 926.187 301.932  21
   0  13  -9 821.968 313.078  24
   0  13  -8 229.681 257.577  24
   0  13  -8-49.2989 216.323  21
   0 -13  -8 263.735 228.718  22
   0  13  -7 82090.4 2246.60  24
   0  13  -7 85056.3 2387.93  21
   0 -13  -7 82354.6 2116.93  22
   0  13  -6 122.258 265.492  21
   0  13  -6 47.6699 189.778  24
   0 -13  -6-140.971 193.978  22
   0 -13  -5 188001. 3350.35  22
   0  13  -5 190323. 3627.47  21
   0  13  -5 187491. 3228.20   5
   0  13  -5 190385. 3419.09  24
   0  13  -4 44.8665 223.595  21
   0  13  -4 146.782 148.960   5
   0 -13  -4 415.855 244.938  22
   0  13  -4-2.36507 221.281  24
   0  13  -3 110315. 2587.01  24
   0 -13  -3 109396. 2613.99  22
   0  13  -3 110214. 2580.62   5
   0  13  -3 105293. 2702.76  21
   0 -13  -2 34.6826 207.209  22
   0  13  -2 33.5901 203.953   5
   0  13  -2 181.291 228.237  21
   0 -13  -1 17541.1 1088.65  22
   0  13  -1 16354.5 1071.38  21
   0  13  -1 17840.7 1080.47   5
   0  13   0 185.564 198.139   5
   0 -13   0-149.334 226.704  22
   0  13   0 212.771 208.729  21
   0  13   1 13797.2 978.889   5
   0  13   1 11730.5 917.969  21
   0 -13   1 12953.2 948.693  22
   0  13   2-286.620 229.126   5
   0  13   2 102.506 252.597  21
   0 -13   2 190.374 254.634  22
   0 -13   3 103194. 2678.62  22
   0  13   3 103601. 2627.89  21
   0  13   3 101677. 2633.64   5
   0  13   4 338.381 243.230   5
   0 -13   4 23.9612 247.696  22
   0  13   4-20.1791 251.805  21
   0  13   5 182111. 3452.39  21
   0  13   5 181148. 3673.28   6
   0 -13   5 179914. 3530.68  22
   0  13   6-41.4426 248.951  21
   0  13   6-45.0700 233.007   6
   0 -13   6 91.1676 261.746  22
   0  13   7 92104.7 2593.69   6
   0 -13   7 94676.5 2514.66  22
   0  13   7 95415.2 2424.26  21
   0  13   8 83.2906 216.944  21
   0  13   8-66.8855 223.996   6
   0 -13   8-56.2558 229.956  22
   0  13   9 1649.65 324.902  21
   0  13   9 1815.29 383.503   6
   0 -13   9 1663.43 403.442  22
   0  13  10-19.1185 240.910   6
   0 -13  10-51.5773 225.009  22
   0  13  10-387.335 195.461  21
   0 -13  11 30094.1 1237.89  22
   0  13  11 26296.8 1068.17  21
   0  13  11 28875.6 1287.25   6
   0  13  12-55.7614 209.272   6
   0 -13  12 131.917 170.757  22
   0  13  13 73308.4 1768.99   6
   0 -13  13 73476.1 1655.86  22
   0 -13  14 85.6047 107.789  22
   0 -13  14 145.341 107.988   8
   0  13  15 46536.5 1051.25   3
   0 -14 -13 81.3659 109.000  20
   0  14 -12 18197.9 737.255  24
   0 -14 -12 17493.4 771.350  20
   0  14 -12 17960.4 747.203  21
   0 -14 -11 305.599 188.621  20
   0  14 -11 393.360 179.621  24
   0  14 -10 5963.61 535.318  21
   0  14 -10 5381.93 484.224  24
   0  14  -9 112.461 169.411  21
   0  14  -9-230.905 179.145  24
   0  14  -8 1674.66 351.160  21
   0  14  -8 1875.69 354.476  24
   0  14  -7-110.310 209.530  21
   0  14  -7 86.4682 171.446  24
   0 -14  -7 1.73834 182.419  22
   0 -14  -6 1656.38 333.551  22
   0  14  -6 1662.75 320.912  24
   0  14  -6 1763.23 377.623  21
   0 -14  -5 109.718 223.013  22
   0  14  -5 216.661 201.396  21
   0  14  -5-41.3444 199.175  24
   0  14  -4 12662.3 901.964  21
   0  14  -4 13247.1 855.362  24
   0 -14  -3-2.22901 197.778  22
   0  14  -3 98.3009 208.642  21
   0  14  -3 100.840 171.388  24
   0  14  -3 67.4208 160.455   5
   0  14  -2 2953.10 430.173   5
   0 -14  -2 3778.19 516.775  22
   0  14  -2 3051.40 480.388  21
   0 -14  -1-63.9247 249.443  22
   0  14  -1 573.317 270.570  21
   0  14  -1-112.695 194.621   5
   0  14   0 198.828 217.353  21
   0  14   0 853.081 292.605   5
   0 -14   0 352.727 213.786  22
   0 -14   1 9.79172 252.503  22
   0  14   1 313.222 244.867  21
   0  14   1-99.3977 205.021   5
   0  14   2 2525.08 447.773   5
   0 -14   2 1663.63 359.547  22
   0  14   2 2540.46 443.957  21
   0  14   3 185.788 208.785   5
   0  14   3-301.618 225.520  21
   0 -14   3 204.383 252.428  22
   0  14   4 13128.1 977.046   6
   0 -14   4 14610.5 977.372  22
   0  14   4 13763.3 910.076  21
   0  14   5 104.048 192.286  21
   0  14   5 23.3207 233.147   6
   0 -14   5 50.1962 237.259  22
   0 -14   6 2202.75 396.042  22
   0  14   6 1276.40 360.059   6
   0  14   6 2472.83 407.133  21
   0  14   7-113.277 221.343   6
   0  14   7 366.177 205.744  21
   0 -14   7-22.1415 219.186  22
   0 -14   8 2616.08 418.465  22
   0  14   8 1651.26 291.132  21
   0  14   8 2033.47 403.060   6
   0 -14   9-53.7772 186.537  22
   0  14   9 388.219 217.358   6
   0  14  10 5525.41 548.965   6
   0 -14  10 5672.73 532.309  22
   0 -14  11 246.136 180.136  22
   0  14  11-19.9910 162.460   6
   0 -14  12 20552.6 824.258  22
   0  14  12 21050.0 881.896   6
   0  14  13 51.0173 98.6691   6
   0 -14  13 67.6337 88.0014  22
   0 -15 -11 15794.3 645.020  20
   0 -15 -10 2.46608 135.460  20
   0  15 -10 276.772 126.982  24
   0  15 -10 39.3124 107.645  21
   0  15  -9 7828.99 488.173  24
   0  15  -9 7488.44 512.984  21
   0  15  -8 85.2657 130.814  24
   0  15  -8-17.6286 156.454  21
   0  15  -7 28943.1 1021.47  24
   0  15  -7 28326.0 1099.84  21
   0  15  -6 116.724 139.117  24
   0  15  -6 113.663 160.972  21
   0 -15  -6-5.78211 161.589  22
   0 -15  -5 88278.4 1922.28  22
   0  15  -5 87357.2 2057.87  21
   0 -15  -4 172.995 178.740  22
   0  15  -4 212.378 209.720  21
   0 -15  -3 106555. 2279.88  22
   0  15  -3 104017. 2314.96  21
   0  15  -2-49.6280 180.424  21
   0 -15  -2 46.6875 179.688  22
   0 -15  -1 19130.5 1018.02  22
   0  15  -1 20156.4 1023.54  21
   0  15   0 108.959 189.448  21
   0  15   0 221.811 185.047   5
   0 -15   0 30.9754 196.583  22
   0  15   1 17297.6 918.884   5
   0 -15   1 19240.3 1043.68  22
   0  15   1 17915.4 963.130  21
   0 -15   2 35.6992 207.658  22
   0  15   2 166.575 169.659  21
   0  15   2 508.155 300.917   6
   0 -15   3 109636. 2450.86  22
   0  15   3 111853. 2319.48  21
   0  15   3 109158. 2555.66   6
   0 -15   4-169.368 220.199  22
   0  15   4 505.918 210.269  21
   0  15   4 49.2837 205.062   6
   0  15   5 88942.0 2251.61   6
   0  15   5 85988.0 1909.48  21
   0 -15   5 89434.5 2153.43  22
   0 -15   6 58.2322 184.306  22
   0  15   6 174.373 175.858   6
   0  15   7 27903.0 1189.84   6
   0 -15   7 28953.8 1164.07  22
   0 -15   8-40.2378 180.171  22
   0  15   8-160.050 214.677   6
   0  15   9 8127.67 593.853   6
   0 -15   9 8552.75 581.344  22
   0  15  10 118.052 142.770   6
   0 -15  10-79.1029 116.259  22
   0 -15  11 11774.1 551.531  22
   0  15  11 11900.4 586.610   6
   0 -16  -8 3591.35 329.538  20
   0  16  -7 169.949 119.226  21
   0  16  -6 474.993 153.344  21
   0  16  -5 44.3660 123.937  21
   0  16  -4 2816.83 333.304  21
   0 -16  -4 2709.64 317.534  22
   0 -16  -3-221.944 179.509  22
   0  16  -3-336.970 160.204  21
   0  16  -2 1791.52 286.093  21
   0 -16  -2 1700.17 282.880  22
   0  16  -1 50.1626 143.620  21
   0 -16  -1 74.4746 166.168  22
   0 -16   0 324.530 191.436  22
   0  16   0 600.517 223.285  21
   0  16   0 531.663 265.056   6
   0  16   1-30.9956 143.835  21
   0  16   1 348.577 247.476   6
   0 -16   1 41.4161 173.903  22
   0 -16   2 2976.74 388.879  22
   0  16   2 3647.72 449.847   6
   0  16   3 26.4279 182.097   6
   0 -16   3 303.255 183.862  22
   0  16   4 3756.08 426.130   6
   0 -16   4 3866.23 416.335  22
   0  16   5-75.0743 178.196   6
   0 -16   5-519.435 190.876  22
   0  16   6 891.737 222.889   6
   0 -16   6 1021.24 222.282  22
   0 -16   7 60.5891 123.179  22
   0  16   7 10.6215 131.234   6
   0  16   8 5276.15 407.221   6
   0 -16   8 5411.54 396.730  22
   0 -16   9 198.878 112.161  22
   0  17  -4 140.872 113.439   6
   0  17  -3 84174.6 1526.62   6
   0  17  -2-52.4375 127.427   6
   0  17  -1 30926.2 977.684   6
   0 -17  -1 27917.1 799.557  22
   0  17   0 96.2762 121.864   6
   0 -17   0 66.6572 94.3697  22
   0  17   1 28214.7 942.481   6
   0 -17   1 26611.3 828.087  22
   0  17   2-244.300 162.080   6
   0 -17   2-47.3721 107.180  22
   0 -17   3 79826.3 1406.66  22
   0  17   3 82474.6 1542.56   6
   0  17   4 93.8590 105.169   6
   0 -17   4 211.783 115.292  22
   1   0 -21 223.105 141.529  20
  -1   0 -21 8.77975 115.980  24
  -1   0 -20-412.338 196.420  20
  -1   0 -20 161.061 152.386  24
   1   0 -20-132.080 163.566  20
   1   0 -19-288.112 158.149  24
   1   0 -19-18.6872 172.689  20
  -1   0 -19 50.1398 170.663  24
  -1   0 -18-117.100 172.226  20
   1   0 -18-39.8392 202.803  20
  -1   0 -18 88.9010 202.409  24
   1   0 -18-32.8793 157.177  24
   1   0 -17 210.221 170.149  24
  -1   0 -17 170.584 192.841  20
   1   0 -17 115.182 206.255  20
  -1   0 -16 16.7620 201.782  20
   1   0 -16 199.009 264.606  20
   1   0 -15-899.117 313.314  20
  -1   0 -15-280.244 378.647  19
  -1   0 -15-191.194 188.406  20
   1   0 -14-73.8627 101.449  19
   1   0 -14-33.4984 230.745  20
  -1   0 -14-137.898 185.122  20
  -1   0 -13-52.8192 154.722  20
   1   0 -13-399.384 305.162  20
  -1   0 -12 103.098 295.628   2
  -1   0 -11 98.4892 228.309   2
   1   0 -11 161.953 306.029   2
   1   0 -10 55.9335 211.468   2
  -1   0 -10 173.389 266.196   2
  -1   0  -9-67.8317 217.843   2
   1   0  -9 100.344 239.213   2
   1   0  -8 98.5944 240.276   2
  -1   0  -8-40.4319 210.828   2
   1   0  -7 84.4275 222.483   2
  -1   0  -7-135.619 237.465   2
   1   0  -6 76.4153 205.918   2
  -1   0  -6 9.59610 210.864   2
  -1   0  -5 234.595 165.320   2
   1   0  -5 130.447 184.778   2
  -1   0  -4 201.345 153.790   2
   1   0  -4 30.2751 153.294   2
  -1   0  -3 226.347 123.539   2
   1   0  -3-34.8991 137.443   2
   1   0  -2 40.4553 70.1237   2
  -1   0  -2 28.8235 80.3204   2
   1   0  -1 43.5460 44.1761   2
  -1   0  -1 67.0478 42.6496   2
  -1   0   1 62.3875 36.7376  16
  -1   0   1 105.883 56.2974  18
   1   0   1 167.516 56.3852   1
   1   0   1 48.3782 44.9908  16
  -1   0   2 222.269 94.0620  18
   1   0   2 51.7941 79.2172  16
  -1   0   2 44.6735 75.2991  16
   1   0   2-10.8391 55.5724  18
   1   0   3-30.8142 132.335  16
  -1   0   3 54.0580 100.704  16
  -1   0   3 5.26322 114.553  18
   1   0   3 82.9751 94.3593  18
   1   0   4 37.6054 114.719  18
  -1   0   4 49.9692 147.903  16
  -1   0   4 133.369 157.629  18
   1   0   4 132.511 173.103  16
  -1   0   5 205.028 194.869  16
   1   0   5 45.4994 140.292  18
   1   0   5-160.060 169.096  16
  -1   0   5 61.4643 178.143  18
   1   0   6 71.0805 187.876  16
   1   0   6 122.135 158.947  18
  -1   0   6 97.2247 181.875  18
  -1   0   6-63.1817 190.061  16
  -1   0   7 200.375 208.148  18
   1   0   7 4.64508 160.298  18
   1   0   7-10.0954 207.855  16
  -1   0   7 89.2134 176.841  16
   1   0   8-232.121 261.175  16
   1   0   8 124.512 159.561  18
  -1   0   8-210.634 242.697  16
  -1   0   8 83.3682 203.007  18
  -1   0   9-106.903 197.477  16
   1   0   9-14.4806 169.814  18
  -1   0   9 230.046 218.644  18
   1   0   9 153.527 207.355  16
   1   0  10 163.810 212.543  18
  -1   0  10 48.0936 237.144  16
   1   0  10 260.521 242.680  16
  -1   0  10 203.915 184.855  18
   1   0  11-138.995 262.562  16
   1   0  11-59.9732 162.586  18
  -1   0  11 413.048 239.255  18
  -1   0  11 140.757 266.231  16
   1   0  12 137.519 182.895  18
   1   0  12-124.320 344.276  16
  -1   0  12-127.874 232.533  18
  -1   0  12-46.4380 276.689  16
  -1   0  13 201.872 246.630  18
   1   0  13 56.8782 246.407  21
   1   0  13-44.5272 252.502   3
  -1   0  13 233.185 268.597  16
  -1   0  13-198.846 263.869  21
  -1   0  13 24.7164 242.182   3
   1   0  13-129.226 316.152  16
   1   0  14 663.461 375.876  16
   1   0  14-17.5034 198.384   3
   1   0  14 424.095 287.815  21
  -1   0  14-22.5007 277.816  21
  -1   0  14 21.5382 218.377   3
  -1   0  14 406.951 288.181  16
   1   0  15 243.345 262.950   3
   1   0  15-58.1016 276.311  21
  -1   0  15-72.3119 187.462   3
  -1   0  15 340.061 281.121  21
   1   0  15-67.9402 235.013  16
   1   0  15 388.124 349.899  10
   1   0  16 443.487 229.287   3
  -1   0  16 468.343 288.310   3
   1   0  16-24.8915 281.116  10
   1   0  16 59.1369 279.297  21
  -1   0  16 87.5567 258.910  21
   1   0  17 155.590 214.405   3
  -1   0  17-218.000 223.637   3
  -1   0  17 29.6947 301.500  21
   1   0  18-32.7153 190.238  23
  -1   0  18 161.682 162.448  22
   1   0  18 191.150 219.767   3
  -1   0  18-18.0841 210.017   3
  -1   0  19-353.911 201.440  23
   1   0  19 200.517 222.145   3
   1   0  19 122.551 152.042  23
  -1   0  19-7.85747 175.626   3
   1   0  20 58.0068 193.014   3
   1   0  20 113.952 147.206  23
  -1   0  20-100.740 162.182   3
  -1   0  21 104.655 112.694   3
   1   0  21-84.3036 140.662   3
  -1  -1 -21 23987.6 818.292  20
   1   1 -21 25509.6 921.963  20
   1  -1 -21 24845.4 919.119  20
  -1   1 -21 24344.7 862.416  24
   1  -1 -20 34089.4 1241.30  20
  -1  -1 -20 34580.2 1140.93  24
   1   1 -20 32269.2 1097.05  24
   1   1 -20 34181.3 1236.28  20
  -1   1 -20 33808.6 1146.29  20
  -1   1 -20 33608.6 1189.05  24
  -1  -1 -20 34036.5 1166.88  20
  -1  -1 -19 2325.68 374.296  24
   1   1 -19 2075.21 362.168  24
   1  -1 -19 2229.51 375.453  20
  -1   1 -19 2697.51 422.650  24
   1   1 -19 3080.81 429.007  20
  -1   1 -19 2897.29 405.843  20
  -1  -1 -19 2691.25 374.523  20
   1  -1 -18 5114.98 522.390  24
   1   1 -18 4983.97 540.317  24
   1  -1 -18 5278.88 598.871  20
  -1  -1 -18 4272.33 507.095  20
   1   1 -18 6203.32 643.270  20
  -1   1 -18 4970.91 562.875  20
  -1   1 -18 4098.98 525.453  24
   1   1 -17 1640.22 345.117  20
  -1   1 -17 1589.51 382.123  24
   1   1 -17 1483.40 360.315  24
   1  -1 -17 1230.74 369.071  20
  -1  -1 -17 1298.74 322.627  20
   1  -1 -17 887.120 235.353  24
  -1   1 -17 1170.78 329.537  20
  -1  -1 -16 21150.7 1634.25  19
   1   1 -16 17066.2 1077.69  20
   1  -1 -16 19064.1 1147.76  20
  -1   1 -16 19071.6 1096.58  20
   1   1 -16 19130.2 1112.14  24
  -1  -1 -16 19254.3 1111.20  20
   1   1 -15 156255. 3195.27  20
   1  -1 -15 152867. 3180.64  20
  -1  -1 -15 153288. 3079.93  20
  -1   1 -15 153856. 3058.17  20
  -1  -1 -15 150026. 4267.89  19
  -1   1 -14 140994. 4223.88   2
  -1   1 -14 143787. 2903.33  20
   1  -1 -14 144708. 3892.75  19
   1   1 -14 139438. 2948.58  20
  -1  -1 -14 144898. 2937.83  20
  -1  -1 -14 139825. 3978.20  19
   1  -1 -14 143558. 2999.23  20
   1   1 -13 232309. 3669.60  20
   1  -1 -13 241246. 3754.68  20
   1   1 -13 234396. 5276.98   2
  -1  -1 -13 233703. 3620.73  20
   1  -1 -13 236219. 4759.71  19
  -1   1 -13 237525. 5228.40   2
  -1   1 -13 236913. 3602.34  20
  -1   1 -12 54042.1 2378.89   2
   1  -1 -12 50491.2 2089.41  19
   1   1 -12 54452.9 2415.44   2
   1   1 -11 67213.9 2532.17   2
  -1   1 -11 60306.6 2376.64   2
  -1  -1 -11 63370.5 2343.95   2
  -1   1 -10 4472.88 646.934   2
  -1  -1 -10 3725.58 563.083   2
   1   1 -10 4273.65 651.902   2
  -1  -1  -9 33394.8 1484.73   2
  -1   1  -9 37130.4 1646.13   2
   1   1  -9 36254.7 1653.75   2
  -1  -1  -8 18263.5 1026.38   2
   1   1  -8 17506.2 1098.58   2
  -1   1  -8 17087.3 1047.92   2
   1  -1  -8 16704.6 1033.60   2
  -1  -1  -7 101490. 2207.78   2
   1   1  -7 99862.3 2353.29   2
  -1   1  -7 97266.9 2286.99   2
   1  -1  -7 96276.0 2233.40   2
  -1  -1  -6 817.288 251.546   2
   1   1  -6 280.302 228.626   2
   1  -1  -6 624.789 240.739   2
  -1   1  -6 559.131 262.110   2
   1   1  -5 171862. 2591.98   2
  -1   1  -5 181512. 2591.42   2
   1  -1  -5 176599. 2510.21   2
  -1  -1  -5 175315. 2388.47   2
  -1   1  -4 59707.4 1342.95   2
   1   1  -4 58203.1 1367.10   2
  -1  -1  -3 171228. 1758.91   2
   1   1  -3 174904. 2062.64   2
  -1   1  -3 173552. 2001.53   2
   1   1  -2 241320. 2042.56  17
   1   1  -2 239152. 2031.39   2
  -1  -1  -2 234106. 1615.84   2
  -1   1  -2 243175. 2016.62   2
   1  -1  -2 236827. 1763.33  19
  -1   1  -2 236046. 1558.67  17
   1  -1  -1 92504.5 952.411   1
   1  -1  -1 88901.6 924.996  19
  -1  -1  -1 93806.9 1028.82  19
   1   1  -1 88918.1 960.193   2
  -1   1  -1 90081.1 760.777  17
   1  -1   0 8881.08 289.646  19
  -1   1   0 8564.28 248.799  18
   1   1   0 7768.15 274.128  17
   1  -1   0 8364.42 205.937  10
   1  -1   0 8277.10 268.140   1
  -1  -1   0 8164.16 255.291  19
  -1  -1   1 96293.8 870.260   9
   1  -1   1 100942. 1081.76   1
  -1   1   1 103858. 1147.52  18
   1   1   1 99577.4 1002.59  17
   1  -1   1 91939.3 1058.42  19
  -1  -1   1 97005.1 882.869  19
  -1   1   2 237742. 2086.34  18
   1  -1   2 234489. 1180.16  18
   1   1   2 238692. 1973.55  16
   1   1   2 238693. 1740.93  10
   1  -1   2 226225. 2031.43   9
   1   1   2 236151. 1920.84  18
  -1  -1   2 232165. 1775.61  18
  -1  -1   2 227123. 1760.85  16
   1  -1   2 235463. 1968.00  16
  -1  -1   3 135400. 1580.90  18
  -1   1   3 142788. 1742.11  16
  -1   1   3 136571. 1827.33  18
   1   1   3 136924. 1699.37  18
   1  -1   3 138592. 1776.48  16
   1   1   3 136092. 1782.02  16
  -1  -1   3 138752. 1674.78  16
   1  -1   3 137558. 1251.16  18
  -1  -1   4 95599.4 1509.91  18
   1  -1   4 94434.6 1683.85  16
  -1   1   4 99692.3 1673.84  16
   1   1   4 99890.4 1652.99  18
   1   1   4 99343.9 1729.18  16
  -1  -1   4 96753.5 1626.20  16
  -1   1   4 97970.0 1735.18  18
   1  -1   4 97621.3 1294.29  18
   1   1   5 124558. 2045.22  18
   1  -1   5 119266. 1670.03  18
  -1   1   5 119601. 2051.84  16
   1   1   5 122651. 2158.60  16
   1  -1   5 117475. 2091.08  16
  -1   1   5 123937. 2129.96  18
  -1  -1   5 124367. 1925.51  18
  -1  -1   5 122943. 2048.31  16
   1   1   6 9121.80 669.176  16
  -1  -1   6 8143.96 605.395  16
   1   1   6 9096.94 630.504  18
  -1   1   6 7340.63 590.274  18
  -1  -1   6 7503.30 544.075  18
   1  -1   6 8096.89 626.145  16
  -1   1   6 7729.47 598.933  16
   1  -1   6 8320.96 513.081  18
   1  -1   7 85545.6 2139.18  16
  -1  -1   7 86486.8 1922.39  18
   1   1   7 88775.7 2199.13  16
  -1  -1   7 83575.2 2068.12  16
  -1   1   7 88451.6 2106.11  18
   1   1   7 90513.9 2070.93  18
   1  -1   7 84171.5 1754.06  18
  -1   1   7 86619.7 2103.17  16
   1   1   8 23493.5 1136.06  18
   1  -1   8 21415.3 976.671  18
   1   1   8 22774.4 1205.69  16
  -1   1   8 22527.4 1173.44  16
  -1  -1   8 22552.6 1171.84  16
  -1  -1   8 21027.9 1025.46  18
  -1   1   8 22099.6 1131.49  18
   1  -1   8 23319.9 1226.89  16
   1   1   9 36230.2 1483.99  18
  -1   1   9 33839.6 1479.71  18
  -1  -1   9 34018.1 1394.34  18
   1  -1   9 33382.8 1296.58  18
   1  -1   9 35663.2 1614.83  16
   1   1   9 34395.2 1599.60  16
  -1  -1   9 35634.0 1594.82  16
  -1   1   9 32294.2 1519.99  16
  -1   1  10 7479.38 748.930  18
  -1   1  10 8243.76 851.963  16
   1  -1  10 8290.09 861.727  16
  -1  -1  10 7248.83 791.776  16
   1   1  10 8265.26 876.431  16
  -1  -1  10 6988.18 700.442  18
   1   1  10 8556.21 790.000  18
   1  -1  10 8889.95 711.175  18
  -1  -1  11 52998.9 1971.39  18
  -1  -1  11 56163.5 2282.28  16
   1  -1  11 46548.8 1713.39  18
   1  -1  11 56435.8 2327.23  16
   1   1  11 53899.1 2030.65  18
  -1   1  11 53104.1 2075.29  18
  -1   1  11 52232.8 2199.22  16
   1   1  11 48358.8 2154.54  16
  -1   1  12 58785.2 2296.40  18
   1  -1  12 65187.8 2624.13  16
  -1  -1  12 65261.0 2596.31  16
  -1   1  12 59389.1 2487.42  16
   1   1  12 63702.0 2610.44  16
   1   1  12 65236.1 2322.66  18
  -1  -1  12 59350.2 2196.35  18
   1   1  13 220834. 5112.05  16
   1  -1  13 240761. 3826.04   3
  -1   1  13 242457. 4863.10  18
   1   1  13 242255. 4026.23  21
  -1   1  13 239367. 5244.74  16
  -1   1  13 241148. 3807.56   3
  -1  -1  13 232404. 4536.33  18
   1   1  13 240708. 3864.81   3
  -1  -1  13 237838. 5220.62  16
  -1  -1  13 234555. 3672.23   3
  -1   1  13 237470. 4040.26  21
   1  -1  13 243027. 5347.55  16
   1  -1  13 247575. 4108.18  21
  -1  -1  13 236618. 4029.45  21
  -1   1  14 139590. 2994.39   3
   1  -1  14 138849. 4223.60  16
   1   1  14 138275. 3026.13   3
  -1  -1  14 145441. 4261.63  16
  -1   1  14 140128. 3208.64  21
   1   1  14 142044. 4005.78  10
   1   1  14 134662. 3117.38  21
   1  -1  14 138732. 3194.76  21
   1  -1  14 141680. 3035.99   3
  -1  -1  14 142484. 3250.36  21
  -1   1  14 137313. 3781.72  18
  -1  -1  14 138808. 2933.17   3
  -1   1  15 152131. 3435.46  21
   1  -1  15 145925. 4480.15  16
  -1  -1  15 143806. 4393.81  16
   1   1  15 152427. 3396.64  21
   1  -1  15 148485. 3377.35  21
  -1  -1  15 152634. 3126.74   3
   1   1  15 152973. 4251.26  10
   1  -1  15 156721. 3252.80   3
  -1   1  15 152578. 3188.83   3
   1   1  15 145224. 3175.80   3
  -1  -1  15 146874. 3393.24  21
   1   1  16 14808.7 1051.76   3
  -1   1  16 15110.4 1018.68   3
   1   1  16 15760.9 1125.71  21
  -1  -1  16 15107.4 1450.06  16
  -1  -1  16 13740.5 1069.94  21
   1  -1  16 16856.5 1553.64  10
  -1  -1  16 15005.2 994.225   3
  -1   1  16 15352.0 1124.65  21
   1  -1  16 14646.6 1026.78   3
   1   1  17 2600.70 409.439  23
   1  -1  17 3203.86 499.905   3
   1   1  17 3136.09 506.348   3
   1   1  17 3035.13 523.916  21
  -1  -1  17 2361.58 383.687  22
  -1   1  17 3079.25 489.787   3
  -1   1  17 3437.22 589.563  21
  -1  -1  17 2684.16 438.624   3
   1   1  18 4608.24 496.379  23
  -1  -1  18 4405.05 538.870   3
   1  -1  18 4116.69 540.530   3
  -1   1  18 3989.50 492.292   3
   1   1  18 4191.45 544.541   3
  -1   1  18 4820.62 615.933  21
  -1  -1  18 4460.10 497.386  22
  -1   1  19 3308.26 448.078   3
   1  -1  19 3198.37 454.494  23
  -1  -1  19 2383.05 340.510  22
   1  -1  19 2789.16 439.951   3
  -1  -1  19 3053.05 428.161   3
   1   1  19 2594.45 411.999   3
  -1   1  20 29773.3 1114.11   3
  -1  -1  20 29645.4 1085.51   3
   1  -1  20 28192.2 1091.92  23
  -1  -1  20 29092.0 1090.86  23
   1   1  20 29263.3 1167.15   3
   1  -1  20 30842.3 1183.86   3
   1  -1  21 26074.7 934.875   3
  -1  -1  21 25262.5 836.582  23
   1  -1  21 25770.0 867.745  23
   1   1  21 26132.8 951.507   3
  -1   1  21 24786.1 848.849   3
  -1   2 -21 3316.06 337.180  24
   1   2 -21 3028.35 300.704  24
  -1  -2 -21 2572.09 277.177  20
   1  -2 -21 3495.43 358.856  20
   1   2 -21 3168.47 346.257  20
   1   2 -21 3490.53 349.309  15
   1  -2 -20 15977.5 855.440  20
   1   2 -20 15295.5 819.262  20
   1   2 -20 15274.5 774.488  24
  -1  -2 -20 16020.3 804.041  20
  -1   2 -20 15409.4 819.810  24
   1   2 -19 2737.50 413.974  20
  -1   2 -19 2621.09 374.842  20
   1   2 -19 2440.40 375.137  24
  -1  -2 -19 2327.53 364.593  24
  -1  -2 -19 2662.86 394.668  20
   1  -2 -19 2395.10 388.849  20
  -1   2 -19 2127.96 398.091  24
   1   2 -18 5686.43 595.705  24
  -1   2 -18 5707.67 601.020  24
   1   2 -18 6775.78 657.334  20
  -1   2 -18 5497.81 571.272  20
   1  -2 -18 6264.25 658.254  20
  -1  -2 -18 5057.39 560.248  20
   1   2 -17 624.647 286.585  20
  -1  -2 -17 972.795 328.924  20
   1   2 -17 504.475 244.955  24
   1  -2 -17 489.512 268.463  20
  -1   2 -17 759.052 271.088  24
  -1   2 -17 940.270 290.045  20
   1   2 -16 12076.1 908.452  24
   1   2 -16 12798.9 940.461  20
  -1  -2 -16 11040.7 853.926  20
  -1   2 -16 11029.4 832.258  20
  -1   2 -16 13799.1 983.290  24
   1  -2 -16 13291.2 959.882  20
  -1   2 -15 23497.1 1198.12  20
  -1  -2 -15 22813.7 1206.36  20
   1  -2 -15 20684.5 1186.37  20
   1   2 -15 22870.2 1228.84  20
  -1  -2 -15 20181.9 1590.14  19
  -1   2 -15 23885.2 1825.83   2
   1   2 -15 22499.2 1227.65  24
   1   2 -14 3902.51 546.874  24
  -1  -2 -14 4383.65 535.091  20
  -1   2 -14 3919.61 503.903  20
  -1   2 -14 4239.01 817.609   2
   1   2 -14 3639.95 520.439  20
   1  -2 -14 4861.47 580.489  20
   1   2 -14 4444.71 825.445   2
  -1  -2 -14 3577.65 697.852  19
   1  -2 -14 3809.47 663.744  19
   1  -2 -13 19379.4 1087.41  20
  -1   2 -13 18066.3 1489.73   2
   1   2 -13 14227.9 1343.00   2
  -1  -2 -13 16496.9 984.656  20
   1  -2 -13 17479.7 1331.99  19
   1   2 -13 16577.0 991.937  20
  -1   2 -13 17418.8 997.149  20
  -1  -2 -13 16204.1 1342.64  19
  -1  -2 -12 9991.09 1017.42  19
   1  -2 -12 11231.9 1027.37  19
  -1   2 -12 11700.2 1140.38   2
   1   2 -12 9849.21 1065.68   2
   1  -2 -11 49894.4 2012.58  19
  -1  -2 -11 51421.9 2125.87  19
   1   2 -11 51153.7 2257.46   2
  -1   2 -11 47636.6 2151.09   2
  -1   2 -10 4183.83 641.036   2
   1   2 -10 3261.34 603.137   2
   1  -2 -10 4451.64 603.405  19
  -1   2  -9 9048.14 856.105   2
   1  -2  -9 10065.9 802.984  19
   1   2  -9 10966.2 945.215   2
  -1   2  -8 29444.5 1403.14   2
   1  -2  -8 33294.1 1364.00  19
   1   2  -8 31941.5 1469.60   2
  -1   2  -7 50970.3 1713.90   2
   1  -2  -7 48146.7 1521.74  19
   1   2  -7 50160.0 1717.84   2
   1   2  -6 16992.3 950.828   2
  -1   2  -6 16668.3 921.934   2
   1  -2  -6 17992.9 868.325  19
   1  -2  -5 24892.0 933.541  19
  -1   2  -5 23681.9 1006.18   2
   1   2  -5 25001.7 1031.22   2
   1   2  -4 39371.7 1175.73   2
  -1   2  -4 41534.3 1197.18   2
  -1  -2  -4 39822.6 1136.81  19
   1  -2  -4 38698.7 1071.93  19
   1  -2  -3 49075.4 1084.13  19
  -1   2  -3 47810.1 1155.59   2
  -1  -2  -3 48057.9 1142.19  19
   1   2  -3 48032.4 1123.46  17
   1   2  -3 49200.3 1166.76   2
  -1   2  -3 46138.2 950.082  17
  -1   2  -2 87124.2 1372.83   2
   1   2  -2 87588.6 1382.59  17
  -1  -2  -2 85689.3 1374.62  19
  -1   2  -2 89452.5 1186.32  17
   1   2  -2 90603.6 1382.38   2
   1  -2  -2 89687.8 1344.66  19
   1  -2  -2 86457.7 1182.95   1
   1   2  -1 174887. 1582.08   2
  -1  -2  -1 174964. 1763.74  19
   1   2  -1 174698. 1789.87  17
  -1  -2  -1 171216. 852.609   1
  -1   2  -1 175275. 1560.12  17
   1  -2  -1 173395. 1747.00  19
   1  -2  -1 172709. 1497.47   1
  -1  -2   0 157253. 1569.87  19
   1  -2   0 156408. 1651.28  19
   1  -2   0 158879. 1438.80   1
   1   2   0 156060. 1632.06  17
   1   2   1 175822. 1773.80  17
   1  -2   1 175707. 1820.96  19
  -1   2   1 178901. 1795.25  18
   1  -2   1 176104. 1686.23   1
  -1  -2   2 89539.6 1270.15  19
   1  -2   2 91537.7 1424.81   9
   1  -2   2 88565.4 1412.73  19
  -1  -2   2 88418.3 1266.90   9
  -1   2   2 90127.3 1459.80  18
   1  -2   3 45000.6 742.089  18
   1  -2   3 43148.1 1120.60   9
  -1  -2   3 46917.2 1049.29  16
   1   2   3 45368.7 852.891  10
   1   2   3 47968.8 1158.58  18
  -1   2   3 46885.2 1183.70  18
   1  -2   3 45094.3 1091.09  16
   1  -2   4 44043.5 855.712  18
  -1  -2   4 42311.4 1126.00  16
  -1   2   4 45709.8 1282.38  18
   1  -2   4 43057.8 1187.71  16
  -1  -2   4 43746.4 1035.03  18
   1   2   4 43029.2 1220.95  18
  -1  -2   5 21232.1 894.210  16
  -1  -2   5 20662.0 790.501  18
  -1   2   5 22629.2 996.839  18
   1   2   5 19290.3 900.409  16
   1  -2   5 20692.4 909.854  16
   1  -2   5 21525.7 690.726  18
   1   2   5 22023.7 953.460  18
  -1  -2   6 17448.4 797.977  18
  -1  -2   6 17239.2 883.184  16
   1  -2   6 17043.2 695.336  18
   1   2   6 18249.7 945.188  18
   1   2   6 18438.9 953.693  16
  -1   2   6 16553.2 922.151  18
   1  -2   6 17173.4 914.602  16
   1   2   7 45187.2 1600.14  16
  -1   2   7 44181.3 1575.77  18
   1  -2   7 45000.8 1229.49  18
  -1   2   7 42347.1 1521.16  16
   1   2   7 46272.6 1596.32  18
   1  -2   7 45614.0 1596.55  16
  -1  -2   7 43323.7 1351.24  18
  -1  -2   7 45754.5 1555.13  16
   1  -2   8 39682.4 1608.39  16
   1   2   8 39032.3 1559.53  18
  -1  -2   8 36979.3 1516.06  16
  -1  -2   8 37837.5 1362.01  18
   1  -2   8 38051.9 1238.98  18
  -1   2   8 39527.5 1580.05  16
  -1   2   8 40109.6 1597.59  18
   1   2   8 37637.5 1585.08  16
   1   2   9 7775.81 808.203  16
   1  -2   9 7541.28 781.626  16
  -1  -2   9 9017.89 725.030  18
  -1  -2   9 7905.90 788.035  16
  -1   2   9 8420.46 795.641  18
   1   2   9 7627.12 753.141  18
   1  -2   9 7586.30 609.136  18
  -1   2   9 8268.32 799.236  16
   1  -2  10 5065.65 541.684  18
  -1  -2  10 4724.38 559.671  18
  -1  -2  10 5754.03 721.033  16
  -1   2  10 5885.07 704.667  18
   1   2  10 5059.28 695.367  16
   1  -2  10 4620.85 680.674  16
   1   2  10 5353.43 658.969  18
   1   2  11 47581.1 2160.30  16
  -1   2  11 41578.0 1911.10  18
  -1  -2  11 45764.6 2060.71  16
  -1  -2  11 43658.9 1757.80  18
   1   2  11 41252.4 1868.65  18
   1  -2  11 41516.4 2011.50  16
  -1  -2  12 9251.69 1000.77  16
  -1   2  12 10625.1 1028.73  18
   1  -2  12 7653.66 958.244  16
   1   2  12 8879.71 910.616  10
   1   2  12 9790.06 958.301  18
  -1  -2  12 8958.25 863.101  18
   1   2  13 13194.0 967.135  21
  -1  -2  13 13236.4 1275.23  16
  -1   2  13 14172.8 1244.24  18
   1   2  13 13936.1 954.240   3
  -1  -2  13 15888.3 1066.76  21
  -1   2  13 13137.8 962.148  21
   1   2  13 14425.3 1200.30  10
   1  -2  13 15845.8 935.913  22
  -1   2  13 16046.9 1004.51   3
   1  -2  13 14993.4 959.105   3
  -1  -2  13 14338.1 918.239   3
   1  -2  13 14293.9 1012.75  21
   1  -2  13 14145.3 1319.43  16
   1   2  13 13971.3 1171.86  18
  -1   2  14 4159.15 703.567  18
  -1  -2  14 4532.57 781.478  16
  -1  -2  14 4412.04 544.141   3
   1  -2  14 4463.66 829.482  16
   1  -2  14 5130.24 602.616   3
   1  -2  14 4341.76 527.954  22
  -1   2  14 4535.17 594.289  21
  -1  -2  14 4100.08 581.562  21
  -1   2  14 4359.30 554.427   3
   1   2  14 3867.58 664.905  10
   1   2  14 3422.87 530.183  21
   1   2  14 4957.22 618.507   3
   1   2  15 21282.5 1239.05   3
  -1  -2  15 21566.9 1178.57  22
  -1   2  15 20520.9 1191.69   3
  -1  -2  15 22618.8 1742.66  16
  -1  -2  15 21861.4 1193.27   3
  -1   2  15 19688.8 1251.07  21
   1   2  15 20584.7 1250.69  21
   1  -2  15 20296.0 1679.45  16
   1  -2  15 21153.8 1116.76  22
   1  -2  15 21135.4 1207.77   3
  -1  -2  16 10980.8 849.278  22
  -1   2  16 11636.3 911.888   3
   1   2  16 11190.3 908.880   3
  -1   2  16 11221.3 973.358  21
   1  -2  16 9265.80 815.358   3
   1   2  16 10464.0 919.122  21
  -1  -2  16 9894.28 804.066   3
  -1   2  17 503.257 322.585  21
   1  -2  17 662.704 274.282   3
   1   2  17 197.016 263.676   3
  -1  -2  17 605.929 250.711   3
   1   2  17 1139.43 375.112  21
  -1   2  17 280.056 239.656   3
  -1  -2  17 856.623 274.636  22
  -1  -2  18 5597.57 575.515   3
   1   2  18 4402.37 548.868   3
  -1   2  18 6195.03 695.185  21
  -1   2  18 6260.16 625.676   3
   1   2  18 5199.12 616.515  21
  -1  -2  18 4722.16 528.977  22
   1  -2  18 5071.98 594.990   3
   1  -2  19 2008.88 375.854   3
   1  -2  19 1458.79 314.071  23
  -1   2  19 2265.62 380.007   3
  -1  -2  19 2330.48 347.891  22
  -1  -2  19 2024.70 340.674   3
  -1   2  19 1970.91 442.711  21
   1   2  19 1442.31 320.994   3
   1  -2  20 14080.6 795.734   3
  -1  -2  20 15465.5 829.916  23
  -1   2  20 14214.9 768.432   3
  -1  -2  20 15088.4 760.274   3
   1  -2  20 14513.6 809.806  23
   1   2  20 15139.0 841.038   3
  -1   2  21 3390.55 323.035   3
   1  -2  21 3431.22 348.966  23
   1   2  21 3623.19 367.302   3
  -1  -2  21 3334.91 342.401  23
   1   3 -21 21996.5 760.145  24
  -1   3 -21 22649.3 832.781  24
   1   3 -21 23762.8 810.874  20
   1   3 -21 22609.6 799.517  15
   1  -3 -21 24611.9 877.139  20
  -1  -3 -21 22370.4 765.459  20
  -1  -3 -20 12664.8 698.356  20
   1   3 -20 12331.2 695.336  24
  -1   3 -20 11613.7 709.790  24
   1   3 -20 13075.2 736.478  20
   1  -3 -20 13187.4 759.155  20
   1   3 -20 12553.0 734.310  15
  -1   3 -19 2462.76 393.242  24
   1   3 -19 2601.66 376.462  20
   1   3 -19 2486.51 378.037  24
   1  -3 -19 2316.14 391.059  20
  -1   3 -19 2647.98 357.312  20
  -1  -3 -19 2353.03 365.925  20
  -1   3 -19 2004.91 316.006  15
   1   3 -18 3179.84 461.254  24
   1  -3 -18 3089.46 459.763  20
  -1  -3 -18 3006.86 443.319  20
  -1   3 -18 2655.90 448.134  24
   1   3 -18 3296.03 466.849  20
  -1   3 -18 1424.17 291.700  20
  -1   3 -17 447.602 244.873  24
  -1   3 -17 763.694 299.231  20
   1   3 -17 619.995 248.047  20
  -1  -3 -17 835.300 317.488  20
   1   3 -17 405.209 236.833  24
   1  -3 -17 675.384 303.127  20
  -1   3 -16 30362.6 1380.42  20
   1   3 -16 32099.4 1475.79  24
   1  -3 -16 31235.5 1465.57  20
  -1   3 -16 31313.3 1485.91  24
   1   3 -16 31094.0 1440.64  20
  -1  -3 -16 31345.1 1421.09  20
  -1  -3 -15 31567.1 2008.61  19
   1   3 -15 33857.4 1502.38  20
  -1   3 -15 31135.4 1481.75  24
  -1  -3 -15 31025.5 1420.33  20
   1  -3 -15 33448.1 1510.84  20
  -1   3 -15 30596.4 1388.32  20
   1   3 -15 32791.5 1496.05  24
   1   3 -15 28906.1 2051.94   2
  -1   3 -15 33987.7 2202.99   2
   1  -3 -14 71947.7 2167.95  20
  -1  -3 -14 70226.1 2928.57  19
  -1  -3 -14 71763.1 2130.21  20
   1   3 -14 70141.9 2156.19  24
   1   3 -14 72475.5 3150.98   2
   1  -3 -14 68786.7 2817.51  19
  -1   3 -14 71670.7 2086.97  20
   1   3 -14 69572.5 2126.52  20
  -1   3 -14 68962.3 3051.19   2
   1  -3 -13 60802.6 2531.85  19
   1   3 -13 59050.1 2743.06   2
   1   3 -13 58925.0 1934.23  24
  -1  -3 -13 61743.8 1919.20  20
   1  -3 -13 65609.5 2018.89  20
   1   3 -13 63534.8 1986.66  20
  -1   3 -13 60025.5 1859.95  20
  -1   3 -13 58094.8 2699.18   2
  -1  -3 -13 59425.3 2588.41  19
  -1  -3 -12 85060.3 2954.93  19
   1  -3 -12 84533.8 2201.57  20
  -1   3 -12 77984.1 2991.86   2
   1   3 -12 80327.9 3038.16   2
   1  -3 -12 86678.0 2883.23  19
  -1  -3 -12 86953.8 2189.31  20
   1   3 -12 86848.0 2283.91  24
   1   3 -12 85946.9 2222.63  20
   1   3 -11 62075.7 2538.95   2
  -1  -3 -11 60646.7 2381.40  19
  -1   3 -11 59902.8 2488.41   2
   1  -3 -11 57658.9 2236.09  19
   1   3 -10 22677.7 1457.78   2
  -1  -3 -10 22295.1 1376.62  19
   1  -3 -10 20924.6 1287.08  19
  -1   3 -10 21999.5 1444.85   2
  -1  -3  -9 6242.28 696.760  19
   1  -3  -9 5046.28 601.888  19
   1   3  -9 6630.54 765.638   2
  -1   3  -9 7118.10 784.618   2
   1   3  -8 2822.58 519.569   2
  -1   3  -8 2395.76 468.204   2
   1  -3  -8 2538.56 444.317  19
  -1  -3  -8 2072.16 421.251  19
   1   3  -7 52162.3 1807.23   2
  -1  -3  -7 48085.2 1669.43  19
  -1   3  -7 49832.3 1772.45   2
   1  -3  -7 51436.3 1663.23  19
  -1   3  -6 98132.2 2293.37   2
   1  -3  -6 96350.3 2129.81  19
   1   3  -6 97083.0 2295.78   2
  -1  -3  -6 99181.3 2237.52  19
  -1   3  -5 166731. 2799.62   2
   1  -3  -5 164493. 2596.30  19
  -1  -3  -5 172269. 2754.25  19
   1   3  -5 170689. 2799.23   2
   1  -3  -4 43822.3 1254.23  19
  -1  -3  -4 43230.4 1285.38  19
  -1   3  -4 43816.8 1318.34   2
   1   3  -4 40994.3 1226.80  17
  -1   3  -4 41669.2 1113.52  17
   1   3  -4 43043.5 1290.78   2
  -1  -3  -3 70099.9 1527.15  19
  -1   3  -3 71579.8 1546.72   2
  -1   3  -3 72079.5 1364.56  17
   1  -3  -3 74534.7 1527.01  19
   1   3  -3 69264.9 1491.72  17
   1  -3  -3 70424.9 1261.10   1
   1   3  -3 74152.5 1546.81   2
   1  -3  -2 44923.8 1127.93  19
  -1   3  -2 47474.2 1150.34   2
   1   3  -2 45487.9 1088.73   2
   1  -3  -2 45897.2 930.132   1
  -1  -3  -2 48331.5 687.373   1
   1   3  -2 46208.1 1154.33  17
  -1   3  -2 48628.0 1063.27  17
  -1  -3  -2 47500.5 1173.90  19
  -1  -3  -1 196156. 2248.80  19
   1  -3  -1 195141. 2272.11  19
   1  -3  -1 197692. 1867.11   1
   1   3  -1 195622. 1982.02   2
  -1  -3  -1 193688. 1248.01   1
   1   3  -1 188323. 2226.61  17
  -1   3  -1 196914. 2072.27  17
   1   3   0 265524. 2590.29  17
   1  -3   0 266938. 2651.55  19
  -1  -3   0 269041. 2538.22  19
   1  -3   0 264600. 2190.12   1
  -1   3   1 223375. 2355.35  17
   1  -3   1 225314. 2200.73   1
   1  -3   1 223666. 2445.73  19
  -1  -3   1 227840. 2349.46  19
   1   3   1 227212. 2441.47  17
  -1  -3   2 40072.4 969.490   9
   1  -3   2 37058.7 993.890   1
   1  -3   2 40476.5 1099.40  19
  -1  -3   2 38898.6 1010.10  19
   1   3   2 39400.8 1067.89  17
   1  -3   2 38096.5 1036.03   9
  -1   3   2 38968.5 1093.10  18
  -1  -3   3 56266.3 1284.97   9
  -1   3   3 58586.1 1452.93  18
  -1  -3   3 58820.5 1304.57  19
   1  -3   3 58689.1 1396.38   9
   1  -3   3 57453.7 1392.09  19
   1  -3   4 43642.0 915.438  18
  -1   3   4 45955.9 1397.56  18
   1  -3   4 45122.2 1299.96  16
   1  -3   4 42275.4 1315.20   9
   1   3   4 45500.4 909.196  10
  -1  -3   4 45520.6 1251.86  16
  -1   3   5 184852. 2995.68  18
   1  -3   5 177400. 2764.61  16
   1   3   5 176599. 2908.98  18
  -1  -3   5 175203. 2669.05  16
  -1  -3   5 171936. 2337.72  18
   1  -3   5 170742. 1992.17  18
   1   3   5 179493. 2093.50  10
   1   3   6 98914.7 1801.42  10
  -1  -3   6 99765.4 1903.19  18
   1   3   6 101937. 2360.45  18
   1  -3   6 97541.1 2220.74  16
   1  -3   6 100401. 1668.56  18
  -1  -3   6 99528.5 2175.11  16
  -1   3   6 98148.0 2331.34  18
   1   3   7 47941.7 1739.37  18
  -1   3   7 46529.1 1728.53  18
   1  -3   7 44103.6 1620.40  16
   1   3   7 46539.9 1377.38  10
   1  -3   7 45747.7 1241.24  18
  -1  -3   7 44570.9 1383.89  18
  -1  -3   7 47603.3 1632.73  16
  -1  -3   8 3198.59 486.351  16
   1   3   8 4466.28 606.758  18
   1  -3   8 4291.11 428.986  18
  -1   3   8 4887.84 628.064  18
   1  -3   8 4071.96 570.823  16
  -1  -3   8 4785.70 503.791  18
   1   3   8 4641.67 499.133  10
   1   3   9 5507.22 580.888  10
  -1   3   9 5572.05 685.436  18
   1  -3   9 5769.60 527.204  18
   1  -3   9 5759.80 693.600  16
   1   3   9 6360.59 732.235  18
  -1  -3   9 5710.54 577.510  18
  -1  -3   9 6355.77 714.100  16
  -1   3  10 19223.9 1305.63  18
  -1  -3  10 18763.3 1087.69  18
   1   3  10 14736.3 983.608  10
  -1  -3  10 17476.6 1229.10  16
   1   3  10 19555.5 1296.18  18
   1  -3  10 17708.9 1275.27  16
  -1   3  11 63356.3 2451.25  18
   1  -3  11 60348.0 2446.51  16
  -1  -3  11 59410.8 2387.06  16
   1   3  11 64438.7 2455.87  18
  -1  -3  11 64045.3 2115.46  18
   1   3  11 63560.4 2151.14  10
  -1   3  12 83516.4 2321.15   6
  -1  -3  12 88434.6 3079.27  16
   1  -3  12 79974.1 2156.44   3
   1   3  12 86876.1 2368.52   6
   1   3  12 85638.0 2617.99  10
   1  -3  12 81822.0 3018.15  16
  -1   3  12 78679.7 2852.15  18
  -1   3  12 85135.9 2321.29  21
   1   3  13 51140.4 1891.85   6
  -1  -3  13 55375.8 2570.52  16
  -1   3  13 54391.4 1935.54  21
  -1  -3  13 53752.2 1782.14   3
   1  -3  13 54458.4 1843.31   3
  -1  -3  13 55943.9 1850.33  22
   1  -3  13 55335.1 1775.41  22
  -1   3  13 54082.3 2453.97  18
   1   3  13 51401.8 1880.45  21
   1  -3  13 55705.1 2616.03  16
  -1  -3  14 84552.8 2291.40   3
  -1   3  14 89505.9 2577.63  21
  -1   3  14 89785.7 3259.00  18
   1  -3  14 87618.5 2393.12   3
  -1  -3  14 87435.0 3337.99  16
   1   3  14 87955.8 2524.90  21
   1  -3  14 89523.4 3450.51  16
  -1   3  14 86011.6 2409.13   3
   1   3  14 85932.0 2443.91   3
  -1  -3  14 88650.9 2375.69  22
   1  -3  14 89018.2 2280.00  22
  -1   3  15 19343.4 1164.26   3
   1   3  15 18402.9 1179.14  21
  -1   3  15 19477.5 1233.26  21
  -1  -3  15 18755.4 1597.11  16
  -1  -3  15 19637.9 1129.52   3
   1  -3  15 19278.8 1154.69   3
  -1  -3  15 19703.9 1132.61  22
   1   3  15 19810.6 1206.77   3
   1  -3  15 20634.8 1715.24  16
   1  -3  15 20551.5 1108.92  22
  -1   3  16 39257.2 1765.90  21
   1   3  16 41303.0 1774.72  21
   1   3  16 38788.8 1682.82   3
  -1  -3  16 38580.2 1570.31  22
  -1  -3  16 39337.9 1585.23   3
  -1   3  16 38761.2 1635.74   3
   1  -3  16 39898.4 1649.22   3
   1  -3  16 39916.1 1517.89  22
   1   3  17 1437.61 387.643   3
  -1   3  17 1519.19 388.135   3
  -1  -3  17 1857.64 373.941  22
   1  -3  17 1378.30 334.749   3
   1   3  17 1299.05 383.844  21
  -1  -3  17 2131.41 391.576   3
  -1   3  17 1306.44 406.054  21
   1  -3  17 1905.69 339.030  22
   1   3  18 5270.18 621.999  21
  -1   3  18 4770.44 560.426   3
  -1   3  18 5288.39 651.385  21
  -1  -3  18 3779.83 470.289   3
   1  -3  18 5032.98 578.949   3
  -1  -3  18 4372.33 488.735  22
   1   3  18 5146.62 590.161   3
  -1  -3  19 2337.66 359.332   3
  -1  -3  19 2844.29 372.182  22
   1  -3  19 2046.81 363.494   3
  -1   3  19 2354.12 379.249   3
   1   3  19 2675.17 419.108   3
  -1   3  19 2006.05 397.983  21
   1  -3  20 14013.7 800.771  23
   1   3  20 13607.8 784.955   3
   1  -3  20 13461.4 750.483   3
  -1   3  20 14608.8 766.295   3
  -1  -3  21 23579.5 863.499  23
   1  -3  21 25733.0 917.029  23
   1   3  21 25837.6 911.248   3
  -1   3  21 24244.2 805.070   3
   1  -4 -21 455.319 164.630  20
   1   4 -21 707.924 167.816  24
  -1  -4 -21 294.409 115.434  20
  -1   4 -21 593.335 172.948  24
   1  -4 -20 4585.64 450.887  20
  -1   4 -20 4482.53 448.961  24
   1   4 -20 4664.31 439.897  24
   1   4 -20 4543.46 422.173  15
  -1  -4 -20 3639.62 391.171  20
   1   4 -20 4255.12 410.625  20
  -1  -4 -19 9105.45 671.601  20
   1   4 -19 10294.2 721.692  20
  -1   4 -19 9651.01 722.841  24
   1   4 -19 10460.5 729.190  24
   1  -4 -19 9257.58 708.629  20
   1   4 -19 9629.72 700.747  15
  -1   4 -18 6151.69 579.576  15
   1  -4 -18 4932.53 558.824  20
   1   4 -18 5123.89 563.285  20
  -1   4 -18 6089.94 633.649  24
   1   4 -18 5707.02 598.256  15
   1   4 -18 4355.29 513.894  24
  -1  -4 -18 6169.60 607.763  20
  -1   4 -18 5617.34 539.076  20
   1   4 -17 869.604 336.112  20
  -1   4 -17 700.577 302.993  24
   1   4 -17 1294.99 351.642  24
   1  -4 -17 829.321 308.280  20
  -1  -4 -17 346.196 196.721  20
  -1   4 -17 657.694 261.535  20
   1  -4 -16 18937.3 1152.25  20
  -1   4 -16 19910.0 1193.16  24
  -1  -4 -16 20338.0 1148.65  20
  -1   4 -16 20928.3 1152.54  20
   1   4 -16 21739.5 1215.09  20
   1   4 -16 20814.0 1205.45  24
  -1  -4 -15 5232.13 601.318  20
   1  -4 -15 5016.63 620.754  20
   1   4 -15 4901.32 624.141  24
  -1   4 -15 6282.18 691.971  24
  -1   4 -15 5572.39 607.877  20
  -1   4 -15 4440.72 866.223   2
   1   4 -15 5909.79 654.893  20
  -1  -4 -15 6301.92 941.900  19
   1   4 -15 3922.73 797.025   2
  -1   4 -14 2808.39 499.968  24
  -1   4 -14 1915.13 522.448   2
   1   4 -14 1713.61 407.004  24
   1  -4 -14 2993.37 680.084  19
  -1   4 -14 2525.01 414.804  20
   1   4 -14 2975.63 667.908   2
   1   4 -14 1611.02 339.636  20
   1  -4 -14 1802.54 402.173  20
  -1  -4 -14 2549.97 631.967  19
  -1  -4 -14 1797.42 372.292  20
   1  -4 -13 4375.79 718.634  19
   1   4 -13 3838.48 501.144  20
   1  -4 -13 4528.68 567.472  20
   1   4 -13 4428.28 798.128   2
   1   4 -13 4071.95 570.211  24
  -1   4 -13 4461.09 570.011  24
  -1  -4 -13 4622.64 560.916  20
  -1   4 -13 2592.67 628.756   2
  -1   4 -13 3399.17 473.445  20
  -1  -4 -13 3148.66 658.435  19
  -1  -4 -12 1853.28 477.282  19
   1  -4 -12 1609.60 337.421  20
  -1   4 -12 760.727 306.270   2
   1   4 -12 1795.86 356.288  24
  -1   4 -12 1455.83 331.200  20
   1   4 -12 1668.35 526.071   2
   1  -4 -12 1567.35 436.722  19
   1   4 -12 1923.49 401.065  20
  -1  -4 -12 1862.41 366.012  20
  -1   4 -12 2348.68 397.909  24
  -1  -4 -11 6998.61 859.869  19
  -1   4 -11 6397.47 890.634   2
   1   4 -11 6640.07 905.796   2
   1  -4 -11 6257.18 805.219  19
  -1   4 -10 24628.9 1571.69   2
  -1  -4 -10 26092.0 1562.91  19
   1  -4 -10 25251.0 1475.82  19
   1   4 -10 26324.7 1614.74   2
   1  -4  -9 11658.7 960.910  19
  -1   4  -9 9147.01 927.749   2
   1   4  -9 10288.0 970.597   2
  -1  -4  -9 9939.14 923.824  19
  -1   4  -8 18876.0 1237.66   2
   1   4  -8 20211.8 1276.59   2
   1  -4  -8 19657.2 1174.41  19
  -1  -4  -8 20122.8 1228.89  19
  -1   4  -7 44077.0 1756.28   2
  -1  -4  -7 42901.9 1675.96  19
   1  -4  -7 43754.4 1652.41  19
   1   4  -7 43669.8 1732.48   2
   1   4  -6 44532.5 1640.22   2
  -1   4  -6 45590.9 1671.91   2
   1  -4  -6 44004.7 1562.05  19
  -1  -4  -6 46834.6 1648.11  19
  -1   4  -5 6670.26 535.587  17
   1  -4  -5 6054.55 477.491   1
   1  -4  -5 7055.49 608.529  19
  -1  -4  -5 6364.02 606.037  19
   1   4  -5 6153.36 577.243  17
   1   4  -5 6208.39 595.794   2
  -1   4  -5 5322.31 565.107   2
  -1  -4  -4 1062.82 299.377  19
   1  -4  -4 384.952 145.475   1
  -1  -4  -4 771.507 156.190   1
   1   4  -4 1258.42 277.635  17
   1   4  -4 340.209 231.430   2
  -1   4  -4 563.936 192.358  17
   1  -4  -4 414.881 232.725  19
  -1   4  -4 369.129 252.540   2
  -1   4  -3 48425.4 1384.55   2
  -1   4  -3 45331.6 1240.51  17
   1  -4  -3 44952.7 1073.47   1
   1  -4  -3 45997.6 1354.77  19
   1   4  -3 47150.0 1372.07  17
  -1  -4  -3 46282.4 849.716   1
  -1  -4  -3 46929.2 1389.33  19
   1   4  -3 46381.8 1339.15   2
  -1  -4  -2 63720.6 1537.26  19
   1   4  -2 65177.5 1538.20  17
  -1  -4  -2 64961.1 903.775   1
  -1   4  -2 67134.0 1509.30   2
  -1   4  -2 62263.5 1411.61  17
   1   4  -2 63920.8 1433.39   2
   1  -4  -2 64423.8 1219.70   1
   1  -4  -2 68462.9 1585.58  19
   1  -4  -1 51995.3 1353.49  19
  -1   4  -1 50692.8 1246.67  17
  -1  -4  -1 51826.5 1337.90  19
   1  -4  -1 52023.5 1082.72   1
  -1  -4  -1 52039.8 812.263   1
   1   4  -1 48709.7 1144.97   2
   1   4  -1 53122.1 1361.97  17
  -1  -4   0 38434.9 1129.62  19
   1   4   0 37296.6 1137.68  17
   1  -4   0 36258.0 937.345   1
  -1   4   0 39065.7 1101.63  17
   1  -4   0 40027.6 1185.18  19
   1   4   1 41488.0 1218.06  17
  -1   4   1 45562.5 1231.80  17
  -1  -4   1 45463.7 1226.96  19
   1  -4   1 45140.9 1103.74   1
   1  -4   1 44660.9 1267.76  19
   1  -4   2 74463.9 1523.65   1
  -1  -4   2 75196.1 1515.03   9
  -1  -4   2 77486.9 1620.44  19
   1  -4   2 77476.5 1657.33   9
   1   4   2 75968.9 1681.29  17
  -1   4   2 71130.3 1604.25  17
   1  -4   2 76648.8 1693.96  19
  -1  -4   3 39474.2 1182.12   9
   1   4   3 38620.3 1256.29  17
   1  -4   3 40275.1 1272.05   9
  -1   4   3 39569.9 1305.37  18
  -1  -4   3 38430.3 1198.60  19
   1  -4   3 37435.4 1246.06  19
  -1   4   4 635.167 290.746  18
   1  -4   4 554.746 239.430  16
   1  -4   4 925.343 288.683   9
  -1  -4   4 358.372 202.670   9
   1   4   4 398.977 221.514  17
  -1  -4   4 530.966 225.127  16
  -1  -4   5 4150.93 397.534  18
  -1  -4   5 4342.12 469.684  16
  -1   4   5 3888.00 208.762  10
   1  -4   5 3795.06 335.756  18
   1  -4   5 4237.38 494.058  16
  -1   4   5 4583.77 554.142  18
   1  -4   5 3806.55 476.570   9
   1   4   6 42857.8 1044.49  10
  -1  -4   6 40888.1 1276.88  18
   1  -4   6 41683.2 1549.57  16
   1  -4   6 42396.5 1137.23  18
  -1  -4   6 41223.1 1489.59  16
  -1   4   6 44554.9 1687.07  18
  -1   4   6 44108.8 914.711  10
  -1  -4   7 41881.3 1377.19  18
   1  -4   7 40733.5 1198.25  18
  -1   4   7 45669.8 1809.90  18
  -1   4   7 41478.9 1057.51  10
  -1  -4   7 38832.5 1534.40  16
   1   4   7 42436.3 1183.38  10
   1  -4   7 40780.7 1630.38  16
   1  -4   8 15531.2 789.619  18
   1  -4   8 14859.8 1059.30  16
  -1  -4   8 16807.1 1090.41  16
  -1  -4   8 16384.1 923.388  18
   1   4   8 16833.6 829.158  10
  -1   4   8 15666.5 1140.13  18
  -1   4   9 4697.57 656.467  18
  -1  -4   9 4853.99 639.990  16
  -1  -4   9 3907.46 490.002  18
   1   4   9 4777.23 492.698  10
   1  -4   9 4790.54 688.730  16
  -1  -4  10 24219.6 1482.74  16
  -1  -4  10 23245.5 1226.18  18
   1  -4  10 23422.3 1490.51  16
  -1   4  10 26803.8 1612.02  18
   1  -4  11 5850.75 795.406  16
  -1  -4  11 4601.22 712.044  16
  -1   4  11 4875.73 737.032  18
  -1   4  12 1401.86 326.948   6
  -1  -4  12 1517.75 324.070   3
  -1  -4  12 1135.60 385.060  16
   1  -4  12 1554.35 515.763  16
   1  -4  12 2359.84 392.920  22
   1   4  12 1931.28 385.695   6
  -1  -4  12 1640.44 330.979  22
   1  -4  12 2159.32 389.684   3
   1   4  12 1883.50 409.054  21
  -1   4  12 1838.96 396.671  21
  -1   4  12 1484.75 463.237  18
  -1   4  13 2862.48 514.634   6
  -1  -4  13 3172.49 486.161   3
   1   4  13 2599.21 481.136   6
  -1  -4  13 2709.48 456.848  22
  -1   4  13 2262.22 458.166  21
   1  -4  13 2342.40 594.534  16
   1   4  13 3846.93 561.055  21
  -1   4  13 2816.07 620.995  18
   1  -4  13 2474.14 395.927  22
   1  -4  13 2923.69 469.272   3
  -1  -4  13 2912.16 610.082  16
   1   4  14 2845.72 472.424   3
   1  -4  14 2662.52 445.969  22
   1  -4  14 2883.44 470.891   3
  -1  -4  14 2058.24 546.915  16
   1  -4  14 2083.07 527.984  16
  -1   4  14 3589.78 541.754  21
  -1  -4  14 3215.79 505.591   3
   1   4  14 2533.22 481.835  21
  -1  -4  14 2665.54 426.643  22
  -1   4  15 5593.32 645.625   3
  -1  -4  15 5684.59 645.942   3
  -1   4  15 5653.09 691.239  21
  -1  -4  15 5289.49 872.809  16
   1   4  15 5942.72 695.390  21
   1  -4  15 6206.25 621.779  22
   1  -4  15 7109.05 1033.03  16
  -1  -4  15 5225.67 613.767  22
   1   4  15 5268.73 668.082   3
   1  -4  15 5131.60 605.444   3
  -1  -4  16 24745.3 1244.47   3
  -1  -4  16 22484.0 1212.26  22
  -1   4  16 23737.8 1290.48   3
   1   4  16 22285.2 1288.09   3
  -1   4  16 21852.4 1307.42  21
   1  -4  16 26529.3 1342.22   3
   1  -4  16 25383.8 1219.79  22
   1   4  16 22358.8 1293.56  21
   1   4  17 2582.74 479.180   3
  -1  -4  17 2980.16 453.698  22
  -1   4  17 1906.42 401.938   3
  -1  -4  17 2891.46 438.608   3
   1  -4  17 2592.92 449.867   3
   1   4  17 2604.91 471.796  21
  -1   4  17 2390.47 468.091  21
   1  -4  17 2349.99 380.938  22
  -1   4  18 5311.48 584.153   3
  -1  -4  18 5382.26 556.077  22
  -1  -4  18 5159.10 534.137   3
   1  -4  18 5885.67 591.652   3
   1   4  18 3359.45 479.672   3
  -1   4  18 6176.71 661.545  21
   1   4  18 4637.35 569.965  21
   1   4  19 11773.5 808.705  21
   1   4  19 13131.6 848.435   3
  -1   4  19 14257.6 846.951   3
  -1   4  19 13445.1 899.867  21
  -1  -4  19 13168.5 745.949  22
   1   4  20 5561.49 500.317   3
  -1   4  20 5694.35 480.545   3
   1  -4  20 5543.27 509.735  23
   1  -4  21 1746.58 262.397  23
  -1   4  21 1296.97 200.409   3
  -1  -4  21 1336.68 229.776  23
   1   4  21 1949.35 259.706   3
   1  -5 -21 15784.0 626.696  20
   1   5 -21 14789.2 581.214  24
  -1   5 -21 16240.9 652.451  24
   1   5 -20 4020.86 398.086  24
   1   5 -20 3461.65 345.508  15
  -1  -5 -20 4210.99 380.530  20
  -1   5 -20 4336.75 432.543  24
   1   5 -20 3388.51 345.894  20
   1  -5 -20 4138.17 412.638  20
   1   5 -19 3086.63 380.781  20
  -1  -5 -19 3397.47 396.726  20
   1  -5 -19 3056.55 403.691  20
   1   5 -19 3289.62 419.299  24
   1   5 -19 2574.62 349.902  15
  -1   5 -19 3232.25 427.855  24
  -1   5 -18 10397.7 720.260  15
   1   5 -18 10866.2 795.634  24
   1  -5 -18 9580.02 749.642  20
   1   5 -18 10674.9 775.139  20
  -1   5 -18 10651.0 714.113  20
  -1   5 -18 10482.4 794.543  24
  -1  -5 -18 9956.90 737.226  20
   1   5 -18 9880.60 753.197  15
   1   5 -17 15997.4 998.669  20
  -1  -5 -17 16243.0 998.113  20
  -1   5 -17 16122.4 1021.49  24
   1  -5 -17 18004.8 1078.84  20
  -1   5 -17 15497.1 940.626  20
   1   5 -17 15530.6 997.704  24
  -1   5 -17 16903.7 1000.16  15
   1   5 -17 16657.7 1043.76  15
  -1   5 -16 13267.1 982.775  24
  -1   5 -16 11850.5 864.411  20
  -1  -5 -16 12482.1 909.689  20
   1   5 -16 11116.3 901.469  15
  -1   5 -16 13414.9 930.545  15
   1   5 -16 12177.3 917.406  20
   1  -5 -16 13599.5 975.168  20
   1   5 -16 12960.7 964.647  24
   1   5 -15 52673.8 1908.25  20
  -1   5 -15 52906.1 1951.13  24
  -1   5 -15 52517.5 1857.03  15
   1   5 -15 56785.7 2019.17  24
   1  -5 -15 52652.7 1925.25  20
  -1   5 -15 53573.4 1843.72  20
  -1  -5 -15 53420.9 1887.13  20
  -1   5 -14 5069.39 589.816  20
  -1  -5 -14 4642.79 829.778  19
  -1   5 -14 5635.84 933.594   2
   1   5 -14 4407.79 602.580  24
   1   5 -14 2636.77 658.543   2
   1  -5 -14 4687.02 743.270  19
   1  -5 -14 5122.50 618.779  20
  -1   5 -14 4593.91 609.493  24
  -1  -5 -14 4541.11 580.058  20
   1   5 -14 5373.18 629.514  20
   1  -5 -13 35960.3 2080.57  19
   1   5 -13 36778.6 2253.96   2
  -1  -5 -13 33354.0 2052.02  19
   1   5 -13 36847.9 1575.46  20
  -1   5 -13 35843.5 2221.57   2
  -1   5 -13 33987.7 1461.76  20
   1  -5 -13 38913.5 1617.99  20
   1   5 -13 34574.8 1556.98  24
  -1   5 -13 35330.4 1579.30  24
  -1  -5 -13 35106.9 1509.84  20
   1  -5 -12 57605.4 2263.16   1
  -1  -5 -12 61300.9 1942.87  20
   1   5 -12 56656.7 1897.70  20
  -1  -5 -12 52372.5 2495.01  19
  -1   5 -12 54182.7 1790.04  20
   1   5 -12 54985.0 2671.57   2
   1  -5 -12 54841.5 2475.13  19
  -1   5 -12 56852.5 1946.77  24
   1   5 -12 57289.3 1967.37  24
  -1   5 -12 56122.4 2687.96   2
   1  -5 -12 57641.9 1911.87  20
   1   5 -11 36036.6 2053.46   2
   1  -5 -11 40414.2 1552.66  20
  -1   5 -11 38524.8 1547.15  24
  -1   5 -11 35793.9 2049.93   2
   1   5 -11 39039.1 1533.16  20
   1   5 -11 37199.5 1535.08  24
   1  -5 -11 35651.9 1715.62   1
  -1  -5 -11 37319.2 2037.27  19
   1  -5 -11 40403.9 2033.55  19
   1  -5 -10 39864.1 1953.61  19
   1  -5 -10 37937.9 1681.30   1
  -1   5 -10 41887.3 2119.25   2
   1   5 -10 42089.7 2126.05   2
  -1  -5 -10 40782.1 2021.93  19
   1  -5  -9 2153.27 412.199   1
  -1   5  -9 3271.42 586.199   2
   1   5  -9 2573.09 540.672   2
  -1  -5  -9 4199.76 628.330  19
   1  -5  -9 2796.61 518.144  19
   1  -5  -8 22312.9 1136.41   1
  -1   5  -8 24706.6 1460.46   2
   1  -5  -8 22609.8 1339.54  19
   1   5  -8 25809.7 1490.17   2
  -1  -5  -8 24958.4 1434.54  19
   1   5  -7 146003. 3346.79   2
  -1  -5  -7 144763. 2378.92   1
  -1  -5  -7 153864. 3374.99  19
   1  -5  -7 151168. 2718.86   1
  -1   5  -7 155458. 3453.17   2
   1  -5  -7 151652. 3273.59  19
  -1  -5  -6 176315. 3432.83  19
   1   5  -6 170548. 3383.28   2
   1  -5  -6 168985. 2667.84   1
  -1  -5  -6 166428. 2339.03   1
  -1   5  -6 172106. 3431.18   2
   1  -5  -6 164819. 3254.89  19
  -1  -5  -5 185580. 2193.91   1
   1   5  -5 186925. 3242.50  17
   1  -5  -5 190961. 3342.00  19
   1  -5  -5 189345. 2628.58   1
  -1   5  -5 190695. 3406.43   2
  -1  -5  -5 195160. 3435.29  19
  -1   5  -5 189683. 3033.24  17
   1   5  -5 193434. 3390.25   2
   1  -5  -4 217258. 2649.86   1
  -1   5  -4 223941. 3185.84  17
   1  -5  -4 221654. 3429.99  19
   1   5  -4 211464. 3347.82   2
   1   5  -4 226227. 3420.02  17
  -1  -5  -4 213951. 2151.31   1
  -1   5  -4 218807. 3428.11   2
  -1  -5  -4 226231. 3519.44  19
  -1  -5  -3 114845. 2409.01  19
  -1   5  -3 117183. 2358.40   2
   1  -5  -3 115079. 1851.95   1
   1  -5  -3 116840. 2402.23  19
  -1  -5  -3 117408. 1436.63   1
   1   5  -3 110385. 2323.60  17
   1   5  -3 115818. 2290.50   2
  -1   5  -3 115520. 2213.42  17
   1   5  -2 15334.4 791.784   2
  -1  -5  -2 14865.3 849.256  19
   1  -5  -2 15735.6 673.107   1
  -1   5  -2 15291.8 806.072   2
   1   5  -2 14513.5 825.044  17
   1  -5  -2 13735.2 820.061  19
  -1  -5  -2 15063.7 497.317   1
  -1   5  -2 16011.7 812.877  17
   1   5  -1 18676.1 804.835   2
  -1  -5  -1 19067.8 924.205  19
   1   5  -1 20270.0 957.229  17
  -1  -5  -1 19272.2 587.525   1
   1  -5  -1 18525.3 929.445  19
   1  -5  -1 18920.4 736.851   1
  -1   5  -1 19864.4 895.753  17
  -1  -5   0 132272. 2384.17  19
   1   5   0 140492. 2481.73  17
  -1   5   0 141827. 2394.52  17
   1  -5   0 137839. 2494.16  19
   1  -5   0 138724. 2030.46   1
  -1  -5   1 16199.8 843.259  19
   1  -5   1 15291.7 842.428  19
   1  -5   1 15074.8 713.345   1
   1   5   1 14105.0 820.802  17
  -1   5   1 15090.9 808.409  17
   1   5   2 12582.8 787.725  17
  -1  -5   2 12902.4 758.060  19
  -1  -5   2 12481.9 700.248   9
  -1   5   2 11224.5 730.184  17
   1  -5   2 11615.2 734.272   9
   1  -5   2 11170.0 738.442  19
  -1   5   3 123160. 2458.95  17
   1   5   3 121883. 2465.46  17
  -1  -5   3 128200. 2421.88  19
  -1  -5   3 127988. 2332.26   9
   1  -5   3 123756. 2484.36  19
   1  -5   3 123432. 2434.10   9
  -1  -5   4 232601. 3386.12  19
  -1  -5   4 227747. 3330.76   9
   1   5   4 232726. 3570.10  17
   1  -5   4 222187. 3479.52   9
   1  -5   5 184177. 3268.75  16
  -1  -5   5 186539. 3192.88  16
   1   5   5 176738. 3273.33  17
   1  -5   5 179177. 3311.90   9
   1  -5   6 147143. 2257.99  18
   1   5   6 151398. 3189.40  17
   1  -5   6 146949. 3084.08  16
  -1  -5   6 153914. 3056.11  16
  -1   5   6 154512. 3330.09  18
  -1  -5   6 147338. 2575.15  18
   1  -5   7 152821. 3335.95  16
  -1  -5   7 154559. 3257.41  16
  -1  -5   7 151999. 2724.02  18
   1  -5   7 150779. 2407.45  18
  -1   5   7 152728. 3505.02  18
   1  -5   8 18796.7 1241.10  16
  -1   5   8 17306.4 1251.00  18
  -1  -5   8 20503.0 1263.17  16
  -1  -5   8 17990.4 1005.91  18
  -1  -5   9 2555.79 486.047  16
  -1  -5   9 3880.83 514.858  18
   1  -5   9 3849.38 630.363  16
  -1   5   9 4289.68 673.340  18
  -1  -5  10 37252.4 1895.10  16
  -1   5  10 35605.0 1942.70  18
   1  -5  10 36845.0 1953.64  16
  -1   5  11 43197.2 1642.32  21
   1  -5  11 44431.0 1622.41   3
   1  -5  11 43980.0 1576.03  22
   1   5  11 46222.5 1671.06  21
   1   5  11 44585.1 1708.03   6
   1  -5  11 40739.1 2143.91  16
  -1  -5  11 45310.6 2196.38  16
  -1   5  11 45514.7 1734.65   6
  -1  -5  11 42258.6 1586.19  22
  -1   5  12 52898.2 1902.81  21
   1  -5  12 55529.6 1816.45  22
  -1  -5  12 51713.5 1750.46   3
   1  -5  12 54170.2 1836.53   3
  -1  -5  12 49649.7 1770.31  22
  -1  -5  12 55959.6 2562.16  16
   1  -5  12 55149.8 2598.37  16
  -1   5  12 54735.4 1968.94   6
   1   5  12 52013.5 1846.27  21
   1   5  12 52196.0 1914.62   6
   1   5  13 39871.1 2206.35  17
   1  -5  13 41744.0 2350.32  16
   1  -5  13 40149.7 1579.69  22
  -1  -5  13 40768.0 2267.55  16
   1  -5  13 40948.8 1638.07   3
  -1   5  13 39243.7 1731.36   6
   1   5  13 39759.4 1675.16  21
   1   5  13 39036.5 1717.94   6
  -1  -5  13 40020.5 1568.68   3
  -1  -5  13 41589.0 1648.10  22
  -1   5  13 41288.0 1728.36  21
   1   5  14 2507.84 467.289  21
  -1  -5  14 3601.29 704.714  16
   1  -5  14 2230.92 435.077   3
   1   5  14 1821.14 472.773  17
  -1  -5  14 2939.62 461.820  22
   1  -5  14 2381.62 422.911  22
   1   5  14 2407.11 482.173   6
  -1   5  14 3048.60 545.650   6
  -1  -5  14 1721.76 377.557   3
  -1   5  14 2954.97 514.242  21
   1  -5  14 3001.99 698.864  16
   1   5  15 48731.5 1907.00   3
  -1   5  15 49906.9 1889.00   3
   1  -5  15 50825.6 1783.48  22
   1   5  15 48513.5 1903.79  21
  -1  -5  15 48164.4 1792.74  22
  -1   5  15 46914.7 1914.66  21
  -1  -5  15 47959.3 1745.20   3
   1  -5  15 52398.4 1889.83   3
   1  -5  16 11343.3 894.529   3
   1   5  16 11645.0 928.402  21
  -1  -5  16 11328.2 843.371   3
  -1  -5  16 11823.0 886.739  22
  -1   5  16 11434.5 956.891  21
   1   5  16 11698.0 940.261   3
   1  -5  16 12627.6 866.439  22
  -1   5  16 11086.6 908.170   3
   1  -5  17 13665.1 853.180  22
   1   5  17 15189.4 1018.88  21
   1  -5  17 12625.1 892.171   3
  -1  -5  17 12570.7 863.587  22
  -1   5  17 12020.2 948.134  21
   1   5  17 11871.8 897.039   3
  -1   5  17 13805.3 951.942   3
   1   5  18 11370.9 834.994  21
  -1  -5  18 12473.2 791.004  22
   1  -5  18 12282.2 732.961  22
   1   5  18 12931.2 900.775   3
  -1   5  18 13137.5 872.400   3
  -1   5  18 11784.6 886.929  21
  -1   5  19 2839.17 383.779   3
  -1   5  19 3550.98 469.715  21
  -1  -5  19 3386.33 388.915  22
   1   5  19 2678.45 388.380   3
   1   5  19 2341.92 389.745  21
  -1   5  20 4302.02 391.214   3
   1  -5  20 4115.69 435.400  23
   1   5  20 4129.36 417.330   3
  -1  -5  21 15206.5 653.951  23
   1  -5  21 16484.4 688.929  23
   1   5  21 15977.1 643.134   3
  -1   6 -21 2172.12 230.733  24
  -1  -6 -20 6147.91 428.363  20
   1  -6 -20 5746.61 439.574  20
  -1   6 -20 6792.09 493.489  24
  -1   6 -19 9627.21 671.822  24
   1  -6 -19 9975.79 669.347  20
   1   6 -19 9480.55 614.601  20
  -1  -6 -19 9965.55 646.758  20
   1   6 -19 10075.9 675.924  24
   1   6 -19 9126.11 604.625  15
  -1  -6 -18 22177.1 1054.71  20
  -1   6 -18 21008.9 1074.71  24
   1  -6 -18 21904.1 1087.47  20
   1   6 -18 21467.5 1067.44  24
   1   6 -18 22231.5 1055.35  20
   1   6 -18 21256.1 1043.92  15
   1   6 -17 48803.6 1727.19  24
  -1   6 -17 48071.6 1594.55  15
   1   6 -17 46110.1 1648.13  20
   1   6 -17 45886.8 1658.66  15
  -1   6 -17 46456.6 1703.81  24
   1  -6 -17 50446.7 1749.53  20
  -1  -6 -17 42143.6 1546.46  20
  -1   6 -17 46579.3 1565.10  20
  -1   6 -16 40182.3 1660.34  24
   1   6 -16 39611.3 1643.73  24
   1  -6 -16 38550.5 1601.97  20
   1   6 -16 38803.5 1611.31  15
  -1  -6 -16 40870.3 1612.66  20
   1   6 -16 39746.8 1614.48  20
  -1   6 -16 42135.3 1581.59  20
  -1   6 -16 41999.1 1594.23  15
   1   6 -15 28328.1 1430.01  15
   1   6 -15 27785.0 1408.11  24
  -1   6 -15 29450.9 1457.13  24
  -1   6 -15 27765.1 1341.92  15
  -1   6 -15 29011.6 1361.18  20
   1   6 -15 25364.8 1333.38  20
  -1  -6 -15 26389.2 1331.43  20
   1  -6 -15 28747.0 1423.83  20
  -1  -6 -14 7758.06 1072.33  19
   1  -6 -14 6821.43 947.527  19
   1  -6 -14 8946.86 822.518  20
  -1   6 -14 6916.26 721.811  24
  -1   6 -14 6844.79 702.044  15
   1   6 -14 6900.35 704.815  20
  -1   6 -14 6666.73 678.689  20
   1   6 -14 7133.29 723.819  15
   1   6 -14 6479.40 695.230  24
  -1  -6 -14 7075.86 728.315  20
  -1   6 -13 15091.1 1008.27  15
  -1   6 -13 14182.5 1029.20  24
  -1  -6 -13 14585.1 1004.53  20
  -1   6 -13 13328.5 945.252  20
   1   6 -13 14868.0 1061.63  24
  -1   6 -13 13332.1 1394.68   2
   1   6 -13 12745.8 973.749  15
   1   6 -13 14586.6 1026.62  20
   1  -6 -13 14991.3 1030.36  20
   1  -6 -13 14746.2 1370.03  19
   1   6 -13 12398.7 1335.19   2
  -1  -6 -13 13077.8 1350.32  19
  -1  -6 -12 27853.6 1891.64  19
   1   6 -12 27412.6 1393.66  24
   1   6 -12 27799.5 1393.45  15
   1  -6 -12 28854.9 1857.32  19
  -1   6 -12 26915.7 1310.80  20
  -1   6 -12 25277.1 1872.75   2
  -1  -6 -12 26148.0 1309.18  20
  -1   6 -12 27529.6 1340.80  15
   1   6 -12 25859.7 1883.69   2
   1  -6 -12 27866.8 1372.96  20
   1   6 -12 25349.6 1312.27  20
  -1   6 -12 27228.9 1375.79  24
  -1   6 -11 46690.3 1667.60  20
   1  -6 -11 47381.9 2316.61  19
  -1   6 -11 50220.8 2513.82   2
   1   6 -11 49736.8 1794.50  20
  -1   6 -11 49723.1 1754.92  15
   1   6 -11 49938.6 1839.22  24
   1   6 -11 51502.7 1853.37  15
  -1  -6 -11 50316.0 2440.27  19
  -1   6 -11 47241.2 1772.36  24
   1   6 -11 48157.3 2474.69   2
   1   6 -10 51713.6 2440.25   2
   1   6 -10 51179.4 1787.60  15
  -1   6 -10 51766.7 1786.79  24
   1  -6 -10 53196.1 2358.98  19
   1   6 -10 50937.4 1759.31  20
  -1   6 -10 50754.4 2429.64   2
   1   6 -10 54437.8 1858.10  24
  -1  -6 -10 54098.1 2441.57  19
  -1   6  -9 12481.1 1151.34   2
   1   6  -9 11642.5 1118.13   2
  -1  -6  -9 12862.1 1155.47  19
   1  -6  -9 14773.2 1209.15  19
   1  -6  -9 12057.3 884.985   1
   1   6  -8 25387.2 1561.64   2
   1  -6  -8 22362.2 1127.77   1
  -1   6  -8 24815.7 1550.18   2
  -1  -6  -8 26840.1 1588.83  19
   1  -6  -8 25386.1 1510.68  19
   1   6  -7 641.432 321.934   2
  -1   6  -7 84.8366 254.280   2
  -1  -6  -7 305.527 304.865  19
   1  -6  -7 503.417 314.772  19
   1  -6  -7 579.721 197.600   1
  -1   6  -6 451.839 224.874  17
   1  -6  -6 1072.36 257.850   1
   1  -6  -6 1171.23 373.675  19
  -1  -6  -6 885.335 315.658  19
   1   6  -6 1019.15 332.077  17
  -1   6  -6 645.815 300.208   2
   1   6  -6 1505.67 399.521   2
  -1   6  -5 6518.99 640.807  17
   1   6  -5 6456.11 677.928   2
  -1   6  -5 7449.32 744.092   2
   1  -6  -5 6771.58 536.895   1
   1   6  -5 6533.60 680.033  17
  -1  -6  -5 7116.11 730.079  19
   1  -6  -5 6807.08 716.351  19
   1   6  -4 2532.52 445.382  17
  -1   6  -4 3526.64 528.237   2
  -1  -6  -4 2647.17 487.190  19
   1  -6  -4 3291.14 364.089   1
   1   6  -4 2302.79 431.165   2
  -1   6  -4 2703.23 408.019  17
   1  -6  -4 3341.73 501.380  19
   1   6  -3 4994.11 569.185  17
  -1   6  -3 4911.41 531.236  17
   1   6  -3 5261.33 559.271   2
   1  -6  -3 5931.79 456.175   1
  -1   6  -3 5393.96 588.289   2
   1  -6  -3 5400.30 616.123  19
  -1  -6  -3 5495.84 607.602  19
  -1  -6  -3 5756.82 344.688   1
  -1   6  -2 14619.5 882.022  17
  -1  -6  -2 15444.8 955.179  19
   1   6  -2 15469.0 862.412   2
  -1  -6  -2 15948.2 566.530   1
   1  -6  -2 15755.5 731.047   1
   1   6  -2 15449.4 942.352  17
   1  -6  -2 15107.2 959.798  19
  -1   6  -2 15567.0 899.214   2
   1   6  -1 84517.6 2163.43  17
  -1   6  -1 84198.2 2062.59  17
  -1  -6  -1 81754.0 2122.91  19
   1  -6  -1 81923.0 1671.90   1
   1   6  -1 76940.6 1815.01   2
   1  -6  -1 84302.7 2174.39  19
  -1   6  -1 77812.8 1916.64   2
  -1  -6   0 60476.4 1803.12  19
   1   6   0 61729.5 1530.07   2
  -1   6   0 62545.0 1787.40  17
   1  -6   0 59518.3 1818.28  19
   1   6   0 57830.4 1798.03  17
   1  -6   0 58581.5 1460.81   1
   1   6   1 93891.5 2277.82  17
  -1  -6   1 90000.6 2191.49  19
  -1   6   1 89478.8 2173.91  17
   1  -6   1 90529.5 1901.66   1
  -1  -6   2 7531.48 607.419   9
   1   6   2 7888.84 697.862  17
   1  -6   2 8401.58 691.115   9
  -1   6   2 7908.40 697.012  17
  -1  -6   2 7661.44 657.100  19
   1  -6   2 8205.65 717.621  19
   1  -6   3 2534.59 452.157  19
  -1  -6   3 2704.31 429.544  19
   1   6   3 2616.24 435.588  17
   1  -6   3 3098.20 469.279   9
  -1  -6   3 3253.53 453.990   9
  -1   6   3 2903.45 456.471  17
   1  -6   4 4196.25 553.892   9
  -1  -6   4 4413.29 550.469  19
   1   6   4 5726.67 630.181  17
  -1   6   4 4889.04 590.119  17
   1  -6   4 4052.17 547.077  19
  -1  -6   4 5761.68 591.955   9
  -1   6   5 5342.68 638.351  17
   1  -6   5 4890.32 617.730  16
   1   6   5 4831.99 615.326  17
  -1  -6   5 4859.94 590.307   9
   1  -6   5 4657.34 616.405   9
  -1  -6   5 5904.40 638.645  16
  -1  -6   6 2248.07 357.132  18
  -1  -6   6 2427.78 459.678  16
   1   6   6 2816.46 519.641  17
   1  -6   6 2439.56 329.528  18
  -1   6   6 3102.43 512.640  17
   1  -6   6 3255.32 528.971  16
   1   6   7 977.641 375.154  17
  -1  -6   7 70.5104 148.021  18
  -1  -6   7 488.949 284.537  16
   1  -6   7 472.095 296.796  16
   1   6   8 15840.6 1234.44  17
   1  -6   8 15436.4 1202.80  16
  -1  -6   8 15652.7 962.298  18
  -1  -6   8 15425.6 1164.47  16
  -1  -6   9 18963.8 1351.35  16
   1  -6   9 16410.0 1300.00  16
   1   6   9 18609.7 1390.73  17
   1  -6  10 46894.4 1641.72  22
  -1   6  10 46075.5 1678.78  21
  -1   6  10 47582.1 1737.79   6
   1  -6  10 47041.4 1670.27   3
   1  -6  10 51603.0 2379.53  16
  -1  -6  10 46287.6 2196.51  16
   1   6  10 44087.7 1677.31   6
  -1  -6  10 46372.0 1658.53  22
   1   6  10 43869.3 2217.92  17
   1   6  11 48533.2 1836.97   6
   1  -6  11 47728.9 1736.54   3
  -1   6  11 50278.9 1859.79   6
   1  -6  11 47327.7 1683.68  22
  -1   6  11 49639.6 1807.20  21
  -1  -6  11 49037.7 2367.16  16
  -1  -6  11 47255.4 1672.56   3
   1   6  11 48545.7 1761.83  21
   1   6  11 47521.7 2373.51  17
  -1  -6  11 51673.1 1799.82  22
   1  -6  11 52126.2 2489.99  16
   1  -6  12 27052.6 1331.83   3
   1   6  12 25902.0 1802.94  17
  -1  -6  12 25643.2 1308.75  22
  -1  -6  12 26445.6 1283.47   3
   1   6  12 25950.1 1395.94   6
  -1  -6  12 25710.8 1801.90  16
   1  -6  12 30389.9 1979.35  16
   1  -6  12 26333.6 1293.48  22
  -1   6  12 24953.3 1328.75  21
  -1   6  12 25598.6 1383.35   6
   1   6  12 24026.9 1286.80  21
  -1   6  13 16667.9 1532.26  17
  -1   6  13 15260.8 1071.58  21
   1  -6  13 17774.4 1587.92  16
   1   6  13 17460.3 1122.28  21
   1  -6  13 18155.2 1119.30   3
  -1  -6  13 16852.4 1069.69  22
   1   6  13 17120.8 1168.12   6
   1   6  13 19261.6 1608.54  17
  -1  -6  13 16801.2 1509.29  16
   1  -6  13 17910.3 1081.36  22
  -1   6  13 17446.4 1178.98   6
   1  -6  14 7915.12 759.109   3
   1   6  14 8098.65 826.777   6
  -1   6  14 8576.33 828.409  21
  -1   6  14 6866.27 997.639  17
   1  -6  14 9658.84 1220.93  16
  -1  -6  14 8095.29 765.961  22
  -1  -6  14 5830.63 941.482  16
   1  -6  14 7732.37 711.055  22
  -1   6  14 7178.21 790.462   6
   1   6  14 6625.89 697.006  21
   1   6  14 7679.94 1032.49  17
   1  -6  15 23689.3 1218.50  22
  -1   6  15 23292.9 1340.76  21
   1   6  15 21992.6 1264.73  21
  -1  -6  15 23529.9 1261.03  22
   1   6  15 25458.7 1421.87   6
  -1   6  16 38618.2 1685.34  21
   1  -6  16 40256.4 1524.65  22
   1   6  16 38932.3 1664.29   3
  -1   6  16 38740.8 1632.31   3
   1   6  16 38796.6 1639.58  21
  -1  -6  16 36028.7 1497.06  22
  -1   6  17 39872.1 1557.71   3
  -1  -6  17 43136.6 1543.86  22
  -1   6  17 40759.7 1647.82  21
   1   6  17 46607.5 1726.71   3
   1   6  17 44322.8 1667.65  21
   1  -6  17 44551.0 1494.40  22
   1   6  18 19772.6 1029.96  21
   1  -6  18 21333.8 930.229  22
  -1   6  18 22128.0 1085.14   3
  -1   6  18 21101.1 1120.78  21
   1   6  18 22194.3 1122.70   3
  -1  -6  18 19653.1 959.026  22
  -1   6  19 8226.15 599.061   3
   1  -6  19 7837.73 621.921  23
   1   6  19 7657.69 585.974  21
  -1   6  19 7831.47 620.245  21
   1   6  19 8363.02 639.362   3
  -1  -6  19 8263.40 550.223  22
   1   6  20 4658.83 416.076   3
  -1  -6  20 4908.76 436.043  23
  -1   6  20 4211.17 362.928   3
   1  -6  20 5246.73 451.766  23
  -1  -6  21 485.880 144.042  23
   1  -6  21 531.770 148.490  23
   1  -7 -20 2469.37 278.771  20
  -1  -7 -20 2595.91 252.647  20
  -1   7 -20 1787.84 244.162  24
   1   7 -20 2424.60 273.498  24
   1  -7 -19 85.0683 155.959  20
  -1   7 -19 137.433 183.383  24
   1   7 -19-88.2070 142.192  24
  -1  -7 -19 149.847 147.105  20
  -1  -7 -18 948.952 253.674  20
   1   7 -18 975.095 254.802  20
   1   7 -18 1087.19 264.270  15
   1   7 -18 969.069 285.087  24
  -1   7 -18 822.022 265.484  24
   1  -7 -18 783.091 236.245  20
   1   7 -17 17771.0 1021.54  24
  -1   7 -17 17346.2 1017.76  24
   1  -7 -17 17580.7 1011.58  20
   1   7 -17 17295.6 976.213  15
  -1  -7 -17 19335.9 1036.68  20
   1   7 -17 15938.0 935.876  20
  -1  -7 -16 22575.5 1186.97  20
   1   7 -16 19444.5 1112.27  15
  -1   7 -16 22876.4 1233.00  24
  -1   7 -16 20153.1 1068.17  15
   1   7 -16 19936.4 1120.08  20
  -1   7 -16 20037.0 1061.43  20
   1   7 -16 23047.4 1240.72  24
   1  -7 -16 22417.7 1208.00  20
  -1  -7 -15 37017.4 1567.20  20
   1   7 -15 38740.6 1660.37  24
  -1   7 -15 35045.0 1479.42  15
   1  -7 -15 37558.8 1604.61  20
  -1   7 -15 36857.6 1624.09  24
   1   7 -15 34618.7 1536.54  20
  -1   7 -15 39120.1 1544.74  20
   1   7 -15 36259.4 1584.17  15
  -1   7 -14 32391.0 1547.12  24
  -1  -7 -14 33872.0 1541.27  20
   1  -7 -14 32560.6 1539.21  20
   1   7 -14 33170.8 1578.38  24
   1   7 -14 33604.1 1562.12  15
   1   7 -14 31506.0 1503.37  20
  -1   7 -14 32903.4 1468.82  20
  -1   7 -14 32953.6 1486.90  15
   1   7 -13 43314.0 1763.17  20
  -1  -7 -13 44556.3 1756.86  20
   1   7 -13 44042.6 1792.88  15
  -1   7 -13 42922.5 1702.69  15
  -1   7 -13 43212.4 1787.53  24
   1   7 -13 44313.0 1837.63  24
  -1   7 -13 45448.0 1732.94  20
  -1   7 -13 44107.3 2559.38   2
   1   7 -13 43216.7 2534.83   2
  -1  -7 -13 43810.3 2480.98  19
   1  -7 -13 45724.3 2457.25  19
   1  -7 -13 43188.4 1769.04  20
   1  -7 -12 29921.5 1459.75  20
  -1   7 -12 28757.5 1449.81  24
   1   7 -12 30414.6 1508.63  24
   1   7 -12 27864.2 1423.44  15
  -1   7 -12 30143.9 1424.47  15
   1  -7 -12 28788.3 1929.64  19
  -1   7 -12 27528.2 1996.31   2
  -1  -7 -12 27407.2 1934.14  19
   1   7 -12 28674.2 1434.63  20
   1   7 -12 25552.8 1909.07   2
  -1   7 -12 29037.5 1390.05  20
   1   7 -11 9249.24 824.312  24
   1   7 -11 9428.03 1132.76   2
   1  -7 -11 8470.50 1026.72  19
  -1  -7 -11 8624.63 1081.48  19
  -1   7 -11 8119.14 735.552  20
  -1   7 -11 9795.72 825.519  15
   1   7 -11 9176.18 823.078  15
  -1   7 -11 11187.7 1234.33   2
  -1   7 -11 10243.3 868.349  24
   1   7 -11 8875.79 803.580  20
   1   7 -10 15568.2 1023.49  20
   1   7 -10 15805.1 1031.46  24
  -1   7 -10 15906.1 1000.98  20
  -1   7 -10 15022.7 1003.77  24
   1   7 -10 16918.7 1073.79  15
   1   7 -10 16459.7 1438.41   2
   1  -7 -10 14953.8 1320.78  19
  -1  -7 -10 15318.0 1381.39  19
  -1   7 -10 15400.8 994.576  15
  -1   7 -10 14682.1 1375.16   2
   1   7  -9 7559.91 703.932  24
  -1   7  -9 5928.68 866.295   2
  -1   7  -9 6531.23 645.101  24
   1  -7  -9 6863.40 899.060  19
  -1  -7  -9 7373.56 943.669  19
   1   7  -9 6835.72 913.846   2
   1   7  -9 8648.55 749.783  20
   1   7  -9 7767.63 718.247  15
   1  -7  -8 3769.75 638.008  19
   1   7  -8 4049.79 691.227   2
  -1   7  -8 4643.20 736.953   2
  -1  -7  -8 3912.75 669.450  19
   1  -7  -7 40087.6 1952.75  19
  -1   7  -7 39185.9 1950.38   2
   1   7  -7 43862.8 2036.18   2
  -1  -7  -7 44023.9 2067.10  19
  -1  -7  -6 34308.6 1758.80  19
   1  -7  -6 33731.1 1728.45  19
   1   7  -6 30889.0 1637.71   2
  -1   7  -6 32453.2 1548.56  17
   1   7  -6 34438.0 1701.56  17
  -1   7  -6 34666.2 1751.29   2
  -1   7  -5 71536.3 2238.34  17
   1  -7  -5 71842.2 2426.59  19
   1   7  -5 70956.4 2360.05   2
   1   7  -5 69225.8 2318.91  17
  -1  -7  -5 72923.5 2463.65  19
  -1   7  -5 72620.1 2408.81   2
  -1   7  -4 78336.7 2283.78  17
   1   7  -4 78784.5 2371.04   2
  -1   7  -4 80936.7 2428.64   2
   1  -7  -4 82709.1 1828.66   1
   1   7  -4 79772.8 2444.95  17
  -1  -7  -4 79811.6 2499.85  19
   1  -7  -4 83688.6 2541.67  19
  -1   7  -3 81506.4 2341.60   2
  -1   7  -3 86198.3 2355.84  17
   1   7  -3 88305.7 2517.60  17
   1  -7  -3 85565.1 2509.80  19
  -1  -7  -3 85704.3 2502.78  19
   1  -7  -3 83246.6 1823.41   1
   1   7  -3 86067.4 2347.68   2
  -1  -7  -2 72632.4 2252.35  19
   1   7  -2 73030.4 2052.99   2
  -1   7  -2 70240.4 2106.49  17
  -1   7  -2 69610.4 2061.80   2
   1  -7  -2 75099.6 2309.04  19
   1  -7  -2 74163.5 1702.25   1
   1   7  -2 69979.7 2196.06  17
   1  -7  -1 20167.8 901.303   1
   1   7  -1 19397.1 1145.93  17
  -1   7  -1 19242.2 1052.27   2
  -1  -7  -1 19510.9 1162.21  19
   1   7  -1 20384.1 1033.95   2
   1  -7  -1 22606.1 1258.92  19
  -1   7  -1 18130.2 1077.65  17
   1  -7   0 21038.4 1207.60  19
   1   7   0 19201.4 1157.16  17
   1  -7   0 20029.1 929.603   1
   1   7   0 19499.0 965.356   2
  -1   7   0 20502.2 1138.97  17
  -1  -7   0 20439.9 1171.02  19
  -1   7   1 19207.6 1134.46  17
   1   7   1 18150.9 1131.05  17
   1   7   1 19022.6 921.872   2
  -1  -7   1 20629.0 1161.76  19
   1  -7   1 17745.7 1120.87  19
   1  -7   2 80924.0 2283.60   9
  -1   7   2 75975.9 2288.10  17
   1   7   2 79314.2 2360.28  17
  -1  -7   2 80323.1 2300.65  19
   1  -7   2 79688.8 2349.78  19
  -1  -7   2 78300.0 2135.90   9
  -1  -7   3 76015.3 2157.31   9
   1  -7   3 80221.1 2403.90  19
   1  -7   3 79718.9 2338.33   9
   1   7   3 77095.4 2394.23  17
  -1   7   3 79720.0 2392.25  17
  -1  -7   3 75303.4 2272.39  19
  -1  -7   4 83601.1 2390.93   9
   1  -7   4 84263.3 2530.48  19
   1   7   4 83821.9 2574.98  17
   1  -7   4 81890.7 2467.94   9
  -1   7   4 78394.7 2454.10  17
  -1  -7   4 82697.7 2424.97  19
  -1  -7   5 75021.4 2380.11   9
   1  -7   5 76546.0 2510.94   9
   1   7   5 75059.9 2517.72  17
   1  -7   5 74340.4 2423.57  16
  -1   7   5 77209.1 2529.96  17
  -1  -7   5 77819.1 2416.63  16
  -1  -7   6 26737.3 1253.61  18
   1   7   6 30458.4 1679.41  17
   1  -7   6 27684.4 1546.93  16
  -1  -7   6 29042.6 1538.71  16
  -1   7   6 27894.8 1584.16  17
   1  -7   6 25623.5 1523.73   9
   1  -7   7 40605.4 1947.75  16
   1   7   7 41880.8 2036.73  17
  -1  -7   7 41624.9 1916.71  16
  -1   7   7 44286.0 2089.20  17
  -1  -7   7 38360.0 1544.99  18
   1   7   8 6321.51 845.770  17
  -1   7   8 5062.47 744.632  17
  -1  -7   8 6693.49 820.202  16
   1  -7   8 5494.71 768.451  16
  -1  -7   9 8219.07 943.367  16
  -1   7   9 7994.85 730.747   6
   1   7   9 7500.60 961.621  17
  -1   7   9 7600.99 976.875  17
  -1  -7   9 7765.32 683.271  22
   1  -7   9 9006.53 737.602  22
  -1   7   9 8682.49 734.910  21
   1  -7   9 7191.93 900.202  16
   1   7   9 7208.44 695.618   6
  -1  -7  10 17180.3 1049.71  22
   1  -7  10 15836.1 999.807  22
   1  -7  10 19175.9 1523.36  16
  -1   7  10 15989.4 1044.80   6
   1   7  10 16611.3 1068.35   6
  -1   7  10 17302.5 1063.58  21
  -1  -7  10 15123.9 1318.72  16
   1   7  10 17254.2 1058.22  21
   1   7  10 14697.0 1355.61  17
  -1   7  10 16054.3 1414.09  17
   1   7  11 7079.29 1008.60  17
  -1   7  11 7896.64 761.891   6
  -1   7  11 7222.09 987.339  17
  -1  -7  11 7308.61 966.342  16
   1  -7  11 6902.38 953.503  16
   1   7  11 7629.80 730.761  21
  -1   7  11 9103.22 811.638  21
   1   7  11 7421.85 762.525   6
   1  -7  11 6812.45 683.798  22
  -1  -7  11 8020.00 750.515  22
  -1   7  12 29316.5 1500.74   6
  -1  -7  12 30204.6 1447.04  22
  -1   7  12 29232.5 1458.53  21
   1   7  12 28452.5 1966.00  17
   1  -7  12 28717.9 1972.96  16
   1  -7  12 30238.5 1414.48  22
  -1  -7  12 29625.9 1952.41  16
   1   7  12 28921.9 1506.11   6
  -1   7  12 29654.2 2030.48  17
   1   7  12 30053.1 1449.41  21
  -1  -7  13 46303.8 2508.41  16
  -1   7  13 41822.9 1838.36   6
   1  -7  13 46645.5 2577.22  16
   1   7  13 44971.6 1904.88   6
  -1  -7  13 45074.1 1777.53  22
   1   7  13 42304.4 2431.92  17
   1  -7  13 43806.6 1707.78  22
  -1   7  13 43226.9 1804.02  21
  -1   7  13 44628.2 2513.47  17
   1   7  13 43603.0 1774.33  21
  -1   7  14 34444.5 1665.89   6
   1  -7  14 34261.6 1498.96  22
   1   7  14 35744.8 1693.03   6
   1   7  14 35396.5 1609.65  21
  -1  -7  14 33544.9 1533.08  22
  -1   7  14 33207.5 1588.02  21
   1  -7  15 35168.2 1476.04  22
   1   7  15 40697.3 1769.76   6
  -1   7  15 38837.8 1726.21   6
  -1   7  15 38137.1 1680.37  21
  -1  -7  15 36539.7 1550.28  22
   1   7  15 37146.9 1607.50  21
   1  -7  16 20909.1 1082.04  22
  -1   7  16 20207.9 1202.27  21
   1   7  16 21313.4 1173.73  21
   1   7  16 22472.0 1244.25   3
  -1  -7  16 19685.6 1100.72  22
  -1   7  16 22027.4 1211.60   3
   1  -7  17 18569.3 932.875  22
  -1   7  17 19645.2 1084.44   3
  -1   7  17 20478.4 1124.48  21
   1   7  17 17981.2 1058.44   3
  -1  -7  17 20067.7 1027.45  22
   1   7  17 18069.9 1018.50  21
   1   7  18 1271.29 296.270   3
   1   7  18 836.262 237.810  21
  -1   7  18 1019.94 289.467   3
  -1   7  18 897.332 249.091  21
  -1  -7  18 826.553 230.511  22
   1  -7  18 523.834 173.044  22
  -1   7  19-175.846 157.722  21
   1  -7  19-127.853 175.903  23
  -1   7  19 73.8881 153.036   3
   1   7  19 101.923 157.948   3
  -1  -7  19 110.305 149.550  22
  -1  -7  20 1155.38 205.508  23
  -1   7  20 1005.90 171.578   3
   1   7  20 1137.13 202.801   3
   1  -7  20 1093.92 206.689  23
  -1   8 -20 10835.0 491.636  24
  -1  -8 -19 19357.6 743.613  20
   1  -8 -19 21817.7 833.235  20
  -1   8 -19 20841.4 838.721  24
   1   8 -19 19736.6 804.037  24
  -1   8 -18 19599.1 929.564  24
   1   8 -18 17743.5 878.365  24
  -1  -8 -18 19437.0 877.072  20
   1  -8 -18 18329.7 889.614  20
  -1   8 -17 43724.1 1521.34  24
   1   8 -17 44183.8 1519.54  24
  -1  -8 -17 46427.9 1512.77  20
   1  -8 -17 43428.9 1494.65  20
   1   8 -16 31085.8 1327.47  20
   1   8 -16 31891.1 1351.62  15
  -1  -8 -16 35383.5 1431.99  20
  -1   8 -16 35154.1 1460.99  24
   1   8 -16 31497.7 1397.14  24
   1  -8 -16 34734.1 1449.43  20
  -1   8 -15 23370.5 1168.54  15
  -1   8 -15 21093.7 1107.83  20
   1   8 -15 22292.9 1090.63  12
   1  -8 -15 24377.8 1278.12  20
   1   8 -15 22350.2 1215.71  20
   1   8 -15 23562.4 1250.74  15
  -1  -8 -15 23686.4 1242.69  20
  -1   8 -15 21901.4 1225.19  24
   1   8 -15 21928.8 1238.05  24
  -1   8 -14 1872.06 418.187  15
   1   8 -14 2764.77 509.017  24
  -1   8 -14 1883.44 378.591  20
   1   8 -14 2450.07 479.833  15
  -1   8 -14 1694.68 421.671  24
  -1  -8 -14 1519.87 357.127  20
   1   8 -14 1859.45 418.130  20
   1  -8 -14 2313.66 442.322  20
  -1   8 -13 3145.58 448.319  20
  -1   8 -13 2287.43 463.448  24
   1   8 -13 2940.15 473.457  15
  -1   8 -13 1734.08 389.084  15
   1  -8 -13 2159.20 440.690  20
   1   8 -13 3466.03 534.146  24
  -1  -8 -13 2734.53 444.188  20
   1   8 -13 2699.45 483.492  20
  -1   8 -12 5457.32 906.166   2
   1   8 -12 6459.43 718.772  20
  -1   8 -12 6694.31 690.407  20
   1  -8 -12 6156.72 676.453  20
  -1   8 -12 6135.89 665.097  15
  -1  -8 -12 7758.50 1067.76  19
   1  -8 -12 6715.37 961.142  19
  -1   8 -12 7345.82 751.647  24
   1   8 -12 5674.38 663.884  15
   1   8 -12 6804.44 1018.71   2
   1   8 -12 6791.62 745.171  24
  -1   8 -11 22633.7 1157.39  12
   1   8 -11 21967.3 1277.59  15
   1  -8 -11 23543.8 1783.12  19
   1   8 -11 23368.0 1798.33   2
  -1   8 -11 22142.8 1776.80   2
   1   8 -11 20163.3 1214.83  20
  -1   8 -11 21981.4 1269.28  24
  -1  -8 -11 21715.1 1735.36  19
  -1   8 -11 23081.5 1267.85  15
   1   8 -11 22914.7 1299.92  24
  -1   8 -11 22611.2 1245.75  20
   1   8 -10 51827.0 1916.75  20
  -1   8 -10 56456.5 1812.48  12
  -1  -8 -10 52704.0 2640.82  19
  -1   8 -10 54681.1 2711.69   2
  -1   8 -10 52303.5 1905.57  24
   1   8 -10 57143.7 2020.16  15
  -1   8 -10 53006.0 1864.59  20
  -1   8 -10 56378.6 1929.80  15
   1   8 -10 52891.1 1941.06  24
   1  -8 -10 53319.1 2624.05  19
   1   8 -10 55690.8 2702.60   2
  -1   8  -9 12957.0 1285.80   2
  -1  -8  -9 15938.3 1416.24  19
  -1   8  -9 12391.6 900.276  20
   1   8  -9 13863.1 988.451  24
   1   8  -9 14650.0 1020.20  15
  -1   8  -9 15123.3 932.800  12
   1   8  -9 14171.3 1325.94   2
  -1   8  -9 13856.4 958.412  24
   1  -8  -9 14868.4 915.636  22
  -1   8  -9 14348.5 961.012  15
   1  -8  -9 15064.0 1369.91  19
   1   8  -9 14725.2 1010.29  20
  -1  -8  -8 29927.5 1883.77  19
   1   8  -8 31154.2 1433.67  15
   1   8  -8 29380.7 1368.82  24
   1   8  -8 27582.3 1795.64   2
   1  -8  -8 30405.3 1279.29  22
  -1   8  -8 27949.1 1804.71   2
   1   8  -8 30861.8 1427.17  20
  -1   8  -8 28996.3 1343.44  15
   1  -8  -8 30220.3 1870.80  19
  -1   8  -8 30614.9 1298.31  12
  -1   8  -8 34611.8 1460.51  24
  -1   8  -8 29464.7 1356.51  20
   1   8  -7 26492.4 1253.68  24
   1   8  -7 27405.4 1701.26   2
  -1  -8  -7 26270.9 1714.72  19
   1  -8  -7 25845.7 1674.70  19
  -1   8  -7 26646.0 1699.06   2
  -1   8  -6 30382.0 1742.25   2
   1  -8  -6 29320.0 1736.37  19
  -1   8  -6 29482.9 1587.70  17
   1   8  -6 29875.6 1693.51   2
   1   8  -6 28002.9 1649.34  17
  -1  -8  -6 28599.5 1729.79  19
   1  -8  -5 21001.5 1424.34  19
  -1   8  -5 20038.4 1364.40   2
  -1   8  -5 18234.5 1233.83  17
   1   8  -5 20612.5 1374.53  17
  -1  -8  -5 19969.3 1397.75  19
   1   8  -5 20219.5 1353.80   2
  -1   8  -4 172.956 281.922   2
  -1  -8  -4 363.113 258.007  19
   1  -8  -4 405.144 345.701  19
   1   8  -4 209.097 187.299   2
  -1   8  -4 547.210 258.502  17
   1   8  -4 231.530 215.915  17
   1   8  -3 2513.76 515.792  17
  -1  -8  -3 2598.14 543.436  19
  -1   8  -3 2238.65 470.722   2
   1  -8  -3 2395.13 526.783  19
   1   8  -3 2642.60 487.978   2
  -1   8  -3 2768.70 495.543  17
  -1   8  -2 35228.4 1649.88  17
   1  -8  -2 33227.2 1682.89  19
   1   8  -2 30817.6 1464.67   2
   1   8  -2 34721.4 1697.31  17
  -1   8  -2 36708.2 1638.35   2
  -1  -8  -2 35693.4 1733.73  19
  -1  -8  -1 37719.3 1749.84  19
  -1   8  -1 35729.1 1653.01  17
  -1   8  -1 34312.4 1534.85   2
   1  -8  -1 34051.1 1685.80  19
   1   8  -1 36747.5 1734.37  17
   1   8  -1 33463.4 1459.96   2
  -1  -8   0 33167.3 1626.73  19
   1   8   0 32843.1 1646.76  17
  -1   8   0 35729.0 1659.84  17
   1  -8   0 34893.9 1690.23  19
   1   8   0 34296.7 1409.63   2
  -1   8   0 31827.4 1428.86   2
  -1   8   1 34215.6 1647.20  17
   1   8   1 33414.1 1329.82   2
   1   8   1 32532.1 1629.49  17
  -1  -8   1 32396.2 1599.75  19
   1  -8   1 37843.7 1767.75  19
   1  -8   2 32922.6 1593.77   9
  -1   8   2 33005.9 1648.46  17
  -1  -8   2 35263.4 1672.72  19
  -1  -8   2 30529.3 1468.17   9
   1   8   2 33026.9 1301.85   2
   1   8   2 34111.7 1708.73  17
   1  -8   2 33826.6 1672.85  19
  -1  -8   3 4040.92 557.415   9
   1   8   3 4011.77 616.332  17
   1  -8   3 4627.84 675.270  19
  -1   8   3 4922.64 668.435  17
   1  -8   3 3891.45 598.834   9
  -1  -8   3 3771.27 579.367  19
   1   8   4 741.805 361.466  17
   1  -8   4 795.675 340.399   9
  -1  -8   4 109.736 236.234   9
  -1  -8   4 38.2737 262.204  19
   1  -8   4 101.212 251.578  19
  -1   8   4 553.918 353.088  17
   1  -8   5 16887.8 1251.02  16
   1  -8   5 18383.9 1320.01   9
  -1   8   5 19134.7 1370.31  17
   1   8   5 18445.4 1361.97  17
  -1  -8   5 16801.4 1222.97   9
  -1  -8   5 17476.7 1233.70  16
  -1  -8   6 26155.4 1567.15  16
  -1  -8   6 22440.6 1220.69  18
   1  -8   6 21543.5 1503.63   9
   1  -8   6 25418.7 1582.43  16
  -1   8   6 23006.6 1559.36  17
   1   8   6 23533.1 1569.62  17
  -1  -8   7 29272.3 1720.87  16
   1  -8   7 32049.2 1838.57  16
  -1   8   7 30562.4 1858.02  17
   1   8   7 31784.4 1373.81   5
   1   8   7 28046.5 1788.37  17
  -1  -8   7 31270.7 1342.66  22
  -1   8   7 31862.2 1395.03   6
   1  -8   7 30555.1 1323.78  22
   1   8   7 30178.2 1362.11   6
  -1   8   8 24030.5 1250.67   6
   1   8   8 24878.5 1218.85  21
   1   8   8 25114.8 1749.84  17
  -1   8   8 27103.4 1309.95  21
  -1  -8   8 24147.4 1623.91  16
   1  -8   8 24558.0 1224.40  22
  -1   8   8 23959.6 1696.95  17
  -1  -8   8 25204.0 1236.13  22
   1  -8   8 24587.8 1667.93  16
   1   8   8 25268.7 1293.96   6
   1   8   9 19134.2 1105.28  21
  -1   8   9 18685.8 1121.97  21
   1   8   9 19989.6 1188.97   6
  -1   8   9 18918.8 1156.68   6
  -1  -8   9 19983.8 1516.25  16
   1  -8   9 20076.8 1138.40  22
  -1  -8   9 19441.3 1130.69  22
   1   8   9 19046.8 1559.63  17
  -1   8   9 20720.5 1635.59  17
   1  -8   9 21738.2 1619.31  16
  -1  -8  10 49450.5 1826.09  22
  -1  -8  10 48842.7 2453.44  16
  -1   8  10 48879.2 1889.86   6
   1   8  10 52814.1 1971.77   6
   1  -8  10 52422.0 2586.91  16
   1   8  10 49312.7 2599.72  17
   1  -8  10 48921.6 1785.10  22
  -1   8  10 46616.4 2522.97  17
   1   8  10 47726.0 1780.70  21
  -1   8  10 49322.2 1856.42  21
  -1  -8  11 25099.9 1825.89  16
  -1  -8  11 23225.4 1277.25  22
   1   8  11 22680.5 1818.86  17
   1  -8  11 27014.4 1923.28  16
   1   8  11 26265.6 1435.27   6
  -1   8  11 24186.5 1344.02  21
   1   8  11 25864.9 1345.72  21
  -1   8  11 26810.6 1439.75   6
   1  -8  11 26702.1 1345.98  22
  -1   8  11 22651.3 1803.55  17
  -1   8  12 9809.39 905.171   6
   1   8  12 10744.8 963.139   6
  -1   8  12 12382.8 977.981  21
   1   8  12 10204.2 1229.75  17
   1   8  12 11484.1 911.228  21
   1  -8  12 10408.0 1188.00  16
  -1  -8  12 10753.7 881.997  22
  -1   8  12 10872.4 1263.61  17
  -1  -8  12 10889.8 1230.23  16
   1  -8  12 12065.7 907.759  22
  -1  -8  13 2130.30 427.629  22
   1  -8  13 1540.62 386.939  22
   1   8  13 771.793 294.907  21
   1   8  13 2037.83 495.336   6
  -1   8  13 853.505 302.977   6
  -1   8  13 1538.79 405.947  21
   1   8  14 1779.95 431.206   6
   1   8  14 1206.17 333.957  21
  -1  -8  14 1341.08 346.988  22
   1  -8  14 1659.53 375.232  22
  -1   8  14 1207.18 335.752  21
  -1   8  14 2151.29 485.103   6
  -1   8  15 25100.5 1332.77  21
   1  -8  15 25677.2 1237.24  22
  -1  -8  15 27094.5 1315.87  22
  -1   8  15 28676.5 1465.76   6
   1   8  15 26887.8 1317.36  21
   1   8  15 27561.9 1442.96   6
   1   8  16 33341.9 1382.90  21
  -1  -8  16 32927.6 1354.99  22
   1   8  16 35035.4 1509.42   3
  -1   8  16 35255.8 1479.79   3
  -1   8  16 31484.9 1410.15  21
   1  -8  16 33291.0 1309.25  22
   1   8  17 44323.8 1554.19   3
  -1  -8  17 41371.4 1384.14  22
  -1   8  17 40970.0 1476.83  21
  -1   8  17 42175.3 1492.49   3
   1  -8  17 40598.3 1299.54  22
   1   8  17 41223.8 1406.42  21
   1  -8  18 18679.3 896.813  23
   1   8  18 16353.0 766.440  21
   1   8  18 19490.3 942.615   3
  -1   8  18 18691.6 889.657   3
  -1  -8  18 17114.9 789.081  22
   1  -8  18 16763.9 714.353  22
  -1   8  18 17222.3 863.020  21
  -1  -8  19 20346.4 695.489  22
   1   8  19 22524.5 873.284   3
  -1  -8  19 23192.9 867.133  23
  -1   8  19 20685.1 786.440   3
   1  -8  19 22316.3 844.235  23
  -1   8  19 20004.3 763.787  21
   1  -8  20 10394.6 470.871  23
  -1  -8  20 10535.9 481.514  23
   1  -9 -19 261.215 112.940  20
   1   9 -19 26.5465 101.724  24
  -1   9 -19-54.4721 117.363  24
   1   9 -18 2388.90 320.257  24
  -1   9 -18 2127.57 304.464  24
  -1  -9 -18 1561.29 249.161  20
   1  -9 -18 1722.07 264.862  20
   1  -9 -17 3756.61 428.758  20
  -1  -9 -17 3725.18 413.713  20
  -1   9 -17 3746.31 441.724  24
   1   9 -17 3120.89 408.521  24
   1   9 -16 20438.2 1061.47  24
  -1  -9 -16 19941.6 1028.73  20
   1  -9 -16 19048.6 1022.66  20
  -1   9 -16 20545.3 1064.54  24
   1  -9 -15 23193.0 1201.78  20
   1   9 -15 24283.6 1247.62  24
   1   9 -15 22117.0 1016.31  12
  -1  -9 -15 23734.4 1195.99  20
  -1   9 -15 23492.8 1213.60  24
   1   9 -14 48159.2 1623.40  12
  -1   9 -14 52392.3 1877.06  24
  -1  -9 -14 51549.2 1837.46  20
   1   9 -14 52900.1 1907.12  24
   1  -9 -14 51830.1 1865.54  20
   1   9 -13 24489.1 1328.78  20
   1  -9 -13 27927.4 1410.61  20
   1   9 -13 27665.9 1413.31  15
  -1   9 -13 27337.9 1403.09  24
  -1  -9 -13 27424.4 1385.75  20
   1   9 -13 27468.8 1420.91  24
   1   9 -13 27898.8 1302.53  12
   1   9 -12 11786.0 952.648  24
  -1   9 -12 10711.7 896.028  24
   1   9 -12 8627.07 815.561  20
   1   9 -12 9310.88 783.841  12
   1  -9 -12 9171.38 846.022  20
   1   9 -12 8432.74 813.201  15
   1   9 -11 2438.94 445.044  20
  -1   9 -11 2766.67 435.160  12
  -1   9 -11 2366.04 460.490  24
   1  -9 -11 2324.11 591.889  19
   1   9 -11 2922.43 503.646  24
   1   9 -11 2862.58 462.641  12
   1   9 -11 2658.85 497.002  15
   1   9 -10 6954.70 747.949  24
  -1   9 -10 6908.46 719.863  24
  -1   9 -10 5864.95 929.652   2
  -1  -9 -10 6695.30 1001.79  19
   1   9 -10 6382.03 924.298   2
   1   9 -10 6110.61 647.341  12
   1   9 -10 7134.00 757.032  20
   1  -9 -10 5527.37 879.557  19
   1   9 -10 6366.56 705.868  15
  -1   9 -10 6997.84 665.364  12
   1  -9  -9 5201.40 564.469  22
   1  -9  -9 5257.90 862.971  19
  -1   9  -9 3621.90 697.895   2
   1   9  -9 5753.32 652.403  24
   1   9  -9 4914.28 833.898   2
  -1   9  -9 4568.65 582.087  24
  -1   9  -9 5104.54 566.300  12
   1   9  -9 5172.72 627.519  15
   1   9  -9 5402.88 604.776  12
  -1  -9  -9 4787.15 856.205  19
   1   9  -9 4142.90 568.829  20
  -1   9  -8 32205.7 2030.37   2
   1  -9  -8 32753.0 1379.96  22
   1   9  -8 32022.5 1998.26   2
   1  -9  -8 31902.0 2036.18  19
  -1   9  -8 33144.7 1478.26  24
   1   9  -8 33333.8 1500.84  24
   1   9  -8 32882.7 1460.19  12
  -1  -9  -8 36789.6 2195.44  19
  -1   9  -8 33074.8 1403.47  12
  -1  -9  -7 44922.1 2381.14  19
  -1   9  -7 44722.3 2303.09   2
   1   9  -7 47437.9 1751.30  24
  -1   9  -7 47797.0 1669.24  12
  -1  -9  -7 44310.9 1513.36  22
   1  -9  -7 46429.1 1620.33  22
   1  -9  -7 48032.4 2442.13  19
   1   9  -7 43778.5 1652.26  12
   1   9  -7 43781.0 2239.47   2
  -1   9  -7 47053.0 1705.36  24
   1  -9  -6 20711.3 1074.28  22
   1   9  -6 19839.3 1460.43   2
  -1   9  -6 19586.2 1478.32   2
   1   9  -6 21406.5 1540.84  17
  -1   9  -6 21030.6 1108.48  24
  -1  -9  -6 18218.6 1488.49  19
  -1   9  -6 20636.9 1434.33  17
  -1  -9  -6 22157.5 1064.09  22
   1   9  -6 20649.4 1129.33  12
   1  -9  -6 19376.7 1526.60  19
   1   9  -6 22279.8 1170.43  24
  -1   9  -6 18932.5 1039.37  12
   1   9  -5 43923.1 2083.82   2
  -1   9  -5 40704.2 2057.98   2
   1  -9  -5 42975.7 1504.96  22
   1   9  -5 42545.6 2111.16  17
  -1   9  -5 41489.9 1994.22  17
   1   9  -5 42702.1 1579.00  12
   1  -9  -5 38399.0 2093.57  19
  -1  -9  -5 38708.8 2104.63  19
   1   9  -5 41693.9 1554.60  24
  -1  -9  -4 50799.7 2349.89  19
  -1   9  -4 52450.7 2253.15   2
   1   9  -4 45818.3 2171.35  17
   1   9  -4 50576.4 2156.15   2
  -1   9  -4 50456.4 2171.11  17
   1  -9  -4 50778.5 2350.68  19
   1   9  -3 100684. 3174.41  17
  -1   9  -3 96065.2 2983.83  17
  -1   9  -3 92834.2 2891.24   2
   1  -9  -3 98538.4 3210.42  19
   1   9  -3 97943.1 2908.55   2
  -1  -9  -3 98307.5 3193.61  19
  -1  -9  -2 33715.7 1828.17  19
  -1   9  -2 36760.7 1838.80  17
   1   9  -2 35675.0 1867.33  17
   1   9  -2 37031.6 1715.65   2
  -1   9  -2 33391.2 1678.20   2
   1  -9  -2 31444.6 1790.16  19
   1  -9  -1 5028.29 712.473  19
   1   9  -1 5027.92 623.593   2
  -1   9  -1 6108.31 716.984   2
  -1   9  -1 6107.06 754.844  17
   1   9  -1 5886.84 774.700  17
  -1  -9  -1 4772.90 713.482  19
  -1  -9   0 461.306 320.813  19
  -1   9   0 484.837 239.503   2
  -1   9   0 457.917 263.308  17
   1   9   0 47.9116 181.880  17
   1  -9   0 635.886 328.315  19
  -1  -9   1 7426.16 803.287   9
  -1   9   1 9277.17 948.594  17
   1   9   1 9315.66 967.419  17
  -1  -9   1 7295.31 832.659  19
   1  -9   1 7507.45 862.307  19
   1  -9   1 9930.77 955.148   9
  -1   9   1 7517.13 756.325   2
  -1  -9   2 31424.4 1723.54  19
  -1  -9   2 31591.2 1641.26   9
   1  -9   2 31414.5 1762.46  19
   1   9   2 33570.8 1835.95  17
   1  -9   2 33215.6 1750.85   9
  -1   9   2 30870.1 1733.02  17
   1  -9   3 107005. 3201.84   9
   1  -9   3 97863.1 3144.27  19
  -1  -9   3 106583. 3184.23  19
  -1   9   3 104390. 3241.60  17
   1   9   3 98838.4 3209.73  17
  -1  -9   3 102738. 3020.69   9
  -1  -9   4 56524.6 2307.97   9
   1  -9   4 59100.4 2443.97   9
   1   9   4 59455.5 2544.44  17
   1  -9   4 59542.5 2485.46  19
  -1   9   4 61197.9 2538.21  17
  -1  -9   4 57449.3 2377.33  19
   1  -9   5 34283.1 1920.90   9
   1   9   5 34155.6 1975.84  17
  -1  -9   5 31942.7 1798.51   9
  -1  -9   5 32102.2 1807.17  16
  -1   9   5 36978.6 1470.48  21
  -1   9   5 34267.7 1966.42  17
  -1  -9   5 33018.2 1381.39  22
   1  -9   5 33881.7 1888.93  16
  -1   9   5 36118.8 1449.91   5
   1   9   5 35388.0 1455.30   5
   1  -9   5 35009.2 1425.54  22
  -1  -9   6 23485.9 1593.33  16
   1  -9   6 23195.1 1188.77  22
  -1  -9   6 21358.0 1137.11  22
   1  -9   6 19408.9 1513.41   9
   1  -9   6 22854.3 1598.48  16
  -1   9   6 20907.8 1139.43  21
  -1   9   6 18823.5 1505.31  17
   1   9   6 21053.5 1140.32   5
   1   9   6 20793.9 1099.65  21
  -1   9   6 21897.5 1173.83   5
  -1   9   6 20322.2 1147.57   6
   1   9   6 22027.0 1625.73  17
   1   9   7 38313.7 1588.36   5
   1  -9   7 41655.3 1618.03  22
   1   9   7 38336.5 2226.32  17
  -1  -9   7 38652.5 1574.29  22
   1   9   7 39409.3 1637.99   6
  -1   9   7 42056.7 2288.45  17
  -1  -9   7 38300.2 2068.52  16
  -1   9   7 40216.8 1610.62  21
   1   9   7 40932.7 1581.00  21
   1  -9   7 35203.1 2038.69  16
  -1   9   7 39926.5 1637.46   6
   1   9   8 35073.6 1497.34  21
  -1   9   8 34528.2 2147.62  17
   1  -9   8 36905.1 2134.16  16
   1  -9   8 34460.6 1506.25  22
  -1  -9   8 35691.5 1539.03  22
   1   9   8 36972.3 2234.99  17
  -1   9   8 37125.5 1569.76  21
   1   9   8 37100.7 1637.22   6
  -1   9   8 35805.1 1585.31   6
  -1  -9   8 35812.0 2064.03  16
   1  -9   9 2650.97 459.393  22
  -1   9   9 2409.23 447.597  21
  -1  -9   9 2268.82 566.983  16
  -1  -9   9 2592.28 472.040  22
  -1   9   9 3133.74 681.977  17
   1   9   9 2308.95 483.626   6
   1  -9   9 1877.80 541.245  16
  -1   9   9 2655.11 454.138   6
   1   9   9 3505.88 523.361  21
  -1   9  10 5769.26 933.028  17
   1   9  10 6258.37 734.638   6
  -1   9  10 6096.72 676.918  21
  -1  -9  10 6915.76 711.796  22
  -1  -9  10 5614.23 865.315  16
   1  -9  10 6693.32 983.012  16
   1   9  10 5400.73 623.526  21
   1   9  10 7309.60 1096.79  17
   1  -9  10 6494.51 694.284  22
  -1   9  10 5830.40 705.905   6
   1   9  11 2279.29 703.098  17
   1   9  11 2101.08 402.180  21
  -1  -9  11 1820.96 541.510  16
  -1   9  11 1656.35 425.428   6
   1  -9  11 1124.73 425.250  16
  -1   9  11 940.937 319.671  21
   1  -9  11 1229.67 311.268  22
  -1  -9  11 2154.31 470.957  22
   1   9  11 2263.39 469.023   6
  -1   9  12 15536.9 1127.03   6
   1  -9  12 15629.2 1040.15  22
  -1  -9  12 15109.6 1053.80  22
   1   9  12 14098.4 1064.09   6
   1   9  12 14185.8 1012.91  21
  -1   9  12 15885.4 1103.76  21
  -1  -9  13 29286.3 1415.68  22
   1   9  13 27125.4 1354.70  21
  -1   9  13 29960.5 1526.95   6
  -1   9  13 27785.3 1428.86  21
   1   9  13 30170.0 1550.14   6
   1  -9  13 28332.9 1364.68  22
  -1   9  14 55722.2 1951.45  21
  -1  -9  14 59553.1 1947.45  22
  -1   9  14 58270.2 2075.96   6
   1   9  14 52516.1 1806.80  21
   1  -9  14 54003.8 1813.54  22
   1   9  14 57561.3 2073.31   6
  -1   9  15 27235.7 1365.92   6
  -1  -9  15 25840.9 1227.19  22
   1   9  15 30327.3 1461.37   6
  -1   9  15 25327.2 1256.64  21
   1  -9  15 26724.2 1211.33  22
   1   9  15 26872.1 1228.33  21
  -1  -9  16 21040.4 1021.48  22
  -1   9  16 19310.9 1029.26  21
  -1   9  16 19385.2 1050.53   3
   1  -9  16 18661.4 923.956  22
   1   9  16 21129.6 1110.71   3
   1   9  16 17975.2 925.137  21
  -1   9  17 3911.35 449.112   3
   1  -9  17 3559.07 372.889  22
   1  -9  17 3558.14 409.990  23
   1   9  17 3106.86 413.741   3
  -1   9  17 2700.83 366.933  21
  -1  -9  17 3241.00 386.424  22
   1  -9  18 2216.94 290.767  23
  -1  -9  18 1754.85 251.194  22
   1   9  18 2292.04 325.068   3
   1  -9  18 1757.25 234.731  22
  -1   9  18 2121.38 297.505   3
  -1   9  18 2058.42 267.522  21
  -1  -9  19 11.2889 111.558  23
   1  -9  19 182.322 102.437  23
   1   9  19-11.5416 103.629   3
  -1  10 -18 25250.6 826.731  24
   1 -10 -18 26149.7 827.874  20
   1  10 -18 25296.9 830.531  24
  -1 -10 -18 25353.8 772.432  20
   1 -10 -17 18857.8 833.083  20
  -1  10 -17 17783.4 816.516  24
   1  10 -17 17424.2 811.234  24
  -1 -10 -17 17111.3 770.783  20
   1  10 -16 6791.68 587.706  24
  -1 -10 -16 6100.32 536.738  20
  -1  10 -16 6068.91 542.774  24
   1 -10 -16 5973.23 549.954  20
   1 -10 -15 3748.86 498.245  20
   1  10 -15 3231.35 465.350  24
  -1 -10 -15 2841.42 426.129  20
  -1  10 -15 2671.74 408.886  24
  -1 -10 -14 474.165 245.397  20
   1  10 -14 217.168 244.532  24
  -1  10 -14 370.349 266.016  24
   1  10 -14 286.941 183.132  12
   1 -10 -14 220.203 257.605  20
  -1  10 -13 1442.77 365.279  24
  -1 -10 -13 829.336 299.460  20
   1  10 -13 880.758 322.140  24
   1  10 -13 373.122 211.422  12
   1 -10 -13 731.701 315.233  20
   1 -10 -12 2767.74 484.908  20
  -1  10 -12 3292.70 521.217  24
   1  10 -12 2933.06 448.412  12
   1  10 -12 4474.73 613.320  24
   1  10 -11 11100.6 863.553  12
  -1  10 -11 11011.6 898.663  24
  -1  10 -11 10249.8 781.147  12
   1  10 -11 11791.5 949.673  24
  -1  10 -10 38196.7 1528.27  12
   1  10 -10 39796.8 1625.34  12
  -1  10 -10 42766.8 1757.98  24
   1  10 -10 39455.4 1729.81  24
  -1  10  -9 50017.1 1774.31  12
   1 -10  -9 50592.5 1766.10  22
   1 -10  -9 53171.2 2779.05  19
   1  10  -9 49145.7 1817.68  12
  -1  10  -9 51291.1 2674.54   2
  -1  10  -9 52632.1 1927.55  24
  -1 -10  -9 48024.7 2658.93  19
   1  10  -9 49635.9 1929.57  24
  -1 -10  -8 76816.0 2077.79  22
   1 -10  -8 75596.9 3268.49  19
  -1 -10  -8 79392.2 3378.40  19
  -1  10  -8 77075.4 3210.35   2
   1  10  -8 77093.8 2342.01  24
  -1  10  -8 75826.5 2269.41  24
   1  10  -8 77028.0 2290.44  12
  -1  10  -8 74469.7 2165.24  12
   1  10  -8 71608.2 3039.90   2
   1 -10  -8 74950.4 2146.95  22
  -1  10  -7 56169.0 2666.70   2
   1 -10  -7 54431.0 1809.21  22
   1  10  -7 55497.4 1949.41  24
   1  10  -7 54526.8 1902.38  12
  -1 -10  -7 55217.3 1757.00  22
  -1 -10  -7 57461.7 2834.33  19
  -1  10  -7 53571.8 1845.63  12
   1  10  -7 56146.6 2615.35   2
   1 -10  -7 60493.8 2874.18  19
  -1  10  -7 56630.4 1922.58  24
   1 -10  -6 12094.9 865.989  22
  -1  10  -6 11605.0 867.087  24
   1  10  -6 13329.8 939.883  24
   1 -10  -6 12139.3 1281.50  19
   1  10  -6 11330.1 878.830  12
  -1 -10  -6 11518.8 1249.89  19
  -1  10  -6 10192.8 1131.72   2
  -1 -10  -6 11080.4 791.828  22
  -1  10  -6 11626.7 863.121  12
  -1  10  -6 10479.2 1098.29  17
   1  10  -6 13158.5 1278.72  17
  -1  10  -5 15113.4 1295.43  17
  -1  10  -5 17769.4 1030.60  24
   1  10  -5 15668.7 1360.85  17
  -1  10  -5 15279.9 981.941  12
   1  10  -5 17876.1 1060.73  24
   1 -10  -5 16539.4 990.458  22
  -1 -10  -5 15689.9 1430.55  19
  -1  10  -5 16052.0 1367.18   2
   1 -10  -5 14770.9 1393.35  19
   1  10  -5 17883.0 1090.53  12
  -1 -10  -5 16195.2 954.458  22
   1 -10  -4 15227.4 1393.86  19
   1  10  -4 12620.1 890.780  24
   1  10  -4 13907.0 944.041  12
  -1  10  -4 13719.8 1230.30   2
  -1  10  -4 14223.8 918.198  24
  -1  10  -4 14817.3 1266.02  17
  -1 -10  -4 13287.6 861.176  22
  -1  10  -4 14803.4 966.157  12
   1  10  -4 13852.7 1290.85  17
  -1 -10  -4 14439.3 1338.90  19
   1 -10  -4 13825.7 916.352  22
   1 -10  -3 39248.9 1502.86  22
  -1  10  -3 35040.7 1947.67  17
  -1 -10  -3 38573.9 1447.66  22
  -1  10  -3 37384.9 1416.99  24
  -1  10  -3 37137.4 1944.65   2
  -1  10  -3 37637.8 1531.13  12
  -1 -10  -3 37551.7 2120.27  19
   1  10  -3 36880.4 2062.93  17
   1  10  -3 35654.1 1498.91  12
   1  10  -3 37696.2 1490.35  24
   1 -10  -3 36614.7 2109.22  19
   1 -10  -2 72696.5 2903.55  19
   1  10  -2 68803.3 1982.63  21
   1  10  -2 65606.2 2744.51  17
  -1 -10  -2 69773.1 1939.79  22
  -1  10  -2 68555.2 2026.64  21
   1  10  -2 69144.8 1962.94  24
  -1 -10  -2 70986.2 2861.14  19
   1  10  -2 72790.9 2129.59  12
  -1  10  -2 70391.9 2593.67   2
  -1  10  -2 70683.5 2086.10  12
   1 -10  -2 73429.5 2040.26  22
  -1  10  -2 69027.6 2720.48  17
   1  10  -1 41773.4 2176.83  17
  -1 -10  -1 41026.4 2146.95  19
  -1  10  -1 41251.2 2114.36  17
  -1 -10  -1 39904.5 1467.52  22
   1 -10  -1 38428.7 1484.37  22
   1  10  -1 37296.3 1429.70  24
   1 -10  -1 39503.6 2125.05  19
  -1  10  -1 38505.5 1885.93   2
   1  10  -1 40130.9 1510.91  21
   1  10  -1 43739.1 1651.20  12
  -1  10  -1 40699.0 1559.42  21
   1  10   0 22041.8 1090.01  24
   1  10   0 25982.8 1212.91  21
  -1  10   0 24080.6 1195.40  21
   1 -10   0 25248.1 1208.51  22
  -1 -10   0 23803.8 1147.13  22
   1 -10   0 24311.3 1665.85  19
  -1 -10   0 27004.1 1640.71   9
  -1  10   0 23531.2 1456.55   2
  -1 -10   0 22528.2 1580.00  19
   1  10   0 20017.1 1516.63  17
   1  10   0 26059.0 1221.56   5
  -1  10   0 22660.2 1575.76  17
  -1  10   1 37984.0 2053.01  17
  -1  10   1 36480.3 1428.41   5
   1 -10   1 35110.4 1911.86   9
  -1 -10   1 38402.2 1931.38   9
   1  10   1 36458.9 1461.52   5
   1  10   1 35862.4 1420.22  21
  -1  10   1 36447.0 1473.57  21
   1 -10   1 37371.7 1473.39  22
  -1 -10   1 37122.8 2025.80  19
   1  10   1 36049.7 2037.76  17
  -1 -10   1 38649.5 1469.54  22
   1 -10   1 33612.4 1962.61  19
   1  10   2 72057.4 2017.77  21
  -1 -10   2 69448.7 2621.69   9
   1  10   2 67669.9 2008.83   5
   1 -10   2 69297.1 2741.46   9
   1 -10   2 73352.7 2887.62  19
  -1 -10   2 70067.4 2768.93  19
  -1  10   2 73395.3 2044.84   5
   1  10   2 69975.4 2879.00  17
  -1  10   2 68650.2 2792.22  17
  -1 -10   2 71045.3 2023.47  22
  -1  10   2 70056.3 2060.64  21
   1 -10   2 73874.9 2089.75  22
   1  10   3 36742.2 2129.00  17
   1 -10   3 36666.1 2066.86  19
  -1  10   3 34029.0 1428.16   5
  -1 -10   3 38552.0 1522.35  22
   1  10   3 37812.6 1482.90  21
   1 -10   3 36871.7 1507.45  22
   1 -10   3 37530.9 2046.93   9
  -1 -10   3 32393.6 1913.01  19
  -1 -10   3 32671.4 1852.78   9
  -1  10   3 36915.5 2078.49  17
  -1  10   3 34305.4 1456.60  21
   1  10   3 35212.5 1474.78   5
   1 -10   4 15677.8 998.985  22
  -1 -10   4 14163.6 1240.43   9
  -1 -10   4 13899.2 946.994  22
  -1  10   4 12485.6 1232.34  17
  -1  10   4 13654.7 931.254  21
  -1 -10   4 13975.4 1255.46  19
  -1  10   4 13653.6 930.687   5
   1  10   4 12329.8 901.909   5
   1  10   4 14895.6 948.591  21
   1 -10   4 12475.0 1226.40   9
   1  10   4 13895.6 1330.74  17
  -1 -10   5 21284.7 1563.93  16
   1 -10   5 20208.9 1548.30  16
   1  10   5 19953.6 1161.39   5
  -1 -10   5 19175.6 1116.41  22
  -1  10   5 19839.3 1588.24  17
  -1 -10   5 18528.9 1473.05   9
   1 -10   5 20288.7 1149.23  22
  -1  10   5 19071.5 1111.90   5
   1 -10   5 19135.1 1534.19   9
   1  10   5 18385.1 1563.12  17
  -1  10   5 20235.1 1146.19  21
   1  10   5 17892.4 1045.28  21
   1  10   6 7756.15 702.842  21
   1 -10   6 8515.34 1033.17  16
  -1 -10   6 9350.65 1057.75  16
   1  10   6 7308.37 1016.98  17
  -1  10   6 7879.89 756.678   6
  -1  10   6 8034.83 762.608  21
  -1  10   6 8044.59 749.505   5
   1  10   6 8163.87 786.288   6
   1  10   6 9420.21 819.932   5
  -1  10   6 7330.38 1016.92  17
  -1 -10   6 8625.54 781.724  22
   1 -10   6 10298.0 838.615  22
  -1  10   7 57763.3 1999.63  21
   1 -10   7 56567.3 1965.35  22
   1 -10   7 61308.5 2814.71  16
   1  10   7 57822.8 1932.87  21
   1  10   7 62073.8 2146.89   6
   1  10   7 59081.9 2049.26   5
  -1 -10   7 62270.7 2780.41  16
  -1 -10   7 62189.2 2060.33  22
   1  10   7 62405.0 2957.52  17
  -1  10   7 58618.2 2079.53   6
  -1  10   7 60526.1 2909.24  17
  -1  10   8 81039.4 2396.17  21
  -1 -10   8 81196.8 2371.05  22
  -1  10   8 77211.2 2415.05   6
  -1 -10   8 77697.1 3141.46  16
   1  10   8 78864.5 2288.50  21
   1  10   8 80977.8 2493.30   6
   1 -10   8 77666.1 3216.80  16
   1 -10   8 78050.2 2353.06  22
   1  10   8 78545.4 3378.17  17
  -1  10   8 78565.2 3368.31  17
   1 -10   9 67340.1 3035.21  16
   1  10   9 65056.3 2104.88  21
  -1  10   9 65094.5 3097.29  17
   1  10   9 63881.3 2243.69   6
   1  10   9 62586.8 3084.04  17
  -1 -10   9 62810.5 2117.36  22
  -1  10   9 62703.6 2125.98  21
  -1  10   9 64442.8 2240.52   6
   1 -10   9 66797.8 2167.44  22
  -1 -10   9 66936.6 2976.51  16
  -1  10  10 39759.7 1716.36  21
   1  10  10 37599.0 1623.40  21
  -1 -10  10 40184.9 1696.82  22
  -1  10  10 38479.6 1753.93   6
   1 -10  10 41911.3 1731.23  22
   1  10  10 41418.3 1822.19   6
  -1  10  11 6368.20 699.559  21
   1 -10  11 7922.80 774.191  22
   1  10  11 7426.27 717.525  21
  -1  10  11 7437.11 779.801   6
   1  10  11 6769.82 760.290   6
  -1 -10  11 7364.10 748.988  22
   1  10  12 3833.08 512.241  21
  -1  10  12 3667.33 566.275   6
  -1 -10  12 3938.83 547.087  22
   1 -10  12 5061.33 611.620  22
  -1  10  12 3671.96 558.209  21
   1  10  12 3428.56 584.401   6
  -1  10  13 362.013 263.826  21
  -1 -10  13 97.1535 220.922  22
   1  10  13 500.124 278.043   6
   1 -10  13 187.645 225.005  22
  -1  10  13 91.4334 256.499   6
   1  10  13 423.967 215.162  21
   1  10  14-263.478 193.304  21
  -1 -10  14 246.947 260.315  22
   1 -10  14 69.5877 207.438  22
  -1  10  14 759.257 328.970   6
   1  10  14-255.785 294.437   6
  -1  10  14 59.8093 205.390  21
   1  10  15 3257.30 405.757  21
  -1 -10  15 3220.19 433.722  22
  -1  10  15 2891.73 418.155  21
  -1  10  15 3731.40 516.388   6
   1  10  15 3604.24 510.217   6
   1 -10  15 2749.83 376.538  22
   1  10  16 5448.51 545.687   3
   1 -10  16 4632.24 436.306  23
  -1 -10  16 5754.40 515.552  22
  -1  10  16 4630.27 455.163  21
   1 -10  16 5813.01 483.021  22
  -1  10  16 5638.84 540.636   3
   1 -10  17 17602.4 723.387  23
  -1  10  17 19025.3 836.230   3
  -1 -10  17 17972.0 746.112  23
   1  10  17 19245.1 871.115   3
  -1  10  17 16774.2 728.059  21
  -1 -10  17 17200.6 738.593  22
   1 -10  17 16200.4 669.591  22
  -1 -10  18 24185.6 715.506  23
  -1  10  18 25108.8 787.547   3
   1  10  18 24755.7 828.877   3
   1  11 -17 4181.04 350.617  24
  -1 -11 -17 3976.40 322.481  20
   1 -11 -17 4625.28 359.218  20
  -1  11 -17 3695.89 329.641  24
   1  11 -16 6105.45 492.993  24
  -1 -11 -16 6785.91 497.470  20
  -1  11 -16 7578.20 534.032  24
   1 -11 -16 6556.76 503.786  20
  -1  11 -15 6194.14 553.580  24
  -1 -11 -15 6832.36 566.693  20
   1 -11 -15 6759.64 569.354  20
   1  11 -15 6311.65 561.769  24
  -1 -11 -14 15957.7 921.676  20
  -1  11 -14 14914.0 894.538  24
   1  11 -14 15329.9 916.855  24
   1 -11 -14 15776.1 926.696  20
  -1  11 -13 12025.8 858.510  24
   1 -11 -13 13117.0 909.452  20
  -1 -11 -13 11691.2 848.358  20
   1  11 -13 12500.6 890.435  24
   1  11 -13 12299.5 774.129  12
   1  11 -12 2817.84 426.449  12
  -1 -11 -12 3694.28 528.437  20
   1 -11 -12 3594.64 533.344  20
  -1  11 -12 3636.28 545.141  24
   1  11 -12 3429.42 526.643  24
  -1  11 -11 1335.47 346.158  24
   1  11 -11 1191.15 335.118  12
   1  11 -11 1876.56 417.262  24
   1  11 -10 306.098 243.008  24
  -1  11 -10 889.681 345.041  24
  -1  11 -10 432.155 204.394  12
   1  11 -10 505.583 258.480  12
  -1  11  -9 3693.37 554.464  24
   1 -11  -9 4114.33 525.867  22
   1  11  -9 3084.71 546.596  24
   1  11  -9 2890.61 465.813  12
  -1  11  -9 3316.65 497.677  12
   1  11  -8 17874.3 1126.62  12
  -1  11  -8 16780.1 1080.38  24
   1  11  -8 18055.6 1155.03  24
   1 -11  -8 17208.7 1039.08  22
  -1 -11  -8 18801.9 1031.53  22
  -1  11  -8 16567.2 1039.01  12
   1  11  -7 39374.5 1672.93  24
  -1 -11  -7 38521.2 1491.65  22
   1 -11  -7 37016.7 2361.88  19
  -1  11  -7 39666.1 1637.69  24
   1  11  -7 39586.8 1656.48  12
   1 -11  -7 35799.3 1508.67  22
  -1  11  -7 37388.6 1576.16  12
  -1 -11  -7 38064.4 2382.48  19
  -1  11  -6 17235.5 1073.49  24
  -1 -11  -6 18491.5 1642.67  19
   1  11  -6 15188.6 1038.72  24
   1 -11  -6 18822.0 1658.04  19
   1  11  -6 15842.4 1456.84  17
  -1  11  -6 15558.6 1036.41  12
   1 -11  -6 15039.5 995.244  22
  -1 -11  -6 14597.9 927.489  22
   1  11  -6 17451.5 1120.16  12
  -1  11  -5 37238.0 2137.42  17
   1  11  -5 40362.8 1688.30  12
   1  11  -5 39514.6 2294.48  17
   1 -11  -5 40480.6 1604.27  22
  -1 -11  -5 39513.9 1521.95  22
  -1  11  -5 37714.0 1536.46  24
   1  11  -5 40091.3 1639.82  24
  -1  11  -5 39234.8 1622.40  12
  -1 -11  -5 44750.9 2516.38  19
   1 -11  -5 38994.8 2357.17  19
   1 -11  -4 19632.2 1122.46  22
  -1 -11  -4 19440.6 1075.58  22
  -1  11  -4 21628.8 1143.11  24
   1  11  -4 19132.7 1113.33  24
  -1  11  -4 19833.4 1571.40  17
   1  11  -4 20043.9 1627.17  17
  -1 -11  -4 18834.0 1626.72  19
   1  11  -4 18571.3 1148.66  12
   1 -11  -4 20220.2 1679.56  19
  -1  11  -4 20469.1 1176.98  12
   1  11  -3 7248.94 704.693  21
   1  11  -3 8799.65 794.252  12
  -1 -11  -3 8826.27 720.428  22
  -1  11  -3 7349.96 722.012  21
   1 -11  -3 9104.04 765.250  22
   1  11  -3 8615.06 1092.75  17
  -1  11  -3 7780.50 731.985  12
   1 -11  -3 7630.67 1035.25  19
   1  11  -3 7723.45 709.872  24
  -1  11  -3 8774.28 717.894  24
  -1  11  -3 7648.04 988.423  17
  -1 -11  -3 7140.24 987.662  19
   1  11  -2 10501.4 1184.55  17
   1  11  -2 10227.9 819.490  21
   1  11  -2 9182.51 760.298  24
  -1  11  -2 11537.6 1196.86  17
  -1  11  -2 9881.54 829.620  21
  -1 -11  -2 11078.2 1222.65  19
   1  11  -2 9651.25 837.346  12
  -1  11  -2 9854.61 751.541  24
  -1 -11  -2 9687.31 766.989  22
   1 -11  -2 11181.7 849.098  22
  -1  11  -2 9977.42 759.934   5
   1 -11  -2 9531.28 1148.69  19
  -1  11  -1 3147.20 630.205  17
  -1 -11  -1 3349.23 615.105   9
   1  11  -1 4547.88 559.875  21
   1  11  -1 4148.39 520.348   5
   1  11  -1 5632.45 880.316  17
  -1  11  -1 4020.94 550.477  21
   1 -11  -1 4044.38 530.004  22
  -1 -11  -1 4493.56 542.010  22
  -1  11  -1 4900.25 557.695   5
   1  11  -1 4351.55 525.921  24
   1 -11  -1 4212.79 766.374  19
  -1 -11  -1 4004.43 738.303  19
   1  11   0 6747.97 676.471   5
  -1 -11   0 5253.92 831.818  19
   1  11   0 5810.42 601.820  24
  -1 -11   0 6364.19 642.571  22
  -1  11   0 6812.27 687.915  21
  -1  11   0 7562.46 699.941   5
  -1  11   0 6261.17 897.670  17
   1 -11   0 6208.37 642.096  22
   1 -11   0 5814.82 904.284  19
  -1 -11   0 5915.88 815.736   9
   1 -11   0 5392.99 794.033   9
   1  11   0 6014.39 890.877  17
   1  11   0 7270.96 698.723  21
   1  11   1 5531.13 853.030  17
  -1  11   1 5100.95 832.473  17
   1 -11   1 5749.07 897.580  19
  -1  11   1 5176.99 597.951  21
  -1 -11   1 3782.77 501.820  22
   1  11   1 4897.30 559.139  24
   1 -11   1 4792.47 790.552   9
  -1  11   1 5274.74 604.815   5
   1  11   1 5210.70 588.816  21
   1 -11   1 5260.54 597.706  22
  -1 -11   1 5306.12 804.766   9
   1  11   1 4525.68 558.949   5
  -1 -11   1 4960.27 806.137  19
   1  11   2 9982.93 830.894   5
  -1 -11   2 8009.55 1001.16   9
   1 -11   2 8685.97 1046.59   9
  -1 -11   2 9796.78 808.279  22
  -1  11   2 9423.25 797.673  21
  -1  11   2 8670.52 1058.34  17
   1 -11   2 9577.05 1130.33  19
   1  11   2 9441.52 759.702  24
   1  11   2 6163.87 942.142  17
  -1  11   2 9134.08 773.054   5
   1  11   2 8406.72 731.637  21
  -1 -11   2 10452.5 1154.48  19
   1 -11   2 9556.98 793.615  22
  -1 -11   3 11749.1 882.957  22
  -1  11   3 12308.7 899.877   5
   1  11   3 12709.3 924.833   5
  -1  11   3 12733.4 1313.20  17
  -1 -11   3 13385.4 1273.89   9
   1  11   3 13281.7 919.758  21
   1 -11   3 11297.5 1258.18  19
   1  11   3 11359.2 1256.06  17
   1 -11   3 13602.3 963.703  22
  -1 -11   3 11326.5 1204.27  19
   1 -11   3 11394.4 1197.88   9
  -1  11   3 13578.5 966.415  21
   1  11   4 23827.0 1242.07  21
  -1  11   4 24883.6 1841.13  17
   1  11   4 23602.8 1854.15  17
  -1 -11   4 21358.0 1643.29  16
   1 -11   4 25257.9 1811.47  16
   1 -11   4 23497.0 1283.13  22
  -1  11   4 22756.5 1249.03  21
  -1  11   4 22648.5 1235.05   5
  -1 -11   4 21063.5 1197.64  22
  -1 -11   4 22777.8 1685.25   9
   1 -11   4 21854.9 1709.61   9
   1  11   4 20988.6 1214.98   5
   1  11   5 42451.7 1664.64  21
  -1  11   5 42262.3 1707.94  21
  -1 -11   5 43652.4 1734.43  22
   1  11   5 45155.5 2572.05  17
   1 -11   5 44927.2 1764.98  22
  -1  11   5 43017.9 2485.31  17
   1 -11   5 37006.0 2270.32   9
  -1 -11   5 46859.7 2443.08  16
  -1  11   5 44072.7 1731.08   5
   1  11   5 44999.5 1791.89   5
   1 -11   5 43566.7 2389.26  16
   1  11   6 14894.8 1004.22  21
  -1 -11   6 12861.4 1299.37  16
  -1  11   6 15612.7 1059.23  21
   1 -11   6 16644.0 1506.96  16
  -1 -11   6 15408.0 1058.39  22
  -1  11   6 15885.8 1099.62   6
   1  11   6 14793.7 1073.08   6
   1 -11   6 16702.2 1110.45  22
  -1  11   6 11665.8 1308.58  17
   1  11   6 15223.4 1058.04   5
   1  11   6 16261.1 1580.83  17
  -1  11   7 35207.0 1594.76  21
   1  11   7 35053.1 1660.07   6
   1  11   7 38362.2 2425.24  17
   1 -11   7 36318.9 1619.00  22
   1 -11   7 40109.4 2356.49  16
  -1 -11   7 34351.3 1576.67  22
  -1  11   7 35149.9 1664.40   6
   1  11   7 37540.2 1582.74  21
  -1 -11   7 33417.0 2101.81  16
  -1  11   7 36246.2 2316.60  17
   1  11   8 14984.4 1112.95   6
   1  11   8 15026.2 1023.65  21
   1 -11   8 14698.8 1048.29  22
  -1 -11   8 16479.4 1095.51  22
  -1  11   8 16174.0 1133.93   6
  -1  11   8 14591.0 1050.20  21
   1  11   9 2737.29 473.075  21
  -1 -11   9 3454.53 527.119  22
   1 -11   9 2453.86 475.016  22
   1  11   9 3360.87 582.324   6
  -1  11   9 2584.48 475.719  21
  -1  11   9 1794.57 454.056   6
  -1  11  10 280.164 231.161  21
   1 -11  10 598.395 316.776  22
   1  11  10 491.363 228.681  21
   1  11  10 333.517 272.586   6
  -1  11  10 102.681 262.627   6
  -1 -11  10 656.469 298.881  22
   1  11  11 2571.03 474.346   6
  -1  11  11 2347.38 450.200  21
  -1 -11  11 2028.46 419.343  22
   1 -11  11 2262.46 424.050  22
  -1  11  11 3515.05 558.010   6
   1  11  11 1836.30 386.513  21
   1 -11  12 3661.97 513.680  22
  -1 -11  12 3654.79 521.880  22
   1  11  12 3253.89 530.965   6
  -1  11  12 2929.73 509.686   6
   1  11  12 2490.73 388.543  21
  -1  11  13 11544.3 828.164  21
  -1 -11  13 12406.4 851.304  22
   1 -11  13 12302.0 839.963  22
   1  11  13 11952.6 912.232   6
  -1  11  13 11802.6 890.611   6
   1  11  13 11108.3 756.985  21
   1  11  14 15727.5 978.844   6
  -1  11  14 14881.8 953.463   6
  -1 -11  14 15449.1 885.738  22
  -1  11  14 14911.0 866.336  21
   1 -11  14 14616.3 845.443  22
  -1  11  15 7921.01 576.163  21
   1 -11  15 8476.96 525.658  23
   1 -11  15 8082.13 570.417  22
   1  11  15 8872.43 691.625   6
  -1 -11  15 9159.77 631.591  22
   1 -11  15 7768.53 490.414   8
  -1 -11  16 8147.81 455.749  23
  -1 -11  16 8546.16 535.392  22
   1  11  16 8559.14 595.180   3
  -1  11  16 7644.26 486.363  21
  -1  11  16 8732.84 588.506   3
   1 -11  16 8674.92 511.639  22
   1  11  17 4199.63 358.082   3
  -1  11  17 3784.58 324.726   3
  -1 -11  17 2977.31 267.741  22
  -1  12 -16 3115.51 293.206  21
   1  12 -16 3615.83 318.654  24
   1 -12 -16 3274.54 298.613  20
  -1  12 -16 2939.40 283.595  24
  -1 -12 -16 2904.81 274.069  20
   1  12 -16 2773.43 262.525  21
   1 -12 -15 2616.03 315.275  20
   1  12 -15 2236.13 304.687  24
  -1  12 -15 3229.89 340.476  24
  -1 -12 -15 2834.51 328.820  20
   1 -12 -14 1143.40 258.490  20
   1  12 -14 1393.63 283.783  24
  -1  12 -14 1385.48 274.709  24
  -1 -12 -14 1145.14 261.751  20
   1  12 -13 4016.39 480.440  24
  -1  12 -13 3957.13 450.509  24
   1 -12 -13 4571.98 500.590  20
  -1 -12 -13 4693.27 514.164  20
  -1 -12 -12 8467.46 711.231  20
  -1  12 -12 8038.05 678.423  24
   1 -12 -12 8011.22 691.549  20
   1  12 -12 7928.37 691.751  24
   1  12 -12 6611.09 560.560  12
   1  12 -11 22037.7 1173.49  24
  -1  12 -11 21658.7 1147.21  24
   1  12 -11 20985.8 1049.06  12
   1  12 -10 52094.8 1733.51  12
  -1  12 -10 53244.5 1823.88  24
  -1  12 -10 48099.2 1572.23  12
   1  12 -10 53845.6 1879.28  24
   1  12  -9 123004. 2891.31  24
   1  12  -9 121880. 2759.91  12
  -1  12  -9 125030. 2830.00  24
  -1  12  -9 120886. 2608.85  12
   1  12  -8 84879.4 2429.67  24
   1 -12  -8 79159.9 2177.16  22
  -1  12  -8 81415.6 2294.53  24
   1  12  -8 80876.0 2327.43  12
  -1 -12  -8 87475.9 2165.63  22
  -1  12  -8 86176.6 2285.92  12
   1 -12  -7 66735.6 2026.80  22
  -1  12  -7 62945.8 2023.37  24
   1  12  -7 63894.7 2103.56  24
   1  12  -7 63483.1 2094.95  12
  -1 -12  -7 65377.3 1935.87  22
  -1  12  -7 66571.6 2063.31  12
   1  12  -6 13240.0 984.409  12
   1 -12  -6 14481.7 970.486  22
  -1 -12  -6 13906.0 915.873  22
  -1  12  -6 13181.7 945.412  12
   1  12  -6 12977.5 960.204  24
  -1  12  -6 14380.4 1048.04  21
   1  12  -6 15079.2 1036.58  21
  -1  12  -6 13215.8 935.239  24
   1  12  -5 3826.15 537.799  24
   1  12  -5 3362.72 521.247  12
  -1  12  -5 3164.77 474.359  24
   1  12  -5 3518.73 512.652  21
  -1 -12  -5 4582.04 558.067  22
  -1  12  -5 3714.87 562.989  21
   1 -12  -5 3979.33 522.553  22
   1  12  -4 27097.0 1416.75  12
   1  12  -4 26521.4 1365.71  21
   1 -12  -4 25621.1 1297.77  22
  -1 -12  -4 26001.0 1267.53  22
   1  12  -4 24358.8 1864.22  17
  -1  12  -4 26397.0 1398.55  21
   1  12  -4 25544.8 1301.69  24
  -1  12  -4 26294.6 1270.71  24
   1  12  -3 46418.8 2570.21  17
  -1  12  -3 47701.3 1863.79  21
   1  12  -3 46790.8 1744.43  24
  -1  12  -3 49523.0 2557.31  17
  -1 -12  -3 46911.9 1707.97  22
   1  12  -3 47290.9 1760.50   5
  -1 -12  -3 45883.1 2577.41  19
   1 -12  -3 47929.6 1786.33  22
   1  12  -3 44770.0 1745.22  21
  -1  12  -3 47017.0 1677.94  24
   1 -12  -3 46169.4 2614.98  19
   1  12  -2 49038.4 1779.91  24
   1  12  -2 49242.5 2649.18  17
  -1  12  -2 46776.8 1825.07  21
   1  12  -2 46674.5 1777.89  21
  -1  12  -2 46460.1 1684.00   5
  -1 -12  -2 49321.6 1763.41  22
   1  12  -2 51319.4 1852.14   5
  -1 -12  -2 47198.9 2431.62   9
   1 -12  -2 48878.1 2659.30  19
  -1 -12  -2 47009.8 2596.85  19
  -1  12  -2 48996.2 2575.53  17
   1 -12  -2 46815.9 1766.69  22
   1 -12  -2 51358.9 2613.15   9
   1 -12  -1 24563.3 1798.28   9
  -1  12  -1 25363.1 1269.27   5
   1 -12  -1 24736.2 1306.44  22
  -1 -12  -1 26167.7 1805.41   9
   1  12  -1 24281.4 1244.32  24
   1  12  -1 25776.0 1901.74  17
  -1 -12  -1 25298.4 1899.25  19
   1  12  -1 26189.9 1321.22  21
  -1  12  -1 25255.6 1852.49  17
  -1  12  -1 25316.8 1343.40  21
   1  12  -1 24586.6 1294.82   5
  -1 -12  -1 24436.5 1254.65  22
   1 -12  -1 24259.0 1867.42  19
  -1 -12   0 18595.5 1624.74  19
   1  12   0 18292.4 1064.63  24
   1  12   0 17852.8 1101.17  21
   1  12   0 17197.3 1099.15   5
  -1 -12   0 18116.4 1092.53  22
   1  12   0 17890.1 1628.26  17
  -1  12   0 16770.0 1091.77  21
  -1  12   0 18704.1 1611.17  17
  -1  12   0 16417.8 1034.67   5
   1 -12   0 16988.3 1088.66  22
   1 -12   0 16239.0 1546.29  19
   1 -12   0 19264.3 1602.65   9
  -1 -12   1 17068.5 1541.58  19
   1  12   1 18497.7 1636.12  17
   1  12   1 18013.3 1044.63  24
   1  12   1 16924.6 1058.95  21
   1 -12   1 18924.5 1656.44  19
  -1 -12   1 15949.4 1048.65  22
   1 -12   1 17761.1 1117.21  22
   1  12   1 17505.3 1103.31   5
   1 -12   1 18935.8 1623.88   9
  -1  12   1 17985.2 1121.06  21
  -1  12   1 17361.0 1560.49  17
  -1  12   1 16914.9 1047.46   5
   1 -12   2 50972.3 1900.14  22
  -1 -12   2 49880.3 1846.05  22
  -1  12   2 47881.5 1838.65  21
   1 -12   2 51132.0 2652.72   9
   1  12   2 49428.6 2703.88  17
   1  12   2 51252.9 1830.05  21
   1  12   2 48348.0 1838.15   5
   1 -12   2 49819.1 2669.61  19
  -1  12   2 47189.3 2578.03  17
  -1 -12   2 49303.0 2590.18  19
  -1  12   2 49392.4 1804.37   5
   1  12   3 44580.9 1776.32   5
   1 -12   3 44806.9 2525.82   9
  -1  12   3 44261.4 2545.62  17
  -1 -12   3 41767.0 1705.02  22
   1 -12   3 44310.1 1787.42  22
  -1  12   3 41808.5 1714.80  21
   1  12   3 42450.0 2531.95  17
  -1  12   3 44469.1 1741.78   5
   1  12   3 45514.8 1727.43  21
  -1 -12   4 22098.8 1257.25  22
  -1  12   4 22462.1 1246.80   5
   1  12   4 22664.7 1288.72   5
   1 -12   4 19072.7 1682.92   9
  -1  12   4 20428.4 1206.59  21
   1  12   4 22126.8 1211.35  21
   1 -12   4 20246.4 1223.72  22
   1  12   5 4777.02 631.720   5
  -1  12   5 4190.50 583.714   5
  -1  12   5 3846.67 579.322   6
   1  12   5 5631.10 624.465  21
  -1 -12   5 4398.33 599.414  22
  -1  12   5 4334.14 572.963  21
   1 -12   5 3635.12 569.328  22
   1  12   6 14880.1 1055.77   5
   1  12   6 15153.6 1000.13  21
  -1 -12   6 14968.2 1054.37  22
  -1  12   6 14634.6 1018.42  21
   1  12   6 14290.6 1084.48   6
   1 -12   6 16690.4 1096.56  22
  -1  12   6 15995.0 1116.39   6
   1 -12   7 59288.9 2044.79  22
   1  12   7 60637.8 1977.38  21
  -1  12   7 58578.9 2028.69  21
  -1 -12   7 60247.3 2064.31  22
   1  12   7 60270.4 2164.39   6
  -1  12   7 60612.2 2145.06   6
  -1  12   8 91171.4 2624.27   6
  -1 -12   8 86938.0 2465.71  22
   1  12   8 89991.3 2638.87   6
   1 -12   8 89050.0 2489.03  22
   1  12   8 85404.4 2327.02  21
  -1  12   8 85197.1 2434.51  21
   1  12   9 122698. 2745.42  21
  -1 -12   9 126543. 2932.00  22
   1 -12   9 124913. 2907.63  22
   1  12   9 133318. 3163.14   6
  -1  12   9 126882. 2918.37  21
  -1  12   9 128578. 3078.20   6
   1 -12  10 51377.7 1815.02  22
  -1  12  10 51910.1 1935.36   6
  -1 -12  10 51595.9 1837.35  22
   1  12  10 55087.2 2006.14   6
   1  12  10 49061.9 1670.82  21
  -1  12  10 53783.2 1855.59  21
   1  12  11 15866.5 922.284  21
   1 -12  11 19800.9 1097.29  22
  -1 -12  11 21460.8 1151.87  22
   1  12  11 19259.6 1165.89   6
  -1  12  11 18839.4 1142.40   6
  -1  12  11 17883.5 1051.17  21
   1 -12  12 5944.47 589.216  22
  -1 -12  12 6013.26 599.736  22
  -1  12  12 5325.00 606.349   6
  -1  12  12 5886.11 575.420  21
   1  12  12 6396.53 670.356   6
  -1 -12  13 5241.80 513.407  22
   1 -12  13 5142.45 512.890  22
   1  12  13 4211.97 516.407   6
  -1  12  13 4012.50 429.218  21
  -1  12  13 4677.54 541.925   6
  -1  12  14 1412.49 241.190  21
  -1  12  14 1214.53 297.149   6
  -1 -12  14 1005.99 242.312  22
   1  12  14 1310.78 288.959   6
   1 -12  14 849.069 224.298  22
   1  12  15 2644.35 341.565   3
  -1  12  15 3327.37 363.726   3
   1 -12  15 3272.19 329.787  22
  -1 -12  15 2975.54 326.463  22
   1  12  16 4729.40 371.836   3
  -1 -12  16 3834.02 301.433  22
  -1  12  16 4261.39 341.014   3
   1 -13 -15 348.239 124.346  20
   1  13 -14 3045.56 321.195  24
   1  13 -14 3031.86 304.959  21
   1 -13 -14 3100.61 326.359  20
  -1  13 -14 3169.47 309.066  24
  -1  13 -14 3454.87 342.660  21
  -1 -13 -14 3765.08 355.393  20
  -1  13 -13 517.805 197.934  24
  -1 -13 -13-89.9766 161.913  20
  -1  13 -13 236.844 182.392  21
   1  13 -13 88.2007 128.524  21
   1 -13 -13 144.068 176.773  20
   1  13 -13 379.137 179.331  24
   1  13 -12 2190.43 334.547  21
  -1 -13 -12 2359.10 360.388  20
  -1  13 -12 2630.08 367.919  24
   1 -13 -12 2263.05 369.800  20
  -1  13 -12 2383.68 376.292  21
   1  13 -12 2348.47 370.460  24
   1  13 -11 1640.10 342.128  21
   1  13 -11 1394.51 307.942  24
  -1  13 -11 790.256 273.576  21
   1 -13 -11 1081.85 293.453  20
  -1  13 -11 1284.24 298.480  24
   1  13 -10 4340.54 513.460  21
  -1  13 -10 4715.36 568.871  21
  -1  13 -10 4732.20 509.458  24
   1  13 -10 4633.63 539.680  24
   1  13  -9 2789.18 401.373  12
  -1  13  -9 2328.71 432.120  21
  -1  13  -9 2061.28 380.484  24
   1  13  -9 2103.75 398.900  24
   1  13  -9 2518.34 412.316  21
   1 -13  -8 1780.73 344.743  22
  -1  13  -8 2180.71 393.351  24
   1  13  -8 2680.94 435.512  12
   1  13  -8 572.518 258.621  24
   1  13  -8 1091.14 287.456  21
  -1  13  -8 2755.79 482.559  21
   1  13  -7 26060.7 1314.78  21
   1 -13  -7 24832.8 1197.26  22
   1  13  -7 25015.8 1273.11  24
  -1 -13  -7 23499.7 1099.89  22
   1  13  -7 24937.3 1277.36  12
  -1  13  -7 26396.7 1248.93  24
  -1  13  -7 27561.7 1390.66  21
  -1  13  -6 21969.8 1148.41  24
   1 -13  -6 23947.6 1211.70  22
  -1 -13  -6 24431.7 1168.04  22
   1  13  -6 22391.8 1227.49  21
   1  13  -6 23588.7 1164.08   5
   1  13  -6 22674.6 1228.62  24
  -1  13  -6 23874.2 1304.21  21
  -1  13  -5 28257.8 1293.31  24
   1  13  -5 30784.4 1418.02  24
  -1 -13  -5 29961.8 1319.04  22
   1  13  -5 28384.7 1314.19   5
  -1  13  -5 30218.3 1477.42  21
   1  13  -5 28167.2 1385.94  21
   1 -13  -5 27964.6 1328.79  22
   1  13  -4 5965.96 659.477  24
   1 -13  -4 6352.20 644.749  22
   1  13  -4 6428.70 646.939   5
  -1  13  -4 6564.62 712.653  21
  -1  13  -4 6613.70 638.088  24
   1  13  -4 7109.52 708.982  21
  -1 -13  -4 6842.69 663.125  22
   1  13  -3 366.420 251.337  21
   1  13  -3 447.402 245.288   5
  -1  13  -3 751.726 325.256  21
   1  13  -3 632.776 265.801  24
   1 -13  -3 713.072 285.726  22
  -1 -13  -3 337.361 208.714  22
   1  13  -2 607.204 239.934  24
   1 -13  -2 1189.25 372.112  22
   1  13  -2 970.144 329.172  21
  -1 -13  -2 437.385 244.677  22
   1  13  -2 893.450 337.371   5
  -1  13  -2 767.998 309.947  21
  -1  13  -1 3064.78 473.368   5
   1  13  -1 3359.63 504.560  21
  -1  13  -1 3053.24 503.477  21
   1 -13  -1 3480.91 515.421  22
   1  13  -1 3727.57 537.749   5
   1  13  -1 3559.25 494.089  24
  -1 -13  -1 2921.46 457.165  22
  -1  13   0 5752.34 618.718   5
   1  13   0 6460.12 668.144  21
   1  13   0 6761.84 655.466  24
   1  13   0 6559.34 689.313   5
   1 -13   0 7333.17 740.533  22
  -1  13   0 5447.42 645.409  21
  -1 -13   0 6035.97 658.919  22
   1  13   1 2742.56 459.571   5
  -1  13   1 3043.75 514.515   5
  -1 -13   1 3547.62 516.405  22
  -1  13   1 3262.22 489.527  21
   1 -13   1 2698.00 496.391  22
   1  13   1 2892.16 465.689  21
   1  13   2 308.295 279.967   5
  -1  13   2 375.562 284.018   5
  -1 -13   2 233.151 223.925  22
   1 -13   2-37.6287 266.461  22
   1  13   2 613.318 307.891  21
  -1  13   2-100.315 229.812  21
  -1 -13   3 624.557 322.621  22
   1  13   3 961.283 336.430   5
   1 -13   3 687.834 335.808  22
  -1  13   3 1103.98 396.748  21
   1  13   3 1152.37 362.247  21
  -1  13   3 1349.85 358.742   5
  -1 -13   4 5440.80 658.704  22
   1  13   4 6201.93 647.860  21
  -1  13   4 6434.77 697.212  21
   1 -13   4 5417.22 641.862  22
  -1  13   4 6445.28 677.206   5
   1  13   4 6155.82 691.588   5
  -1  13   4 4517.10 628.207   6
   1  13   5 32868.7 1572.83   6
   1  13   5 29209.0 1446.50   5
  -1  13   5 31474.6 1468.65  21
  -1  13   5 32723.6 1572.58   6
  -1 -13   5 32880.6 1508.86  22
   1 -13   5 31312.0 1487.26  22
   1  13   5 33578.3 1445.99  21
  -1  13   6 25923.3 1396.08   6
  -1 -13   6 24683.9 1301.53  22
  -1  13   6 24587.6 1293.84  21
   1  13   6 25392.2 1252.98  21
   1  13   6 25225.3 1387.37   6
   1 -13   6 26589.6 1373.66  22
   1  13   7 22452.5 1157.08  21
  -1  13   7 22464.2 1276.49   6
   1  13   7 23408.8 1310.46   6
  -1 -13   7 23195.5 1241.01  22
  -1  13   7 22562.3 1216.99  21
   1 -13   7 25225.5 1308.46  22
   1  13   8 2602.43 409.685  21
  -1  13   8 2316.78 474.939   6
  -1  13   8 2589.22 438.223  21
   1 -13   8 2094.42 437.174  22
   1  13   8 2771.56 513.554   6
  -1 -13   8 2159.91 431.902  22
  -1 -13   9 2369.76 441.121  22
   1 -13   9 2402.84 434.705  22
  -1  13   9 2438.75 405.058  21
   1  13   9 3316.75 496.429   6
  -1  13   9 2672.61 460.971   6
  -1  13  10 3617.41 522.654   6
  -1 -13  10 3979.75 507.154  22
  -1  13  10 4375.16 506.774  21
   1  13  10 4719.87 573.302   6
   1 -13  10 4107.55 514.998  22
  -1 -13  11 653.933 264.012  22
   1  13  11 1127.10 337.014   6
   1 -13  11 732.586 286.214  22
  -1  13  11 588.323 279.015   6
  -1  13  11 333.245 167.279  21
  -1  13  12 1751.89 290.652  21
   1  13  12 1965.46 359.477   6
  -1 -13  12 1818.05 325.614  22
  -1  13  12 1658.24 320.418   6
   1 -13  12 1738.64 313.121  22
   1  13  13 127.754 175.100   6
  -1  13  13 170.407 196.936   6
  -1 -13  13 74.0417 152.908  22
   1 -13  13 50.7453 147.032  22
   1  13  14 2416.77 318.509   6
   1 -13  14 2028.94 257.874  22
  -1 -13  14 2010.33 261.968  22
   1 -13  14 1318.65 189.939   8
   1  13  15 490.039 137.702   3
   1 -14 -13 10005.4 516.642  20
   1  14 -13 9882.31 488.221  24
  -1  14 -13 9381.50 480.434  21
  -1 -14 -13 11230.7 538.307  20
  -1  14 -12 18139.2 699.921  24
  -1 -14 -12 19367.4 805.023  20
   1  14 -12 19734.5 749.373  21
   1  14 -12 18836.6 765.756  24
   1 -14 -12 20922.9 836.481  20
  -1  14 -12 18198.8 773.503  21
  -1 -14 -11 29902.6 1096.29  20
   1  14 -11 30880.9 1075.65  24
  -1  14 -11 28742.2 976.090  24
  -1  14 -11 27939.0 1054.38  21
   1 -14 -11 30409.1 1105.42  20
   1  14 -11 28626.7 1000.45  21
  -1  14 -10 44695.0 1430.69  21
  -1  14 -10 41270.4 1254.69  24
   1  14 -10 43155.5 1361.38  24
   1  14 -10 40812.6 1294.73  21
   1 -14 -10 44091.4 1424.25  20
  -1  14  -9 30151.7 1132.61  24
   1  14  -9 31046.4 1208.11  21
  -1  14  -9 28330.8 1206.57  21
   1  14  -9 30384.0 1208.18  24
  -1  14  -8 32935.6 1347.97  21
  -1  14  -8 32732.9 1221.81  24
   1  14  -8 33418.4 1309.81  24
   1  14  -8 33113.3 1301.73  21
  -1  14  -7 27610.8 1280.23  21
  -1  14  -7 28278.2 1169.64  24
   1 -14  -7 25507.4 1107.78  22
   1  14  -7 27122.1 1216.14  21
   1  14  -7 27767.8 1226.57  24
   1  14  -6 7395.17 661.629  24
  -1  14  -6 7852.01 637.957  24
  -1  14  -6 8253.13 733.149  21
  -1 -14  -6 8441.87 637.814  22
   1  14  -6 7417.02 667.997  21
   1 -14  -6 7695.60 649.237  22
   1  14  -5 7113.02 618.319   5
  -1  14  -5 6783.46 602.577  24
  -1  14  -5 8182.98 747.232  21
   1 -14  -5 7873.02 673.492  22
   1  14  -5 8418.99 713.610  24
  -1 -14  -5 7901.71 655.580  22
   1  14  -5 7461.00 680.820  21
  -1 -14  -4 1495.94 321.370  22
   1  14  -4 1742.39 338.178   5
   1  14  -4 1629.23 356.835  24
   1  14  -4 2049.72 384.657  21
  -1  14  -4 1778.28 381.911  21
   1 -14  -4 1739.19 348.446  22
   1 -14  -3 14958.0 960.212  22
  -1 -14  -3 14745.0 920.125  22
  -1  14  -3 14186.2 975.597  21
   1  14  -3 12120.4 832.825  24
   1  14  -3 14972.1 960.989  21
   1  14  -2 42938.1 1552.14  24
   1 -14  -2 41719.5 1611.31  22
   1  14  -2 41998.9 1597.63  21
  -1  14  -2 42032.0 1668.61  21
  -1 -14  -2 41508.0 1563.69  22
   1  14  -2 42343.8 1582.01   5
   1  14  -1 60240.6 1910.16  21
  -1 -14  -1 60986.3 1919.70  22
  -1  14  -1 58880.9 1973.84  21
   1  14  -1 60955.6 1922.89   5
   1  14  -1 60096.9 1812.11  24
   1 -14  -1 62257.5 1996.47  22
   1 -14   0 64358.8 2049.13  22
  -1 -14   0 62709.6 1969.89  22
  -1  14   0 61689.7 2014.59  21
   1  14   0 64993.7 2008.14   5
   1  14   0 66699.8 1994.12  21
  -1  14   0 65511.3 1901.97   5
  -1 -14   1 63887.2 2006.03  22
  -1  14   1 61875.5 2003.35  21
   1  14   1 65414.4 1960.67  21
  -1  14   1 65826.0 1939.93   5
   1 -14   1 65287.6 2072.03  22
   1  14   1 61456.8 1973.55   5
   1  14   2 46669.4 1734.27   5
   1 -14   2 45745.2 1743.89  22
  -1  14   2 45108.6 1631.16   5
  -1  14   2 44636.4 1692.47  21
  -1 -14   2 46321.0 1721.48  22
   1  14   2 45329.0 1621.76  21
   1  14   3 12596.2 913.280   5
  -1  14   3 12878.8 917.258  21
   1 -14   3 12548.5 919.863  22
  -1 -14   3 12004.2 895.318  22
  -1  14   3 13278.1 984.342   6
  -1  14   4 1253.66 318.468  21
   1  14   4 1496.63 333.501  21
   1 -14   4 1973.75 396.687  22
   1  14   4 1780.31 414.460   6
   1  14   4 732.392 268.688   5
  -1  14   4 2313.83 470.790   6
  -1 -14   4 1662.40 395.117  22
  -1  14   5 6540.11 678.604   6
  -1  14   5 8745.74 740.838  21
   1 -14   5 7480.35 719.175  22
   1  14   5 8358.42 687.111  21
   1  14   5 7567.33 742.736   6
  -1 -14   6 9965.54 791.184  22
   1  14   6 8138.91 767.951   6
   1 -14   6 7462.55 700.205  22
  -1  14   6 7395.14 656.052  21
  -1  14   6 7716.42 743.157   6
   1  14   7 31137.0 1414.38   6
  -1  14   7 31601.5 1412.41   6
  -1 -14   7 33155.6 1389.31  22
  -1  14   7 29292.8 1259.55  21
   1 -14   7 33929.5 1418.87  22
  -1  14   8 36747.6 1480.46   6
  -1 -14   8 38619.0 1460.67  22
   1  14   8 37760.9 1506.62   6
  -1  14   8 35470.1 1322.58  21
   1 -14   8 38594.2 1445.68  22
   1  14   9 35058.5 1395.75   6
  -1  14   9 35284.7 1388.15   6
  -1  14   9 33823.2 1222.67  21
  -1 -14   9 34370.3 1321.90  22
   1 -14   9 35178.6 1338.53  22
   1 -14  10 48643.1 1480.49  22
  -1  14  10 46663.0 1518.54   6
  -1  14  10 44919.5 1297.60  21
   1  14  10 46062.3 1531.05   6
  -1 -14  10 47637.4 1470.62  22
  -1 -14  11 31516.7 1114.73  22
  -1  14  11 30933.0 1152.62   6
   1 -14  11 31746.0 1107.48  22
   1  14  11 30417.4 1166.15   6
  -1  14  12 20003.9 845.394   6
   1  14  12 19057.7 843.990   6
   1 -14  12 17644.3 752.593  22
  -1 -14  12 18752.8 788.781  22
   1  14  13 10631.5 561.481   6
  -1 -14  13 11195.4 533.584  22
   1 -14  13 10958.1 510.593  22
  -1 -15 -11 188.172 115.579  20
   1 -15 -11 156.787 106.603  20
  -1 -15 -10 6025.76 454.809  20
   1  15 -10 6221.25 399.327  21
   1 -15 -10 6463.61 466.183  20
   1  15 -10 6390.69 424.280  24
  -1  15 -10 6676.35 453.335  21
   1  15  -9-250.741 146.040  21
   1 -15  -9 199.828 174.926  20
   1  15  -9 256.010 152.719  24
  -1  15  -9 305.107 144.087  21
   1  15  -8 2835.47 331.813  21
  -1  15  -8 3106.51 388.911  21
   1  15  -8 3672.63 370.446  24
  -1  15  -7 5186.12 500.373  21
   1  15  -7 4912.88 452.867  21
   1  15  -7 5444.04 480.599  24
   1 -15  -6 1084.23 232.419  22
   1  15  -6 762.504 232.061  24
   1  15  -6 753.701 214.412  21
  -1  15  -6 1362.02 313.679  21
   1  15  -5 3549.32 423.201  21
  -1 -15  -5 4119.24 414.454  22
   1 -15  -5 4019.23 440.387  22
   1  15  -5 4165.10 439.257  24
  -1  15  -5 3935.31 470.734  21
   1 -15  -4 476.901 225.336  22
  -1 -15  -4 378.345 177.554  22
  -1  15  -4 89.8471 184.063  21
   1  15  -4 584.411 229.532  21
   1  15  -4 473.439 203.424  24
  -1 -15  -3 2866.75 397.519  22
   1  15  -3 2784.42 381.429   5
  -1  15  -3 3121.33 449.441  21
   1 -15  -3 3317.27 440.220  22
   1  15  -3 2970.14 406.229  21
  -1 -15  -2 4783.97 506.140  22
  -1  15  -2 4713.97 538.298  21
   1 -15  -2 4905.18 542.799  22
   1  15  -2 4206.93 475.339  21
   1  15  -2 4262.19 470.205   5
   1  15  -1 642.319 225.761  21
  -1  15  -1 535.524 228.143  21
   1 -15  -1 801.314 254.728  22
  -1 -15  -1 478.609 213.144  22
   1  15  -1 860.149 214.816   5
   1  15   0 6802.36 592.144  21
   1  15   0 7623.52 623.259   5
  -1 -15   0 7581.19 638.595  22
  -1  15   0 6463.05 612.916  21
   1 -15   0 7026.45 641.536  22
  -1 -15   1 801.894 308.661  22
   1  15   1 543.664 232.232   5
   1 -15   1 517.109 224.855  22
   1  15   1 307.746 167.886  21
  -1  15   1 197.072 183.198  21
   1 -15   2 4303.47 528.374  22
  -1 -15   2 4605.44 534.856  22
  -1  15   2 4155.78 495.364  21
   1  15   2 5652.91 565.276   5
   1  15   2 5462.95 622.782   6
  -1  15   2 5403.63 599.175   6
   1  15   2 4325.22 475.743  21
  -1 -15   3 2660.24 423.401  22
  -1  15   3 2206.76 414.616   6
   1 -15   3 2919.14 453.572  22
   1  15   3 2895.28 463.754   6
  -1  15   3 2833.69 425.052  21
   1 -15   4 277.693 229.405  22
  -1  15   4 865.380 277.204   6
   1  15   4 536.302 253.171   6
  -1 -15   4 566.143 264.989  22
  -1  15   4 464.710 210.065  21
   1 -15   5 3497.04 454.970  22
   1  15   5 3510.01 489.372   6
  -1 -15   5 2947.32 428.967  22
  -1  15   5 3186.59 423.471  21
  -1  15   5 3408.81 470.509   6
  -1  15   6 875.681 227.740  21
   1 -15   6 892.167 286.402  22
   1  15   6 687.203 267.297   6
  -1  15   6 1387.01 299.931   6
  -1 -15   6 1148.30 294.926  22
  -1  15   7 3555.63 392.391  21
  -1 -15   7 4423.65 477.101  22
   1  15   7 4172.21 473.460   6
   1 -15   7 3912.08 462.034  22
  -1  15   7 3892.07 456.851   6
   1 -15   8 2736.05 375.548  22
  -1  15   8 2209.65 302.556  21
  -1  15   8 2592.73 383.333   6
   1  15   8 2393.74 364.027   6
  -1 -15   8 2353.09 344.747  22
   1  15   9 380.833 146.822   6
  -1 -15   9 370.057 182.953  22
  -1  15   9 460.594 180.533   6
   1 -15   9 433.618 190.560  22
   1 -15  10 5939.29 448.396  22
  -1  15  10 5472.43 446.300   6
  -1 -15  10 5256.72 426.127  22
   1  15  10 5512.34 455.270   6
   1 -15  11 259.702 122.449  22
   1  15  11 15.3382 103.415   6
  -1 -15  11 151.022 102.477  22
  -1 -16  -9 22769.4 716.574  20
  -1 -16  -8 22021.9 784.072  20
   1 -16  -8 22760.4 777.501  20
  -1  16  -7 13929.2 615.775  21
  -1  16  -6 5364.05 417.870  21
   1 -16  -5 2947.03 314.269  22
  -1  16  -5 3781.48 377.709  21
   1 -16  -4 347.990 160.166  22
  -1  16  -4 484.811 168.017  21
   1 -16  -3 16065.0 775.646  22
  -1 -16  -3 15533.8 712.055  22
  -1  16  -3 18103.8 829.416  21
   1 -16  -2 61727.9 1562.07  22
  -1  16  -2 59577.3 1520.10  21
  -1 -16  -2 60709.7 1459.06  22
   1 -16  -1 94137.8 1969.21  22
  -1 -16  -1 91394.9 1849.82  22
   1  16   0 110160. 2319.65   6
  -1  16   0 107489. 2053.30  21
  -1  16   0 106646. 2233.39   6
   1 -16   0 109274. 2154.95  22
  -1 -16   0 109236. 2061.53  22
   1  16   1 95833.0 2155.89   6
  -1 -16   1 93559.2 1927.57  22
   1 -16   1 91917.7 1987.43  22
  -1  16   1 92644.1 2083.64   6
  -1  16   1 90297.4 1870.09  21
  -1 -16   2 61591.1 1574.79  22
   1 -16   2 63553.5 1655.36  22
  -1  16   2 61512.2 1503.18  21
   1  16   2 63312.2 1741.04   6
  -1  16   2 64999.9 1732.54   6
  -1  16   3 18327.4 913.522   6
  -1 -16   3 18593.5 872.677  22
   1  16   3 18259.7 933.344   6
   1 -16   3 18018.2 881.876  22
  -1  16   3 17713.5 792.503  21
   1  16   4 394.739 222.877   6
  -1 -16   4-45.6761 142.754  22
  -1  16   4 104.634 109.205  21
  -1  16   4 274.387 179.020   6
   1 -16   4 100.203 162.721  22
   1 -16   5 3386.71 393.432  22
   1  16   5 2650.30 364.897   6
  -1  16   5 2004.73 306.589   6
  -1 -16   5 2774.79 339.247  22
  -1  16   6 7571.30 540.962   6
  -1 -16   6 7436.55 510.504  22
   1  16   6 6536.71 515.467   6
   1 -16   6 7831.43 538.294  22
  -1 -16   7 15939.7 708.221  22
   1 -16   7 16518.5 734.009  22
   1  16   7 15865.9 750.764   6
  -1  16   7 16558.7 747.586   6
  -1  16   8 23453.7 819.404   6
  -1 -16   8 23566.8 795.790  22
   1 -16   8 23415.8 804.056  22
   1  16   8 24483.4 867.833   6
   1 -16   9 24929.9 743.770  22
   1  17  -4 1841.79 241.301   6
  -1  17  -3 971.397 183.489   6
   1  17  -3 1275.87 215.292   6
  -1  17  -2 6978.77 445.768   6
   1  17  -2 7695.05 495.754   6
   1 -17  -1 3571.73 315.986  22
   1  17  -1 3724.62 363.598   6
  -1  17  -1 3335.31 326.438   6
  -1  17   0 1701.74 246.081   6
   1 -17   0 1589.85 237.998  22
   1  17   0 1649.04 260.660   6
   1  17   1 4097.15 377.202   6
   1 -17   1 4768.60 369.104  22
  -1 -17   1 4238.86 324.010  22
  -1  17   1 4753.87 386.486   6
   1 -17   2 8568.60 488.087  22
  -1 -17   2 8062.01 443.221  22
   1  17   2 8642.63 529.122   6
  -1  17   2 8087.53 485.428   6
  -1  17   3 1029.63 190.132   6
  -1 -17   3 1381.17 201.142  22
   1  17   3 1229.10 223.547   6
   1 -17   3 1481.16 220.073  22
   1  17   4 1980.33 249.164   6
   1 -17   4 2396.40 256.859  22
   2   0 -22 5139.45 350.667  15
   2   0 -22 4948.94 338.635  20
  -2   0 -21 33046.4 1003.75  24
   2   0 -21 34224.5 1101.94  20
  -2   0 -20 7814.17 584.743  24
   2   0 -20 9820.48 688.074  20
  -2   0 -19 61956.7 1803.97  24
   2   0 -19 64020.9 1900.92  20
  -2   0 -19 64400.3 1717.40  20
   2   0 -18 20224.4 1007.51  24
   2   0 -18 21684.5 1180.77  20
  -2   0 -18 19072.8 1015.42  20
   2   0 -17 92612.6 2496.59  20
   2   0 -17 88761.5 2231.91  24
  -2   0 -17 91621.7 2302.38  20
   2   0 -16 3189.67 459.220  24
   2   0 -16 3619.52 521.820  20
  -2   0 -16 3597.81 693.589  19
  -2   0 -16 3453.47 485.742  20
  -2   0 -15 44541.4 1626.08  20
   2   0 -15 43045.4 1706.57  20
   2   0 -14 3731.46 508.356  20
  -2   0 -14 3936.20 503.846  20
  -2   0 -13 67099.7 2712.37   2
   2   0 -13 66931.7 1998.39  20
  -2   0 -13 61765.3 1820.95  20
   2   0 -13 62495.9 2366.19  19
  -2   0 -12 12462.6 1116.48   2
  -2   0 -11 266462. 4860.01   2
   2   0 -10 112133. 3079.79   2
  -2   0 -10 115444. 2997.90   2
  -2   0  -9 183502. 3536.93   2
   2   0  -9 179010. 3639.35   2
  -2   0  -8 30146.7 1338.42   2
   2   0  -8 30329.0 1407.34   2
   2   0  -7 41371.9 1522.54   2
  -2   0  -7 43076.0 1470.87   2
  -2   0  -6 124345. 2269.97   2
   2   0  -6 108705. 2264.40   2
  -2   0  -5 43165.8 1214.29   2
   2   0  -5 41498.2 1288.40   2
   2   0  -4 459312. 3797.62   2
  -2   0  -4 455349. 3497.27   2
   2   0  -3 257209. 2510.63   2
  -2   0  -3 255711. 2267.48   2
  -2   0  -2 21901.5 545.885   2
   2   0   0 12185.6 327.440   1
  -2   0   2 28754.0 718.823  18
  -2   0   2 28764.0 573.565  16
   2   0   2 30024.1 708.072  16
   2   0   3 253877. 1814.95  18
   2   0   3 253840. 2455.61  16
  -2   0   3 250906. 2150.57  16
  -2   0   3 252473. 2420.92  18
   2   0   4 463665. 3805.61  16
   2   0   4 449844. 2943.21  18
  -2   0   4 451288. 3393.27  16
  -2   0   4 469675. 3678.27  18
   2   0   5 33143.7 933.961  18
  -2   0   5 31768.6 1073.31  18
  -2   0   5 33157.8 1045.72  16
   2   0   6 100312. 1810.35  18
  -2   0   6 100713. 2048.31  18
  -2   0   6 103005. 2038.88  16
   2   0   6 100934. 2167.45  16
   2   0   7 39971.2 1500.53  16
   2   0   7 37096.4 1219.89  18
  -2   0   7 35492.6 1322.20  16
  -2   0   7 37343.4 1348.64  18
  -2   0   8 27570.1 1275.56  16
   2   0   8 29178.4 1372.63  16
  -2   0   8 28768.0 1279.81  18
   2   0   8 28789.7 1161.10  18
  -2   0   9 191935. 3495.57  18
  -2   0   9 193015. 3596.41  16
   2   0   9 197230. 3222.57  18
   2   0   9 202161. 3887.15  16
   2   0  10 111870. 3077.05  16
  -2   0  10 107830. 2889.57  16
   2   0  10 108234. 2517.26  18
  -2   0  10 105431. 2752.88  18
  -2   0  11 356570. 5354.99  18
   2   0  11 373114. 5975.70  16
  -2   0  11 353276. 5605.44  16
   2   0  11 359570. 4830.27  18
  -2   0  12 17983.4 1356.53  16
   2   0  12 18183.7 1414.50  16
  -2   0  12 17928.8 1265.71  18
   2   0  13 70587.5 2111.15   3
  -2   0  13 70898.5 2029.82   3
  -2   0  13 71652.5 2639.29  18
   2   0  13 70847.8 2176.36  21
   2   0  13 64118.2 2767.98  16
  -2   0  13 66569.2 2734.68  16
  -2   0  13 70427.0 2208.42  21
  -2   0  14 4200.37 718.790  16
  -2   0  14 5301.75 770.423  18
  -2   0  14 3880.14 506.845   3
   2   0  14 2557.05 586.437  10
   2   0  14 5615.90 876.157  16
  -2   0  14 4886.02 648.449  21
   2   0  14 3639.51 548.411  21
   2   0  14 3759.41 537.169   3
   2   0  15 47690.3 1901.39  21
   2   0  15 50446.7 1880.87   3
   2   0  15 47390.3 2472.62  10
   2   0  15 50629.7 2658.31  16
  -2   0  15 49370.6 1773.17   3
  -2   0  15 49421.2 1971.46  21
   2   0  16 2488.82 652.392  10
   2   0  16 2248.02 492.209  21
  -2   0  16 3127.28 465.751   3
   2   0  16 2531.16 481.246   3
  -2   0  16 2989.35 544.192  21
  -2   0  17 101608. 2817.82  21
   2   0  17 98780.2 2616.89   3
  -2   0  17 99670.9 2466.88   3
   2   0  18 19345.2 1128.00   3
   2   0  18 20217.4 1092.02  23
  -2   0  18 19234.3 1038.68  22
  -2   0  18 19444.0 1049.95   3
   2   0  19 59126.5 1694.09  23
  -2   0  19 58291.0 1663.11   3
   2   0  19 60124.3 1853.58   3
  -2   0  19 56374.1 1607.09  22
  -2   0  20 5608.54 470.819   3
   2   0  20 6459.18 568.765   3
   2   0  20 5488.11 477.023  23
   2   0  21 28674.5 1016.95   3
   2   0  22 4897.97 340.437   3
   2  -1 -22 3404.58 285.436  20
  -2   1 -21 272.013 172.398  24
   2   1 -21 112.608 142.881  20
   2  -1 -21 147.672 129.716  20
  -2  -1 -21 344.610 143.836  24
   2  -1 -20-191.767 177.934  20
   2   1 -20-59.4866 187.269  20
  -2  -1 -20 68.4485 143.342  24
  -2   1 -20 109.032 154.246  24
  -2  -1 -19 550.101 224.273  20
  -2   1 -19 796.791 277.796  24
   2   1 -19 854.078 231.013  24
   2   1 -19 860.333 312.931  20
  -2  -1 -19 844.146 271.027  24
  -2   1 -19 960.289 246.570  20
   2  -1 -19 771.376 295.967  20
  -2   1 -18 8859.47 691.719  20
  -2   1 -18 9210.28 764.447  24
   2   1 -18 8802.95 694.305  24
   2   1 -18 9704.61 802.621  20
  -2  -1 -18 8173.93 692.237  20
   2  -1 -18 8853.25 769.589  20
  -2   1 -17 392.729 265.068  20
   2   1 -17 889.432 303.297  24
   2   1 -17 610.099 297.664  20
  -2  -1 -17 423.040 206.339  20
   2  -1 -17 182.238 240.615  20
  -2  -1 -16 5630.96 588.828  20
   2  -1 -16 5977.67 672.659  20
  -2   1 -16 6316.51 633.007  20
   2   1 -16 6209.05 674.026  20
   2   1 -16 6016.61 633.422  24
  -2  -1 -15 34454.9 2085.88  19
  -2  -1 -15 34818.0 1456.14  20
   2   1 -15 35434.3 1489.80  24
   2  -1 -15 35215.5 1556.22  20
  -2   1 -15 36957.5 1478.61  20
   2   1 -15 34122.1 1524.52  20
  -2  -1 -14 5642.56 847.529  19
  -2   1 -14 5398.45 584.400  20
   2  -1 -14 5955.24 635.581  20
  -2   1 -14 5722.15 880.322   2
   2   1 -14 5209.88 597.993  20
  -2  -1 -14 6259.74 641.631  20
   2   1 -13 2958.69 450.551  20
   2  -1 -13 3764.19 606.424  19
  -2  -1 -13 3065.08 422.267  20
   2  -1 -13 4274.09 528.407  20
  -2   1 -13 3373.27 451.437  20
  -2   1 -13 3579.48 708.034   2
   2   1 -12 165.316 286.654   2
   2  -1 -12 700.764 286.687  19
  -2   1 -12 345.777 310.673   2
  -2  -1 -11 3461.62 554.150   2
   2  -1 -11 3567.44 531.191  19
   2   1 -11 3326.45 637.459   2
  -2   1 -11 3529.05 617.688   2
  -2  -1 -10 5401.05 670.463   2
  -2   1 -10 4856.23 647.070   2
   2   1 -10 4947.63 676.764   2
  -2   1  -9 22394.6 1280.02   2
   2   1  -9 20066.0 1254.18   2
  -2  -1  -9 22112.3 1193.73   2
  -2  -1  -8 136.630 208.393   2
  -2   1  -8-73.1098 227.444   2
   2   1  -8 37.5752 235.956   2
  -2   1  -7 3002.57 444.121   2
  -2  -1  -7 2577.20 385.607   2
  -2  -1  -6 83311.4 1799.96   2
  -2   1  -6 79953.5 1899.17   2
   2   1  -6 85132.8 2039.39   2
  -2  -1  -5 42827.8 1163.98   2
   2   1  -5 43907.3 1337.92   2
  -2   1  -5 41826.5 1253.87   2
  -2   1  -4 10786.8 584.372   2
  -2  -1  -4 11141.3 535.993   2
   2   1  -4 10689.0 613.218   2
   2  -1  -4 10514.4 490.591  19
  -2  -1  -3 25513.8 661.010   2
  -2   1  -3 25909.5 791.986   2
   2   1  -3 26316.4 835.183   2
   2  -1  -3 24970.6 646.279  19
   2   1  -2 78502.1 1217.81   2
  -2   1  -2 76598.6 1175.28   2
   2  -1  -2 80659.4 984.254  19
  -2  -1  -2 82239.0 895.645   2
   2  -1  -1 13368.3 365.176  19
  -2   1  -1 14237.4 256.464  17
   2   1  -1 14140.0 404.997   2
   2   1  -1 13955.5 475.102  17
   2  -1  -1 13492.4 438.348   1
   2   1   0 1490.17 147.671  17
   2   1   0 1191.94 82.9104   1
   2  -1   0 1229.98 145.624   1
   2  -1   0 1252.37 130.363  19
  -2   1   0 1344.94 121.018  18
  -2  -1   0 1358.58 118.412  19
   2   1   1 15152.9 411.410  17
  -2  -1   1 15302.5 323.143  19
   2  -1   1 14242.5 463.259   1
   2   1   1 15024.5 289.653   1
   2  -1   1 14870.1 466.246   9
  -2   1   1 14699.1 473.855  18
   2   1   2 83718.2 1203.75  16
  -2   1   2 79788.7 1282.56  18
   2  -1   2 79455.4 1222.56   1
   2   1   2 80336.1 1141.00  10
  -2  -1   2 79185.3 1181.34  18
   2  -1   2 78304.1 1196.96  16
   2  -1   2 74688.4 1239.87   9
  -2  -1   3 25071.8 754.853  18
   2  -1   3 25475.0 795.412  16
  -2   1   3 26958.8 851.676  18
  -2  -1   3 25313.9 696.127  16
   2   1   3 25745.2 801.861  16
   2  -1   3 24931.0 439.561  18
   2   1   3 26047.3 760.157  10
  -2   1   4 8834.24 554.067  18
   2  -1   4 9138.57 365.178  18
   2   1   4 9216.27 502.705  18
  -2  -1   4 8973.24 514.648  18
   2   1   4 9315.91 560.560  16
   2  -1   4 9263.44 557.132  16
  -2  -1   4 9944.71 526.581  16
  -2   1   4 9494.14 523.497  16
   2  -1   5 43327.3 1303.26  16
  -2   1   5 41672.3 1198.60  16
   2   1   5 42580.6 1177.48  18
  -2   1   5 41603.3 1274.48  18
  -2  -1   5 42792.0 1195.05  16
  -2  -1   5 42749.0 1202.14  18
   2   1   5 41951.8 1290.86  16
   2  -1   5 42295.5 941.669  18
   2  -1   6 82087.1 1966.18  16
  -2  -1   6 78864.0 1794.04  16
   2  -1   6 81031.7 1477.05  18
   2   1   6 78669.4 1772.03  18
  -2  -1   6 76858.1 1759.23  18
  -2   1   6 78126.1 1892.15  18
   2   1   6 75708.8 1892.20  16
  -2   1   6 75518.1 1786.50  16
   2  -1   7 4341.22 406.764  18
   2  -1   7 3867.98 490.487  16
   2   1   7 3465.66 496.326  16
   2   1   7 3731.14 438.903  18
  -2   1   7 3947.55 488.577  18
  -2  -1   7 4506.83 476.979  18
  -2   1   7 4150.53 485.794  16
  -2  -1   7 4380.90 490.160  16
  -2   1   8 48.8305 220.976  16
   2   1   8 56.4247 165.904  18
  -2  -1   8-125.858 180.820  16
   2  -1   8 68.3285 205.752  16
   2   1   8 138.472 240.026  16
  -2  -1   8-42.6294 182.819  18
  -2   1   8 40.6620 206.047  18
   2  -1   8 360.313 188.686  18
   2  -1   9 21373.8 1279.14  16
   2  -1   9 22643.3 1028.48  18
   2   1   9 21846.2 1296.77  16
  -2   1   9 21447.1 1217.22  16
  -2   1   9 21975.2 1227.91  18
  -2  -1   9 21591.2 1228.12  16
   2   1   9 23320.7 1188.82  18
  -2  -1   9 22456.2 1185.30  18
   2  -1  10 3373.07 587.457  16
   2   1  10 3869.83 555.569  18
  -2  -1  10 5061.04 609.301  18
  -2  -1  10 3206.86 556.795  16
  -2   1  10 4189.98 582.605  18
   2   1  10 4311.86 626.410  16
   2  -1  10 3471.72 455.727  18
  -2   1  10 3251.74 537.387  16
  -2   1  11 3486.10 581.111  18
   2   1  11 2998.49 504.355  18
  -2  -1  11 2295.90 436.147  18
  -2  -1  11 2326.21 513.149  16
  -2   1  11 3112.77 560.974  16
   2   1  11 3217.33 598.292  16
   2  -1  11 2803.84 585.604  16
   2  -1  12 595.774 331.169  16
  -2  -1  12 359.673 299.425  16
  -2  -1  12-152.919 200.684  18
   2   1  12-165.112 259.621  16
  -2   1  12 149.516 274.601  16
  -2   1  12 138.180 203.227  18
   2   1  12 273.937 272.295  18
  -2  -1  13 2580.61 498.617  18
  -2  -1  13 3404.83 655.478  16
   2   1  13 2998.86 483.158   3
  -2   1  13 3616.29 459.907   3
  -2   1  13 3585.15 652.367  18
  -2  -1  13 3118.50 446.291   3
   2   1  13 2293.03 564.835  10
   2   1  13 2977.66 624.597  16
   2  -1  13 4070.84 550.094  21
  -2  -1  13 3030.52 487.555  21
   2   1  13 2928.55 482.470  21
   2  -1  13 3075.68 488.367   3
  -2   1  13 3701.29 526.684  21
   2  -1  13 2113.89 537.955  16
  -2  -1  14 6120.75 867.604  16
  -2   1  14 4462.27 731.676  18
   2  -1  14 4707.15 799.014  16
  -2   1  14 5377.56 605.705   3
   2   1  14 6083.17 692.742  21
  -2  -1  14 5583.30 609.947   3
   2  -1  14 5339.65 606.434   3
   2   1  14 4985.50 795.278  10
   2  -1  14 5310.56 650.668  21
  -2   1  14 5272.14 655.867  21
   2   1  14 5925.91 938.008  16
   2   1  14 6675.42 695.730   3
  -2  -1  14 5241.86 669.152  21
   2   1  15 33024.9 2011.96  10
  -2  -1  15 34771.2 1670.99  21
   2   1  15 35925.3 1603.25   3
   2   1  15 34595.1 1613.96  21
  -2   1  15 35281.7 1670.73  21
  -2  -1  15 33509.4 2100.33  16
  -2  -1  15 35387.4 1482.24   3
  -2   1  15 34141.7 1492.20   3
   2  -1  15 35800.3 1585.86   3
   2  -1  15 34025.5 2169.13  10
   2  -1  15 33362.0 2160.08  16
   2   1  16 5573.31 667.338   3
   2  -1  16 6800.47 698.553   3
  -2   1  16 7416.63 715.696   3
   2   1  16 6795.81 740.840  21
  -2  -1  16 7426.05 693.273   3
  -2   1  16 6951.74 796.306  21
  -2  -1  16 7429.45 817.251  21
   2   1  17 241.151 248.860  21
  -2   1  17 122.066 247.488  21
  -2  -1  17 78.0818 201.624   3
  -2  -1  17 647.657 261.779  22
   2   1  17 297.043 182.078  23
   2   1  17 411.390 292.192   3
   2  -1  17 404.681 235.058   3
  -2   1  17 318.029 251.477   3
   2  -1  18 9384.68 796.800   3
   2   1  18 8542.90 759.396   3
   2   1  18 8107.25 668.467  23
  -2   1  18 9075.06 733.124   3
  -2   1  18 8838.44 844.453  21
   2  -1  18 8750.02 748.383  23
  -2  -1  18 9965.19 743.137   3
  -2  -1  18 9343.50 742.113  22
   2   1  19 130.360 186.584   3
   2  -1  19 1020.07 299.652  23
   2  -1  19 575.130 270.634   3
  -2   1  19 737.025 243.045   3
  -2   1  19 261.973 166.326  22
  -2  -1  19 434.363 189.010  22
  -2  -1  19 321.263 192.421   3
   2  -1  20-7.07536 188.839   3
   2   1  20 197.426 175.862   3
  -2  -1  20 29.9429 159.784  23
   2  -1  20 17.5682 162.716  23
  -2   1  20-47.5947 140.648   3
  -2  -1  20 89.7686 129.251  22
   2  -1  21 255.755 130.058   3
   2   1  21 54.6485 144.206   3
   2  -1  21 82.4337 144.126  23
   2   1  22 2906.24 266.484   3
   2  -2 -21 27291.9 967.215  20
   2   2 -21 27160.7 959.612  15
  -2   2 -21 25340.0 909.356  24
   2   2 -21 26820.3 943.592  20
  -2  -2 -20 8375.23 557.434  24
   2   2 -20 6687.49 493.405  24
  -2   2 -20 7580.78 590.314  24
   2  -2 -20 7223.40 594.337  20
  -2  -2 -20 7929.50 540.931  20
   2   2 -20 8250.68 621.225  20
  -2  -2 -19 61873.0 1688.78  20
  -2   2 -19 60525.0 1811.37  24
   2   2 -19 59895.6 1808.58  20
   2  -2 -19 61099.9 1843.02  20
   2   2 -19 57883.7 1634.50  24
   2   2 -18 10992.7 787.314  24
  -2   2 -18 9710.26 802.655  24
  -2  -2 -18 10366.7 762.453  20
   2   2 -18 10011.2 815.921  20
  -2   2 -18 7448.59 625.521  20
   2  -2 -18 9919.30 799.465  20
  -2  -2 -17 54884.7 1812.26  20
   2  -2 -17 54144.0 1917.05  20
   2   2 -17 51716.4 1782.99  24
  -2   2 -17 56775.1 1949.92  24
  -2   2 -17 53809.1 1750.41  20
   2   2 -17 54849.6 1918.79  20
  -2   2 -16 722.061 234.773  20
  -2  -2 -16 941.394 294.752  20
   2   2 -16 1089.81 357.274  20
   2   2 -16 832.385 316.262  24
   2  -2 -16 505.526 288.620  20
   2   2 -15 20163.3 1173.10  20
   2  -2 -15 18673.4 1145.75  20
  -2  -2 -15 20402.3 1612.48  19
  -2   2 -15 20336.5 1684.06   2
  -2   2 -15 19024.6 1077.27  20
   2   2 -15 19822.1 1145.38  24
  -2  -2 -15 19555.9 1098.15  20
  -2   2 -14 6386.27 621.049  20
   2   2 -14 6088.82 631.995  24
   2   2 -14 6463.31 676.609  20
   2  -2 -14 6393.42 809.534  19
  -2  -2 -14 5742.64 595.201  20
  -2   2 -14 6598.22 969.554   2
  -2  -2 -14 5390.06 812.437  19
   2  -2 -14 6704.69 687.827  20
   2   2 -13 52216.6 2539.58   2
  -2   2 -13 51634.4 2492.49   2
   2   2 -13 51414.3 1782.20  24
  -2  -2 -13 50863.2 1686.06  20
   2  -2 -13 52689.2 1812.33  20
   2  -2 -13 51062.9 2215.10  19
  -2  -2 -13 52703.2 2430.76  19
  -2   2 -13 48936.1 1633.43  20
   2   2 -13 52380.8 1805.05  20
  -2   2 -12 10527.7 1090.38   2
  -2  -2 -12 11351.4 1098.99  19
   2   2 -12 11016.1 1144.15   2
   2  -2 -12 12770.4 1064.36  19
   2   2 -11 325736. 5710.02   2
   2  -2 -11 318086. 4991.25  19
  -2   2 -11 310915. 5503.05   2
   2   2 -10 91694.8 2869.16   2
  -2   2 -10 86207.1 2740.70   2
   2  -2 -10 87603.3 2463.15  19
  -2   2  -9 335199. 5030.17   2
   2  -2  -9 326117. 4465.52  19
   2   2  -9 336101. 5161.42   2
  -2  -2  -8 21240.3 1076.07   2
   2   2  -8 23161.6 1286.37   2
   2  -2  -8 20590.7 1052.17  19
  -2   2  -8 21173.5 1186.81   2
  -2   2  -7 234639. 3666.41   2
   2  -2  -7 233311. 3258.60  19
  -2  -2  -7 226618. 3182.59   2
   2   2  -7 236989. 3764.22   2
  -2  -2  -6 3851.94 395.492   2
   2   2  -6 3499.10 475.922   2
  -2   2  -6 3552.68 458.244   2
   2  -2  -6 4585.04 445.977  19
   2  -2  -5 1986.79 295.778  19
  -2  -2  -5 2519.81 295.594   2
   2   2  -5 3079.53 417.145   2
  -2   2  -5 3357.64 408.546   2
   2  -2  -4 82933.2 1517.03  19
   2   2  -4 82939.6 1722.21   2
  -2   2  -4 84373.1 1712.92   2
   2   2  -3 22343.9 805.846   2
  -2   2  -3 21182.1 589.869  17
   2   2  -3 20935.3 805.825  17
   2  -2  -3 22512.9 727.921  19
  -2   2  -3 22955.3 817.122   2
  -2  -2  -3 23129.6 815.837  19
  -2   2  -2 32542.1 651.460  17
   2   2  -2 33153.6 922.437  17
   2  -2  -2 33004.8 813.551  19
   2   2  -2 33121.6 840.929   2
  -2   2  -2 32597.0 881.535   2
  -2  -2  -2 31433.6 860.705  19
   2  -2  -2 33041.5 818.550   1
   2  -2  -1 512600. 2984.39   1
  -2  -2  -1 514959. 3117.27  19
  -2   2  -1 508137. 2509.65  17
   2  -2  -1 515893. 3064.64  19
   2   2  -1 517671. 2672.98   2
  -2   2   0 2866.46 215.928  18
  -2  -2   0 2900.14 226.161  19
   2  -2   0 2823.93 235.724   1
   2   2   0 2750.38 150.969   2
   2  -2   0 3077.41 179.190  10
   2   2   0 2734.34 256.161  17
   2  -2   0 2791.17 247.087  19
   2   2   1 521071. 3149.38  17
   2  -2   1 513931. 3299.46  19
   2  -2   1 519843. 3161.37   1
  -2  -2   1 521645. 2384.82   9
  -2   2   1 498934. 3114.49  18
  -2   2   2 29868.1 873.248  18
  -2  -2   2 27611.6 678.470   9
   2  -2   2 29321.9 854.211   9
   2  -2   2 30348.7 844.426   1
  -2  -2   2 28515.1 690.153  19
   2   2   2 28813.2 782.766  17
   2  -2   3 32109.1 955.879  16
   2  -2   3 31961.3 504.234  18
  -2  -2   3 32151.8 852.592  16
  -2   2   3 34868.9 1049.19  18
   2   2   3 32334.0 799.628  10
   2  -2   3 33576.6 1016.35   9
   2   2   4 87384.4 1710.74  16
   2   2   4 83950.2 1459.66  10
  -2  -2   4 84827.9 1553.28  18
  -2   2   4 85183.8 1790.76  18
  -2  -2   4 81736.1 1532.42  16
   2  -2   4 85520.5 1014.72  18
   2  -2   4 84853.5 1696.71  16
  -2  -2   5 1358.92 265.206  18
   2   2   5 1716.92 270.134  10
   2  -2   5 1870.89 200.943  18
  -2   2   5 925.651 295.094  18
  -2  -2   5 1101.68 253.621  16
   2   2   5 1800.57 318.708  16
   2  -2   5 1326.12 288.962  16
   2   2   5 1523.58 308.950  18
  -2  -2   6 4059.25 450.299  16
   2   2   6 3198.22 434.732  16
   2  -2   6 3471.86 306.490  18
  -2   2   6 2617.92 430.330  18
  -2  -2   6 3035.49 382.253  18
   2   2   6 3431.81 440.589  18
   2  -2   6 3721.78 462.659  16
   2   2   6 3341.59 389.736  10
  -2  -2   7 209269. 3267.45  16
  -2  -2   7 205641. 3080.97  18
   2   2   7 214831. 3525.70  16
   2   2   7 206602. 3359.02  18
  -2   2   7 212032. 3487.21  18
   2  -2   7 208951. 2480.71  18
   2  -2   7 204845. 3424.78  16
   2   2   8 19126.4 1143.36  16
   2   2   8 18861.5 1091.68  18
   2  -2   8 20851.9 864.866  18
  -2   2   8 19395.2 1136.41  18
   2  -2   8 17359.0 1081.30  16
  -2  -2   8 19082.3 1019.38  18
  -2  -2   8 20695.4 1130.91  16
  -2  -2   9 324121. 4791.74  16
   2   2   9 333428. 4772.79  18
   2  -2   9 342604. 3750.89  18
   2  -2   9 354497. 5201.93  16
  -2   2   9 339981. 4973.78  18
  -2  -2   9 325829. 4443.08  18
   2   2   9 331936. 5098.61  16
   2  -2  10 92338.0 2840.98  16
  -2   2  10 88378.1 2682.60  18
  -2  -2  10 84386.8 2403.57  18
  -2  -2  10 84761.5 2604.83  16
   2   2  10 91969.3 2840.61  16
   2   2  10 89444.1 2602.46  10
   2   2  10 84207.7 2537.00  18
  -2  -2  11 319360. 5412.53  16
   2   2  11 321648. 5252.99  10
   2   2  11 330323. 5732.45  16
  -2   2  11 332114. 5445.07  18
  -2  -2  11 320114. 4932.10  18
   2   2  11 320615. 5177.56  18
   2   2  12 11410.7 1049.18  10
  -2  -2  12 8740.46 869.794  18
  -2   2  12 10806.0 1042.84  18
   2  -2  12 10639.4 1108.75  16
  -2  -2  12 11811.9 1128.71  16
  -2   2  12 12412.1 899.305  21
  -2  -2  12 11587.6 880.031  21
  -2   2  13 50039.1 2318.62  18
   2   2  13 52178.3 1858.30  21
  -2  -2  13 51065.1 1911.44  21
  -2   2  13 53315.9 1930.27  21
  -2  -2  13 49145.5 2108.61  18
   2  -2  13 52829.9 1812.00   3
   2  -2  13 53566.0 2554.14  16
  -2   2  13 50690.6 1753.94   3
  -2  -2  13 53317.6 1728.62   3
   2   2  13 49219.6 2224.24  10
   2   2  13 51750.3 1843.35   3
  -2  -2  13 51919.8 2428.99  16
  -2   2  14 5457.19 685.467  21
   2  -2  14 5764.04 920.084  16
   2   2  14 4424.26 584.627   3
  -2   2  14 5435.93 815.087  18
   2   2  14 5256.49 640.812  21
   2  -2  14 5426.91 614.111   3
  -2   2  14 4373.42 545.352   3
  -2  -2  14 5116.42 579.549   3
  -2  -2  14 4405.91 597.232  21
   2   2  14 4274.63 716.872  10
  -2  -2  14 4769.68 771.767  16
   2   2  15 16990.4 1128.30   3
   2  -2  15 19268.0 1657.18  16
   2   2  15 17343.5 1142.28  21
  -2  -2  15 16631.0 1161.32  21
  -2   2  15 15864.1 1405.30  18
   2  -2  15 18169.0 1131.95   3
  -2  -2  15 17903.2 1049.53   3
  -2  -2  15 17515.3 1515.37  16
  -2   2  15 18037.9 1206.15  21
  -2   2  15 19446.4 1142.25   3
  -2   2  16 1359.40 392.220  21
   2   2  16 1101.93 423.975  21
   2  -2  16 934.593 312.020   3
  -2  -2  16 843.290 247.070  22
   2   2  16 1038.25 349.500   3
  -2  -2  16 1391.93 320.863   3
  -2   2  16 600.783 257.614   3
  -2  -2  17 58385.3 1846.59   3
  -2   2  17 62093.4 1971.88   3
  -2  -2  17 62342.0 1967.96  22
  -2   2  17 59109.0 2148.10  21
   2   2  17 58657.8 2032.40   3
   2   2  17 57052.4 2035.81  21
   2  -2  17 60305.0 2017.58   3
   2  -2  18 9006.90 762.804   3
   2   2  18 9935.50 824.563   3
  -2   2  18 9150.65 739.429   3
  -2  -2  18 9553.50 735.694  22
  -2  -2  18 10125.0 746.810   3
  -2   2  18 10849.7 916.682  21
   2   2  19 61096.4 1866.19   3
  -2  -2  19 61518.6 1647.03   3
   2  -2  19 63944.1 1873.96  23
   2  -2  19 62691.4 1856.81   3
  -2   2  19 61923.9 1988.55  21
  -2  -2  19 62912.4 1708.46  22
  -2   2  19 58701.9 1678.80   3
   2  -2  20 9387.25 655.356  23
  -2   2  20 9159.93 596.072   3
   2   2  20 8737.86 656.061   3
   2  -2  20 8751.36 646.286   3
  -2  -2  20 7724.65 523.436  22
   2   2  21 28095.0 991.284   3
  -2  -2  21 28462.6 915.544  23
   2  -2  21 28257.4 952.725  23
   2  -2  21 30018.9 991.910   3
   2   2  22 7671.07 415.011   3
   2   3 -21 2231.12 277.753  15
   2  -3 -21 2716.59 314.190  20
   2   3 -21 2928.40 309.845  20
  -2   3 -21 2266.75 286.990  24
   2   3 -20 1155.76 274.436  15
   2  -3 -20 1008.38 245.545  20
  -2   3 -20 885.414 247.397  24
   2   3 -20 814.588 212.029  24
  -2  -3 -20 711.339 201.822  20
   2   3 -20 683.320 216.326  20
   2   3 -19 3040.45 437.959  20
  -2   3 -19 2633.59 421.643  24
  -2  -3 -19 3162.60 399.464  20
   2  -3 -19 3537.99 488.716  20
   2   3 -19 2058.41 353.307  24
   2   3 -18 12758.7 853.167  24
  -2   3 -18 12578.9 880.101  24
   2   3 -18 13247.6 910.124  20
   2  -3 -18 13716.9 937.165  20
  -2  -3 -18 11358.0 780.787  20
  -2  -3 -17 2210.42 414.467  20
   2   3 -17 1503.60 361.755  20
   2  -3 -17 1761.80 394.647  20
  -2   3 -17 1849.49 377.220  24
   2   3 -17 1620.23 355.475  24
  -2   3 -17 1060.14 324.843  20
   2  -3 -16 11443.0 912.084  20
   2   3 -16 10464.6 839.088  24
  -2   3 -16 10866.4 902.626  24
  -2  -3 -16 10468.7 821.595  20
   2   3 -16 10986.9 887.502  20
  -2   3 -16 11804.0 848.945  20
   2   3 -15 10266.2 845.668  24
   2  -3 -15 9378.43 829.587  20
   2   3 -15 10117.2 859.743  20
  -2   3 -15 9385.74 761.949  20
  -2  -3 -15 9540.11 1146.60  19
  -2  -3 -15 9036.76 759.982  20
  -2   3 -15 11068.4 1263.60   2
   2  -3 -14 10281.1 843.023  20
   2   3 -14 10177.8 836.319  24
  -2   3 -14 8584.46 1098.88   2
  -2  -3 -14 10199.3 807.047  20
   2   3 -14 10989.2 1270.74   2
   2   3 -14 10270.3 847.222  20
   2  -3 -14 11133.0 1096.98  19
  -2  -3 -14 10369.9 1139.35  19
  -2   3 -14 10560.2 788.842  20
   2  -3 -13 11432.6 865.921  20
   2  -3 -13 12460.0 1143.83  19
  -2   3 -13 12440.7 1268.80   2
  -2   3 -13 13314.5 873.354  20
   2   3 -13 11858.7 888.749  20
   2   3 -13 11606.6 873.479  24
   2   3 -13 10363.1 1162.66   2
  -2  -3 -13 12854.4 1250.52  19
  -2  -3 -13 11987.2 839.367  20
   2  -3 -12 5111.61 690.697  19
   2   3 -12 5423.48 592.012  20
  -2  -3 -12 4868.80 751.083  19
  -2   3 -12 3539.98 675.900   2
   2  -3 -12 4931.66 560.980  20
   2   3 -12 5779.64 875.703   2
   2   3 -12 5865.26 611.516  24
  -2   3 -11 2839.32 566.527   2
   2   3 -11 1908.52 476.809   2
  -2  -3 -11 2508.27 502.028  19
   2  -3 -11 1744.58 423.536  19
  -2  -3 -10 5469.94 724.097  19
  -2   3 -10 5854.94 757.496   2
   2  -3 -10 5525.87 658.653  19
   2   3 -10 5743.44 782.942   2
   2  -3  -9 52166.5 1878.10  19
   2   3  -9 54426.8 2134.47   2
  -2   3  -9 52606.5 2075.03   2
  -2  -3  -9 57743.0 2119.98  19
  -2  -3  -8 16704.3 1089.07  19
  -2   3  -8 17987.6 1151.82   2
   2   3  -8 15633.1 1094.55   2
   2  -3  -8 17750.0 1035.74  19
  -2   3  -7 692.459 341.533   2
   2  -3  -7 1049.06 276.486  19
   2   3  -7 453.299 306.593   2
  -2  -3  -7 1037.32 355.405  19
   2   3  -6 62772.0 1867.55   2
  -2  -3  -6 63394.1 1833.71  19
   2  -3  -6 65324.4 1736.50  19
  -2   3  -6 62921.3 1863.58   2
   2   3  -5 1570.17 327.281   2
  -2   3  -5 1875.80 367.054   2
   2  -3  -5 945.903 252.042  19
  -2  -3  -5 1649.20 334.053  19
   2   3  -4 9034.20 621.449  17
   2  -3  -4 7769.78 548.762  19
  -2   3  -4 8258.56 483.512  17
   2   3  -4 8321.83 587.124   2
  -2   3  -4 8729.06 615.676   2
  -2  -3  -4 8437.71 602.881  19
   2   3  -3 34521.8 1065.55   2
   2  -3  -3 33597.7 949.587   1
   2  -3  -3 34066.1 1034.27  19
  -2   3  -3 33688.6 891.953  17
  -2  -3  -3 34965.4 1099.21  19
  -2   3  -3 33524.8 1087.63   2
   2   3  -3 35920.2 1131.07  17
  -2  -3  -2 8525.42 519.647  19
   2  -3  -2 7625.95 485.755  19
  -2   3  -2 7789.81 413.079  17
   2   3  -2 7286.95 505.419  17
   2   3  -2 8618.53 483.778   2
  -2  -3  -2 7316.48 182.499   1
   2  -3  -2 7812.91 436.604   1
   2   3  -1 239251. 2620.47  17
  -2   3  -1 245658. 2234.55  17
   2  -3  -1 238184. 2297.34   1
  -2  -3  -1 237215. 2480.13  19
   2   3  -1 231951. 2134.92   2
   2  -3  -1 240289. 2543.72  19
   2   3   0 7816.99 480.913  17
   2  -3   0 6929.10 450.684  19
   2   3   0 6908.03 312.122   2
  -2   3   0 6981.59 406.039  17
   2  -3   0 7765.39 428.673   1
  -2  -3   0 7285.61 430.360  19
   2  -3   0 7418.11 290.507  10
   2   3   1 244952. 2596.68  17
   2  -3   1 240467. 2415.69   1
  -2  -3   1 241800. 2370.31  19
  -2   3   1 239943. 2455.37  18
   2  -3   1 243503. 2650.73  19
  -2   3   2 10400.0 586.634  18
   2   3   2 10155.4 558.558  17
   2  -3   2 10388.4 553.462   1
  -2  -3   2 10280.3 508.001  19
   2  -3   2 10183.9 574.086   9
  -2  -3   2 9667.38 470.985   9
   2  -3   2 10524.1 595.013  19
  -2   3   3 37504.7 1175.77  18
   2  -3   3 36521.2 1148.56   9
  -2  -3   3 35242.7 985.775   9
  -2  -3   3 35508.1 976.289  19
   2   3   3 34094.5 1062.18  17
   2  -3   4 11037.1 406.352  18
   2  -3   4 12042.8 703.123  16
  -2  -3   4 10676.9 603.750  16
   2  -3   4 10985.0 706.975   9
  -2   3   4 11930.0 736.773  18
   2  -3   5 1617.89 188.768  18
  -2   3   5 1776.78 363.853  18
  -2  -3   5 1973.09 299.191  16
  -2  -3   5 1552.06 284.978  18
   2  -3   5 1729.67 325.416  16
   2   3   5 1978.57 260.564  10
   2   3   6 62688.9 1505.42  10
  -2   3   6 67179.6 1957.41  18
   2  -3   6 66717.4 1225.31  18
   2  -3   6 63431.4 1833.60  16
  -2  -3   6 66270.7 1650.03  18
  -2  -3   6 65840.4 1748.94  16
   2  -3   7 1093.28 358.659  16
   2   3   7 1439.00 289.191  10
   2  -3   7 1042.72 217.781  18
  -2  -3   7 1080.28 270.443  18
  -2   3   7 1029.56 370.574  18
  -2  -3   7 1353.22 339.061  16
   2   3   8 13599.1 854.435  10
   2  -3   8 14862.4 1039.07  16
  -2   3   8 14533.3 1035.55  18
  -2  -3   8 14169.2 958.145  16
   2  -3   8 13541.9 674.796  18
  -2  -3   8 13329.2 856.830  18
  -2   3   9 55328.4 2097.47  18
   2  -3   9 51678.8 2034.38  16
  -2  -3   9 50994.4 1751.27  18
  -2  -3   9 54593.8 2005.87  16
   2   3   9 54768.8 1810.00  10
  -2  -3  10 7480.45 729.144  18
  -2   3  10 7851.41 860.788  18
   2   3  10 7319.56 746.061  10
   2  -3  10 7778.33 873.922  16
  -2  -3  10 6657.08 767.093  16
   2   3  11 2347.19 470.048  10
  -2  -3  11 2434.45 531.717  16
  -2  -3  11 2842.25 497.063  18
  -2   3  11 2770.90 559.760  18
   2  -3  11 2302.54 530.218  16
   2   3  12 4054.68 604.173  10
  -2   3  12 4979.50 754.185  18
  -2   3  12 5242.36 620.880  21
  -2  -3  12 3997.29 554.241  21
  -2   3  12 5615.07 629.061   6
  -2  -3  12 3461.75 562.698  18
   2  -3  12 4126.44 692.710  16
  -2  -3  12 3712.00 669.386  16
   2   3  12 4500.05 568.014   6
   2  -3  12 5210.85 586.946   3
  -2  -3  13 13539.1 891.404   3
   2   3  13 12889.3 968.464   6
   2  -3  13 14194.9 1357.20  16
   2   3  13 15026.0 1022.87  21
  -2   3  13 13397.4 977.770  21
  -2   3  13 12700.5 1217.46  18
  -2  -3  13 13525.5 1250.07  16
   2   3  13 12754.1 947.384   3
   2  -3  13 13958.2 963.615   3
  -2  -3  14 10522.1 801.309   3
  -2  -3  14 8750.38 781.932  22
   2  -3  14 10659.3 1215.46  16
  -2   3  14 10261.5 830.020   3
   2   3  14 8578.37 791.529  21
   2   3  14 8687.25 805.963   3
  -2   3  14 9894.56 887.286  21
  -2   3  14 9526.82 1085.00  18
   2  -3  14 8991.72 796.918   3
  -2  -3  14 11812.4 1251.96  16
  -2   3  15 11137.4 1201.73  18
  -2  -3  15 10375.2 818.462   3
  -2  -3  15 11273.3 878.711  22
  -2  -3  15 9815.09 1146.24  16
   2   3  15 11210.6 924.133   3
   2  -3  15 11246.9 898.280   3
   2  -3  15 9837.40 1191.08  16
  -2   3  15 11307.3 873.869   3
  -2   3  15 12014.9 994.463  21
   2   3  15 8667.85 818.160  21
  -2   3  16 9296.38 883.925  21
  -2  -3  16 9371.22 762.604   3
   2   3  16 9465.91 841.274  21
  -2  -3  16 8630.74 766.589  22
   2   3  16 9801.30 865.266   3
   2  -3  16 10301.6 865.354   3
  -2   3  16 11528.0 892.598   3
  -2  -3  17 2206.47 402.610  22
  -2   3  17 1402.00 417.459  21
   2   3  17 2692.14 480.612   3
  -2  -3  17 1771.54 355.297   3
   2  -3  17 1925.85 409.496   3
  -2   3  17 1652.95 379.745   3
   2   3  17 2012.39 410.311  21
   2   3  18 13604.3 947.970  21
   2   3  18 11902.4 896.092   3
  -2  -3  18 12692.0 846.879  22
  -2   3  18 13280.1 982.494  21
  -2   3  18 9652.16 747.792   3
  -2  -3  18 13479.2 834.798   3
   2  -3  18 13241.7 918.401   3
   2   3  19 3020.60 473.848   3
   2  -3  19 3330.92 458.003   3
  -2   3  19 3086.26 409.973   3
   2  -3  19 3001.24 452.568  23
  -2  -3  19 3013.00 397.409  22
  -2   3  19 3379.22 512.722  21
   2  -3  20 867.743 243.223   3
  -2   3  20 1053.54 227.502   3
   2   3  20 1699.23 320.995   3
   2  -3  20 943.438 257.758  23
  -2  -3  20 797.947 204.526  22
  -2  -3  21 2627.87 301.755  23
   2  -3  21 2763.25 320.745  23
   2   3  21 2408.10 300.375   3
   2   4 -21 37687.7 907.613  24
   2   4 -21 40609.3 1028.52  15
   2  -4 -21 45383.2 1158.84  20
   2   4 -21 41442.4 1031.09  20
  -2   4 -21 44174.4 1137.96  24
   2   4 -20 5965.41 471.290  24
  -2   4 -20 6441.92 528.572  24
   2  -4 -20 6526.64 535.039  20
   2   4 -20 6639.33 522.994  15
  -2  -4 -20 5562.96 429.991  20
   2   4 -20 5907.65 496.069  20
   2  -4 -19 74584.9 1963.79  20
   2   4 -19 73567.6 1846.64  24
   2   4 -19 77523.9 1997.73  15
  -2   4 -19 76018.7 1973.08  24
  -2  -4 -19 73848.3 1782.60  20
   2   4 -19 70834.3 1885.48  20
  -2   4 -18 2190.81 401.981  24
   2   4 -18 1806.08 388.337  15
   2   4 -18 2070.36 416.905  20
   2   4 -18 2879.43 427.878  24
   2  -4 -18 1849.25 376.160  20
  -2  -4 -18 2210.77 352.803  20
   2   4 -17 48382.5 1774.97  20
  -2  -4 -17 48623.0 1691.27  20
   2   4 -17 50594.0 1791.87  24
  -2   4 -17 48480.8 1797.64  24
   2  -4 -17 51735.6 1847.19  20
  -2   4 -16 1433.16 327.230  20
  -2  -4 -16 1853.06 385.594  20
   2   4 -16 2184.72 422.475  24
  -2   4 -16 1172.70 310.619  24
   2  -4 -16 1327.03 367.343  20
   2   4 -16 1086.22 350.968  20
  -2   4 -15 12064.7 1351.45   2
   2   4 -15 10983.4 886.630  24
  -2   4 -15 10614.7 883.695  24
   2  -4 -15 11394.5 899.300  20
   2   4 -15 11262.4 886.032  20
  -2   4 -15 12141.3 866.003  20
  -2  -4 -15 12160.4 1327.54  19
  -2  -4 -15 10668.6 831.597  20
  -2  -4 -14 711.272 391.148  19
  -2   4 -14 1051.93 332.588  24
  -2   4 -14 1744.70 363.169  20
   2   4 -14 1366.26 339.485  20
  -2  -4 -14 921.459 242.893  20
   2  -4 -14 203.273 231.927  19
   2   4 -14 435.143 296.754   2
   2   4 -14 1301.61 351.166  24
  -2   4 -14 1021.95 450.665   2
   2  -4 -14 1218.08 352.374  20
   2   4 -13 6290.95 679.036  24
  -2  -4 -13 6004.58 874.071  19
  -2  -4 -13 7570.48 686.689  20
  -2   4 -13 7151.39 992.946   2
   2  -4 -13 7301.33 724.509  20
  -2   4 -13 6848.02 691.515  24
   2   4 -13 7666.57 1017.61   2
   2  -4 -13 7098.23 898.490  19
   2   4 -13 6843.11 698.639  20
  -2   4 -13 7063.53 655.626  20
  -2  -4 -12 8777.35 722.153  20
   2   4 -12 8777.80 757.750  24
   2  -4 -12 7516.97 878.894  19
  -2   4 -12 8528.69 1059.75   2
   2  -4 -12 9943.55 789.302  20
  -2  -4 -12 8727.72 1013.61  19
   2   4 -12 9292.73 773.680  20
   2   4 -12 7789.92 1015.12   2
  -2   4 -11 164125. 4258.36   2
   2  -4 -11 165462. 3914.38  19
  -2  -4 -11 167623. 4148.32  19
   2   4 -11 161127. 4232.86   2
   2   4 -10 57767.8 2409.71   2
   2  -4 -10 56774.7 2171.17  19
  -2  -4 -10 58944.1 2351.47  19
  -2   4 -10 57024.7 2395.85   2
  -2   4  -9 461382. 6375.43   2
   2   4  -9 451507. 6355.60   2
   2  -4  -9 449402. 5812.28  19
  -2  -4  -9 449237. 6169.75  19
   2  -4  -8 5622.19 640.575  19
  -2  -4  -8 6076.90 705.185  19
   2   4  -8 6946.11 774.954   2
  -2   4  -8 7432.36 802.601   2
   2  -4  -7 226093. 3700.45  19
  -2   4  -7 230045. 4010.68   2
   2   4  -7 231194. 3992.87   2
  -2  -4  -7 238045. 3990.57  19
  -2  -4  -6 12503.7 876.217  19
   2  -4  -6 14008.4 885.587  19
  -2   4  -6 12548.1 909.776   2
   2   4  -6 13508.7 925.448   2
   2  -4  -6 14283.6 816.361   1
  -2  -4  -5 8842.23 717.461  19
   2   4  -5 8409.36 677.484  17
  -2   4  -5 8237.91 695.283   2
   2  -4  -5 8364.48 591.583   1
   2   4  -5 9336.69 720.040   2
   2  -4  -5 9172.25 679.314  19
  -2   4  -5 8774.92 580.345  17
  -2  -4  -4 14668.5 485.319   1
   2  -4  -4 14697.8 718.769   1
   2   4  -4 14002.1 813.296   2
   2   4  -4 14869.7 847.714  17
   2  -4  -4 13817.0 788.886  19
  -2  -4  -4 14143.0 832.662  19
  -2   4  -4 14839.8 854.921   2
  -2   4  -4 13879.9 684.709  17
   2  -4  -3 371182. 3830.87  19
  -2  -4  -3 375750. 3984.40  19
   2  -4  -3 356812. 3263.70   1
   2   4  -3 363298. 3725.08   2
   2   4  -3 376713. 4004.28  17
  -2  -4  -3 360071. 1870.72   1
  -2   4  -3 372916. 3918.98   2
  -2   4  -3 372190. 3380.39  17
   2  -4  -2 169429. 2172.39   1
   2   4  -2 161640. 2539.55  17
   2   4  -2 161285. 2266.94   2
  -2   4  -2 161274. 2183.27  17
  -2  -4  -2 163828. 2484.91  19
   2  -4  -2 164590. 2468.39  19
  -2  -4  -1 661680. 4754.67  19
   2   4  -1 654674. 4060.08   2
   2   4  -1 667293. 4994.38  17
   2  -4  -1 666929. 4904.03  19
   2  -4   0 9065.63 599.350  19
  -2   4   0 9377.89 547.069  17
   2   4   0 9060.21 597.928  17
   2   4   0 8682.30 431.313   2
   2  -4   0 9670.46 532.444   1
  -2  -4   0 8784.43 556.252  19
   2  -4   0 9305.89 340.037  10
   2  -4   1 657541. 4941.55  19
  -2   4   1 659820. 4641.98  17
   2   4   1 656201. 4883.58  17
  -2  -4   1 644948. 4532.66  19
  -2  -4   2 173294. 2384.79  19
  -2   4   2 173268. 2538.40  18
   2  -4   2 174115. 2646.06  19
   2  -4   2 167604. 2389.22   1
  -2  -4   2 171793. 2196.48   9
   2   4   2 171120. 2571.59  17
   2  -4   3 367922. 3955.47   9
  -2  -4   3 354397. 3512.96  19
   2   4   3 367315. 3902.79  17
  -2   4   3 355275. 3921.78  18
   2  -4   3 364104. 3983.90  19
  -2  -4   3 355936. 3437.01   9
   2   4   4 14857.7 838.105  17
  -2  -4   4 15186.6 762.733  19
   2  -4   4 15462.0 882.971   9
  -2  -4   4 14269.3 759.949  16
  -2   4   4 15083.0 887.650  18
   2  -4   4 14931.4 843.515  16
  -2  -4   4 13832.6 754.485   9
   2  -4   5 8723.24 718.088   9
  -2   4   5 10335.7 787.356  18
   2  -4   5 10125.4 745.099  16
  -2   4   5 8321.63 276.947  10
  -2  -4   5 8750.24 602.831  18
   2  -4   5 9732.39 466.376  18
  -2  -4   5 9650.47 678.464  16
   2   4   5 10088.6 741.428  17
   2  -4   6 15914.8 636.773  18
  -2   4   6 15925.7 1031.86  18
   2  -4   6 15898.2 992.731  16
  -2  -4   6 14408.2 811.452  18
  -2  -4   6 15697.1 910.229  16
  -2   4   7 226022. 4041.80  18
   2  -4   7 221598. 2511.30  18
  -2  -4   7 229686. 3690.96  16
  -2  -4   7 219487. 3304.49  18
   2   4   7 219058. 2850.97  10
   2  -4   7 231178. 3935.33  16
   2   4   8 5283.17 502.650  10
  -2  -4   8 4595.98 525.494  18
  -2   4   8 5493.34 709.693  18
  -2  -4   8 4747.85 598.418  16
   2  -4   8 4841.83 665.629  16
  -2  -4   9 414065. 5690.97  16
  -2  -4   9 429037. 5216.97  18
   2  -4   9 420777. 5981.70  16
   2   4   9 425856. 4700.90  10
  -2   4  10 54068.1 2288.18  18
  -2  -4  10 55208.4 1964.20  18
  -2  -4  10 55648.3 2214.20  16
   2  -4  10 54204.4 2285.41  16
  -2  -4  11 155331. 3911.29  16
  -2  -4  11 157790. 3476.51  18
  -2   4  11 165877. 4156.86  18
   2  -4  11 167340. 4213.33  16
   2  -4  12 11470.9 800.782  22
  -2   4  12 8431.20 1008.64  18
  -2  -4  12 11090.3 1108.96  16
   2   4  12 10510.8 861.523   6
  -2  -4  12 10744.8 796.425   3
  -2   4  12 9986.99 851.172   6
  -2   4  12 9560.28 805.876  21
  -2  -4  12 9980.77 790.672  22
   2   4  12 8591.65 738.106  21
   2  -4  12 8820.42 751.020   3
   2  -4  12 10515.3 1124.99  16
   2  -4  13 8716.20 1075.62  16
   2   4  13 8807.75 783.375  21
  -2  -4  13 7899.04 978.295  16
  -2   4  13 9464.82 843.569  21
  -2   4  13 9224.52 854.381   6
   2  -4  13 10443.0 786.615  22
   2  -4  13 8830.26 770.362   3
  -2   4  13 9225.60 1089.60  18
  -2  -4  13 8828.12 742.845   3
   2   4  13 9622.20 852.525   6
  -2  -4  13 9833.59 826.492  22
   2  -4  14 1802.10 349.377  22
  -2  -4  14 2388.20 571.020  16
   2  -4  14 741.130 389.781  16
   2   4  14 1242.64 351.796   3
   2   4  14 1305.58 373.203  21
  -2  -4  14 987.308 333.006   3
   2  -4  14 1786.38 379.503   3
  -2  -4  14 1767.95 375.079  22
  -2   4  14 1996.97 428.542  21
  -2   4  14 3106.37 689.433  18
  -2  -4  15 7474.54 697.419   3
   2  -4  15 7686.12 684.758  22
   2   4  15 7766.52 763.268  21
   2  -4  15 8583.86 1148.88  16
   2  -4  15 6404.99 678.602   3
  -2   4  15 7984.24 759.646   3
   2   4  15 8492.44 832.255   3
  -2  -4  15 6325.36 892.053  16
  -2   4  15 7665.28 804.548  21
  -2  -4  15 8320.47 765.293  22
  -2   4  16 1107.86 347.661  21
  -2   4  16 1119.06 329.796   3
   2   4  16 1631.22 413.817   3
  -2  -4  16 1103.41 255.486   3
  -2  -4  16 1314.81 319.784  22
   2  -4  16 747.257 304.154   3
   2   4  16 1641.00 384.890  21
   2   4  17 40044.1 1663.07  21
   2   4  17 42744.4 1724.22   3
  -2   4  17 41063.7 1606.36   3
  -2  -4  17 40155.3 1573.64  22
  -2  -4  17 42283.4 1516.80   3
  -2   4  17 42976.1 1799.29  21
   2  -4  17 40259.5 1620.93   3
  -2   4  18 1359.71 369.496  21
   2  -4  18 1760.81 378.603   3
  -2   4  18 1590.98 352.895   3
   2   4  18 933.220 277.372   3
  -2  -4  18 2047.96 361.319  22
   2   4  18 2154.77 383.718  21
   2  -4  19 84062.6 2112.55  23
  -2   4  19 83469.6 2206.18  21
  -2   4  19 80794.8 1909.69   3
   2   4  19 81236.3 2087.67   3
  -2  -4  19 80911.5 1873.45  22
   2  -4  19 85383.1 2051.63   3
   2  -4  20 5247.94 496.173  23
   2   4  20 6223.75 530.778   3
  -2   4  20 5975.42 458.930   3
  -2  -4  20 6300.37 454.219  22
  -2  -4  21 46504.3 1166.41  23
   2  -4  21 48386.7 1218.08  23
   2   4  21 48195.9 1206.76   3
  -2   5 -21 3657.04 324.471  24
   2  -5 -21 3695.55 321.588  20
   2   5 -20 2756.73 322.084  20
   2   5 -20 3134.34 340.439  24
  -2   5 -20 3084.34 372.969  24
   2  -5 -20 3153.23 369.359  20
   2   5 -20 2817.19 333.840  15
  -2  -5 -20 2799.87 298.746  20
   2   5 -19 1568.02 310.162  20
   2   5 -19 1534.65 301.189  24
   2   5 -19 1964.16 337.455  15
   2  -5 -19 1962.61 352.118  20
  -2   5 -19 1795.11 348.938  24
  -2  -5 -19 1530.25 274.838  20
   2   5 -18-197.030 202.046  20
   2  -5 -18 125.080 205.674  20
  -2  -5 -18 196.296 198.181  20
   2   5 -18 295.749 203.145  24
  -2   5 -18-26.2051 253.882  24
   2   5 -18 214.283 178.527  15
   2   5 -17 8233.00 751.785  20
   2  -5 -17 7345.59 716.359  20
   2   5 -17 7198.95 705.065  15
  -2   5 -17 8023.12 747.683  24
  -2  -5 -17 8144.73 701.796  20
   2   5 -17 6896.27 691.257  24
   2  -5 -16 16732.0 1084.78  20
  -2   5 -16 17957.9 1123.41  24
   2   5 -16 18026.3 1121.03  24
   2   5 -16 18114.8 1135.04  20
   2   5 -16 16014.6 1093.42  15
  -2  -5 -16 17870.4 1062.81  20
  -2   5 -15 7351.06 688.133  15
   2  -5 -15 8079.28 782.203  20
  -2   5 -15 7696.31 694.924  20
   2   5 -15 8910.08 820.208  24
  -2   5 -15 8558.46 798.587  24
   2   5 -15 7842.83 775.449  20
  -2  -5 -15 7127.33 704.815  20
   2   5 -14 75352.3 2317.85  20
  -2   5 -14 72535.9 2111.41  20
  -2   5 -14 74948.5 3296.84   2
   2   5 -14 71501.3 3230.08   2
  -2   5 -14 72894.0 2286.13  24
  -2   5 -14 71157.1 2117.78  15
  -2  -5 -14 72211.9 3129.24  19
   2   5 -14 70670.6 2249.98  24
   2  -5 -14 72954.9 2261.06  20
  -2  -5 -14 75716.9 2218.90  20
   2   5 -13 9564.51 819.296  20
   2   5 -13 9844.29 851.837  24
   2   5 -13 8872.60 1109.65   2
  -2   5 -13 10524.3 1241.82   2
   2  -5 -13 10334.2 862.753  20
  -2   5 -13 8779.19 742.159  20
  -2  -5 -13 9463.50 1096.38  19
  -2   5 -13 9377.27 831.879  24
  -2  -5 -13 9027.18 777.119  20
   2  -5 -13 8684.87 1022.43  19
  -2   5 -12 30136.4 1422.60  24
   2   5 -12 29506.8 1423.48  24
  -2  -5 -12 32891.5 1400.27  20
   2  -5 -12 29626.8 1818.90  19
   2   5 -12 31164.3 1437.80  20
   2  -5 -12 29753.7 1397.15  20
   2  -5 -12 29077.2 1669.63   1
   2   5 -12 30322.5 1980.77   2
  -2   5 -12 28727.7 1283.63  20
  -2  -5 -12 30049.6 1917.84  19
  -2   5 -12 28783.0 1928.55   2
   2   5 -11 4997.38 792.546   2
   2  -5 -11 5839.61 609.289  20
  -2   5 -11 4937.74 809.852   2
   2  -5 -11 5797.07 775.631  19
   2   5 -11 5385.03 602.429  24
  -2  -5 -11 5646.28 827.428  19
   2   5 -11 5752.25 610.199  20
   2  -5 -11 5184.75 706.655   1
  -2   5 -11 5897.11 623.106  24
   2   5 -10 4348.73 737.169   2
   2  -5 -10 4079.13 656.270  19
  -2  -5 -10 3743.83 658.884  19
  -2   5 -10 3388.70 649.131   2
   2  -5 -10 4352.73 612.223   1
  -2  -5  -9 16128.7 1246.01  19
   2   5  -9 14930.3 1218.45   2
   2  -5  -9 16980.3 1093.24   1
  -2   5  -9 16156.1 1263.66   2
   2  -5  -9 17161.7 1219.25  19
   2  -5  -8 21497.9 1294.51  19
   2  -5  -8 22235.4 1177.89   1
   2   5  -8 24197.2 1460.51   2
  -2   5  -8 23672.2 1444.46   2
  -2  -5  -8 22999.9 1400.77  19
   2  -5  -7 6603.75 694.585  19
   2   5  -7 7336.82 784.024   2
  -2  -5  -7 7370.01 781.514  19
  -2   5  -7 8172.32 823.954   2
   2  -5  -7 6965.04 626.853   1
  -2  -5  -6 136415. 1929.21   1
   2   5  -6 134169. 3023.07   2
   2  -5  -6 135494. 2532.20   1
  -2   5  -6 137312. 3102.65   2
  -2  -5  -6 145862. 3166.39  19
   2  -5  -6 136766. 2935.45  19
  -2  -5  -5 34780.0 1475.17  19
   2  -5  -5 30859.6 1141.12   1
   2   5  -5 33364.7 1422.89   2
   2   5  -5 31224.2 1386.65  17
  -2   5  -5 32957.7 1235.12  17
  -2  -5  -5 33398.9 822.167   1
   2  -5  -5 33731.9 1405.72  19
  -2   5  -5 33611.6 1450.08   2
  -2  -5  -4 224819. 3553.35  19
   2   5  -4 215985. 3465.16  17
   2   5  -4 224125. 3426.46   2
   2  -5  -4 225666. 3461.51  19
   2  -5  -4 213443. 2846.11   1
  -2  -5  -4 216307. 1755.74   1
  -2   5  -4 222503. 3493.94   2
  -2   5  -4 219386. 3049.87  17
   2  -5  -3 44973.9 1506.17  19
  -2   5  -3 45450.5 1502.00   2
   2   5  -3 44229.3 1527.07  17
   2   5  -3 43863.8 1416.40   2
  -2   5  -3 44188.3 1334.81  17
  -2  -5  -3 42074.5 1470.47  19
   2  -5  -3 45962.7 1266.77   1
   2  -5  -2 133842. 2106.50   1
  -2   5  -2 135673. 2279.80  17
  -2  -5  -2 132768. 2491.11  19
   2   5  -2 130260. 2526.71  17
   2  -5  -2 135694. 2536.80  19
  -2   5  -2 131135. 2400.40   2
   2   5  -2 128741. 2240.99   2
  -2  -5  -1 4602.51 471.272  19
   2  -5  -1 3701.09 462.196  19
   2  -5  -1 3606.96 359.941   1
   2   5  -1 3721.29 470.572  17
   2   5  -1 3069.50 347.627   2
  -2   5  -1 4936.62 454.125  17
   2  -5   0 3292.79 422.169  19
   2  -5   0 3214.31 359.928   1
  -2   5   0 2963.15 370.342  17
  -2  -5   0 3331.72 408.699  19
   2   5   0 3503.87 442.595  17
   2   5   0 3218.65 316.049   2
   2  -5   0 3574.38 217.980  10
  -2   5   1 4473.56 468.172  17
   2   5   1 3619.77 437.203  17
  -2  -5   1 4219.58 446.253  19
   2  -5   1 4204.55 487.760  19
   2  -5   1 4397.59 424.932   1
   2  -5   2 130460. 2536.06  19
  -2  -5   2 125689. 2297.22  19
   2  -5   2 125106. 2250.53   1
  -2   5   2 127586. 2403.51  17
   2   5   2 132873. 2534.58  17
  -2  -5   2 127580. 2150.05   9
   2  -5   2 132240. 2478.42   9
  -2  -5   3 40731.8 1350.81  19
   2  -5   3 43104.6 1489.31   9
   2   5   3 40132.0 1438.37  17
  -2  -5   3 39516.1 1271.09   9
   2  -5   4 218675. 3546.37   9
  -2  -5   4 228767. 3295.66  19
   2   5   4 227321. 3552.91  17
  -2   5   4 232157. 3682.74  18
  -2   5   5 31629.7 1438.17  18
   2  -5   5 30894.7 917.703  18
  -2  -5   5 32364.4 1319.41  16
   2   5   5 32007.5 1405.75  17
   2  -5   5 29423.2 1388.63   9
   2  -5   5 34052.3 1440.56  16
   2  -5   6 137372. 1985.96  18
   2   5   6 139926. 3067.63  17
  -2   5   6 131293. 3094.76  18
  -2  -5   6 133449. 2571.97  18
  -2  -5   6 128925. 2773.30  16
   2  -5   6 141071. 3072.31  16
  -2  -5   7 9141.21 806.320  16
   2   5   7 8041.94 788.444  17
   2  -5   7 8112.68 805.426  16
  -2   5   7 7631.33 819.660  18
  -2  -5   7 7630.84 653.656  18
  -2  -5   8 26755.3 1278.34  18
   2   5   8 23661.7 1417.46  17
  -2   5   8 23672.0 1476.31  18
  -2  -5   8 22809.6 1319.56  16
   2  -5   8 25003.4 1447.01  16
  -2  -5   9 16162.5 1172.15  16
  -2  -5   9 16067.6 1033.16  18
  -2   5   9 15067.1 1236.05  18
   2  -5   9 14317.4 1161.85  16
   2   5   9 16820.0 1258.21  17
  -2   5  10 3760.39 666.629  18
  -2  -5  10 3525.43 620.843  16
  -2  -5  10 3391.99 509.003  18
   2  -5  10 4091.77 680.255  16
   2   5  10 4144.99 640.924  17
  -2  -5  11 4760.56 733.975  16
   2  -5  11 5589.57 578.040  22
   2  -5  11 4962.18 830.464  16
   2   5  11 7084.51 893.518  17
  -2   5  11 5774.88 641.939  21
   2  -5  11 5350.54 589.857   3
  -2   5  11 5795.66 654.552   6
  -2   5  11 5885.44 850.172  18
  -2  -5  11 5307.71 576.171  22
   2   5  11 5552.49 612.178   6
   2  -5  12 30177.6 1404.01   3
  -2  -5  12 31644.3 1358.76   3
   2  -5  12 30360.3 1953.19  16
  -2   5  12 32297.6 2010.69  18
  -2  -5  12 29130.5 1379.95  22
   2  -5  12 30760.6 1338.20  22
  -2  -5  12 29064.0 1825.59  16
   2   5  12 29753.4 1380.68  21
   2   5  12 29898.2 1450.92   6
   2   5  12 28656.3 1822.91  17
  -2   5  12 31559.9 1514.47   6
  -2   5  12 31092.1 1468.80  21
   2   5  13 9824.54 826.931  21
   2  -5  13 9068.49 1118.99  16
  -2  -5  13 9035.72 1080.32  16
   2   5  13 8844.19 1071.02  17
  -2  -5  13 9674.67 812.894  22
   2  -5  13 10849.4 831.146  22
   2  -5  13 9310.45 814.859   3
   2   5  13 10413.0 902.907   6
  -2  -5  13 9282.33 759.619   3
  -2   5  13 8677.54 826.681  21
  -2   5  13 10043.1 884.818   6
   2  -5  14 77838.1 2175.17  22
  -2  -5  14 74227.2 2250.10  22
  -2   5  14 74435.2 2408.42   6
  -2  -5  14 74306.7 3111.81  16
  -2   5  14 71630.7 2347.68  21
   2   5  14 70114.5 2237.05  21
   2  -5  14 74714.2 2276.66   3
  -2  -5  14 74839.5 2129.53   3
   2   5  14 78224.7 2470.36   6
   2  -5  14 74059.3 3246.09  16
  -2   5  15 10372.6 923.672  21
  -2  -5  15 10623.4 814.257   3
   2  -5  15 9041.53 819.400   3
  -2   5  15 10668.3 890.580   3
   2   5  15 10854.0 901.529  21
  -2  -5  15 9194.20 808.133  22
   2  -5  15 9379.70 751.145  22
   2   5  15 10238.7 903.967   3
  -2   5  16 19848.1 1168.39   3
   2  -5  16 20833.2 1070.73  22
   2   5  16 19666.8 1213.27   3
  -2  -5  16 19102.8 1126.92  22
  -2   5  16 19461.6 1245.50  21
   2  -5  16 18870.3 1138.72   3
   2   5  16 19395.0 1175.15  21
  -2  -5  17 9186.58 750.023  22
  -2   5  17 10436.9 818.107   3
   2  -5  17 9101.14 768.463   3
  -2   5  17 9904.56 871.686  21
   2   5  17 9637.94 796.340  21
   2   5  17 9112.58 803.899   3
  -2   5  18-390.945 294.014  21
  -2  -5  18 27.2172 200.772  22
   2   5  18-258.565 207.929  21
  -2   5  18-68.5695 206.955   3
   2   5  18 9.08267 208.100   3
  -2   5  19 1480.40 280.719   3
  -2   5  19 1499.68 339.687  21
   2   5  19 1314.43 300.599   3
  -2  -5  19 1180.96 277.951  22
   2  -5  19 1672.38 345.841  23
  -2  -5  20 2954.14 307.058  22
  -2   5  20 2688.67 294.110   3
  -2   5  20 2806.17 368.221  21
   2   5  20 3383.80 398.224   3
   2  -5  20 2752.91 356.102  23
  -2  -5  21 4295.22 353.827  23
   2   5  21 3491.91 318.958   3
   2  -5  21 3822.12 341.586  23
  -2   6 -21 31358.3 828.593  24
   2   6 -20 4966.58 379.039  15
   2   6 -20 5403.12 407.227  24
  -2   6 -20 6372.53 476.186  24
   2  -6 -20 5233.23 427.521  20
  -2  -6 -20 5197.72 366.703  20
   2   6 -20 5077.34 382.032  20
   2  -6 -19 61276.4 1643.16  20
   2   6 -19 61316.6 1585.75  24
  -2   6 -19 64795.2 1703.00  24
   2   6 -19 65458.9 1636.84  15
  -2  -6 -19 65883.8 1551.75  20
   2   6 -19 61670.0 1582.01  20
   2   6 -18 1433.40 314.549  15
   2   6 -18 1916.14 361.059  24
  -2  -6 -18 570.180 230.147  20
   2  -6 -18 1587.48 338.435  20
  -2   6 -18 1397.98 326.566  24
   2   6 -18 922.302 263.234  20
  -2   6 -17 53642.8 1832.84  24
   2   6 -17 49180.0 1719.47  24
   2   6 -17 50842.7 1755.18  20
   2   6 -17 50211.4 1766.48  15
   2  -6 -17 52256.2 1789.28  20
  -2  -6 -17 51527.1 1681.22  20
   2  -6 -16 2144.44 460.939  20
   2   6 -16 2153.24 447.983  15
   2   6 -16 1645.90 395.943  24
  -2  -6 -16 2646.72 444.342  20
   2   6 -16 1914.04 408.162  20
  -2   6 -16 2638.76 470.214  24
   2  -6 -15 1359.27 411.788  20
   2   6 -15 529.801 245.059  15
  -2   6 -15 1104.48 379.617  24
   2   6 -15 891.275 333.907  24
  -2  -6 -15 881.722 318.110  20
   2   6 -15 1568.27 418.126  20
  -2   6 -14 13574.3 1009.09  24
   2   6 -14 16244.2 1117.54  15
  -2   6 -14 14687.1 971.676  20
  -2  -6 -14 15152.7 1017.63  20
  -2   6 -14 14767.3 974.443  15
   2   6 -14 15053.8 1067.93  20
   2   6 -14 14700.9 1058.10  24
   2  -6 -14 13454.4 1002.08  20
  -2  -6 -13 12271.6 1311.61  19
   2   6 -13 11435.3 1303.19   2
  -2   6 -13 10837.5 1300.36   2
  -2   6 -13 12086.8 870.942  20
   2  -6 -13 11587.0 923.716  20
  -2  -6 -13 12114.5 905.832  20
   2   6 -13 11178.5 930.429  15
  -2   6 -13 11213.0 913.430  24
   2   6 -13 12982.2 987.791  20
   2  -6 -13 9225.98 1070.93  19
   2   6 -13 11609.7 954.318  24
  -2   6 -13 11240.1 850.437  15
   2   6 -12 4936.78 870.376   2
  -2   6 -12 4967.60 569.502  15
  -2   6 -12 5217.30 589.789  20
   2  -6 -12 5228.47 809.238  19
   2   6 -12 5232.83 651.928  24
   2  -6 -12 5248.91 623.872  20
  -2   6 -12 5708.80 924.979   2
   2   6 -12 6325.02 694.935  15
   2   6 -12 5644.38 650.836  20
  -2  -6 -12 5246.07 838.162  19
  -2  -6 -12 5756.39 637.191  20
  -2   6 -12 4806.17 594.633  24
   2   6 -11 66882.6 2138.62  24
  -2  -6 -11 65098.7 2818.68  19
  -2   6 -11 67894.4 1977.02  20
  -2   6 -11 70971.9 3003.89   2
   2   6 -11 65612.3 2877.24   2
   2   6 -11 66594.1 2099.31  20
   2   6 -11 68703.7 2164.70  15
  -2   6 -11 68076.5 2006.57  15
   2  -6 -11 61933.5 2616.18  19
  -2   6 -11 66081.8 2081.21  24
   2   6 -10 14612.2 995.302  15
   2  -6 -10 15946.8 1298.80  19
  -2   6 -10 17270.6 1037.67  24
   2   6 -10 16299.4 1029.32  20
   2  -6 -10 18100.2 1188.07   1
   2   6 -10 16995.5 1419.31   2
  -2  -6 -10 17798.2 1433.54  19
  -2   6 -10 15445.7 1362.51   2
   2   6 -10 16730.4 1042.80  24
   2  -6  -9 162900. 3954.63  19
   2  -6  -9 154724. 3293.12   1
  -2   6  -9 160774. 4130.25   2
  -2  -6  -9 157361. 4030.73  19
   2   6  -9 159534. 4092.32   2
   2   6  -8 9045.29 946.572   2
   2  -6  -8 10394.3 979.432  19
  -2  -6  -8 10033.1 993.222  19
   2  -6  -8 8751.65 742.708   1
  -2   6  -8 9211.69 966.516   2
  -2   6  -7 72711.8 2530.19   2
   2   6  -7 69983.0 2453.65   2
  -2  -6  -7 71325.8 2493.23  19
   2  -6  -7 72630.1 2424.08  19
   2   6  -6 1926.63 444.464  17
  -2  -6  -6 2623.39 508.341  19
   2  -6  -6 2643.08 493.512  19
   2  -6  -6 1860.51 355.778   1
  -2   6  -6 1475.55 385.702   2
   2   6  -6 2657.75 493.378   2
  -2   6  -6 1405.29 325.668  17
   2   6  -5 8971.59 793.463   2
   2  -6  -5 9068.89 656.960   1
   2   6  -5 9783.14 847.369  17
   2  -6  -5 9846.64 835.602  19
  -2   6  -5 8069.32 694.607  17
  -2  -6  -5 9490.46 858.885  19
  -2   6  -5 8749.04 826.938   2
  -2   6  -4 4297.30 550.018   2
   2  -6  -4 4588.75 467.855   1
   2   6  -4 3688.96 496.774   2
   2   6  -4 4045.00 561.299  17
   2  -6  -4 5520.57 626.497  19
  -2  -6  -4 4179.28 573.908  19
  -2   6  -4 4132.40 497.344  17
   2   6  -3 194394. 3495.65  17
  -2   6  -3 185510. 3059.09  17
   2  -6  -3 184949. 2742.25   1
   2  -6  -3 192366. 3440.95  19
   2   6  -3 194933. 3222.82   2
  -2  -6  -3 190914. 3432.50  19
  -2   6  -3 199516. 3408.92   2
  -2   6  -2 5724.66 540.981  17
  -2   6  -2 4053.91 493.130   2
   2  -6  -2 4933.40 458.491   1
   2   6  -2 4495.19 557.766  17
   2  -6  -2 5627.11 611.902  19
   2   6  -2 4995.46 514.548   2
  -2  -6  -2 5236.30 579.733  19
   2  -6  -1 65197.6 1604.99   1
   2   6  -1 65403.6 1953.96  17
  -2  -6  -1 62078.9 1850.18  19
   2   6  -1 64155.3 1620.13   2
  -2   6  -1 62472.9 1740.45  17
   2   6   0 1734.29 357.207  17
  -2  -6   0 1599.78 352.986  19
  -2   6   0 2077.45 371.593  17
   2  -6   0 1975.18 320.681   1
   2  -6   0 1795.35 375.657  19
   2   6   0 1491.31 270.505   2
  -2  -6   1 67793.3 1882.08  19
   2   6   1 69011.8 1481.42   2
   2  -6   1 72438.1 1778.29   1
  -2   6   1 69764.3 1919.83  17
   2   6   1 69464.5 2002.84  17
   2  -6   1 68770.0 1998.22  19
  -2  -6   2 6911.56 626.009  19
  -2   6   2 7883.29 688.028  17
   2  -6   2 7657.37 684.982   9
   2  -6   2 7731.27 708.708  19
   2   6   2 8325.39 730.989  17
  -2  -6   2 7642.03 603.390   9
   2  -6   2 8716.56 673.649   1
   2   6   3 199928. 3551.71  17
  -2  -6   3 192271. 3244.62  19
   2  -6   3 200868. 3477.08   9
   2  -6   3 202377. 3574.84  19
  -2  -6   3 194583. 3103.40   9
  -2   6   3 198993. 3445.34  17
   2  -6   4 6068.73 660.892   9
  -2   6   4 5478.62 642.431  17
  -2  -6   4 6408.20 618.127   9
   2   6   4 5231.90 621.012  17
  -2  -6   4 5295.45 585.084  19
   2  -6   5 7204.02 737.165  16
  -2  -6   5 6214.45 659.202  16
   2  -6   5 8637.00 824.962   9
  -2   6   5 6353.95 730.530  17
   2   6   5 8858.35 829.516  17
   2  -6   6 2602.11 484.678  16
  -2  -6   6 2944.22 421.363  18
   2   6   6 2404.55 492.522  17
  -2  -6   6 1983.28 439.261  16
   2  -6   6 1481.72 395.481   9
   2   6   7 72529.5 2509.99  17
   2  -6   7 71964.7 2454.18  16
  -2  -6   7 69817.4 2306.07  16
  -2  -6   7 69950.7 2061.86  18
  -2  -6   8 9860.50 818.749  18
   2   6   8 11792.0 1076.71  17
   2  -6   8 11569.5 1054.87  16
  -2  -6   8 9815.42 913.015  16
  -2  -6   9 170453. 3971.83  16
   2  -6   9 171484. 4176.37  16
  -2  -6   9 174851. 3500.42  18
   2   6   9 175772. 4245.29  17
  -2  -6  10 17679.4 1365.29  16
   2  -6  10 18334.7 1021.70  22
   2  -6  10 17440.4 1035.18   3
  -2   6  10 17744.4 1061.22  21
   2  -6  10 17692.2 1419.43  16
  -2   6  10 17971.3 1083.53   6
   2   6  10 18405.3 1091.76   6
  -2  -6  10 16821.1 1013.87  22
   2   6  10 18112.7 1433.62  17
   2  -6  11 69300.0 2102.44   3
  -2  -6  11 68434.3 2767.23  16
   2  -6  11 72076.8 2955.45  16
   2   6  11 69406.9 2877.52  17
  -2   6  11 67862.8 2139.66  21
   2   6  11 69011.0 2186.17   6
  -2   6  11 71492.7 2215.42   6
   2  -6  11 68371.1 2005.00  22
   2   6  11 69609.4 2079.97  21
  -2  -6  11 72187.8 2144.91  22
   2  -6  12 4969.64 590.610   3
  -2  -6  12 4874.57 758.791  16
   2  -6  12 6607.24 990.668  16
  -2   6  12 5242.76 647.236  21
  -2   6  12 4895.09 635.412   6
  -2  -6  12 5883.88 658.276  22
   2   6  12 5188.69 617.926  21
   2   6  12 4811.38 769.832  17
   2   6  12 4137.70 570.778   6
   2  -6  12 5775.64 625.161  22
  -2   6  13 8476.21 832.650  21
  -2  -6  13 10075.2 845.380  22
   2   6  13 9894.19 1148.29  17
   2  -6  13 8043.90 726.303  22
   2   6  13 9448.14 814.538  21
  -2  -6  13 9588.42 1110.38  16
   2  -6  13 8903.86 821.335   3
  -2   6  13 8579.76 812.802   6
   2  -6  13 10441.6 1219.41  16
   2   6  13 8639.81 858.487   6
   2   6  14 12995.0 1030.85   6
  -2  -6  14 14351.9 1020.87  22
   2   6  14 15467.1 1059.49  21
  -2   6  14 14530.9 1082.69  21
   2  -6  14 14830.7 1034.44   3
  -2  -6  14 15451.0 1415.97  16
   2  -6  14 13487.4 928.097  22
  -2   6  14 15432.4 1120.34   6
   2  -6  15 3612.64 488.004  22
   2  -6  15 2991.84 493.894   3
  -2   6  15 2548.89 492.925  21
   2   6  15 2687.39 528.064   6
   2   6  15 2916.89 508.228   3
   2   6  15 3203.77 506.955  21
  -2  -6  15 2114.50 432.006  22
  -2   6  16 3644.36 572.183  21
   2   6  16 3717.71 548.347  21
  -2   6  16 3020.03 476.239   3
   2  -6  16 3757.32 473.576  22
   2   6  16 3048.32 530.627   3
  -2  -6  16 3789.03 521.371  22
   2   6  17 49039.9 1703.63  21
  -2   6  17 47623.8 1674.14   3
  -2   6  17 48795.8 1812.81  21
   2   6  17 50591.3 1815.35   3
  -2  -6  17 47525.4 1645.22  22
   2  -6  17 50050.6 1519.89  22
   2   6  18 1156.29 318.668   3
  -2   6  18 713.888 256.452   3
  -2  -6  18 282.585 193.931  22
   2   6  18 481.621 210.473  21
  -2   6  18 658.816 289.123  21
   2  -6  19 61803.4 1672.02  23
  -2   6  19 59625.3 1699.74  21
  -2   6  19 61747.6 1536.15   3
   2   6  19 61918.7 1684.65   3
  -2  -6  19 59694.7 1482.49  22
  -2   6  20 4809.33 430.825  21
   2  -6  20 4983.07 436.200  23
  -2  -6  20 5206.91 367.042  22
  -2   6  20 4742.44 363.521   3
   2   6  20 5088.42 430.818   3
   2  -6  21 29793.0 823.337  23
  -2  -6  21 30192.3 825.672  23
   2  -7 -20 1544.50 225.374  20
  -2   7 -20 1501.18 221.909  24
   2   7 -20 879.069 179.518  24
   2   7 -19 1817.30 297.540  24
  -2   7 -19 1516.69 289.250  24
  -2  -7 -19 1123.75 215.964  20
   2  -7 -19 1627.45 294.205  20
  -2  -7 -18 4357.91 442.427  20
   2   7 -18 3999.02 446.958  20
   2   7 -18 4311.14 464.647  24
   2   7 -18 4259.52 460.364  15
   2  -7 -18 4453.00 496.397  20
  -2   7 -18 5094.50 522.507  24
  -2   7 -17 8911.84 739.948  24
   2   7 -17 7733.81 676.895  15
   2  -7 -17 6940.56 658.510  20
   2   7 -17 9259.14 752.861  24
   2   7 -17 8573.22 721.557  20
  -2  -7 -17 9202.70 702.457  20
   2   7 -16 40706.7 1635.02  15
  -2   7 -16 41026.9 1637.94  24
   2   7 -16 37219.7 1558.40  20
   2   7 -16 40385.5 1619.36  24
  -2  -7 -16 40712.8 1554.31  20
   2  -7 -16 44548.3 1692.73  20
   2   7 -15 20569.9 1209.92  20
   2   7 -15 20602.3 1214.08  15
   2   7 -15 23431.2 1303.12  24
   2  -7 -15 21209.8 1212.10  20
  -2  -7 -15 19643.7 1133.51  20
  -2   7 -15 19698.4 1183.14  24
   2  -7 -14 141915. 3202.89  20
  -2   7 -14 136032. 3134.65  24
   2   7 -14 139320. 3225.24  15
   2   7 -14 139523. 3200.11  20
   2   7 -14 138745. 3199.14  24
  -2  -7 -14 137512. 3045.77  20
   2   7 -13 6067.53 978.791   2
  -2   7 -13 6068.11 643.941  15
   2   7 -13 7640.71 788.831  24
   2  -7 -13 7811.00 1050.04  19
  -2   7 -13 6214.44 712.031  24
   2   7 -13 6425.24 729.336  20
  -2  -7 -13 8017.38 766.644  20
   2  -7 -13 6213.95 705.233  20
  -2   7 -13 6216.61 1000.13   2
   2   7 -13 6559.40 727.908  15
  -2   7 -13 6373.69 671.278  20
  -2  -7 -13 5931.37 920.658  19
  -2   7 -12 65196.1 2164.66  24
   2   7 -12 63610.9 2988.61   2
   2   7 -12 67021.4 2255.35  15
   2   7 -12 63984.2 2169.58  20
  -2   7 -12 63350.9 2020.55  15
  -2  -7 -12 63339.0 2975.54  19
   2   7 -12 61746.3 2160.39  24
   2  -7 -12 65180.3 2855.09  19
  -2   7 -12 63206.1 2006.89  20
  -2   7 -12 67475.0 3111.85   2
   2  -7 -12 66220.1 2168.73  20
   2  -7 -11 7043.06 937.481  19
  -2   7 -11 8115.78 761.838  24
  -2  -7 -11 7529.99 1039.27  19
   2   7 -11 7524.49 751.849  24
   2   7 -11 8401.50 796.017  15
   2   7 -11 6955.08 990.782   2
  -2   7 -11 8328.04 1089.29   2
  -2   7 -11 7961.87 720.821  15
  -2   7 -11 8131.47 720.097  20
   2   7 -11 8585.41 811.535  20
   2   7 -10 7013.12 707.246  24
  -2  -7 -10 6337.38 912.457  19
   2   7 -10 6158.08 678.525  15
   2  -7 -10 7143.52 923.575  19
   2   7 -10 7410.50 725.325  20
  -2   7 -10 7475.15 673.643  15
  -2   7 -10 6174.83 633.008  20
   2   7 -10 6185.70 921.639   2
  -2   7 -10 6733.75 684.331  24
  -2   7 -10 6512.93 961.774   2
  -2  -7  -9 288.605 278.754  19
   2  -7  -9 465.310 276.385  19
  -2   7  -9 442.554 283.387   2
   2   7  -9 476.667 270.857  20
  -2   7  -9 253.603 194.231  24
   2   7  -9-148.339 310.738  15
   2   7  -9 349.356 277.813  24
   2   7  -9 683.294 361.828   2
   2  -7  -9-41.2541 243.989  22
   2  -7  -8 60209.7 2453.85  19
  -2   7  -8 60275.2 2540.17   2
   2   7  -8 53254.2 2363.38   2
  -2  -7  -8 59998.4 2541.31  19
  -2  -7  -7 2495.86 545.084  19
   2  -7  -7 2366.80 499.350  19
  -2   7  -7 2492.71 548.072   2
   2   7  -7 3031.03 579.162   2
   2  -7  -6 82171.6 2138.02   1
   2   7  -6 85676.7 2717.13   2
  -2   7  -6 85713.8 2456.14  17
   2   7  -6 89768.8 2798.36  17
  -2   7  -6 83737.9 2744.13   2
   2  -7  -6 90541.0 2816.58  19
  -2  -7  -6 90712.9 2871.07  19
   2  -7  -5 53192.0 1651.42   1
  -2  -7  -5 59001.8 2227.87  19
  -2   7  -5 54154.9 1909.41  17
   2  -7  -5 57099.5 2171.01  19
   2   7  -5 59187.3 2221.97  17
  -2   7  -5 57419.2 2165.92   2
   2   7  -5 58337.1 2134.77   2
  -2   7  -4 185872. 3723.70   2
   2  -7  -4 198081. 3051.17   1
   2  -7  -4 193912. 3905.50  19
   2   7  -4 191427. 3861.10  17
   2   7  -4 180663. 3573.86   2
  -2  -7  -4 187574. 3842.12  19
  -2   7  -4 182390. 3427.72  17
  -2  -7  -3 18837.7 1194.57  19
  -2   7  -3 19703.9 1171.60   2
   2   7  -3 17808.7 1167.53  17
   2   7  -3 18959.4 1101.06   2
   2  -7  -3 18830.8 944.018   1
   2  -7  -3 17979.8 1166.11  19
   2  -7  -2 244223. 3340.12   1
  -2   7  -2 251196. 3901.43  17
   2   7  -2 256791. 4318.02  17
   2   7  -2 252954. 3787.97   2
   2  -7  -2 261430. 4319.82  19
  -2  -7  -2 244090. 4140.24  19
  -2   7  -2 257520. 4050.93   2
  -2   7  -1 46686.4 1668.89   2
  -2  -7  -1 47284.6 1783.42  19
   2  -7  -1 49500.6 1860.38  19
   2  -7  -1 47254.0 1482.81   1
  -2   7  -1 47159.0 1681.62  17
   2   7  -1 47837.4 1552.41   2
   2   7  -1 52338.5 1933.24  17
   2  -7   0 1529.75 384.712  19
  -2  -7   0 1123.44 346.526  19
  -2   7   0 1320.96 335.794  17
   2  -7   0 1212.46 298.751   1
   2   7   0 894.269 243.476   2
   2   7   0 1425.29 410.520  17
   2  -7   1 49725.8 1875.02  19
   2   7   1 48840.2 1870.08  17
   2   7   1 51970.8 1455.79   2
  -2  -7   1 50946.9 1808.18  19
   2  -7   1 50588.8 1610.74   1
  -2   7   1 50411.9 1795.10  17
   2  -7   2 251863. 4116.24   9
   2  -7   2 247901. 4238.90  19
  -2   7   2 245390. 4066.67  17
  -2  -7   2 238238. 3661.49   9
  -2  -7   2 237054. 3913.93  19
   2   7   2 247162. 3045.87   2
   2   7   2 237241. 4153.50  17
  -2  -7   3 19066.1 1076.58   9
  -2   7   3 20110.3 1209.42  17
  -2  -7   3 20446.2 1178.77  19
   2  -7   3 21594.1 1295.20  19
   2   7   3 21297.6 1290.56  17
   2  -7   3 20516.8 1223.81   9
   2  -7   4 187928. 3840.11   9
  -2   7   4 193430. 3851.86  17
   2   7   4 197171. 3977.16  17
   2  -7   4 194693. 3929.60  19
  -2  -7   4 190655. 3542.64   9
  -2   7   5 54836.5 2135.58  17
   2  -7   5 56142.9 2200.01   9
  -2  -7   5 55226.5 2012.96  16
   2  -7   5 55042.5 2114.98  16
   2   7   5 54853.0 2166.39  17
  -2  -7   6 82749.0 2303.22  18
   2   7   6 86403.7 2837.64  17
  -2   7   6 88244.9 2829.20  17
   2  -7   6 90427.3 2917.77   9
  -2  -7   6 87771.8 2644.49  16
   2  -7   6 88726.7 2782.24  16
   2  -7   7 2852.53 551.206  16
  -2  -7   7 3161.87 543.811  16
  -2  -7   7 2035.05 390.258  18
  -2   7   7 3020.10 581.394  17
   2   7   7 2764.41 560.243  17
   2   7   8 60532.4 2561.74  17
  -2  -7   8 59976.2 2366.98  16
   2  -7   8 59711.9 2480.93  16
  -2  -7   8 58406.9 2050.66  18
  -2   7   8 58289.3 2502.96  17
   2   7   9 1014.16 427.268  17
   2   7   9 407.667 251.512   6
  -2   7   9 204.368 187.808   6
  -2   7   9-502.614 323.257  17
   2  -7   9-89.5530 283.904  16
  -2  -7   9 414.103 180.569  22
   2  -7   9 202.524 212.966  22
  -2  -7   9-30.9314 332.817  16
  -2   7   9 136.045 198.764  21
  -2  -7  10 7883.92 950.883  16
   2  -7  10 5585.73 830.782  16
   2   7  10 6484.32 664.915  21
   2  -7  10 7275.87 674.184  22
  -2   7  10 5906.06 892.122  17
   2   7  10 7212.55 975.429  17
  -2  -7  10 6401.52 655.484  22
  -2   7  10 7947.05 768.959  21
  -2   7  10 6349.13 668.377   6
   2   7  10 7157.29 713.612   6
   2  -7  11 7487.95 697.669  22
   2   7  11 7516.94 700.285  21
   2  -7  11 9407.31 1130.02  16
  -2  -7  11 8511.26 1027.78  16
  -2  -7  11 8065.64 759.429  22
  -2   7  11 6381.38 942.112  17
  -2   7  11 8630.30 823.210   6
   2   7  11 7919.96 784.987   6
   2   7  11 7027.49 974.706  17
  -2   7  11 7569.41 747.773  21
   2  -7  12 66492.0 2070.35  22
  -2  -7  12 69717.6 2965.54  16
   2   7  12 65346.0 2993.50  17
  -2   7  12 64427.3 2996.44  17
  -2   7  12 66739.5 2255.68   6
   2   7  12 66463.5 2273.72   6
   2  -7  12 73522.5 3196.49  16
  -2   7  12 63957.4 2185.79  21
   2   7  12 64981.0 2090.88  21
  -2  -7  12 64985.1 2132.81  22
  -2   7  13 5791.41 712.523   6
  -2   7  13 4131.33 786.203  17
  -2   7  13 5727.08 698.855  21
  -2  -7  13 5547.84 888.963  16
   2   7  13 5287.12 911.141  17
   2   7  13 6036.54 722.958   6
   2  -7  13 5947.77 643.705  22
   2  -7  13 7449.10 1043.05  16
  -2  -7  13 5545.03 669.139  22
   2   7  13 5180.00 619.665  21
   2   7  14 138673. 3322.08   6
   2   7  14 133582. 3032.66  21
   2  -7  14 134384. 2913.97  22
  -2  -7  14 136576. 3066.85  22
  -2   7  14 140255. 3288.72  21
  -2   7  14 145551. 3376.72   6
   2   7  15 17044.2 1157.02   6
   2   7  15 17054.1 1067.30  21
  -2   7  15 18887.3 1197.81  21
   2  -7  15 16953.9 1004.93  22
  -2  -7  15 18711.1 1125.27  22
  -2   7  15 17207.1 1160.93   6
   2  -7  16 35041.8 1342.91  22
   2   7  16 36292.8 1468.43  21
  -2   7  16 41333.3 1703.23  21
  -2  -7  16 42704.3 1604.90  22
  -2   7  16 39409.0 1579.91   3
   2   7  16 40129.2 1659.92   3
  -2  -7  17 8567.04 692.723  22
  -2   7  17 6535.62 660.620  21
  -2   7  17 8357.35 697.143   3
   2   7  17 7090.24 620.826  21
   2   7  17 8002.14 722.103   3
   2  -7  17 7300.43 576.578  22
  -2   7  18 3202.30 442.654  21
  -2  -7  18 2989.99 383.892  22
  -2   7  18 2731.47 385.302   3
   2   7  18 2495.06 402.925   3
   2   7  18 2806.23 359.183  21
   2  -7  18 3352.47 431.268  23
   2   7  19 1031.96 256.237   3
  -2  -7  19 448.238 171.362  22
  -2   7  19 1097.15 216.770   3
  -2   7  19 1104.62 258.555  21
   2  -7  19 965.815 264.537  23
  -2  -7  20 2103.42 264.620  23
   2   7  20 1939.45 260.779   3
   2  -7  20 2103.28 269.992  23
  -2   8 -20 1622.01 204.610  24
   2   8 -19 17641.6 739.681  24
   2  -8 -19 19634.3 798.793  20
  -2   8 -19 19515.0 804.772  24
  -2  -8 -19 17489.4 666.953  20
  -2   8 -18 228.277 160.806  24
  -2  -8 -18 106.662 121.889  20
   2   8 -18-1.57246 187.165  24
   2  -8 -18 160.354 148.045  20
   2  -8 -17 38422.9 1410.97  20
   2   8 -17 34527.9 1306.53  15
   2   8 -17 31704.4 1249.06  20
  -2   8 -17 32774.1 1303.83  24
   2   8 -17 35614.7 1156.66  12
   2   8 -17 36030.2 1366.14  24
  -2  -8 -17 36887.6 1314.35  20
  -2   8 -16 1145.02 332.026  24
  -2  -8 -16 1266.28 338.133  20
   2   8 -16 881.224 280.860  15
   2   8 -16 1391.22 270.849  12
   2   8 -16 1070.16 364.739  24
   2   8 -16 1086.83 288.567  20
   2  -8 -16 1167.07 342.113  20
   2   8 -15 11864.4 908.135  20
   2   8 -15 11762.5 902.872  24
  -2   8 -15 11336.9 892.137  24
  -2  -8 -15 11734.1 874.475  20
   2  -8 -15 12588.8 929.027  20
   2   8 -15 10330.2 854.855  15
   2   8 -14 14305.9 1039.51  15
   2  -8 -14 16205.1 1086.24  20
  -2   8 -14 16768.2 1108.00  24
   2   8 -14 17495.5 1138.01  24
   2   8 -14 15719.2 1070.24  20
  -2  -8 -14 17442.3 1095.45  20
   2   8 -13 7873.90 812.845  24
  -2   8 -13 7707.01 784.777  24
   2   8 -13 9354.87 858.928  20
   2   8 -13 8446.43 813.590  15
   2  -8 -13 8577.05 816.387  20
  -2  -8 -13 7639.64 752.944  20
  -2   8 -12 845.160 252.077  20
  -2   8 -12 1025.16 380.539  24
  -2   8 -12 118.874 313.560   2
   2   8 -12 1855.03 406.637  24
   2   8 -12 781.054 366.615   2
   2  -8 -12 1499.29 388.955  20
   2   8 -12 1179.51 358.376  15
   2   8 -12 1693.74 461.983  20
  -2  -8 -12 784.023 392.694  19
  -2   8 -12 892.025 321.561  15
   2  -8 -12 546.814 312.271  19
  -2   8 -11 48731.8 1866.45  24
   2  -8 -11 43422.6 2389.85  19
   2   8 -11 44006.0 1822.16  24
  -2   8 -11 45366.5 1718.82  15
   2   8 -11 45715.2 1878.63  15
   2   8 -11 42832.9 2449.34   2
   2   8 -11 45664.7 1853.56  20
  -2   8 -11 41090.9 2436.38   2
  -2   8 -11 44973.5 1704.79  20
  -2  -8 -11 45442.3 2514.66  19
   2   8 -10 6525.70 959.308   2
   2  -8 -10 3020.99 676.330  19
  -2   8 -10 5080.31 623.186  15
  -2   8 -10 4422.89 574.032  24
   2   8 -10 4221.83 589.219  15
  -2   8 -10 2790.35 663.699   2
  -2   8 -10 4367.24 540.233  20
   2   8 -10 3483.54 524.963  24
   2   8 -10 4137.29 566.478  20
  -2  -8 -10 4860.80 856.584  19
  -2  -8  -9 52536.7 2577.90  19
   2   8  -9 56809.9 1981.71  24
   2  -8  -9 54684.2 2557.06  19
   2   8  -9 51035.6 2503.32   2
   2   8  -9 53972.8 1960.44  15
   2   8  -9 54848.5 1964.16  20
   2  -8  -9 53354.3 1760.66  22
  -2   8  -9 52235.7 2583.86   2
  -2   8  -9 53341.4 1811.71  20
  -2   8  -9 53391.6 1831.63  15
  -2   8  -9 54174.9 1881.99  24
   2   8  -8 2607.21 462.265  20
  -2   8  -8 2230.78 570.504   2
  -2  -8  -8 1312.52 444.470  19
   2  -8  -8 1484.20 463.015  19
  -2   8  -8 2401.91 394.550  24
   2  -8  -8 1315.30 301.902  22
  -2   8  -8 1003.19 283.997  20
  -2   8  -8 2433.43 417.742  15
   2   8  -8 1892.90 402.714  15
   2   8  -8 1656.86 465.652   2
   2   8  -8 1975.68 409.473  24
   2   8  -7 64724.5 2041.40  15
   2  -8  -7 63737.1 2632.59  19
   2   8  -7 66890.4 2005.14  24
  -2   8  -7 61955.7 2610.69   2
   2   8  -7 64088.4 2601.65   2
  -2  -8  -7 69709.7 2795.77  19
   2   8  -7 62919.8 2002.98  20
   2  -8  -6 1087.32 378.327  19
  -2  -8  -6 1029.70 395.219  19
  -2   8  -6 591.262 322.869   2
   2   8  -6 235.673 284.389  17
  -2   8  -6 566.761 208.061  17
   2   8  -6 1082.98 390.452   2
  -2   8  -5 21986.1 1316.92  17
   2   8  -5 19006.4 1376.69  17
   2   8  -5 19532.8 1316.52   2
   2  -8  -5 19354.8 1379.75  19
  -2  -8  -5 19411.3 1382.97  19
  -2   8  -5 19292.8 1355.25   2
  -2  -8  -4 26870.9 1586.96  19
   2  -8  -4 29223.8 1649.14  19
   2   8  -4 24963.6 1419.41   2
   2   8  -4 28189.1 1602.98  17
  -2   8  -4 24849.3 1384.64  17
  -2   8  -4 26199.7 1530.51   2
   2   8  -3 8596.04 903.350  17
  -2   8  -3 8451.75 812.013  17
   2   8  -3 8766.81 825.910   2
  -2   8  -3 9601.78 893.610   2
   2  -8  -3 10671.7 987.014  19
  -2  -8  -3 9890.96 948.457  19
  -2  -8  -2 42936.9 1904.79  19
   2   8  -2 45662.5 1738.16   2
   2  -8  -2 41516.9 1476.34   1
   2  -8  -2 45055.9 1967.55  19
   2   8  -2 42413.5 1937.38  17
  -2   8  -2 45402.6 1832.49  17
  -2   8  -2 42143.8 1794.46   2
  -2   8  -1 162576. 3453.59  17
   2  -8  -1 156925. 2904.39   1
  -2  -8  -1 163043. 3635.76  19
   2  -8  -1 161366. 3679.60  19
   2   8  -1 156957. 3637.13  17
   2   8  -1 163719. 3152.16   2
  -2   8  -1 161972. 3399.45   2
  -2   8   0 13636.9 1029.47  17
  -2  -8   0 14823.0 1100.11  19
   2   8   0 15276.2 1153.69  17
   2  -8   0 15903.5 949.589   1
   2  -8   0 14648.4 1119.69  19
  -2  -8   1 165859. 3312.17   9
   2   8   1 169895. 3807.24  17
  -2  -8   1 167222. 3603.50  19
   2  -8   1 173667. 3808.68  19
  -2   8   1 168540. 3606.25  17
   2  -8   2 32084.0 1678.78  19
  -2  -8   2 42782.6 1826.19  19
   2   8   2 35120.3 1772.57  17
   2  -8   2 42004.4 1843.47   9
  -2   8   2 38515.7 1760.95  17
  -2  -8   2 40329.7 1665.04   9
  -2  -8   3 11486.0 961.997  19
  -2   8   3 12683.7 1055.69  17
   2  -8   3 11552.8 1027.67  19
   2   8   3 11078.5 1014.49  17
  -2  -8   3 10105.7 863.491   9
   2  -8   3 11718.8 1006.49   9
   2  -8   4 26621.9 1554.25   9
   2   8   4 25107.3 1549.74  17
  -2   8   4 25473.8 1521.36  17
  -2  -8   4 24962.4 1392.73   9
  -2  -8   4 23970.9 1419.80  19
  -2   8   5 20180.2 1406.48  17
   2  -8   5 18523.4 1352.27   9
  -2  -8   5 17503.6 1226.68  16
   2   8   5 17832.3 1352.17  17
   2  -8   5 17544.7 1282.08  16
  -2  -8   5 14620.1 1122.16   9
  -2  -8   6 904.310 302.289  18
   2  -8   6 696.323 396.976   9
  -2  -8   6 481.988 297.978  16
   2   8   6 2127.07 506.462  17
  -2   8   6 1145.77 452.618  17
   2  -8   6 1043.37 379.624  16
  -2  -8   7 60854.2 1875.46  22
  -2   8   7 62298.5 1925.33  21
  -2  -8   7 56728.8 2361.49  16
  -2  -8   7 57577.3 2089.42  18
   2  -8   7 60743.9 2554.85  16
  -2   8   7 62379.5 1932.99   6
   2  -8   7 58167.7 1814.39  22
   2   8   7 60361.3 1926.59   6
   2   8   7 58791.0 2603.17  17
   2   8   7 61524.4 1912.25   5
  -2   8   7 60139.1 2596.01  17
  -2  -8   8 2206.69 491.593  16
   2   8   8 2696.05 439.427   6
   2   8   8 2506.89 429.681   5
  -2   8   8 3067.48 633.308  17
  -2   8   8 2554.64 421.334   6
  -2   8   8 3378.07 479.744  21
   2  -8   8 2288.14 557.642  16
  -2  -8   8 2261.56 411.466  22
   2  -8   8 2884.19 420.680  22
   2   8   8 3828.38 718.805  17
   2   8   9 52256.8 2607.75  17
   2   8   9 55925.5 1983.37   6
   2  -8   9 55308.5 2607.03  16
  -2   8   9 56369.4 1974.76   6
  -2  -8   9 55060.3 1891.60  22
   2  -8   9 55609.9 1865.56  22
   2   8   9 54632.8 1826.12  21
  -2  -8   9 54952.9 2483.05  16
  -2   8   9 56001.1 1942.72  21
  -2   8   9 58627.3 2741.33  17
   2  -8  10 5294.55 886.327  16
  -2   8  10 4231.68 580.223  21
   2   8  10 3079.82 710.735  17
  -2   8  10 5331.17 851.630  17
   2   8  10 4715.78 575.073  21
   2  -8  10 4920.06 577.456  22
   2   8  10 4770.96 621.949   6
  -2  -8  10 4516.67 744.962  16
  -2  -8  10 4058.29 550.851  22
  -2   8  10 4322.75 582.246   6
   2  -8  11 51114.2 1837.81  22
  -2  -8  11 52654.0 1933.46  22
   2   8  11 51446.9 2684.39  17
  -2   8  11 49160.8 1914.24  21
   2   8  11 51269.2 1863.34  21
  -2   8  11 49653.3 1948.64   6
  -2  -8  11 54756.2 2622.87  16
   2   8  11 52186.2 2019.77   6
   2  -8  11 52038.7 2677.44  16
  -2   8  11 50992.7 2691.87  17
   2  -8  12 1041.23 437.501  16
  -2   8  12 928.093 489.093  17
   2   8  12 679.929 278.884  17
  -2   8  12 848.349 304.675  21
  -2  -8  12 1033.59 334.743  22
  -2  -8  12-565.961 338.793  16
   2   8  12 1514.89 438.922   6
   2   8  12 716.219 276.090  21
  -2   8  12 1012.86 376.896   6
   2  -8  12 1122.95 331.665  22
   2   8  13 13712.4 1061.61   6
  -2  -8  13 12746.2 969.995  22
  -2   8  13 12756.5 1036.86   6
  -2   8  13 13340.1 1035.91  21
   2   8  13 12642.4 916.822  21
   2  -8  13 12656.4 927.870  22
   2  -8  14 16573.4 1020.18  22
  -2   8  14 15905.1 1121.49   6
   2   8  14 14069.7 971.559  21
   2   8  14 15115.4 1105.01   6
  -2   8  14 15334.7 1085.38  21
  -2  -8  14 14655.9 1020.58  22
   2   8  15 11102.0 818.276  21
  -2   8  15 10532.3 881.699  21
   2  -8  15 10595.4 781.726  22
  -2   8  15 12543.1 970.981   6
  -2  -8  15 12419.2 894.687  22
   2   8  15 12819.8 989.527   6
  -2   8  16 1676.67 397.871   3
   2  -8  16 1270.83 292.258  22
   2   8  16 1049.25 268.813  21
   2   8  16 1782.77 397.547   3
  -2   8  16 1864.26 422.827  21
  -2  -8  16 1513.09 341.870  22
  -2  -8  17 42831.6 1429.07  22
  -2   8  17 41628.7 1515.70  21
  -2   8  17 39786.1 1413.36   3
   2   8  17 42582.4 1533.32   3
   2  -8  17 39313.6 1217.73  22
  -2   8  18 28.3923 165.462  21
  -2   8  18 186.915 136.719   3
   2  -8  18 314.236 174.989  23
  -2  -8  18-1.40603 157.303  22
   2   8  18 516.270 207.498   3
   2   8  19 20828.4 843.823   3
   2  -8  19 21092.8 809.382  23
  -2  -8  19 18489.0 684.838  22
  -2   8  19 18750.5 771.287  21
  -2   8  19 19554.7 718.704   3
  -2  -8  20 1838.77 214.263  23
  -2   9 -19 1551.33 219.086  24
   2   9 -19 1535.27 207.904  24
   2  -9 -19 1886.56 233.275  20
   2  -9 -18 4672.61 416.778  20
  -2  -9 -18 4849.75 391.816  20
   2   9 -18 5440.80 448.397  24
  -2   9 -18 4968.63 437.782  24
  -2   9 -17 3694.38 431.115  24
   2   9 -17 3970.15 446.282  24
   2  -9 -17 3839.96 442.406  20
  -2  -9 -17 4634.60 444.525  20
   2   9 -16 43726.0 1323.34  12
  -2  -9 -16 45180.6 1497.36  20
   2   9 -16 45906.9 1574.44  24
  -2   9 -16 45061.6 1551.37  24
   2  -9 -16 45700.5 1561.42  20
   2   9 -15 18519.4 957.016  12
  -2  -9 -15 18428.0 1036.06  20
  -2   9 -15 19247.8 1103.22  24
   2   9 -15 18406.6 1086.33  24
   2  -9 -15 19089.3 1088.78  20
   2   9 -14 50850.0 1874.39  24
   2   9 -14 47355.2 1793.74  20
   2   9 -14 47758.6 1812.81  15
  -2   9 -14 49879.0 1822.94  24
   2   9 -14 47951.5 1659.09  12
   2  -9 -14 49760.5 1834.37  20
  -2  -9 -14 49232.9 1778.30  20
  -2   9 -13 5661.14 650.841  24
   2  -9 -13 4041.61 575.940  20
   2   9 -13 4004.56 541.180  15
   2   9 -13 5695.47 689.753  24
   2   9 -13 4223.90 568.038  20
  -2  -9 -13 4609.75 587.047  20
   2   9 -13 5037.17 590.841  12
  -2   9 -12 54461.2 1978.64  24
   2   9 -12 53091.0 2024.34  15
   2   9 -12 51659.2 1987.38  20
   2  -9 -12 54902.5 2001.99  20
   2   9 -12 52372.7 1873.74  12
   2   9 -12 52048.5 1977.97  24
   2   9 -11 5285.06 667.726  24
   2   9 -11 5280.57 668.759  15
  -2   9 -11 5857.74 691.153  24
   2   9 -11 5338.79 620.575  12
   2   9 -11 5252.72 673.736  20
   2   9 -10 3984.27 591.608  20
  -2   9 -10 6716.83 997.355   2
   2   9 -10 5598.83 679.564  24
   2   9 -10 5519.38 918.247   2
  -2   9 -10 5241.89 620.383  24
   2   9 -10 5995.90 666.939  12
   2   9 -10 4855.02 643.204  15
   2  -9 -10 4205.96 808.100  19
  -2  -9 -10 5282.15 874.463  19
   2   9  -9 14067.2 1363.52   2
   2  -9  -9 18385.7 1559.04  19
  -2   9  -9 18480.2 1588.43   2
  -2  -9  -9 17184.7 1563.79  19
   2   9  -9 16116.9 1111.53  15
  -2   9  -9 17352.6 1096.61  24
   2   9  -9 15841.6 1084.50  24
   2  -9  -9 16997.4 1026.38  22
   2   9  -9 16248.7 1112.11  20
   2   9  -9 16221.9 1063.84  12
   2   9  -8 36598.7 2120.42   2
  -2   9  -8 37456.9 2191.92   2
  -2  -9  -8 36640.1 2206.73  19
  -2   9  -8 39916.4 1605.77  24
   2   9  -8 40326.2 1727.62  15
   2   9  -8 41225.5 1692.12  24
   2   9  -8 39130.8 1615.32  12
   2  -9  -8 39440.4 2252.59  19
   2   9  -8 37347.3 1654.74  20
   2  -9  -8 39914.6 1555.24  22
   2  -9  -7 13982.0 914.862  22
   2  -9  -7 12135.7 1242.85  19
  -2   9  -7 10990.3 796.591  12
   2   9  -7 11416.7 889.564  24
  -2   9  -7 12498.8 1242.50   2
   2   9  -7 12357.8 1185.07   2
  -2   9  -7 12143.6 864.312  24
   2   9  -7 13616.6 946.086  12
  -2  -9  -7 12779.5 1275.43  19
   2  -9  -6 108861. 3580.43  19
  -2   9  -6 109748. 3540.20   2
  -2  -9  -6 115040. 3709.96  19
  -2   9  -6 114188. 2521.05  12
   2   9  -6 110584. 3428.60   2
   2   9  -6 110097. 3525.69  17
   2   9  -6 112271. 2640.58  12
  -2   9  -6 115145. 2551.53  24
   2  -9  -6 114340. 2538.81  22
  -2   9  -6 114114. 3276.79  17
   2   9  -6 111548. 2640.76  24
  -2  -9  -5 13852.6 1276.98  19
   2   9  -5 14751.3 1196.93   2
  -2   9  -5 14693.2 1161.33  17
  -2   9  -5 14269.4 1247.99   2
   2   9  -5 16311.3 1343.06  17
   2  -9  -5 16652.3 959.655  22
   2   9  -5 15330.6 959.265  24
   2   9  -5 15769.8 982.399  12
   2  -9  -5 16882.7 1391.37  19
  -2   9  -4 204611. 4505.98   2
  -2  -9  -4 214405. 4817.72  19
   2   9  -4 210878. 4368.70   2
   2   9  -4 207968. 4693.94  17
  -2   9  -4 217827. 4416.29  17
   2  -9  -4 212711. 4777.30  19
   2   9  -4 208563. 3478.78  12
  -2   9  -3 6045.31 739.909  17
  -2  -9  -3 7930.99 923.610  19
  -2   9  -3 6466.75 796.175   2
   2   9  -3 6689.56 863.261  17
   2  -9  -3 5623.29 790.150  19
   2  -9  -2 57895.1 2419.52  19
   2   9  -2 51999.2 2306.51  17
  -2   9  -2 58736.7 2276.47  17
  -2   9  -2 55917.5 2221.94   2
  -2  -9  -2 52192.9 2283.51  19
  -2   9  -1 3792.93 597.618   2
   2   9  -1 4161.52 660.292  17
   2  -9  -1 3178.13 579.126  19
  -2  -9  -1 4168.31 669.592  19
  -2   9  -1 3174.03 557.593  17
   2   9   0 927.272 388.283  17
  -2   9   0 1093.69 371.699  17
  -2   9   0 1125.50 333.614   2
  -2  -9   0 1372.89 421.043  19
   2  -9   0 1229.97 387.818  19
  -2  -9   1 3205.30 538.578   9
  -2   9   1 3017.76 548.484  17
   2   9   1 4953.21 731.735  17
   2  -9   1 4257.41 700.824  19
  -2  -9   1 3562.78 600.029  19
   2  -9   1 3855.10 631.971   9
  -2   9   2 53597.0 2271.12  17
   2  -9   2 60704.4 2404.92   9
  -2  -9   2 50469.7 2035.75   9
   2   9   2 56944.9 2424.65  17
  -2  -9   2 59725.0 2360.15  19
   2  -9   2 55231.8 2375.40  19
  -2   9   3 5983.92 800.172  17
   2  -9   3 5019.47 717.228   9
   2   9   3 5278.24 774.580  17
  -2  -9   3 5064.35 737.934  19
  -2  -9   3 5088.11 667.617   9
   2  -9   3 4592.81 722.179  19
   2  -9   4 211323. 4713.14   9
   2   9   4 210890. 4824.82  17
  -2  -9   4 206184. 4449.95  19
   2  -9   4 206643. 3400.85  22
  -2  -9   4 206842. 4364.82   9
   2   9   4 209173. 3456.76   5
  -2  -9   4 215948. 3418.27  22
  -2   9   4 210678. 4692.06  17
  -2   9   5 12395.9 1197.53  17
   2  -9   5 12471.4 1180.95  16
   2  -9   5 13937.7 909.239  22
  -2  -9   5 13442.2 890.519  22
   2   9   5 13874.9 920.488   5
  -2   9   5 13168.5 900.303  21
  -2  -9   5 10963.0 1050.05   9
  -2  -9   5 13498.5 1157.54  16
  -2   9   5 12657.4 866.453   5
   2  -9   5 11513.1 1153.19   9
   2   9   5 15167.9 1345.03  17
  -2   9   6 117442. 2717.84   6
  -2   9   6 123396. 3819.85  17
  -2  -9   6 119007. 3523.07  16
   2   9   6 115346. 2690.47   5
  -2  -9   6 114626. 3047.37  18
  -2   9   6 119339. 2705.52   5
  -2   9   6 119081. 2721.64  21
   2   9   6 121959. 3858.61  17
   2  -9   6 125293. 3756.35  16
   2  -9   6 119222. 2682.85  22
   2  -9   6 111090. 3663.76   9
  -2  -9   6 119556. 2690.52  22
  -2   9   7 14571.3 1361.16  17
   2   9   7 14287.5 1002.11   6
  -2   9   7 13808.8 962.468  21
   2   9   7 15063.1 1408.39  17
   2  -9   7 14840.7 1339.85  16
   2   9   7 13301.0 957.045   5
   2  -9   7 12744.3 898.776  22
  -2  -9   7 13496.5 1234.63  16
  -2  -9   7 13431.9 936.495  22
  -2   9   7 13285.8 938.414   6
   2   9   7 13761.4 906.742  21
   2  -9   8 38169.9 2195.76  16
  -2  -9   8 41801.4 1677.55  22
  -2   9   8 42487.8 2373.62  17
   2   9   8 44195.8 2464.99  17
  -2  -9   8 42364.3 2204.67  16
   2  -9   8 41639.2 1647.98  22
   2   9   8 44312.1 1786.52   6
   2   9   8 42916.4 1631.16  21
  -2   9   8 43202.7 1726.63  21
   2   9   8 42757.3 1728.17   5
  -2   9   8 40011.7 1673.15   6
   2   9   9 14594.0 1073.53   6
   2   9   9 14315.3 1449.66  17
   2  -9   9 16419.5 1513.28  16
  -2  -9   9 14823.1 1027.34  22
   2   9   9 14831.2 990.909  21
   2  -9   9 14398.0 995.499  22
  -2   9   9 14614.6 1043.49   6
  -2   9   9 14581.5 1037.76  21
  -2  -9   9 14181.8 1331.07  16
  -2   9   9 12910.4 1341.72  17
  -2   9  10 4741.78 620.226  21
  -2  -9  10 5147.84 820.302  16
   2   9  10 4340.76 613.751   6
   2   9  10 3945.30 790.274  17
   2  -9  10 5113.69 612.481  22
   2   9  10 5029.19 592.549  21
  -2  -9  10 4307.08 591.930  22
   2  -9  10 4143.39 816.726  16
  -2   9  10 5322.35 894.092  17
  -2   9  10 5269.81 667.650   6
   2  -9  11 5091.90 616.916  22
   2   9  11 4717.16 587.791  21
  -2   9  11 5061.95 656.899  21
  -2   9  11 3696.44 595.308   6
  -2  -9  11 4372.69 606.362  22
   2   9  11 5200.36 702.352   6
  -2   9  12 50202.4 1963.38  21
  -2   9  12 52354.1 2036.78   6
   2  -9  12 49706.4 1815.77  22
  -2  -9  12 53552.7 1958.14  22
   2   9  12 54528.0 2080.74   6
   2   9  12 53205.4 1860.88  21
  -2   9  13 5872.28 716.532   6
   2  -9  13 5369.37 611.561  22
  -2   9  13 6128.46 704.178  21
   2   9  13 6420.35 741.354   6
  -2  -9  13 5605.36 665.148  22
   2   9  13 5940.85 628.774  21
  -2  -9  14 58774.9 1949.58  22
  -2   9  14 56122.0 1987.01  21
  -2   9  14 55239.0 2011.01   6
   2  -9  14 52569.8 1764.02  22
   2   9  14 57445.4 2075.70   6
   2   9  14 52626.5 1739.50  21
   2  -9  15 17909.9 962.932  22
  -2   9  15 18705.6 1126.39   6
   2   9  15 18956.8 1151.46   6
  -2   9  15 18534.0 1103.27  21
  -2  -9  15 18746.8 1054.34  22
  -2   9  16 42792.7 1537.44  21
   2  -9  16 44960.9 1382.56  22
  -2   9  16 44002.3 1523.64   3
  -2  -9  16 45114.2 1502.98  22
   2   9  16 44667.5 1605.84   3
   2   9  17 4990.61 531.098   3
   2  -9  17 4694.41 459.269  23
  -2   9  17 4718.38 474.476   3
  -2   9  17 4163.70 461.024  21
  -2  -9  17 4354.44 439.809  22
   2  -9  17 4644.50 403.591  22
  -2  -9  18 5543.48 419.702  22
  -2   9  18 5965.46 444.490   3
   2  -9  18 5142.89 413.498  23
   2   9  18 5264.86 458.310   3
  -2   9  18 5953.72 452.786  21
   2   9  19 2148.38 248.875   3
  -2  -9  19 1959.40 224.543  23
   2  -9  19 2168.79 233.124  23
  -2  10 -18 1103.27 193.771  24
   2 -10 -18 1132.62 200.011  20
   2  10 -18 905.656 180.795  24
  -2  10 -17 16416.5 775.990  24
   2  10 -17 17578.3 801.928  24
   2 -10 -17 18176.8 812.647  20
  -2 -10 -17 17789.4 759.449  20
  -2 -10 -16 627.430 228.218  20
  -2  10 -16 827.731 236.374  24
   2 -10 -16 1158.58 275.251  20
   2  10 -16 1013.47 276.634  24
  -2  10 -15 5589.23 572.513  24
   2  10 -15 5352.12 485.303  12
   2 -10 -15 5817.23 585.870  20
   2  10 -15 5350.86 555.491  24
  -2 -10 -15 5472.69 543.234  20
   2  10 -14 3696.20 448.279  12
   2  10 -14 4244.58 581.414  24
  -2 -10 -14 3614.38 472.487  20
   2 -10 -14 3223.44 503.850  20
  -2  10 -14 3797.94 509.997  24
  -2  10 -13 6721.74 693.745  24
   2  10 -13 5804.63 681.197  24
   2 -10 -13 6675.67 683.010  20
   2  10 -13 6577.27 631.706  12
  -2 -10 -13 7408.04 708.471  20
   2 -10 -12 3055.04 511.051  20
   2  10 -12 3446.95 529.811  24
   2  10 -12 3670.53 526.291  12
  -2  10 -12 3120.51 495.809  24
  -2  10 -11 50728.6 1891.35  24
   2  10 -11 50921.1 1945.04  24
   2  10 -11 47699.1 1789.54  12
   2  10 -10 13098.3 969.713  12
   2  10 -10 12152.9 974.229  24
  -2  10 -10 12343.0 944.476  24
   2 -10  -9 43211.1 2487.90  19
   2  10  -9 45806.4 1865.35  24
  -2 -10  -9 46468.4 2630.46  19
  -2  10  -9 47929.3 2605.21   2
  -2  10  -9 45988.5 1777.95  24
   2  10  -9 46760.1 1811.29  12
   2 -10  -9 43180.2 1662.74  22
  -2  10  -8 867.979 282.211  24
  -2 -10  -8-71.4243 434.337  19
  -2  10  -8 1263.49 304.923  12
   2  10  -8 1694.31 403.917  24
  -2  10  -8 1215.15 425.808   2
   2  10  -8 930.226 326.459  12
   2 -10  -8 1171.01 309.998  22
   2 -10  -8 1538.21 587.997  19
   2  10  -7 8524.12 766.781  12
  -2  10  -7 7393.89 992.347   2
   2  10  -7 8169.49 796.556  24
   2 -10  -7 7488.93 1048.92  19
  -2  10  -7 8453.90 761.034  24
  -2 -10  -7 8219.84 1082.99  19
  -2  10  -7 9389.91 767.644  12
   2 -10  -7 8731.72 757.148  22
  -2  10  -6 3528.65 489.257  24
   2  10  -6 3097.10 638.343  17
   2 -10  -6 3597.50 486.600  22
   2 -10  -6 3557.01 727.129  19
  -2 -10  -6 3714.72 731.462  19
   2  10  -6 2853.40 480.705  24
  -2  10  -6 2228.88 490.465   2
   2  10  -6 4331.85 561.070  12
  -2  10  -6 3491.85 506.724  12
  -2 -10  -5 9305.97 1118.43  19
  -2  10  -5 8501.90 1025.11   2
  -2  10  -5 10487.2 792.582  24
   2 -10  -5 10729.6 1198.01  19
   2 -10  -5 10229.4 795.643  22
   2  10  -5 10954.6 857.184  24
  -2  10  -5 8285.04 955.615  17
   2  10  -5 10396.5 1156.95  17
  -2 -10  -5 10098.3 746.677  22
   2  10  -5 10129.7 822.870  12
  -2  10  -5 11042.2 827.212  12
   2  10  -4 11549.3 858.075  24
   2 -10  -4 12186.1 1258.11  19
  -2  10  -4 11180.2 1098.42  17
   2  10  -4 13177.0 940.765  12
  -2  10  -4 13153.2 908.838  12
  -2  10  -4 11119.7 1114.63   2
  -2  10  -4 10862.2 773.081  24
   2  10  -4 10774.4 1152.83  17
  -2 -10  -4 11610.7 804.014  22
   2 -10  -4 12579.0 885.780  22
  -2 -10  -4 13667.1 1309.03  19
  -2 -10  -3 3617.58 712.312  19
  -2 -10  -3 3657.91 464.519  22
   2  10  -3 4088.77 527.648  12
  -2  10  -3 4299.13 694.874  17
   2  10  -3 3894.35 520.186  24
  -2  10  -3 4058.82 683.446   2
   2 -10  -3 4415.83 540.821  22
  -2  10  -3 4072.58 530.389  12
   2  10  -3 3688.13 706.087  17
   2 -10  -3 2911.57 615.236  19
  -2  10  -2 9038.37 986.524   2
   2 -10  -2 9015.10 1048.47  19
   2  10  -2 9149.22 1055.74  17
  -2 -10  -2 8100.33 1004.07  19
  -2  10  -2 8778.10 958.796  17
  -2 -10  -2 9743.37 730.769  22
   2 -10  -2 9258.55 751.917  22
   2  10  -2 10519.6 842.106  12
   2  10  -2 8510.10 712.180  21
  -2  10  -2 8595.63 745.972  21
   2  10  -2 10059.8 780.669  24
  -2 -10  -1 52128.1 2423.79  19
   2  10  -1 51818.5 1804.75  12
   2  10  -1 50033.6 2421.45  17
   2 -10  -1 50409.2 2433.24  19
   2  10  -1 49248.8 1639.21  21
   2  10  -1 50073.8 1697.59  24
  -2  10  -1 51373.7 2223.30   2
  -2  10  -1 50839.6 1771.71  21
   2 -10  -1 50917.2 1727.20  22
  -2 -10  -1 51859.6 1656.46  22
  -2  10  -1 52849.3 2350.11  17
  -2 -10   0 12285.2 1099.46   9
   2 -10   0 10844.4 1152.70  19
   2  10   0 13539.7 923.372  12
  -2 -10   0 11886.7 1160.82  19
   2  10   0 11788.3 1198.32  17
  -2  10   0 13970.0 1141.00   2
  -2  10   0 12557.1 1153.55  17
   2  10   0 12806.7 837.664  21
   2  10   0 14377.2 909.171  24
   2 -10   0 12761.9 869.439  22
  -2 -10   0 13089.2 851.398  22
  -2  10   0 13414.1 911.565  21
   2 -10   1 59134.0 2529.07   9
  -2  10   1 62833.7 2613.02  17
   2  10   1 60599.5 2674.76  17
   2  10   1 55626.5 1764.81  24
  -2 -10   1 56243.5 2307.86   9
  -2  10   1 57582.9 1877.77  21
  -2 -10   1 57613.1 2497.85  19
   2 -10   1 60256.1 1884.00  22
  -2  10   1 58989.8 2292.98   2
  -2 -10   1 61325.3 1837.40  22
   2  10   1 56377.5 1831.25   5
   2 -10   1 54740.8 2512.00  19
  -2 -10   2 7350.03 869.341   9
  -2  10   2 9905.65 955.395   2
   2 -10   2 9620.72 774.401  22
  -2 -10   2 7701.23 922.341  19
   2 -10   2 10591.9 1085.13   9
   2  10   2 9544.44 771.125   5
  -2  10   2 8208.33 686.545   5
  -2  10   2 8389.64 1003.52  17
   2  10   2 8425.28 706.609  24
  -2  10   2 8716.67 757.587  21
   2  10   2 6832.17 946.441  17
  -2 -10   2 9537.46 745.868  22
   2 -10   2 8489.98 1017.59  19
  -2 -10   3 3540.91 623.023   9
   2 -10   3 2172.83 539.548  19
   2 -10   3 3294.07 482.803  22
  -2 -10   3 3168.52 454.518  22
  -2  10   3 3960.37 519.616  21
   2 -10   3 2898.82 602.163   9
  -2  10   3 3381.77 476.650   5
   2  10   3 2864.07 423.351   5
   2  10   3 3091.36 452.156  24
  -2  10   3 4740.64 746.448  17
   2  10   3 1949.40 541.262  17
  -2 -10   3 2623.91 527.770  19
   2 -10   4 16515.0 1431.96   9
  -2 -10   4 13854.7 1249.00  19
   2  10   4 12712.3 1284.55  17
  -2  10   4 14604.8 1323.21  17
  -2  10   4 12531.9 911.241  21
   2 -10   4 15618.4 998.970  22
  -2  10   4 14605.1 947.468   5
   2  10   4 13991.7 901.895  24
  -2 -10   4 14107.8 1216.35   9
   2  10   4 14694.3 927.264  21
  -2 -10   4 12909.5 891.887  22
   2  10   4 13587.0 942.616   5
   2  10   5 10412.0 781.142  21
   2  10   5 9965.08 773.079  24
   2 -10   5 9631.83 1085.86  16
   2 -10   5 10312.6 842.760  22
  -2  10   5 10149.2 843.832  21
   2 -10   5 10537.3 1187.90   9
  -2 -10   5 10015.6 808.939  22
   2  10   5 9247.85 793.456   5
  -2  10   5 9909.98 1145.21  17
   2  10   5 12463.2 1306.40  17
  -2  10   5 11685.5 870.794   5
  -2 -10   5 10584.3 1103.15  16
   2  10   6 3618.43 736.412  17
   2 -10   6 2972.49 484.203  22
  -2  10   6 3163.72 513.216  21
  -2  10   6 2065.96 554.144  17
   2  10   6 2467.67 445.578  21
   2  10   6 2808.44 428.043  24
  -2 -10   6 2562.65 538.232  16
  -2  10   6 2569.47 468.154   6
  -2 -10   6 2320.61 449.348  22
   2 -10   6 2339.72 575.737  16
   2  10   6 2199.92 418.948   5
   2  10   6 2069.49 425.190   6
   2  10   7 8890.42 1175.26  17
  -2  10   7 8126.26 784.363   6
  -2  10   7 5025.10 859.908  17
   2 -10   7 6923.34 951.984  16
  -2 -10   7 8333.41 776.762  22
  -2  10   7 7696.87 761.146  21
   2  10   7 7247.45 758.505   6
  -2 -10   7 8109.49 1012.88  16
   2  10   7 8517.57 747.094  21
   2  10   7 6391.87 709.646   5
   2 -10   7 7710.69 736.259  22
   2  10   8 1511.92 481.033  17
  -2 -10   8 2025.72 566.614  16
   2 -10   8 1830.12 533.715  16
  -2  10   8 1189.49 355.333   6
   2  10   8 1487.71 390.629   6
  -2 -10   8 1747.60 416.211  22
   2  10   8 1836.77 387.386  21
  -2  10   8 1637.55 656.023  17
  -2  10   8 1757.97 411.460  21
   2 -10   8 1727.17 412.064  22
   2  10   9 42289.5 1831.36   6
  -2 -10   9 42478.1 1756.49  22
  -2  10   9 42870.8 1817.55   6
  -2  10   9 42078.0 1783.41  21
  -2 -10   9 46366.0 2451.31  16
   2 -10   9 43527.9 2464.00  16
  -2  10   9 42451.0 2512.56  17
   2  10   9 42358.9 1670.99  21
   2 -10   9 41860.1 1714.94  22
   2  10   9 40032.7 2479.64  17
  -2  10  10 12419.5 977.876  21
  -2 -10  10 11685.3 942.508  22
   2 -10  10 12189.5 932.406  22
   2  10  10 13021.1 1046.79   6
   2  10  10 11312.2 870.581  21
  -2  10  10 13049.9 1047.00   6
  -2  10  11 44065.4 1855.51   6
   2  10  11 43403.5 1671.48  21
  -2 -10  11 48210.2 1852.61  22
   2 -10  11 46752.5 1780.74  22
   2  10  11 45811.9 1926.65   6
  -2  10  11 45513.2 1848.09  21
  -2  10  12 4883.82 632.521   6
   2  10  12 4228.59 609.640   6
   2 -10  12 4550.04 572.151  22
  -2  10  12 5053.59 635.062  21
  -2 -10  12 5018.17 618.841  22
  -2 -10  13 6612.06 672.271  22
  -2  10  13 5876.94 680.562   6
   2  10  13 6796.70 739.210   6
   2 -10  13 7242.13 688.804  22
  -2  10  13 6493.50 701.552  21
   2 -10  14 5385.01 537.092  22
  -2  10  14 5291.97 594.924  21
  -2  10  14 4930.62 624.629   6
  -2 -10  14 4979.77 567.049  22
   2  10  14 5502.86 655.629   6
   2 -10  15 5199.53 498.800  23
   2 -10  15 5425.35 468.261   8
  -2  10  15 5112.73 545.088  21
  -2  10  15 6875.53 660.248   6
   2  10  15 6010.79 621.150   6
   2 -10  15 6204.32 543.480  22
  -2 -10  15 6357.63 588.401  22
   2 -10  16 899.338 206.020  22
  -2  10  16 811.740 241.317  21
   2  10  16 1174.02 291.922   3
   2 -10  16 643.683 202.209  23
  -2 -10  16 988.136 253.139  22
  -2  10  16 912.623 249.158   3
  -2  10  17 17026.4 763.330  21
   2  10  17 17955.1 844.039   3
   2 -10  17 16073.9 627.928  22
  -2  10  17 18881.1 804.941   3
  -2 -10  17 17454.5 757.937  22
   2 -10  17 16734.3 688.009  23
   2  10  18 889.299 184.394   3
  -2 -10  18 741.046 146.048  22
  -2 -10  18 625.409 135.941  23
  -2 -11 -17 405.144 127.345  20
   2  11 -17 867.575 185.620  24
   2 -11 -17 483.876 143.627  20
  -2  11 -17 513.212 139.576  24
  -2  11 -16 61504.6 1450.11  24
  -2 -11 -16 62522.7 1421.07  20
   2  11 -16 61621.1 1496.32  24
   2 -11 -16 63524.9 1504.22  20
   2 -11 -15 9254.74 661.840  20
   2  11 -15 9402.98 665.410  24
  -2  11 -15 9322.11 643.030  24
  -2 -11 -15 8583.86 610.034  20
   2  11 -14 58365.3 1762.10  24
  -2  11 -14 58990.9 1727.68  24
   2  11 -14 55862.5 1509.48  12
   2 -11 -14 59133.2 1754.39  20
  -2 -11 -14 59856.2 1729.64  20
   2  11 -13 10139.0 797.592  24
   2  11 -13 8868.63 676.441  12
  -2  11 -13 8356.48 723.946  24
   2 -11 -13 8205.13 718.872  20
  -2 -11 -13 9628.97 766.093  20
  -2  11 -12 54629.9 1840.83  24
   2 -11 -12 56454.9 1917.16  20
   2  11 -12 54644.5 1757.05  12
   2  11 -12 56172.7 1926.78  24
   2  11 -11 2309.91 416.798  12
   2  11 -11 3302.17 511.503  24
  -2  11 -11 2362.60 457.974  24
  -2  11 -10 24171.6 1280.47  24
   2  11 -10 24704.0 1287.82  12
   2  11 -10 24107.3 1332.97  24
   2 -11  -9 10583.7 831.410  22
  -2  11  -9 9527.24 815.689  24
   2  11  -9 11331.5 905.868  12
   2  11  -8 40130.0 1695.78  12
   2 -11  -8 37904.0 1563.73  22
  -2  11  -8 38106.4 1519.93  12
  -2  11  -8 39664.4 1624.58  24
   2  11  -8 37243.4 1663.48  24
   2 -11  -7 20374.3 1748.87  19
   2 -11  -7 19184.5 1124.49  22
  -2  11  -7 19147.3 1109.40  12
   2  11  -7 17728.8 1140.04  12
  -2  11  -7 17271.9 1533.91   2
  -2  11  -7 16973.1 1057.63  24
  -2 -11  -7 18465.6 1663.36  19
   2  11  -7 18279.9 1171.19  24
   2 -11  -6 310266. 6653.97  19
   2  11  -6 298888. 4592.60  24
  -2 -11  -6 299086. 6609.05  19
   2  11  -6 297529. 4618.64  12
  -2  11  -6 299063. 6235.87   2
  -2  11  -6 298237. 4305.18  24
   2 -11  -6 297363. 4379.23  22
  -2  11  -6 294833. 4320.29  12
  -2 -11  -6 299198. 4076.55  22
   2  11  -6 288076. 6289.36  17
  -2  11  -5 10604.7 1205.62   2
   2 -11  -5 9692.64 808.334  22
   2  11  -5 10610.6 1204.36  17
   2  11  -5 9735.85 861.218  12
   2  11  -5 11133.8 887.432  24
  -2  11  -5 10637.9 812.404  24
  -2  11  -5 10540.8 845.446  12
  -2 -11  -5 10021.1 751.549  22
   2 -11  -5 8632.20 1136.14  19
  -2 -11  -5 8433.29 1104.75  19
  -2  11  -4 161471. 4366.19  17
  -2  11  -4 169161. 3492.44  21
  -2  11  -4 167116. 3299.23  12
  -2  11  -4 165893. 4510.82   2
   2  11  -4 164911. 3257.07  21
  -2 -11  -4 169661. 3108.88  22
  -2 -11  -4 177074. 4935.83  19
   2 -11  -4 184038. 5038.93  19
   2  11  -4 182282. 4971.90  17
   2 -11  -4 174663. 3371.95  22
  -2  11  -4 177672. 3185.90  24
   2  11  -4 172726. 3384.26  24
   2  11  -4 173726. 3513.38  12
   2  11  -3 1521.65 456.986  17
  -2  11  -3 2367.28 543.423   2
  -2  11  -3 2169.62 541.689  17
  -2 -11  -3 2749.87 642.556  19
  -2 -11  -3 2082.06 356.738  22
   2 -11  -3 2930.36 461.993  22
   2  11  -3 1835.59 366.566  24
   2 -11  -3 2276.52 614.373  19
  -2  11  -3 2793.01 469.135  21
   2  11  -3 2653.80 452.801  21
   2  11  -3 2585.70 467.909  12
  -2 -11  -2 9538.27 1147.33  19
   2  11  -2 7819.19 692.193  21
   2  11  -2 8765.42 809.727  12
  -2  11  -2 8527.72 782.229  21
  -2  11  -2 9182.66 1059.35  17
   2  11  -2 10566.5 1213.89  17
   2 -11  -2 8994.74 762.431  22
   2 -11  -2 8021.47 1071.32  19
   2  11  -2 9523.51 783.237  24
  -2 -11  -2 9292.73 747.425  22
   2 -11  -1 994.408 279.657  22
  -2 -11  -1 1486.62 404.966   9
   2  11  -1 1615.40 525.868  17
  -2 -11  -1 1844.71 360.341  22
  -2  11  -1 894.128 350.472  17
  -2  11  -1 1350.29 364.589  21
   2  11  -1 1713.18 382.156  24
   2 -11  -1 1642.40 476.592  19
   2  11  -1 1216.77 376.321  12
  -2 -11  -1 1173.40 421.473  19
   2  11  -1 2090.88 408.967  21
   2 -11   0-145.274 231.353   9
  -2 -11   0 648.097 279.394  22
  -2 -11   0 579.061 297.250   9
  -2  11   0-668.321 322.341  17
   2  11   0 1964.42 544.954  17
   2  11   0 1240.35 345.171   5
   2 -11   0 543.735 178.654  22
   2  11   0 656.824 303.892  24
  -2 -11   0 751.438 295.630  19
   2  11   0 382.048 181.628  21
  -2  11   0 742.250 296.269  21
   2 -11   0 1494.26 449.959  19
   2  11   1 1456.20 535.797  17
  -2  11   1 2293.79 376.134   5
   2 -11   1 1841.60 508.254   9
  -2 -11   1 1377.65 442.703   9
  -2 -11   1 971.558 433.762  19
   2  11   1 895.839 291.410   5
  -2 -11   1 1430.22 350.019  22
  -2  11   1 1033.60 397.552  17
   2 -11   1 1389.27 460.539  19
   2 -11   1 1017.62 292.321  22
   2  11   1 923.426 296.710  24
   2  11   1 1514.71 349.467  21
  -2  11   1 1064.54 347.851  21
   2 -11   2 8397.11 1051.25   9
   2  11   2 6573.68 975.041  17
  -2 -11   2 7911.55 1024.48  19
  -2  11   2 7783.90 707.964   5
   2  11   2 9239.99 767.421  24
   2 -11   2 9370.96 1144.32  19
   2  11   2 7803.37 739.145   5
  -2 -11   2 7936.99 719.456  22
   2 -11   2 7872.69 736.545  22
  -2  11   2 7511.38 998.591  17
   2  11   2 7526.84 678.839  21
  -2  11   2 9136.18 812.883  21
  -2  11   3 2931.04 472.879   5
  -2  11   3 2248.21 403.725  21
   2 -11   3 2820.59 608.745   9
   2  11   3 1894.74 537.122  17
  -2 -11   3 2483.29 577.607  19
   2 -11   3 1941.98 395.363  22
   2  11   3 2112.97 410.486   5
  -2  11   3 3011.51 635.467  17
  -2 -11   3 2561.49 433.534  22
   2  11   3 2543.87 425.068  21
   2  11   3 2940.44 468.910  24
   2 -11   4 170727. 4819.26   9
  -2 -11   4 169811. 4554.90  16
   2  11   4 164789. 3393.50   5
   2  11   4 169872. 4918.71  17
  -2  11   4 166605. 4739.30  17
   2  11   4 166274. 3208.65  24
   2 -11   4 165110. 4609.37  16
   2 -11   4 171481. 3427.10  22
   2  11   4 170533. 3215.19  21
  -2  11   4 166971. 3410.81  21
  -2 -11   4 169159. 3339.28  22
  -2  11   4 165088. 3265.19   5
   2  11   5 11002.3 912.021   5
  -2 -11   5 9768.18 1119.23  16
  -2  11   5 10173.0 1197.44  17
   2  11   5 10163.1 825.595  21
   2  11   5 8574.28 1149.36  17
   2  11   5 9423.64 784.056  24
   2 -11   5 10851.0 890.018  22
   2 -11   5 10810.6 1257.77   9
  -2  11   5 10308.6 859.687  21
   2 -11   5 10823.5 1207.05  16
  -2  11   5 11185.3 896.064   5
  -2 -11   5 10115.7 840.047  22
   2 -11   6 299392. 4600.17  22
   2  11   6 293995. 4758.41   6
   2  11   6 294455. 4635.83   5
  -2 -11   6 293153. 4507.72  22
   2 -11   6 297860. 6360.24  16
  -2 -11   6 307645. 6234.30  16
   2  11   6 293304. 6653.53  17
  -2  11   6 285432. 4605.45   6
  -2  11   6 285581. 4538.05  21
   2  11   6 299617. 4337.73  21
  -2  11   6 302699. 6540.55  17
   2 -11   7 20865.0 1718.06  16
   2 -11   7 25781.9 1365.46  22
  -2  11   7 24388.5 1901.55  17
   2  11   7 25260.3 1978.48  17
   2  11   7 23001.9 1330.52   5
  -2 -11   7 23785.7 1307.44  22
  -2  11   7 23076.7 1328.25   6
   2  11   7 25562.4 1426.07   6
   2  11   7 20546.9 1150.07  21
  -2  11   7 24154.6 1342.20  21
  -2 -11   7 22965.9 1741.23  16
  -2  11   8 38239.4 1720.91   6
  -2 -11   8 37144.3 1629.87  22
   2  11   8 36693.4 1719.73   6
   2 -11   8 41125.2 1721.97  22
  -2  11   8 34958.5 1625.77  21
   2 -11   9 13390.2 993.250  22
  -2  11   9 14354.7 1058.88  21
  -2 -11   9 14282.8 1038.15  22
   2  11   9 14881.7 1108.34   6
  -2  11   9 14299.3 1061.10   6
   2  11  10 30029.3 1535.65   6
   2 -11  10 28619.9 1394.65  22
  -2 -11  10 27182.0 1381.50  22
  -2  11  10 26953.8 1415.31  21
  -2  11  10 27966.6 1463.80   6
  -2 -11  11 1936.49 420.807  22
  -2  11  11 2602.46 489.769  21
   2  11  11 2335.45 466.800   6
   2 -11  11 2098.26 431.483  22
  -2  11  11 1632.49 426.083   6
  -2 -11  12 69028.3 2077.33  22
   2 -11  12 59662.2 1884.04  22
   2  11  12 62517.2 2125.28   6
  -2  11  12 66535.7 2135.98   6
  -2  11  12 64046.3 2049.30  21
  -2  11  13 8233.58 712.863  21
  -2  11  13 7894.65 724.059   6
   2 -11  13 8330.41 688.844  22
  -2 -11  13 9070.64 739.193  22
   2  11  13 7533.87 744.561   6
  -2 -11  14 57243.5 1697.92  22
  -2  11  14 57767.6 1809.49   6
   2  11  14 58942.8 1856.31   6
   2 -11  14 57843.5 1624.58  22
  -2  11  14 52237.6 1650.13  21
   2  11  15 6697.37 588.126   3
   2  11  15 6805.74 612.689   6
  -2  11  15 5731.61 514.309  21
   2 -11  15 6186.96 446.391   8
   2 -11  15 6360.31 496.344  22
  -2 -11  15 7231.59 562.694  22
  -2  11  16 57404.3 1353.76  21
   2  11  16 57505.0 1498.28   3
  -2  11  16 57095.0 1402.63   3
  -2 -11  16 56467.4 1369.13  22
   2 -11  16 56982.7 1224.34  22
  -2 -11  16 53181.7 1155.22  23
  -2  11  17 1357.10 205.883   3
  -2 -11  17 1471.72 196.010  22
   2  11  17 1321.21 215.259   3
   2  12 -16 1474.49 212.867  24
  -2 -12 -16 1799.54 210.634  20
  -2  12 -16 1807.61 239.441  21
  -2  12 -16 1497.18 209.552  24
   2 -12 -16 1853.34 225.021  20
  -2  12 -15 1594.71 249.055  24
  -2  12 -15 1448.47 263.250  21
   2  12 -15 1317.91 249.114  24
  -2 -12 -15 1128.19 216.424  20
   2 -12 -15 1736.25 264.550  20
  -2 -12 -14 339.667 183.771  20
   2  12 -14 234.548 167.078  24
   2 -12 -14 199.108 143.159  20
  -2  12 -14 438.608 165.204  24
   2 -12 -13 3025.14 421.408  20
  -2  12 -13 2382.35 361.524  24
   2  12 -13 2131.46 385.107  24
   2  12 -13 3239.61 363.200  12
  -2 -12 -13 2268.71 360.252  20
   2  12 -12 4801.79 560.347  24
  -2  12 -12 4467.89 509.910  24
   2  12 -12 4041.02 461.908  12
   2 -12 -12 3953.96 503.182  20
  -2 -12 -12 5001.65 544.572  20
   2  12 -11 361.830 294.258  24
   2 -12 -11 312.622 235.835  20
   2  12 -11 357.870 235.270  12
  -2  12 -11 245.565 224.339  24
   2  12 -10 4725.01 616.678  24
  -2  12 -10 3881.92 518.791  24
   2  12 -10 2954.95 457.955  12
  -2  12  -9 10948.6 843.447  24
   2  12  -9 13380.8 945.689  12
   2  12  -9 12708.1 962.596  24
   2 -12  -8 1881.01 393.055  22
   2  12  -8 2418.31 472.331  24
   2  12  -8 2696.01 474.131  12
  -2  12  -8 2436.38 426.685  24
   2 -12  -7 17703.7 1075.98  22
  -2  12  -7 19324.4 1103.45  24
   2  12  -7 19303.8 1181.21  12
   2  12  -7 19451.9 1191.44  24
  -2 -12  -6 21355.1 1086.84  22
   2  12  -6 21464.4 1212.67  21
   2 -12  -6 21783.5 1202.89  22
  -2  12  -6 22792.4 1190.84  24
  -2  12  -6 21467.4 1290.81  21
   2  12  -6 23024.7 1287.80  24
   2  12  -6 20430.7 1226.27  12
   2  12  -5 6477.66 708.412  24
   2 -12  -5 7207.39 707.002  22
  -2  12  -5 7019.63 659.050  24
  -2  12  -5 5885.78 713.716  21
   2  12  -5 7418.08 722.279  21
  -2 -12  -5 7462.67 665.718  22
   2  12  -5 7069.19 735.151  12
   2 -12  -4 8988.48 793.334  22
   2  12  -4 7960.88 757.331  24
   2  12  -4 9560.20 859.177  12
  -2  12  -4 9347.92 741.965  24
   2  12  -4 7849.41 742.284  21
  -2 -12  -4 10079.9 791.854  22
  -2  12  -4 9541.81 882.107  21
   2  12  -3 13654.3 1025.26  12
  -2 -12  -3 14510.3 940.194  22
  -2  12  -3 14264.2 1035.64  21
   2 -12  -3 13736.4 1441.36  19
  -2 -12  -3 12497.2 1343.17  19
   2 -12  -3 14318.2 1001.16  22
   2  12  -3 13547.8 956.500  21
   2  12  -3 12515.8 932.007  24
   2  12  -3 14092.2 1469.07  17
   2 -12  -2 6498.03 937.930   9
   2  12  -2 5974.51 636.644  21
   2  12  -2 5912.00 655.704  24
  -2 -12  -2 7638.38 1047.33  19
   2  12  -2 4865.48 883.583  17
  -2  12  -2 4172.65 771.453  17
  -2  12  -2 6720.22 725.502  21
  -2 -12  -2 5997.33 620.464  22
   2  12  -2 6134.34 659.303   5
   2 -12  -2 6353.07 943.183  19
   2 -12  -2 6506.84 706.543  22
   2 -12  -1 3014.62 491.108  22
   2  12  -1 2582.88 447.273   5
   2  12  -1 2597.58 465.255  24
  -2  12  -1 1227.15 446.979  17
   2  12  -1 2472.89 721.563  17
   2 -12  -1 741.733 401.439   9
   2 -12  -1 2089.54 561.193  19
  -2  12  -1 2499.24 483.316  21
  -2 -12  -1 2053.18 558.736  19
   2  12  -1 2717.22 458.002  21
  -2 -12  -1 2737.65 445.489  22
   2 -12   0 3990.16 778.743  19
   2  12   0 3106.77 472.146  21
   2 -12   0 4427.02 598.401  22
   2  12   0 5074.31 874.730  17
  -2  12   0 5171.23 886.525  17
   2  12   0 3947.06 552.363   5
   2  12   0 3884.41 530.215  24
   2 -12   0 4035.21 753.912   9
  -2 -12   0 4425.23 547.963  22
  -2 -12   0 4050.15 763.101  19
  -2  12   0 3925.17 574.528  21
   2  12   1 4767.50 605.060   5
  -2  12   1 4273.32 789.766  17
  -2  12   1 4153.60 527.117   5
   2 -12   1 4778.90 864.328  19
   2 -12   1 4688.99 807.972   9
   2 -12   1 4614.68 601.082  22
  -2 -12   1 5249.08 597.020  22
   2  12   1 5450.06 610.604  24
  -2  12   1 4508.26 596.192  21
  -2 -12   1 4185.79 802.766  19
   2  12   1 5002.65 579.458  21
   2  12   1 5404.10 911.652  17
  -2  12   2 5788.86 910.355  17
  -2  12   2 5661.11 624.688   5
   2 -12   2 7022.31 997.201   9
   2  12   2 4988.10 588.063  24
  -2 -12   2 4794.70 578.952  22
   2  12   2 5217.71 889.144  17
   2 -12   2 5310.79 642.892  22
  -2  12   2 5906.85 665.594  21
   2  12   2 4423.00 549.440  21
   2  12   2 5900.19 681.773   5
  -2  12   3 16590.4 1042.33   5
   2 -12   3 13415.7 1394.65   9
   2 -12   3 15287.3 1068.23  22
   2  12   3 18064.6 1679.74  17
  -2 -12   3 15885.8 1048.26  22
   2 -12   3 16109.0 1507.45  16
   2  12   3 15570.0 1003.67  24
  -2  12   3 15380.3 1505.69  17
  -2 -12   3 16985.2 1512.18  16
   2  12   3 16199.2 1008.41  21
   2  12   3 17297.9 1129.43   5
  -2  12   3 16534.6 1116.46  21
  -2 -12   4 10101.2 840.698  22
   2 -12   4 10574.2 900.147  22
  -2  12   4 9587.25 807.567   5
   2  12   4 8767.22 755.686  24
   2  12   4 8529.48 799.607   5
   2  12   4 9768.41 796.927  21
  -2  12   4 8914.26 833.222  21
  -2  12   5 4725.98 636.896   6
   2  12   5 4701.19 624.956   5
  -2  12   5 6566.44 726.261  21
  -2 -12   5 6334.54 707.461  22
   2 -12   5 6687.71 735.179  22
   2  12   5 6590.36 663.780  21
   2  12   6 20016.3 1254.43   6
   2 -12   6 22898.3 1298.98  22
  -2  12   6 19839.9 1231.43   6
  -2 -12   6 20038.3 1198.16  22
  -2  12   6 20151.9 1217.63  21
   2  12   6 20448.6 1246.57   5
   2  12   7 20722.2 1278.62   6
   2 -12   7 18907.9 1172.06  22
  -2 -12   7 20804.0 1221.94  22
  -2  12   7 19718.9 1230.44   6
  -2  12   7 20454.9 1239.75  21
  -2 -12   8 4549.51 585.523  22
  -2  12   8 3416.57 568.749   6
   2  12   8 4339.81 644.130   6
   2 -12   8 4272.22 586.735  22
  -2  12   8 3180.54 530.922  21
  -2 -12   9 13641.6 979.109  22
   2  12   9 13470.3 1032.42   6
   2 -12   9 14170.2 986.376  22
  -2  12   9 12930.1 1002.48   6
  -2  12   9 12914.7 969.439  21
  -2  12  10 4259.43 596.781   6
   2 -12  10 4674.44 570.647  22
  -2 -12  10 4011.41 553.561  22
   2  12  10 4918.43 655.654   6
  -2  12  10 4859.98 616.252  21
  -2  12  11 786.720 285.483  21
   2 -12  11 701.853 315.822  22
  -2 -12  11 1601.73 366.114  22
   2  12  11 448.416 307.537   6
  -2  12  11 862.117 291.633   6
   2  12  12 4090.96 544.496   6
  -2  12  12 3253.48 453.997  21
  -2  12  12 3948.17 524.934   6
   2 -12  12 4270.06 497.663  22
  -2 -12  12 3800.37 493.238  22
   2  12  13 2657.16 427.357   6
  -2 -12  13 2872.92 412.617  22
  -2  12  13 3048.60 418.120  21
   2 -12  13 2913.15 385.722  22
  -2  12  13 2691.21 397.413   6
  -2  12  14-203.448 186.121  21
   2 -12  14 419.222 167.785   8
  -2 -12  14 284.540 202.752  22
   2 -12  14 276.278 163.710  22
   2  12  14 300.905 215.715   6
  -2  12  14 22.0559 182.740   6
  -2 -12  15 1089.74 212.134  22
  -2  12  15 1382.07 216.492  21
   2  12  15 1046.79 235.582   3
  -2  12  15 1029.18 206.053   3
   2 -12  15 964.782 193.836  22
   2  12  16 1750.00 237.715   3
  -2 -12  16 1383.73 194.694  22
   2 -13 -15 4761.59 328.091  20
   2  13 -14 57825.3 1327.50  24
  -2 -13 -14 55608.0 1262.44  20
  -2  13 -14 56015.7 1185.17  24
   2 -13 -14 58991.7 1335.76  20
  -2  13 -14 58721.6 1345.37  21
   2  13 -14 55187.9 1163.21  21
  -2 -13 -13 387.105 191.822  20
   2 -13 -13 910.189 231.239  20
  -2  13 -13 571.995 186.663  24
  -2  13 -13 336.610 192.914  21
   2  13 -13 457.365 151.229  21
   2  13 -13 796.954 232.765  24
  -2 -13 -12 64264.8 1680.94  20
  -2  13 -12 61968.1 1552.84  24
  -2  13 -12 62306.6 1716.28  21
   2  13 -12 61451.5 1568.12  21
   2 -13 -12 66598.9 1726.22  20
   2  13 -12 62567.2 1691.37  24
  -2  13 -11 322.115 199.967  24
   2  13 -11 1.65510 142.053  12
   2  13 -11 326.869 180.020  21
   2 -13 -11 228.864 221.298  20
  -2  13 -11 307.597 228.780  21
   2  13 -11 663.326 245.202  24
  -2  13 -10 18023.1 944.333  24
   2  13 -10 20369.8 1087.25  24
   2  13 -10 18995.0 1001.77  21
   2  13 -10 19592.0 997.276  12
  -2  13 -10 20392.6 1106.88  21
   2  13  -9 4529.33 561.305  24
  -2  13  -9 4693.91 524.418  24
   2  13  -9 4821.19 553.024  21
  -2  13  -9 3911.81 560.677  21
   2  13  -9 4375.08 508.039  12
  -2  13  -8 18276.3 998.943  24
  -2  13  -8 19495.1 1164.72  21
   2 -13  -8 17007.9 971.165  22
   2  13  -8 15433.2 982.614  12
   2  13  -8 17279.0 1021.69  21
   2  13  -8 14444.2 957.996  24
   2  13  -7 6077.98 671.543  24
  -2  13  -7 5517.87 656.180  21
   2  13  -7 6135.52 663.260  12
   2  13  -7 5980.56 616.256  21
  -2  13  -7 4467.90 529.540  24
   2 -13  -7 6200.49 632.391  22
   2  13  -6 143528. 2999.54  21
   2 -13  -6 149233. 3037.21  22
   2  13  -6 135789. 3023.42  24
   2  13  -6 143528. 3144.02  12
  -2  13  -6 140887. 3187.96  21
  -2  13  -6 147447. 2852.04  24
  -2 -13  -5 31351.0 1304.21  22
  -2  13  -5 29966.4 1292.26  24
   2 -13  -5 29542.3 1381.84  22
   2  13  -5 29692.6 1385.28  21
   2  13  -5 30864.3 1399.82   5
   2  13  -5 28378.1 1383.69  24
  -2  13  -5 31622.1 1525.17  21
   2  13  -4 178611. 3400.16   5
   2  13  -4 179292. 3368.41  21
   2  13  -4 179112. 3463.27  24
  -2 -13  -4 184449. 3224.03  22
  -2  13  -4 172432. 3559.67  21
   2 -13  -4 182555. 3461.37  22
   2  13  -3 6354.40 666.046  24
  -2  13  -3 7919.07 783.604  21
   2  13  -3 7346.22 717.299   5
  -2 -13  -3 7643.19 696.751  22
   2  13  -3 6272.74 657.336  21
   2 -13  -3 6933.44 712.760  22
   2 -13  -2 63591.3 2084.18  22
   2  13  -2 64785.4 2101.45   5
  -2  13  -2 64835.8 2177.79  21
   2  13  -2 61597.6 1974.27  21
   2  13  -2 63596.7 2043.45  24
  -2 -13  -2 64233.4 1970.11  22
   2  13  -1 22763.9 1222.81  24
   2 -13  -1 24454.0 1316.21  22
  -2 -13  -1 21412.6 1163.57  22
   2  13  -1 22302.8 1193.22  21
   2  13  -1 21783.9 1233.71   5
  -2  13  -1 23093.2 1302.24  21
  -2 -13   0 1090.33 336.337  22
   2  13   0 312.493 213.113  24
   2  13   0 977.371 332.902   5
   2  13   0 503.338 273.451  21
   2 -13   0 460.688 309.879  22
  -2  13   0 835.507 332.528  21
  -2 -13   1 19699.7 1140.42  22
  -2  13   1 18916.4 1178.65  21
   2  13   1 19642.5 1189.27   5
   2 -13   1 20694.6 1206.67  22
   2  13   1 19798.8 1110.91  21
   2  13   1 18608.3 1075.18  24
  -2 -13   2 64599.1 2060.87  22
  -2  13   2 60345.2 2073.15  21
   2  13   2 64428.1 1991.94  24
   2  13   2 63986.5 1982.44  21
   2 -13   2 64940.9 2160.66  22
  -2  13   2 63061.8 1987.86   5
   2  13   2 64449.9 2144.85   5
   2  13   3 6007.34 612.349  21
  -2 -13   3 6081.40 681.507  22
   2 -13   3 5952.88 677.715  22
   2  13   3 6400.23 695.276   5
  -2  13   3 6226.52 699.995  21
  -2  13   3 6422.51 674.482   5
   2 -13   4 171158. 3483.79  22
  -2  13   4 170763. 3537.20   6
  -2 -13   4 176679. 3464.09  22
  -2  13   4 173939. 3488.87  21
   2  13   4 176855. 3583.08   5
  -2 -13   5 29351.7 1414.61  22
  -2  13   5 26554.8 1403.66   6
   2  13   5 27563.7 1442.70   6
  -2  13   5 28239.4 1410.08  21
   2 -13   5 27363.8 1401.69  22
   2  13   5 27071.4 1411.50   5
  -2  13   6 145544. 3238.68   6
  -2 -13   6 153547. 3195.04  22
   2 -13   6 154566. 3250.20  22
   2  13   6 152358. 3345.46   6
  -2  13   6 141081. 3093.96  21
  -2  13   7 4954.59 607.878  21
   2  13   7 5222.03 685.099   6
  -2 -13   7 5220.81 608.173  22
  -2  13   7 5445.40 646.102   6
   2 -13   7 5314.78 635.772  22
  -2  13   8 21379.4 1172.83  21
   2 -13   8 24904.6 1265.69  22
  -2 -13   8 22382.4 1200.08  22
  -2  13   8 21450.5 1211.04   6
   2  13   8 24421.7 1328.16   6
   2 -13   9 4435.31 550.726  22
  -2  13   9 3616.37 507.576   6
  -2 -13   9 3874.25 522.477  22
   2  13   9 3559.18 533.353   6
  -2  13   9 4123.05 515.976  21
  -2  13  10 18129.0 1059.06   6
  -2  13  10 18098.0 1002.19  21
  -2 -13  10 18469.4 1035.73  22
   2  13  10 19554.0 1118.66   6
   2 -13  10 19633.7 1041.62  22
  -2 -13  11-143.709 210.178  22
   2 -13  11 207.791 186.532  22
  -2  13  11-135.141 199.990  21
  -2  13  11 78.7224 207.187   6
   2  13  11 95.4103 216.640   6
   2  13  12 58020.0 1703.98   6
  -2 -13  12 61693.5 1653.44  22
  -2  13  12 54930.3 1506.10  21
   2 -13  12 57567.4 1557.99  22
  -2  13  12 56335.3 1644.70   6
  -2 -13  13 611.238 203.723  22
  -2  13  13 837.093 213.566   6
   2  13  13 783.847 246.797   6
   2 -13  13 409.683 166.666  22
  -2  13  13 1066.06 223.365  21
   2 -13  14 55456.4 1177.32  22
   2  13  14 56831.3 1377.07   3
  -2 -13  14 58535.3 1306.85  22
   2 -13  14 54233.9 1110.08   8
   2  13  15 4637.66 339.768   3
  -2  14 -13 3917.58 323.264  21
   2 -14 -13 3564.94 309.725  20
   2  14 -13 3882.04 313.899  24
  -2 -14 -13 4182.01 328.550  20
   2  14 -12-137.636 149.610  21
   2  14 -12 246.465 156.105  24
   2 -14 -12 193.383 143.980  20
  -2  14 -12 227.276 131.186  21
  -2  14 -12-184.069 109.195  24
  -2 -14 -12 142.997 138.358  20
  -2 -14 -11 6324.23 515.619  20
   2  14 -11 6437.26 509.783  24
   2  14 -11 6244.15 459.594  21
  -2  14 -11 5972.97 507.624  21
   2 -14 -11 5357.94 476.599  20
  -2  14 -11 5548.65 416.417  24
   2  14 -10 191.800 132.626  21
  -2  14 -10 489.664 181.198  24
  -2  14 -10 140.354 186.800  21
   2  14 -10 355.493 198.154  24
   2 -14 -10 300.774 180.793  20
  -2  14  -9 289.764 217.088  21
  -2  14  -9 140.299 147.619  24
   2  14  -9 475.682 234.718  24
   2  14  -9 31.3279 114.936  21
   2  14  -8 1204.39 247.796   5
   2  14  -8 1469.54 305.512  21
   2  14  -8 1140.94 330.228  24
  -2  14  -8 1347.84 270.451  24
  -2  14  -8 1464.32 348.106  21
   2  14  -7 846.019 253.105  21
   2  14  -7 699.590 253.316  24
   2 -14  -7 151.765 165.764  22
   2  14  -7 541.238 197.995   5
  -2  14  -7 874.923 305.424  21
   2  14  -6 17144.8 1001.96  24
   2  14  -6 17034.0 925.751   5
   2  14  -6 15218.9 899.332  21
   2 -14  -6 15705.0 927.769  22
  -2  14  -6 18264.6 1071.02  21
   2  14  -5 12724.2 873.740  24
  -2 -14  -5 12617.1 776.813  22
  -2  14  -5 12372.7 914.874  21
   2 -14  -5 11624.4 822.075  22
   2  14  -5 11323.2 798.349  21
   2  14  -5 13945.3 873.308   5
  -2 -14  -4 7065.35 600.779  22
   2  14  -4 7450.60 698.524  24
  -2  14  -4 7388.92 732.362  21
   2  14  -4 7298.40 665.058   5
   2 -14  -4 7264.47 676.011  22
   2  14  -4 7118.99 643.826  21
   2  14  -3 4239.19 520.920   5
   2 -14  -3 5824.16 617.221  22
   2  14  -3 4026.82 496.381  24
   2  14  -3 5921.46 599.873  21
  -2 -14  -3 2825.25 403.202  22
  -2  14  -3 6072.07 681.940  21
  -2 -14  -2 741.038 262.791  22
   2  14  -2 983.143 331.833  24
   2  14  -2 411.984 202.602   5
   2 -14  -2 734.097 290.166  22
  -2  14  -2 641.125 286.843  21
   2  14  -2 915.237 275.405  21
   2  14  -1 2538.80 393.818  24
  -2  14  -1 2449.10 434.792  21
   2  14  -1 2360.31 436.446   5
   2  14  -1 2810.95 444.679  21
  -2 -14  -1 2508.87 441.269  22
   2 -14  -1 3128.97 521.553  22
   2  14   0 294.005 234.197  24
  -2  14   0 712.418 298.907  21
   2 -14   0 524.027 285.946  22
  -2 -14   0 654.255 225.151  22
   2  14   0 721.914 284.969   5
   2  14   0 1095.71 327.977  21
   2  14   1 1936.59 335.967  24
   2 -14   1 3185.88 503.837  22
  -2 -14   1 2111.41 422.052  22
   2  14   1 2787.37 474.594   5
  -2  14   1 1980.52 430.608  21
   2 -14   2 704.629 301.984  22
  -2 -14   2 151.828 248.278  22
  -2  14   2 740.255 312.713  21
   2  14   2 283.721 232.265   5
   2  14   3 4644.89 580.461   5
  -2  14   3 4895.89 598.587   6
  -2 -14   3 5390.86 598.852  22
  -2  14   3 6424.27 679.617  21
   2 -14   3 6010.03 649.052  22
  -2  14   4 5244.84 582.779  21
  -2  14   4 7713.69 741.611   6
  -2 -14   4 6960.35 684.605  22
   2 -14   4 7352.80 707.490  22
   2  14   4 6887.08 723.876   6
   2  14   4 4940.79 597.753   5
  -2 -14   5 10752.5 828.949  22
  -2  14   5 8685.34 778.802   6
   2 -14   5 8135.77 738.016  22
  -2  14   5 10483.3 828.073  21
   2  14   5 7613.03 730.679   6
   2  14   6 19705.3 1157.98   6
   2 -14   6 18324.4 1064.40  22
  -2  14   6 18644.6 1054.87  21
  -2 -14   6 18343.9 1058.70  22
  -2  14   7 929.055 247.995  21
   2  14   7 733.945 293.592   6
  -2  14   7 983.738 288.093   6
  -2 -14   7 831.587 314.038  22
   2 -14   7 769.019 283.185  22
  -2  14   8 1338.68 310.258  21
   2 -14   8 1920.25 386.117  22
  -2 -14   8 1952.31 361.226  22
  -2  14   8 1646.05 372.367   6
   2  14   8 1453.72 367.690   6
   2 -14   9 920.814 277.128  22
  -2 -14   9 447.754 238.337  22
  -2  14   9 1253.79 294.643  21
   2  14   9 843.020 286.782   6
  -2  14   9 704.548 247.666   6
  -2 -14  10 632.756 245.634  22
  -2  14  10 199.809 145.770  21
   2 -14  10 728.302 242.177  22
   2  14  10 588.431 233.926   6
  -2  14  10 499.898 194.157   6
   2 -14  11 6147.91 495.414  22
  -2 -14  11 5935.61 497.473  22
   2  14  11 6020.67 532.025   6
  -2  14  11 5369.99 430.601  21
  -2  14  11 5843.45 509.193   6
   2 -14  12 94.5633 130.549  22
  -2  14  12 131.522 125.410   6
  -2 -14  12 188.551 140.130  22
   2  14  12 438.577 186.825   6
   2  14  13 3820.79 343.855   6
   2  14  13 4499.79 366.058   3
  -2 -14  13 4394.59 338.197  22
   2 -15 -11 15207.4 609.219  20
  -2  15 -11 15245.7 603.010  21
  -2 -15 -11 15673.7 628.520  20
  -2  15 -10 1972.10 269.210  21
   2  15 -10 1415.58 211.829  24
  -2 -15 -10 1648.41 255.198  20
   2 -15 -10 1902.51 254.717  20
  -2  15  -9 2369.36 303.753  21
   2 -15  -9 1992.89 298.623  20
   2  15  -9 2308.10 302.803  24
   2  15  -8 16221.6 709.343  21
   2  15  -8 16055.7 783.851  24
  -2  15  -8 17238.3 849.305  21
   2  15  -7 1410.30 276.280  24
  -2  15  -7 1106.60 253.119  21
   2  15  -7 1451.12 261.812  21
   2  15  -6 41643.9 1268.33  21
   2 -15  -6 40956.8 1308.44  22
   2  15  -6 41800.4 1349.00  24
  -2  15  -6 42610.7 1450.13  21
   2  15  -5 4822.37 502.484  24
   2  15  -5 4544.52 441.185   5
  -2  15  -5 5605.07 565.712  21
   2  15  -5 4704.79 448.620  21
   2 -15  -5 5883.54 533.150  22
   2 -15  -4 103455. 2252.38  22
   2  15  -4 102926. 2188.55  24
  -2  15  -4 100244. 2330.38  21
   2  15  -4 100874. 2064.01  21
  -2 -15  -4 100584. 1980.57  22
   2  15  -4 98345.2 2063.87   5
   2  15  -3 7616.28 613.030   5
   2  15  -3 8519.78 657.018  24
   2 -15  -3 9424.20 714.609  22
  -2  15  -3 8778.72 731.030  21
  -2 -15  -3 9498.26 657.978  22
   2  15  -2 76591.7 1892.59  24
   2 -15  -2 79221.7 2067.94  22
  -2 -15  -2 77315.0 1881.50  22
  -2  15  -2 77720.8 2091.63  21
   2  15  -2 76364.1 1944.78   5
   2  15  -1 15503.8 858.210  24
  -2  15  -1 17738.0 1010.64  21
  -2 -15  -1 17080.2 915.655  22
   2 -15  -1 18905.6 1037.13  22
   2  15  -1 18450.1 982.865   5
   2  15   0 2191.16 370.685   5
   2 -15   0 2392.62 400.752  22
  -2 -15   0 2675.59 393.336  22
  -2  15   0 1912.51 358.754  21
  -2  15   1 15478.3 946.241  21
   2  15   1 16085.6 934.044   5
  -2 -15   1 16147.9 914.984  22
   2 -15   1 15265.7 956.218  22
   2  15   2 83762.3 2110.22   5
   2  15   2 80217.5 2224.85   6
  -2 -15   2 79973.9 2027.73  22
   2 -15   2 82400.9 2151.03  22
  -2  15   2 78391.4 2071.75  21
  -2  15   2 79188.7 2149.35   6
  -2 -15   3 6005.19 577.165  22
   2 -15   3 6547.50 649.089  22
   2  15   3 5454.88 594.784   6
  -2  15   3 5072.53 535.595  21
  -2  15   3 6262.78 638.111   6
  -2  15   4 96585.9 2218.07  21
  -2  15   4 96370.3 2324.56   6
  -2 -15   4 98954.3 2240.33  22
   2  15   4 96871.3 2387.23   6
   2 -15   4 99376.8 2313.46  22
   2 -15   5 6352.77 603.116  22
  -2  15   5 6372.60 615.250   6
  -2 -15   5 5674.06 541.954  22
   2  15   5 6182.52 619.520   6
  -2  15   5 6220.27 566.929  21
   2 -15   6 44020.3 1475.41  22
   2  15   6 41284.0 1484.13   6
  -2  15   6 38927.1 1410.80   6
  -2  15   6 38489.6 1328.63  21
  -2 -15   6 43207.4 1434.31  22
   2 -15   7 2307.80 364.076  22
  -2  15   7 2228.44 327.570  21
  -2  15   7 2026.93 341.590   6
   2  15   7 2648.63 396.601   6
  -2 -15   7 2858.09 396.757  22
   2  15   8 13215.0 787.825   6
   2 -15   8 14343.6 779.051  22
  -2 -15   8 14427.8 773.054  22
  -2  15   8 14222.0 795.787   6
  -2  15   8 12557.1 679.363  21
   2 -15   9 3575.08 376.450  22
  -2 -15   9 3327.79 360.243  22
  -2  15   9 3063.48 320.006  21
  -2  15   9 2935.55 363.474   6
   2  15   9 2707.69 357.381   6
  -2 -15  10 1128.75 229.417  22
   2 -15  10 1147.96 215.508  22
   2  15  10 1183.85 235.359   6
  -2  15  10 626.809 169.746   6
   2 -15  11 15278.9 617.205   8
   2  15  11 16695.5 693.872   6
   2 -15  11 15704.4 607.714  22
  -2 -15  11 16244.3 637.254  22
  -2 -16  -8 2639.40 282.050  20
   2 -16  -8 2920.74 281.588  20
   2 -16  -7 3069.18 310.057  20
  -2  16  -7 2584.59 283.915  21
  -2  16  -6 218.194 122.273  21
  -2  16  -5 7359.56 522.649  21
   2 -16  -5 7387.94 492.623  22
   2 -16  -4 2818.78 334.840  22
  -2  16  -4 2758.66 347.079  21
   2 -16  -3 8567.75 585.992  22
  -2  16  -3 8332.24 587.309  21
  -2  16  -2 4028.17 422.715  21
  -2 -16  -2 4050.25 384.970  22
   2  16  -2 4316.83 394.760   5
   2 -16  -2 4304.39 444.461  22
   2  16  -1 1166.59 229.146   5
  -2  16  -1 934.549 225.699  21
  -2 -16  -1 1086.56 235.378  22
  -2  16  -1 1489.65 277.199   6
   2 -16  -1 1209.80 273.742  22
  -2  16   0 111.677 149.960   6
  -2 -16   0 102.562 174.367  22
   2  16   0 353.290 243.299   6
   2 -16   0 332.824 197.849  22
  -2  16   0 175.063 159.994  21
   2 -16   1 1189.07 295.563  22
  -2 -16   1 1673.11 305.073  22
   2  16   1 1726.63 364.605   6
  -2  16   1 1235.01 279.652  21
  -2  16   1 1132.93 263.099   6
   2 -16   2 5035.62 497.689  22
  -2  16   2 4339.53 432.384  21
   2  16   2 4781.91 501.418   6
  -2  16   2 4274.27 448.060   6
  -2 -16   2 4657.77 442.152  22
   2 -16   3 10374.0 678.643  22
   2  16   3 9415.69 672.276   6
  -2 -16   3 9273.40 600.225  22
  -2  16   3 9578.19 610.136  21
  -2  16   3 9523.26 653.360   6
  -2 -16   4 3346.43 386.801  22
  -2  16   4 2713.40 330.063  21
   2 -16   4 3379.93 398.011  22
   2  16   4 2901.98 387.197   6
  -2  16   4 2783.73 351.812   6
   2  16   5 8712.53 617.784   6
  -2  16   5 9593.59 555.401  21
   2 -16   5 10801.2 650.727  22
  -2 -16   5 9934.83 598.004  22
  -2  16   5 9786.10 619.405   6
  -2  16   6 46.9431 139.419   6
  -2  16   6-2.06279 121.241  21
   2 -16   6-117.266 159.180  22
  -2 -16   6 23.6973 129.907  22
   2  16   6 4.43711 140.410   6
   2 -16   7 3263.67 340.576  22
  -2  16   7 3007.68 319.623   6
  -2 -16   7 3634.45 343.773  22
   2  16   7 3746.50 370.504   6
  -2 -16   8 2746.12 282.514  22
  -2  16   8 2404.60 254.560   6
   2  16   8 2781.24 302.843   6
   2 -16   8 3040.37 305.683  22
   2  17  -4 63786.8 1300.51   6
   2  17  -3 2667.08 295.360   6
   2 -17  -2 37066.4 941.746  22
   2  17  -2 39266.5 1098.15   6
   2  17  -1 6124.49 455.149   6
   2 -17  -1 6699.87 425.536  22
  -2  17  -1 6655.07 420.524   6
  -2  17   0 4050.78 338.143   6
   2 -17   0 4840.89 373.895  22
   2  17   0 3952.47 376.944   6
   2 -17   1 7131.37 451.608  22
   2  17   1 6214.48 460.102   6
  -2  17   1 6348.22 415.959   6
   2  17   2 38555.3 1098.55   6
  -2  17   2 35142.3 946.162   6
   2 -17   2 37498.8 1012.56  22
   2 -17   3 3131.13 306.012  22
   2  17   3 3049.93 312.775   6
   2 -17   4 61458.3 1221.69  22
   2  17   4 63379.4 1317.56   6
   3   0 -22 7.44933 97.5161  15
   3   0 -22-58.7721 101.092  20
   3   0 -21-93.7713 147.779  20
  -3   0 -21-193.535 175.138  24
   3   0 -20-148.961 195.320  20
  -3   0 -20-124.340 144.289  24
   3   0 -19-79.8867 191.988  20
  -3   0 -19 342.645 221.665  24
   3   0 -18 75.4807 217.923  20
  -3   0 -17-29.6204 195.400  20
   3   0 -17-91.2287 211.129  20
   3   0 -16-292.977 313.902  20
  -3   0 -16 134.554 170.518  20
   3   0 -15-281.519 213.317  20
  -3   0 -15 132.001 196.819  20
  -3   0 -14 110.431 230.961  20
   3   0 -14 211.353 194.198  20
   3   0 -13 25.9753 182.135  20
  -3   0 -13-4.10423 188.101   2
   3   0 -12-2.87502 188.062  19
  -3   0 -12 3.71906 238.889   2
  -3   0 -11-715.096 325.799   2
  -3   0 -10 94.0436 213.254   2
  -3   0  -9 7.68755 185.495   2
  -3   0  -8 44.2847 179.575   2
   3   0  -7 21.9063 207.365   2
  -3   0  -7 432.555 240.910   2
  -3   0  -6 51.8425 163.527   2
   3   0  -6 209.558 219.385   2
  -3   0  -5 74.4178 155.759   2
   3   0  -5 236.801 226.286   2
  -3   0  -4 55.1071 133.098   2
  -3   0  -3 33.9927 124.525   2
  -3   0  -2 65.4208 91.9863   2
   3   0  -1 74.8603 87.7502   1
   3   0   0 74.7349 36.2191  16
   3   0   0 135.218 53.9826   9
   3   0   0 40.0687 66.1283   1
  -3   0   0 9.52289 65.2571  18
   3   0   1 124.397 68.9286  16
  -3   0   1 17.2019 83.2543  18
   3   0   1 48.1732 78.4094   1
   3   0   1 43.5767 38.0925  17
   3   0   2 87.6272 96.3570   1
  -3   0   2 68.9175 130.053  18
   3   0   2 60.3072 32.2929  17
  -3   0   2 68.9222 64.5828  16
   3   0   2 93.3254 99.0983  16
   3   0   3 55.9689 133.278  16
  -3   0   3 95.1678 94.5747  16
  -3   0   3 12.0543 130.310  18
  -3   0   4 63.8308 171.875  18
  -3   0   4 310.709 138.184  16
   3   0   4 28.1566 163.710  16
   3   0   5 75.7105 173.463  16
  -3   0   5 68.7365 160.080  18
  -3   0   5-24.8994 133.127  16
   3   0   5-28.8887 116.663  18
  -3   0   6 242.712 226.674  18
   3   0   6 20.0823 172.448  16
   3   0   6 128.328 126.469  18
  -3   0   6 65.0937 178.509  16
  -3   0   7-10.7633 160.486  16
  -3   0   7 149.946 238.717  18
   3   0   7 99.2015 238.009  16
   3   0   7 176.690 147.751  18
  -3   0   8 215.170 230.431  16
  -3   0   8 212.581 235.910  18
   3   0   8 60.9053 156.235  18
   3   0   8-80.4361 267.160  16
   3   0   9 261.084 327.908  16
  -3   0   9 82.3680 197.475  16
  -3   0   9 2.57172 221.967  18
   3   0   9 164.648 159.646  18
   3   0  10 145.772 164.143  18
  -3   0  10-43.4720 198.783  18
   3   0  10-145.520 255.627  16
  -3   0  10 51.9517 198.520  16
   3   0  11-82.1265 270.421  16
  -3   0  11-90.5766 221.725  18
  -3   0  11-534.472 281.149  16
  -3   0  12-548.373 334.857  16
   3   0  12-535.321 348.908  16
  -3   0  12-153.346 219.756  18
   3   0  13 76.6514 238.425  10
  -3   0  13-24.0145 221.591  21
   3   0  13 307.531 294.599  21
  -3   0  13 213.120 246.353  18
  -3   0  13 29.0680 332.180  16
   3   0  13-180.084 284.126  16
   3   0  13-71.1998 244.834   3
   3   0  14 89.2626 208.595  21
  -3   0  14 234.090 180.680   3
   3   0  14-364.836 360.208  10
   3   0  14 164.463 222.637   3
  -3   0  14 22.9039 254.143  21
   3   0  14-160.861 409.070  16
  -3   0  14-24.8394 330.834  18
   3   0  15-42.8261 245.666  16
   3   0  15-55.2423 366.903  10
  -3   0  15 109.055 183.218   3
   3   0  15 64.6755 213.059  21
  -3   0  15 84.0538 275.276  21
   3   0  15 5.42503 209.916   3
  -3   0  16 30.5270 283.489  21
   3   0  16 238.405 281.738   3
  -3   0  16 78.5648 208.653   3
  -3   0  17 178.631 209.850   3
   3   0  17-55.8916 250.346   3
   3   0  17-68.2003 231.588  23
  -3   0  17-92.6313 288.760  21
   3   0  18-200.301 269.873  23
  -3   0  18-547.869 214.010   3
  -3   0  18 257.909 214.923  22
   3   0  18 7.42576 224.824   3
   3   0  19 363.354 246.013  23
  -3   0  19-211.333 199.597  22
   3   0  19 135.299 199.134   3
   3   0  20 34.7273 137.120  23
  -3   0  20-384.144 166.821  22
   3   0  20-143.010 184.780   3
   3   0  21 4.14455 146.840   3
   3   0  22 104.741 103.292   3
   3   1 -22 17020.5 619.835  20
   3  -1 -22 18376.2 656.012  20
   3   1 -22 18333.5 651.738  15
  -3   1 -21 16184.7 735.747  24
  -3  -1 -21 16996.9 707.983  24
   3   1 -21 16468.9 775.670  20
   3  -1 -21 17590.4 800.201  20
   3  -1 -20 2582.78 381.816  20
   3   1 -20 3251.72 413.498  20
  -3  -1 -20 2897.13 364.128  24
  -3   1 -20 3243.61 403.426  24
   3  -1 -19 8920.94 731.110  20
   3   1 -19 10045.0 771.576  20
  -3   1 -19 10610.6 770.831  24
   3  -1 -18 9637.51 812.904  20
   3   1 -18 10078.8 827.941  20
  -3  -1 -18 7553.01 636.505  20
   3   1 -18 8084.04 645.876  24
  -3   1 -18 9079.07 775.877  24
   3   1 -17 50422.6 1678.28  24
  -3  -1 -17 50135.2 1680.39  20
   3  -1 -17 51657.5 1885.57  20
   3   1 -17 49150.6 1836.94  20
  -3  -1 -16 45080.8 1608.52  20
   3   1 -16 47296.1 1678.74  24
   3   1 -16 44186.5 1772.40  20
   3  -1 -16 44644.8 1781.64  20
   3   1 -15 103360. 2678.76  20
  -3  -1 -15 100809. 3614.05  19
   3   1 -15 96120.5 2428.92  24
  -3   1 -15 99903.0 3594.08   2
  -3  -1 -15 103733. 2457.14  20
   3  -1 -15 101953. 2653.72  20
  -3  -1 -14 122127. 3852.31  19
  -3   1 -14 125079. 3904.39   2
   3  -1 -14 121001. 2832.22  20
   3   1 -14 125404. 2750.25  24
   3   1 -14 125433. 2878.97  20
  -3  -1 -14 120626. 2613.33  20
   3   1 -13 141074. 2852.62  24
   3  -1 -13 138433. 2931.94  20
   3   1 -13 143427. 2982.53  20
  -3   1 -13 146405. 4065.97   2
  -3  -1 -13 144424. 2765.67  20
  -3   1 -12 131782. 3688.80   2
   3  -1 -12 128902. 3171.44  19
  -3  -1 -12 129544. 3478.78   2
  -3  -1 -11 95226.0 2815.67   2
  -3   1 -11 96605.3 2990.58   2
   3   1 -11 95499.9 3083.56   2
   3  -1 -11 97140.5 2605.13  19
  -3  -1 -10 34132.7 1585.10   2
   3  -1 -10 36907.3 1510.18  19
   3   1 -10 36216.1 1791.58   2
  -3   1  -9 17528.9 1132.52   2
  -3  -1  -9 15475.3 1002.54   2
   3   1  -9 16350.2 1165.48   2
   3  -1  -9 15872.8 929.519  19
   3   1  -8 9061.56 800.581   2
  -3   1  -8 9029.68 785.918   2
   3  -1  -8 9437.16 672.330  19
  -3  -1  -8 9542.67 732.283   2
   3   1  -7 105657. 2504.31   2
  -3   1  -7 103065. 2343.74   2
  -3  -1  -7 108640. 2233.64   2
  -3  -1  -6 105711. 2017.44   2
  -3   1  -6 112168. 2252.27   2
   3  -1  -6 107265. 1850.85  19
   3   1  -6 113800. 2400.28   2
   3  -1  -5 349734. 2990.50  19
  -3  -1  -5 349774. 3282.47   2
  -3   1  -5 369891. 3730.51   2
   3   1  -5 368123. 3969.32   2
  -3   1  -4 178069. 2354.35   2
  -3  -1  -4 177345. 2044.09   2
   3  -1  -4 181372. 1892.25  19
   3   1  -4 180839. 2523.63   2
   3  -1  -3 577243. 2913.72  19
  -3  -1  -3 584832. 3079.30   2
  -3   1  -3 586286. 3796.78   2
   3   1  -2 369022. 2725.25   2
  -3  -1  -2 372080. 1907.55   2
   3  -1  -2 370622. 2031.35  19
   3  -1  -1 227926. 1561.26  19
  -3   1  -1 228154. 1221.71  18
   3   1  -1 225421. 2115.20  17
  -3  -1  -1 228445. 1050.83   2
   3   1   0 4838.44 217.714   1
   3  -1   0 4884.11 262.036  19
   3   1   0 4934.72 288.484  17
   3  -1   0 5039.45 308.502   1
  -3  -1   0 4873.50 223.608  19
  -3   1   0 4843.48 254.371  18
   3  -1   1 196163. 1830.06   9
  -3  -1   1 193324. 1085.09  19
   3  -1   1 201890. 1914.65   1
  -3   1   1 195213. 1873.98  18
   3  -1   1 199101. 1868.47  10
   3   1   1 193811. 1580.32  17
   3   1   1 198399. 1338.53   1
   3  -1   2 367263. 2906.62   9
   3   1   2 375668. 2607.71  16
   3  -1   2 363878. 2812.63   1
  -3  -1   2 379706. 2861.98  18
   3   1   2 383238. 2767.67  10
   3   1   2 377839. 2243.19  17
   3  -1   2 390498. 2796.99  16
  -3   1   2 367931. 2942.80  18
  -3  -1   2 385963. 2027.24  16
  -3   1   3 599252. 4185.92  18
   3   1   3 601234. 3126.21  17
   3  -1   3 611893. 3997.97   1
  -3  -1   3 611849. 3253.16  16
   3  -1   3 606253. 3984.54  16
   3   1   3 593217. 3897.49  16
  -3  -1   3 602107. 3983.84  18
  -3   1   4 169724. 2447.50  18
  -3  -1   4 169612. 2040.12  16
   3  -1   4 167917. 2372.86  16
   3   1   4 170479. 2389.53  16
  -3  -1   4 169127. 2309.46  18
   3   1   4 170114. 2344.66  10
   3   1   5 393260. 3989.03  16
  -3   1   5 403872. 4095.29  18
   3  -1   5 395205. 2472.99  18
   3   1   5 403324. 4009.63  10
  -3   1   5 395203. 3613.98  16
  -3  -1   5 400507. 3543.34  16
  -3  -1   5 394258. 3809.25  18
   3  -1   6 98863.3 1495.34  18
   3   1   6 101428. 2231.80  10
  -3  -1   6 98344.3 2074.61  18
  -3   1   6 95682.6 1970.08  16
   3   1   6 101146. 2232.91  16
   3  -1   6 101409. 2226.12  16
  -3   1   6 98099.5 2173.38  18
  -3  -1   6 99086.4 1982.20  16
  -3   1   7 96757.4 2311.10  18
   3  -1   7 94455.7 1667.73  18
   3   1   7 96813.0 2096.05  18
   3  -1   7 100591. 2399.53  16
  -3   1   7 94160.6 2148.36  16
  -3  -1   7 94898.8 2137.38  16
  -3  -1   7 92166.8 2163.42  18
   3   1   7 102590. 2441.32  16
  -3   1   8 15587.3 953.833  16
  -3   1   8 13196.7 934.693  18
   3  -1   8 12503.2 682.364  18
  -3  -1   8 11811.8 843.900  18
  -3  -1   8 12878.7 864.562  16
   3   1   8 9550.62 820.237  16
   3  -1   8 10789.5 860.395  16
   3   1   8 12164.3 817.361  18
  -3  -1   9 14612.8 999.901  18
   3  -1   9 14852.5 806.817  18
   3   1   9 15569.1 1115.29  16
   3   1   9 14015.6 914.986  18
  -3   1   9 14100.6 992.328  16
  -3   1   9 14822.2 1040.56  18
  -3  -1   9 11239.7 867.458  16
   3  -1   9 14519.1 1079.92  16
   3   1  10 24691.0 1479.09  10
   3   1  10 26889.1 1553.31  16
   3  -1  10 30129.6 1631.22  16
  -3   1  10 25933.3 1454.34  18
  -3  -1  10 26096.0 1419.74  16
  -3   1  10 28158.1 1485.76  16
  -3  -1  10 26834.6 1417.78  18
   3   1  11 112472. 3255.73  10
   3   1  11 108753. 3289.77  16
  -3   1  11 113084. 3159.06  18
  -3  -1  11 117876. 3219.07  16
  -3  -1  11 112313. 3054.50  18
  -3   1  11 116702. 3200.71  16
   3  -1  11 118655. 3418.23  16
   3   1  12 120568. 3546.12  10
   3   1  12 120092. 3664.57  16
  -3  -1  12 125235. 3384.86  18
  -3   1  12 119750. 3426.93  18
   3  -1  12 120349. 3658.50  16
  -3  -1  12 129596. 3579.72  16
   3   1  13 139820. 4142.66  16
   3   1  13 145298. 3083.54  21
  -3   1  13 146251. 3943.76  18
   3   1  13 140622. 3952.00  10
   3  -1  13 142145. 3016.90   3
   3  -1  13 146892. 3149.20  21
  -3  -1  13 145597. 3990.20  16
  -3  -1  13 148145. 3227.92  21
   3   1  13 142209. 3042.19   3
  -3  -1  13 142156. 3775.57  18
  -3   1  13 146280. 2892.88   3
   3  -1  13 136223. 4099.72  16
  -3   1  13 146043. 3197.27  21
  -3  -1  14 107000. 2489.15   3
  -3  -1  14 108114. 3402.57  18
   3  -1  14 106319. 3765.61  16
  -3   1  14 102969. 2793.46  21
   3  -1  14 106885. 2690.72   3
  -3   1  14 100485. 3393.18  18
   3   1  14 102138. 2672.00   3
   3  -1  14 102209. 3677.16  10
   3   1  14 108065. 3800.77  16
   3   1  14 104757. 2716.73  21
  -3   1  14 102100. 2487.17   3
  -3  -1  14 106791. 3573.36  16
  -3  -1  14 104974. 2810.37  21
   3   1  14 101270. 3471.43  10
  -3  -1  15 109309. 3757.64  16
   3   1  15 117340. 3800.79  10
   3   1  15 112046. 2852.80   3
  -3  -1  15 118803. 2657.32   3
  -3   1  15 111899. 2991.24  21
  -3   1  15 111000. 3644.13  18
   3  -1  15 110296. 3938.73  16
   3   1  15 115578. 2906.08  21
   3  -1  15 115877. 4017.04  10
  -3  -1  15 117440. 3053.80  21
  -3   1  15 113559. 2652.83   3
   3  -1  15 119559. 2909.19   3
  -3   1  16 41278.0 1590.39   3
  -3  -1  16 40871.4 1818.26  21
   3  -1  16 40705.8 1716.60   3
   3   1  16 42334.1 1768.82   3
  -3  -1  16 43159.6 1591.84   3
   3   1  16 42480.7 1777.43  21
  -3   1  16 42666.8 1859.75  21
   3   1  16 40902.0 1590.90  23
   3  -1  17 43227.0 1734.85   3
  -3   1  17 42638.7 1839.62  21
   3   1  17 45219.3 1789.89   3
   3   1  17 43373.4 1595.91  23
  -3   1  17 44384.6 1609.29   3
  -3  -1  17 40834.0 1509.41   3
  -3   1  18 11035.8 771.525   3
   3   1  18 9340.38 711.289  23
   3  -1  18 8435.53 733.688  23
  -3  -1  18 9422.80 754.525  22
   3  -1  18 10170.1 829.095   3
   3   1  18 11539.2 887.449   3
  -3   1  18 10823.1 915.765  21
  -3  -1  19 10756.8 730.963  22
   3   1  19 9715.61 657.591  23
   3  -1  19 11891.3 801.323  23
   3   1  19 10656.0 802.004   3
  -3   1  19 9947.94 701.398  22
   3  -1  19 10526.3 792.376   3
   3  -1  20 2105.32 332.594  23
  -3   1  20 2481.83 327.599  22
  -3  -1  20 1848.72 296.638  22
   3   1  20 2800.64 390.034   3
   3  -1  21 17777.7 797.600   3
   3   1  21 16752.8 784.727   3
   3  -1  21 15818.4 683.069  23
   3   1  22 19120.7 673.318   3
   3  -2 -22 5807.94 363.012  20
   3   2 -21 2698.72 323.315  20
  -3  -2 -21 2328.49 261.428  24
  -3   2 -21 2877.90 329.363  24
   3   2 -21 3493.20 371.067  15
   3  -2 -21 2513.84 323.244  20
   3   2 -20 4444.97 476.307  20
  -3   2 -20 4643.72 482.067  24
  -3  -2 -20 4602.40 431.206  24
   3  -2 -20 5882.46 545.866  20
   3   2 -19 5887.40 521.702  24
  -3   2 -19 7201.22 649.267  24
   3   2 -19 6711.35 637.732  20
   3  -2 -19 8293.65 703.323  20
  -3   2 -18 790.243 278.942  24
   3  -2 -18 738.017 286.904  20
   3   2 -18 901.501 246.305  24
   3   2 -18 1204.17 341.022  20
  -3  -2 -18 228.130 198.365  20
   3   2 -17 10855.4 873.890  20
  -3   2 -17 9386.06 816.183  24
  -3  -2 -17 10079.9 773.984  20
   3   2 -17 9388.46 754.065  24
   3  -2 -17 10381.8 865.162  20
   3   2 -16 1292.19 348.139  20
   3  -2 -16 1667.75 420.029  20
   3   2 -16 2076.08 416.741  24
  -3  -2 -16 1945.16 369.931  20
  -3  -2 -15 15104.6 1432.29  19
  -3   2 -15 13477.2 1343.84   2
   3   2 -15 12333.0 897.997  24
  -3  -2 -15 13119.7 890.742  20
   3  -2 -15 13429.1 982.000  20
   3   2 -15 13838.9 1002.31  20
   3  -2 -14 2573.45 457.709  20
  -3  -2 -14 1953.13 550.930  19
   3   2 -14 3498.03 525.598  20
  -3   2 -14 2537.40 599.921   2
   3   2 -14 2136.13 403.205  24
  -3  -2 -14 2716.49 423.471  20
  -3  -2 -13 4597.47 761.430  19
   3   2 -13 4841.89 562.891  24
  -3  -2 -13 5153.85 549.974  20
   3   2 -13 4487.28 554.136  20
  -3   2 -13 4391.83 765.080   2
   3  -2 -13 4873.56 580.145  20
   3  -2 -12 7047.80 778.499  19
   3   2 -12 6784.01 645.415  20
   3   2 -12 8702.94 1036.66   2
   3  -2 -12 7685.09 696.418  20
  -3   2 -12 7293.52 927.861   2
  -3  -2 -12 7033.26 880.840  19
   3  -2 -11 6498.18 703.929  19
  -3   2 -11 6510.77 814.810   2
   3   2 -11 6692.65 841.719   2
   3  -2 -10 10819.9 850.944  19
  -3   2 -10 10892.1 987.455   2
   3   2 -10 11231.1 1046.13   2
  -3  -2  -9 15457.8 973.332   2
   3   2  -9 16130.3 1161.80   2
  -3   2  -9 14892.0 1077.16   2
   3  -2  -9 13977.6 918.689  19
  -3   2  -8 24821.5 1296.32   2
  -3  -2  -8 23156.5 1095.42   2
   3   2  -8 25133.2 1345.79   2
   3  -2  -8 23686.2 1103.43  19
  -3  -2  -7 32950.5 1206.16   2
   3  -2  -7 31714.5 1188.02  19
   3   2  -7 35272.7 1486.25   2
  -3   2  -7 34295.7 1426.53   2
  -3  -2  -6 97234.1 1883.38   2
   3  -2  -6 103369. 1969.98  19
  -3   2  -6 103228. 2276.55   2
   3  -2  -5 79059.2 1590.19  19
  -3   2  -5 82127.5 1873.68   2
   3   2  -5 80465.2 1902.08   2
  -3  -2  -5 78952.7 1477.11   2
   3   2  -4 127341. 2192.47   2
  -3  -2  -4 124582. 1595.08   2
  -3   2  -4 129151. 2154.19   2
   3  -2  -4 127541. 1833.66  19
   3  -2  -3 17590.2 634.392  19
   3  -2  -3 18910.5 737.447   1
  -3   2  -3 16026.3 454.155  17
   3   2  -3 17864.6 789.957  17
   3   2  -3 17905.7 744.779   2
  -3   2  -3 18157.4 757.760   2
  -3  -2  -2 5009.92 372.009  19
   3  -2  -2 4274.57 339.724   1
   3  -2  -2 4382.78 312.292  19
   3   2  -2 4296.84 327.241   2
   3   2  -2 4312.10 378.322  17
  -3   2  -2 4362.19 221.606  17
  -3   2  -1 10128.7 318.885  18
   3  -2  -1 10929.7 470.756  19
   3   2  -1 10311.3 391.206   2
  -3   2  -1 10535.3 357.619  17
   3   2  -1 9983.88 514.451  17
   3  -2  -1 9676.65 478.563   1
  -3  -2  -1 10114.7 457.464  19
   3   2   0 1124.28 87.5812   2
   3   2   0 1021.78 200.766  17
   3  -2   0 1461.52 207.677  19
   3  -2   0 1067.23 182.624   1
  -3   2   0 1115.83 161.472  18
   3   2   0 1100.63 89.3582   1
  -3  -2   0 1100.71 155.559  19
  -3  -2   1 8024.29 348.682  19
   3  -2   1 8071.45 453.533  19
  -3  -2   1 8001.40 265.891   9
  -3   2   1 8217.89 434.883  18
   3  -2   1 8005.28 399.327  10
   3  -2   1 7596.25 436.575   1
   3   2   1 7703.68 413.716  17
   3   2   2 7776.01 430.129  17
  -3  -2   2 7321.31 333.783  19
   3  -2   2 7847.99 480.175   9
   3  -2   2 7303.19 460.171   1
  -3   2   2 7724.15 476.255  18
  -3   2   3 14565.9 714.624  18
   3  -2   3 15724.2 701.508  16
   3   2   3 17001.8 658.643  17
   3  -2   3 16270.6 748.427   9
  -3  -2   3 14862.3 571.548  16
   3  -2   3 17185.9 738.537   1
  -3   2   4 135889. 2320.55  18
  -3  -2   4 136475. 1926.29  16
   3   2   4 135995. 1987.50  10
   3  -2   4 142259. 2261.39  16
   3   2   4 143636. 2221.71  16
  -3  -2   4 135482. 2094.15  18
  -3   2   5 68305.8 1781.56  18
  -3  -2   5 66253.6 1580.10  18
   3  -2   5 66902.2 1694.07  16
   3  -2   5 67185.0 829.120  18
   3   2   5 65985.4 1672.17  16
  -3  -2   5 67489.5 1524.87  16
   3   2   5 69662.4 1581.80  10
   3  -2   6 111984. 2384.90  16
  -3  -2   6 112131. 2210.80  18
   3   2   6 112953. 2406.05  16
  -3   2   6 109638. 2427.34  18
   3  -2   6 114169. 1382.09  18
  -3  -2   6 114619. 2180.14  16
   3   2   6 108354. 2188.87  10
  -3   2   7 33079.5 1423.11  18
   3   2   7 31270.3 1293.09  10
   3   2   7 32475.0 1408.22  16
  -3  -2   7 33203.3 1293.94  16
   3  -2   7 32356.4 1392.15  16
  -3  -2   7 30886.7 1248.13  18
   3  -2   7 33868.7 882.161  18
  -3   2   8 34292.6 1536.89  18
  -3  -2   8 36828.6 1463.63  18
   3  -2   8 34597.8 1548.83  16
  -3  -2   8 35258.1 1447.41  16
   3   2   8 32524.9 1431.65  10
   3   2   8 35480.6 1576.77  16
  -3  -2   9 18965.1 1123.59  18
   3  -2   9 21440.8 1313.63  16
  -3  -2   9 21183.2 1213.31  16
   3   2   9 20966.8 1307.75  16
  -3   2   9 21522.8 1291.82  18
   3   2   9 20040.3 1204.90  10
   3   2  10 14220.3 1087.75  10
   3   2  10 13564.3 1130.76  16
  -3  -2  10 12839.4 982.434  18
  -3   2  10 12844.4 1052.58  18
   3  -2  10 13394.6 1103.03  16
  -3  -2  10 14560.5 1082.19  16
   3   2  11 7495.93 895.911  16
  -3   2  11 7518.36 860.062  18
  -3  -2  11 7960.21 824.899  18
  -3  -2  11 6996.59 814.147  16
   3  -2  11 7122.63 867.886  16
   3   2  11 7594.80 821.160  10
  -3  -2  12 6554.06 781.078  18
  -3   2  12 7090.21 862.211  18
   3  -2  12 6465.93 633.249   3
   3  -2  12 5275.94 803.617  16
  -3   2  12 7207.20 699.800  21
  -3  -2  12 6564.05 667.514  21
   3   2  12 7956.91 892.835  10
  -3  -2  12 6420.43 831.371  16
   3   2  12 6263.56 634.722   3
   3   2  13 4011.61 666.785  10
  -3  -2  13 3357.62 587.823  18
   3  -2  13 3172.47 481.997   3
  -3   2  13 3925.30 694.872  18
   3   2  13 4902.80 600.759   3
  -3  -2  13 3484.69 666.707  16
   3  -2  13 4079.93 739.931  16
  -3  -2  13 4430.43 578.373  21
   3   2  13 4781.13 584.874  21
  -3   2  13 3481.48 437.048   3
  -3   2  13 3837.08 544.761  21
   3   2  14 1981.49 416.454   3
  -3   2  14 1740.30 360.914   3
  -3  -2  14 1832.62 405.051  21
  -3   2  14 2920.41 646.121  18
   3   2  14 2139.82 372.413  23
  -3  -2  14 1894.52 537.570  16
   3   2  14 2444.49 445.735  21
  -3  -2  14 1928.42 372.053   3
   3   2  14 2100.83 531.543  10
   3  -2  14 2162.62 429.833   3
   3  -2  14 2610.09 656.561  16
  -3   2  14 2400.59 460.935  21
   3   2  15 11351.0 921.826   3
   3  -2  15 11755.3 1302.89  10
  -3   2  15 12367.1 905.209   3
  -3  -2  15 11718.0 1252.28  16
   3  -2  15 12546.4 950.598   3
   3   2  15 12170.9 851.610  23
   3   2  15 11597.5 925.775  21
   3  -2  15 10654.0 1238.61  16
  -3  -2  15 11512.2 823.838   3
  -3  -2  15 12119.5 1001.50  21
  -3   2  15 10328.6 1158.97  18
  -3   2  15 11569.6 981.538  21
  -3  -2  16 2088.43 422.292  22
   3  -2  16 1628.26 427.601   3
   3   2  16 1786.24 403.363  21
  -3  -2  16 2191.75 364.259   3
   3   2  16 1689.10 397.829   3
  -3   2  16 1432.86 377.877   3
  -3   2  16 1824.05 448.939  21
   3   2  17 11929.3 937.509   3
  -3  -2  17 10692.2 839.653  22
  -3   2  17 13303.1 905.398   3
  -3   2  17 12526.2 991.264  21
   3   2  17 11412.5 916.321  21
   3  -2  17 11647.5 908.779   3
   3  -2  18 1030.86 305.434  23
   3   2  18 1258.09 352.388   3
   3  -2  18 1314.72 355.458   3
  -3   2  18 1009.12 268.508   3
  -3   2  18 2136.41 460.556  21
  -3  -2  18 1322.91 321.855  22
  -3   2  19 8125.21 603.459   3
  -3  -2  19 6784.73 590.233  22
   3  -2  19 6876.55 638.405   3
  -3   2  19 6708.75 673.868  21
   3  -2  19 7580.17 655.769  23
   3   2  19 6720.81 639.093   3
   3  -2  20 6097.60 554.439   3
  -3  -2  20 5911.41 477.565  22
   3   2  20 6448.15 569.902   3
   3  -2  20 5648.71 512.845  23
   3  -2  21 1583.98 258.390  23
   3  -2  21 2119.61 292.255   3
  -3  -2  21 1881.80 246.584  23
   3   2  21 1467.06 240.721   3
   3   2  22 5129.03 346.046   3
   3  -3 -21 22473.4 863.734  20
   3   3 -21 21284.5 821.343  20
  -3   3 -21 21454.2 826.084  24
   3   3 -21 22108.1 843.417  15
  -3   3 -20 19332.4 919.189  24
   3   3 -20 19369.6 939.304  15
  -3  -3 -20 17355.1 762.761  24
   3   3 -20 19416.6 931.237  20
   3  -3 -20 18464.8 912.371  20
   3   3 -20 18008.6 759.517  24
  -3  -3 -19 7591.37 569.918  20
  -3   3 -19 7973.32 660.690  24
   3   3 -19 8359.46 617.607  24
   3   3 -19 8908.78 706.632  20
   3  -3 -19 8685.54 708.691  20
  -3  -3 -18 3059.62 411.389  20
  -3   3 -18 3883.48 523.482  24
   3   3 -18 2806.10 413.914  24
   3   3 -18 3569.34 521.794  20
   3  -3 -18 2927.88 451.129  20
   3   3 -17 22991.4 1179.29  24
   3   3 -17 23922.1 1288.60  20
  -3  -3 -17 24092.6 1164.07  20
  -3   3 -17 22773.0 1250.98  24
   3  -3 -17 23502.8 1262.53  20
  -3  -3 -16 40853.7 1570.02  20
   3   3 -16 41352.0 1637.04  24
   3   3 -16 41978.7 1724.66  20
   3  -3 -16 40327.3 1697.40  20
  -3   3 -16 40678.4 1706.66  24
  -3  -3 -15 39916.7 2323.77  19
  -3   3 -15 41031.8 2403.09   2
   3   3 -15 38907.4 1614.81  24
   3  -3 -15 39004.1 1668.71  20
   3   3 -15 37399.0 1625.85  20
  -3  -3 -15 39441.4 1543.22  20
  -3  -3 -14 80861.4 2183.04  20
   3   3 -14 85946.9 2426.96  20
  -3   3 -14 86222.9 3392.39   2
   3   3 -14 84754.4 2374.35  24
  -3  -3 -14 88201.0 3379.29  19
   3  -3 -14 86227.1 2420.61  20
  -3  -3 -13 104477. 3556.90  19
   3   3 -13 105025. 2620.96  20
  -3  -3 -13 98392.3 2362.89  20
   3   3 -13 103279. 3651.39   2
   3   3 -13 97707.9 2515.23  24
  -3   3 -13 101585. 3566.84   2
   3  -3 -13 96667.2 2509.64  20
  -3   3 -12 26243.8 1750.60   2
   3   3 -12 24889.0 1727.75   2
  -3  -3 -12 27419.9 1749.85  19
   3   3 -12 29170.0 1344.14  24
   3  -3 -12 27311.9 1286.61  20
   3   3 -12 30175.0 1356.33  20
   3  -3 -12 28980.5 1610.41  19
  -3   3 -11 104971. 3306.64   2
   3   3 -11 101293. 3295.14   2
  -3  -3 -11 107537. 3286.92  19
   3  -3 -11 100718. 2880.83  19
  -3  -3 -10 37345.7 1837.06  19
   3  -3 -10 33224.4 1565.86  19
  -3   3 -10 36490.3 1835.51   2
   3   3 -10 34507.4 1834.39   2
   3  -3  -9 54360.7 1882.37  19
  -3  -3  -9 53501.1 2080.05  19
  -3   3  -9 54848.2 2127.54   2
   3   3  -9 53831.3 2154.52   2
  -3  -3  -8 152529. 3296.43  19
   3  -3  -8 143476. 2880.91  19
  -3   3  -8 143033. 3214.78   2
   3   3  -8 141763. 3263.40   2
  -3  -3  -7 221234. 3720.00  19
   3  -3  -7 214962. 3302.56  19
  -3   3  -7 215168. 3733.67   2
   3   3  -7 218243. 3797.01   2
  -3   3  -6 133959. 2739.30   2
  -3  -3  -6 132946. 2717.88  19
   3  -3  -6 127170. 2382.69  19
   3   3  -6 131614. 2733.28   2
   3  -3  -5 266717. 3217.82  19
  -3   3  -5 269911. 3621.97   2
   3   3  -5 266469. 3615.67   2
  -3  -3  -5 263673. 3551.38  19
  -3   3  -4 365075. 3935.63   2
  -3  -3  -4 348710. 3820.94  19
  -3   3  -4 343205. 2834.47  17
   3   3  -4 363961. 3999.62  17
   3  -3  -4 361636. 3522.52  19
   3  -3  -4 363976. 3591.29   1
   3   3  -4 363291. 3861.82   2
   3  -3  -3 359116. 3325.62   1
  -3   3  -3 369178. 2699.00  17
   3  -3  -3 355727. 3321.72  19
   3   3  -3 365492. 3471.86   2
   3   3  -3 359081. 3744.59  17
  -3   3  -3 364425. 3630.48   2
  -3  -3  -3 364658. 3616.27  19
   3  -3  -2 201585. 2404.72  19
   3  -3  -2 206105. 2394.03   1
  -3   3  -2 205156. 1965.08  17
  -3  -3  -2 206121. 2520.87  19
   3   3  -2 204876. 2286.41   2
   3   3  -1 102906. 1376.65   2
   3   3  -1 101728. 1802.17  17
   3  -3  -1 105563. 1677.90   1
  -3   3  -1 103130. 1430.82  17
   3  -3  -1 104950. 1734.79  19
   3  -3   0 210146. 2467.51  19
   3   3   0 209953. 1515.02   2
  -3   3   0 201170. 2065.31  18
   3   3   0 208629. 2512.21  17
  -3   3   0 212258. 2171.97  17
  -3  -3   0 207774. 2236.48  19
   3  -3   0 207512. 2341.74   1
   3  -3   0 209708. 1699.66  10
  -3   3   1 123446. 1814.47  18
   3  -3   1 132673. 2034.02  19
   3   3   1 123301. 1921.43  17
  -3  -3   1 125391. 1697.42  19
   3  -3   1 125727. 1623.72  10
   3  -3   1 131495. 1918.16   1
  -3  -3   2 172152. 1848.69   9
   3   3   2 181667. 2371.60  17
   3  -3   2 185090. 2524.60  19
   3  -3   2 176679. 2365.27   1
  -3  -3   2 177564. 2035.01  19
  -3   3   2 190453. 2465.82  18
   3  -3   2 181546. 2469.86   9
  -3   3   3 368607. 3740.69  18
   3  -3   3 353698. 3569.45   1
   3  -3   3 377785. 3826.89   9
   3   3   3 369260. 3518.80  17
  -3  -3   3 348291. 2964.19  19
  -3  -3   4 359223. 3565.61  18
  -3  -3   4 366887. 3415.97  16
   3  -3   4 365371. 4083.14   9
  -3   3   4 374546. 4092.71  18
   3  -3   4 372974. 3897.66  16
   3   3   4 352530. 3642.61  17
  -3  -3   5 280394. 3267.27  16
   3   3   5 278291. 3010.10  10
  -3   3   5 272136. 3748.90  18
   3  -3   5 281417. 3653.10  16
   3  -3   5 272879. 1701.99  18
  -3  -3   5 270744. 3303.21  18
   3   3   5 272300. 3417.37  17
  -3  -3   6 153663. 2634.09  18
  -3   3   6 152555. 2996.62  18
   3  -3   6 148820. 1467.15  18
   3  -3   6 157619. 2938.68  16
  -3  -3   6 146692. 2587.04  16
   3   3   6 147277. 2425.43  10
  -3   3   7 199368. 3631.29  18
  -3  -3   7 202689. 3285.26  16
  -3  -3   7 197456. 3186.98  18
   3   3   7 190993. 3022.85  10
   3  -3   7 198221. 3545.31  16
  -3  -3   8 139981. 2868.96  18
  -3   3   8 142537. 3262.29  18
  -3  -3   8 139288. 2952.08  16
   3   3   8 140447. 2789.47  10
   3  -3   8 147970. 3276.30  16
  -3   3   9 49514.8 2028.15  18
  -3  -3   9 48665.5 1866.12  16
  -3  -3   9 47496.8 1782.76  18
   3  -3   9 46411.6 1971.59  16
   3   3   9 48576.2 1763.34  10
   3   3  10 34171.6 1573.63  10
  -3  -3  10 34360.7 1607.65  18
  -3   3  10 38263.0 1870.98  18
  -3  -3  10 36435.6 1738.26  16
   3  -3  10 32928.6 1755.02  16
  -3  -3  11 102157. 2884.68  18
  -3   3  11 102639. 3194.70  18
   3  -3  11 107143. 3332.86  16
   3   3  11 102839. 2894.98  10
  -3  -3  11 107393. 3162.39  16
   3   3  12 26137.1 1522.69  10
  -3  -3  12 26230.5 1543.54  18
  -3   3  12 25989.0 1689.77  18
   3  -3  12 23855.7 1677.69  16
  -3   3  12 27671.8 1358.89  21
   3  -3  12 26589.1 1272.56   3
   3   3  12 28451.3 1360.04   6
  -3   3  12 29545.0 1398.39   6
  -3  -3  12 26963.3 1680.74  16
  -3  -3  12 27790.7 1378.96  21
   3   3  13 109656. 2728.57   6
   3  -3  13 105090. 2621.26   3
   3   3  13 100613. 2619.85   3
  -3  -3  13 101775. 3397.76  16
   3   3  13 102854. 2583.57  21
  -3   3  13 102559. 2700.86  21
  -3   3  13 107969. 3573.65  18
   3  -3  13 105869. 3669.64  16
   3  -3  14 76061.7 2283.55   3
  -3   3  14 75999.4 2216.08   3
   3  -3  14 77448.3 3259.88  16
   3   3  14 74088.0 2312.35   3
  -3  -3  14 70428.5 2932.13  16
  -3   3  14 74852.0 3056.98  18
  -3   3  14 74082.5 2384.02  21
   3   3  14 73820.6 2256.24  21
   3  -3  15 45156.0 2556.13  16
   3  -3  15 51786.3 2757.26  10
  -3   3  15 48384.6 1778.74   3
  -3   3  15 45688.3 2451.19  18
   3  -3  15 45067.4 1788.56   3
  -3  -3  15 49999.2 2527.23  16
  -3  -3  15 46577.5 1781.80  22
  -3   3  15 45938.6 1915.28  21
   3   3  15 44874.8 1799.90  21
   3   3  15 48126.3 1898.40   3
   3   3  16 35300.2 1624.42   3
   3  -3  16 35600.0 1586.54   3
  -3   3  16 34577.7 1667.64  21
   3   3  16 36176.2 1608.55  21
  -3  -3  16 34635.4 1529.67  22
  -3   3  16 35461.1 1509.00   3
  -3   3  17 23563.9 1357.31  21
   3   3  17 24161.2 1288.01  21
   3  -3  17 24948.3 1306.39   3
  -3  -3  17 25394.1 1269.31  22
  -3   3  17 25420.6 1225.98   3
   3   3  17 24381.6 1324.77   3
  -3   3  18 3951.76 482.064   3
   3  -3  18 4795.09 590.150   3
   3   3  18 3555.02 514.817   3
   3  -3  18 4522.74 572.854  23
  -3  -3  18 3789.80 481.039  22
  -3   3  18 5305.47 645.036  21
  -3   3  19 7957.25 734.676  21
   3  -3  19 6773.40 629.505   3
   3  -3  19 7339.91 658.836  23
  -3  -3  19 6675.57 583.452  22
   3   3  19 7768.26 677.073   3
  -3   3  19 7785.88 580.443   3
  -3  -3  20 16122.7 765.311  22
   3   3  20 16029.5 866.608   3
   3  -3  20 18048.9 891.770  23
   3  -3  20 17728.7 883.009   3
  -3  -3  21 23649.4 826.180  23
  -3  -3  21 22131.9 702.213  22
   3   3  21 24172.0 903.463   3
   3  -3  21 24012.7 869.955  23
   3  -4 -21 2056.74 275.857  20
  -3   4 -21 2065.50 265.650  24
   3   4 -21 2386.98 273.919  15
   3   4 -21 1717.49 231.512  20
  -3   4 -20 7778.09 585.454  24
   3  -4 -20 7544.88 576.057  20
   3   4 -20 7265.22 564.476  15
   3   4 -20 7225.00 543.873  20
   3   4 -20 6772.17 475.921  24
   3   4 -19 13328.2 841.396  20
  -3   4 -19 11980.4 796.831  24
   3  -4 -19 12478.5 821.716  20
   3   4 -19 11747.1 720.254  24
   3   4 -19 13643.1 866.407  15
  -3  -4 -19 12761.1 720.058  20
  -3  -4 -18 10580.4 735.415  20
   3   4 -18 9845.54 734.281  24
   3   4 -18 11180.9 832.006  20
  -3   4 -18 9849.11 781.849  24
   3   4 -18 11489.4 860.105  15
   3  -4 -18 10067.4 808.298  20
  -3  -4 -17 9697.71 752.055  20
   3   4 -17 10274.6 806.636  24
   3  -4 -17 9264.45 798.715  20
  -3   4 -17 10835.2 875.508  24
   3   4 -17 9210.88 812.287  20
   3  -4 -16 8122.83 777.277  20
   3   4 -16 9896.91 820.102  24
  -3   4 -16 8423.89 796.776  24
  -3  -4 -16 8728.50 738.306  20
   3   4 -16 9041.79 830.492  20
   3   4 -15 7726.41 757.292  24
  -3   4 -15 7985.32 789.267  24
   3   4 -15 8496.34 801.972  20
   3  -4 -15 6359.01 691.557  20
  -3  -4 -15 6831.41 665.431  20
   3  -4 -14 2678.96 582.752   1
   3   4 -14 3487.42 539.145  20
  -3   4 -14 3822.41 790.903   2
  -3  -4 -14 3760.90 509.628  20
   3  -4 -14 3789.70 540.514  20
   3   4 -14 2333.03 433.230  24
  -3   4 -14 3204.63 505.662  24
  -3  -4 -14 3446.27 739.770  19
   3   4 -14 3138.14 726.099   2
   3   4 -13 3397.56 508.165  20
  -3  -4 -13 4447.75 807.257  19
   3   4 -13 3399.05 512.362  24
  -3   4 -13 3435.32 711.791   2
  -3  -4 -13 4193.28 518.278  20
   3   4 -13 3283.69 681.787   2
   3  -4 -13 3631.33 517.397  20
   3   4 -12 29429.7 1390.17  24
   3  -4 -12 27860.1 1642.57  19
   3  -4 -12 27393.5 1314.52  20
  -3   4 -12 28246.7 1868.47   2
  -3  -4 -12 27865.0 1262.50  20
   3   4 -12 26764.9 1823.78   2
   3  -4 -12 26785.4 1198.18  14
  -3  -4 -12 29393.2 1871.90  19
   3   4 -12 28581.9 1359.48  20
   3  -4 -11 10304.7 965.329  19
[truncated: 1,259,460 more chars]
