# Supplementary material for: Palladium and Platinum 2,4-cis-amino Azetidine and Related Complexes
Source: Front Chem. 2018 Jun 21;6:211. doi: 10.3389/fchem.2018.00211 (PMC6021532; doi:10.3389/fchem.2018.00211)
Supplement: Supplementary file 3 [file Data_Sheet_3.ZIP › CIF/2c.cif]

data_2c
_audit_creation_date              2014-11-02
_audit_creation_method
;
Olex2 1.2
(compiled 2014.09.19 svn.r3010 for OlexSys, GUI svn.r4874)
;
_shelxl_version_number            2014-3
_publ_contact_author_address      ?
_publ_contact_author_email        ?
_publ_contact_author_name         ''
_publ_contact_author_phone        ?
_publ_section_references
;
Dolomanov, O.V., Bourhis, L.J., Gildea, R.J, Howard, J.A.K. & Puschmann, H.
 (2009), J. Appl. Cryst. 42, 339-341.

Sheldrick, G.M. (2008). Acta Cryst. A64, 112-122.
;
_chemical_name_common             ?
_chemical_name_systematic
;
 ?
;
_chemical_formula_moiety          'C20 H26 Cl2 N2 Pd'
_chemical_formula_sum             'C20 H26 Cl2 N2 Pd'
_chemical_formula_weight          471.73
_chemical_melting_point           ?
_chemical_oxdiff_formula          'C20 H26 N2 Pd Cl2'
loop_
  _atom_type_symbol
  _atom_type_description
  _atom_type_scat_dispersion_real
  _atom_type_scat_dispersion_imag
  _atom_type_scat_source
 'C' 'C' 0.0181 0.0091 'International Tables Vol C Tables 4.2.6.8 and 6.1.1.4'
 'H' 'H' 0.0000 0.0000 'International Tables Vol C Tables 4.2.6.8 and 6.1.1.4'
 'Cl' 'Cl' 0.3639 0.7018 'International Tables Vol C Tables 4.2.6.8 and 6.1.1.4'
 'N' 'N' 0.0311 0.0180 'International Tables Vol C Tables 4.2.6.8 and 6.1.1.4'
 'Pd' 'Pd' 0.1215 3.9337 'International Tables Vol C Tables 4.2.6.8 and 6.1.1.4'

_shelx_space_group_comment
;
The symmetry employed for this shelxl refinement is uniquely defined
by the following loop, which should always be used as a source of
symmetry information in preference to the above space-group names.
They are only intended as comments.
;
_space_group_crystal_system       'monoclinic'
_space_group_IT_number            14
_space_group_name_H-M_alt         'P 1 21/c 1'
_space_group_name_Hall            '-P 2ybc'
loop_
  _space_group_symop_operation_xyz
 'x, y, z'
 '-x, y+1/2, -z+1/2'
 '-x, -y, -z'
 'x, -y-1/2, z-1/2'

_cell_length_a                    10.25753(11)
_cell_length_b                    12.98993(13)
_cell_length_c                    14.97010(16)
_cell_angle_alpha                 90
_cell_angle_beta                  97.8307(10)
_cell_angle_gamma                 90
_cell_volume                      1976.08(4)
_cell_formula_units_Z             4
_cell_measurement_reflns_used     12953
_cell_measurement_temperature     100.00(10)
_cell_measurement_theta_max       74.3850
_cell_measurement_theta_min       4.3270
_shelx_estimated_absorpt_T_max    ?
_shelx_estimated_absorpt_T_min    ?
_exptl_absorpt_coefficient_mu     10.089
_exptl_absorpt_correction_T_max   0.868
_exptl_absorpt_correction_T_min   0.787
_exptl_absorpt_correction_type    gaussian
_exptl_absorpt_process_details
;
CrysAlisPro, Agilent Technologies,
Version 1.171.37.33c (release 11-04-2014 CrysAlis171 .NET)
(compiled Apr 11 2014,15:12:41)
Numerical absorption correction based on gaussian integration over
			a multifaceted crystal model
Empirical absorption correction using spherical harmonics,
 implemented in SCALE3 ABSPACK scaling algorithm.
;
_exptl_crystal_colour             orange
_exptl_crystal_colour_primary     orange
_exptl_crystal_density_diffrn     1.586
_exptl_crystal_density_meas       ?
_exptl_crystal_density_method     ?
_exptl_crystal_description        block
_exptl_crystal_F_000              960
_exptl_crystal_size_max           0.1463
_exptl_crystal_size_mid           0.0959
_exptl_crystal_size_min           0.0891
_exptl_special_details
;
 ?
;
_exptl_transmission_factor_max    ?
_exptl_transmission_factor_min    ?
_diffrn_reflns_av_R_equivalents   0.0279
_diffrn_reflns_av_unetI/netI      0.0193
_diffrn_reflns_Laue_measured_fraction_full 0.999
_diffrn_reflns_Laue_measured_fraction_max 0.998
_diffrn_reflns_limit_h_max        12
_diffrn_reflns_limit_h_min        -12
_diffrn_reflns_limit_k_max        15
_diffrn_reflns_limit_k_min        -15
_diffrn_reflns_limit_l_max        16
_diffrn_reflns_limit_l_min        -18
_diffrn_reflns_number             18864
_diffrn_reflns_point_group_measured_fraction_full 0.999
_diffrn_reflns_point_group_measured_fraction_max 0.998
_diffrn_reflns_theta_full         67.684
_diffrn_reflns_theta_max          70.072
_diffrn_reflns_theta_min          6.561
_diffrn_ambient_environment       N~2~
_diffrn_ambient_temperature       100.00(10)
_diffrn_detector                  'CCD plate'
_diffrn_detector_area_resol_mean  5.1768
_diffrn_detector_type             Atlas
_diffrn_measured_fraction_theta_full 0.999
_diffrn_measured_fraction_theta_max 0.998
_diffrn_measurement_details
;
#__ type_ start__ end____ width___ exp.time_
  1 omega  -49.00   20.00   1.0000    1.0000
omega____ theta____ kappa____ phi______ frames
    -      -42.8107   38.0000  120.0000 69

#__ type_ start__ end____ width___ exp.time_
  2 omega -116.00  -26.00   1.0000    1.0000
omega____ theta____ kappa____ phi______ frames
    -      -42.8107  -77.0000 -180.0000 90

#__ type_ start__ end____ width___ exp.time_
  3 omega   31.00   98.00   1.0000    1.0000
omega____ theta____ kappa____ phi______ frames
    -       42.8107 -125.0000  -30.0000 67

#__ type_ start__ end____ width___ exp.time_
  4 omega   34.00   74.00   1.0000    1.4300
omega____ theta____ kappa____ phi______ frames
    -      106.6257  -30.0000  -60.0000 40

#__ type_ start__ end____ width___ exp.time_
  5 omega  151.00  177.00   1.0000    1.4300
omega____ theta____ kappa____ phi______ frames
    -      106.6257  125.0000  150.0000 26

#__ type_ start__ end____ width___ exp.time_
  6 omega   36.00   90.00   1.0000    1.4300
omega____ theta____ kappa____ phi______ frames
    -      106.6257  -30.0000 -180.0000 54

#__ type_ start__ end____ width___ exp.time_
  7 omega   86.00  173.00   1.0000    1.4300
omega____ theta____ kappa____ phi______ frames
    -      106.6257   77.0000   90.0000 87

#__ type_ start__ end____ width___ exp.time_
  8 omega   88.00  155.00   1.0000    1.4300
omega____ theta____ kappa____ phi______ frames
    -      106.6257   30.0000   60.0000 67

#__ type_ start__ end____ width___ exp.time_
  9 omega   36.00  131.00   1.0000    1.4300
omega____ theta____ kappa____ phi______ frames
    -      106.6257  -61.0000  -30.0000 95

#__ type_ start__ end____ width___ exp.time_
 10 omega   32.00   91.00   1.0000    1.4300
omega____ theta____ kappa____ phi______ frames
    -      106.6257  -30.0000  120.0000 59

#__ type_ start__ end____ width___ exp.time_
 11 omega -113.00  -16.00   1.0000    1.0000
omega____ theta____ kappa____ phi______ frames
    -      -42.8107  -57.0000 -120.0000 97

#__ type_ start__ end____ width___ exp.time_
 12 omega -113.00  -16.00   1.0000    1.0000
omega____ theta____ kappa____ phi______ frames
    -      -42.8107  -57.0000   60.0000 97

#__ type_ start__ end____ width___ exp.time_
 13 omega -113.00  -16.00   1.0000    1.0000
omega____ theta____ kappa____ phi______ frames
    -      -42.8107  -57.0000  -30.0000 97

#__ type_ start__ end____ width___ exp.time_
 14 omega   35.00  122.00   1.0000    1.4300
omega____ theta____ kappa____ phi______ frames
    -      106.6257 -125.0000 -150.0000 87

#__ type_ start__ end____ width___ exp.time_
 15 omega   83.00  178.00   1.0000    1.4300
omega____ theta____ kappa____ phi______ frames
    -      106.6257   30.0000 -120.0000 95

#__ type_ start__ end____ width___ exp.time_
 16 omega   75.00  178.00   1.0000    1.4300
omega____ theta____ kappa____ phi______ frames
    -      106.6257   77.0000  150.0000 103

#__ type_ start__ end____ width___ exp.time_
 17 omega   33.00  138.00   1.0000    1.4300
omega____ theta____ kappa____ phi______ frames
    -      106.6257  -77.0000 -150.0000 105

#__ type_ start__ end____ width___ exp.time_
 18 omega   83.00  178.00   1.0000    1.4300
omega____ theta____ kappa____ phi______ frames
    -      106.6257   30.0000  -30.0000 95

#__ type_ start__ end____ width___ exp.time_
 19 omega   32.00   91.00   1.0000    1.4300
omega____ theta____ kappa____ phi______ frames
    -      106.6257  -30.0000   60.0000 59

#__ type_ start__ end____ width___ exp.time_
 20 omega  -96.00  -19.00   1.0000    1.0000
omega____ theta____ kappa____ phi______ frames
    -      -42.8107  125.0000 -180.0000 77
;
_diffrn_measurement_device        'four-circle diffractometer'
_diffrn_measurement_device_type   'SuperNova, Dual, Cu at zero, Atlas'
_diffrn_measurement_method        '\w scans'
_diffrn_orient_matrix_UB_11       -0.0631099000
_diffrn_orient_matrix_UB_12       0.0818878000
_diffrn_orient_matrix_UB_13       -0.0667794000
_diffrn_orient_matrix_UB_21       0.1210944000
_diffrn_orient_matrix_UB_22       0.0698313000
_diffrn_orient_matrix_UB_23       0.0241688000
_diffrn_orient_matrix_UB_31       0.0658939000
_diffrn_orient_matrix_UB_32       -0.0498665000
_diffrn_orient_matrix_UB_33       -0.0757771000
_diffrn_radiation_monochromator   mirror
_diffrn_radiation_probe           x-ray
_diffrn_radiation_type            CuK\a
_diffrn_radiation_wavelength      1.54184
_diffrn_source                    'sealed X-ray tube'
_diffrn_source_type               'SuperNova (Cu) X-ray Source'
_reflns_Friedel_coverage          0.000
_reflns_Friedel_fraction_full     .
_reflns_Friedel_fraction_max      .
_reflns_number_gt                 3536
_reflns_number_total              3745
_reflns_odcompleteness_completeness 100.00
_reflns_odcompleteness_iscentric  1
_reflns_odcompleteness_theta      66.97
_reflns_special_details
;
 Reflections were merged by SHELXL according to the crystal
 class for the calculation of statistics and refinement.
 
 _reflns_Friedel_fraction is defined as the number of unique
 Friedel pairs measured divided by the number that would be
 possible theoretically, ignoring centric projections and
 systematic absences.
;
_reflns_threshold_expression      'I > 2\s(I)'
_computing_cell_refinement
;
CrysAlisPro, Agilent Technologies,
Version 1.171.37.33c (release 11-04-2014 CrysAlis171 .NET)
(compiled Apr 11 2014,15:12:41)
;
_computing_data_collection
;
CrysAlisPro, Agilent Technologies,
Version 1.171.37.33c (release 11-04-2014 CrysAlis171 .NET)
(compiled Apr 11 2014,15:12:41)
;
_computing_data_reduction
;
CrysAlisPro, Agilent Technologies,
Version 1.171.37.33c (release 11-04-2014 CrysAlis171 .NET)
(compiled Apr 11 2014,15:12:41)
;
_computing_molecular_graphics     'Olex2 (Dolomanov et al., 2009)'
_computing_publication_material   'Olex2 (Dolomanov et al., 2009)'
_computing_structure_refinement   'ShelXL (Sheldrick, 2008)'
_computing_structure_solution     'ShelXS (Sheldrick, 2008)'
_refine_diff_density_max          0.984
_refine_diff_density_min          -0.500
_refine_diff_density_rms          0.065
_refine_ls_extinction_coef        .
_refine_ls_extinction_method      none
_refine_ls_goodness_of_fit_ref    1.031
_refine_ls_hydrogen_treatment     mixed
_refine_ls_matrix_type            full
_refine_ls_number_parameters      232
_refine_ls_number_reflns          3745
_refine_ls_number_restraints      0
_refine_ls_R_factor_all           0.0220
_refine_ls_R_factor_gt            0.0202
_refine_ls_restrained_S_all       1.031
_refine_ls_shift/su_max           0.002
_refine_ls_shift/su_mean          0.000
_refine_ls_structure_factor_coef  Fsqd
_refine_ls_weighting_details
'w=1/[\s^2^(Fo^2^)+(0.0210P)^2^+2.0960P] where P=(Fo^2^+2Fc^2^)/3'
_refine_ls_weighting_scheme       calc
_refine_ls_wR_factor_gt           0.0476
_refine_ls_wR_factor_ref          0.0487
_refine_special_details
;
 ?
;
_olex2_refinement_description
;
1. Fixed Uiso
 At 1.2 times of:
  All C(H) groups, All C(H,H) groups
 At 1.5 times of:
  All C(H,H,H) groups
2.a Ternary CH refined with riding coordinates:
 C1(H1), C3(H3), C18(H18)
2.b Secondary CH2 refined with riding coordinates:
 C2(H2a,H2b), C4(H4a,H4b), C11(H11a,H11b)
2.c Aromatic/amide H refined with riding coordinates:
 C6(H6), C7(H7), C8(H8), C9(H9), C10(H10), C13(H13), C14(H14), C15(H15),
 C16(H16), C17(H17)
2.d Idealised Me refined as rotating group:
 C19(H19a,H19b,H19c), C20(H20a,H20b,H20c)
;
_atom_sites_solution_hydrogens    mixed
_atom_sites_solution_primary      direct
_atom_sites_solution_secondary    ?
loop_
  _atom_site_label
  _atom_site_type_symbol
  _atom_site_fract_x
  _atom_site_fract_y
  _atom_site_fract_z
  _atom_site_U_iso_or_equiv
  _atom_site_adp_type
  _atom_site_occupancy
  _atom_site_site_symmetry_order
  _atom_site_calc_flag
  _atom_site_refinement_flags_posn
  _atom_site_refinement_flags_adp
  _atom_site_refinement_flags_occupancy
  _atom_site_disorder_assembly
  _atom_site_disorder_group
 C1 C 0.5544(2) 0.23682(15) 0.21372(14) 0.0136(4) Uani 1 1 d . . . . .
 H1 H 0.5773 0.2760 0.2696 0.016 Uiso 1 1 calc R . . . .
 C2 C 0.5142(2) 0.12857(15) 0.23980(14) 0.0145(4) Uani 1 1 d . . . . .
 H2A H 0.4589 0.0923 0.1922 0.017 Uiso 1 1 calc R . . . .
 H2B H 0.4779 0.1254 0.2963 0.017 Uiso 1 1 calc R . . . .
 C3 C 0.6607(2) 0.10047(15) 0.24779(13) 0.0130(4) Uani 1 1 d . . . . .
 H3 H 0.7042 0.1121 0.3094 0.016 Uiso 1 1 calc R . . . .
 C4 C 0.7038(2) -0.00025(15) 0.21206(13) 0.0129(4) Uani 1 1 d . . . . .
 H4A H 0.7991 -0.0046 0.2217 0.015 Uiso 1 1 calc R . . . .
 H4B H 0.6691 -0.0567 0.2441 0.015 Uiso 1 1 calc R . . . .
 C5 C 0.4621(2) 0.30212(15) 0.15064(13) 0.0145(4) Uani 1 1 d . . . . .
 C6 C 0.3306(2) 0.27379(16) 0.13045(14) 0.0177(4) Uani 1 1 d . . . . .
 H6 H 0.3039 0.2090 0.1473 0.021 Uiso 1 1 calc R . . . .
 C7 C 0.2384(2) 0.34113(18) 0.08537(15) 0.0231(5) Uani 1 1 d . . . . .
 H7 H 0.1506 0.3216 0.0728 0.028 Uiso 1 1 calc R . . . .
 C8 C 0.2780(2) 0.43690(17) 0.05940(14) 0.0221(5) Uani 1 1 d . . . . .
 H8 H 0.2165 0.4824 0.0300 0.027 Uiso 1 1 calc R . . . .
 C9 C 0.4094(2) 0.46536(17) 0.07719(14) 0.0209(5) Uani 1 1 d . . . . .
 H9 H 0.4362 0.5292 0.0583 0.025 Uiso 1 1 calc R . . . .
 C10 C 0.5009(2) 0.39882(17) 0.12306(15) 0.0187(4) Uani 1 1 d . . . . .
 H10 H 0.5886 0.4187 0.1355 0.022 Uiso 1 1 calc R . . . .
 C11 C 0.8034(2) 0.25478(16) 0.21954(15) 0.0169(4) Uani 1 1 d . . . . .
 H11A H 0.7923 0.2879 0.2761 0.020 Uiso 1 1 calc R . . . .
 H11B H 0.8139 0.3081 0.1757 0.020 Uiso 1 1 calc R . . . .
 C12 C 0.9248(2) 0.18837(16) 0.23278(15) 0.0169(4) Uani 1 1 d . . . . .
 C13 C 0.9858(2) 0.15720(16) 0.15981(15) 0.0183(4) Uani 1 1 d . . . . .
 H13 H 0.9564 0.1826 0.1025 0.022 Uiso 1 1 calc R . . . .
 C14 C 1.0904(2) 0.08836(17) 0.17197(17) 0.0226(5) Uani 1 1 d . . . . .
 H14 H 1.1296 0.0670 0.1226 0.027 Uiso 1 1 calc R . . . .
 C15 C 1.1364(2) 0.05169(19) 0.25656(18) 0.0282(5) Uani 1 1 d . . . . .
 H15 H 1.2060 0.0053 0.2645 0.034 Uiso 1 1 calc R . . . .
 C16 C 1.0783(2) 0.0842(2) 0.32992(18) 0.0327(6) Uani 1 1 d . . . . .
 H16 H 1.1101 0.0603 0.3873 0.039 Uiso 1 1 calc R . . . .
 C17 C 0.9731(2) 0.15233(19) 0.31847(16) 0.0258(5) Uani 1 1 d . . . . .
 H17 H 0.9349 0.1739 0.3681 0.031 Uiso 1 1 calc R . . . .
 C18 C 0.7075(2) -0.10304(15) 0.07160(14) 0.0149(4) Uani 1 1 d . . . . .
 H18 H 0.6668 -0.1047 0.0085 0.018 Uiso 1 1 calc R . . . .
 C19 C 0.6664(2) -0.20176(15) 0.11594(15) 0.0191(4) Uani 1 1 d . . . . .
 H19A H 0.6870 -0.2602 0.0811 0.029 Uiso 1 1 calc GR . . . .
 H19B H 0.5735 -0.2001 0.1186 0.029 Uiso 1 1 calc GR . . . .
 H19C H 0.7131 -0.2070 0.1759 0.029 Uiso 1 1 calc GR . . . .
 C20 C 0.8554(2) -0.09718(17) 0.07154(15) 0.0191(4) Uani 1 1 d . . . . .
 H20A H 0.8991 -0.1025 0.1323 0.029 Uiso 1 1 calc GR . . . .
 H20B H 0.8775 -0.0327 0.0461 0.029 Uiso 1 1 calc GR . . . .
 H20C H 0.8831 -0.1527 0.0362 0.029 Uiso 1 1 calc GR . . . .
 Cl1 Cl 0.71742(5) 0.29389(4) -0.00221(3) 0.02050(11) Uani 1 1 d . . . . .
 Cl2 Cl 0.66257(5) 0.06882(4) -0.08798(3) 0.01466(10) Uani 1 1 d . . . . .
 N1 N 0.68328(16) 0.19185(12) 0.18727(11) 0.0126(3) Uani 1 1 d . . . . .
 N2 N 0.65527(17) -0.00868(13) 0.11401(11) 0.0120(3) Uani 1 1 d . . . . .
 H2 H 0.574(3) -0.0170(19) 0.1085(16) 0.015(6) Uiso 1 1 d . . . . .
 Pd1 Pd 0.67787(2) 0.13468(2) 0.05685(2) 0.01051(5) Uani 1 1 d . . . . .

loop_
  _atom_site_aniso_label
  _atom_site_aniso_U_11
  _atom_site_aniso_U_22
  _atom_site_aniso_U_33
  _atom_site_aniso_U_23
  _atom_site_aniso_U_13
  _atom_site_aniso_U_12
 C1 0.0154(10) 0.0134(10) 0.0134(10) -0.0020(8) 0.0070(8) 0.0008(8)
 C2 0.0176(10) 0.0108(10) 0.0166(10) 0.0001(8) 0.0074(8) 0.0017(8)
 C3 0.0175(10) 0.0115(9) 0.0102(9) 0.0004(8) 0.0027(8) 0.0012(8)
 C4 0.0163(10) 0.0119(9) 0.0103(9) 0.0012(7) 0.0018(8) 0.0014(7)
 C5 0.0203(10) 0.0111(9) 0.0130(10) -0.0036(8) 0.0057(8) 0.0032(8)
 C6 0.0242(11) 0.0126(10) 0.0163(10) -0.0018(8) 0.0023(9) -0.0007(8)
 C7 0.0231(12) 0.0229(11) 0.0214(11) -0.0062(9) -0.0041(9) 0.0027(9)
 C8 0.0330(13) 0.0190(11) 0.0127(10) -0.0029(8) -0.0028(9) 0.0090(9)
 C9 0.0343(13) 0.0143(10) 0.0161(10) 0.0010(8) 0.0101(9) 0.0044(9)
 C10 0.0225(11) 0.0157(10) 0.0195(11) -0.0002(8) 0.0094(9) 0.0027(8)
 C11 0.0176(10) 0.0135(10) 0.0203(11) -0.0039(8) 0.0044(8) -0.0040(8)
 C12 0.0156(10) 0.0146(10) 0.0204(11) -0.0019(8) 0.0015(8) -0.0051(8)
 C13 0.0153(10) 0.0176(10) 0.0222(11) 0.0017(9) 0.0028(9) -0.0018(8)
 C14 0.0153(10) 0.0214(11) 0.0315(13) -0.0035(10) 0.0051(9) -0.0015(9)
 C15 0.0154(11) 0.0244(12) 0.0424(15) 0.0025(11) -0.0044(10) 0.0025(9)
 C16 0.0268(13) 0.0397(15) 0.0276(13) 0.0081(11) -0.0108(11) -0.0029(11)
 C17 0.0233(12) 0.0330(13) 0.0200(12) -0.0031(10) -0.0008(9) -0.0050(10)
 C18 0.0203(10) 0.0108(9) 0.0143(10) -0.0020(8) 0.0048(8) 0.0028(8)
 C19 0.0284(12) 0.0091(10) 0.0212(11) 0.0003(8) 0.0082(9) 0.0013(8)
 C20 0.0203(11) 0.0175(10) 0.0208(11) -0.0007(9) 0.0072(9) 0.0050(8)
 Cl1 0.0318(3) 0.0110(2) 0.0205(2) 0.00496(18) 0.0105(2) 0.00252(19)
 Cl2 0.0166(2) 0.0161(2) 0.0115(2) -0.00010(17) 0.00285(18) 0.00122(17)
 N1 0.0151(8) 0.0089(8) 0.0144(8) 0.0002(6) 0.0044(7) 0.0005(6)
 N2 0.0127(8) 0.0116(8) 0.0119(8) 0.0000(6) 0.0024(7) 0.0021(6)
 Pd1 0.01320(8) 0.00825(8) 0.01051(8) 0.00108(5) 0.00319(5) 0.00148(5)

_geom_special_details
;
 All esds (except the esd in the dihedral angle between two l.s. planes)
 are estimated using the full covariance matrix.  The cell esds are taken
 into account individually in the estimation of esds in distances, angles
 and torsion angles; correlations between esds in cell parameters are only
 used when they are defined by crystal symmetry.  An approximate (isotropic)
 treatment of cell esds is used for estimating esds involving l.s. planes.
;
loop_
  _geom_bond_atom_site_label_1
  _geom_bond_atom_site_label_2
  _geom_bond_distance
  _geom_bond_site_symmetry_2
  _geom_bond_publ_flag
 C1 H1 0.9800 . ?
 C1 C2 1.531(3) . ?
 C1 C5 1.505(3) . ?
 C1 N1 1.545(2) . ?
 C2 H2A 0.9700 . ?
 C2 H2B 0.9700 . ?
 C2 C3 1.535(3) . ?
 C3 H3 0.9800 . ?
 C3 C4 1.502(3) . ?
 C3 N1 1.530(2) . ?
 C4 H4A 0.9700 . ?
 C4 H4B 0.9700 . ?
 C4 N2 1.488(2) . ?
 C5 C6 1.391(3) . ?
 C5 C10 1.397(3) . ?
 C6 H6 0.9300 . ?
 C6 C7 1.393(3) . ?
 C7 H7 0.9300 . ?
 C7 C8 1.381(3) . ?
 C8 H8 0.9300 . ?
 C8 C9 1.388(3) . ?
 C9 H9 0.9300 . ?
 C9 C10 1.387(3) . ?
 C10 H10 0.9300 . ?
 C11 H11A 0.9700 . ?
 C11 H11B 0.9700 . ?
 C11 C12 1.505(3) . ?
 C11 N1 1.503(2) . ?
 C12 C13 1.391(3) . ?
 C12 C17 1.392(3) . ?
 C13 H13 0.9300 . ?
 C13 C14 1.390(3) . ?
 C14 H14 0.9300 . ?
 C14 C15 1.375(3) . ?
 C15 H15 0.9300 . ?
 C15 C16 1.385(4) . ?
 C16 H16 0.9300 . ?
 C16 C17 1.388(4) . ?
 C17 H17 0.9300 . ?
 C18 H18 0.9800 . ?
 C18 C19 1.529(3) . ?
 C18 C20 1.520(3) . ?
 C18 N2 1.512(2) . ?
 C19 H19A 0.9600 . ?
 C19 H19B 0.9600 . ?
 C19 H19C 0.9600 . ?
 C20 H20A 0.9600 . ?
 C20 H20B 0.9600 . ?
 C20 H20C 0.9600 . ?
 Cl1 Pd1 2.3067(5) . ?
 Cl2 Pd1 2.3161(5) . ?
 N1 Pd1 2.0826(17) . ?
 N2 H2 0.84(3) . ?
 N2 Pd1 2.0756(17) . ?

loop_
  _geom_angle_atom_site_label_1
  _geom_angle_atom_site_label_2
  _geom_angle_atom_site_label_3
  _geom_angle
  _geom_angle_site_symmetry_1
  _geom_angle_site_symmetry_3
  _geom_angle_publ_flag
 C2 C1 H1 107.5 . . ?
 C2 C1 N1 89.30(14) . . ?
 C5 C1 H1 107.5 . . ?
 C5 C1 C2 120.63(17) . . ?
 C5 C1 N1 122.65(17) . . ?
 N1 C1 H1 107.5 . . ?
 C1 C2 H2A 114.2 . . ?
 C1 C2 H2B 114.2 . . ?
 C1 C2 C3 86.76(15) . . ?
 H2A C2 H2B 111.4 . . ?
 C3 C2 H2A 114.2 . . ?
 C3 C2 H2B 114.2 . . ?
 C2 C3 H3 110.6 . . ?
 C4 C3 C2 120.75(17) . . ?
 C4 C3 H3 110.6 . . ?
 C4 C3 N1 112.92(16) . . ?
 N1 C3 C2 89.70(14) . . ?
 N1 C3 H3 110.6 . . ?
 C3 C4 H4A 109.7 . . ?
 C3 C4 H4B 109.7 . . ?
 H4A C4 H4B 108.2 . . ?
 N2 C4 C3 109.88(16) . . ?
 N2 C4 H4A 109.7 . . ?
 N2 C4 H4B 109.7 . . ?
 C6 C5 C1 119.73(18) . . ?
 C6 C5 C10 118.72(19) . . ?
 C10 C5 C1 120.80(19) . . ?
 C5 C6 H6 119.6 . . ?
 C5 C6 C7 120.9(2) . . ?
 C7 C6 H6 119.6 . . ?
 C6 C7 H7 120.1 . . ?
 C8 C7 C6 119.7(2) . . ?
 C8 C7 H7 120.1 . . ?
 C7 C8 H8 120.0 . . ?
 C7 C8 C9 120.0(2) . . ?
 C9 C8 H8 120.0 . . ?
 C8 C9 H9 119.9 . . ?
 C10 C9 C8 120.2(2) . . ?
 C10 C9 H9 119.9 . . ?
 C5 C10 H10 119.8 . . ?
 C9 C10 C5 120.4(2) . . ?
 C9 C10 H10 119.8 . . ?
 H11A C11 H11B 108.0 . . ?
 C12 C11 H11A 109.4 . . ?
 C12 C11 H11B 109.4 . . ?
 N1 C11 H11A 109.4 . . ?
 N1 C11 H11B 109.4 . . ?
 N1 C11 C12 110.96(16) . . ?
 C13 C12 C11 121.06(19) . . ?
 C13 C12 C17 118.9(2) . . ?
 C17 C12 C11 119.9(2) . . ?
 C12 C13 H13 119.8 . . ?
 C14 C13 C12 120.4(2) . . ?
 C14 C13 H13 119.8 . . ?
 C13 C14 H14 119.8 . . ?
 C15 C14 C13 120.3(2) . . ?
 C15 C14 H14 119.8 . . ?
 C14 C15 H15 120.2 . . ?
 C14 C15 C16 119.6(2) . . ?
 C16 C15 H15 120.2 . . ?
 C15 C16 H16 119.7 . . ?
 C15 C16 C17 120.5(2) . . ?
 C17 C16 H16 119.7 . . ?
 C12 C17 H17 119.9 . . ?
 C16 C17 C12 120.1(2) . . ?
 C16 C17 H17 119.9 . . ?
 C19 C18 H18 107.1 . . ?
 C20 C18 H18 107.1 . . ?
 C20 C18 C19 112.10(18) . . ?
 N2 C18 H18 107.1 . . ?
 N2 C18 C19 111.32(16) . . ?
 N2 C18 C20 111.75(17) . . ?
 C18 C19 H19A 109.5 . . ?
 C18 C19 H19B 109.5 . . ?
 C18 C19 H19C 109.5 . . ?
 H19A C19 H19B 109.5 . . ?
 H19A C19 H19C 109.5 . . ?
 H19B C19 H19C 109.5 . . ?
 C18 C20 H20A 109.5 . . ?
 C18 C20 H20B 109.5 . . ?
 C18 C20 H20C 109.5 . . ?
 H20A C20 H20B 109.5 . . ?
 H20A C20 H20C 109.5 . . ?
 H20B C20 H20C 109.5 . . ?
 C1 N1 Pd1 117.42(12) . . ?
 C3 N1 C1 86.44(14) . . ?
 C3 N1 Pd1 106.96(11) . . ?
 C11 N1 C1 113.88(15) . . ?
 C11 N1 C3 114.54(15) . . ?
 C11 N1 Pd1 114.28(13) . . ?
 C4 N2 C18 112.58(15) . . ?
 C4 N2 H2 107.5(17) . . ?
 C4 N2 Pd1 107.43(12) . . ?
 C18 N2 H2 105.1(17) . . ?
 C18 N2 Pd1 119.25(13) . . ?
 Pd1 N2 H2 104.0(17) . . ?
 Cl1 Pd1 Cl2 88.022(18) . . ?
 N1 Pd1 Cl1 93.21(5) . . ?
 N1 Pd1 Cl2 177.52(5) . . ?
 N2 Pd1 Cl1 176.18(5) . . ?
 N2 Pd1 Cl2 93.29(5) . . ?
 N2 Pd1 N1 85.62(6) . . ?

loop_
  _geom_torsion_atom_site_label_1
  _geom_torsion_atom_site_label_2
  _geom_torsion_atom_site_label_3
  _geom_torsion_atom_site_label_4
  _geom_torsion
  _geom_torsion_site_symmetry_1
  _geom_torsion_site_symmetry_2
  _geom_torsion_site_symmetry_3
  _geom_torsion_site_symmetry_4
  _geom_torsion_publ_flag
 C1 C2 C3 C4 -137.80(18) . . . . ?
 C1 C2 C3 N1 -21.05(14) . . . . ?
 C1 C5 C6 C7 168.8(2) . . . . ?
 C1 C5 C10 C9 -169.47(19) . . . . ?
 C2 C1 C5 C6 13.3(3) . . . . ?
 C2 C1 C5 C10 -176.72(18) . . . . ?
 C2 C1 N1 C3 -20.92(14) . . . . ?
 C2 C1 N1 C11 -136.22(16) . . . . ?
 C2 C1 N1 Pd1 86.35(14) . . . . ?
 C2 C3 C4 N2 58.2(2) . . . . ?
 C2 C3 N1 C1 20.85(14) . . . . ?
 C2 C3 N1 C11 135.53(16) . . . . ?
 C2 C3 N1 Pd1 -96.75(13) . . . . ?
 C3 C4 N2 C18 173.79(16) . . . . ?
 C3 C4 N2 Pd1 40.55(18) . . . . ?
 C4 C3 N1 C1 144.43(17) . . . . ?
 C4 C3 N1 C11 -100.90(19) . . . . ?
 C4 C3 N1 Pd1 26.82(18) . . . . ?
 C5 C1 C2 C3 149.13(18) . . . . ?
 C5 C1 N1 C3 -147.59(19) . . . . ?
 C5 C1 N1 C11 97.1(2) . . . . ?
 C5 C1 N1 Pd1 -40.3(2) . . . . ?
 C5 C6 C7 C8 0.7(3) . . . . ?
 C6 C5 C10 C9 0.6(3) . . . . ?
 C6 C7 C8 C9 0.8(3) . . . . ?
 C7 C8 C9 C10 -1.6(3) . . . . ?
 C8 C9 C10 C5 0.9(3) . . . . ?
 C10 C5 C6 C7 -1.4(3) . . . . ?
 C11 C12 C13 C14 -174.12(19) . . . . ?
 C11 C12 C17 C16 174.7(2) . . . . ?
 C12 C11 N1 C1 152.72(17) . . . . ?
 C12 C11 N1 C3 55.4(2) . . . . ?
 C12 C11 N1 Pd1 -68.49(19) . . . . ?
 C12 C13 C14 C15 -1.2(3) . . . . ?
 C13 C12 C17 C16 -1.7(3) . . . . ?
 C13 C14 C15 C16 -0.4(4) . . . . ?
 C14 C15 C16 C17 0.9(4) . . . . ?
 C15 C16 C17 C12 0.2(4) . . . . ?
 C17 C12 C13 C14 2.2(3) . . . . ?
 C19 C18 N2 C4 59.9(2) . . . . ?
 C19 C18 N2 Pd1 -172.89(13) . . . . ?
 C20 C18 N2 C4 -66.3(2) . . . . ?
 C20 C18 N2 Pd1 60.9(2) . . . . ?
 N1 C1 C2 C3 20.83(14) . . . . ?
 N1 C1 C5 C6 124.6(2) . . . . ?
 N1 C1 C5 C10 -65.5(3) . . . . ?
 N1 C3 C4 N2 -45.9(2) . . . . ?
 N1 C11 C12 C13 78.6(2) . . . . ?
 N1 C11 C12 C17 -97.7(2) . . . . ?

_shelx_res_file
;
TITL AY1-069_Gaussian in P21/c #14
CELL 1.54184 10.257528 12.98993 14.970103 90 97.8307 90
ZERR 4 0.000108 0.000125 0.000158 0 0.001 0
LATT 1
SYMM -X,0.5+Y,0.5-Z

SFAC C H Cl N Pd
UNIT 80 104 8 8 4

L.S. 20 0 0
PLAN  4
REM reset to P21/c #14
BOND $H
MORE -1
CONF
fmap 2 53
acta
SHEL 7 0.82
REM <HKL>C:/Users/Akina/Desktop/SingleCrystalDatasets/olex2_AY1-069_Gaussian/A
REM Y1-069_Gaussian.hkl</HKL>

WGHT    0.021000    2.096000
FVAR       3.60362
C1    1    0.554405    0.236815    0.213716    11.00000    0.01544    0.01341 =
         0.01341   -0.00203    0.00704    0.00084
AFIX  13
H1    2    0.577347    0.275965    0.269607    11.00000   -1.20000
AFIX   0
C2    1    0.514212    0.128567    0.239799    11.00000    0.01758    0.01081 =
         0.01658    0.00007    0.00736    0.00173
AFIX  23
H2A   2    0.458925    0.092286    0.192224    11.00000   -1.20000
H2B   2    0.477930    0.125410    0.296282    11.00000   -1.20000
AFIX   0
C3    1    0.660730    0.100470    0.247785    11.00000    0.01755    0.01147 =
         0.01021    0.00037    0.00274    0.00121
AFIX  13
H3    2    0.704186    0.112120    0.309402    11.00000   -1.20000
AFIX   0
C4    1    0.703775   -0.000251    0.212063    11.00000    0.01630    0.01191 =
         0.01033    0.00122    0.00178    0.00139
AFIX  23
H4A   2    0.799062   -0.004597    0.221686    11.00000   -1.20000
H4B   2    0.669147   -0.056698    0.244141    11.00000   -1.20000
AFIX   0
C5    1    0.462076    0.302122    0.150641    11.00000    0.02033    0.01108 =
         0.01301   -0.00359    0.00566    0.00317
C6    1    0.330613    0.273789    0.130452    11.00000    0.02416    0.01255 =
         0.01625   -0.00178    0.00234   -0.00075
AFIX  43
H6    2    0.303890    0.209033    0.147269    11.00000   -1.20000
AFIX   0
C7    1    0.238418    0.341126    0.085370    11.00000    0.02310    0.02292 =
         0.02141   -0.00624   -0.00411    0.00266
AFIX  43
H7    2    0.150588    0.321641    0.072818    11.00000   -1.20000
AFIX   0
C8    1    0.277952    0.436904    0.059396    11.00000    0.03302    0.01895 =
         0.01273   -0.00287   -0.00278    0.00896
AFIX  43
H8    2    0.216491    0.482382    0.029964    11.00000   -1.20000
AFIX   0
C9    1    0.409375    0.465359    0.077186    11.00000    0.03433    0.01425 =
         0.01612    0.00102    0.01012    0.00438
AFIX  43
H9    2    0.436154    0.529225    0.058292    11.00000   -1.20000
AFIX   0
C10   1    0.500869    0.398817    0.123060    11.00000    0.02254    0.01572 =
         0.01953   -0.00023    0.00941    0.00268
AFIX  43
H10   2    0.588562    0.418695    0.135528    11.00000   -1.20000
AFIX   0
C11   1    0.803449    0.254781    0.219539    11.00000    0.01758    0.01349 =
         0.02025   -0.00390    0.00443   -0.00404
AFIX  23
H11A  2    0.792319    0.287914    0.276074    11.00000   -1.20000
H11B  2    0.813923    0.308137    0.175746    11.00000   -1.20000
AFIX   0
C12   1    0.924753    0.188369    0.232782    11.00000    0.01563    0.01455 =
         0.02037   -0.00189    0.00147   -0.00509
C13   1    0.985808    0.157195    0.159812    11.00000    0.01526    0.01755 =
         0.02220    0.00173    0.00283   -0.00185
AFIX  43
H13   2    0.956406    0.182596    0.102522    11.00000   -1.20000
AFIX   0
C14   1    1.090433    0.088357    0.171968    11.00000    0.01530    0.02141 =
         0.03149   -0.00354    0.00514   -0.00148
AFIX  43
H14   2    1.129583    0.066987    0.122620    11.00000   -1.20000
AFIX   0
C15   1    1.136359    0.051685    0.256557    11.00000    0.01539    0.02440 =
         0.04243    0.00246   -0.00435    0.00247
AFIX  43
H15   2    1.206024    0.005285    0.264468    11.00000   -1.20000
AFIX   0
C16   1    1.078301    0.084227    0.329923    11.00000    0.02683    0.03973 =
         0.02762    0.00811   -0.01084   -0.00288
AFIX  43
H16   2    1.110054    0.060257    0.387313    11.00000   -1.20000
AFIX   0
C17   1    0.973107    0.152330    0.318469    11.00000    0.02329    0.03303 =
         0.01996   -0.00310   -0.00081   -0.00496
AFIX  43
H17   2    0.934854    0.173925    0.368134    11.00000   -1.20000
AFIX   0
C18   1    0.707460   -0.103041    0.071599    11.00000    0.02034    0.01079 =
         0.01426   -0.00203    0.00483    0.00279
AFIX  13
H18   2    0.666803   -0.104690    0.008459    11.00000   -1.20000
AFIX   0
C19   1    0.666438   -0.201760    0.115944    11.00000    0.02844    0.00905 =
         0.02120    0.00031    0.00819    0.00133
AFIX 137
H19A  2    0.687006   -0.260168    0.081139    11.00000   -1.50000
H19B  2    0.573489   -0.200124    0.118646    11.00000   -1.50000
H19C  2    0.713064   -0.206964    0.175887    11.00000   -1.50000
AFIX   0
C20   1    0.855410   -0.097180    0.071537    11.00000    0.02028    0.01748 =
         0.02085   -0.00070    0.00718    0.00502
AFIX 137
H20A  2    0.899114   -0.102452    0.132286    11.00000   -1.50000
H20B  2    0.877467   -0.032691    0.046086    11.00000   -1.50000
H20C  2    0.883115   -0.152695    0.036200    11.00000   -1.50000
AFIX   0
CL1   3    0.717415    0.293891   -0.002210    11.00000    0.03185    0.01103 =
         0.02053    0.00496    0.01051    0.00252
CL2   3    0.662573    0.068816   -0.087978    11.00000    0.01657    0.01615 =
         0.01152   -0.00010    0.00285    0.00122
N1    4    0.683283    0.191852    0.187270    11.00000    0.01508    0.00895 =
         0.01438    0.00017    0.00443    0.00049
N2    4    0.655266   -0.008678    0.114007    11.00000    0.01272    0.01165 =
         0.01187   -0.00005    0.00243    0.00212
H2    2    0.573624   -0.017045    0.108542    11.00000    0.01451
PD1   5    0.677867    0.134683    0.056845    11.00000    0.01320    0.00825 =
         0.01051    0.00108    0.00319    0.00148
HKLF 4

REM  AY1-069_Gaussian in P21/c #14
REM R1 =  0.0202 for    3536 Fo > 4sig(Fo)  and  0.0220 for all    3745 data
REM    232 parameters refined using      0 restraints

END

WGHT      0.0208      2.1165

REM Highest difference peak  0.984,  deepest hole -0.500,  1-sigma level  0.065
Q1    1   0.7429  0.1219  0.0228  11.00000  0.05    0.98
Q2    1   0.7955  0.2813 -0.0138  11.00000  0.05    0.39
Q3    1   0.6198  0.2232  0.1937  11.00000  0.05    0.36
Q4    1   0.5012  0.2725  0.1824  11.00000  0.05    0.35
;
_shelx_res_checksum               86341
_shelx_hkl_file
;
   0   0  -1 127.957 50.0326   2
   0   0   1 159.784 55.7468  13
   0   0  -1 65.2651 43.1634  20
   0   0   2 75801.0 1069.52  13
   0   0  -2 78605.0 1117.73   3
   0   0  -2 78768.3 1021.85   2
   0   0   2 77358.6 655.980  12
   0   0  -2 75713.3 954.746  20
   0   0   3 249.503 157.796  13
   0   0  -3 8.44750 118.714   2
   0   0  -3 196.312 110.687  20
   0   0  -3 168.820 159.311   3
   0   0   4 274.741 76.8511  12
   0   0   4 640.551 223.223  13
   0   0  -4 288.796 184.136   3
   0   0  -4 219.368 148.282  20
   0   0  -5 103.796 154.376  20
   0   0   5 331.637 242.283  13
   0   0  -5-31.4076 215.645   3
   0   0   5 590.288 93.2537  12
   0   0  -6 251511. 3546.90   3
   0   0   6 251561. 3537.77  13
   0   0  -7 241.540 237.163   3
   0   0   7 6.33414 203.924  13
   0   0   8 121042. 2967.28  13
   0   0  -8 116151. 2874.19   3
   0   0  -9 168.378 282.539   3
   0   0   9-78.2098 247.754  13
   0   0 -10 39560.2 1962.71   3
   0   0  10 39035.7 1972.94  13
   0   0  11 202.367 286.311  13
   0   0 -11 996.116 444.367   7
   0   0 -11 549.198 313.727   3
   0   0 -11-160.717 246.978  17
   0   0 -12 11451.9 1185.17   7
   0   0  12 10013.2 1142.94  13
   0   0 -12 10412.8 1157.51  17
   0   0 -13 564.491 451.690   7
   0   0 -13 259.689 457.212  17
   0   0  13 658.611 378.135  13
   0   0 -14 35007.8 2091.06  17
   0   0 -14 32752.1 2029.45   7
   0   0 -15-232.773 306.766   9
   0   0 -15-57.3724 401.501  17
   0   0 -16 76905.2 2451.51   9
   0   0 -16 77526.2 2784.53  17
   0   0 -17-74.3201 288.426  17
   0   0 -17-455.357 234.039   9
   0   0 -18 52757.6 1351.12   9
   0   1   0 57.2064 62.5160  11
   0   1   0 30.9892 32.4862   1
   0  -1  -1 294485. 1417.79  12
   0   1  -1 302649. 2008.46  11
   0   1  -1 296412. 1665.39   2
   0   1   1 297578. 1240.18  13
   0  -1  -1 300298. 1890.51  20
   0  -1  -2 232714. 1958.00  20
   0  -1   2 232544. 1868.58  12
   0   1  -2 237775. 1536.11   3
   0   1   2 232813. 1708.76  13
   0   1  -2 234851. 1773.49   2
   0  -1   2 236815. 2035.58  13
   0  -1  -3 1122.30 200.383  20
   0  -1   3 1235.31 185.774  12
   0  -1   3 881.986 210.627  13
   0   1  -3 994.191 165.916   3
   0   1  -3 1140.14 177.704   2
   0   1   3 1257.69 196.955  13
   0  -1   4 14018.0 544.053  12
   0   1   4 13954.7 642.423  13
   0  -1   4 14848.0 722.695  13
   0  -1  -4 15497.2 789.825   3
   0   1  -4 13972.6 608.314   2
   0  -1  -4 12933.1 616.557  20
   0   1  -4 13552.2 600.272   3
   0   1  -5 50724.7 1309.64   2
   0  -1   5 46333.0 1046.23  12
   0  -1   5 50469.1 1483.44  13
   0   1   5 48234.8 1341.28  13
   0  -1  -5 46508.6 1276.28  20
   0   1  -5 51005.9 1329.13   3
   0  -1  -5 49862.5 1558.19   3
   0  -1  -6 150830. 2949.58   3
   0   1   6 146440. 2608.76  13
   0  -1   6 148579. 2834.26  13
   0  -1  -6 143110. 2460.74  20
   0  -1   6 141475. 1878.90  12
   0   1  -6 146150. 2507.25   3
   0   1  -6 145205. 2466.89   2
   0  -1   7 192422. 3516.31  13
   0   1  -7 192857. 3213.56   3
   0  -1  -7 191818. 3108.95  20
   0  -1  -7 196602. 3646.16   3
   0   1   7 188537. 3283.92  13
   0  -1  -8 9401.16 891.135   3
   0   1  -8 10373.3 820.335   3
   0  -1   8 9982.98 884.104  13
   0  -1  -8 10376.9 798.412  20
   0   1   8 10938.3 895.589  13
   0   1   9 35276.6 1699.00  13
   0   1  -9 32704.9 1561.68   3
   0  -1  -9 34348.8 1779.14   3
   0  -1   9 33015.2 1732.50  13
   0   1  10 611.710 298.062  13
   0  -1  10 587.748 350.136  13
   0   1 -10 1472.17 387.054   3
   0  -1 -10 1180.78 418.069   3
   0  -1 -11 13464.1 1281.64   3
   0   1 -11 13476.8 1219.78  17
   0   1 -11 15952.1 1187.03  16
   0  -1  11 13008.6 1259.39  13
   0   1 -11 13091.1 1194.04   7
   0  -1 -11 13787.8 1190.50  17
   0  -1 -11 14181.4 1233.79   7
   0   1  11 13194.9 1200.95  13
   0  -1 -12 112847. 3838.63   3
   0   1  12 117572. 3801.44  13
   0  -1 -12 117525. 3674.65  17
   0  -1 -12 122986. 3755.95   7
   0  -1  12 124843. 4088.00  13
   0   1 -12 117705. 3688.20   7
   0   1 -12 117668. 3727.74  17
   0  -1 -13 403.517 426.874   7
   0   1  13 703.825 425.842  13
   0  -1  13 829.532 424.201  13
   0  -1 -13 193.057 387.753  17
   0   1 -13 126.779 418.361  17
   0   1 -13 681.378 419.205   7
   0   1 -14 52518.0 2571.59  17
   0  -1 -14 52095.3 2531.36   7
   0  -1 -14 49921.2 2485.10  17
   0   1 -14 52049.1 2148.09   4
   0   1 -14 50343.4 2486.49   7
   0   1 -15 520.749 457.398  17
   0   1 -15 946.860 424.466   9
   0   1 -15 647.799 276.794   4
   0  -1 -15 1514.38 457.272   9
   0  -1 -15 1937.55 557.371  17
   0   1 -16 16790.7 1203.23   9
   0  -1 -16 13721.1 1200.83  17
   0   1 -16 15478.1 1248.81  17
   0  -1 -16 14409.1 1020.93   9
   0   1 -17 6305.41 728.672  17
   0  -1 -17 7510.99 802.119  17
   0  -1 -17 7439.33 634.460   9
   0   1 -17 7797.37 737.112   9
   0  -1 -18 157.192 225.887  17
   0   1 -18 112.139 196.082   9
   0  -2   0 27213.4 724.450  12
   0   2   0 27314.0 532.279   1
   0   2   0 26500.4 735.375  11
   0   2   1 165875. 1882.64  11
   0   2   1 168260. 1023.98   1
   0   2  -1 159469. 1642.39   1
   0   2  -1 167127. 1656.53   2
   0   2  -1 164102. 1904.08  11
   0  -2  -1 164379. 1645.07  12
   0  -2   1 159682. 1875.55  12
   0  -2  -2 1241.45 220.382  20
   0   2  -2 845.716 205.938  11
   0   2   2 1316.36 219.376  11
   0  -2   2 1267.09 197.549  13
   0   2  -2 992.001 201.792   1
   0   2  -2 1151.85 178.231   2
   0   2   2 1148.17 130.040  13
   0  -2   2 1533.45 229.078  12
   0  -2   3 82081.4 1535.09  13
   0  -2  -3 79925.2 1527.70  20
   0   2   3 75739.4 1163.72  13
   0   2  -3 78593.4 980.970   3
   0  -2   3 77070.7 1463.89  12
   0   2  -3 77460.6 1321.12   2
   0  -2   4 42292.6 1267.26  13
   0  -2  -4 41838.7 1386.34   3
   0   2   4 42313.9 1048.39  13
   0  -2   4 40450.9 1123.08  12
   0   2  -4 41474.4 1079.35   2
   0   2  -4 42767.6 918.390   3
   0  -2  -4 40732.6 1187.03  20
   0  -2  -5 163185. 2567.26  20
   0  -2  -5 166148. 3020.63   3
   0   2   5 155996. 2326.54  13
   0  -2   5 162584. 2332.18  12
   0   2  -5 162844. 2111.82   3
   0  -2   5 162256. 2787.77  13
   0   2  -5 166767. 2388.86   2
   0  -2   6 132311. 2754.22  13
   0   2  -6 131044. 2351.63   2
   0   2   6 134057. 2422.11  13
   0  -2  -6 130544. 2916.67   3
   0  -2  -6 131774. 2490.90  20
   0   2  -6 130254. 2159.48   3
   0  -2   6 126864. 2168.74  12
   0  -2  -7 228245. 4152.31   3
   0   2  -7 226276. 3390.55   2
   0   2  -7 226144. 3181.79   3
   0  -2   7 224939. 3924.77  13
   0  -2  -7 226301. 3532.24  20
   0   2   7 222345. 3459.82  13
   0   2  -8 11299.3 813.839   3
   0  -2  -8 13254.8 1092.73   3
   0  -2   8 12416.8 1025.82  13
   0  -2  -8 11862.9 886.931  20
   0   2   8 12471.2 911.551  13
   0  -2   9 17089.2 1302.53  13
   0  -2  -9 17608.4 1346.53   3
   0  -2  -9 17930.3 1146.18  20
   0   2   9 16122.2 1137.97  13
   0   2 -10 249.435 286.745   7
   0  -2 -10 595.378 326.400  14
   0   2  10 224.398 221.672  13
   0  -2 -10 980.920 365.509  17
   0   2 -10 333.751 329.182  17
   0  -2  10 147.876 296.498  13
   0  -2 -10 438.920 385.362   3
   0  -2 -10 953.446 407.971   7
   0   2 -11 71180.2 2748.34   7
   0   2 -11 71180.2 2783.29  17
   0   2 -11 74694.9 2601.22  16
   0   2  11 70823.7 2706.03  13
   0  -2 -11 73141.5 2743.98   7
   0  -2 -11 72826.5 2713.46  17
   0  -2 -11 68261.9 2974.63   3
   0  -2  11 70242.3 2999.19  13
   0  -2 -12 1938.70 626.368   3
   0   2 -12 1264.29 657.604   7
   0   2  12 1603.72 468.259  13
   0  -2 -12 2371.00 606.080  17
   0  -2  12 2200.28 612.137  13
   0   2 -12 971.458 443.751  16
   0   2 -12 1473.64 684.758  17
   0  -2 -12 1194.45 709.107   7
   0   2 -13 56810.1 2397.78  16
   0  -2 -13 53180.4 2546.09   7
   0   2 -13 52602.6 2525.48   7
   0  -2 -13 55923.7 2611.11  17
   0   2 -13 55815.9 2653.43  17
   0   2 -14 8952.31 937.678   4
   0  -2 -14 8895.54 1081.18  17
   0   2 -14 8217.37 1039.23  17
   0   2 -14 10690.7 1048.21  16
   0  -2 -14 9292.37 1095.39   7
   0  -2 -15 120557. 3035.43   9
   0   2 -15 117095. 3392.95   9
   0   2 -15 108930. 2978.71   4
   0   2 -15 121189. 3706.76  17
   0  -2 -15 117646. 3664.67  17
   0   2 -16 7243.57 696.133   4
   0   2 -16 5865.47 797.317  17
   0   2 -16 7523.24 816.371   9
   0  -2 -16 7388.48 888.367  17
   0  -2 -16 7305.48 699.180   9
   0   2 -17 5714.06 642.496   9
   0  -2 -17 5178.83 675.837  17
   0  -2 -18 10733.6 744.240  17
   0   2 -18 10407.1 676.716   9
   0   3   0 149.844 95.7259   1
   0   3   0 295.723 199.651  11
   0  -3   0-71.6365 173.703  12
   0   3  -1 75489.0 1288.72   1
   0   3   1 77595.2 914.492   1
   0  -3   1 76878.5 1558.95  12
   0   3   1 75712.3 1567.26  11
   0  -3  -1 76138.7 1404.37  12
   0   3  -1 74773.7 1551.34  11
   0   3   2 4168.77 196.802   1
   0  -3   2 4443.91 347.225  13
   0   3   2 4613.54 431.128  11
   0  -3  -2 5217.06 443.272  20
   0   3  -2 4358.13 361.805   2
   0   3  -2 5219.45 467.500  11
   0  -3   2 4093.78 405.078  12
   0   3   2 3923.25 182.891  13
   0   3  -2 4026.16 362.692   1
   0   3  -3 23620.9 1010.70  11
   0   3  -3 22856.8 809.720   2
   0   3   3 23877.6 979.436  11
   0  -3   3 23496.6 959.222  12
   0  -3  -3 23884.0 955.893  20
   0   3   3 22410.8 598.221  13
   0  -3   3 23865.1 899.369  13
   0  -3   4 93772.4 1976.73  12
   0  -3  -4 95385.7 2256.30   3
   0  -3  -4 94063.3 2000.35  20
   0   3   4 95607.6 1496.90  13
   0   3  -4 91814.4 1725.20   2
   0  -3   4 93099.5 1966.29  13
   0   3   4 94495.0 2090.74  11
   0  -3   5 9487.57 664.369  12
   0   3   5 8455.82 529.220  13
   0  -3   5 8789.68 688.552  13
   0  -3  -5 8953.06 678.608  20
   0   3  -5 7909.45 560.349   2
   0  -3  -5 8201.08 755.813   3
   0  -3   6 24476.2 1106.78  12
   0  -3  -6 26077.3 1207.55  20
   0   3  -6 25118.7 1057.46   2
   0   3   6 26425.1 1043.11  13
   0  -3   6 23497.0 1219.91  13
   0  -3  -6 26536.9 1417.40   3
   0   3  -6 26036.2 843.851   3
   0   3  -7 202986. 3271.23   2
   0  -3  -7 208750. 3615.38  20
   0  -3  -7 208216. 4210.18   3
   0  -3   7 208934. 3318.62  12
   0   3   7 208995. 3253.82  13
   0  -3   7 200588. 3863.15  13
   0  -3   8 62742.2 2329.67  13
   0  -3  -8 63636.7 2499.42   3
   0   3  -8 62291.0 1974.10   2
   0  -3  -8 61278.1 2103.89  20
   0   3   8 65515.5 2009.40  13
   0  -3   9 237773. 4905.88  13
   0  -3  -9 228640. 4281.70  20
   0   3   9 240149. 4210.18  13
   0  -3  10 718.975 427.015  13
   0  -3 -10-32.1454 230.446   7
   0  -3 -10-480.930 318.419  14
   0  -3 -10 98.4543 331.136   3
   0   3 -10 416.656 315.207  17
   0   3  10 246.033 211.980  13
   0   3 -10 303.052 301.054   7
   0   3 -10 360.882 310.763  16
   0  -3 -10 250.494 238.997  17
   0   3 -11 100589. 3359.59  17
   0  -3 -11 100478. 3192.53   7
   0  -3 -11 97957.5 3729.50   3
   0   3 -11 100724. 3248.60   7
   0  -3 -11 105136. 3262.81  17
   0  -3  11 98066.6 3609.08  13
   0   3 -11 102675. 3144.95  16
   0  -3 -11 105911. 3241.92  14
   0  -3 -12 25089.4 1692.32  17
   0  -3 -12 25522.1 1723.02   7
   0   3  12 26162.7 1984.42  11
   0  -3 -12 25157.2 1996.10   3
   0   3 -12 24589.9 1767.67  17
   0   3 -12 23080.8 1669.66   7
   0  -3  12 24284.1 1866.13  13
   0   3 -12 25139.5 1654.41  16
   0   3 -13 1374.22 542.047  17
   0   3 -13 1291.02 450.967   4
   0   3 -13 1941.33 516.373  16
   0  -3 -13 1251.18 544.699  17
   0  -3 -13 1037.40 476.218   7
   0   3 -14 63389.0 2529.67  16
   0  -3 -14 60946.8 2707.25  17
   0   3 -14 60810.7 2750.21  17
   0  -3 -14 63510.7 2695.21   7
   0   3 -14 61491.8 2430.11   4
   0   3 -15 4332.53 669.476  16
   0   3 -15 5920.16 753.376   4
   0  -3 -15 5620.50 867.726  17
   0   3 -15 5042.34 751.705   9
   0   3 -16 23851.0 1406.55   9
   0   3 -16 25101.3 1294.63   4
   0  -3 -16 23810.0 1507.90  17
   0  -3 -17 47149.3 1839.17  17
   0   3 -17 48450.3 1738.74   9
   0   3 -17 48142.1 1446.30   4
   0   3 -18 4884.37 464.581   9
   0  -3 -18 4139.75 459.184  17
   0  -4   0 267604. 1747.23  13
   0  -4   0 273468. 3241.05  12
   0   4   0 266254. 3309.43  11
   0  -4   1 22205.4 661.787  13
   0   4   1 21116.0 958.371  11
   0  -4   1 22388.6 985.516  12
   0   4   1 21773.1 586.841   1
   0  -4  -1 22545.1 918.848  12
   0   4  -1 22263.1 985.357  11
   0   4  -1 21565.1 787.877   1
   0   4   2 155528. 2667.98  11
   0   4  -2 154989. 2661.03  11
   0  -4   2 155621. 2653.21  12
   0   4  -2 150773. 2266.14   2
   0  -4   2 154670. 2068.77  13
   0   4   3 133578. 2610.39  11
   0  -4   3 130627. 2536.47  12
   0  -4  -3 138493. 2563.93  20
   0   4  -3 136842. 2642.77  11
   0   4  -3 132803. 2178.20   2
   0  -4   3 134147. 2219.30  13
   0   4   3 126973. 1094.92   1
   0   4   4 1580.02 143.067   1
   0   4   4 1293.26 354.744  11
   0  -4  -4 1113.86 366.008   3
   0   4   4 1588.18 191.948  13
   0   4  -4 1079.63 237.765   2
   0  -4   4 1009.54 303.077  12
   0  -4   4 1240.44 307.436  13
   0  -4  -4 1528.28 345.641  20
   0  -4   5 89971.8 2253.43  13
   0  -4   5 88055.4 2246.08  12
   0  -4  -5 89509.3 2566.32   3
   0   4   5 92869.5 2434.58  11
   0   4   5 89521.7 1587.30  13
   0   4  -5 90959.7 1980.47   2
   0  -4  -5 91522.9 2323.34  20
   0   4   6 87331.9 1812.65  13
   0   4   6 83791.3 2496.01  11
   0  -4  -6 90804.7 2441.33  20
   0   4  -6 88395.4 2074.76   2
   0  -4   6 90440.5 2466.14  13
   0  -4   6 90761.2 2368.65  12
   0  -4  -6 86808.8 2699.10   3
   0  -4   7 2044.17 385.619  12
   0  -4   7 2274.29 476.372  13
   0  -4  -7 2281.69 492.151   3
   0  -4  -7 2704.07 470.127  20
   0   4   7 2487.73 501.977  11
   0   4  -7 2578.54 410.986   2
   0   4   7 3340.49 427.998  13
   0   4  -8 268757. 4149.33   2
   0  -4  -8 266732. 5409.61   3
   0  -4  -8 272441. 4709.70  20
   0   4   8 267721. 5092.73  11
   0  -4   8 270118. 4983.70  13
   0   4   9 49260.2 2354.02  11
   0  -4   9 49817.2 2308.66  13
   0  -4  -9 45768.7 2024.57  20
   0  -4  -9 48520.9 2445.36   3
   0   4 -10 208564. 4737.33  17
   0   4  10 215704. 5228.92  11
   0  -4 -10 217888. 4468.43  14
   0  -4 -10 212790. 4395.10   7
   0  -4  10 219397. 5154.62  13
   0   4 -10 212233. 4480.82  16
   0  -4 -10 222661. 4551.81  17
   0  -4 -10 210840. 5377.87   3
   0  -4 -11 5899.41 820.344   7
   0  -4 -11 5009.53 744.210  14
   0  -4 -11 6308.36 1022.24   3
   0   4 -11 6647.13 956.390  17
   0   4  11 5808.33 939.182  11
   0  -4  11 5761.63 929.950  13
   0   4 -11 4255.84 722.591   7
   0  -4 -11 6498.91 855.742  17
   0   4 -11 6224.82 894.675  16
   0  -4  12 1244.01 530.318  13
   0   4 -12 414.006 499.755  17
   0   4  12 404.865 345.686  11
   0  -4 -12 442.005 385.282  17
   0  -4 -12 699.188 507.049   7
   0  -4 -12 1557.46 640.094   3
   0   4 -12 1627.48 671.876  16
   0   4 -12 786.960 574.122   4
   0   4 -13 535.238 477.271  17
   0   4 -13 1864.41 556.805  16
   0  -4 -13 734.160 449.575  17
   0  -4 -13 2436.64 593.503   7
   0   4 -13 2316.54 545.306   4
   0   4 -14 402.116 371.509   4
   0   4 -14 819.851 416.112   9
   0  -4 -14 257.295 375.878  17
   0  -4 -14 561.763 378.787   7
   0   4 -14 903.061 431.034  16
   0   4 -15 896.455 394.697  16
   0  -4 -15 1119.35 468.578  17
   0   4 -15 688.752 384.353   9
   0   4 -15 1449.42 451.268   4
   0  -4 -16 52004.8 2154.58  17
   0   4 -16 50760.7 1823.86   4
   0   4 -16 52200.7 1902.92  16
   0   4 -16 54281.8 2032.26   9
   0   4 -17 1164.76 329.782   9
   0   4 -17 1240.75 279.742   4
   0  -4 -17 1231.60 388.566  17
   0   5   0 69.5800 213.150  11
   0   5   0 45.4064 103.937   1
   0  -5   0 42.1293 63.3446  13
   0  -5   0 129.052 215.529  12
   0   5   1 238107. 3611.43  11
   0  -5  -1 237319. 3358.75  12
   0  -5   1 235289. 2279.95  13
   0   5  -1 233534. 3566.95  11
   0   5  -1 228999. 3179.63   2
   0  -5   1 243253. 3608.51  12
   0   5   1 226788. 2159.94   1
   0   5   2 164276. 3087.40  11
   0  -5   2 165734. 2282.98  13
   0   5  -2 156531. 2619.02   2
   0  -5   2 153059. 1257.42   3
   0  -5   2 168452. 3106.49  12
   0   5   2 156961. 1471.59   1
   0   5  -2 160812. 3061.59  11
   0   5  -3 196020. 2972.51   2
   0  -5  -3 207834. 3512.66  20
   0   5   3 201266. 3538.01  11
   0   5  -3 194493. 3496.39  11
   0  -5   3 199183. 2848.09  13
   0  -5  -3 208612. 3530.46   3
   0  -5   3 204865. 3519.99  12
   0  -5   4 298504. 4456.86  12
   0   5  -4 297375. 4557.33  11
   0  -5  -4 302182. 4633.68   3
   0   5   4 311490. 4610.17  11
   0  -5  -4 311296. 4484.87  20
   0   5  -4 301327. 3746.64   2
   0  -5   4 307049. 3942.11  13
   0  -5   5 2658.89 440.545  13
   0   5   5 2530.23 490.434  11
   0   5  -5 2527.18 395.496   2
   0  -5  -5 1479.36 419.541   3
   0  -5   5 2002.87 441.469  12
   0  -5  -5 2136.77 433.560  20
   0  -5  -6 60596.8 2183.76  20
   0   5   6 59713.9 2271.10  11
   0  -5  -6 63169.7 2414.26   3
   0   5  -6 59015.4 1797.82   2
   0  -5   6 61311.5 2149.63  12
   0  -5   6 56847.1 2051.65  13
   0  -5  -7 5500.40 716.310  20
   0  -5  -7 5543.03 804.114   3
   0   5  -7 5923.43 613.332   2
   0  -5   7 5636.30 727.333  13
   0   5   7 5941.38 792.982  11
   0  -5  -8 932.306 325.455  20
   0  -5  -8 806.019 477.043   3
   0  -5   8 445.312 354.892  13
   0   5  -8 289.411 185.734   2
   0   5   8 693.783 405.868  11
   0   5  -9 39323.8 1922.65  16
   0  -5  -9 38856.7 2274.68   3
   0   5   9 36025.5 2125.83  11
   0   5  -9 38636.9 2003.67  17
   0  -5  -9 36887.8 1782.86  14
   0  -5  -9 39112.6 1875.43  17
   0  -5   9 39810.6 2129.38  13
   0  -5  -9 41255.9 2068.02  20
   0  -5 -10 39403.1 1988.64  17
   0   5 -10 40997.9 2142.57  17
   0   5 -10 41148.9 2070.01  16
   0  -5 -10 39020.3 1931.32  14
   0  -5 -10 37902.7 2362.45   3
   0  -5 -10 42684.6 1953.90   7
   0  -5  10 40458.8 2279.46  13
   0   5  10 38735.3 2315.66  11
   0   5 -11 2795.88 723.574  17
   0  -5  11 3412.32 712.465  13
   0   5  11 1988.33 580.348  11
   0  -5 -11 3665.33 747.474   7
   0  -5 -11 3670.88 685.407  17
   0  -5 -11 4138.16 762.908  14
   0   5 -11 3266.13 737.308  16
   0   5 -11 2991.95 675.458   4
   0  -5 -11 3393.52 858.792   3
   0   5 -12 40954.6 2175.92  16
   0  -5 -12 43373.5 2213.59  17
   0  -5 -12 39236.4 2010.63   7
   0   5 -12 42547.0 2149.64   4
   0  -5 -13 48749.4 2236.02   7
   0  -5 -13 47581.0 2344.06  17
   0   5 -13 47583.2 2320.81  16
   0   5 -13 46931.7 2219.75   4
   0   5 -13 42046.9 2099.88   9
   0   5 -14 8409.69 953.916   9
   0  -5 -14 7970.78 986.704  17
   0   5 -14 8792.94 969.805  16
   0   5 -14 9012.46 960.922   4
   0  -5 -15 16749.8 1315.65  17
   0   5 -15 17197.1 1201.08   4
   0   5 -15 17920.3 1260.30   9
   0   5 -15 18310.4 1302.10  16
   0   5 -16 11537.7 902.564  16
   0   5 -16 13396.9 984.347   9
   0   5 -16 11282.2 856.593   4
   0  -5 -16 10398.7 940.261  17
   0   5 -17 5301.24 478.520   4
   0  -5 -17 5269.03 578.049  17
   0   5 -17 5588.48 558.394   9
   0  -6   0 312.164 189.240   3
   0   6   0 541.202 314.294  11
   0  -6   0 35.5466 220.932  12
   0   6   1 89348.2 2457.41  11
   0   6  -1 90510.7 2488.35  11
   0  -6   1 91868.2 1580.22   3
   0  -6  -1 93008.4 2136.44   3
   0  -6   1 94454.2 2507.26  12
   0   6  -1 84746.3 2160.43   2
   0  -6   1 92166.6 1449.50  13
   0  -6  -2 10414.2 885.041  20
   0  -6   2 7779.16 519.761  13
   0   6   2 8025.53 787.053  11
   0   6  -2 6315.72 680.637  11
   0  -6   2 8459.71 799.852  12
   0   6  -2 7226.50 645.068   2
   0  -6  -2 9335.24 765.340   3
   0  -6   3 280554. 4620.22  12
   0  -6  -3 268460. 4300.75   3
   0   6  -3 263841. 3812.53   2
   0   6   3 273756. 4538.77  11
   0  -6   3 274786. 3477.84  13
   0   6  -3 262383. 4464.21  11
   0  -6  -3 279713. 4531.05  20
   0  -6   4 1860.39 472.495  12
   0   6   4 2029.77 449.656  11
   0  -6  -4 1762.53 446.173  20
   0   6  -4 2156.18 477.521  11
   0  -6  -4 959.608 388.547   3
   0   6  -4 1645.73 337.953   2
   0  -6   4 1314.03 314.758  13
   0   6   5 129890. 3430.94  11
   0  -6  -5 136166. 3537.77   3
   0   6  -5 131361. 2775.37   2
   0  -6   5 129900. 2919.51  13
   0  -6  -5 134406. 3377.45  20
   0  -6   5 125714. 3289.81  12
   0   6   6 5325.43 754.000  11
   0   6  -6 5879.78 623.687   2
   0  -6  -6 6914.19 811.494  20
   0  -6  -6 5530.83 772.391   3
   0  -6   6 6776.92 746.000  13
   0  -6  -7 21668.0 1587.09   3
   0   6   7 23538.8 1640.76  11
   0  -6  -7 23601.7 1549.21  20
   0  -6   7 24839.0 1515.97  13
   0   6   8 8160.00 1035.77  11
   0  -6   8 7903.29 924.747  13
   0   6  -8 6674.27 784.533  16
   0  -6  -8 7025.58 804.523  17
   0   6  -8 7962.59 849.239   4
   0  -6  -8 7240.38 906.653  20
   0  -6  -8 5911.84 945.909   3
   0   6  -9-7.10722 177.860  16
   0  -6  -9 1726.77 494.185  20
   0  -6  -9 527.834 283.966  17
   0  -6  -9 1523.91 553.830   3
   0  -6   9 674.004 368.621  13
   0   6  -9 672.710 288.923   4
   0   6   9 963.814 459.991  11
   0  -6  -9 112.261 265.476  14
   0  -6   9 569.475 321.510  18
   0   6  10 8936.60 1200.57  11
   0  -6 -10 8931.12 943.296  14
   0  -6 -10 10714.9 1088.97  17
   0  -6  10 12467.9 1283.18  13
   0   6 -10 8632.65 947.003   4
   0   6 -10 9923.83 1064.44  16
   0  -6 -10 9393.76 1265.58   3
   0   6 -11 70191.3 2841.46  16
   0  -6 -11 72126.4 2691.93  14
   0   6 -11 72000.9 2775.40   4
   0   6  11 74750.0 3426.50  11
   0  -6 -11 73378.7 2836.72  17
   0  -6 -11 72763.5 3500.98   3
   0  -6  11 69037.2 3156.63  13
   0  -6 -12 13665.6 1263.21  17
   0   6 -12 11628.8 1201.17  16
   0   6 -12 13454.2 1239.51   4
   0   6 -12 11410.2 1125.97   9
   0   6 -13 57031.7 2411.71   4
   0   6 -13 54602.3 2490.58  16
   0   6 -13 55729.4 2331.39   9
   0  -6 -13 56139.6 2504.36  17
   0   6 -14-53.2911 367.218  16
   0  -6 -14-225.883 354.929  17
   0   6 -14-263.641 344.027   4
   0   6 -14 344.943 314.800   9
   0  -6 -15 35333.3 1783.77  17
   0   6 -15 35410.3 1646.81   4
   0   6 -15 35644.0 1743.48  16
   0   6 -15 35068.0 1630.91   9
   0   6 -16 8691.56 730.325   9
   0   6 -16 8320.62 745.463  16
   0   6 -16 9801.22 757.669   4
   0  -6 -16 8555.20 812.924  17
   0  -6 -17 4778.20 500.023  17
   0   6 -17 4752.80 442.377   9
   0   7   0 61.0322 247.624  11
   0   7   1 205374. 4137.46  11
   0  -7  -1 222442. 3534.96   3
   0  -7   1 218761. 4226.77  12
   0   7  -1 213706. 3808.86   2
   0   7  -1 215493. 4249.46  11
   0  -7  -2 3260.47 532.990   3
   0   7  -2 2690.11 448.815   2
   0  -7   2 2896.57 549.177  12
   0   7  -2 2814.74 552.993  11
   0  -7  -2 3384.11 571.718  20
   0   7   2 1851.36 434.874  11
   0  -7  -3 95315.5 2735.01   3
   0   7  -3 89025.9 2441.65   2
   0  -7   3 94383.3 2944.95  12
   0   7  -3 94660.5 2945.14  11
   0  -7  -3 95445.3 2915.25  20
   0   7   3 96211.7 2934.04  11
   0  -7  -4 2924.30 553.635   3
   0   7  -4 3037.20 588.779  11
   0   7  -4 3939.57 549.563   2
   0   7   4 4150.57 664.362  11
   0  -7  -4 3739.28 629.286  20
   0  -7   4 2052.88 504.071  12
   0  -7  -5 12198.8 1125.41   3
   0   7   5 12292.3 1144.02  11
   0   7  -5 11982.6 911.830   2
   0  -7   5 11777.3 908.986  13
   0  -7  -5 13236.2 1164.37  20
   0  -7  -6 2191.82 548.311   3
   0  -7  -6 4198.42 688.864  20
   0  -7   6 2853.90 488.674  13
   0   7   6 3175.22 651.706  11
   0   7   7 1463.19 437.383  11
   0   7  -7 1465.66 404.634   4
   0  -7   7 1056.68 348.310  18
   0  -7  -7 1879.78 508.467  20
   0   7  -7 2242.56 502.368  16
   0  -7  -7 2008.55 491.807  17
   0  -7   7 1173.98 387.926  13
   0  -7  -7 1728.87 587.830   3
   0   7  -8 195.803 329.832  16
   0  -7   8-422.031 322.244  13
   0  -7  -8-370.389 275.144  14
   0  -7  -8 256.810 285.710  17
   0  -7  -8-551.500 377.421   3
   0  -7  -8 216.200 257.162  20
   0   7   8 559.775 400.641  11
   0  -7   8 369.922 237.143  18
   0   7  -8-45.8004 202.813   4
   0  -7  -9 65216.6 2891.95  20
   0  -7   9 61081.4 2749.42  13
   0  -7  -9 59203.4 2478.36  17
   0  -7  -9 53687.9 2896.91   3
   0  -7   9 59379.2 2313.76  18
   0  -7  -9 60885.2 2325.33  14
   0   7  -9 60601.1 2483.17   4
   0   7   9 60026.6 3005.41  11
   0   7  -9 60251.5 2537.15  16
   0  -7 -10 14049.6 1171.07  14
   0   7 -10 13775.7 1234.67   4
   0   7 -10 13396.3 1267.97  16
   0  -7  10 15347.0 1425.10  13
   0  -7 -10 13676.3 1249.39  17
   0   7  10 12954.7 1416.15  11
   0  -7 -10 17013.7 1690.05   3
   0   7 -10 15261.1 1220.42   9
   0  -7  10 13440.2 1139.04  18
   0   7 -11 89804.7 3127.07   4
   0   7 -11 89147.9 3235.42  16
   0   7 -11 90842.6 2947.92   9
   0  -7 -11 88094.8 3109.88  17
   0  -7 -11 92542.2 2948.84  14
   0   7 -12 3401.94 672.462   4
   0   7 -12 2360.49 523.970   9
   0  -7 -12 2782.47 631.784  17
   0   7 -12 2272.95 637.157  16
   0   7 -13 935.418 398.775   4
   0   7 -13 394.944 307.565   9
   0   7 -13 616.029 439.370  16
   0  -7 -13 51.2094 318.968  17
   0   7 -14 14605.3 1088.17   9
   0   7 -14 16472.4 1280.15  16
   0   7 -14 14673.6 1128.12   4
   0  -7 -14 17234.2 1295.36  17
   0  -7 -15 55472.9 2095.72  17
   0   7 -15 57484.5 2087.15  16
   0   7 -15 55094.5 1838.11   9
   0   7 -15 57968.9 1964.83   4
   0   7 -16 9139.27 680.725   4
   0   7 -16 9397.88 734.079  16
   0  -7 -16 11233.5 842.506  17
   0   7 -16 9482.77 665.866   9
   0   8   0 31634.5 1788.42  11
   0   8   0 32571.0 1649.56   2
   0  -8  -1 14054.4 1192.48  20
   0   8   1 12765.2 1159.99  11
   0   8  -1 13538.7 1179.70  11
   0   8  -1 16778.1 1179.15   2
   0  -8  -2 15846.4 1288.94  20
   0   8  -2 15751.8 1123.62   2
   0   8   2 14844.0 1240.71  11
   0   8  -2 15107.3 1259.13  11
   0  -8  -2 12781.9 1000.18   3
   0  -8  -3 75112.2 2822.98  20
   0   8   3 71607.7 2759.39  11
   0   8  -3 70847.4 2755.03  11
   0   8  -3 72626.3 2394.74   2
   0  -8  -3 71658.9 2478.77   3
   0   8   4 10155.3 1076.87  11
   0  -8  -4 10275.0 1098.79  20
   0  -8  -4 10218.6 1029.66   3
   0   8  -4 10618.3 919.401   2
   0   8  -4 10992.0 1134.58  11
   0  -8  -5 12119.1 1180.03   3
   0   8   5 12577.4 1257.47  11
   0  -8   5 14340.4 1130.13  18
   0  -8  -5 13583.9 1298.76  20
   0  -8  -5 13880.7 1162.71  17
   0   8   6 38738.1 2256.40  11
   0  -8  -6 40438.0 1983.80  17
   0  -8   6 40545.4 1723.90  10
   0  -8  -6 44169.4 2354.78  20
   0  -8  -6 43612.1 2025.30   6
   0  -8   6 42242.3 1964.43  18
   0  -8  -6 39417.1 2223.44   3
   0   8  -6 42071.0 1864.44   4
   0   8  -6 39559.8 1880.83  16
   0  -8   7 3086.25 484.440  10
   0  -8  -7 2033.39 611.267   3
   0  -8  -7 2891.97 596.722  17
   0   8   7 4147.32 799.740  11
   0  -8  -7 2611.45 629.857  20
   0   8  -7 2360.26 464.200   4
   0  -8  -7 2831.17 565.940   6
   0   8  -7 2772.03 618.551  16
   0  -8   7 1672.23 462.390  18
   0   8  -8 81328.2 2811.28   4
   0  -8   8 74198.1 2675.77  18
   0   8  -8 80404.8 2916.21  16
   0  -8  -8 79311.2 3307.15  20
   0  -8  -8 77119.4 2850.72  17
   0   8   8 82338.5 3501.41  11
   0  -8  -8 76555.2 3399.96   3
   0   8  -9-463.068 449.974  16
   0   8  -9 53.7905 359.329   4
   0  -8   9 269.678 314.514  18
   0   8   9-249.841 293.562  11
   0  -8  -9 716.501 421.318   3
   0  -8  -9 382.411 336.780  17
   0  -8  -9 1089.04 441.086  20
   0  -8 -10 99594.3 3307.67  17
   0   8 -10 97773.9 2913.15   9
   0   8 -10 107901. 3349.04   4
   0  -8  10 103913. 3130.58  18
   0   8 -10 104195. 3471.46  16
   0  -8 -10 104231. 2995.64  14
   0   8 -11 13512.4 1288.16  16
   0   8 -11 15257.1 1165.56   9
   0   8 -11 14448.3 1249.23   4
   0  -8 -11 14314.9 1280.89  17
   0   8 -12 77194.7 2496.17   9
   0   8 -12 82292.0 3003.22  16
   0   8 -12 84150.2 2874.13   4
   0  -8 -12 84742.9 2941.21  17
   0  -8 -13 31883.8 1764.16  17
   0   8 -13 32837.6 1833.25  16
   0   8 -13 33884.6 1723.54   4
   0   8 -13 33028.3 1559.22   9
   0   8 -14 1847.06 471.035  16
   0   8 -14 1681.80 434.772   4
   0   8 -14 1998.77 405.077   9
   0  -8 -14 2277.69 485.154  17
   0   8 -15 8348.34 762.064  16
   0   8 -15 9867.21 767.710   4
   0  -8 -15 8172.10 769.542  17
   0   8 -15 7528.46 587.047   9
   0   8 -16 24632.7 1004.75  16
   0   8 -16 24274.8 940.500   4
   0  -8 -16 23294.6 1015.58  17
   0  -9   0 61.3527 233.996  10
   0   9   0-496.398 344.256  11
   0   9   0-955.023 340.981   2
   0  -9   0 371.726 322.411  18
   0   9   1 2905.12 584.480   2
   0  -9   1 2688.71 479.901  10
   0   9  -1 2091.33 521.620  11
   0  -9   1 2355.95 482.347  18
   0  -9  -1 2535.11 612.585  20
   0   9   1 982.311 435.266  11
   0   9  -1 1964.99 458.068   2
   0  -9  -1 1608.18 408.789  10
   0   9  -2 94224.6 3350.88  11
   0  -9  -2 97970.8 2800.17  10
   0   9  -2 95307.8 2974.66   2
   0  -9  -2 98999.6 3446.54  20
   0   9   2 96317.7 3393.07  11
   0  -9   2 93324.1 2968.06  18
   0  -9   2 98939.1 2788.28  10
   0   9  -3-218.264 210.141   2
   0  -9  -3 761.745 406.442  20
   0   9   3 318.427 272.302  11
   0  -9  -3 401.861 263.210  10
   0   9  -3 195.979 275.887  11
   0   9   3-109.182 159.399  15
   0  -9   3-312.478 275.791  18
   0  -9   3-79.5076 276.830  10
   0   9   4 260186. 5777.18  11
   0   9  -4 246061. 5727.70  11
   0  -9   4 267730. 4632.10  10
   0  -9  -4 258639. 4745.22  10
   0  -9   4 263493. 5080.97  18
   0  -9  -4 253969. 4980.32  17
   0  -9  -4 252042. 5158.08   3
   0  -9  -4 256126. 5781.01  20
   0  -9  -5 1079.90 491.153  20
   0   9  -5 640.035 368.365  16
   0  -9  -5 705.313 313.011   3
   0   9  -5 1409.96 407.529   4
   0  -9  -5 939.118 444.064  10
   0  -9   5 953.444 231.324  10
   0  -9   5 1277.23 460.587  18
   0  -9  -5 221.278 262.346  17
   0   9   5 1581.69 494.590  11
   0  -9  -6 84769.0 3019.55  17
   0  -9  -6 82417.1 3315.01   3
   0  -9   6 92038.6 3068.57  18
   0   9  -6 87405.3 2882.20  16
   0  -9  -6 92127.8 3047.93   6
   0   9   6 89448.6 3562.77  11
   0  -9  -6 91008.1 2851.94  10
   0  -9  -6 91254.8 3605.41  20
   0   9  -6 88006.5 2743.29   4
   0  -9   6 87369.5 2680.68  10
   0   9  -7 49111.6 2270.05  16
   0  -9   7 46061.7 2191.00  18
   0  -9  -7 45128.0 2593.62   3
   0  -9   7 47374.3 1962.31  10
   0   9  -7 46997.8 2105.39   4
   0  -9  -7 49982.8 2289.81   6
   0  -9  -7 47992.2 2301.53  17
   0   9   7 46238.9 2639.61  11
   0  -9  -7 49465.5 2699.85  20
   0  -9  -8 2869.12 679.776   3
   0  -9  -8 1987.84 532.773   6
   0  -9   8 1391.48 518.507  18
   0   9   8 3309.73 805.791  11
   0   9  -8 2077.68 546.774  16
   0  -9  -8 1235.21 483.442  20
   0   9  -8 931.356 436.239   4
   0  -9  -8 2091.07 557.599  17
   0   9  -9 18311.3 1204.94  15
   0  -9  -9 16710.2 1364.68  17
   0   9  -9 17830.4 1358.94   4
   0  -9   9 17336.7 1348.88  18
   0   9  -9 17798.6 1452.73  16
   0  -9  10 22137.3 1442.18  18
   0   9 -10 23625.8 1557.33   4
   0  -9 -10 24137.1 1627.73  17
   0   9 -10 22022.8 1595.17  16
   0   9 -11 17455.8 1413.02  16
   0   9 -11 17857.9 1346.21   4
   0  -9 -11 17440.9 1379.21  17
   0  -9 -12 70037.8 2559.17  17
   0   9 -12 66790.8 2570.70  16
   0   9 -12 63781.3 2353.53   4
   0   9 -13 3441.15 594.582  16
   0   9 -13 2989.15 532.404   4
   0  -9 -13 3083.03 578.295  17
   0   9 -14 22950.8 1180.66   4
   0   9 -14 21320.6 1229.15  16
   0  -9 -14 20339.3 1192.98  17
   0   9 -15 148.155 164.600   4
   0  -9 -15 386.017 216.746  17
   0   9 -15 588.160 253.666  16
   0 -10   0 1294.78 452.714  20
   0  10   0 1044.98 389.374   2
   0 -10   0 1126.70 382.422  10
   0  10   0 1020.48 500.036  11
   0 -10  -1 9341.56 938.468  10
   0 -10   1 8210.20 980.685  18
   0 -10  -1 9984.29 1174.91  20
   0 -10   1 8948.05 1111.67  20
   0 -10   1 8649.53 908.926  10
   0  10  -1 8203.33 956.656   2
   0  10   1 10051.4 1188.87  11
   0  10  -1 7463.40 1031.03  11
   0  10   1 8281.24 965.125   2
   0  10   1 9553.52 883.656  15
   0  10   2 7790.87 1058.15  11
   0 -10  -2 9530.20 951.969  10
   0  10  -2 9113.13 1150.83  11
   0 -10   2 9062.18 991.907  18
   0  10   2 9501.97 871.386  15
   0 -10  -2 9739.11 1195.79  20
   0  10   2 7824.27 999.304   2
   0 -10   2 8974.70 911.418  10
   0 -10   2 9065.13 864.416   8
   0 -10   3 112097. 3187.72  10
   0 -10   3 110747. 3047.46   8
   0  10   3 104075. 2803.72  15
   0 -10  -3 108634. 3947.34  20
   0  10   3 109460. 3923.75  11
   0 -10  -3 108781. 3231.03  10
   0 -10   3 107876. 3418.66  18
   0  10  -3 104335. 3850.35  11
   0 -10   4-23.3059 490.075  18
   0 -10  -4 188.172 284.846  20
   0 -10  -4 396.359 308.031  10
   0 -10  -4 179.673 434.736  17
   0  10   4 341.145 354.296  11
   0 -10   4 366.343 421.775  10
   0 -10  -5 152791. 4104.64  17
   0  10  -5 162624. 3654.60   4
   0  10  -5 158959. 3771.22  16
   0 -10  -5 163818. 4231.00   6
   0 -10   5 162946. 3835.95  10
   0  10   5 165381. 4962.34  11
   0 -10  -5 165928. 4997.61  20
   0 -10   5 159634. 4196.17  18
   0 -10  -5 156222. 3938.75  10
   0 -10  -6 62080.2 2601.01   6
   0  10  -6 58796.2 2400.32  16
   0 -10   6 60067.9 2319.94  10
   0 -10   6 57464.2 2530.29  18
   0  10   6 60473.8 3065.27  11
   0 -10  -6 56044.8 2518.10  17
   0 -10  -6 57580.4 3002.45  20
   0  10  -6 55871.0 2213.58   4
   0 -10   7 9567.26 1068.15  18
   0  10  -7 8607.23 913.820   4
   0 -10  -7 10116.0 1052.58   6
   0 -10   7 8465.46 880.608  10
   0 -10  -7 10758.8 1139.64  17
   0  10  -7 9829.27 1048.66  16
   0 -10  -8 97763.7 3088.92   6
   0  10  -8 96757.5 3009.78   4
   0 -10   8 100372. 2822.02  10
   0 -10   8 92997.9 3156.68  18
   0 -10  -8 94484.8 3210.38  17
   0  10  -8 98744.3 3251.07  16
   0  10  -8 94300.8 2806.51  15
   0  10  -9 4746.65 734.286   4
   0 -10   9 5941.17 834.838  18
   0  10  -9 6294.41 876.145  16
   0 -10  -9 5146.13 814.099  17
   0  10  -9 5950.54 692.368  15
   0  10 -10 38438.2 1984.03  16
   0  10 -10 41858.1 1949.73   4
   0 -10 -10 42087.9 2051.42  17
   0 -10  10 36671.4 1802.65  18
   0  10 -11 28258.2 1545.44   4
   0  10 -11 29229.1 1676.90  16
   0 -10 -11 29570.3 1642.59  17
   0 -10 -12 5049.57 696.614  17
   0  10 -12 5064.93 713.315  16
   0  10 -12 5871.24 691.525   4
   0 -10 -13 23455.2 1267.63  17
   0  10 -13 23183.3 1281.07  16
   0  10 -13 23451.0 1187.08   4
   0 -10  14-28.5056 193.522   8
   0 -10 -14 215.647 222.768  17
   0  10 -14 394.347 219.256   4
   0  10 -14 181.528 256.191  16
   0  11   0-594.804 379.906  11
   0  11   0-79.0757 309.268  15
   0 -11   0 94.2864 307.149  20
   0 -11   0 67.9722 308.012  10
   0  11  -1 49831.0 2153.02  15
   0 -11   1 49309.9 2240.94  10
   0 -11   1 52084.6 2773.07  20
   0 -11  -1 48123.5 2233.70  10
   0  11   1 48361.8 2688.69  11
   0 -11  -1 47949.9 2698.81  20
   0  11   1 47865.5 2052.67  15
   0  11  -1 50441.3 2758.92  11
   0  11   1 49599.8 2530.21   2
   0 -11   2 4100.62 711.033  10
   0  11   2 1530.56 471.545   2
   0  11   2 2627.24 713.569  11
   0  11  -2 5811.32 925.466  11
   0 -11  -2 2509.26 621.882  20
   0 -11   2 4538.48 852.342  20
   0 -11  -2 3170.36 645.860  10
   0  11   2 3317.74 585.900  15
   0  11   3 35751.6 1691.10  15
   0 -11  -3 34589.1 1963.64  10
   0 -11   3 36842.5 2094.15  18
   0 -11  -3 34257.1 1990.15  17
   0  11   3 38581.0 2332.76   2
   0  11   3 34330.6 2307.27  11
   0 -11   3 37173.7 1793.66   8
   0  11  -3 32114.3 2237.82  11
   0 -11  -3 36907.0 2412.72  20
   0 -11   3 39010.4 1996.75  10
   0 -11   3 32067.9 2153.68  20
   0 -11   4 2097.18 574.341  18
   0 -11  -4 1340.36 545.135  10
   0 -11   4 2117.57 549.253   8
   0 -11   4 1808.88 475.444  10
   0 -11  -4 1569.86 545.905  17
   0 -11  -5 3757.55 742.038   6
   0 -11  -5 4557.78 779.403  17
   0 -11   5 4184.97 754.023  18
   0 -11  -5 4681.18 771.279  10
   0 -11   5 4551.22 730.442  10
   0  11  -5 4217.79 695.605  15
   0 -11   5 4224.39 689.323   8
   0 -11  -6-7.79143 274.502  17
   0 -11   6 449.288 298.361  10
   0  11  -6 264.357 294.460  15
   0 -11  -6 547.337 432.103   6
   0  11  -6 428.800 297.528   4
   0 -11   6-23.0374 298.308   8
   0 -11   6 267.138 275.295  18
   0  11  -6 457.579 360.685  16
   0 -11  -7 31755.5 1792.31   6
   0 -11   7 32422.0 1682.38  10
   0 -11  -7 31839.2 1862.58  17
   0  11  -7 28358.5 1636.54  16
   0 -11   7 29249.4 1810.19  18
   0  11  -7 30300.5 1640.54  15
   0  11  -7 28866.6 1570.23   4
   0 -11   8 733.082 313.473  10
   0 -11  -8 768.908 368.685   6
   0 -11   8 561.505 426.213  18
   0  11  -8 616.660 323.207  15
   0  11  -8 762.650 366.497   4
   0  11  -8 299.197 355.246  16
   0 -11  -8 39.8109 338.917  17
   0 -11  -9 80367.5 2764.09  17
   0 -11   9 73288.2 2587.19  18
   0  11  -9 81250.0 2564.50   4
   0  11  -9 82266.0 2384.35  15
   0  11  -9 77634.7 2688.65  16
   0  11 -10 4952.48 697.130  16
   0  11 -10 5422.58 661.108   4
   0 -11 -10 5380.71 701.036  17
   0 -11  11 42871.6 1749.35   8
   0  11 -11 39507.2 1614.20   4
   0 -11 -11 43601.3 1818.97  17
   0  11 -11 42786.0 1822.36  16
   0 -11 -12 116.538 218.500  17
   0  11 -12-89.5337 211.687   4
   0 -11  12 166.414 256.802   8
   0  11 -12 216.040 213.253  16
   0 -11  13 552.755 229.887   8
   0  11 -13 630.168 254.842  16
   0 -11 -13 717.299 292.735  17
   0 -12   0 55878.4 2459.86  10
   0  12   0 57436.1 2299.79  15
   0 -12  -1 3006.36 674.267  10
   0 -12   1 2949.50 646.865  10
   0  12   1 1840.31 499.609  15
   0  12  -1 1776.12 462.273  15
   0  12   2 73678.7 2497.30  15
   0 -12  -2 82125.1 3010.38  10
   0 -12   2 81547.6 2949.04  10
   0 -12  -2 84848.0 3067.69  17
   0  12  -2 80922.7 2781.03  15
   0 -12   3 33075.7 1853.38  10
   0  12   3 36599.6 1707.90  15
   0 -12  -3 32564.8 1892.24  17
   0  12  -3 35438.4 1855.94  15
   0 -12  -3 34624.1 1949.44  10
   0 -12   4 27783.4 1527.13   8
   0 -12   4 26829.7 1655.04  10
   0  12  -4 24412.4 1539.29  15
   0 -12  -4 25883.1 1689.90  17
   0 -12  -4 23486.4 1595.98  10
   0 -12  -4 25903.7 1729.15   6
   0  12  -5 20480.7 1395.80  15
   0 -12   5 19099.5 1368.84  10
   0 -12  -5 21361.7 1535.72   6
   0 -12  -5 20845.0 1498.73  17
   0 -12   5 21031.4 1330.18   8
   0 -12   6 476.653 309.733   8
   0  12  -6 823.216 298.231  15
   0 -12  -6 550.526 359.953   6
   0 -12  -6 43.1820 310.347  17
   0 -12   6 382.958 289.999  10
   0 -12   7 18454.0 1234.96  10
   0 -12  -7 18042.4 1334.30  17
   0 -12   7 19162.9 1271.32   8
   0  12  -7 18393.3 1215.53  16
   0  12  -7 17338.0 1206.79  15
   0 -12   8 3210.06 538.988   8
   0  12  -8 3279.13 568.710  16
   0 -12  -8 3534.73 635.948  17
   0 -12   8 2783.64 502.981  10
   0  12  -8 2749.13 488.391  15
   0 -12  -9 1408.51 411.858  17
   0  12  -9 1372.83 309.030  15
   0  12  -9 806.046 304.776  16
   0 -12   9 1184.52 340.679   8
   0 -12  10 27435.4 1296.37   8
   0  12 -10 29852.9 1389.31  16
   0 -12 -10 28125.1 1401.78  17
   0 -12  11 7559.68 633.654   8
   0  12 -11 7859.17 686.465  16
   0 -12 -11 7946.10 706.421  17
   0 -12  12 412.476 194.123   8
   0  12 -12 508.437 196.805  16
   0  13   0 316.724 314.137  15
   0 -13   0 85.5291 377.264  10
   0 -13  -1 6488.58 845.874  17
   0 -13   1 5559.05 830.534  10
   0 -13  -1 6815.32 898.146  10
   0  13   1 6470.45 754.652  15
   0  13  -1 5726.97 754.431  15
   0 -13   2 22905.8 1556.91  10
   0  13  -2 21517.9 1402.54  15
   0 -13  -2 18431.1 1386.60  17
   0 -13  -2 22979.0 1560.39  10
   0  13   2 22253.5 1307.46  15
   0 -13  -3 381.433 367.143  17
   0  13  -3 1006.57 379.180  15
   0 -13   3 803.810 436.658  10
   0 -13  -3 189.612 306.738  10
   0  13   3-81.7793 212.102  15
   0 -13  -3 733.626 380.347   6
   0  13  -4 93687.4 2861.44  15
   0 -13   4 87169.0 2864.33  10
   0 -13  -4 86527.7 2929.65   6
   0 -13  -4 82164.1 2800.00  17
   0 -13   5 211.663 275.630   8
   0 -13   5 70.9975 316.343  10
   0 -13  -5 545.228 345.816   6
   0 -13  -5 667.283 355.889  17
   0  13  -5 836.027 376.322  15
   0 -13  -6 53774.4 2095.35   6
   0 -13   6 54596.5 2092.30  10
   0 -13  -6 56884.0 2201.60  17
   0  13  -6 57394.8 2082.43  15
   0 -13   6 56252.5 1914.29   8
   0  13  -7 147.799 275.192  15
   0 -13   7 28.1418 196.562   8
   0 -13  -7 62.6704 198.958   6
   0 -13   7-162.368 220.430  10
   0 -13  -7-66.0775 242.883  17
   0  13  -8 16533.2 963.271  15
   0 -13   8 16513.0 968.160   8
   0 -13  -8 17098.2 1111.50  17
   0 -13   9 1724.18 321.139   8
   0  13  -9 2199.53 318.823  15
   0 -13  -9 2136.94 405.037  17
   0 -13  10 15427.7 773.833   8
   0 -13 -10 17374.8 933.272  17
   0 -13 -11 2914.74 342.668  17
   0 -14   0 96300.0 2836.88  17
   0  14   0 98124.6 2656.44  15
   0 -14   0 95787.5 2982.18  10
   0  14   1 5165.39 625.069  15
   0 -14   1 4391.59 646.484  17
   0 -14  -1 5395.18 777.941  10
   0 -14   1 4638.07 704.708  10
   0 -14  -1 4377.06 660.490  17
   0  14  -1 4689.11 629.126  15
   0 -14   2 65766.9 2441.39  10
   0 -14  -2 61191.7 2328.01  10
   0  14   2 65824.6 2010.97  15
   0 -14  -2 66648.5 2349.29  17
   0  14  -2 63669.2 2187.80  15
   0 -14  -2 66682.2 2485.65   6
   0 -14  -3 20453.7 1331.83   6
   0 -14   3 20048.5 1325.53  10
   0  14   3 19077.2 1009.03  15
   0 -14  -3 20655.4 1295.71  17
   0  14  -3 21999.5 1277.21  15
   0 -14  -4 135.827 232.069  17
   0 -14   4-30.9533 307.264  10
   0  14  -4 222.803 282.439  15
   0 -14  -4 49.3496 250.396   6
   0 -14  -5 49057.2 1828.68   6
   0 -14  -5 51330.7 1910.79  17
   0 -14   5 47261.0 1860.80  10
   0 -14  -6 3094.42 488.708  17
   0 -14  -6 2262.01 425.098   6
   0  14  -6 2279.85 411.741  15
   0 -14   6 2494.25 439.412  10
   0 -14  -7 1958.29 368.430  17
   0  14  -7 1452.43 314.979  15
   0 -14   7 1313.45 312.658  10
   0  14  -8 17794.0 811.177  15
   0 -14  -8 18442.2 940.667  17
   0 -14  -9 345.204 173.970  17
   0 -15   0 263.229 248.102  17
   0 -15   0-257.054 259.286   6
   0  15   0 365.140 223.784  15
   0  15  -1 62612.1 1851.75  15
   0 -15   1 65037.0 2130.48  10
   0  15   1 62871.3 1735.35  15
   0 -15  -1 62980.7 2088.82   6
   0 -15   1 62625.5 1898.55  17
   0 -15  -1 65342.0 1956.82  17
   0 -15  -2 84.7601 204.194   6
   0 -15  -2 571.369 257.556  17
   0  15   2 366.699 188.273  15
   0 -15   2 168.773 176.322  17
   0  15  -2 605.786 278.166  15
   0 -15   2 315.948 223.716  10
   0 -15  -3 548.843 233.417  17
   0 -15   3 78.1586 160.375  17
   0 -15  -3 346.855 242.124   6
   0  15  -3-45.4890 173.270  15
   0 -15   3 141.548 244.194  10
   0  15  -4 1536.08 321.683  15
   0 -15  -4 1810.21 339.343  17
   0 -15   4 1394.98 333.075  10
   0 -15  -4 2330.41 375.298   6
   0 -15   4 1448.67 303.176  17
   0 -15  -5 32794.4 1142.54   6
   0 -15   5 31040.7 1082.71  17
   0 -15  -6 415.308 179.260  17
   0  15  -6 591.016 216.374  15
   0 -16   0 26973.1 1070.35   6
   0 -16  -1 1279.33 275.996   6
   0  16  -1 1941.93 271.100  15
   0 -16   1 1314.00 286.563   6
   0 -16   2 1963.54 320.071   6
   0  16  -2 1892.89 279.611  15
   0  16  -3 26983.1 910.138  15
   0 -16   3 26195.8 1004.55   6
   1   0 -18 13832.6 729.684   9
   1   0 -17 233.573 235.734   9
   1   0 -17-29.1623 235.526  17
   1   0 -16 11062.8 1083.31  17
   1   0 -16 9405.70 907.566   9
   1   0 -15 29.1112 286.172   9
   1   0 -15 657.619 361.223   5
   1   0 -15-241.714 340.625  17
   1   0 -14 64950.5 2791.33  17
   1   0 -14 70457.3 2651.66   9
   1   0 -13 283.310 332.040   7
   1   0 -13 24.8937 496.117  17
  -1   0  13-221.539 312.350  13
   1   0 -12 159509. 4273.86   7
   1   0 -12 156695. 4133.18  17
  -1   0  12 153685. 4407.40  13
  -1   0  11-507.967 307.533  13
   1   0 -11 84.1705 290.173   7
   1   0 -11 95.2575 229.481   3
   1   0 -11 285.558 320.115  17
  -1   0  10 4375.25 707.905  13
   1   0 -10 4187.53 700.746   3
   1   0  -9-215.573 208.287   3
  -1   0   9-32.1387 270.097  13
   1   0  -8 210.504 193.120   3
  -1   0   8 413.164 260.041  13
   1   0  -7 30.7193 198.087   3
  -1   0   7-35.0308 185.949  13
   1   0  -6 34536.2 1300.25  20
   1   0  -6 35891.8 1374.64   3
  -1   0   6 33207.3 1268.30  13
  -1   0   6 33392.4 881.493  12
   1   0  -5-17.8987 192.316   3
  -1   0   5 194.476 107.962  12
  -1   0   5-16.1114 202.484  13
   1   0  -5 52.5347 182.996  20
  -1   0   4 14812.1 536.187  12
   1   0  -4 14940.9 716.929  20
   1   0  -4 14011.7 709.282   3
   1   0  -4 14722.3 640.228   1
   1   0  -3 30.2257 121.053   1
   1   0  -3 93.8352 144.370   3
   1   0  -3-13.6889 154.499  20
  -1   0   3 239.680 119.098  12
   1   0  -2 520093. 3217.28  20
  -1   0   2 515610. 2673.05  12
   1   0  -1 641.021 107.442   1
   1   0  -1 280.457 102.003  20
  -1   0   0 366020. 1744.10   2
   1   0   0 360542. 2090.73  13
   1   0   0 363547. 1659.34  20
  -1   0  -1 223.209 100.734   2
   1   0   1 91.9578 97.7808  13
  -1   0  -2 221.434 129.268   2
   1   0   2 58.2154 140.600  13
  -1   0  -2 146.562 39.7542  20
  -1   0  -3 110.132 68.7442  20
  -1   0  -3 131.299 149.606   2
   1   0   3 36.4189 182.653  13
  -1   0  -4 62497.8 1460.84   2
   1   0   4 61408.9 1501.91  13
  -1   0  -4 60996.5 1011.77  20
   1   0   5-53.5621 207.155  13
  -1   0  -5 159.344 206.228   2
   1   0   6 687114. 6148.03  13
  -1   0  -6 705537. 6143.85   3
  -1   0  -7 284.535 241.457   3
   1   0   7 43.9101 243.250  13
   1   0   8 13035.5 1036.77  13
  -1   0  -8 13293.4 1008.15   3
  -1   0  -9 310.793 264.752   3
   1   0   9 368.876 268.478  13
  -1   0 -10 2122.29 463.250   7
  -1   0 -10 2084.42 502.643  17
  -1   0 -10 1871.13 489.098   3
   1   0  10 2503.50 554.825  13
  -1   0 -11-81.1494 323.810  17
  -1   0 -11-18.5796 368.952   7
   1   0  11 189.526 283.495  13
  -1   0 -12 44617.6 2328.58  17
   1   0  12 48977.5 2583.92  13
  -1   0 -12 47369.7 2346.18   7
  -1   0 -13-743.176 433.028   7
  -1   0 -13 4.46251 402.349  17
  -1   0 -14 190559. 4877.09  17
  -1   0 -14 200891. 4965.08   7
  -1   0 -15-81.7017 395.813  17
  -1   0 -15-244.551 362.949   7
  -1   0 -15 235.019 244.750   4
  -1   0 -16 98975.9 2730.45   9
  -1   0 -16 105394. 3215.74  17
  -1   0 -17 87.4738 273.647  17
  -1   0 -17 352.527 244.110   9
   1  -1 -18 25591.3 1109.34  17
   1   1 -18 24711.2 1028.28   9
   1  -1 -17 2566.88 378.971   9
   1  -1 -17 3251.56 553.002  17
   1   1 -17 2918.92 489.402   9
   1   1 -17 2489.05 459.469  17
   1  -1 -16 42045.1 2025.14  17
   1   1 -16 43253.6 1901.14   9
   1   1 -16 41893.0 1994.45  17
   1  -1 -16 42752.5 1762.55   9
   1   1 -16 42662.2 1883.36   5
   1   1 -15 38289.7 2083.54  17
   1  -1 -15 38608.4 2095.32  17
   1  -1 -15 39495.2 1859.36   9
   1   1 -15 38379.7 1952.22   9
   1  -1 -14 65498.9 2787.82  17
   1   1 -14 70700.1 2415.55   4
   1   1 -14 71850.8 2927.01  17
   1  -1 -14 70444.2 2561.56   9
   1  -1 -14 73802.1 2811.79   5
   1   1 -14 71951.0 2715.73   9
  -1   1  13 98391.1 3544.36  13
  -1  -1  13 95636.5 3678.57  13
   1   1 -13 105514. 3017.21   4
   1   1 -13 103696. 3509.88  17
   1  -1 -13 99468.1 3418.19  17
   1   1 -13 104546. 3221.86  16
   1  -1 -13 100555. 3492.72   7
   1   1 -12 16069.2 1350.78  17
  -1  -1  12 15824.7 1466.32  13
   1   1 -12 17509.8 1435.63   7
   1  -1 -12 14491.7 1413.03   3
   1  -1 -12 16887.8 1393.84  17
   1  -1 -12 13815.4 1300.29   7
   1   1 -12 18352.0 1343.45  16
  -1   1  12 17806.1 1458.19  13
  -1   1  11 24563.5 1602.66  13
  -1  -1  11 22749.1 1657.85  13
   1   1 -11 20584.0 1442.05  17
   1  -1 -11 23045.0 1680.93   3
   1   1 -11 19379.5 1448.84   7
   1  -1 -11 23506.7 1576.23   7
   1   1 -11 25068.0 1505.17  16
   1  -1 -11 25070.0 1549.87  14
   1  -1 -11 24827.2 1549.58  17
   1  -1 -10 2081.87 549.815   3
   1   1 -10 1457.79 404.403   3
  -1  -1  10 1578.06 484.762  13
  -1   1  10 952.245 393.472  13
   1   1  -9 854.697 337.634   3
  -1   1   9 1478.37 375.361  13
   1  -1  -9 1496.73 436.269   3
  -1  -1   9 882.773 367.723  13
   1   1  -8 79782.1 2315.98   3
  -1  -1   8 81017.9 2459.83  13
   1  -1  -8 79272.6 2536.26   3
  -1   1   8 76310.9 2243.84  13
   1  -1  -8 79412.0 2343.63  20
   1  -1  -7 81.7764 210.750  20
  -1  -1   7 5.96988 140.369  12
  -1  -1   7-92.6101 262.432  13
   1  -1  -7-16.9336 235.698   3
  -1   1   7-40.4410 181.421  13
   1   1  -7 73.3532 184.218   3
  -1   1   6 33717.0 1230.39  13
  -1  -1   6 33402.4 1320.24  13
   1   1  -6 34464.1 1277.42   3
   1  -1  -6 34450.4 1324.11  20
  -1  -1   6 33505.2 1028.73  12
   1  -1  -6 32885.4 1396.82   3
  -1   1   6 31568.7 706.049  12
   1   1  -5 180101. 2609.55   3
  -1   1   5 176225. 2508.94  13
   1  -1  -5 182513. 2772.41  20
   1  -1  -5 184407. 2955.40   3
  -1  -1   5 175103. 2236.48  12
  -1   1   5 177122. 1710.46  12
   1   1  -4 201887. 2551.63   1
   1   1  -4 197241. 2450.57   3
  -1   1   4 197828. 1764.29  12
   1  -1  -4 195497. 2611.28  20
   1  -1  -4 198406. 2793.41   3
   1  -1  -3 186511. 2290.02  20
   1  -1  -3 191754. 1668.63   1
   1   1  -3 190407. 2210.94   1
  -1  -1   3 188844. 2053.49  12
   1   1  -3 189861. 2128.48   3
   1  -1  -2 1153.88 116.894   1
   1   1  -2 1047.57 193.090  11
   1   1  -2 1261.14 194.286   1
  -1  -1   2 949.517 182.644  12
   1   1  -2 1026.38 174.404   3
   1  -1  -2 1401.90 211.484  20
   1   1  -1 217208. 1824.68  11
  -1   1   1 221937. 1260.91  11
  -1  -1   1 219435. 1878.99  12
   1  -1  -1 215879. 1878.57  20
   1   1  -1 213690. 1796.36   1
   1  -1   0 337076. 1934.30  13
   1   1   0 337204. 2229.56  11
  -1   1   0 325971. 2225.40   2
   1  -1   0 344517. 1945.85   3
   1  -1   0 337181. 1931.16  20
  -1  -1   0 330933. 2104.89  12
  -1   1   0 344583. 1474.91  11
   1  -1   1 24071.6 622.080  13
   1   1   1 24215.3 628.996  13
  -1   1  -1 22289.4 634.375   2
   1   1   1 23935.9 651.203  11
  -1  -1  -1 22895.2 506.349  12
  -1   1  -2 240212. 2298.32   2
  -1  -1  -2 235444. 1410.05  12
  -1  -1  -2 237503. 1759.96  20
  -1  -1  -2 232205. 2224.30   2
   1  -1   2 229348. 2272.86  13
   1   1   2 228100. 2185.33  13
   1  -1   3 127015. 1969.12  13
  -1  -1  -3 123307. 1445.29  20
  -1   1  -3 123004. 1845.36   2
   1   1   3 128288. 1879.07  13
   1   1   4 269639. 3056.48  13
   1  -1   4 269330. 3260.49  13
  -1  -1  -4 267009. 2389.81  20
   1  -1   5 222681. 3257.04  13
  -1   1  -5 225461. 2847.61   3
  -1  -1  -5 220830. 2461.87  20
   1   1   5 230379. 3140.29  13
  -1   1  -5 228574. 3092.71   2
  -1   1  -6 17241.1 941.303   2
  -1  -1  -6 16471.0 756.624  20
   1  -1   6 16802.9 1000.51  13
  -1  -1  -6 16136.7 1012.80   3
   1   1   6 16887.8 953.657  13
  -1   1  -6 17161.0 888.188   3
   1   1   7 142271. 2997.60  13
   1  -1   7 145238. 3161.35  13
  -1   1  -7 150515. 3003.90   2
  -1  -1  -7 150118. 3293.28   3
  -1  -1  -7 148900. 2445.62  20
  -1   1  -7 148421. 2842.02   3
  -1  -1  -8 8701.64 869.157   3
   1   1   8 7921.38 806.416  13
   1  -1   8 10594.4 944.181  13
  -1   1  -8 10012.6 818.295   3
   1  -1   9 2929.18 580.163  13
  -1   1  -9 4288.38 575.104   3
   1   1   9 3637.48 616.351  13
  -1  -1  -9 3990.64 644.618   3
  -1   1 -10 13508.0 1167.01   7
  -1   1 -10 13788.0 1182.84  17
  -1  -1 -10 12968.9 1121.30   7
   1   1  10 13776.2 1193.75  13
  -1  -1 -10 14250.8 1174.14  17
   1  -1  10 13100.5 1223.97  13
  -1  -1 -10 11991.4 1170.38   3
   1  -1  11 13306.0 1327.41  13
  -1   1 -11 14565.8 1253.23   7
  -1   1 -11 13860.1 1279.10  17
  -1  -1 -11 14310.5 1271.11  17
  -1  -1 -11 14761.0 1336.78   3
   1   1  11 13211.5 1261.08  13
  -1  -1 -11 13536.3 1227.96   7
   1   1  12 12217.1 1288.57  13
   1  -1  12 11155.1 1268.41  13
  -1   1 -12 11237.9 1228.62   7
  -1   1 -12 13392.1 1317.53  17
  -1  -1 -12 13635.4 1300.63   7
  -1  -1 -12 11507.9 1199.85  17
  -1   1 -13 69362.6 2918.95   7
  -1   1 -13 69749.8 3000.71  17
  -1  -1 -13 70487.9 2953.94   7
  -1  -1 -13 71108.4 2997.05  17
  -1  -1 -14 1819.64 619.905  17
  -1   1 -14 1182.67 484.446   7
  -1   1 -14 1765.65 579.960  17
  -1  -1 -14 1684.30 577.542   7
  -1   1 -15 32317.0 1907.14   7
  -1   1 -15 32521.6 1620.89   4
  -1  -1 -15 33765.9 1991.59  17
  -1   1 -15 35646.1 2039.17  17
  -1  -1 -15 35630.0 2020.55   7
  -1  -1 -16 15698.1 1046.29   9
  -1   1 -16 16132.5 1006.06   4
  -1   1 -16 15938.9 1150.13   9
  -1  -1 -16 17805.9 1344.01  17
  -1   1 -16 16367.1 1293.04  17
  -1  -1 -17 2637.06 517.860  17
  -1  -1 -17 3254.10 437.179   9
  -1   1 -17 2557.03 499.313  17
  -1   1 -17 2615.62 421.251   9
  -1   1 -18 39166.0 1161.58   9
   1  -2 -18 586.409 250.878  17
   1   2 -18 676.561 273.648   9
   1  -2 -17 15025.7 1072.70  17
   1   2 -17 15236.4 1020.73   9
   1   2 -16 366.371 323.266   9
   1  -2 -16 539.194 406.012  17
   1   2 -16 57.8702 299.002  17
   1  -2 -15 31623.2 1554.10   9
   1  -2 -15 39686.0 2119.90  17
   1   2 -15 37681.8 1940.03   9
   1   2 -15 36142.6 1680.52   4
   1   2 -15 41626.2 2122.22  17
   1   2 -15 32317.0 1743.53  16
   1   2 -14 397.709 381.608   9
   1  -2 -14 849.987 346.371   9
   1   2 -14 697.300 435.045  17
   1  -2 -14 838.993 504.988  17
   1   2 -14 666.629 333.419  16
   1   2 -14 664.147 327.962   4
   1  -2 -13 23472.9 1712.23   7
  -1  -2  13 27376.4 2000.75  13
   1   2 -13 27938.8 1769.58  16
   1  -2 -13 26368.4 1776.41  17
   1  -2 -13 28375.6 1588.26   9
   1   2 -13 26870.1 1613.11   4
   1  -2 -13 27233.1 2048.71   3
   1   2 -13 28611.3 1881.38  17
   1  -2 -13 31694.4 1885.89   5
   1   2 -12 3448.32 715.062  17
   1   2 -12 4269.39 685.535   4
   1  -2 -12 4071.38 783.367  17
  -1  -2  12 4394.69 810.880  13
   1  -2 -12 4364.94 712.740   5
   1  -2 -12 1859.89 555.071   3
   1  -2 -12 3117.52 611.947  14
   1   2 -12 4650.45 761.070  16
   1   2 -12 4228.75 896.761   7
   1  -2 -12 3867.06 793.626   7
  -1   2  11 16672.0 1283.21  13
   1  -2 -11 19047.1 1390.95  14
   1   2 -11 18522.3 1412.27   7
   1   2 -11 18230.1 1324.54  16
   1  -2 -11 20598.6 1473.31   7
   1  -2 -11 19255.3 1606.50   3
   1  -2 -11 17288.5 1302.70  17
  -1  -2  11 18073.7 1518.33  13
   1   2 -11 19462.9 1430.24  17
   1  -2 -10 34332.4 1739.51  14
   1  -2 -10 31070.5 1730.14  20
  -1  -2  10 30131.0 1833.63  13
   1  -2 -10 31422.9 1924.75   3
  -1   2  10 27793.0 1563.66  13
  -1   2   9 177428. 3607.30  13
  -1  -2   9 181101. 4122.12  13
   1   2  -9 183813. 3617.36   3
   1  -2  -9 179598. 4305.80   3
   1  -2  -9 180241. 3912.69  20
   1  -2  -8 3152.52 526.942  20
  -1  -2   8 2303.26 368.592  12
   1  -2  -8 2299.19 504.669   3
   1   2  -8 2023.80 384.175   3
  -1  -2   8 2776.64 535.418  13
  -1   2   8 1337.91 343.767  13
   1  -2  -7 403893. 5054.91  20
  -1  -2   7 387837. 4206.29  12
  -1   2   7 401551. 4524.06  13
   1  -2  -7 393631. 5472.11   3
  -1  -2   7 406180. 5219.34  13
   1   2  -7 392138. 4493.71   3
   1  -2  -6 95120.1 2288.30  20
   1   2  -6 95859.4 2029.98   3
  -1   2   6 90324.7 1927.76  13
   1  -2  -6 100518. 2539.96   3
  -1  -2   6 97499.9 2014.82  12
  -1  -2   6 95825.3 2308.57  13
   1  -2  -5 519317. 4881.04  20
  -1   2   5 485000. 2823.95  12
  -1   2   5 483949. 3927.96  13
   1  -2  -5 520816. 5279.53   3
   1   2  -5 502953. 4130.03   3
   1   2  -5 497821. 3566.71   2
  -1  -2   5 506186. 4363.93  12
   1  -2  -4 32762.2 1211.77   3
  -1  -2   4 34204.5 1080.60  12
   1   2  -4 35952.3 1171.98   1
   1  -2  -4 32183.7 1142.06  20
   1   2  -4 33563.4 788.710   2
   1   2  -4 33403.1 970.122   3
  -1   2   4 33467.0 885.082  13
   1  -2  -3 12515.6 676.318  20
   1   2  -3 10684.5 593.014   1
   1   2  -3 11618.3 648.366  11
  -1  -2   3 11214.8 595.292  12
   1   2  -3 11836.9 390.218   2
  -1   2   2 1891.78 225.331  11
   1   2  -2 2171.91 299.092  11
   1   2  -2 1948.95 142.873   2
  -1  -2   2 2087.47 280.200  12
   1   2  -2 2225.77 268.389   1
   1  -2  -2 2814.41 315.992   3
   1  -2  -2 1761.49 268.634  20
   1  -2  -1 506687. 3153.11   3
   1  -2  -1 507346. 3412.20  20
   1   2  -1 513822. 3190.90   1
   1   2  -1 505419. 3560.77  11
  -1  -2   1 501504. 3447.18  12
  -1  -2   0 728.273 177.264  12
   1  -2   0 770.243 124.007   3
   1  -2   0 767.560 116.269  13
   1   2   0 898.728 161.134   1
   1   2   0 598.453 198.818  11
  -1   2   0 549.319 127.211  11
  -1  -2  -1 96063.8 1307.58  12
   1   2   1 91791.1 1250.34  13
   1   2   1 96008.5 1605.69  11
   1  -2   1 94759.2 1261.91  13
  -1   2  -1 95948.7 1372.83  11
  -1   2  -1 92455.6 1500.49   2
   1   2   2 28475.2 943.832  11
  -1  -2  -2 28153.6 644.062  12
  -1   2  -2 29625.2 905.125   2
   1   2   2 27224.7 762.661  13
   1  -2   2 28504.9 845.821  13
  -1   2  -3 14031.8 407.926   3
   1  -2   3 13784.0 687.887  13
  -1  -2  -3 14069.9 388.774  12
   1   2   3 13270.3 610.563  13
  -1  -2  -3 13781.2 612.158  20
  -1   2  -3 13262.0 662.804   2
   1   2   4 3429.62 377.395  13
  -1   2  -4 2919.09 250.084   3
   1  -2   4 2644.15 384.018  13
  -1   2  -4 2550.51 346.295   2
  -1  -2  -4 3300.60 345.887  20
  -1  -2  -5 37296.4 1141.14  20
  -1   2  -5 36752.1 988.699   3
   1   2   5 35870.4 1238.97  13
   1  -2   5 34774.4 1353.50  13
  -1   2  -5 36818.4 1277.31   2
  -1   2  -6 1029.36 234.682   3
   1  -2   6 784.655 310.973  13
  -1   2  -6 970.281 279.284   2
   1   2   6 1044.55 294.884  13
  -1  -2  -6 781.130 226.187  20
   1  -2   7 165879. 3490.76  13
  -1   2  -7 166192. 2690.31   3
  -1  -2  -7 168754. 2808.81  20
  -1   2  -7 170397. 3237.47   2
  -1  -2  -7 166956. 3675.42   3
   1   2   7 168107. 3215.30  13
  -1   2  -8 5361.12 637.689   2
  -1  -2  -8 4972.78 733.189   3
   1  -2   8 5151.87 698.922  13
   1   2   8 5936.23 659.680  13
  -1  -2  -8 4379.06 522.880  20
  -1  -2  -9 131880. 3721.74   3
   1   2   9 135789. 3437.68  13
   1  -2   9 142381. 3770.74  13
  -1   2 -10 6394.84 859.132  17
  -1   2 -10 3908.17 681.146   7
  -1  -2 -10 6451.40 805.350   7
   1  -2  10 5869.05 846.613  13
  -1  -2 -10 6016.82 774.067  17
   1   2  10 5069.01 738.785  13
  -1  -2 -10 5169.17 821.693   3
  -1  -2 -11 83426.0 2956.48  17
  -1  -2 -11 85610.4 3012.84   7
  -1   2 -11 84928.4 2764.45  16
  -1  -2 -11 84754.7 3336.07   3
   1  -2  11 88867.8 3421.95  13
  -1   2 -11 89248.6 3059.24   7
   1   2  11 93491.4 3254.35  13
  -1   2 -11 85506.6 3164.05  17
  -1   2 -12-116.641 380.771   7
   1   2  12-303.420 244.506  13
  -1  -2 -12 206.317 346.704   3
  -1  -2 -12 591.107 444.306  17
   1  -2  12 334.128 340.660  13
  -1   2 -12 179.990 509.790  16
  -1   2 -12 375.133 348.082  17
  -1  -2 -12 570.758 457.511   7
  -1   2 -13 35861.9 1855.38  16
  -1   2 -13 38341.2 2248.70  17
  -1  -2 -13 35916.7 2091.87   7
  -1  -2 -13 37233.5 2158.70  17
  -1   2 -13 37976.5 2155.45   7
  -1  -2 -14 485.508 421.945   7
  -1   2 -14 750.243 439.661   7
  -1   2 -14-44.1102 345.330  17
  -1  -2 -14 293.422 372.694  17
  -1  -2 -15 1481.47 482.243   7
  -1  -2 -15 2517.86 570.002  17
  -1   2 -15 3503.87 619.874   4
  -1   2 -15 1996.88 524.325  17
  -1   2 -16 2605.46 460.626   4
  -1  -2 -16 2254.06 549.770  17
  -1  -2 -16 2328.60 430.514   9
  -1   2 -16 3990.40 663.369  17
  -1   2 -16 2906.88 547.769   9
  -1  -2 -17 16448.7 1115.31  17
  -1   2 -17 15830.0 980.345   9
  -1   2 -17 16758.6 832.697   4
  -1  -2 -18 2211.53 344.539  17
  -1   2 -18 2491.90 330.797   9
   1  -3 -18 7338.60 591.302  17
   1   3 -18 7693.35 592.295   9
   1  -3 -17 14047.0 1008.88  17
   1   3 -17 14665.1 987.004   9
   1   3 -16 10802.0 980.834   9
   1  -3 -16 10841.8 1038.81  17
   1   3 -16 9855.19 808.993   4
   1   3 -16 9474.69 869.963  16
   1   3 -15 5432.22 711.547   4
   1  -3 -15 6079.46 870.978  17
   1   3 -15 6199.50 829.463   9
   1   3 -15 6065.40 795.074  16
   1   3 -15 3219.15 611.804  17
   1  -3 -14 2198.88 581.986  17
   1   3 -14 2043.64 583.717  16
   1   3 -14 2931.25 652.791   9
   1   3 -14 2208.02 521.138   4
   1   3 -14 3113.58 645.484  17
   1   3 -13 46943.1 2286.56  16
   1   3 -13 46629.8 2367.75  17
   1   3 -13 47460.3 2175.20   4
   1  -3 -13 42445.6 2226.54   7
   1  -3 -13 44076.5 2294.59  17
   1   3 -13 44834.4 2201.02   9
   1  -3 -12-212.004 471.911  17
   1   3 -12 673.416 547.600   4
   1  -3 -12-410.543 432.015   5
   1  -3 -12 125.422 304.251  14
  -1   3  12 1098.23 422.432  11
   1  -3 -12 854.250 600.884   3
   1  -3 -12 131.389 547.856   7
  -1  -3  12 1119.52 479.584  13
   1   3 -12 651.054 598.824  17
   1   3 -12-479.385 622.897  16
   1  -3 -11 90603.6 3009.48   5
   1   3 -11 81434.4 2953.83  17
   1   3 -11 81714.8 2842.99  16
  -1  -3  11 87937.3 3383.74  13
   1  -3 -11 85985.0 2940.63   7
   1  -3 -11 86380.2 2897.70  17
   1   3 -11 83774.9 2747.40   4
   1  -3 -11 83574.2 3431.91   3
   1  -3 -11 85627.9 3078.27  20
   1  -3 -11 86800.6 2959.75  14
   1  -3 -10 43487.9 1988.72  14
   1  -3 -10 42765.6 2097.44  20
   1   3 -10 45563.6 2016.65  16
   1  -3 -10 42255.3 1916.96  17
  -1  -3  10 44062.2 2253.04  13
   1   3 -10 43915.3 2073.79   7
   1  -3 -10 43311.4 1976.08   7
   1   3 -10 44809.4 2087.10  17
   1  -3 -10 42876.4 2344.03   3
   1  -3  -9 58341.6 2311.67  20
   1  -3  -9 56848.4 2548.47   3
  -1   3   9 56542.5 1963.68  13
  -1  -3   9 61731.2 2474.14  13
  -1  -3   8 46121.8 2003.53  13
   1  -3  -8 48409.1 1976.44  20
  -1   3   8 47719.9 1648.35  13
  -1  -3   8 43334.6 1613.35  12
   1  -3  -8 47013.8 2136.39   3
   1  -3  -7 5055.07 683.998   3
  -1   3   7 3570.28 439.365  13
  -1  -3   7 4682.99 555.955  12
   1  -3  -7 4818.91 607.724  20
  -1  -3   7 4613.94 607.170  13
   1  -3  -6 157182. 3101.63  20
  -1  -3   6 153699. 3078.71  13
  -1   3   6 148815. 2338.54  13
   1  -3  -6 159394. 3402.06   3
   1   3  -6 153135. 2257.40   2
  -1  -3   6 156429. 2916.17  12
   1   3  -5 141846. 1946.55   2
   1  -3  -5 146566. 2809.03  20
  -1  -3   5 148657. 2678.35  12
  -1   3   5 142253. 1977.96  13
   1   3  -4 164239. 1866.74   2
  -1   3   4 166054. 2605.71  11
   1  -3  -4 171114. 2851.25  20
   1   3  -4 163127. 2868.23  11
  -1   3   4 164110. 1771.43  13
  -1  -3   4 163027. 2663.94  12
   1  -3  -4 173191. 3007.99   3
   1   3  -4 171359. 2770.50   1
  -1   3   3 324907. 3341.19  11
   1  -3  -3 323703. 3682.82   3
   1   3  -3 327682. 3494.28   1
   1  -3  -3 337314. 3711.51  20
  -1   3   3 335110. 1896.04  13
  -1  -3   3 323498. 3588.14  12
   1   3  -3 339577. 3817.27  11
   1   3  -3 328954. 2434.80   2
  -1  -3   2 7673.95 557.400  12
   1  -3  -2 7767.85 533.212   3
   1   3  -2 8683.34 602.580  11
  -1   3   2 7344.40 484.385  11
   1  -3  -2 7265.87 544.062  20
   1   3  -2 7010.77 485.667   1
   1   3  -2 7215.46 362.423   2
   1  -3  -1 181737. 2407.81  20
   1   3  -1 188209. 2173.89   1
  -1   3   1 182661. 2206.07  11
   1   3  -1 181227. 2533.59  11
  -1  -3   1 189299. 2496.64  12
   1  -3  -1 186590. 2158.01   3
  -1  -3   0 1502.30 257.489  12
   1   3   0 1450.80 206.105   1
   1   3   0 871.008 228.049  11
   1  -3   0 1212.91 134.116  13
   1  -3   0 1593.48 189.629   3
  -1   3   0 1177.87 216.793  11
   1   3   1 37535.3 1187.69  11
   1  -3   1 36506.7 822.648  13
  -1   3  -1 35330.5 1019.24  11
  -1   3  -1 37635.7 1107.59   2
  -1  -3  -1 36010.4 980.266  12
   1   3   1 34007.6 834.064   1
  -1  -3  -2 62599.4 1224.84  12
   1  -3   2 64464.5 1327.79  13
  -1   3  -2 60015.5 1433.32  11
   1   3   2 58467.2 1117.35  13
   1   3   2 58705.0 1549.72  11
  -1   3  -2 61201.1 1455.77   2
  -1  -3  -3 77321.0 1230.66  12
  -1  -3  -3 79271.1 1682.12  20
  -1   3  -3 79668.2 1728.61   2
   1   3   3 77654.5 1874.23  11
   1   3   3 75479.1 1417.86  13
   1  -3   3 77445.7 1664.10  13
   1   3   4 11506.3 806.646  11
   1  -3   4 10854.2 719.016  13
  -1   3  -4 12296.0 738.462   2
  -1  -3  -4 10225.0 662.010  20
   1   3   4 10614.0 609.022  13
  -1   3  -5 151195. 2704.30   2
   1  -3   5 153770. 2915.60  13
  -1  -3  -5 148477. 2575.48  20
   1   3   5 149693. 2493.21  13
  -1   3  -6 24390.2 1167.64   2
   1   3   6 25872.3 1156.38  13
  -1  -3  -6 25240.9 1123.48  20
   1  -3   6 26098.5 1325.16  13
   1   3   7 154065. 3057.72  13
  -1  -3  -7 150991. 2912.14  20
  -1   3  -7 159105. 3212.03   2
  -1  -3  -7 157710. 3774.39   3
   1  -3   7 157909. 3494.58  13
   1  -3   8 15495.0 1200.25  13
  -1  -3  -8 10390.9 800.518  20
   1   3   8 13431.4 999.833  13
  -1  -3  -8 11402.6 1124.13   3
  -1   3  -8 14394.3 1040.62   2
  -1   3  -9 21023.9 1353.21   2
   1  -3   9 22541.6 1562.44  13
   1   3   9 20023.6 1310.52  13
  -1  -3  -9 20630.0 1576.00   3
  -1  -3 -10 28508.7 1649.69  17
  -1   3 -10 26618.8 1545.25  16
   1  -3  10 27223.5 1839.69  13
  -1  -3 -10 26282.5 1857.31   3
  -1   3 -10 27364.2 1733.46  17
  -1  -3 -10 28006.2 1635.50   7
  -1   3 -10 29311.8 1697.60   7
   1   3  10 24990.8 1549.55  13
  -1  -3 -11 27931.1 1730.03   7
   1  -3  11 25125.8 1874.38  13
  -1  -3 -11 28011.0 1723.88  17
  -1   3 -11 27134.7 1695.95   7
  -1   3 -11 28153.9 1845.55  17
  -1  -3 -11 25266.1 1910.51   3
   1   3  11 31249.7 2135.26  11
  -1   3 -11 25916.0 1595.12  16
  -1   3 -12 32856.7 1842.18  16
  -1  -3 -12 34979.8 2008.76   7
  -1  -3 -12 34939.4 2037.21  17
  -1   3 -12 30298.4 1864.02   7
  -1   3 -12 32401.4 2051.24  17
   1  -3  12 32803.8 2218.79  13
   1   3  12 33660.7 2294.00  11
  -1  -3 -12 27524.8 2067.11   3
  -1  -3 -13 9983.97 1123.25   7
  -1   3 -13 11280.4 1234.55  17
  -1   3 -13 11385.6 1182.12   7
  -1   3 -13 10700.6 1074.91  16
  -1  -3 -13 7077.72 987.157  17
  -1   3 -14 22999.3 1522.08   4
  -1  -3 -14 23398.2 1646.77   7
  -1   3 -14 23101.3 1482.39  16
  -1   3 -14 23608.1 1738.59  17
  -1  -3 -14 24568.5 1732.34  17
  -1  -3 -15 48269.3 2307.79  17
  -1   3 -15 48229.8 2025.47   4
  -1   3 -15 49462.8 2343.65  17
  -1  -3 -15 47574.1 2214.16   7
  -1   3 -16 5699.80 717.891   9
  -1  -3 -16 6063.13 795.422  17
  -1   3 -16 4798.41 592.743   4
  -1   3 -17 7422.46 576.646   4
  -1   3 -17 7366.75 670.338   9
  -1  -3 -17 5696.70 653.471  17
   1   4 -18 19491.3 860.701   9
   1   4 -17 415.723 192.543  16
   1   4 -17 860.535 304.703   9
   1   4 -17 785.161 243.091   4
   1  -4 -17 702.883 306.345  17
   1   4 -16 518.468 370.043   9
   1   4 -16 132.834 277.230  16
   1  -4 -16 1084.59 426.832  17
   1   4 -16 382.268 257.309   4
   1  -4 -15-198.561 336.803  17
   1   4 -15 121.425 281.956   4
   1   4 -15 504.193 394.470  16
   1   4 -15-350.793 346.975   9
   1   4 -14 63058.9 2636.89  16
   1  -4 -14 58548.5 2579.95  17
   1   4 -14 60641.3 2402.68   4
   1   4 -14 58102.5 2475.09   9
   1  -4 -13 15268.7 1351.96  17
   1   4 -13 16382.1 1408.65  17
   1   4 -13 16623.1 1396.38   9
   1   4 -13 14865.8 1269.99   4
   1   4 -13 17227.3 1462.10  16
  -1  -4  12 134042. 4481.02  13
  -1   4  12 123607. 4244.11  11
   1   4 -12 133337. 3929.84  17
   1   4 -12 121038. 3534.20   4
   1  -4 -12 128286. 3676.32   7
   1  -4 -12 132851. 4641.78   3
   1  -4 -12 127016. 3727.70  17
   1   4 -12 127175. 3783.48  16
   1  -4 -12 130354. 3768.56  14
   1   4 -11 29630.2 1807.96  17
  -1   4  11 29156.0 1962.96  11
   1  -4 -11 29055.5 1719.55   7
   1  -4 -11 30368.5 1767.12  17
   1   4 -11 31853.7 1775.23   4
  -1  -4  11 29922.9 2023.72  13
   1   4 -11 30655.4 1809.66  16
   1  -4 -11 30383.9 1771.34  14
   1  -4 -11 26558.3 1780.27  20
   1  -4 -11 29770.6 2143.04   3
   1  -4 -11 28601.6 1753.92   5
   1  -4 -10 141894. 3584.22  17
   1  -4 -10 141548. 3637.94  14
   1   4 -10 142726. 3783.87  17
   1  -4 -10 144118. 4423.30   3
   1  -4 -10 139627. 3518.64   7
   1   4 -10 147914. 3759.44  16
  -1   4  10 135107. 4018.11  11
  -1  -4  10 139346. 4100.48  13
   1  -4 -10 142225. 3981.03  20
   1   4 -10 138805. 3512.18   4
   1  -4  -9 6499.35 938.797   3
  -1  -4   9 6657.69 890.301  13
  -1   4   9 5495.63 796.913  11
   1  -4  -9 6004.97 798.689  20
   1  -4  -8 27102.7 1556.91  20
  -1   4   8 23294.4 1465.15  11
  -1  -4   8 27105.5 1598.76  13
  -1  -4   8 25004.7 1368.05  12
   1  -4  -8 22549.6 1570.66   3
   1  -4  -7 17851.6 1309.19   3
  -1  -4   7 19365.3 1258.36  13
  -1  -4   7 18398.0 1142.15  12
   1  -4  -7 17520.8 1198.50  20
   1   4  -7 18724.6 890.815   2
  -1   4   7 18547.2 1212.35  11
  -1   4   6 7134.81 711.775  11
   1  -4  -6 5795.52 721.883   3
  -1  -4   6 6301.54 675.972  13
   1  -4  -6 6875.45 741.587  20
  -1  -4   6 5399.49 610.086  12
   1   4  -6 5637.38 466.874   2
   1  -4  -5 18388.1 1150.88   3
   1  -4  -5 17278.2 1063.69  20
  -1  -4   5 17049.7 997.279  13
   1   4  -5 18800.4 761.743   2
  -1   4   5 17987.5 1032.68  11
  -1  -4   5 18927.2 1077.80  12
  -1   4   5 17828.7 608.366  13
  -1   4   4 561674. 5327.68  11
   1  -4  -4 573645. 5714.42  20
   1   4  -4 559198. 5376.66   1
   1   4  -4 552950. 3907.32   2
   1   4  -4 581132. 5886.25  11
  -1  -4   4 568351. 5609.37  12
   1  -4  -4 573573. 5759.23   3
   1  -4  -3 108337. 2321.68   3
  -1   4   3 106714. 2180.44  11
   1   4  -3 102095. 1630.30   2
   1  -4  -3 105281. 2314.09  20
  -1  -4   3 106733. 2328.46  12
   1   4  -3 106393. 2180.22   1
   1   4  -3 102176. 2337.90  11
  -1  -4   2 150768. 2653.75  12
   1  -4  -2 150512. 2633.76  20
   1   4  -2 142358. 1944.54   2
  -1   4   2 153648. 2473.57  11
   1  -4  -2 150488. 2440.98   3
   1   4  -2 149447. 2711.31  11
   1   4  -2 152811. 2383.61   1
  -1  -4   1 40683.6 1327.75  12
   1  -4  -1 39133.9 1290.30  20
   1  -4  -1 38743.4 1098.15   3
   1   4  -1 42274.1 1161.87   1
   1   4  -1 39445.4 1368.92  11
  -1   4   1 39988.1 1220.18  11
   1  -4   0 2631.16 180.045  13
   1   4   0 2900.44 307.980   1
   1  -4   0 2340.09 238.068   3
  -1   4   0 2327.68 332.901  11
  -1  -4   0 2839.06 378.984  12
   1   4   0 2133.70 382.473  11
   1   4   1 6847.22 608.811  11
  -1   4  -1 6634.42 533.157  11
   1  -4   1 6418.63 377.195  13
  -1  -4  -1 6945.05 530.782  12
   1  -4   1 5320.98 232.213   3
  -1   4  -1 8148.46 599.106   2
   1   4   1 6624.11 417.736   1
  -1   4  -2 8298.21 626.936  11
  -1   4  -2 7472.01 584.963   2
   1  -4   2 7936.57 500.313  13
  -1  -4  -2 8331.99 542.565  12
   1   4   2 9085.86 724.783  11
   1   4   2 7545.30 434.357   1
  -1  -4  -3 72.9341 138.238  12
   1  -4   3 69.1705 179.252  13
  -1  -4  -3 325.912 238.457  20
   1   4   3 106.855 230.631  11
  -1   4  -3-15.9493 176.414   2
  -1   4  -3 452.838 270.868  11
   1   4   3 154.084 141.421  13
   1   4   4 157062. 3151.82  11
   1   4   4 150816. 2195.66  13
   1  -4   4 156608. 2738.93  13
  -1  -4  -4 156600. 2820.65  20
  -1   4  -4 157608. 2793.38   2
   1   4   5 10511.8 651.680  13
  -1   4  -5 10261.8 761.248   2
  -1  -4  -5 10061.8 765.628  20
   1   4   5 9313.51 825.558  11
   1  -4   5 10705.3 807.037  13
  -1  -4  -6 286314. 4231.17  20
  -1  -4  -6 292580. 5050.24   3
   1  -4   6 294727. 4540.57  13
  -1   4  -6 284430. 4169.92   2
   1   4   6 278919. 4761.35  11
   1   4   6 284845. 3735.19  13
   1   4   7 15807.5 954.379  13
  -1   4  -7 17008.1 1095.42   2
  -1  -4  -7 18110.5 1108.60  20
   1  -4   7 16607.6 1190.56  13
  -1  -4  -7 15710.1 1282.66   3
   1   4   7 16327.9 1250.36  11
   1   4   8 98358.1 2595.62  13
  -1  -4  -8 91968.8 3249.95   3
  -1   4  -8 95187.2 2725.73   2
  -1  -4  -8 99745.2 2696.89  20
   1  -4   8 96493.3 3053.20  13
   1   4   8 98211.5 3230.94  11
  -1   4  -9 101432. 2967.88  16
   1   4   9 101066. 3519.25  11
  -1  -4  -9 99068.0 3567.77   3
  -1   4  -9 105989. 3068.16   2
  -1   4  -9 99625.9 3192.92  17
  -1  -4  -9 104333. 3000.80  17
   1  -4   9 99016.1 3316.84  13
  -1   4 -10 1409.87 520.843  17
  -1  -4 -10 620.146 303.787  17
   1  -4  10-547.680 353.782  13
  -1   4 -10-930.755 372.049   7
   1  -4  10 566.130 320.089  18
  -1   4 -10-37.1481 297.741  16
  -1  -4 -10 183.477 271.112   7
   1   4  10 1748.28 511.781  11
  -1  -4 -10 275.482 350.193   3
   1   4  11 41040.7 2504.53  11
  -1   4 -11 38096.1 1983.84   7
  -1   4 -11 37865.9 2038.69  16
  -1  -4 -11 35661.3 2366.34   3
  -1   4 -11 38656.7 2205.77  17
  -1  -4 -11 39735.8 2043.61   7
   1  -4  11 39055.8 2361.72  13
  -1  -4 -11 39209.2 2065.27  17
  -1   4 -12 51358.0 2365.59  16
  -1  -4 -12 48997.6 2388.48  17
  -1   4 -12 52069.2 2603.90  17
  -1   4 -12 48081.7 2304.58   7
  -1  -4 -12 49428.2 2836.02   3
  -1  -4 -12 50420.9 2363.72   7
  -1  -4 -13 7040.67 974.493  17
  -1   4 -13 7847.68 1048.38  17
  -1  -4 -13 6502.32 900.334   7
  -1   4 -13 7761.13 945.414  16
  -1  -4 -14 60011.6 2632.11  17
  -1   4 -14 58679.2 2395.02  16
  -1  -4 -14 58376.7 2480.61   7
  -1   4 -14 57102.9 2371.77   4
  -1   4 -15 348.866 331.926   9
  -1   4 -15 360.421 351.704  16
  -1  -4 -15 520.789 358.832  17
  -1   4 -15 191.985 296.619   4
  -1   4 -16 39452.3 1594.71   4
  -1   4 -16 40730.0 1706.63   9
  -1  -4 -16 39508.8 1826.91  17
  -1   4 -17 3055.39 393.793   4
  -1  -4 -17 2775.65 476.636  17
  -1   4 -17 3277.55 457.343   9
   1  -5 -17 353.860 279.215  17
   1   5 -17 476.072 245.276   9
   1   5 -17 304.827 198.636   4
   1   5 -16 111802. 2803.93   9
   1   5 -16 112018. 2622.82   4
   1  -5 -16 105499. 2899.03  17
   1   5 -16 108989. 2842.41  16
   1  -5 -15 14132.3 1211.36  17
   1   5 -15 16208.2 1172.09   4
   1   5 -15 15349.3 1238.06  16
   1   5 -15 15833.0 1198.18   9
   1   5 -14 8503.28 980.862  16
   1   5 -14 9807.25 1031.31   9
   1   5 -14 9164.18 976.002   4
   1  -5 -14 9431.57 1052.36  17
   1   5 -13 2574.78 669.251  16
   1   5 -13 2342.92 610.539   9
   1  -5 -13 2449.31 602.802  17
   1   5 -13 3901.36 726.968   4
   1   5 -12 13457.4 1220.37   4
   1   5 -12 12711.1 1197.99   9
   1  -5 -12 13536.6 1250.03  14
   1  -5 -12 12642.7 1199.36  17
   1   5 -12 13659.4 1306.30  16
   1  -5 -11 62102.7 2582.46  17
   1   5 -11 61462.4 2623.77  16
   1  -5 -11 65113.3 3225.19   3
  -1   5  11 62157.6 2991.55  11
   1  -5 -11 66957.9 2921.88  20
   1  -5 -11 62328.8 2586.81  14
   1   5 -11 62061.7 2513.07   9
   1   5 -11 62000.7 2535.52   4
  -1  -5  11 66469.8 3073.70  13
   1  -5 -11 59372.6 2373.71   7
   1  -5 -10 97936.8 3072.11  17
   1  -5 -10 96716.2 3766.48   3
   1  -5 -10 101702. 3149.26  14
   1  -5 -10 101675. 3504.72  20
   1   5 -10 101044. 3229.36  16
   1   5 -10 102217. 3291.59  17
  -1   5  10 95305.7 3515.56  11
   1   5 -10 91095.1 2966.17   4
  -1  -5  10 102717. 3619.11  13
  -1  -5   9 3147.88 687.647  13
   1   5  -9 2960.64 568.199   4
  -1   5   9 3271.55 665.988  11
   1  -5  -9 3529.27 573.956  14
   1  -5  -9 2692.97 530.588  17
   1  -5  -9 2149.30 527.927  20
   1   5  -9 2836.76 581.885  17
   1   5  -9 2571.81 549.370  16
   1  -5  -9 2698.15 655.083   3
  -1  -5   9 2672.56 572.130  12
  -1   5   8 92208.4 3068.12  11
  -1  -5   8 81448.7 2700.77  12
   1  -5  -8 88316.6 3223.64   3
  -1  -5   8 89656.1 2987.97  13
   1  -5  -8 97575.3 3122.11  20
   1  -5  -7 4766.48 707.887  20
   1  -5  -7 4809.73 740.114   3
  -1   5   7 5262.38 711.671  11
  -1  -5   7 4078.61 613.908  13
  -1  -5   7 3113.16 538.046  12
  -1  -5   6 58480.3 2148.33  12
  -1   5   6 61471.9 2203.08  11
   1  -5  -6 66091.1 2347.97  20
   1  -5  -6 63909.6 2392.17   3
  -1  -5   6 59180.4 2095.63  13
  -1  -5   5 126736. 3044.53  12
   1   5  -5 126997. 2154.25   2
  -1  -5   5 121955. 2750.93  13
   1  -5  -5 134628. 3230.20   3
  -1   5   5 131447. 3032.46  11
   1  -5  -5 125000. 3076.69  20
   1  -5  -4 29880.0 1430.07  20
   1   5  -4 28100.4 992.736   2
   1  -5  -4 30067.6 1431.81   3
  -1   5   4 27820.0 1325.51  11
   1   5  -4 28540.9 1440.58  11
  -1  -5   4 30510.0 1446.21  12
  -1  -5   4 30357.2 1276.88  13
   1   5  -4 30983.7 1374.07   1
  -1  -5   3 51396.6 1810.62  12
   1  -5  -3 50451.1 1695.60   3
   1   5  -3 48657.6 1602.82   1
   1   5  -3 47294.9 1290.48   2
  -1   5   3 47919.0 1651.95  11
   1  -5  -3 48236.9 1736.12  20
   1   5  -3 49478.5 1810.88  11
   1  -5  -2 9003.30 738.831  20
  -1  -5   2 9145.72 760.071  12
  -1   5   2 8296.38 662.859  11
   1  -5  -2 9658.84 691.294   3
   1   5  -2 9615.99 673.387   1
   1   5  -2 8634.77 575.420   2
   1   5  -2 8740.07 772.848  11
  -1   5   1 1129.19 298.054  11
   1  -5  -1 1236.19 266.239   3
  -1  -5   1 957.966 309.760  12
   1   5  -1 1228.44 262.978   1
   1   5  -1 1127.43 368.571  11
  -1   5   0 162093. 2803.12  11
   1  -5   0 157587. 2014.42   3
   1   5   0 162625. 2323.11   1
  -1  -5   0 165556. 2896.54  12
   1   5   0 161835. 3082.91  11
   1  -5   1 68139.3 1207.44  13
  -1   5  -1 68235.0 1858.64  11
  -1   5  -1 67548.7 1870.60   2
   1   5   1 66328.6 1402.41   1
   1   5   1 67765.0 2020.50  11
  -1  -5  -1 70888.2 1836.16  12
   1   5   2 120748. 1815.04   1
  -1  -5  -2 123897. 2351.54  12
   1  -5   2 129721. 2020.01  13
   1   5   2 132893. 2903.34  11
  -1   5  -2 125520. 2605.25  11
  -1   5  -2 125625. 2552.48   2
  -1  -5  -3 1694.48 395.304  20
  -1   5  -3 1573.14 337.997   2
   1  -5   3 1591.75 302.970  13
   1   5   3 1217.20 196.204   1
   1   5   3 1190.04 379.652  11
  -1   5  -3 1453.82 365.777  11
  -1  -5  -3 1236.95 276.542  12
   1  -5   4 75665.0 1991.51  13
  -1  -5  -4 75929.6 2189.19  20
   1   5   4 74533.9 1396.15   1
  -1   5  -4 79617.3 2148.35   2
   1   5   4 74736.1 2383.51  11
   1  -5   5 91166.7 2421.46  13
  -1  -5  -5 94790.0 2563.17  20
  -1   5  -5 94506.1 2422.64   2
   1   5   5 93695.2 2801.62  11
  -1  -5  -6 491.968 259.548  20
  -1  -5  -6 76.4611 252.118   3
  -1   5  -6 150.160 187.171   2
   1  -5   6 247.291 169.736  13
   1   5   6 460.102 345.754  11
  -1   5  -7 38236.4 1701.13   2
  -1  -5  -7 38781.8 2100.75   3
   1  -5   7 40348.6 1902.10  13
   1   5   7 40904.1 2092.93  11
  -1  -5  -7 39512.0 1790.51  20
  -1  -5  -8 84599.1 2693.98  20
   1  -5   8 83410.5 2929.27  13
  -1   5  -8 83886.6 2644.30   2
  -1  -5  -8 80412.1 3184.80   3
   1   5   8 84807.5 3212.53  11
   1  -5   9 22615.4 1637.89  13
  -1  -5  -9 21244.7 1337.37   7
  -1   5  -9 21549.4 1549.95  17
  -1   5  -9 21490.9 1431.53   2
  -1   5  -9 21058.7 1439.83  16
  -1  -5  -9 21944.2 1433.47  17
  -1  -5  -9 20860.2 1732.58   3
   1   5   9 18823.1 1602.52  11
   1  -5   9 19095.2 1242.68  18
  -1  -5  -9 20690.3 1328.38  14
  -1   5 -10 215240. 5051.57  17
   1  -5  10 208543. 4164.02  18
  -1  -5 -10 209212. 4394.14   7
  -1  -5 -10 214330. 4637.37  17
   1  -5  10 211422. 5279.76  13
  -1   5 -10 214581. 4675.40  16
  -1   5 -10 196302. 4250.13   7
   1   5  10 213275. 5629.38  11
  -1  -5 -10 199808. 5506.46   3
  -1  -5 -11 31818.0 1798.58   7
   1  -5  11 32600.9 1682.43  18
   1  -5  11 35153.2 2265.62  13
  -1   5 -11 33627.2 1934.48  16
  -1   5 -11 32576.9 1825.34   7
  -1  -5 -11 32316.5 2311.17   3
  -1  -5 -11 33877.5 1939.54  17
   1   5  11 38855.1 2526.66  11
  -1   5 -11 33774.7 2095.58  17
  -1   5 -12 50406.2 2381.04  16
  -1  -5 -12 47276.8 2239.08   7
  -1  -5 -12 49365.0 2380.43  17
  -1   5 -13 80446.5 2944.26  16
  -1  -5 -13 73847.8 2751.64   7
  -1   5 -13 81720.3 2933.00   4
  -1  -5 -13 75708.0 2938.90  17
  -1  -5 -14 3045.93 574.555   7
  -1   5 -14 3520.64 640.844   4
  -1  -5 -14 3908.19 756.454  17
  -1   5 -14 2614.75 549.255  16
  -1   5 -15 12959.1 1042.25   4
  -1  -5 -15 12690.2 1133.65  17
  -1   5 -15 13414.0 1057.51   9
  -1   5 -15 12578.0 1032.32  16
  -1   5 -16 40257.8 1546.66   4
  -1   5 -16 40712.1 1610.19   9
  -1   5 -16 38197.8 1461.54  16
  -1  -5 -16 41140.1 1770.92  17
  -1   5 -17 361.689 198.844   9
  -1  -5 -17 503.611 255.363  17
  -1   5 -17 400.524 206.337   4
   1   6 -17 70554.3 1548.87   4
   1  -6 -17 70450.4 1799.68  17
   1   6 -16 123.825 223.971   4
   1  -6 -16 619.158 289.066  17
   1   6 -16 176.744 238.590   9
   1   6 -16-194.539 277.620  16
   1  -6 -15 57846.5 2282.69  17
   1   6 -15 57990.9 2283.78  16
   1   6 -15 60625.8 2142.36   4
   1   6 -15 57259.8 2109.84   9
   1   6 -14 4892.50 698.203   4
   1   6 -14 3519.86 678.283  16
   1  -6 -14 4000.71 715.845  17
   1   6 -14 4352.49 706.918   9
   1   6 -13 8010.94 922.934   9
   1   6 -13 7248.86 889.287   4
   1   6 -13 6760.92 959.554  16
   1  -6 -13 6953.66 911.312  17
   1   6 -12 3751.31 691.760   9
   1   6 -12 4096.16 773.451  16
   1  -6 -12 3215.37 639.388  14
   1  -6 -12 4494.94 783.921  17
   1   6 -12 4451.83 763.263   4
   1   6 -11 203.660 363.249  16
   1   6 -11 609.709 448.491   4
   1  -6 -11 542.942 408.487   3
   1   6 -11 687.822 496.696   9
  -1   6  11 1272.66 449.666  11
  -1  -6  11 457.912 406.722  13
   1  -6 -11-49.4494 354.703  17
   1  -6 -11 421.749 451.734  14
   1  -6 -10 11381.8 1084.92  14
   1   6 -10 12004.2 1119.56   9
   1  -6 -10 9507.99 1264.19   3
   1  -6 -10 9785.70 1166.15  20
   1   6 -10 10962.0 1119.17  16
  -1   6  10 10734.7 1242.70  11
  -1  -6  10 11655.0 1265.38  13
   1  -6 -10 11848.2 1159.96  17
   1   6 -10 10191.2 1030.18   4
   1  -6  -9 36766.2 2138.55  20
   1   6  -9 36448.6 1790.20   9
  -1  -6   9 38286.5 2159.35  13
   1  -6  -9 36361.1 2289.98   3
  -1   6   9 35631.2 2119.98  11
   1   6  -9 40239.7 2014.15  16
   1  -6  -9 38223.6 1919.26  17
   1  -6  -9 38597.3 1893.07  14
   1   6  -9 33639.8 1779.59   4
  -1  -6   8 8371.61 945.329  13
   1  -6  -8 6474.53 944.618   3
  -1   6   8 7092.37 947.756  11
   1  -6  -8 7084.77 915.330  20
   1   6  -8 6894.42 809.385  16
   1  -6  -8 6605.34 789.853  17
   1  -6  -8 7816.54 839.131  14
  -1  -6   8 8273.92 943.846  12
   1   6  -8 8135.40 862.376   4
  -1  -6   7 951.921 353.507  13
  -1  -6   7 908.671 355.319  12
  -1   6   7 1140.01 401.133  11
   1  -6  -7 1274.95 471.288   3
   1  -6  -7 1337.86 431.967  20
  -1  -6   6 10684.6 938.662  13
   1  -6  -6 9205.66 975.932   3
  -1  -6   6 8730.47 925.572  12
  -1   6   6 8754.26 929.208  11
   1  -6  -6 9669.03 982.704  20
   1  -6  -5 43395.0 1966.05  20
   1   6  -5 38215.1 1914.50  11
   1  -6  -5 37898.7 1832.89   3
  -1  -6   5 39254.5 1861.22  12
  -1   6   5 41515.6 1872.21  11
  -1  -6   5 39231.5 1639.75  13
   1   6  -4 20977.6 1358.31  11
  -1   6   4 20341.3 1239.46  11
  -1  -6   4 21216.3 1339.25  12
   1  -6  -4 21977.6 1355.20  20
   1  -6  -4 20804.5 1273.30   3
  -1  -6   4 22602.4 1138.09  13
   1   6  -4 22143.2 990.456   2
   1   6  -3 28198.9 1311.43   1
   1   6  -3 29018.6 1535.74  11
   1   6  -3 26134.7 1093.68   2
  -1  -6   3 27100.2 1142.57  13
   1  -6  -3 24579.0 1269.26   3
   1  -6  -3 26362.0 1420.66  20
  -1  -6   3 27107.8 1455.94  12
  -1   6   3 23880.6 1286.29  11
   1  -6  -2 89629.8 2511.46  20
   1   6  -2 89423.2 2054.26   2
   1   6  -2 92018.2 2642.41  11
   1  -6  -2 84673.2 2153.10   3
  -1  -6   2 92938.4 2588.14  12
  -1   6   2 91052.7 2418.16  11
   1   6  -2 90636.8 2208.04   1
   1  -6  -1 31925.5 1177.95   3
   1  -6  -1 31047.3 1439.26  20
   1   6  -1 31516.3 1525.49  11
   1   6  -1 31467.8 1211.65   1
  -1   6   1 33042.0 1433.63  11
  -1  -6   1 30283.9 1430.36  12
   1  -6   0 995.632 212.354   3
  -1   6   0 1100.42 323.315  11
  -1   6   0 1012.14 347.297   2
   1   6   0 363.793 264.606  11
   1   6   0 1052.91 247.308   1
  -1  -6   0 960.775 351.305  12
   1   6   1 373727. 5244.86  11
  -1   6  -1 383887. 4939.31  11
  -1  -6  -1 375360. 4745.12  12
  -1   6  -1 375937. 4869.88   2
   1   6   1 374449. 3609.15   1
  -1  -6  -2 25926.6 1222.99  12
   1   6   2 24724.1 863.297   1
  -1   6  -2 24805.8 1300.48  11
   1  -6   2 25338.5 916.009  13
  -1   6  -2 24994.9 1259.75   2
   1   6   2 24143.2 1386.57  11
  -1  -6  -3 312104. 4775.15  20
   1  -6   3 309408. 3699.01  13
  -1   6  -3 308406. 4741.22  11
  -1   6  -3 294699. 4379.75   2
   1   6   3 295481. 4962.28  11
   1   6   4 15646.7 1214.30  11
   1  -6   4 16785.0 978.493  13
  -1   6  -4 17680.5 1102.18   2
  -1  -6  -4 17674.5 1188.28  20
  -1  -6  -5 117114. 3391.37   3
  -1  -6  -5 119016. 3158.00  20
   1   6   5 118014. 3413.82  11
  -1   6  -5 116106. 2872.73   2
   1  -6   5 115967. 2788.80  13
  -1  -6  -6 1543.30 501.760   3
   1   6   6 518.076 316.916  11
  -1   6  -6 1120.70 319.553   2
  -1  -6  -6 1647.64 409.120  20
   1  -6   6 2407.66 473.519  13
  -1  -6  -7 7021.45 989.041   3
  -1  -6  -7 8159.46 898.030  20
  -1   6  -7 7884.21 815.132   2
   1   6   7 8136.36 1042.62  11
   1  -6   7 7401.23 850.728  13
  -1  -6  -8 3795.31 638.619  17
  -1  -6  -8 2974.52 720.939   3
  -1   6  -8 3298.45 544.555   2
  -1  -6  -8 2727.58 541.957   6
  -1   6  -8 2463.65 513.511  16
   1  -6   8 3010.12 588.458  13
  -1  -6  -8 3083.91 567.764  20
   1   6   8 3850.50 790.666  11
   1  -6   8 3265.91 532.418  18
  -1  -6  -9 18862.6 1389.53  17
   1   6   9 20445.9 1760.51  11
   1  -6   9 19490.5 1308.77  18
   1  -6   9 16848.5 1453.90  13
  -1  -6  -9 19657.6 1755.83   3
  -1  -6  -9 18383.3 1248.68  14
  -1  -6  -9 20127.8 1435.40   6
  -1   6  -9 20581.0 1464.22  16
  -1  -6 -10 787.512 320.574  17
  -1  -6 -10 583.889 391.513   3
  -1   6 -10 922.130 485.245  16
   1  -6  10 1146.31 459.888  13
   1   6  10 398.045 295.364  11
   1  -6  10 1211.90 497.563  18
  -1   6 -11 91760.1 3250.84  16
   1  -6  11 92138.3 2848.11  18
  -1  -6 -11 91248.4 3177.11  17
  -1   6 -11 89193.5 3105.39   4
  -1   6 -12 218.611 376.945  16
  -1  -6 -12 452.241 353.181   7
  -1  -6 -12-174.725 343.726  17
  -1   6 -12 146.089 384.390   4
  -1   6 -13 10158.7 1058.20   4
  -1   6 -13 9891.20 1080.42  16
  -1  -6 -13 7593.15 967.203  17
  -1  -6 -13 7799.52 878.204   7
  -1   6 -14 6343.61 846.117  16
  -1   6 -14 5014.35 725.433   4
  -1  -6 -14 5310.73 779.868  17
  -1   6 -14 6824.04 809.548   9
  -1   6 -15 9417.17 850.358   4
  -1  -6 -15 9738.37 948.607  17
  -1   6 -15 7882.76 805.522  16
  -1   6 -15 8124.82 794.966   9
  -1   6 -16 6133.99 588.764   9
  -1   6 -16 8160.10 685.924   4
  -1   6 -16 7491.22 648.703  16
  -1  -6 -16 7269.37 729.689  17
   1  -7 -16 4818.01 561.121  17
   1   7 -16 4646.27 517.743   4
   1   7 -16 4897.92 519.046   9
   1   7 -16 4750.79 591.901  16
   1  -7 -15 280.722 292.145  17
   1   7 -15 260.594 243.529   4
   1   7 -15 212.385 224.381   9
   1   7 -15 482.354 351.464  16
   1  -7 -14-16.5447 316.395  17
   1   7 -14 67.3198 301.642   9
   1   7 -14 331.441 334.355   4
   1   7 -14 251.601 318.254  16
   1  -7 -13 35448.3 1918.41  17
   1   7 -13 36408.6 1891.55   4
   1   7 -13 34895.1 1805.97   9
   1   7 -13 33856.5 1967.02  16
   1   7 -12 1563.61 487.142   9
   1   7 -12 1310.54 490.659   4
   1  -7 -12 1361.26 474.149  14
   1   7 -12 2430.79 629.174  16
   1  -7 -12 1391.73 502.857  17
   1   7 -11 110286. 3614.68  16
   1   7 -11 112021. 3292.52   9
   1   7 -11 109867. 3418.87   4
   1  -7 -11 110409. 3495.81  17
   1  -7 -11 111080. 3376.16  14
   1  -7 -10 38945.0 1973.13  14
  -1  -7  10 38094.8 2271.38  13
   1   7 -10 40119.6 2145.19  16
   1   7 -10 39060.9 1916.71   9
   1   7 -10 41069.6 2091.25   4
   1  -7 -10 39622.4 2553.84   3
   1  -7 -10 36839.7 2026.61  17
  -1   7  10 37529.1 2351.84  11
   1  -7 -10 43954.6 2507.31  20
   1   7  -9 68527.9 2732.07  16
   1  -7  -9 73092.2 2763.68  17
   1  -7  -9 76913.6 3450.12   3
  -1  -7   9 75775.4 3066.27  13
   1  -7  -9 70344.4 2575.48  14
   1   7  -9 74650.7 2535.52   9
   1   7  -9 71951.0 2668.07   4
   1  -7  -9 69302.2 3091.85  20
  -1   7   9 69891.4 3113.90  11
   1   7  -8 1246.91 448.187   4
   1   7  -8 1818.85 427.140   9
  -1  -7   8 1891.65 553.084  13
   1   7  -8 1644.65 495.944  16
   1  -7  -8 537.758 298.531  20
   1  -7  -8 1635.53 441.732  17
  -1   7   8 1809.05 521.311  11
   1  -7  -8 1716.55 412.261  14
   1  -7  -8 2196.61 613.642   3
   1  -7  -7 3125.81 665.937  20
   1   7  -7 3678.04 617.743  16
  -1   7   7 2336.15 490.244  11
   1  -7  -7 3227.99 566.755  17
  -1  -7   7 3241.18 613.278  13
  -1  -7   7 3242.91 682.187  12
   1  -7  -7 3504.95 696.820   3
   1   7  -7 3319.77 587.836   4
  -1  -7   6 38398.8 1816.86  13
  -1  -7   6 40269.3 2123.16  12
  -1   7   6 39603.1 2057.96  11
   1  -7  -6 35571.2 2000.52   3
   1  -7  -6 40066.7 2128.20  20
   1   7  -5 150248. 4079.80  11
  -1  -7   5 150298. 3953.02  12
  -1   7   5 137883. 3646.72  11
   1  -7  -5 148298. 3804.39   3
  -1  -7   5 149815. 3312.34  13
   1  -7  -5 150503. 3977.51  20
  -1  -7   4 329.933 283.647  12
   1  -7  -4 185.314 247.130  20
   1  -7  -4 543.259 328.073   3
   1   7  -4 305.283 277.912  11
  -1   7   4 808.940 338.447  11
  -1  -7   4 887.489 293.632  13
   1   7  -3 225235. 3543.71   2
   1  -7  -3 229539. 4093.46   3
   1   7  -3 231776. 4698.15  11
  -1   7   3 229967. 4337.08  11
  -1  -7   3 227898. 4557.24  12
  -1  -7   3 232472. 3450.86  13
   1  -7  -3 241265. 4664.13  20
   1  -7  -2 6589.21 784.298  20
   1   7  -2 6505.10 617.592   2
   1   7  -2 6199.04 791.211  11
  -1  -7   2 8338.89 883.079  12
   1  -7  -2 7181.57 687.396   3
  -1   7   2 7455.97 786.884  11
  -1  -7   1 171734. 3749.73  12
   1   7  -1 175180. 3081.89   1
   1  -7  -1 166579. 2837.64   3
   1   7  -1 163465. 3164.83   2
   1   7  -1 173200. 3929.58  11
   1  -7  -1 172861. 3755.43  20
  -1   7   1 175210. 3689.16  11
   1   7   0 16415.7 1223.44  11
  -1  -7   0 17574.7 1176.64  12
   1   7   0 16763.7 896.606   1
  -1   7   0 16169.0 1125.56   2
  -1   7   0 14522.1 1073.21  11
  -1   7  -1 1527.20 378.840  11
  -1   7  -1 2124.82 423.193   2
  -1  -7  -1 2047.71 431.982  12
   1   7   1 1213.10 439.972  11
  -1  -7  -2 11578.3 886.851  12
  -1   7  -2 10560.4 907.488   2
   1   7   2 10122.1 1006.05  11
  -1   7  -2 9804.20 899.324  11
  -1  -7  -3 89983.3 2837.42  20
   1   7   3 93620.5 3036.32  11
  -1   7  -3 90743.7 2826.41  11
  -1   7  -3 88771.9 2603.65   2
  -1  -7  -4 8656.73 944.155   3
   1  -7   4 8457.05 693.667  13
   1   7   4 8631.03 980.712  11
  -1   7  -4 9741.25 898.365   2
  -1  -7  -4 9866.70 987.712  20
  -1   7  -5 118466. 3105.15   2
   1  -7   5 122550. 2940.23  13
  -1  -7  -5 115261. 3565.46   3
   1   7   5 118282. 3685.81  11
  -1  -7  -5 125288. 3543.76  20
  -1  -7  -6 26223.7 1804.92   3
  -1  -7  -6 27071.0 1694.47  20
   1  -7   6 27992.4 1533.80  13
  -1   7  -6 26738.5 1508.42  16
  -1   7  -6 29395.2 1588.13   2
   1   7   6 28611.7 1916.98  11
  -1  -7  -7 23062.4 1614.79  20
   1   7   7 24075.9 1824.91  11
  -1   7  -7 25630.3 1547.17  16
   1  -7   7 23359.0 1438.98  18
   1  -7   7 26747.5 1389.30  10
  -1   7  -7 24151.9 1480.79   2
   1  -7   7 25681.4 1597.22  13
  -1  -7  -7 23163.6 1798.85   3
  -1  -7  -7 24815.6 1543.41   6
  -1   7  -7 24520.9 1459.85   4
  -1  -7  -7 22111.0 1435.13  17
   1  -7   8 6435.40 867.375  13
  -1  -7  -8 6895.87 849.760   6
  -1  -7  -8 7709.87 1100.62   3
  -1   7  -8 6672.32 817.969   4
  -1   7  -8 8223.90 937.869  16
   1   7   8 7803.13 1112.76  11
  -1  -7  -8 6233.31 813.876  17
  -1  -7  -8 6072.73 847.018  20
   1  -7   8 7347.19 856.127  18
  -1   7  -9 590.141 508.380   4
  -1  -7  -9 1671.86 551.400   3
   1  -7   9 736.086 411.504  13
  -1   7  -9 574.691 384.988  16
   1   7   9 135.292 389.614  11
  -1  -7  -9 1202.34 534.898  17
  -1  -7  -9 546.936 435.604   6
   1  -7   9 910.831 449.156  18
  -1  -7 -10 5107.21 806.904   6
  -1  -7 -10 6350.14 873.104  17
   1  -7  10 6943.01 865.421  18
  -1   7 -10 7197.05 955.517  16
   1  -7  10 4248.86 746.685  13
  -1   7 -10 6730.48 892.640   4
  -1  -7 -10 6121.07 1001.70   3
   1   7  10 8014.92 1169.66  11
  -1   7 -11 2335.20 607.571  16
   1  -7  11 2622.61 550.125  18
  -1   7 -11 2855.65 612.365   4
  -1  -7 -11 2121.39 566.952  17
  -1  -7 -12 22896.8 1582.79  17
  -1   7 -12 19110.6 1432.21   4
  -1   7 -12 20875.8 1568.90  16
  -1   7 -12 20852.5 1397.52   9
  -1   7 -13 18025.7 1397.14  16
  -1  -7 -13 15062.8 1251.70  17
  -1   7 -13 15719.2 1217.79   4
  -1   7 -13 18523.9 1254.45   9
  -1   7 -14 3748.06 596.792   4
  -1  -7 -14 4075.22 668.078  17
  -1   7 -14 3842.25 551.775   9
  -1   7 -14 3304.34 589.701  16
  -1   7 -15 31333.7 1313.90   9
  -1  -7 -15 29779.9 1492.17  17
  -1   7 -15 29598.0 1423.97  16
  -1   7 -15 33524.4 1444.75   4
  -1   7 -16 990.667 270.533   4
  -1   7 -16 925.460 236.807   9
  -1   7 -16 718.295 239.958  16
  -1  -7 -16 915.218 275.842  17
   1   8 -16 3218.26 413.810  16
  -1  -8  16 3069.10 359.958   8
   1  -8 -16 2984.91 395.438  17
   1   8 -15 32892.4 1521.61  16
   1   8 -15 33524.6 1265.07   9
   1   8 -15 34132.2 1409.06   4
   1  -8 -15 31908.8 1458.27  17
   1   8 -14 18794.2 1203.90   4
   1   8 -14 18893.9 1113.41   9
   1  -8 -14 17965.2 1236.47  17
   1   8 -14 16213.5 1238.31  16
   1  -8 -13 23258.3 1508.40  17
   1   8 -13 23818.7 1364.42   9
   1   8 -13 21536.1 1502.15  16
   1   8 -13 21008.9 1394.96   4
   1  -8 -12 113616. 3425.65  17
   1   8 -12 109499. 3285.15   4
   1  -8 -12 109637. 3111.53  14
   1   8 -12 105569. 3438.27  16
   1   8 -12 107114. 3012.92   9
   1   8 -11 435.963 360.133   9
   1   8 -11 162.243 361.316  16
   1  -8 -11 61.1943 326.303  17
   1  -8 -11 307.228 280.377  14
   1   8 -11-633.864 386.724   4
   1  -8 -10 88751.6 3116.72  17
   1  -8 -10 87657.9 2873.85  14
   1   8 -10 90068.4 3083.11   4
   1   8 -10 84469.8 3137.52  16
   1   8 -10 87971.1 2792.53   9
   1  -8  -9 14825.7 1278.80  17
   1  -8  -9 15734.2 1541.27  20
  -1   8   9 16641.0 1550.32  11
   1  -8  -9 16126.9 1242.95  14
  -1  -8   9 15381.3 1389.69  13
   1   8  -9 15578.4 1368.52  16
   1   8  -9 17475.4 1242.43   9
   1  -8  -9 17616.6 1689.90   3
   1   8  -9 17025.5 1375.02   4
   1  -8  -8 13217.8 1230.78  17
  -1   8   8 13695.4 1357.70  11
   1   8  -8 15900.2 1334.14  16
   1   8  -8 14718.9 1066.04  15
   1   8  -8 15852.8 1298.89   4
  -1  -8   8 15907.5 1345.19  13
   1  -8  -8 13268.1 1414.17   3
   1  -8  -8 14718.5 1469.91  20
  -1  -8   8 14883.2 1178.79  18
   1  -8  -8 13617.1 1133.02  14
   1  -8  -7 13880.9 1205.41  17
  -1  -8   7 11991.2 1115.92  13
   1  -8  -7 15351.9 1466.44  20
  -1   8   7 14643.4 1371.52  11
   1  -8  -7 13123.8 1337.53   3
   1  -8  -7 12899.4 1070.49  14
  -1  -8   7 15291.2 1216.32  18
   1   8  -7 14639.0 1161.16   4
   1   8  -7 12405.5 1102.94  16
   1   8  -6 29069.5 1626.66  16
   1  -8  -6 27664.8 1834.28   3
   1  -8  -6 29831.5 1721.35  17
  -1  -8   6 26663.7 1861.08  12
  -1  -8   6 31868.0 1516.35  10
   1  -8  -6 27397.6 1899.29  20
  -1  -8   6 28299.1 1605.72  18
   1   8  -6 29370.1 1579.24   4
  -1   8   6 30531.0 1923.52  11
   1  -8  -5 840.164 355.047  17
  -1  -8   5 580.142 268.657  18
  -1  -8   5 244.368 303.103  12
   1  -8  -5 392.346 240.797   3
   1   8  -5 627.981 261.583   4
  -1   8   5-194.961 268.470  11
   1   8  -5 840.263 420.859  11
   1  -8  -5-81.6161 309.297  20
   1  -8  -4 325011. 6081.08  20
   1  -8  -4 311076. 5415.23   3
   1   8  -4 316860. 6126.16  11
  -1   8   4 320480. 5785.71  11
  -1  -8   4 326391. 6156.95  12
  -1  -8   3 6231.13 853.484  12
   1  -8  -3 5959.71 863.432  20
  -1   8   3 6380.39 813.336  11
   1  -8  -3 5305.29 666.350   3
   1   8  -3 4689.38 763.650  11
  -1  -8   2 128064. 3631.67  12
   1   8  -2 123798. 3674.39  11
   1  -8  -2 120146. 3489.69  20
   1   8  -2 116405. 2847.74   2
  -1   8   2 116712. 3321.26  11
  -1  -8   1 90450.3 2979.71  12
   1  -8  -1 88343.5 2956.08  20
   1   8  -1 88839.8 2564.63   2
   1   8  -1 91174.0 3119.57  11
  -1   8   1 93765.8 2959.66  11
  -1   8   1 94507.5 2987.97   2
  -1  -8   0 37577.3 1887.18  12
  -1   8   0 37593.9 1875.90  11
  -1   8   0 37751.6 1887.90   2
   1  -8   0 37254.8 1899.33  20
   1   8   0 36406.2 1978.46  11
  -1  -8  -1 100983. 2739.81   3
   1   8   1 106357. 3369.06  11
  -1   8  -1 109335. 3132.88   2
  -1  -8  -2 127458. 3302.48   3
  -1   8  -2 132115. 3424.74   2
   1   8   2 130105. 3772.64  11
  -1   8  -2 124811. 3505.42  11
  -1  -8  -2 134919. 3727.06  20
  -1  -8  -3 114863. 3317.94   3
  -1   8  -3 117412. 3241.66   2
  -1  -8  -3 121135. 3597.73  20
  -1   8  -3 117569. 3507.72  11
   1   8   3 114276. 3621.51  11
  -1  -8  -4 109016. 3436.66   3
   1   8   4 105621. 3584.73  11
   1  -8   4 113505. 3100.43  18
  -1   8  -4 108310. 3119.09   2
  -1  -8  -4 117488. 3620.02  20
  -1  -8  -5 2613.22 565.221   6
  -1  -8  -5 1786.81 464.148  10
  -1   8  -5 1707.52 421.214  16
  -1  -8  -5 2037.11 468.927  17
  -1  -8  -5 1410.51 444.823  20
   1  -8   5 2344.73 461.699  10
  -1  -8  -5 1378.82 460.077   3
   1  -8   5 1521.83 415.196  18
   1   8   5 1477.15 471.005  11
  -1   8  -5 1246.07 372.866   2
   1  -8   6 155160. 3477.95  10
   1  -8   6 159103. 3860.75  18
  -1   8  -6 155840. 3565.18   4
  -1  -8  -6 149331. 4475.10   3
  -1  -8  -6 157034. 4385.41  20
  -1   8  -6 156538. 3834.93   2
  -1  -8  -6 162039. 3886.62  17
   1   8   6 154846. 4651.08  11
  -1   8  -6 157478. 3777.74  16
  -1  -8  -6 157228. 3935.50   6
   1   8   7 2721.01 728.320  11
  -1  -8  -7 4741.97 723.311   6
  -1  -8  -7 4232.71 740.974  20
  -1  -8  -7 3854.21 819.782   3
  -1   8  -7 5676.41 720.321   4
   1  -8   7 4425.76 700.814  18
   1  -8   7 6093.68 725.497  10
  -1   8  -7 6163.46 826.415  16
  -1  -8  -7 4068.44 680.077  17
  -1  -8  -8 473.312 559.199   6
  -1  -8  -8 1050.20 498.729  17
  -1   8  -8 292.371 448.010  16
   1  -8   8 1385.29 554.765  18
  -1  -8  -8 13.7444 279.400  20
   1   8   8 1917.56 640.829  11
  -1   8  -8 710.227 494.284   4
  -1  -8  -8 582.850 524.058   3
   1  -8   8 1122.96 355.617  10
  -1  -8  -9 5897.19 888.220   6
   1   8   9 4320.02 877.561  11
  -1   8  -9 7353.43 960.489  16
  -1  -8  -9 5735.62 969.844   3
  -1   8  -9 5041.75 784.060   4
   1  -8   9 5748.54 807.986  18
  -1  -8  -9 6030.77 882.901  17
  -1  -8 -10 280.551 356.054  17
  -1  -8 -10 155.785 321.704   6
  -1   8 -10 565.266 388.495   4
   1  -8  10 499.606 310.332  18
  -1   8 -10 152.288 338.518  16
  -1   8 -10 174.308 352.231   9
  -1  -8 -11 580.787 409.601  17
  -1   8 -11 994.259 449.423  16
  -1   8 -11 1264.02 441.349   4
  -1   8 -11 1601.01 420.312   9
   1  -8  11 693.059 321.554  18
   1  -8  12 16246.3 1131.20  18
  -1   8 -12 16608.1 1146.74   9
  -1  -8 -12 15513.4 1270.43  17
  -1   8 -12 15873.6 1263.74   4
  -1   8 -12 16447.3 1363.92  16
  -1   8 -13 265.703 336.288  16
  -1   8 -13 860.573 315.467   9
  -1  -8 -13 1332.88 428.251  17
  -1   8 -13 678.500 347.948   4
  -1   8 -14 14929.4 1023.33   4
  -1   8 -14 14893.3 1095.40  16
  -1   8 -14 13512.7 873.704   9
  -1  -8 -14 13977.9 1062.56  17
  -1   8 -15 7298.01 686.545  16
  -1   8 -15 6017.02 496.399   9
  -1  -8 -15 7367.69 697.464  17
  -1   8 -15 6410.67 609.234   4
  -1  -9  15 149.572 162.363   8
   1  -9 -15 137.141 217.613  17
   1   9 -15 199.477 253.041  16
   1   9 -14 8285.78 810.406  16
   1  -9 -14 10832.0 876.955  17
   1   9 -14 10105.4 821.504   4
   1   9 -13 596.417 348.428   4
   1   9 -13 513.939 225.952   9
   1   9 -13 174.463 318.836  16
   1  -9 -13 114.850 299.125  17
   1   9 -12 13747.9 1207.78  16
   1  -9 -12 13937.5 1183.52  17
   1   9 -12 14764.4 1011.05   9
   1   9 -12 12819.6 1111.95   4
   1  -9 -11 6685.98 750.581  14
   1   9 -11 7105.09 942.752  16
   1   9 -11 7161.42 909.893   4
   1  -9 -11 9313.85 1018.81  17
   1   9 -10 86862.6 2988.58   4
   1  -9 -10 88215.7 3101.65  17
   1  -9 -10 88059.1 2737.32  14
   1   9 -10 84148.0 3071.76  16
   1  -9  -9 1375.35 470.419  17
   1  -9  -9 1156.42 375.567  14
  -1  -9   9 1571.44 522.201  18
   1   9  -9 1361.39 540.008  16
   1   9  -9 1869.97 564.599   4
   1   9  -8 92039.8 3041.10   4
   1  -9  -8 96126.7 3849.85  20
   1   9  -8 88940.8 2694.92  15
   1   9  -8 84735.5 3037.00  16
  -1  -9   8 87976.6 2971.84  18
   1  -9  -8 87924.0 3648.52   3
   1  -9  -8 92700.0 3219.54  17
   1   9  -7 7472.76 898.574  15
   1  -9  -7 8561.77 1026.12  17
  -1  -9   7 10848.8 1106.78  18
   1  -9  -7 9404.67 1211.61  20
   1   9  -7 10476.1 1066.50   4
   1   9  -7 9312.72 1048.76  16
   1  -9  -7 8786.28 1144.66   3
  -1   9   7 10589.0 1231.03  11
  -1  -9   6 127964. 3220.10  10
   1   9  -6 122836. 3378.67  16
  -1   9   6 128262. 4104.47  11
   1  -9  -6 129982. 4339.59  20
   1   9  -6 124656. 3353.06   4
  -1  -9   6 130638. 3628.77  18
   1   9  -6 124007. 3248.02  15
   1  -9  -6 128146. 4041.10   3
   1  -9  -6 123424. 3664.18  17
  -1   9   5 22899.7 1703.50  11
   1   9  -5 20195.3 1339.80  16
   1   9  -5 20205.3 1319.05   4
   1  -9  -5 22916.3 1567.00  17
   1  -9  -5 22931.9 1627.71   3
   1  -9  -5 21522.1 1736.01  20
  -1  -9   5 21973.0 1489.31  18
  -1  -9   5 21722.3 1348.28  10
   1  -9  -5 21105.6 1356.19  10
   1  -9  -4 54330.6 2096.20  10
  -1  -9   4 53747.6 2098.18  10
  -1   9   4 49891.7 2448.74  11
  -1  -9   4 49979.2 2228.22  18
   1  -9  -4 50224.6 2581.85  20
   1   9  -4 50009.5 1973.47   4
   1   9  -4 46953.1 2534.90  11
  -1  -9   3 21263.4 1661.24  12
   1  -9  -3 20979.1 1655.69  20
  -1  -9   3 21481.8 1343.54   8
  -1  -9   3 17392.2 1309.68  18
   1   9  -3 20072.8 1638.86  11
   1  -9  -3 22568.6 1334.15  10
  -1   9   3 22092.8 1603.76  11
  -1  -9   3 19717.1 1285.19  10
  -1  -9   2 766.012 334.638  18
   1  -9  -2 579.096 356.592  20
  -1  -9   2 1001.98 365.477   8
  -1   9   2 1273.18 473.477  11
  -1  -9   2 1031.52 344.498  10
   1  -9  -2 1066.38 347.026  10
   1   9  -2 964.718 404.063  11
  -1   9   1 22110.6 1570.20  11
   1  -9  -1 23659.3 1666.36  20
  -1   9   1 24252.0 1640.32   2
   1   9  -1 22943.5 1325.15  15
   1   9  -1 21727.8 1376.33   2
   1  -9  -1 24159.5 1372.54  10
   1   9  -1 22460.4 1682.78  11
  -1  -9   1 21524.3 1333.99  10
   1  -9  -1 24024.5 1505.60  18
   1   9   0 41426.3 1755.24  15
   1  -9   0 41177.4 2163.99  20
  -1   9   0 43462.4 2152.38   2
   1  -9   0 44072.5 1860.08  10
  -1  -9   0 42469.8 1904.27  10
   1  -9   0 42023.0 1982.89  18
  -1   9   0 48094.7 2308.56  11
   1   9   0 46936.2 2413.34  11
   1   9   0 43972.9 1996.05   2
  -1   9  -1 22801.7 1592.52  11
   1  -9   1 22459.4 1584.89  20
   1  -9   1 24754.4 1530.59  18
   1  -9   1 24553.6 1402.39  10
   1   9   1 23242.0 1725.34  11
  -1  -9  -1 26118.6 1510.96  10
   1   9   1 25445.3 1370.98  15
  -1   9  -1 24855.1 1607.38   2
  -1   9  -2 69690.4 2840.11  11
  -1   9  -2 77598.7 2833.87   2
   1   9   2 72331.9 2287.42  15
   1  -9   2 79563.4 2735.85  18
   1   9   2 72802.5 3054.25  11
   1  -9   2 75375.9 2459.02  10
  -1  -9  -2 73697.0 2996.59  20
  -1  -9  -2 75080.6 2565.54  10
   1  -9   2 71338.5 2807.77  20
  -1  -9  -3 13404.5 1122.88  10
   1   9   3 13452.7 1000.41  15
  -1  -9  -3 13400.8 1312.81  20
   1  -9   3 13097.8 1146.22  18
   1   9   3 13403.0 1359.04  11
  -1   9  -3 13752.8 1193.91   2
   1  -9   3 12394.0 1024.13  10
  -1  -9  -3 13521.3 1135.15  17
  -1   9  -3 12940.3 1259.32  11
  -1  -9  -3 12513.9 1169.38   3
   1  -9   4 31732.2 1774.80  18
   1  -9   4 32565.1 1656.08  10
  -1   9  -4 31616.6 1802.87   2
  -1  -9  -4 32339.0 1755.89  17
  -1  -9  -4 33170.0 2088.16  20
  -1  -9  -4 31914.8 1942.28   3
  -1   9  -4 32972.5 1667.35  16
   1   9   4 32746.3 2144.27  11
  -1  -9  -4 31696.9 1740.85  10
   1  -9   5 6606.01 786.715  10
   1  -9   5 6810.51 859.487  18
  -1   9  -5 4568.65 587.972   4
   1   9   5 7419.73 1085.89  11
  -1  -9  -5 6818.41 858.110  10
  -1  -9  -5 5968.83 819.218   6
  -1  -9  -5 6233.64 834.278  17
  -1  -9  -5 4830.49 808.207  20
  -1  -9  -5 5205.05 842.397   3
  -1   9  -5 4915.05 696.219  16
  -1   9  -6 173.417 319.632  16
  -1  -9  -6 469.038 346.965   3
  -1  -9  -6 477.178 417.153  17
  -1   9  -6-113.692 187.403   4
  -1  -9  -6-4.91861 245.219  20
   1  -9   6-309.513 460.309  18
   1   9   6 790.329 393.671  11
   1  -9   6 526.093 339.464  10
  -1  -9  -6-187.679 389.398   6
  -1  -9  -7 1206.93 434.384  20
  -1   9  -7 278.774 406.736   4
  -1   9  -7 51.4538 330.851  16
   1   9   7 1632.50 526.595  11
   1  -9   7 150.061 299.231  18
  -1  -9  -7 200.358 376.276   6
  -1  -9  -7 669.996 442.780   3
  -1  -9  -7 344.756 454.665  17
   1  -9   7 192.568 288.002  10
  -1   9  -8 152470. 4085.12  16
   1  -9   8 158743. 3575.07  10
  -1  -9  -8 161862. 4173.38   6
  -1   9  -8 157214. 3851.20   4
  -1  -9  -8 152212. 4035.15  17
   1  -9   8 152776. 4048.57  18
  -1   9  -9 3.43112 290.248   4
  -1  -9  -9 1075.63 383.451  17
  -1  -9  -9 796.839 418.472   6
   1  -9   9 887.950 456.771  18
  -1   9  -9 608.075 289.522  16
  -1  -9 -10 159979. 4061.77  17
  -1   9 -10 161350. 4215.78  16
  -1   9 -10 166850. 3993.23   4
   1  -9  10 156007. 3901.78  18
  -1  -9 -10 168283. 4103.12   6
  -1   9 -11 4282.14 785.503  16
   1  -9  11 3575.90 598.558  18
  -1   9 -11 4372.11 698.314   4
  -1  -9 -11 4549.83 737.492  17
  -1   9 -12 92012.1 2934.64  16
  -1   9 -12 92837.4 2748.07   4
  -1  -9 -12 95982.5 2910.82  17
   1  -9  12 85654.8 2435.55  18
  -1   9 -13-115.858 272.630  16
  -1   9 -13-82.5576 227.946   4
  -1  -9 -13-169.296 280.149  17
  -1  -9 -14 22.1441 227.481  17
  -1   9 -14 285.605 285.571  16
  -1   9 -14 874.822 300.151   4
  -1  -9 -15 326.800 183.167  17
  -1   9 -15 118.103 153.930   4
  -1   9 -15-67.9313 153.424  16
  -1 -10  14 3277.89 438.075   8
   1  10 -14 3038.48 468.912  16
   1 -10 -14 3040.49 425.407  17
  -1 -10  13 586.770 257.308   8
   1  10 -13 550.410 275.104   4
   1  10 -13 813.349 309.411  16
   1 -10 -13 886.077 338.933  17
   1 -10 -12 21702.6 1342.34  17
   1  10 -12 22540.5 1319.43   4
   1  10 -12 20007.0 1323.11  16
   1  10 -11 20466.9 1436.82  16
   1 -10 -11 22281.1 1478.98  17
   1  10 -11 21799.9 1389.30   4
   1  10 -10 3436.58 647.808   4
   1 -10 -10 3330.11 657.004  17
   1  10 -10 3610.54 683.486  16
   1  10  -9 60981.1 2131.48  15
   1  10  -9 61399.1 2451.37   4
   1 -10  -9 63510.7 2624.32  17
   1  10  -9 61754.8 2562.04  16
  -1 -10   9 56640.8 2311.90  18
   1  10  -8 776.234 410.509  15
   1  10  -8 602.261 425.576   4
   1  10  -8 246.029 316.336  16
  -1 -10   8-82.6515 297.652  18
   1 -10  -8 719.581 455.311  17
   1  10  -7 36232.8 1903.27  16
  -1 -10   7 34068.6 1930.19  18
   1  10  -7 38022.3 1859.20  15
  -1 -10   7 38878.6 1829.45  10
   1  10  -7 36671.3 1871.38   4
   1 -10  -7 40056.0 2137.69  17
   1 -10  -6 918.723 402.252  17
  -1 -10   6 1139.78 485.542  18
   1  10  -6 794.512 497.958  15
   1  10  -6 320.755 336.352  16
   1  10  -6 338.888 317.666   4
   1 -10  -6 1349.61 515.695  20
   1 -10  -6 793.484 404.959   6
  -1 -10   6 682.889 371.980  10
   1  10  -5 32060.4 1727.89  15
   1 -10  -5 31318.9 2217.13  20
  -1 -10   5 29899.3 1669.59  10
  -1 -10   5 31616.5 1876.40  18
  -1  10   5 32915.6 2126.66  11
   1  10  -5 28751.3 1605.62   4
  -1 -10   5 32523.3 1798.00   8
   1 -10  -5 29859.1 1859.99  17
   1 -10  -5 33027.0 1810.01  10
   1 -10  -4 19434.7 1352.78  10
   1  10  -4 17573.0 1216.76   4
  -1 -10   4 19453.8 1388.38  10
  -1 -10   4 20526.4 1516.26  18
   1 -10  -4 19219.7 1476.72  17
  -1  10   4 20495.4 1664.87  11
   1  10  -4 20709.4 1810.70  11
  -1 -10   4 18831.9 1350.73   8
   1 -10  -4 19709.8 1724.83  20
   1  10  -4 20362.0 1383.46  15
  -1 -10   3 3.15266 348.167   8
   1 -10  -3 315.577 369.585  20
  -1  10   3 326.034 260.100   2
  -1 -10   3 271.468 252.740  10
  -1  10   3 542.287 298.802  11
  -1  10   3 357.195 182.512  15
   1 -10  -3 839.497 454.743  10
   1  10  -3 486.677 305.625  15
  -1 -10   3 374.458 309.240  18
   1  10  -3 246.862 320.926  11
   1 -10  -2 6217.54 794.426  10
  -1 -10   2 5140.79 707.479   8
  -1  10   2 3217.51 659.834  11
   1  10  -2 4733.56 658.836  15
   1 -10  -2 5673.47 876.503  20
  -1 -10   2 5238.65 750.592  10
   1  10  -2 4898.07 883.675  11
  -1  10   2 5118.43 839.856   2
  -1 -10   1 1410.09 428.106  10
   1  10  -1 885.490 461.640  11
   1 -10  -1 1547.65 449.362  10
  -1  10   1 875.069 352.587  11
   1  10  -1 1348.17 382.651  15
   1 -10  -1 228.483 274.479  20
  -1 -10   1 790.703 357.727   8
  -1  10   1 938.638 408.157   2
   1 -10   0-190.354 268.222  20
  -1  10   0 374.409 278.414  11
   1 -10   0 415.126 255.473  18
   1 -10   0 269.477 306.700  10
  -1 -10   0-6.76070 250.094  10
   1  10   0 517.228 259.958  15
   1  10   0-35.3258 252.883  11
  -1 -10   0 46.4723 215.219   8
  -1  10   0 400.371 266.557   2
   1  10   1 66485.3 2340.19  15
   1  10   1 69895.0 3171.87  11
   1 -10   1 71020.6 2517.84  10
  -1 -10  -1 70259.7 2642.78  10
  -1 -10  -1 72049.2 3144.49  20
  -1  10  -1 72449.1 2924.92   2
   1 -10   1 65768.8 2918.57  20
   1 -10   1 71011.5 2763.13  18
  -1  10  -1 67454.7 2953.42  11
   1  10   1 70385.0 2807.24   2
   1  10   2 14200.5 1071.14  15
   1 -10   2 17379.7 1382.69  18
  -1 -10  -2 13787.3 1404.67  20
  -1  10  -2 13717.8 1280.18   2
  -1 -10  -2 16900.3 1334.08  10
   1 -10   2 16554.9 1248.92  10
  -1  10  -2 13884.4 1382.76  11
   1 -10   2 15455.0 1409.64  20
   1  10   2 16088.6 1548.31  11
   1 -10   3 31739.8 2012.55  20
   1  10   3 29498.2 1524.84  15
   1 -10   3 32840.7 1738.90  10
  -1 -10  -3 30944.8 1821.92  10
  -1 -10  -3 31288.0 1791.66  17
  -1  10  -3 30895.5 1865.06   2
   1 -10   3 34289.8 1935.49  18
   1  10   3 29843.2 2135.51  11
  -1 -10  -3 33604.8 2205.50  20
  -1 -10  -4 3683.34 785.213  10
  -1 -10  -4 2925.08 704.353  20
  -1  10  -4 3708.54 613.437  16
   1  10   4 3321.35 517.283  15
   1 -10   4 3601.76 722.616  10
   1 -10   4 2499.26 629.840  20
  -1 -10  -4 3999.57 761.429  17
   1 -10   4 2886.63 626.363  18
   1  10   4 2985.61 719.836  11
  -1  10  -5 17117.3 1302.17  16
  -1 -10  -5 18307.0 1686.01  20
   1  10   5 18069.8 1699.08  11
  -1 -10  -5 20278.7 1544.99   6
   1 -10   5 18495.7 1333.20  10
  -1 -10  -5 18185.4 1398.46  17
   1 -10   5 19668.8 1515.91  18
  -1  10  -6 64589.7 2542.82  16
  -1 -10  -6 64411.8 2740.53   6
  -1 -10  -6 67539.5 2690.58  17
   1  10   6 68502.2 3347.56  11
  -1 -10  -6 69783.3 3252.53  20
  -1  10  -6 71008.5 2423.22   4
   1 -10   6 70697.7 2536.07  10
   1 -10   6 67954.4 2779.73  18
  -1 -10  -7 7044.45 891.488  17
  -1  10  -7 6078.12 758.457   4
  -1  10  -7 4797.25 746.719  16
   1 -10   7 5692.72 874.987  18
  -1 -10  -7 6697.83 941.295   6
   1 -10   7 5587.61 729.886  10
  -1  10  -8 66485.0 2673.66  16
   1 -10   8 72796.0 2822.80  18
   1 -10   8 73489.5 2450.86  10
  -1  10  -8 71525.8 2536.93   4
  -1 -10  -8 73718.1 2770.36  17
  -1 -10  -8 75497.6 2840.23   6
  -1  10  -9 77669.9 2601.59   4
  -1 -10  -9 80206.5 2825.94   6
  -1 -10  -9 76740.6 2770.84  17
   1 -10   9 76382.4 2801.95  18
  -1  10  -9 75395.9 2807.19  16
  -1  10  -9 74916.2 2383.44  15
  -1 -10 -10 1642.01 499.573  17
  -1  10 -10 2201.55 604.500  16
  -1  10 -10 2946.05 576.710   4
   1 -10  10 2363.97 533.793  18
  -1  10 -11 113840. 2948.50   4
  -1 -10 -11 116785. 3189.29  17
   1 -10  11 108616. 2876.67  18
  -1  10 -11 116880. 3268.79  16
  -1  10 -12 14533.5 1000.36   4
  -1 -10 -12 13925.6 1032.12  17
  -1  10 -12 12877.0 1031.27  16
  -1 -10 -13 11533.3 860.914  17
  -1  10 -13 11370.9 789.602   4
  -1  10 -13 11492.8 886.251  16
   1 -10  14 18411.2 854.264   8
  -1 -10 -14 17620.2 894.929  17
  -1  10 -14 18395.3 824.082   4
  -1  10 -14 19504.7 959.347  16
   1 -11 -13 33881.8 1320.43  17
  -1 -11  13 34824.7 1277.70   8
   1  11 -13 34167.6 1323.08  16
   1  11 -12 3734.74 535.963  16
  -1 -11  12 4440.03 567.781   8
   1 -11 -12 4105.84 567.686  17
   1  11 -11 78936.9 2479.30  16
   1 -11 -11 77857.0 2456.33  17
   1  11 -11 75625.4 2296.75   4
  -1 -11  11 82879.8 2476.73   8
   1  11 -10 478.250 243.244   4
   1 -11 -10 515.220 352.935  17
   1  11 -10 997.078 381.113  16
  -1 -11  10 542.838 349.536   8
   1  11  -9 7691.48 874.714  16
   1  11  -9 9030.10 806.004  15
   1  11  -9 9456.35 929.722   4
   1 -11  -9 8993.25 973.659  17
  -1 -11   9 7868.42 893.135   8
   1  11  -8 2803.80 545.465  15
  -1 -11   8 3196.72 597.752   8
   1  11  -8 2251.80 512.128   4
   1 -11  -8 2737.65 632.380  17
   1  11  -8 2015.03 502.084  16
   1 -11  -7 7111.57 942.002  17
   1  11  -7 6076.42 789.123  16
   1  11  -7 6646.37 794.466   4
  -1 -11   7 7543.32 902.486   8
   1  11  -7 7152.97 833.825  15
  -1 -11   7 6261.23 793.900  10
  -1 -11   6 28611.1 1691.01   8
  -1 -11   6 30273.5 1691.45  10
   1  11  -6 29190.6 1661.27  15
   1 -11  -6 29758.7 1859.84  17
   1 -11  -6 33080.9 1820.57   6
   1 -11  -5 57809.6 2495.41   6
   1 -11  -5 51676.4 2265.24  10
   1 -11  -5 55901.6 2555.76  17
   1  11  -5 56921.4 2332.73  15
  -1 -11   5 57230.8 2362.16   8
  -1 -11   5 56228.1 2351.90  10
   1 -11  -4 22489.3 1620.71  17
   1  11  -4 18200.9 1348.64  15
  -1 -11   4 19484.5 1383.12   8
   1 -11  -4 21659.5 1492.42  10
  -1 -11   4 19623.4 1440.74  10
  -1  11   3 115858. 3031.71  15
  -1 -11   3 125717. 3408.39   8
   1 -11  -3 132552. 4555.71  20
  -1  11   3 124451. 4307.38   2
   1  11  -3 127650. 3502.76  15
   1 -11  -3 124708. 3517.60  10
   1  11  -3 124921. 4495.42  11
  -1 -11   3 122551. 3552.02  10
   1  11  -2-196.314 317.829  11
   1 -11  -2-910.543 427.708  20
  -1  11   2 181.677 276.453  15
  -1  11   2 432.667 291.789  11
  -1 -11   2-101.509 363.311   8
   1 -11  -2 58.9962 413.093  10
   1  11  -2-3.32793 282.134  15
  -1  11   2-364.833 257.270   2
  -1 -11   2 352.466 453.487  10
  -1 -11   1 30662.2 1643.06   8
  -1  11   1 28090.2 1966.60  11
  -1 -11   1 30847.2 2143.21  20
   1  11  -1 29919.0 1693.22  15
   1 -11  -1 27833.7 1665.58  10
   1 -11  -1 28433.3 2066.86  20
  -1  11   1 26780.8 1911.14   2
  -1 -11   1 27583.2 1724.99  10
   1  11  -1 29658.1 2181.96  11
  -1  11   0 1477.42 535.480  11
  -1  11   0 1905.03 533.784   2
  -1 -11   0 1138.38 454.956  10
   1  11   0 839.334 399.727  11
   1  11   0 1276.51 424.060  15
  -1 -11   0 1829.54 574.321   8
   1 -11   0 1464.14 448.138  10
   1 -11   0 714.887 374.439  20
  -1 -11   0 1769.44 581.465  20
  -1  11  -1 6811.17 964.249   2
   1  11   1 6617.11 1008.00  11
   1 -11   1 8183.64 1115.22  20
   1 -11   1 6680.56 925.628  18
  -1 -11  -1 7363.70 1097.95  20
  -1 -11  -1 8390.34 1001.51  10
   1 -11   1 7903.92 901.788  10
  -1  11  -1 8545.02 1116.12  11
   1  11   1 6860.30 829.785  15
   1 -11   2 23863.7 1540.75  10
  -1 -11  -2 26172.4 1758.10  10
   1 -11   2 23797.1 1849.00  20
  -1  11  -2 26754.6 1981.29  11
   1  11   2 26562.9 2075.36  11
   1 -11   2 24089.1 1697.53  18
  -1 -11  -2 25899.7 1666.09  17
  -1 -11  -2 24654.9 1975.25  20
   1  11   2 23621.3 1437.07  15
  -1 -11  -3 67021.0 2668.95  17
   1 -11   3 61356.4 2891.57  20
  -1 -11  -3 68635.8 3280.70  20
   1 -11   3 65658.5 2783.43  18
  -1 -11  -3 63200.0 2690.35  10
   1 -11   3 69211.4 2602.49  10
   1  11   3 63935.1 3239.83  11
   1  11   3 65335.4 2305.91  15
  -1 -11  -4 61133.8 2558.29  17
  -1 -11  -4 56458.6 2604.52   6
  -1 -11  -4 59083.5 2547.74  10
   1  11   4 57766.7 2094.19  15
   1 -11   4 60070.6 2419.66  10
   1 -11   4 56455.6 2594.44  18
  -1 -11  -5 51201.9 2442.73   6
  -1  11  -5 51401.8 2158.13  16
   1 -11   5 53699.2 2139.31   8
  -1 -11  -5 50423.9 2318.24  17
   1 -11   5 50621.9 2444.56  18
   1 -11   5 51770.9 2221.34  10
  -1 -11  -6 16309.0 1324.05  17
   1 -11   6 16704.1 1249.91  10
  -1  11  -6 15267.6 1238.50  16
   1 -11   6 17569.5 1449.31  18
  -1 -11  -6 15241.9 1336.44   6
   1 -11   7 101154. 3355.25  18
  -1 -11  -7 101587. 3186.46  17
  -1  11  -7 106216. 2858.67   4
  -1  11  -7 101617. 3119.65  16
   1 -11   7 107913. 3037.17  10
  -1 -11  -7 102431. 3318.82   6
  -1 -11  -8 1525.84 485.302  17
   1 -11   8 749.860 368.339  10
  -1  11  -8 1199.68 440.469  16
   1 -11   8 2069.55 545.988  18
  -1  11  -8 2154.70 463.734  15
  -1  11  -8 322.653 341.708   4
  -1 -11  -8 1919.70 528.058   6
  -1  11  -9 10588.8 862.289  15
  -1 -11  -9 9573.79 926.110   6
  -1  11  -9 11575.9 1066.36  16
   1 -11   9 9977.77 996.239  18
  -1  11  -9 10956.8 913.838   4
  -1 -11  -9 10671.9 1007.20  17
  -1  11 -10 5723.58 662.894   4
  -1 -11 -10 4402.51 623.258  17
  -1  11 -10 4465.42 666.459  16
   1 -11  10 4038.61 587.205  18
  -1  11 -11 2556.77 419.475   4
  -1  11 -11 2396.82 482.738  16
  -1 -11 -11 2142.67 453.028  17
   1 -11  11 1423.45 323.023  18
  -1  11 -12-274.736 264.479  16
  -1  11 -12 84.1352 179.905   4
   1 -11  12 118.015 222.534   8
  -1 -11 -12 8.22359 202.255  17
   1 -11  13 45753.3 1280.20   8
  -1 -11 -13 44608.4 1376.90  17
  -1  11 -13 47602.0 1454.85  16
   1 -12 -12 8025.26 629.512  17
  -1 -12  12 8725.55 623.553   8
   1 -12 -11 1728.20 395.037  17
  -1 -12  11 1768.64 368.108   8
   1  12 -11 1414.48 315.580  16
  -1 -12  10 54557.5 1889.62   8
   1  12 -10 54096.7 1840.60  16
   1  12  -9 31469.0 1484.81  16
   1  12  -9 31294.2 1338.77  15
   1 -12  -9 31239.0 1623.56  17
  -1 -12   9 30409.1 1509.26   8
   1  12  -8 2124.08 413.770  16
  -1 -12   8 2550.46 507.440   8
   1 -12  -8 1784.41 499.216  17
   1  12  -8 3111.74 521.271  15
   1 -12  -7 46488.3 2156.05  17
  -1 -12   7 43804.1 1939.75   8
   1  12  -7 44904.4 1887.72  15
  -1 -12   7 42608.4 1862.74  10
  -1 -12   6 17852.4 1272.88   8
   1  12  -6 18411.9 1289.34  15
   1 -12  -6 18036.7 1292.41   6
  -1 -12   6 17737.8 1281.09  10
   1 -12  -6 14946.2 1300.74  17
   1 -12  -5 55222.4 2466.80  17
  -1 -12   5 50601.9 2241.32  10
   1 -12  -5 53225.4 2304.78   6
  -1 -12   5 54595.4 2220.24   8
   1 -12  -5 51112.0 2203.53  10
   1  12  -5 53686.1 2234.22  15
  -1 -12   4 66679.2 2446.15   8
   1 -12  -4 70107.3 2827.42  17
   1  12  -4 64999.0 2495.40  15
  -1 -12   4 67142.5 2624.46  10
   1 -12  -4 64132.0 2543.66  10
  -1 -12   3 2668.96 668.073  10
  -1  12   3 1796.23 421.635  15
  -1 -12   3 2493.89 557.223   8
   1 -12  -3 2246.59 647.333  17
   1  12  -3 3409.01 650.966  15
   1 -12  -3 2858.81 592.051  10
  -1  12   2 46374.9 1956.28  15
   1 -12  -2 47503.6 2237.62  10
  -1 -12   2 48125.7 2045.58   8
  -1 -12   2 44205.0 2214.85  10
   1  12  -2 45958.8 2114.86  15
   1  12  -1 88425.2 2879.72  15
  -1 -12   1 84256.7 2657.94   8
  -1 -12   1 83723.2 3050.84  10
   1 -12  -1 91313.8 3068.55  10
  -1  12   1 84867.8 2709.31  15
   1 -12   0 38330.2 2001.47  10
   1  12   0 36240.3 1844.81  15
  -1 -12   0 34803.3 1985.84  10
  -1  12   0 33858.7 1760.12  15
  -1  12  -1 125384. 3425.14  15
   1 -12   1 129099. 3662.79  10
  -1 -12  -1 124735. 3771.85  10
   1  12   1 124093. 3325.88  15
  -1 -12  -1 120323. 3520.97  17
   1 -12   2 6710.40 882.784  10
  -1 -12  -2 6430.69 838.440  17
   1  12   2 6103.53 750.072  15
  -1 -12  -2 5895.76 863.078  10
   1 -12   3 25907.6 1620.28  10
  -1 -12  -3 28373.5 1777.26  10
  -1 -12  -3 23307.3 1568.89  17
   1  12   3 27201.6 1488.23  15
  -1 -12  -3 26760.9 1807.66   6
  -1 -12  -4 49263.3 2228.41  17
   1 -12   4 51352.5 2453.03  18
  -1 -12  -4 48935.2 2389.28   6
   1  12   4 47696.2 1875.08  15
   1 -12   4 50371.3 2221.78  10
  -1 -12  -5 6785.31 856.208  17
  -1  12  -5 8266.12 907.937  15
   1 -12   5 8179.90 892.621  10
  -1 -12  -5 7141.94 949.241   6
   1 -12   5 7819.95 971.804  18
   1 -12   6 10341.0 901.190   8
  -1  12  -6 12723.9 1074.91  15
  -1 -12  -6 11149.5 1072.85  17
   1 -12   6 11869.8 1171.60  18
   1 -12   6 12477.4 1067.19  10
  -1  12  -6 10683.3 940.473  16
  -1 -12  -6 13550.9 1206.97   6
  -1  12  -7 22802.4 1374.61  15
  -1 -12  -7 23735.9 1463.80  17
   1 -12   7 22476.6 1291.71   8
  -1 -12  -7 21526.7 1441.94   6
  -1  12  -7 21990.1 1344.52  16
   1 -12   7 22733.5 1540.63  18
   1 -12   7 22572.9 1345.99  10
  -1 -12  -8 17418.9 1221.13  17
  -1 -12  -8 15588.2 1155.51   6
   1 -12   8 17119.6 1089.02  10
   1 -12   8 13551.1 1155.13  18
   1 -12   8 15939.6 1052.60   8
  -1  12  -8 15871.1 1064.29  15
  -1  12  -8 14793.3 1083.88  16
  -1  12  -9 8946.67 832.568  16
  -1 -12  -9 7794.39 781.385  17
  -1  12  -9 8386.78 700.593  15
   1 -12   9 7801.96 725.649   8
  -1 -12  -9 8835.47 830.193   6
  -1  12 -10 648.224 272.552  16
   1 -12  10 348.321 228.465   8
  -1 -12 -10 408.077 256.569  17
   1 -12  11 5020.60 486.273   8
  -1 -12 -11 5339.42 554.950  17
  -1  12 -11 4879.28 532.602  16
   1 -13 -11 3610.87 402.485  17
  -1 -13  10 3042.62 407.006   8
   1 -13 -10 2578.12 416.254  17
   1 -13  -9 9755.88 802.656  17
  -1 -13   9 8733.27 700.739   8
   1  13  -9 9231.25 623.274  15
   1  13  -8 74649.2 2038.86  15
  -1 -13   8 78108.2 2187.26   8
   1 -13  -8 81319.2 2425.61  17
   1  13  -7 1420.16 359.765  15
  -1 -13   7 1361.14 394.809  10
   1 -13  -7 1713.89 437.190  17
  -1 -13   7 933.927 331.421   8
  -1 -13   6 42406.1 1758.21   8
   1  13  -6 45132.0 1850.08  15
  -1 -13   6 41404.2 1818.50  10
   1 -13  -6 43062.7 1964.68  17
  -1 -13   5 226.462 279.573  10
   1  13  -5 692.538 370.368  15
   1 -13  -5 984.063 389.717   6
   1 -13  -5 581.580 404.324  17
  -1 -13   5 26.2440 305.912   8
   1  13  -4 1356.22 498.405  15
  -1 -13   4 507.644 416.371  10
  -1 -13   4 938.982 286.102   8
   1 -13  -4 1146.53 426.842   6
   1 -13  -4 1215.41 485.054  17
   1 -13  -4 822.822 396.758  10
  -1 -13   3 1646.38 498.459  10
   1  13  -3 2061.20 515.140  15
  -1  13   3 1938.72 378.920  15
   1 -13  -3 2192.27 517.138  10
  -1 -13   3 2841.40 489.726   8
   1 -13  -3 3035.81 636.945  17
   1 -13  -2 90054.6 2996.78  10
   1  13  -2 86147.6 2784.01  15
  -1  13   2 88355.9 2573.80  15
  -1 -13   2 83977.6 2992.74  10
   1 -13  -2 85990.9 3011.44  17
   1 -13  -1 31.9630 377.949  10
   1  13  -1 328.676 360.376  15
  -1  13   1 39.7128 259.275  15
  -1 -13   1 640.882 461.141  10
   1  13   0 138741. 3453.69  15
  -1  13   0 135914. 3382.97  15
  -1 -13   0 140286. 3922.92  10
   1 -13   0 141043. 3776.72  10
  -1 -13   0 138110. 3592.69  17
  -1 -13  -1 7031.64 937.940  10
  -1 -13  -1 8455.54 931.928  17
  -1  13  -1 7132.72 813.361  15
   1  13   1 8525.81 865.091  15
   1 -13   1 9541.63 1015.69  10
  -1 -13  -2 165149. 3914.98  17
   1 -13   2 169929. 4067.56  10
   1  13   2 172024. 3644.93  15
  -1  13  -2 165696. 3805.36  15
  -1 -13  -2 163896. 4162.30  10
  -1  13  -3 67.0768 307.993  15
   1 -13   3 690.311 401.205  10
  -1 -13  -3 595.122 421.585   6
  -1 -13  -3 499.871 365.520  17
   1  13   3 502.649 295.986  15
  -1 -13  -4 15264.3 1172.46  17
  -1 -13  -4 14782.8 1274.01   6
  -1  13  -4 13097.2 1078.27  15
   1 -13   4 14198.8 1158.74  10
   1 -13   5-369.876 318.093  10
  -1  13  -5-112.368 352.517  15
  -1 -13  -5-46.3581 321.595   6
  -1 -13  -5 88.0476 277.609  17
  -1  13  -6 630.121 319.187  15
   1 -13   6 716.787 295.182  10
  -1 -13  -6 874.811 313.984  17
  -1 -13  -6 616.475 346.594   6
  -1 -13  -7 3828.41 544.462  17
  -1  13  -7 3454.87 521.773  15
   1 -13   7 3261.33 492.465  10
  -1 -13  -7 3975.82 601.448   6
  -1 -13  -8 21829.6 1182.70  17
  -1 -13  -8 20480.9 1123.54   6
  -1  13  -8 22113.8 1089.43  15
   1 -13   8 20379.0 1047.73  10
  -1  13  -9 47.2895 154.957  15
  -1 -13  -9 389.555 213.750  17
   1 -13   9 155.300 170.263   8
  -1 -13 -10 14339.3 780.408  17
   1 -14  -9 42236.9 1297.92  17
  -1 -14   8 1586.54 296.044   8
   1 -14  -8 1134.42 324.838  17
   1  14  -8 1738.40 295.300  15
   1 -14  -7 79054.6 2159.52  17
   1  14  -7 80749.7 1988.34  15
  -1 -14   7 78615.5 1831.79   8
  -1 -14   6 757.954 235.577   8
   1  14  -6 1054.78 324.217  15
   1 -14  -6 1219.56 346.597  17
   1 -14  -5 6954.84 669.496   6
  -1 -14   5 6329.46 598.802   8
   1 -14  -5 8534.29 820.694  17
   1  14  -5 7223.88 714.536  15
  -1 -14   5 7241.95 749.535  10
   1 -14  -4 14793.4 1043.09   6
   1 -14  -4 16613.6 1156.40  17
  -1 -14   4 13454.2 1058.95  10
   1  14  -4 16610.8 1091.97  15
   1 -14  -3 2187.56 478.285   6
  -1 -14   3 2692.24 463.040  17
   1  14  -3 3598.91 541.167  15
   1 -14  -3 3010.22 588.072  17
  -1 -14   3 2531.72 507.995  10
   1 -14  -3 3397.88 595.437  10
   1 -14  -2 19742.7 1311.53  10
  -1 -14   2 19704.2 1368.71  10
   1  14  -2 20381.7 1263.07  15
  -1 -14   2 18710.0 1176.43  17
  -1  14   2 20696.8 1120.04  15
   1 -14  -2 20802.2 1363.80  17
  -1 -14   1 7867.63 886.615  10
   1 -14  -1 6908.26 825.783  17
  -1 -14   1 6326.17 730.206  17
   1 -14  -1 7357.53 854.970  10
  -1  14   1 6258.10 662.842  15
   1  14  -1 7152.95 742.882  15
  -1 -14   0 16546.8 1277.94  10
   1  14   0 15583.0 1074.54  15
   1 -14   0 15937.2 1201.65  17
  -1 -14   0 14965.3 1066.61  17
   1 -14   0 17593.8 1270.76  10
  -1  14   0 13865.9 1001.12  15
   1  14   1 25737.2 1334.27  15
  -1 -14  -1 26951.6 1634.78   6
  -1  14  -1 25246.0 1355.83  15
  -1 -14  -1 25532.4 1387.97  17
   1 -14   1 26045.7 1543.83  10
   1  14   2 1241.54 331.027  15
   1 -14   2 1725.69 464.649  10
  -1 -14  -2 1942.99 526.485   6
  -1  14  -2 2650.70 507.242  15
  -1 -14  -2 789.444 328.568  17
  -1 -14  -3 6593.63 795.436   6
  -1  14  -3 7959.98 782.070  15
  -1 -14  -3 7840.48 768.655  17
   1 -14   3 8699.80 870.357  10
   1  14   3 9223.24 726.460  15
  -1 -14  -4 8807.63 877.699   6
  -1  14  -4 9986.76 844.448  15
   1 -14   4 8232.55 834.205  10
  -1 -14  -4 8927.37 795.411  17
  -1 -14  -5 867.967 286.232  17
  -1 -14  -5 456.743 266.150   6
  -1  14  -5 851.258 326.085  15
   1 -14   5 1179.02 376.744  10
  -1  14  -6 37794.0 1458.63  15
  -1 -14  -6 36980.5 1429.34  17
   1 -14   6 36274.2 1477.27  10
  -1 -14  -6 35494.8 1481.84   6
  -1  14  -7 16606.5 889.871  15
  -1 -14  -7 15751.8 880.295   6
   1 -14   7 15054.3 854.839  10
  -1 -14  -7 15308.5 859.115  17
  -1  14  -8 16338.0 748.624  15
  -1 -14  -8 15215.7 777.446  17
   1 -15  -7 5475.05 444.988  17
   1  15  -6 180.923 176.959  15
   1 -15  -6 493.278 209.247  17
   1 -15  -5 2897.87 417.309  17
   1  15  -5 3082.28 413.009  15
   1 -15  -4 2187.84 407.937  17
   1 -15  -4 1804.49 307.376   6
   1  15  -4 1352.25 306.387  15
   1 -15  -3 18783.4 1064.58  17
   1  15  -3 20281.0 1057.28  15
   1 -15  -3 18858.7 1001.30   6
   1  15  -2 12638.6 853.880  15
  -1 -15   2 11184.3 713.652  17
   1 -15  -2 10801.8 830.012   6
   1 -15  -2 9993.70 808.002  17
  -1  15   2 10905.5 659.690  15
   1 -15  -1 50425.6 1787.92  17
  -1 -15   1 52517.4 1956.32   6
   1  15  -1 53425.0 1718.73  15
  -1  15   1 50633.9 1518.51  15
   1 -15  -1 48079.2 1796.86  10
  -1 -15   1 49638.9 1530.38  17
   1 -15  -1 50904.9 1808.59   6
   1  15   0 1052.73 299.666  15
  -1 -15   0 520.952 217.466  17
   1 -15   0 241.371 190.106  17
  -1  15   0 560.918 232.440  15
   1 -15   0 262.777 253.480  10
  -1 -15   0 911.938 320.956   6
   1 -15   1 6938.20 672.262  17
   1 -15   1 8125.86 778.928  10
  -1 -15  -1 8790.80 829.032   6
  -1 -15  -1 6929.27 591.297  17
  -1  15  -1 8390.07 683.312  15
   1  15   1 8677.56 660.367  15
  -1 -15  -2 5961.97 659.089   6
   1  15   2 5257.09 476.418  15
  -1  15  -2 6795.80 622.851  15
  -1 -15  -2 5386.58 528.473  17
   1 -15   2 5648.55 591.537  17
   1 -15   2 5259.18 632.381  10
  -1  15  -3 8936.71 707.114  15
  -1 -15  -3 8056.62 727.273   6
   1 -15   3 9387.27 740.198  17
  -1 -15  -3 8340.73 622.083  17
   1 -15   3 9234.04 785.066  10
   1 -15   4 4222.40 523.419  10
  -1  15  -4 3879.13 470.586  15
  -1 -15  -4 3795.34 482.505   6
   1 -15   4 3281.53 432.960  17
  -1 -15  -4 3735.49 415.025  17
  -1 -15  -5 71213.0 1765.71   6
   1 -15   5 65799.8 1677.17  17
   1 -15   5 66107.6 1771.02  10
  -1 -15  -5 67392.6 1534.66  17
  -1  15  -5 73932.6 1772.68  15
  -1  15  -6 418.010 191.263  15
   1  16  -2 13561.3 661.939  15
  -1 -16   2 13515.8 762.337   6
  -1 -16   1 15868.8 840.230   6
   1 -16  -1 13599.2 684.007  17
   1  16  -1 14655.9 683.137  15
   1 -16   0 11158.3 621.318  17
  -1 -16   0 12678.4 751.826   6
   1 -16   1 11144.0 660.258   6
  -1 -16  -1 11318.3 684.786   6
   1 -16   2 2478.73 346.363   6
   2   0 -18 11439.1 646.888   9
   2   0 -17-18.7419 212.797   9
   2   0 -17-474.421 294.301   5
   2   0 -16 161341. 3538.14   9
   2   0 -16 161132. 3770.73  17
   2   0 -16 169518. 3952.70   5
   2   0 -15-15.9874 324.920   9
   2   0 -15 299.898 321.957   5
   2   0 -14 299495. 5798.35  17
   2   0 -14 292648. 5382.19   9
   2   0 -13 787.442 405.681  16
   2   0 -13 640.372 444.111  17
  -2   0  13 387.627 460.497  13
   2   0 -13-286.528 392.682   9
   2   0 -12 28011.8 1671.88  16
   2   0 -12 24914.2 1803.48   3
  -2   0  12 25709.5 1793.72  13
   2   0 -12 26364.1 1599.19   9
   2   0 -12 25053.6 1620.03  17
   2   0 -11-48.0104 260.094  16
   2   0 -11 529.571 219.039   3
   2   0 -11 864.692 378.175  17
   2   0 -11 437.568 354.898  14
  -2   0  11-31.5693 217.641  13
   2   0 -10 906.298 415.902   3
  -2   0  10 585.841 286.797  13
   2   0  -9-36.0480 195.237   3
  -2   0   9 301.848 255.739  13
   2   0  -8 160970. 3599.35   3
  -2   0   8 158257. 3405.37  13
  -2   0   7-3.97577 118.809  12
  -2   0   7 46.5128 218.128  13
   2   0  -7-106.004 221.812   3
   2   0  -6 369077. 4612.23  20
  -2   0   6 354755. 3556.92  12
   2   0  -6 363786. 4604.65   3
   2   0  -5 169.161 157.908   1
  -2   0   5-3.42128 127.774  12
   2   0  -5 393.885 262.652   3
   2   0  -5-175.887 220.387  20
   2   0  -4 5573.46 515.622  20
   2   0  -4 6052.33 542.719   3
  -2   0   4 5201.07 408.563  12
   2   0  -4 5370.94 422.660   1
   2   0  -3 123.748 128.691   1
   2   0  -3 59.1196 167.782  20
  -2   0   3 76.8683 145.519  12
   2   0  -2 308588. 2941.54  20
   2   0  -2 308010. 2567.29   1
  -2   0   1 93.3627 97.7283   2
   2   0  -1 102.610 131.052  20
   2   0  -1 172.439 60.7871  11
   2   0   0 467681. 2188.27  11
   2   0   0 472484. 3423.44  13
  -2   0   0 470112. 2798.75   2
  -2   0  -1 180.795 133.896   2
   2   0   1 10.7476 157.567  13
   2   0   2 700110. 4774.32  13
  -2   0  -2 727377. 4458.93   2
  -2   0  -3-10.8615 139.739   2
   2   0   3 231.797 230.786  13
  -2   0  -4 182063. 2769.40   2
   2   0   4 173245. 2831.40  13
  -2   0  -5 12.4765 185.671   2
   2   0   5 53.7834 251.644  13
  -2   0  -6 640.811 281.265   2
   2   0   6 332.642 277.995  13
   2   0   7 241.623 235.102  13
  -2   0  -7 269.715 277.012   3
  -2   0  -8 2901.37 513.872   3
   2   0   8 2832.82 535.780  13
   2   0   9 87.8209 269.797  13
  -2   0  -9 66.9172 260.807   3
  -2   0 -10 2861.76 607.266  17
   2   0  10 2938.50 507.225  18
   2   0  10 2604.29 625.361  13
  -2   0 -10 2976.71 603.972   7
  -2   0 -11 81.9709 300.368  17
   2   0  11 411.154 344.873  13
  -2   0 -11 486.805 412.582   7
   2   0  11 41.8732 233.946  18
  -2   0 -12 25596.5 1798.75  17
  -2   0 -12 27120.2 1822.59   7
   2   0  12 24782.2 1917.42  13
  -2   0 -13-12.7471 383.920   7
  -2   0 -13-18.0720 414.831  17
  -2   0 -14 35310.0 2090.49  17
  -2   0 -14 32381.7 1978.22   7
  -2   0 -15 284.561 483.356  17
  -2   0 -15-256.519 379.610   7
  -2   0 -16 285.209 365.674  17
  -2   0 -16 943.566 279.172   4
  -2   0 -17 141.271 239.726  17
  -2   0 -17 138.851 194.572   9
   2   1 -18 18343.4 878.204   9
   2  -1 -17 4207.92 541.050  17
   2  -1 -17 5371.47 553.527   9
   2   1 -17 3616.91 526.369   9
   2   1 -17 3851.53 554.502   5
   2  -1 -16 2819.65 599.061   5
   2  -1 -16 3854.42 682.695  17
   2   1 -16 4018.19 660.108   9
   2   1 -16 4140.56 688.541   5
   2   1 -16 3035.17 606.709  17
   2  -1 -16 3633.46 565.871   9
   2  -1 -15 90165.6 3133.10   5
   2  -1 -15 91489.6 2772.25   9
   2   1 -15 90758.9 2881.58  16
   2   1 -15 90386.6 3003.73  17
   2  -1 -15 84785.0 2981.22  17
   2   1 -15 90705.8 2965.41   9
   2   1 -14 20739.0 1538.20  17
   2   1 -14 21725.8 1534.55   9
   2  -1 -14 23245.2 1683.47   5
   2  -1 -14 19445.0 1503.61  17
   2  -1 -14 22815.0 1463.70   9
   2   1 -14 24788.0 1633.78  16
   2   1 -13 22878.2 1607.18  17
   2   1 -13 25926.0 1689.19  16
   2  -1 -13 21783.1 1812.19   3
  -2  -1  13 24979.6 1879.64  13
   2  -1 -13 23481.3 1654.51  17
   2  -1 -13 22608.9 1462.98   9
   2   1 -13 23056.0 1580.73   9
   2  -1 -12 4584.98 760.492  17
   2   1 -12 4683.39 735.640  16
   2  -1 -12 6147.07 784.378   9
   2  -1 -12 6745.01 909.005  14
  -2  -1  12 5088.83 836.009  13
   2   1 -12 4329.46 745.694  17
  -2   1  12 4690.72 768.354  13
   2   1 -12 5261.15 793.937   9
   2  -1 -12 3654.55 751.919   3
   2   1 -11 2723.50 572.393   3
  -2   1  11 4008.46 684.739  13
   2  -1 -11 3761.27 587.632   9
   2  -1 -11 3890.24 649.546  14
   2   1 -11 5644.42 793.707  17
   2  -1 -11 4228.73 792.492   3
  -2  -1  11 2386.91 617.139  13
   2  -1 -11 3943.15 618.356  17
   2   1 -11 2603.82 522.147  16
   2  -1 -11 2717.50 598.582   7
   2   1 -10 62703.4 2485.50   3
  -2  -1  10 63796.3 2604.95  13
  -2   1  10 59530.0 2353.70  13
   2  -1 -10 60279.1 2614.13   3
  -2   1   9 62633.5 2252.73  13
   2  -1  -9 59618.3 2424.54   3
   2   1  -9 58726.7 2261.54   3
  -2  -1   9 57975.1 2302.34  13
  -2  -1   8 62020.0 2193.07  13
  -2  -1   8 61209.5 1702.38  12
  -2   1   8 61247.8 2040.58  13
   2  -1  -8 64107.7 2268.75  20
   2   1  -8 62035.2 2179.07   3
   2  -1  -8 61308.7 2295.56   3
  -2   1   7 155932. 2238.07  12
   2   1  -7 152001. 3135.58   3
   2  -1  -7 152864. 3246.29  20
   2  -1  -7 159959. 3429.99   3
  -2   1   7 161309. 3022.53  13
  -2  -1   7 158114. 2661.47  12
   2   1  -6 12871.4 863.445   3
   2   1  -6 11121.9 767.657   1
  -2   1   6 10961.7 591.625  12
  -2  -1   6 11592.0 704.773  12
   2  -1  -6 9516.67 786.397  20
   2  -1  -6 11526.5 873.417   3
   2  -1  -5 168080. 2992.61   3
   2   1  -5 162948. 2643.47   1
  -2   1   5 161100. 2183.21  12
   2  -1  -5 162767. 2871.75  20
  -2  -1   5 161531. 2471.16  12
   2   1  -5 165889. 2754.98   3
   2  -1  -5 161229. 2222.37   1
   2  -1  -4 187356. 2119.14   1
   2   1  -4 186490. 2720.42   3
   2   1  -4 186513. 2573.41   1
   2  -1  -4 193248. 2859.95  20
  -2  -1   4 186274. 2525.66  12
   2  -1  -4 190527. 2888.31   3
   2   1  -3 20527.4 799.768   1
   2  -1  -3 20926.6 884.112  20
  -2  -1   3 22031.3 837.776  12
   2  -1  -3 20640.9 639.285   1
  -2  -1   2 175645. 2200.41  12
   2  -1  -2 169293. 2211.76  20
   2   1  -2 178288. 2147.92   1
   2  -1  -2 174263. 1718.24   1
   2   1  -2 173958. 1917.85  11
  -2   1   1 1416.93 206.548   2
   2  -1  -1 1162.71 205.839  20
   2   1  -1 1234.65 211.144   1
  -2  -1   1 1082.81 219.192  12
  -2  -1   1 1031.17 98.6189   2
   2  -1  -1 1386.01 235.476   3
   2   1  -1 1117.74 182.596  11
  -2   1   0 218807. 2238.37   2
  -2  -1   0 213537. 2212.34  12
   2  -1   0 217176. 1880.95  20
  -2  -1   0 212366. 1723.11   2
   2  -1   0 216635. 2258.42  13
   2   1   0 214600. 2071.49  11
   2   1   1 468324. 3296.50  11
  -2  -1  -1 465574. 3092.16   2
   2  -1   1 465285. 3567.90  13
  -2   1  -1 465321. 3492.54   2
   2   1   1 471865. 3702.57  13
  -2  -1  -1 473777. 3120.50  12
   2  -1   2 53923.5 1351.40  13
   2   1   2 52379.4 1329.60  13
  -2  -1  -2 52811.3 1210.36   2
  -2  -1  -2 53133.5 1006.47  12
  -2   1  -2 52965.9 1283.04   2
   2   1   3 1496.24 300.868  13
  -2  -1  -3 1542.77 156.683  20
  -2  -1  -3 1532.36 267.954   2
  -2  -1  -3 1301.07 169.320  12
  -2   1  -3 1818.07 302.618   2
   2  -1   3 1397.73 300.358  13
   2   1   4 1438.01 316.083  13
  -2  -1  -4 1488.50 162.888  20
  -2  -1  -4 1409.60 303.341   2
  -2  -1  -4 1436.98 149.939  12
  -2   1  -4 1056.62 297.621   2
   2  -1   4 1173.18 335.164  13
   2  -1   5 4707.01 557.204  13
   2   1   5 4283.64 525.299  13
  -2  -1  -5 4689.79 296.650  20
  -2   1  -5 4604.24 511.949   2
   2  -1   6 135812. 3013.26  13
  -2   1  -6 141899. 2941.42   2
   2   1   6 135455. 2946.30  13
  -2   1  -7 5108.25 574.265   3
   2  -1   7 5996.62 719.639  13
   2   1   7 5474.98 675.704  13
  -2   1  -7 6177.57 687.646   2
  -2   1  -8 125365. 3231.36   2
   2   1   8 123727. 3288.23  13
   2  -1   8 128365. 3423.33  13
  -2   1  -8 120284. 2854.83   3
  -2  -1  -8 116733. 3266.68   3
   2   1   9 1592.76 495.723  13
  -2  -1  -9 1823.02 496.144   3
   2  -1   9 2374.87 538.040  13
  -2  -1 -10 115.749 249.125   3
  -2   1 -10 789.603 446.794  17
  -2  -1 -10 46.7772 276.212  17
   2  -1  10 661.550 375.607  13
   2   1  10 114.914 227.556  13
   2   1  10 274.368 228.279  18
   2  -1  10 218.910 208.391  18
  -2   1 -10-649.628 309.162   7
  -2  -1 -10 179.020 265.255   7
  -2   1 -11 33241.2 2010.45  17
  -2  -1 -11 35800.5 2035.58  17
   2   1  11 32101.2 1579.90  18
   2  -1  11 37994.4 2280.99  13
   2   1  11 36481.6 2182.00  13
  -2  -1 -11 37451.7 2148.89   3
   2  -1  11 38204.4 1747.12  18
  -2   1 -11 35881.0 1996.96   7
  -2  -1 -11 33825.9 1940.18   7
   2   1  12 14924.1 1496.60  13
   2  -1  12 18507.8 1672.82  13
  -2   1 -12 16186.3 1444.90   7
  -2  -1 -12 15528.4 1387.75   7
   2  -1  12 17996.0 1224.93  18
  -2  -1 -12 14274.9 1362.28  17
  -2   1 -12 15501.4 1440.37  17
  -2  -1 -13 44542.8 2394.63  17
  -2   1 -13 41745.3 2261.30   7
  -2  -1 -13 46333.3 2378.68   7
  -2   1 -13 47531.0 2485.09  17
  -2  -1 -14 54803.1 2580.72  17
  -2   1 -14 56145.1 2549.58   7
  -2  -1 -14 52159.6 2473.81   7
  -2   1 -14 60660.1 2744.28  17
  -2  -1 -15 21311.5 1529.50   7
  -2  -1 -15 22319.7 1597.19  17
  -2   1 -15 21907.9 1591.57  17
  -2   1 -15 20504.2 1480.58   7
  -2  -1 -16 43558.0 1984.03  17
  -2  -1 -16 43426.8 1662.68   9
  -2   1 -16 42668.0 1579.22   4
  -2   1 -16 46808.4 2053.80  17
  -2  -1 -17 590.658 300.986  17
  -2  -1 -17 883.423 245.469   9
  -2   1 -17 543.308 226.297   9
   2   2 -18 4212.87 473.754   9
   2   2 -17 10172.1 844.871   9
   2   2 -17 10440.3 857.555   5
   2  -2 -17 11482.1 891.416  17
   2   2 -16 8214.00 848.539  16
   2   2 -16 8500.02 880.405   9
   2  -2 -16 6010.47 751.222   5
   2  -2 -16 7765.85 845.634  17
   2   2 -15 2518.14 541.293  17
   2   2 -15 2416.14 581.754   9
   2  -2 -15 1123.11 374.306   9
   2  -2 -15 2614.47 612.899  17
   2  -2 -15 2155.07 591.726   5
   2   2 -15 2825.28 649.768  16
   2   2 -14 1620.88 548.719   9
   2   2 -14-373.426 329.386   4
   2  -2 -14 199.375 261.816   9
   2   2 -14 951.468 430.939  16
   2  -2 -14 373.013 404.706  17
   2   2 -14 1354.59 466.281  17
   2  -2 -14 148.591 364.856   5
   2  -2 -13 53514.4 2442.05  17
   2  -2 -13 61184.1 2289.95   9
   2  -2 -13 64351.6 2680.66  14
   2   2 -13 58532.3 2566.77  16
   2  -2 -13 61413.1 2734.76   5
   2   2 -13 57032.8 2540.65  17
   2   2 -13 62420.5 2354.85   4
   2   2 -13 60030.7 2531.32   9
   2  -2 -12 1132.85 371.880   9
   2  -2 -12 1640.91 522.558   3
   2   2 -12 1616.01 463.881   9
   2   2 -12 1428.93 447.917   4
   2  -2 -12 1240.52 463.980  14
   2   2 -12 1083.16 549.444  16
  -2  -2  12 1196.38 518.704  13
   2   2 -12 1961.03 509.346  17
   2  -2 -12 2332.33 582.697  17
   2  -2 -11 36708.4 1842.90  17
   2   2 -11 34939.1 1862.68  17
  -2  -2  11 33669.7 2059.20  13
  -2   2  11 33805.6 1830.30  13
   2  -2 -11 41292.8 1787.97   9
   2   2 -11 37525.2 1937.44  16
   2  -2 -11 36572.9 2234.22   3
   2   2 -11 36873.0 1758.47   4
   2   2 -11 38118.7 1894.13   9
   2  -2 -11 37471.4 1940.52  14
   2  -2 -10 70701.4 2513.06  14
   2  -2 -10 64406.0 2799.76   3
  -2  -2  10 63148.2 2662.60  13
   2   2 -10 62278.1 2380.01   3
   2  -2 -10 65744.1 2667.93  20
  -2   2  10 63946.8 2343.15  13
   2   2 -10 66611.6 2441.77  16
  -2   2   9 84650.8 2496.64  13
   2  -2  -9 88296.7 2909.48  20
  -2  -2   9 81630.6 2819.47  13
   2   2  -9 80981.7 2558.47   3
   2  -2  -9 82951.6 2964.15   3
  -2   2   8 26286.7 1281.58  13
   2  -2  -8 27858.8 1609.49   3
  -2  -2   8 25489.0 1213.72  12
   2  -2  -8 26393.5 1499.42  20
  -2  -2   8 25454.1 1468.60  13
   2   2  -7 66769.4 2016.39   3
   2  -2  -7 67938.1 2334.41   3
  -2   2   7 64333.2 1816.48  13
  -2  -2   7 64168.0 1865.96  12
   2  -2  -7 66993.6 2212.58  20
   2   2  -6 3663.94 479.466   3
   2  -2  -6 3480.40 522.882  20
   2   2  -6 3540.31 486.730   1
  -2   2   6 3685.67 417.739  13
  -2   2   6 4328.50 377.988  12
   2  -2  -6 3819.46 563.994   3
  -2  -2   6 3415.53 448.307  12
  -2  -2   5 190.320 192.054  12
   2  -2  -5 114.058 223.024   3
   2   2  -5 510.550 252.007   1
   2  -2  -5 611.328 324.738  20
   2  -2  -4 19362.7 987.303   3
   2   2  -4 20717.8 933.457   1
   2  -2  -4 20237.6 982.063  20
  -2  -2   4 21719.3 951.643  12
   2  -2  -4 20516.0 596.122   1
   2  -2  -3 110663. 2095.46  20
   2   2  -3 105383. 1942.59  11
   2   2  -3 110116. 1969.19   1
  -2  -2   3 107600. 1994.56  12
   2  -2  -3 107205. 1193.44   1
   2  -2  -3 107944. 2080.38   3
   2   2  -2 11045.2 601.568   1
   2  -2  -2 10593.7 617.253  20
  -2  -2   2 10294.4 606.243  12
   2   2  -2 10515.0 594.682  11
  -2   2   2 10841.3 403.591  11
   2  -2  -2 10105.2 364.091   1
   2  -2  -2 11198.8 637.372   3
   2  -2  -1 178366. 2215.17   3
   2   2  -1 180738. 2256.12   1
   2  -2  -1 172501. 2205.53  20
   2   2  -1 169370. 2222.14  11
  -2   2   1 174700. 1324.17  11
  -2  -2   1 183874. 2374.46  12
   2   2   0 4676.08 408.224  11
   2  -2   0 4999.48 364.681  13
  -2   2   0 5475.33 430.896   2
  -2  -2   0 4257.38 381.879  12
   2  -2   0 5315.52 365.535  20
  -2   2  -1 475498. 3964.10   2
   2   2   1 479566. 3772.80  13
   2   2   1 472725. 3924.91  11
   2  -2   1 473286. 3614.66  13
  -2  -2  -1 465186. 3451.17  12
  -2   2  -2 127972. 2169.42   2
   2   2   2 122447. 2036.52  13
  -2  -2  -2 128293. 1697.14  12
   2  -2   2 127469. 2070.31  13
   2   2   2 126492. 2160.30  11
   2  -2   3 4173.18 456.516  13
   2   2   3 3895.19 423.052  13
   2  -2   3 3787.05 210.615  20
  -2  -2  -3 4498.77 305.794  12
  -2   2  -3 4191.98 444.261   2
  -2  -2  -3 3468.61 314.992  20
   2   2   3 3523.85 439.249  11
   2  -2   4 69444.4 1874.30  13
  -2  -2  -4 68972.9 1348.80  20
   2   2   4 74184.7 1846.50  13
  -2   2  -4 74285.5 1881.31   2
  -2  -2  -4 70136.5 1004.83  12
   2   2   5 145906. 2826.84  13
   2  -2   5 149383. 2949.09  13
  -2  -2  -5 144961. 2036.70  20
  -2   2  -5 145412. 2825.57   2
   2   2   6 68097.1 2075.62  13
  -2   2  -6 69513.9 1665.64   3
  -2   2  -6 66709.4 2068.01   2
   2  -2   6 66521.8 2142.17  13
  -2  -2  -6 66895.4 1464.59  20
   2  -2   7 318433. 5063.24  13
  -2   2  -7 316698. 4818.11   2
   2   2   7 302025. 4758.15  13
  -2  -2  -8 154.181 246.971   3
   2   2   8 204.380 200.026  13
  -2   2  -8-69.4103 188.540   2
   2  -2   8 90.6861 263.303  13
   2  -2   9 206236. 4760.44  13
  -2   2  -9 206512. 4489.29   2
   2   2   9 215317. 4643.13  13
  -2  -2  -9 201151. 4776.78   3
   2   2  10 7994.94 961.442  13
  -2   2 -10 9463.26 891.723  16
  -2   2 -10 9375.42 1032.00  17
   2  -2  10 9721.71 1128.22  13
  -2  -2 -10 8832.12 972.921  17
  -2  -2 -10 9492.49 1008.26   7
  -2  -2 -10 8905.67 1098.35   3
   2  -2  10 9847.34 886.277  18
  -2   2 -10 10200.8 1024.48   7
  -2   2 -11 4767.96 832.752  17
  -2   2 -11 6101.20 804.878  16
  -2   2 -11 4899.08 789.308   7
   2   2  11 6599.76 961.598  13
  -2  -2 -11 5509.44 809.706   7
   2  -2  11 6105.69 941.968  13
   2  -2  11 3996.14 600.843  18
   2   2  11 5860.20 722.872  18
  -2  -2 -11 2776.56 649.392   3
  -2  -2 -11 4676.37 813.562  17
  -2   2 -12 1929.90 594.964  17
   2   2  12 1551.86 479.725  13
  -2   2 -12 1470.79 567.935   7
   2  -2  12 1391.83 536.417  13
  -2  -2 -12 1969.86 608.542  17
  -2  -2 -12 2788.74 631.914   7
   2  -2  12 1922.93 447.984  18
   2   2  12 2336.57 650.738  11
  -2   2 -13 54549.9 2516.64   7
  -2  -2 -13 54293.8 2625.71  17
  -2   2 -13 54138.1 2673.31  17
  -2  -2 -13 56342.7 2593.29   7
  -2  -2 -14 1901.45 630.299  17
  -2  -2 -14 1842.33 575.945   7
  -2   2 -14 1899.92 518.231   7
  -2   2 -14 1520.41 583.513  17
  -2   2 -15 70317.7 2766.09  17
  -2   2 -15 68458.1 2628.26   7
  -2  -2 -15 73578.0 2763.29   7
  -2  -2 -15 71493.5 2776.93  17
  -2   2 -16 16151.8 1100.65   9
  -2  -2 -16 15822.3 936.774   9
  -2   2 -16 16845.9 1033.90   4
  -2  -2 -16 15808.7 1195.07  17
  -2   2 -17 16955.1 950.974   9
  -2   2 -17 16188.8 774.475   4
  -2  -2 -17 15334.9 1013.81  17
   2   3 -18 838.074 259.800   9
   2   3 -17 18333.8 1094.18   9
   2   3 -17 15230.3 1022.65   5
   2  -3 -17 17064.6 1045.27  17
   2  -3 -16 413.197 324.102  17
   2   3 -16 352.456 323.090  16
   2   3 -16 1031.39 392.452   9
   2   3 -16 408.400 203.632   4
   2   3 -15 47567.5 2153.31   9
   2   3 -15 43743.7 1825.36   4
   2  -3 -15 44297.9 2088.00   5
   2  -3 -15 40252.3 2037.45  17
   2   3 -14 18651.5 1467.82  16
   2   3 -14 19203.2 1450.17   9
   2  -3 -14 16987.5 1373.88  17
   2   3 -14 17988.8 1273.88   4
   2  -3 -14 19534.2 1492.63   5
   2   3 -14 19848.7 1461.29  17
   2  -3 -13 3624.59 746.325   5
   2   3 -13 2586.18 563.900   4
   2  -3 -13 2666.63 610.621  17
   2   3 -13 2985.43 660.277  16
   2   3 -13 1515.45 502.040   9
   2   3 -13 1618.36 517.177  17
   2  -3 -13 2211.18 589.339  14
   2  -3 -12 5757.31 839.836  14
   2   3 -12 6648.32 894.067   9
   2   3 -12 5768.62 899.896  16
   2  -3 -12 7068.76 1150.38   3
   2   3 -12 6289.47 853.424   4
  -2  -3  12 4280.07 827.071  13
   2   3 -12 6278.22 927.064  17
   2  -3 -12 5627.20 938.641   5
  -2   3  12 4533.46 811.853  11
   2  -3 -12 6221.97 860.129  17
  -2  -3  11-392.991 367.345  13
   2  -3 -11 474.222 353.311   5
   2  -3 -11 614.977 354.878  14
   2   3 -11 1078.87 391.473   4
   2   3 -11 662.277 365.962  16
   2  -3 -11 1321.00 515.286  20
   2   3 -11 1217.51 361.078   9
   2  -3 -11 586.305 443.668   3
   2   3 -11 713.514 305.647  17
   2  -3 -11 389.209 315.226  17
   2   3 -10 48191.2 2149.43  16
   2  -3 -10 49436.7 2380.46  20
   2  -3 -10 48532.9 2132.04  14
   2  -3 -10 48349.5 2234.21   5
  -2  -3  10 46852.1 2341.29  13
   2   3 -10 48339.9 2007.67   4
   2   3 -10 49165.3 2091.83   9
   2  -3 -10 50321.8 2159.92   7
   2  -3 -10 49375.8 2544.58   3
   2  -3 -10 47835.4 2006.51  17
  -2   3   9 118921. 2819.02  13
  -2  -3   9 118105. 3478.88  13
   2  -3  -9 117977. 3469.64  20
   2  -3  -9 122246. 3732.09   3
   2  -3  -8 161.902 263.032  20
   2  -3  -8 302.074 316.987   3
  -2  -3   8 367.731 246.750  13
  -2   3   8 55.6422 166.845  13
  -2  -3   8 68.8786 208.760  12
  -2  -3   7 183493. 3741.93  13
  -2   3   7 173582. 2837.73  13
   2  -3  -7 184196. 3994.31   3
  -2  -3   7 181570. 3418.68  12
   2  -3  -7 182416. 3798.02  20
  -2  -3   6 8998.12 747.552  12
   2  -3  -6 7967.51 775.711  20
   2  -3  -6 7922.64 803.974   3
   2   3  -6 8479.77 763.450   1
  -2   3   6 7423.66 532.669  13
  -2   3   5 123471. 2318.61  11
   2   3  -5 127540. 2689.65   1
  -2   3   5 124202. 1891.39  13
  -2  -3   5 123048. 2595.23  12
   2  -3  -5 129911. 2803.74  20
  -2   3   4 361.745 158.532  11
   2   3  -4 295.333 223.729   1
  -2  -3   4 409.823 224.973  12
   2   3  -4 173.495 198.087  11
   2  -3  -4 73.1635 253.630  20
   2  -3  -4 367.304 267.240   3
   2  -3  -3 93713.5 2068.15   3
   2   3  -3 99452.7 2048.69   1
   2  -3  -3 100238. 2176.47  20
   2   3  -3 93436.4 2071.34  11
  -2   3   3 99345.8 1693.72  11
  -2  -3   3 100046. 2124.33  12
   2  -3  -2 2263.47 334.479   3
   2  -3  -2 1979.30 332.208  20
  -2   3   2 2222.54 260.138  11
   2   3  -2 1925.56 132.572   2
   2  -3  -2 2107.02 137.996   1
  -2  -3   2 2152.18 352.206  12
   2   3  -2 2242.32 333.470   1
   2   3  -2 2272.80 366.218  11
   2   3  -1 1511.97 308.875  11
   2   3  -1 1344.75 257.370   1
   2  -3  -1 1162.43 228.772   3
  -2  -3   1 1417.69 283.418  12
   2  -3  -1 1170.28 269.036  20
  -2   3   1 1288.79 188.621  11
  -2   3   0 454261. 4220.60   2
   2  -3   0 458762. 3770.75  20
   2  -3   0 447773. 3152.15  13
  -2  -3   0 458476. 3994.31  12
   2   3   0 460036. 3781.15   1
   2  -3   0 437661. 3238.54   3
   2   3   0 446254. 4249.98  11
  -2   3   0 438911. 3094.12  11
   2  -3   1 31443.8 954.149  20
   2  -3   1 33040.0 966.002  13
  -2  -3  -1 32327.5 1027.10  12
  -2   3  -1 33203.0 1171.54   2
  -2   3  -1 31862.1 920.749  11
   2   3   1 32456.3 1199.70  11
  -2  -3  -2 2618.20 301.952  12
   2   3   2 2808.62 422.840  11
   2  -3   2 2642.31 344.794  13
   2   3   2 2685.72 342.064  13
  -2   3  -2 2832.17 387.126   2
   2  -3   2 3000.32 289.160  20
   2   3   3 100335. 2001.31  13
   2  -3   3 101829. 2093.16  13
  -2  -3  -3 101765. 1618.07  12
  -2   3  -3 107244. 2261.80   2
   2   3   3 102778. 2331.30  11
   2   3   4 65673.5 1749.42  13
  -2  -3  -4 66307.0 1581.39  20
  -2   3  -4 65662.0 1878.76   2
   2  -3   4 64792.8 1838.77  13
  -2  -3  -4 66826.7 1149.70  12
   2   3   4 63912.0 1964.25  11
  -2  -3  -5 13521.1 752.414  20
   2   3   5 12951.5 855.200  13
   2  -3   5 13487.2 934.542  13
  -2   3  -5 13951.7 929.148   2
   2   3   5 11718.8 911.372  11
  -2   3  -6 222662. 3878.94   2
   2  -3   6 217590. 3995.06  13
   2   3   6 220126. 3729.12  13
  -2  -3  -6 222891. 3144.69  20
   2   3   7 2281.44 429.250  13
   2  -3   7 2581.41 487.734  13
  -2   3  -7 2337.29 473.924   2
   2  -3   8 77870.0 2797.36  13
  -2   3  -8 81890.0 2687.61   2
   2   3   8 79666.8 2593.53  13
  -2  -3  -8 78037.1 2966.44   3
  -2  -3  -9 140447. 4194.31   3
   2   3   9 145473. 4200.73  11
  -2   3  -9 137006. 3767.89  17
   2  -3   9 143862. 4079.81  13
  -2  -3  -9 136267. 3486.94   7
  -2  -3  -9 142020. 3519.95  17
   2   3   9 139227. 3671.45  13
  -2   3  -9 146334. 3825.53   2
  -2  -3 -10 21676.9 1584.22   6
  -2  -3 -10 21392.0 1470.54   7
   2  -3  10 24208.0 1787.27  13
  -2   3 -10 21456.4 1420.79  16
  -2   3 -10 20725.7 1444.33   7
   2   3  10 22805.2 1782.37  11
  -2  -3 -10 21955.1 1501.66  17
   2  -3  10 21850.9 1336.31  18
  -2  -3 -10 20164.0 1692.17   3
   2   3  10 21937.9 1544.19  13
  -2   3 -10 21821.0 1611.76  17
  -2   3 -11 96559.7 3049.78  16
  -2   3 -11 95331.4 3459.99  17
   2  -3  11 94820.8 2849.20  18
   2  -3  11 95782.5 3750.26  13
  -2  -3 -11 97463.8 3314.74  17
  -2  -3 -11 95265.6 3746.29   3
  -2   3 -11 97017.8 3210.30   7
   2   3  11 96461.8 3818.85  11
  -2  -3 -11 95202.2 3256.67   7
   2   3  11 96109.6 2783.50  18
  -2   3 -12 16791.1 1528.07  17
  -2   3 -12 17096.7 1341.42  16
   2  -3  12 16673.6 1204.41  18
  -2   3 -12 16136.1 1396.13   7
  -2  -3 -12 16718.3 1405.87   7
  -2  -3 -12 15457.1 1372.95  17
  -2   3 -13 88866.2 2890.81  16
  -2  -3 -13 83902.6 3203.04  17
  -2   3 -13 89658.2 3159.62   7
  -2  -3 -13 89489.2 3226.56   7
  -2   3 -13 87700.1 3398.76  17
  -2  -3 -14 8989.49 1066.55  17
  -2  -3 -14 9441.55 1063.80   7
  -2   3 -14 9491.83 1053.53   7
  -2   3 -14 10149.7 1149.81  17
  -2  -3 -15 2477.97 581.922  17
  -2   3 -15 1503.05 455.809   4
  -2  -3 -15 3140.96 616.034   7
  -2  -3 -16 11406.9 1002.70  17
  -2   3 -16 10051.7 864.236   9
  -2   3 -16 10577.7 830.185   4
  -2   3 -17 9149.15 595.722   4
  -2   3 -17 9822.95 724.465   9
  -2  -3 -17 9813.16 779.462  17
   2   4 -18 684.494 231.311   9
   2   4 -17 7493.64 697.554   9
   2   4 -17 7130.02 673.942   5
   2   4 -17 7029.32 638.019  16
   2  -4 -17 6871.88 641.200  17
   2   4 -16 34221.5 1648.59   9
   2   4 -16 33244.7 1429.46   4
   2   4 -16 34632.7 1691.44  16
   2  -4 -16 32995.2 1648.35  17
   2   4 -15 3363.85 659.290  16
   2   4 -15 3278.50 554.557   4
   2  -4 -15 3451.29 673.063  17
   2   4 -15 2194.64 593.391   9
   2  -4 -14 62817.9 2603.17  17
   2  -4 -14 65805.5 2653.13   5
   2   4 -14 66738.3 2483.15   4
   2   4 -14 66791.9 2642.89   9
   2   4 -14 63659.1 2711.85  16
   2   4 -13 19975.9 1573.53  16
   2   4 -13 21472.2 1540.92   9
   2  -4 -13 20199.6 1531.88  14
   2  -4 -13 19608.5 1520.52   5
   2   4 -13 22516.3 1502.62   4
   2  -4 -13 20240.8 1492.29  17
   2  -4 -12 44321.5 2708.92   3
  -2   4  12 39978.3 2339.74  11
   2  -4 -12 43353.9 2195.33  14
   2  -4 -12 41658.7 2097.01  17
   2   4 -12 44251.2 2176.58  17
  -2  -4  12 44275.1 2587.25  13
   2   4 -12 42272.7 2081.39   4
   2   4 -12 42977.0 2271.43  16
   2  -4 -12 43450.3 2280.89   5
   2   4 -12 40128.3 2085.84   9
   2  -4 -11 60679.1 3060.69   3
  -2   4  11 54967.6 2625.11  11
   2  -4 -11 61244.4 2640.66   5
   2  -4 -11 56806.3 2469.74  14
   2  -4 -11 59370.1 2807.25  20
   2   4 -11 59348.4 2568.08  16
  -2  -4  11 62709.1 2964.83  13
   2   4 -11 59161.0 2381.51   4
   2   4 -11 59501.4 2463.85   9
   2  -4 -11 58082.8 2372.26  17
   2   4 -11 60926.1 2491.28  17
   2  -4 -10 13365.9 1163.72  14
   2   4 -10 12767.4 1117.34   9
   2  -4 -10 10579.4 1237.80   3
   2  -4 -10 12945.7 1210.41   5
   2  -4 -10 14443.0 1336.25  20
  -2  -4  10 12368.7 1262.68  13
   2   4 -10 11399.0 1027.61   4
   2  -4 -10 11650.3 1034.30  17
  -2   4  10 11793.1 1143.85  11
   2   4 -10 12899.0 1157.17  16
   2  -4  -9 53375.6 2190.80  14
   2   4  -9 49233.3 2104.83  16
   2  -4  -9 51678.7 2392.34  20
  -2   4   9 49750.3 2215.11  11
  -2  -4   9 53045.8 2421.40  13
  -2  -4   9 44018.1 1961.52  12
   2  -4  -9 51757.6 2550.19   3
   2  -4  -8 269267. 5135.85  20
  -2   4   8 260010. 4670.78  11
   2  -4  -8 262018. 5378.92   3
  -2  -4   8 261009. 4957.03  13
  -2  -4   8 259188. 4661.21  12
  -2  -4   7 27983.1 1486.69  12
  -2   4   7 27783.8 1414.98  11
  -2  -4   7 30937.4 1609.04  13
   2  -4  -7 30686.2 1655.19  20
   2  -4  -7 30963.3 1731.63   3
  -2   4   6 407713. 5020.47  11
   2   4  -6 412029. 5515.61   1
  -2  -4   6 399846. 5346.09  12
   2  -4  -6 397424. 5731.72   3
   2  -4  -6 419948. 5685.39  20
   2   4  -5 68023.7 2104.85   1
  -2  -4   5 69054.5 2133.25  12
   2  -4  -5 66925.1 2176.92  20
  -2   4   5 64042.0 1832.46  11
   2  -4  -5 66352.3 2191.62   3
  -2  -4   4 143326. 2949.41  12
   2   4  -4 140489. 2811.42   1
   2  -4  -4 144843. 3004.60  20
  -2   4   4 138081. 2478.80  11
   2   4  -4 141268. 2977.63  11
   2  -4  -4 146926. 2974.27   3
  -2  -4   3 9847.31 762.073  12
   2   4  -3 9573.81 354.909   2
   2  -4  -3 8786.32 699.296   3
   2  -4  -3 9451.16 752.708  20
   2   4  -3 10596.7 737.094   1
  -2   4   3 8590.38 239.425  13
   2   4  -3 11124.9 818.537  11
  -2   4   3 9761.75 630.520  11
  -2   4   2 26305.3 956.796  11
   2   4  -2 27678.5 1227.39  11
   2   4  -2 27245.8 704.419   2
   2   4  -2 28353.9 1113.36   1
   2  -4  -2 26017.4 1153.09  20
  -2  -4   2 29245.4 1219.86  12
   2  -4  -2 27082.9 1079.44   3
   2  -4  -1 20814.9 840.918   3
  -2  -4   1 19212.8 968.509  12
  -2   4   1 20263.2 807.279  11
   2   4  -1 19211.8 870.073   1
   2   4  -1 18713.7 994.791  11
   2  -4  -1 20525.7 971.349  20
  -2   4   0 3382.64 447.779   2
  -2  -4   0 3113.21 415.108  12
  -2   4   0 3661.23 371.864  11
   2  -4   0 3881.43 333.558   3
   2  -4   0 3951.75 304.930  13
   2   4   0 3901.83 495.322  11
   2   4   0 3974.66 399.960   1
   2  -4   0 3500.88 413.961  20
   2   4   1 19410.8 840.485   1
  -2  -4  -1 19846.7 908.330  12
   2  -4   1 18893.0 852.715  20
  -2   4  -1 19659.5 1007.79   2
  -2   4  -1 18782.0 837.056  11
   2  -4   1 19809.0 763.989  13
   2   4   1 20597.5 1073.49  11
   2   4   2 340857. 4465.23  11
   2  -4   2 339752. 3521.01  13
   2   4   2 337291. 3461.60   1
  -2   4  -2 342197. 4208.14   2
  -2  -4  -2 337636. 3557.96  12
   2   4   3 68369.5 2110.01  11
   2  -4   3 67459.7 1753.00  13
  -2   4  -3 70846.1 1977.89   2
  -2  -4  -3 69483.5 1558.25  12
   2   4   3 68898.3 1638.13  13
   2   4   4 119798. 2929.61  11
   2  -4   4 111602. 2488.47  13
   2   4   4 109012. 2224.63  13
  -2   4  -4 122290. 2707.41   2
  -2  -4  -4 116437. 2409.46  20
  -2  -4  -4 117168. 1811.43  12
   2   4   5 1671.57 419.504  11
  -2   4  -5 1764.70 394.069   2
  -2  -4  -5 1942.08 357.702  20
   2  -4   5 2098.27 445.791  13
   2   4   5 2308.98 396.448  13
  -2   4  -6 839.816 333.751   2
   2  -4   6 139.271 204.739  13
   2   4   6 371.528 227.997  13
  -2  -4  -6 535.476 230.502  20
   2   4   6 875.099 366.001  11
   2  -4   7 7227.18 841.808  13
  -2   4  -7 7417.56 799.378   2
   2   4   7 6130.30 673.552  13
   2   4   7 8479.31 969.559  11
  -2  -4  -8 41708.9 2284.84   3
  -2   4  -8 43684.1 2019.74   2
   2   4   8 43766.4 2269.95  11
   2  -4   8 42258.3 2119.92  13
   2   4   8 41133.5 1836.80  13
  -2   4  -9 4684.36 692.302  16
  -2  -4  -9 5515.43 794.200   6
  -2  -4  -9 4748.97 684.647   7
  -2  -4  -9 4380.75 794.644   3
  -2  -4  -9 5377.25 739.809  17
  -2   4  -9 4725.74 641.167   7
  -2   4  -9 4983.73 739.116   2
   2  -4   9 4771.78 639.661  18
   2   4   9 5137.97 882.587  11
   2  -4   9 4382.13 747.754  13
  -2   4  -9 4649.47 752.534  17
   2  -4  10 110511. 3863.61  13
  -2  -4 -10 113071. 3362.38   7
  -2  -4 -10 116866. 3418.81  17
  -2   4 -10 113738. 3637.15   2
   2  -4  10 110842. 3079.26  18
  -2  -4 -10 106242. 3978.56   3
  -2   4 -10 112289. 3307.17  16
  -2   4 -10 115450. 3315.33   7
  -2   4 -10 110301. 3641.38  17
  -2  -4 -10 107360. 3530.68   6
   2   4  10 114042. 4093.71  11
  -2   4 -11 5902.41 950.964  17
  -2  -4 -11 4999.19 818.351  17
  -2  -4 -11 3847.40 891.548   3
   2  -4  11 6584.61 825.128  18
  -2  -4 -11 4906.14 761.563   7
   2  -4  11 4804.54 870.171  13
  -2   4 -11 5659.43 803.638   7
  -2   4 -11 6022.81 864.849  16
   2   4  11 4476.62 890.324  11
  -2  -4 -12 100864. 3344.06   7
  -2   4 -12 97046.9 3176.96  16
   2  -4  12 97965.3 2911.85  18
  -2  -4 -12 95098.9 3353.83  17
  -2   4 -12 102257. 3283.58   7
  -2   4 -12 96327.0 3584.54  17
  -2  -4 -13 6419.86 911.434  17
  -2   4 -13 6155.77 821.045  16
  -2  -4 -13 6169.38 882.770   7
  -2   4 -13 6121.03 939.245  17
  -2   4 -13 6419.58 850.292   7
  -2  -4 -14 14127.8 1277.22  17
  -2  -4 -14 15114.4 1244.15   7
  -2   4 -14 14602.7 1200.61   4
  -2   4 -14 13657.2 1115.67  16
  -2   4 -15 1115.51 350.942  16
  -2   4 -15 1277.52 421.753   4
  -2  -4 -15 1068.07 399.178   7
  -2  -4 -15 1298.15 471.306  17
  -2  -4 -16-248.680 266.403  17
  -2   4 -16-393.417 251.099   9
  -2   4 -16-208.742 208.335   4
  -2  -4 -17 3768.02 466.665  17
  -2   4 -17 3858.36 440.972   9
  -2   4 -17 4523.85 417.443   4
   2   5 -17 21641.4 1079.36   9
   2   5 -17 20082.2 1039.17  16
   2  -5 -17 21216.0 1032.82  17
   2   5 -16 34285.1 1650.06  16
   2  -5 -16 31998.1 1548.71  17
   2   5 -16 32793.5 1404.03   4
   2   5 -16 35380.2 1598.28   9
   2   5 -15 55334.3 2348.06  16
   2  -5 -15 54285.0 2254.67  17
   2   5 -15 54070.1 2209.85   9
   2   5 -15 54124.5 2058.99   4
   2   5 -14 1676.19 537.830   9
   2  -5 -14 1906.59 498.470  17
   2   5 -14 1683.88 584.670  16
   2   5 -14 2447.67 589.283   4
   2   5 -13 34407.8 1927.58   9
   2   5 -13 33859.9 1859.12   4
   2   5 -13 32418.8 2007.18  16
   2  -5 -13 34714.5 1961.39  14
   2  -5 -13 31729.1 1862.70  17
   2   5 -12 61988.3 2738.42  16
   2  -5 -12 71576.1 2911.51   5
   2  -5 -12 67715.6 2764.64  14
   2   5 -12 66959.9 2633.09   4
   2   5 -12 66889.4 2690.13   9
   2  -5 -12 65057.3 2637.11  17
   2  -5 -11 47455.0 2298.20  14
   2  -5 -11 48268.3 2776.22   3
   2  -5 -11 46261.0 2390.69   5
   2  -5 -11 46196.1 2191.59  17
   2   5 -11 43234.0 2248.58  16
   2   5 -11 46099.4 2171.32   4
  -2  -5  11 52118.3 2739.38  13
   2  -5 -11 48051.6 2616.56  20
  -2   5  11 47233.9 2476.39  11
   2   5 -11 47037.6 2213.98   9
   2  -5 -10 186472. 4589.33   5
   2  -5 -10 188313. 4998.74  20
  -2  -5  10 186494. 4952.81  13
   2  -5 -10 182347. 4301.70  14
   2   5 -10 182524. 4169.01   4
   2   5 -10 187162. 4475.30  16
   2   5 -10 185184. 4167.96   9
  -2   5  10 190379. 4753.88  11
   2  -5 -10 184204. 4170.70  17
   2  -5 -10 192391. 5332.72   3
  -2  -5   9 6150.46 782.004  12
   2  -5  -9 5672.78 853.701  20
   2  -5  -9 5227.43 867.997   3
   2  -5  -9 6504.11 788.768  17
   2  -5  -9 6915.62 902.222   5
   2  -5  -9 5567.58 772.919  14
   2   5  -9 5644.02 736.173   4
   2   5  -9 6172.32 784.602   9
  -2  -5   9 5653.65 836.369  13
   2   5  -9 6311.96 798.809  16
  -2   5   9 5576.47 758.368  11
   2  -5  -8 80760.2 3113.05   3
  -2  -5   8 81642.7 2885.66  13
  -2  -5   8 79441.2 2767.05  12
  -2   5   8 76353.9 2704.70  11
   2  -5  -8 86704.9 3081.54  20
   2  -5  -7 32851.4 1872.28   3
   2  -5  -7 31183.8 1756.01  20
  -2   5   7 31786.7 1627.66  11
  -2  -5   7 27948.8 1611.45  12
  -2  -5   7 31651.0 1694.91  13
  -2   5   6 7146.71 750.999  11
   2   5  -6 8287.45 859.073   1
   2  -5  -6 6531.44 854.652   3
  -2  -5   6 6921.54 784.984  12
   2  -5  -6 9000.61 914.530  20
   2  -5  -5 63918.1 2267.28  20
   2   5  -5 61325.3 2137.53   1
  -2   5   5 62051.9 1983.51  11
   2   5  -5 63589.0 2308.38  11
   2  -5  -5 63447.7 2253.14   3
  -2  -5   5 62889.2 2229.44  12
   2  -5  -4 123809. 3023.73  20
  -2   5   4 127604. 2659.18  11
   2   5  -4 123557. 3052.28  11
  -2  -5   4 128847. 3044.15  12
   2  -5  -4 124861. 2936.31   3
   2   5  -4 125522. 2859.27   1
   2   5  -3 135632. 3085.29  11
  -2   5   3 130494. 2546.50  11
  -2  -5   3 138748. 3058.30  12
   2   5  -3 136568. 1753.31   2
   2   5  -3 137587. 2809.62   1
   2  -5  -3 139340. 3058.15  20
   2  -5  -3 137413. 2818.40   3
   2   5  -2 289269. 4394.91  11
  -2   5   2 282266. 3559.26  11
   2  -5  -2 285287. 3683.76   3
   2   5  -2 275919. 2775.85   2
   2   5  -2 294407. 3881.98   1
  -2  -5   2 295127. 4274.80  12
   2  -5  -2 285442. 4168.80  20
   2  -5  -1 141355. 2312.09   3
   2   5  -1 137965. 2504.71   1
  -2   5   1 134277. 2418.37  11
   2  -5  -1 128940. 2697.61  20
  -2  -5   1 142296. 2878.24  12
   2   5  -1 133952. 2954.61  11
   2  -5   0 46093.6 1129.09   3
   2   5   0 43334.8 1693.73  11
   2  -5   0 43788.7 1529.62  20
  -2   5   0 45535.5 1661.36   2
   2   5   0 46577.9 1406.16   1
   2  -5   0 45037.0 890.808  13
  -2  -5   0 47520.6 1614.20  12
  -2   5   0 45617.8 1423.78  11
   2  -5   1 95030.0 1657.04  13
   2  -5   1 93978.6 2160.10  20
  -2   5  -1 93458.3 2374.83   2
   2   5   1 92176.1 1940.70   1
  -2  -5  -1 95835.7 2213.60  12
   2   5   1 94724.7 2527.89  11
  -2   5  -1 90754.0 2078.11  11
  -2  -5  -2 2463.97 390.054  12
   2  -5   2 2738.98 344.216  13
  -2   5  -2 3011.53 493.197   2
   2   5   2 2816.84 360.082   1
   2   5   2 3093.97 532.109  11
  -2   5  -2 2573.58 395.707  11
  -2  -5  -3 36182.6 1266.11  12
   2   5   3 38103.2 1729.72  11
   2  -5   3 35884.8 1314.13  13
  -2   5  -3 33293.6 1477.88   2
   2   5   3 35837.9 1201.43   1
  -2  -5  -4 70180.1 2102.39  20
   2   5   4 69017.2 2436.13  11
   2  -5   4 70666.4 2030.87  13
   2   5   4 70091.3 1711.07   1
  -2   5  -4 69336.1 2196.76   2
  -2  -5  -4 70561.3 1629.12  12
  -2   5  -5 45405.2 1855.55   2
   2  -5   5 41363.8 1710.92  13
   2   5   5 38723.4 1384.52  13
   2   5   5 42260.1 1998.95  11
  -2  -5  -5 39255.1 1631.47  20
   2   5   6 105270. 3318.13  11
  -2   5  -6 99341.9 2857.27   2
   2  -5   6 96489.9 2834.28  13
  -2  -5  -6 95682.1 2609.58  20
  -2  -5  -7 20124.6 1239.92  20
   2   5   7 20341.0 1562.96  11
   2  -5   7 21181.1 1438.39  13
  -2   5  -7 21478.8 1394.68   2
  -2  -5  -7 21457.4 1623.31   3
  -2  -5  -8 48852.6 2595.98   3
  -2   5  -8 47395.5 2051.47  16
   2   5   8 51009.0 2587.36  11
  -2  -5  -8 52747.7 2259.66   6
  -2  -5  -8 51161.0 2086.13  17
  -2   5  -8 47777.2 2257.19  17
   2  -5   8 51056.0 2387.84  13
   2  -5   8 50512.1 2023.48  18
  -2   5  -8 50042.4 2228.90   2
  -2   5  -9 8862.56 982.433   2
  -2  -5  -9 8923.95 937.528   7
  -2  -5  -9 10605.4 1291.97   3
  -2  -5  -9 7085.64 915.037   6
   2   5   9 8931.80 1152.76  11
   2  -5   9 8604.08 1064.26  13
  -2   5  -9 8184.96 1009.15  17
  -2   5  -9 9593.07 988.804  16
   2  -5   9 8987.41 903.989  18
  -2  -5  -9 8899.94 947.619  17
   2  -5  10 13733.9 1159.07  18
  -2   5 -10 12880.6 1270.31  16
  -2   5 -10 13325.4 1262.06   2
  -2  -5 -10 13437.0 1286.93   6
  -2  -5 -10 14269.4 1302.53  17
  -2  -5 -10 15387.5 1277.51   7
   2  -5  10 12237.1 1343.66  13
  -2  -5 -10 12565.4 1468.66   3
  -2   5 -10 14185.0 1341.09  17
   2   5  10 15018.6 1556.55  11
  -2  -5 -11 19424.3 1845.18   3
  -2   5 -11 20268.0 1521.02  16
   2  -5  11 19112.4 1358.75  18
  -2  -5 -11 20549.3 1529.82  17
  -2  -5 -11 18691.0 1571.35   6
   2  -5  11 18591.8 1695.70  13
  -2   5 -11 19153.4 1384.21   7
  -2  -5 -11 19376.7 1475.12   7
   2   5  11 23087.8 1979.63  11
  -2   5 -12 12884.9 1207.36  16
   2  -5  12 13149.6 1106.07  18
  -2   5 -12 10950.8 1087.33   7
  -2  -5 -12 11698.0 1137.43   7
  -2  -5 -12 13722.1 1287.17  17
  -2  -5 -13 496.799 406.542  17
   2  -5  13 725.149 331.013  18
  -2   5 -13 24.7764 364.697  16
  -2  -5 -13 726.444 372.371   7
  -2   5 -14 30940.8 1652.54  16
  -2   5 -14 29680.2 1648.65   4
  -2  -5 -14 29564.3 1762.63  17
  -2  -5 -14 29305.4 1614.31   7
  -2  -5 -15 647.681 355.341  17
  -2   5 -15 1035.30 332.227  16
  -2   5 -15 571.202 325.174   4
  -2   5 -15 182.278 226.942   9
  -2  -5 -16 41793.3 1665.32  17
  -2   5 -16 42424.8 1501.30   4
  -2   5 -16 43050.1 1538.89   9
   2   6 -17 40292.0 1293.50   9
   2   6 -17 36791.4 1287.76  16
   2   6 -16 4178.19 596.781  16
   2   6 -16 3664.69 522.894   9
   2   6 -16 4387.11 531.960   4
   2  -6 -16 3828.28 531.552  17
   2   6 -15 1961.24 549.586  16
   2   6 -15 1234.61 390.492   4
   2  -6 -15 501.497 351.403  17
   2   6 -15 1311.01 400.462   9
   2   6 -14 3558.83 718.034  16
   2  -6 -14 3200.95 624.689  17
   2   6 -14 3855.40 664.378   9
   2   6 -14 3473.97 635.227   4
   2   6 -13 56216.7 2398.41   9
   2  -6 -13 52286.6 2351.15  17
   2  -6 -13 59705.0 2514.42  14
   2   6 -13 62157.7 2717.53  16
   2   6 -13 55969.0 2377.59   4
   2  -6 -12 5279.11 802.146  17
   2   6 -12 4220.08 754.643  16
   2  -6 -12 5465.34 814.999  14
   2   6 -12 6492.98 892.485   9
   2   6 -12 6885.98 921.086   4
  -2  -6  11 78472.5 3392.76  13
   2   6 -11 75474.3 2800.84   9
   2  -6 -11 74819.5 3351.74  20
   2  -6 -11 82403.2 3697.60   3
   2   6 -11 71903.9 2928.62  16
   2  -6 -11 77190.3 2933.26  14
   2   6 -11 72882.9 2787.00   4
   2  -6 -11 77258.7 2860.36  17
   2   6 -10 8858.60 1011.62   9
   2   6 -10 7030.53 927.132  16
   2  -6 -10 7721.28 1066.67  20
   2   6 -10 6493.80 852.411   4
  -2  -6  10 7398.81 1062.63  13
   2  -6 -10 5798.78 870.323  17
   2  -6 -10 7052.52 962.281  14
   2  -6 -10 6720.17 1052.58   3
   2  -6  -9 36361.4 1874.16  17
  -2   6   9 37121.4 2097.26  11
   2   6  -9 38742.4 2002.65  16
  -2  -6   9 37449.4 2173.22  13
   2  -6  -9 37791.6 2263.45  20
   2   6  -9 39622.4 1879.78   9
   2   6  -9 38248.8 1895.60   4
   2  -6  -9 37029.7 1927.19  14
  -2  -6   9 37435.7 2103.78  12
   2  -6  -9 37308.8 2328.77   3
   2   6  -8 2555.47 567.782  16
  -2  -6   8 1773.87 496.521  12
   2   6  -8 2247.29 485.550   4
   2  -6  -8 1512.62 497.480   3
  -2  -6   8 860.541 354.537  13
   2  -6  -8 1258.70 382.236  14
  -2   6   8 840.490 410.484  11
   2  -6  -8 1294.03 365.709  17
   2  -6  -8 1462.60 497.096  20
   2   6  -8 1803.80 440.437   9
  -2  -6   7 3842.04 699.445  12
   2  -6  -7 6771.03 915.510  20
   2  -6  -7 4435.31 794.891   3
  -2   6   7 5182.37 730.282  11
  -2  -6   7 5213.17 731.098  13
   2  -6  -6 247.070 324.865   3
   2  -6  -6 1002.82 388.001  20
  -2   6   6 1055.47 375.810  11
  -2  -6   6 597.286 288.326  13
  -2  -6   6 244.989 226.256  12
  -2  -6   5 77038.1 2695.63  12
  -2   6   5 80212.0 2462.21  11
   2  -6  -5 80109.7 2752.34  20
   2   6  -5 81537.0 2833.22  11
   2   6  -5 79935.7 2587.21   1
   2  -6  -5 81508.6 2683.66   3
  -2  -6   4 37539.1 1821.88  12
   2   6  -4 37015.0 1664.59   1
   2  -6  -4 37979.0 1711.50   3
   2  -6  -4 38695.6 1840.27  20
   2   6  -4 37178.9 1837.84  11
  -2   6   4 34954.0 1540.09  11
  -2  -6   3 265455. 4643.36  12
   2  -6  -3 264037. 4134.77   3
   2  -6  -3 262495. 4584.69  20
   2   6  -3 254912. 4148.93   1
  -2   6   3 266694. 4019.15  11
   2   6  -3 252562. 4630.85  11
   2  -6  -2 59589.3 1803.24   3
   2   6  -2 59079.0 2206.41  11
   2   6  -2 63151.9 1934.77   1
   2   6  -2 58423.7 1490.90   2
  -2   6   2 56680.9 1820.59  11
   2  -6  -2 55395.5 2033.70  20
  -2  -6   2 60623.9 2153.59  12
   2  -6  -1 136037. 3066.27  20
  -2   6   1 135064. 3141.78   2
   2   6  -1 134837. 3279.12  11
   2   6  -1 131713. 2663.95   1
  -2  -6   1 137697. 3140.03  12
   2  -6  -1 128861. 2343.13   3
  -2   6   1 131237. 2735.40  11
   2   6   0 1708.47 330.141   1
   2  -6   0 1914.02 399.302  20
  -2   6   0 3461.88 552.094   2
  -2   6   0 1979.50 376.117  11
  -2  -6   0 2446.50 440.443  12
   2   6   0 2101.82 486.453  11
   2   6   1 53337.0 1561.67   1
  -2   6  -1 52760.7 1776.33  11
  -2  -6  -1 54010.7 1855.59  12
  -2   6  -1 53658.7 1966.99   2
   2   6   1 53355.1 2095.83  11
   2  -6   1 53296.0 1825.68  20
   2   6   2 105610. 2154.75   1
  -2   6  -2 104423. 2609.94  11
  -2   6  -2 110724. 2851.56   2
   2  -6   2 107232. 2044.87  13
  -2  -6  -2 109106. 2558.50  12
   2   6   2 113022. 3127.57  11
   2  -6   2 104599. 2543.65  20
   2   6   3 2292.41 332.800   1
  -2   6  -3 2100.29 440.382   2
  -2  -6  -3 2024.74 341.294  12
   2  -6   3 1294.74 321.424  13
   2   6   3 1486.16 452.006  11
  -2  -6  -4 48660.0 1947.98  20
   2  -6   4 48395.4 1715.63  13
  -2   6  -4 45998.3 1926.99   2
   2   6   4 48693.9 2225.41  11
  -2   6  -5 54630.3 2168.13   2
  -2  -6  -5 59970.3 2225.07  20
   2  -6   5 54462.8 1999.08  13
   2   6   5 58758.5 2538.58  11
   2   6   6 6804.79 925.982  11
   2  -6   6 5750.90 722.129  13
  -2   6  -6 5677.08 746.958   2
  -2  -6  -6 4869.84 662.679  20
  -2  -6  -7 32936.7 2115.80   3
  -2  -6  -7 34845.5 1774.39  20
  -2   6  -7 38064.7 1926.80   2
   2  -6   7 32058.1 1564.48  19
   2   6   7 37822.5 2248.91  11
   2  -6   7 34588.1 1697.46  18
  -2  -6  -7 38736.3 1923.74   6
  -2  -6  -7 39010.0 1802.87  17
  -2   6  -7 34698.9 1754.72  16
   2  -6   7 37562.8 1947.05  13
  -2  -6  -8 16360.3 1231.84  17
  -2  -6  -8 18574.5 1420.57   6
  -2   6  -8 19753.9 1398.57  16
  -2  -6  -8 17452.9 1619.38   3
   2   6   8 15049.4 1512.93  11
   2  -6   8 17579.2 1442.43  13
  -2   6  -8 17090.7 1353.78   2
   2  -6   8 16510.9 1226.36  18
  -2   6  -9 27260.4 1754.50   2
  -2  -6  -9 24809.1 1681.10   6
  -2   6  -9 26274.0 1674.38  16
   2  -6   9 28039.5 1619.37  18
  -2  -6  -9 23888.2 1952.95   3
   2  -6   9 26119.4 1849.91  13
   2   6   9 26705.7 2061.30  11
  -2  -6  -9 25718.4 1612.02  17
  -2  -6 -10 4441.15 754.501  17
  -2   6 -10 6307.56 919.908  16
   2   6  10 5031.24 1052.57  11
  -2  -6 -10 5725.85 1017.97   3
   2  -6  10 6751.10 1039.74  13
  -2  -6 -10 4812.64 871.056   6
   2  -6  10 4650.94 734.023  18
  -2  -6 -10 6217.01 852.109   7
  -2   6 -11 13998.0 1296.47  16
   2  -6  11 15041.8 1199.94  18
  -2  -6 -11 15325.3 1226.51   7
  -2  -6 -11 13706.0 1319.10   6
  -2  -6 -11 16025.6 1357.93  17
  -2  -6 -12 12924.3 1237.11  17
  -2   6 -12 15364.1 1288.89   4
  -2   6 -12 14692.2 1307.32  16
  -2  -6 -12 15286.8 1216.05   7
   2  -6  12 13503.9 1112.98  18
  -2   6 -13 27710.5 1679.81  16
  -2  -6 -13 27963.3 1553.04   7
  -2   6 -13 30040.6 1725.04   4
   2  -6  13 27270.6 1435.64  18
  -2  -6 -13 27678.0 1721.58  17
  -2   6 -14 1086.63 357.019  16
  -2   6 -14 1571.91 439.561   9
  -2  -6 -14 1259.90 366.476   7
  -2   6 -14 1355.70 403.267   4
  -2  -6 -14 1198.44 421.608  17
  -2   6 -15 52841.8 1853.94   4
  -2   6 -15 50810.7 1785.95  16
  -2   6 -15 55877.0 1850.64   9
  -2  -6 -15 52550.9 2016.52  17
  -2   6 -16 2601.76 381.275   9
  -2  -6 -16 2199.84 402.526  17
  -2   6 -16 2012.14 355.348   4
   2   7 -16 124.248 278.136  16
   2   7 -16-206.351 179.612   9
   2  -7 -16-66.6977 211.460  17
  -2  -7  16 196.708 166.412   8
   2   7 -15 67042.5 2106.23   9
   2   7 -15 69390.7 2391.82  16
   2  -7 -15 68820.9 2250.37  17
   2   7 -15 73925.6 2231.61   4
   2  -7 -14-265.775 343.766  17
   2   7 -14-20.9598 384.840  16
   2   7 -14 134.480 303.076   4
   2   7 -14 386.345 311.027   9
   2   7 -13 27651.3 1618.77   9
   2  -7 -13 26466.1 1605.39  14
   2   7 -13 29403.2 1692.78   4
   2   7 -13 29502.8 1851.89  16
   2  -7 -13 26809.1 1638.25  17
   2   7 -12 10527.9 1038.40   9
   2  -7 -12 8695.45 980.708  14
   2   7 -12 10175.3 1083.81   4
   2   7 -12 10401.2 1154.19  16
   2  -7 -12 8993.90 1020.18  17
   2   7 -11 1975.71 604.322   4
   2   7 -11 1600.85 612.729  16
   2  -7 -11 2032.91 558.188  14
   2   7 -11 1351.98 458.513   9
   2  -7 -11 2410.31 583.170  17
   2   7 -10 14117.0 1250.73   4
   2   7 -10 15526.5 1412.09  16
   2   7 -10 14373.8 1205.24   9
   2  -7 -10 14310.8 1280.86  14
   2  -7 -10 14103.6 1263.30  17
  -2  -7  10 13585.9 1406.66  13
   2  -7 -10 14934.6 1532.41  20
   2  -7 -10 14910.9 1563.34   3
   2   7  -9 913.299 337.479   4
   2  -7  -9 2577.50 591.826  20
   2   7  -9 683.390 475.854  16
   2   7  -9 851.693 348.214   9
  -2  -7   9 1125.95 473.756  13
   2  -7  -9 2471.15 718.518   3
  -2  -7   9 999.490 358.547  12
   2  -7  -9 964.046 496.447  14
   2  -7  -9 1575.41 595.802  17
   2  -7  -8 1823.08 484.221   3
   2  -7  -8 1448.32 422.519  17
   2   7  -8 2476.92 504.913   4
   2   7  -8 1990.47 485.660   9
   2  -7  -8 2733.56 655.246  20
  -2   7   8 2033.24 473.952  11
  -2  -7   8 1944.40 527.826  13
   2  -7  -8 1915.13 491.351  14
   2   7  -8 2087.98 524.983  16
  -2  -7   8 1988.66 563.502  12
   2  -7  -7 24354.3 1522.04  17
   2  -7  -7 24640.0 1509.55  14
   2   7  -7 25266.4 1548.54  16
  -2  -7   7 25744.0 1787.72  12
   2   7  -7 28315.9 1581.70   4
  -2  -7   7 24629.7 1608.37  13
   2  -7  -7 25548.3 1802.95  20
   2  -7  -7 22872.1 1704.88   3
  -2   7   7 22505.4 1558.06  11
  -2   7   6 5634.70 755.933  11
  -2  -7   6 5557.70 737.600  13
   2  -7  -6 4646.50 776.760  20
  -2  -7   6 4600.11 757.057  12
   2  -7  -6 4508.31 759.433   3
   2  -7  -5 55849.4 2486.22  20
   2   7  -5 54857.0 2511.43  11
  -2  -7   5 58072.6 2518.02  12
   2  -7  -5 49494.0 2209.05   3
  -2   7   5 55084.2 2191.56  11
  -2  -7   5 55836.9 2094.13  13
   2  -7  -4 433.476 351.813   3
   2   7  -4 748.916 319.737   1
  -2  -7   4 528.812 237.002  13
   2  -7  -4 1152.46 452.078  20
  -2  -7   4 554.352 329.177  12
   2   7  -4 553.461 300.658  11
  -2   7   4 728.287 262.922  11
   2   7  -3 20678.3 1461.72  11
   2  -7  -3 21338.1 1430.36  20
  -2  -7   3 21717.7 1455.21  12
  -2   7   3 20754.0 1268.16  11
   2   7  -3 20758.3 1278.29   1
   2  -7  -3 20309.5 1227.22   3
   2  -7  -2 3487.28 591.573  20
   2   7  -2 3267.33 519.061   1
   2  -7  -2 2625.09 416.172   3
   2   7  -2 2980.33 596.552  11
  -2   7   2 3256.59 525.058  11
  -2  -7   2 2101.19 533.701  12
   2   7  -1 52591.3 1821.36   1
   2   7  -1 50982.8 2231.87  11
  -2   7   1 47941.1 1843.70  11
   2  -7  -1 45486.6 1954.57  20
  -2   7   1 51253.1 2118.72   2
  -2  -7   1 52757.1 2128.56  12
   2   7   0 49160.2 2178.80  11
   2   7   0 47594.2 1641.37   1
  -2  -7   0 44040.6 1899.25  12
  -2   7   0 43579.5 1947.53   2
   2  -7   0 47694.6 1952.07  20
  -2   7   0 43711.0 1771.23  11
   2   7   1 130197. 3559.13  11
   2   7   1 129165. 2603.42   1
  -2   7  -1 132809. 3356.44   2
  -2  -7  -1 127825. 3140.74  12
   2  -7   1 125829. 3155.56  20
  -2   7  -1 129380. 3093.47  11
   2  -7   2 1109.05 358.929  20
   2   7   2 771.274 362.576  11
  -2   7  -2 803.456 344.524   2
  -2  -7  -2 1128.89 294.680  12
  -2   7  -2 1063.02 318.468  11
   2   7   3 416916. 6689.88  11
  -2   7  -3 414465. 6032.61   2
  -2  -7  -3 416330. 6200.04  20
  -2  -7  -3 405612. 5298.05  12
   2   7   4 4819.69 778.566  11
  -2   7  -4 5451.83 735.725   2
  -2  -7  -4 5876.08 764.705  20
   2  -7   5 253653. 4451.58  13
  -2   7  -5 262241. 4990.94   2
   2   7   5 257839. 5673.33  11
  -2  -7  -5 258890. 5052.65  20
  -2   7  -6 14987.6 1234.51   2
  -2  -7  -6 17089.1 1225.78  17
  -2  -7  -6 15155.7 1447.77   3
  -2   7  -6 15510.8 1178.28  16
   2  -7   6 17896.9 1251.14  18
  -2  -7  -6 17265.9 1340.48  20
   2  -7   6 16823.7 1232.37  13
   2   7   6 18341.4 1610.12  11
  -2  -7  -6 16016.0 1265.49   6
  -2  -7  -7 3765.42 623.973  17
  -2   7  -7 3030.21 565.416  16
  -2  -7  -7 3167.07 596.680   6
  -2   7  -7 3564.54 613.842   2
  -2  -7  -7 3139.33 581.533  20
  -2  -7  -7 3802.64 792.931   3
   2  -7   7 2878.36 547.883  13
   2  -7   7 3604.68 624.597  18
   2   7   7 2528.82 721.361  11
  -2  -7  -8 19045.7 1386.87  17
  -2   7  -8 18566.5 1383.52  16
   2   7   8 18619.2 1732.42  11
   2  -7   8 17375.8 1448.37  13
   2  -7   8 15577.3 1128.20  10
   2  -7   8 17939.6 1337.08  18
  -2  -7  -8 19942.7 1494.29   6
  -2   7  -8 21168.0 1547.67   2
  -2  -7  -8 20287.4 1810.32   3
  -2  -7  -9 49522.3 2396.54   6
  -2   7  -9 48178.8 2314.58  16
  -2  -7  -9 47418.6 2820.71   3
   2  -7   9 46234.1 2469.54  13
   2  -7   9 44038.2 2099.75  18
   2   7   9 48331.6 2857.37  11
  -2  -7  -9 47448.6 2215.01  17
  -2   7 -10 17501.1 1424.69  16
  -2  -7 -10 21408.0 1605.18   6
  -2   7 -10 15851.5 1318.30   4
   2  -7  10 17890.7 1332.14  18
  -2  -7 -10 20230.2 1474.53  17
  -2  -7 -11 69510.3 2823.75   6
  -2   7 -11 74943.3 2916.19  16
   2  -7  11 70058.8 2585.43  18
  -2   7 -11 66449.3 2648.04   4
  -2  -7 -11 66151.6 2655.72  17
  -2   7 -12 3579.04 715.501  16
   2  -7  12 3785.87 644.254  18
  -2   7 -12 3099.87 622.974   4
  -2  -7 -12 3206.70 698.254  17
  -2   7 -13 29585.4 1688.50  16
  -2  -7 -13 29292.5 1682.59  17
  -2   7 -13 28425.4 1487.53   9
  -2   7 -13 30164.7 1636.67   4
   2  -7  13 26723.5 1364.67  18
  -2  -7 -14 184.569 295.536  17
  -2   7 -14-355.067 244.297   9
  -2   7 -14 75.9770 280.022  16
  -2   7 -14 427.513 279.322   4
  -2   7 -15 12378.2 772.489   9
  -2   7 -15 11280.7 818.399  16
  -2   7 -15 12511.6 849.386   4
  -2  -7 -15 12454.5 909.869  17
  -2   7 -16 7275.09 514.555   4
   2   8 -16 12780.2 798.663  16
   2  -8 -15 2860.64 463.473  17
   2   8 -15 2287.51 487.071  16
   2   8 -15 1091.53 255.994   9
   2   8 -15 1898.88 387.555   4
  -2  -8  15 1691.97 350.557   8
   2   8 -14 14802.2 1073.56   4
   2   8 -14 14502.4 993.901   9
   2   8 -14 14328.2 1152.53  16
   2  -8 -14 13633.9 1047.45  17
   2   8 -13 14270.1 1058.46   9
   2  -8 -13 12843.0 1116.52  17
   2  -8 -13 11414.1 1009.68  14
   2   8 -13 13544.7 1236.47  16
   2   8 -13 11997.9 1074.70   4
   2   8 -12 1870.15 578.549  16
   2   8 -12 1141.11 500.977   4
   2  -8 -12 732.964 411.930  14
   2   8 -12 832.733 351.277   9
   2  -8 -12 1224.36 440.477  17
   2  -8 -11 13775.7 1228.99  17
   2   8 -11 14057.4 1318.14  16
   2   8 -11 16122.1 1225.61   9
   2  -8 -11 12964.3 1156.31  14
   2   8 -11 15907.4 1343.98   4
   2   8 -10 13936.7 1264.18   4
   2   8 -10 13028.3 1104.38   9
   2  -8 -10 13566.2 1214.08  14
   2   8 -10 12366.2 1251.54  16
   2  -8 -10 14004.5 1277.64  17
   2   8  -9 31907.1 1934.13  16
   2  -8  -9 30348.0 2173.82  20
   2  -8  -9 30422.2 1782.37  14
   2   8  -9 31928.7 1843.97   4
   2  -8  -9 32255.9 2293.45   3
   2   8  -9 32453.6 1685.29   9
   2  -8  -9 31382.7 1900.52  17
  -2  -8   9 32076.3 2031.37  13
   2   8  -8 28734.2 1797.02  16
   2  -8  -8 27563.4 2038.19  20
   2  -8  -8 26198.9 1746.96  17
  -2  -8   8 25874.3 1916.30  12
  -2  -8   8 25334.2 1736.14  13
   2   8  -8 26822.1 1699.00   4
   2  -8  -8 28787.3 2083.78   3
   2  -8  -8 23852.3 1568.38  14
   2   8  -7 205.479 267.848   4
   2   8  -7 92.9591 234.212  16
  -2  -8   7 353.103 320.114  13
   2  -8  -7-286.701 269.719   3
   2   8  -7 204.561 251.256  15
  -2  -8   7 237.974 279.700  12
   2  -8  -7 563.053 329.048  14
   2  -8  -7 195.215 257.766  20
   2  -8  -7 150.438 284.759  17
  -2  -8   6 109980. 3119.57  18
   2   8  -6 112940. 3154.37  16
   2  -8  -6 118659. 3981.38  20
  -2  -8   6 106241. 3777.95  12
   2  -8  -6 116679. 3402.63  17
   2   8  -6 115475. 2977.35  15
   2  -8  -6 111150. 3159.88  14
   2   8  -6 113456. 3136.73   4
  -2  -8   6 113256. 3254.10  13
   2  -8  -6 111824. 3709.15   3
  -2   8   6 113881. 3512.73  11
   2   8  -5 32992.8 2094.78  11
   2  -8  -5 34299.7 1825.92  17
   2  -8  -5 30498.0 1805.57   3
   2   8  -5 34597.8 1629.62  15
  -2   8   5 32021.5 1796.62  11
  -2  -8   5 32799.7 1694.11  18
   2  -8  -5 32497.9 2051.42  20
   2   8  -5 33736.2 1661.65   4
  -2  -8   5 32454.7 2029.12  12
   2   8  -4 151867. 4355.08  11
   2  -8  -4 147334. 3669.15   3
   2   8  -4 148162. 3318.60  15
  -2  -8   4 150951. 4232.21  12
  -2   8   4 152732. 3807.65  11
   2  -8  -4 153201. 4246.66  20
   2   8  -3 74849.7 2981.19  11
   2   8  -3 75949.6 2551.88   1
   2  -8  -3 76572.1 2904.99  20
  -2  -8   3 75157.6 2907.03  12
  -2   8   3 75622.9 2633.15  11
   2   8  -2 55835.7 2100.25   1
  -2   8   2 56969.3 2223.13  11
  -2   8   2 58684.4 2495.47   2
   2  -8  -2 58737.4 2498.22  20
  -2  -8   2 56288.8 2457.52  12
   2   8  -2 61267.1 2658.05  11
   2   8  -1 20898.5 1220.24   1
  -2  -8   1 19680.1 1439.53  12
   2   8  -1 20236.7 1531.36  11
  -2   8   1 21246.8 1355.09  11
  -2   8   1 21472.5 1497.56   2
   2  -8  -1 20166.1 1439.89  20
  -2  -8   0 12948.2 1125.98  12
   2   8   0 14130.5 1296.64  11
  -2   8   0 15316.2 1245.64   2
   2  -8   0 14831.9 1209.76  20
  -2   8   0 11408.2 1000.20  11
  -2   8  -1 15508.3 1262.88   2
  -2   8  -1 14652.4 1161.51  11
   2  -8   1 14363.8 1161.53  20
   2   8   1 13163.8 1263.04  11
  -2  -8  -1 14646.5 1176.45  12
  -2  -8  -2 132824. 3407.80  12
  -2   8  -2 133459. 3526.34  11
   2   8   2 131243. 3970.67  11
  -2   8  -2 139643. 3742.52   2
   2  -8   2 125036. 3419.04  20
   2  -8   3 1677.11 404.869  10
  -2   8  -3 1257.01 386.976   2
   2  -8   3 674.037 284.245  20
   2   8   3 2076.02 544.194  11
  -2  -8  -3 1615.47 493.515  20
   2  -8   3 1461.89 420.524  18
  -2  -8  -4 118686. 3141.30  17
   2  -8   4 124069. 3331.30  18
   2   8   4 127433. 4086.22  11
  -2  -8  -4 117451. 3650.96  20
  -2   8  -4 122253. 3547.17   2
   2  -8   4 121636. 3118.08  10
  -2  -8  -4 123925. 3509.28   6
  -2   8  -4 116369. 3062.65  16
   2  -8   4 118531. 3260.53  20
  -2  -8  -5 15702.5 1196.90  17
  -2   8  -5 16367.1 1215.01  16
  -2  -8  -5 12028.9 1018.95   8
  -2  -8  -5 13389.9 1330.45   3
  -2  -8  -5 16371.1 1332.21   6
   2  -8   5 17480.3 1282.16  18
  -2   8  -5 15734.8 1288.57   2
   2  -8   5 16531.2 1171.22  10
  -2  -8  -5 15420.2 1346.71  20
   2   8   5 16718.0 1532.18  11
  -2  -8  -6 11929.1 1018.24   8
   2  -8   6 11201.3 999.650  10
  -2  -8  -6 12299.9 1341.45   3
  -2  -8  -6 11351.1 1178.71  20
  -2  -8  -6 12090.3 1164.79   6
  -2   8  -6 13060.8 1128.63  16
   2   8   6 12317.0 1358.53  11
  -2   8  -6 11832.5 1016.91   4
  -2   8  -6 11449.8 1125.74   2
   2  -8   6 11723.6 1094.55  18
  -2  -8  -6 10975.6 1038.54  17
   2  -8   7 10389.9 959.140  10
  -2  -8  -7 10657.0 1301.05   3
  -2  -8  -7 9912.52 1149.49   6
   2   8   7 10062.7 1303.59  11
  -2   8  -7 9390.06 1103.32  16
  -2   8  -7 9459.33 933.238   4
  -2   8  -7 9777.47 1058.51   2
  -2  -8  -7 10307.6 1043.94  17
   2  -8   7 10192.9 1078.07  18
  -2  -8  -8 54445.5 2345.71  17
   2  -8   8 51147.4 2060.03  10
  -2   8  -8 53883.0 2430.34  16
   2  -8   8 50202.7 2298.46  18
  -2  -8  -8 57005.4 2568.71   6
  -2   8  -8 52606.8 2249.94   4
   2   8   8 53159.3 3000.45  11
  -2  -8  -8 52808.8 2953.23   3
  -2  -8  -9 1434.68 470.515  17
  -2   8  -9 1942.27 566.835  16
  -2  -8  -9 2575.31 689.757   6
   2  -8   9 2766.51 540.782  10
   2  -8   9 1280.26 479.158  18
  -2   8  -9 2426.42 573.796   4
  -2   8 -10 111707. 3565.74  16
  -2  -8 -10 110085. 3560.74   6
  -2  -8 -10 114994. 3429.67  17
  -2   8 -10 106163. 3281.26   4
   2  -8  10 106259. 3281.19  18
  -2  -8 -11 339.876 439.970   6
  -2   8 -11-61.0767 325.498   4
  -2   8 -11 797.786 478.730  16
  -2  -8 -11 696.364 374.889  17
  -2   8 -11 1197.13 346.299   9
   2  -8  11 224.413 295.264  18
  -2   8 -12 96416.4 2629.64   9
  -2   8 -12 105091. 3215.34  16
  -2   8 -12 101247. 2986.56   4
   2  -8  12 99282.3 2817.12  18
  -2  -8 -12 100709. 3075.90  17
  -2   8 -13 15335.4 979.244   9
  -2   8 -13 14287.0 1125.06  16
  -2  -8 -13 14411.8 1114.85  17
  -2   8 -13 15965.7 1118.39   4
   2  -8  13 13754.3 927.005  18
  -2  -8 -14 1082.90 327.883  17
  -2   8 -14 1724.98 304.470   9
  -2   8 -14 1257.99 368.441  16
  -2   8 -14 1777.28 380.030   4
  -2  -8 -15 11851.3 771.666  17
  -2   8 -15 12752.6 744.685   4
  -2   8 -15 11752.7 745.832  16
   2  -9 -15-64.6494 206.177  17
   2   9 -15-162.115 229.565  16
  -2  -9  15-289.682 194.352   8
   2  -9 -14 4404.62 575.977  17
   2   9 -14 4228.70 606.611  16
   2   9 -14 4333.30 470.058   9
   2   9 -14 3636.85 524.064   4
  -2  -9  14 5051.31 589.312   8
   2  -9 -13 811.631 314.430  17
   2   9 -13 624.828 268.821   9
   2   9 -13 796.393 400.775  16
   2   9 -13 1345.43 403.183   4
   2  -9 -12 115463. 3015.64  14
   2   9 -12 116021. 2829.13   9
   2   9 -12 123501. 3333.78   4
   2   9 -12 120872. 3487.71  16
   2  -9 -12 121864. 3332.71  17
   2  -9 -11 12164.0 1073.50  14
   2   9 -11 11125.0 1171.73  16
   2   9 -11 9474.42 863.845   9
   2   9 -11 11932.2 1139.78   4
   2  -9 -11 12339.0 1142.24  17
   2  -9 -10 123186. 3404.88  14
   2   9 -10 121725. 3700.45  16
   2  -9 -10 131720. 3730.86  17
   2   9 -10 126921. 3609.03   4
   2   9  -9 8253.86 1024.40  16
   2   9  -9 6696.45 880.295   4
   2  -9  -9 6849.69 843.960  14
   2  -9  -9 8569.68 1007.27  17
   2   9  -8 25338.1 1660.77  16
   2   9  -8 24438.6 1432.92  15
   2  -9  -8 25159.0 1962.43   3
   2  -9  -8 27296.6 1647.16  14
   2   9  -8 24298.7 1608.67   4
   2  -9  -8 26685.8 1741.62  17
   2  -9  -8 25876.3 2050.52  20
   2  -9  -7 3803.85 688.451  14
   2   9  -7 4129.63 707.610   4
  -2  -9   7 4655.46 801.804  18
   2   9  -7 4080.27 723.769  16
   2   9  -7 4257.02 697.993  15
   2  -9  -7 4992.20 949.038   3
   2  -9  -7 5144.07 908.706  20
  -2  -9   7 5099.75 910.811  12
   2  -9  -7 3885.21 672.198  17
   2  -9  -6 100.610 298.806  17
   2  -9  -6 226.577 434.579  20
  -2  -9   6 402.228 342.332  12
  -2  -9   6-585.678 298.800  10
   2   9  -6-108.506 292.240  15
   2  -9  -6-266.106 335.366   3
  -2  -9   6 599.330 276.301  18
   2   9  -6 970.848 348.206  16
   2  -9  -6-732.832 352.792  14
   2   9  -6-89.8160 268.156   4
  -2  -9   5 21766.8 1380.11  10
   2   9  -5 20065.3 1349.57   4
  -2  -9   5 20252.6 1416.62  18
   2   9  -5 21526.3 1354.39  15
   2  -9  -5 20444.7 1354.86  14
   2  -9  -5 21278.1 1777.37  20
  -2  -9   5 23005.1 1834.16  12
   2   9  -5 24931.5 1951.99  11
   2  -9  -5 22685.7 1569.82  17
  -2  -9   4 118202. 4021.31  12
   2  -9  -4 116951. 3017.23  10
   2   9  -4 106866. 2993.46   4
   2   9  -4 115310. 3098.21  15
  -2  -9   4 114700. 3243.91   8
   2  -9  -4 119291. 4029.92  20
   2   9  -4 116782. 4103.78  11
  -2  -9   4 118574. 3193.50  10
  -2   9   3 35341.2 2129.26   2
   2  -9  -3 33947.9 1624.50  10
   2  -9  -3 33627.7 2098.03  20
  -2  -9   3 33032.4 2089.61  12
   2   9  -3 33902.5 1675.55  15
  -2   9   3 29139.0 1762.26  11
  -2  -9   3 34866.0 1759.63   8
   2   9  -3 30245.2 2061.72  11
  -2  -9   3 33144.9 1714.34  10
   2  -9  -2 160247. 3500.29  10
   2   9  -2 151108. 4496.09  11
   2  -9  -2 146670. 3671.79  18
   2   9  -2 148260. 3480.36  15
  -2   9   2 159210. 4423.80   2
  -2  -9   2 150582. 3557.55   8
  -2   9   2 153954. 3981.35  11
   2  -9  -2 143390. 4226.08  20
  -2  -9   2 157803. 4412.80  12
  -2  -9   2 152525. 3684.41  10
  -2  -9   1 9907.95 991.388  10
   2   9  -1 9956.52 1162.21  11
   2   9  -1 10350.4 919.820  15
  -2   9   1 10391.1 1137.07   2
  -2   9   1 9372.80 1005.03  11
  -2  -9   1 10153.9 947.623   8
   2  -9  -1 10585.5 1146.32  20
   2  -9  -1 11037.8 941.122  10
   2  -9  -1 10483.6 1008.77  18
  -2  -9   1 11136.1 1173.67  12
   2  -9   0 16701.8 1185.30  10
  -2  -9   0 14740.7 1195.45  10
  -2  -9   0 15734.2 1362.68  12
  -2   9   0 14626.5 1237.90  11
   2   9   0 15962.2 1126.05  15
   2  -9   0 16137.2 1234.74  18
   2   9   0 15316.2 1433.54  11
  -2  -9   0 14296.8 1105.66   8
   2  -9   0 15814.0 1370.12  20
  -2   9   0 14730.2 1324.74   2
   2  -9   1 34904.0 1699.84  10
   2   9   1 33764.2 1623.24  15
  -2  -9  -1 34249.0 1800.57  10
  -2   9  -1 35171.5 2007.86   2
  -2  -9  -1 33193.7 1656.86   8
   2   9   1 33477.0 2136.97  11
  -2   9  -1 34139.4 1885.34  11
  -2  -9  -1 32267.7 1879.49  12
   2  -9   1 33670.3 1935.69  20
   2  -9   1 38924.9 1921.32  18
   2  -9   2 2861.06 532.158  10
   2  -9   2 1907.15 469.039  20
  -2   9  -2 2043.70 488.933   2
  -2  -9  -2 1864.95 428.445   3
   2   9   2 2962.51 479.794  15
  -2  -9  -2 2542.79 501.015  17
  -2   9  -2 2952.46 603.714  11
  -2  -9  -2 2466.24 481.020   8
  -2  -9  -2 2430.90 589.187  20
   2  -9   2 2527.63 572.621  18
  -2  -9  -2 2542.06 603.460  10
   2   9   2 1517.25 481.325  11
  -2  -9  -3 8660.59 1017.41   3
   2  -9   3 8725.96 994.029  20
  -2   9  -3 8903.40 1003.18   2
  -2  -9  -3 8389.62 839.528   8
  -2  -9  -3 9534.54 916.675  17
   2   9   3 9793.94 886.600  15
  -2   9  -3 9801.99 917.150  16
   2   9   3 8917.63 1164.15  11
   2  -9   3 9225.07 909.811  10
   2  -9   3 10326.7 1036.25  18
  -2  -9  -3 8698.04 1072.58  20
  -2  -9  -3 7869.06 925.794  10
  -2  -9  -4 28907.6 1932.34   3
   2  -9   4 31645.7 1804.99  18
  -2  -9  -4 30678.4 1867.25   6
   2   9   4 30975.9 1518.24  15
  -2  -9  -4 32552.8 1673.39   8
  -2   9  -4 29407.2 1619.61  16
  -2   9  -4 27218.7 1784.39   2
   2   9   4 29340.6 2115.09  11
  -2  -9  -4 30372.0 1677.96  17
  -2  -9  -4 33028.5 2081.22  20
   2  -9   4 31872.8 1681.40  10
   2  -9   5 748.716 368.141  18
   2  -9   5 2053.22 517.092  10
   2   9   5 2290.57 696.627  11
  -2  -9  -5 1251.83 402.080  20
  -2  -9  -5 1242.61 513.282   6
  -2   9  -5 1608.01 479.697   2
  -2   9  -5 1255.60 356.335  16
  -2  -9  -5 400.631 309.479   3
  -2  -9  -5 932.833 368.114  17
   2  -9   6 77016.2 2634.05  10
  -2   9  -6 72913.2 2732.06  16
  -2  -9  -6 75850.0 2959.70   6
  -2  -9  -6 74053.4 2697.42  17
  -2   9  -6 77262.2 3012.51   2
  -2   9  -6 74404.9 2477.69   4
  -2  -9  -6 75904.5 3205.33  20
   2   9   6 78375.6 3573.29  11
   2  -9   6 78078.1 2911.02  18
  -2  -9  -6 70081.0 3276.75   3
  -2  -9  -7 13289.4 1187.78  17
   2  -9   7 13609.3 1129.61  10
  -2  -9  -7 13068.7 1456.52   3
  -2   9  -7 12045.9 1171.79  16
  -2  -9  -7 15717.8 1392.09   6
   2  -9   7 15749.4 1353.31  18
   2   9   7 14762.5 1595.85  11
  -2   9  -7 13101.6 1100.95   4
  -2  -9  -8 42649.3 2101.50  17
  -2   9  -8 41322.5 2141.76  16
  -2  -9  -8 42216.5 2230.63   6
   2  -9   8 41944.0 1881.21  10
  -2   9  -8 41629.4 1957.87   4
   2  -9   8 40706.7 2110.74  18
   2  -9   9 16337.2 1147.84  10
  -2  -9  -9 20676.8 1566.29   6
  -2   9  -9 16130.5 1351.08  16
  -2   9  -9 19161.9 1347.73   4
   2  -9   9 17095.5 1353.40  18
  -2  -9  -9 19062.3 1393.45  17
   2  -9  10 42325.8 2059.03  18
  -2   9 -10 40198.8 2103.08  16
  -2  -9 -10 44394.6 2222.23   6
  -2   9 -10 43354.0 1995.67   4
  -2  -9 -10 40717.4 1998.47  17
  -2  -9 -11 8389.14 923.725   6
   2  -9  11 8037.84 887.335  18
  -2   9 -11 8453.46 1007.41  16
  -2  -9 -11 7476.29 861.356  17
  -2   9 -11 7986.41 842.592   4
  -2   9 -12 1414.83 463.077  16
  -2   9 -12 1202.98 404.857   4
   2  -9  12 1487.24 400.853  18
  -2  -9 -12 1300.77 408.928  17
  -2  -9 -13 1810.93 395.043  17
  -2   9 -13 2053.67 458.791  16
  -2   9 -13 2342.79 431.358   4
  -2   9 -14 21588.5 996.785   4
  -2   9 -14 21978.7 1107.61  16
  -2  -9 -14 21216.1 1064.65  17
   2  10 -14 7074.54 657.256  16
  -2 -10  14 6024.48 549.681   8
   2 -10 -14 6157.13 568.776  17
   2 -10 -13 9822.41 822.949  17
  -2 -10  13 10368.3 832.887   8
   2  10 -13 9105.76 836.243  16
   2  10 -12 2985.60 566.885  16
   2  10 -12 2631.98 529.543   4
   2 -10 -12 2710.76 515.183  17
  -2 -10  12 2467.69 484.193   8
   2  10 -11 125190. 3449.56  16
   2 -10 -11 122556. 2921.52  14
  -2 -10  11 127327. 3366.46   8
   2  10 -11 125828. 3318.25   4
   2 -10 -11 127794. 3406.15  17
   2 -10 -10 17564.1 1344.32  17
   2  10 -10 15691.6 1294.11  16
   2 -10 -10 15695.2 1122.17  14
   2  10 -10 17956.3 1337.58   4
   2 -10  -9 72191.8 2784.62  17
   2  10  -9 64988.5 2609.75  16
   2  10  -9 70191.4 2245.80  15
   2 -10  -9 68972.0 2412.56  14
   2  10  -9 68218.4 2611.01   4
   2 -10  -8 55804.2 2507.01  17
   2  10  -8 59604.1 2480.02  16
   2  10  -8 57188.2 2171.91  15
   2 -10  -8 56716.6 2236.69  14
   2  10  -8 53761.3 2324.11   4
  -2 -10   7 841.006 426.898   8
   2  10  -7 1238.15 444.341  16
   2 -10  -7 495.774 433.863  17
   2  10  -7 714.696 370.520  15
   2  10  -7 540.067 339.902   4
   2 -10  -6 97195.3 3346.08  17
   2  10  -6 94608.3 2966.56  15
   2  10  -6 97405.1 3053.80   4
  -2 -10   6 103613. 3293.83   8
   2 -10  -6 102690. 4055.38  20
  -2 -10   6 96049.1 2978.14  10
   2 -10  -5 39216.7 2127.93  17
   2  10  -5 40324.2 1949.52  15
   2 -10  -5 41320.3 2542.63  20
  -2 -10   5 39278.3 1958.10  10
  -2 -10   5 39606.6 2000.57   8
   2 -10  -5 40695.0 1928.42  10
   2  10  -4 54249.5 2251.53  15
   2 -10  -4 54677.9 2506.30  17
  -2  10   4 62996.4 3053.75   2
  -2 -10   4 55890.3 2368.65   8
   2  10  -4 52692.5 2919.63  11
   2 -10  -4 57432.0 2249.73  10
  -2 -10   4 53457.1 2851.34  12
   2 -10  -4 58286.6 2976.66  20
  -2 -10   4 53581.4 2330.55  10
   2 -10  -3 119025. 3219.28  10
   2  10  -3 123887. 4365.30  11
  -2 -10   3 120022. 3368.92   8
   2 -10  -3 119921. 4175.97  20
  -2  10   3 126028. 4284.33   2
   2  10  -3 120181. 3310.87  15
  -2 -10   3 122824. 4231.12  12
  -2 -10   3 121512. 3497.06  10
  -2 -10   2 1341.07 468.219  10
  -2  10   2 1268.94 513.266   2
   2 -10  -2 857.815 400.768  20
   2  10  -2 1032.05 384.244  15
   2 -10  -2 2130.85 457.796  10
  -2 -10   2 1261.76 401.354   8
  -2 -10   2 1188.82 544.367  12
   2  10  -2 1524.54 531.261  11
   2  10  -1 44757.0 2595.89  11
   2  10  -1 45855.9 2017.11  15
   2 -10  -1 43783.4 1976.84  10
  -2  10   1 45260.2 2451.70   2
  -2 -10   1 44549.0 2018.58   8
   2 -10  -1 47773.4 2576.19  20
   2 -10  -1 42209.4 2108.88  18
  -2 -10   1 45957.5 2181.05  10
   2 -10   0 497.291 313.251  10
   2 -10   0 779.273 407.477  20
  -2  10   0 377.546 290.637   2
   2  10   0 529.474 310.917  15
  -2 -10   0-63.2298 265.680   8
   2 -10   0 205.628 306.228  18
   2  10   0 32.0318 213.272  11
  -2 -10   0 188.033 292.953  10
   2 -10   1 4964.38 712.553  10
  -2 -10  -1 4770.59 710.477   8
  -2 -10  -1 3900.65 816.126  20
   2  10   1 4505.82 677.162  15
   2 -10   1 4797.86 844.761  20
  -2  10  -1 4805.57 793.381   2
   2  10   1 5218.21 947.652  11
  -2 -10  -1 4548.93 758.323  10
   2 -10   1 5142.61 792.997  18
  -2 -10  -2 3404.23 690.539  10
  -2 -10  -2 2998.87 538.469  17
  -2  10  -2 3900.96 720.151   2
   2  10   2 3480.18 592.966  15
  -2 -10  -2 2332.98 635.306  20
   2 -10   2 3663.27 684.149  20
   2 -10   2 3993.95 626.054  10
  -2 -10  -2 3213.35 581.732   8
   2 -10   2 2586.38 603.825  18
   2  10   2 3299.40 793.503  11
  -2 -10  -3 25669.3 1588.96  17
  -2 -10  -3 25222.7 1903.88  20
   2  10   3 25653.5 1464.08  15
   2  10   3 27880.8 2104.95  11
  -2  10  -3 23497.6 1433.47  16
  -2 -10  -3 25679.4 1524.26   8
   2 -10   3 25512.3 1558.99  10
  -2  10  -3 26632.4 1843.81   2
   2 -10   3 25526.0 1681.64  18
  -2 -10  -3 25968.9 1779.43  10
   2 -10   4 595.432 354.210  18
   2  10   4 685.356 415.614  15
  -2  10  -4 1680.60 450.962   2
  -2 -10  -4 449.130 391.174  20
  -2 -10  -4 1954.91 579.584  17
  -2  10  -4 1439.65 481.183  16
  -2 -10  -4 746.109 464.730   6
   2  10   4 1506.35 536.224  11
   2 -10   4 778.843 405.616  10
   2 -10   5 26953.6 1625.15  10
  -2  10  -5 26569.1 1640.55  16
   2  10   5 26266.6 2113.09  11
  -2 -10  -5 25387.9 1779.46   6
  -2 -10  -5 25041.5 1604.08  17
  -2 -10  -5 28631.5 2065.00  20
   2 -10   5 26904.7 1759.11  18
   2 -10   6 1696.51 471.167  10
  -2 -10  -6 1203.55 545.173   6
  -2  10  -6 392.158 393.946  16
   2 -10   6 1466.57 499.021  18
  -2 -10  -6 1215.82 479.163  17
   2 -10   7 58796.6 2304.77  10
  -2  10  -7 54215.6 2388.19  16
  -2 -10  -7 54218.2 2512.88   6
  -2 -10  -7 57883.2 2382.04  17
  -2  10  -7 58554.4 2177.48   4
   2 -10   7 57573.5 2547.17  18
  -2 -10  -8 1350.70 422.651  17
  -2  10  -8 1256.97 419.421   4
  -2 -10  -8 1203.67 486.583   6
  -2  10  -8 1976.59 575.896  16
   2 -10   8 2031.73 498.722  10
   2 -10   8 1351.27 510.734  18
  -2 -10  -9 18790.0 1462.84   6
  -2  10  -9 18333.9 1414.06  16
  -2  10  -9 18633.1 1237.88   4
   2 -10   9 14922.8 1040.72  10
   2 -10   9 18114.0 1388.22  18
  -2 -10  -9 16331.5 1243.98  17
  -2 -10 -10 51298.5 2213.07   6
  -2  10 -10 50200.5 2192.49  16
  -2 -10 -10 47587.9 2041.87  17
   2 -10  10 47710.9 2093.24  18
  -2  10 -10 50658.9 1962.97   4
  -2  10 -11 9990.78 837.885   4
  -2 -10 -11 7645.04 797.868   6
  -2  10 -11 9970.15 945.135  16
   2 -10  11 8203.40 803.133  18
  -2 -10 -11 9774.94 897.310  17
  -2  10 -12 48744.7 1660.92   4
  -2  10 -12 45742.8 1827.13  16
  -2 -10 -12 45752.0 1751.50  17
  -2  10 -13 1297.50 291.269   4
  -2  10 -13 1687.29 369.653  16
  -2 -10 -13 1347.89 322.076  17
   2  11 -13 39637.7 1380.35  16
  -2 -11  13 40876.6 1379.97   8
   2 -11 -13 42108.6 1424.08  17
   2  11 -12 51.0586 184.220  16
  -2 -11  12 592.518 307.662   8
   2 -11 -12 68.6400 256.516  17
   2  11 -11 4773.89 635.916  16
   2 -11 -11 6759.76 764.509  17
  -2 -11  11 6945.03 745.131   8
  -2 -11  10 8986.46 897.223   8
   2 -11 -10 9500.31 964.090  17
   2  11 -10 8970.68 899.698  16
   2 -11  -9 40208.0 1970.32  17
   2  11  -9 42382.5 1942.03  16
   2  11  -9 42253.4 1677.29  15
  -2 -11   9 38050.2 1886.18   8
   2 -11  -8-206.594 407.907  17
   2  11  -8 35.6854 280.727  15
   2  11  -8 9.48257 293.560  16
  -2 -11   8 187.356 379.219   8
  -2 -11   7 50101.0 2089.81  10
   2  11  -7 54763.1 2190.05  15
  -2 -11   7 56106.3 2375.44   8
   2 -11  -7 58580.1 2546.99  17
   2 -11  -6 14773.3 1329.84  17
   2  11  -6 13212.9 1123.66  15
  -2 -11   6 12969.6 1176.66   8
  -2 -11   6 13744.3 1164.03  10
   2 -11  -5 133637. 3939.16  17
   2  11  -5 132125. 3546.35  15
   2 -11  -5 134254. 3481.12  10
  -2 -11   5 132067. 3639.92   8
  -2 -11   5 122331. 3530.07  10
   2  11  -4 25571.9 1595.62  15
  -2 -11   4 23661.0 1556.72   8
   2 -11  -4 23654.8 1693.36  17
  -2 -11   4 23207.8 1582.51  10
   2 -11  -4 24179.4 1510.09  10
   2  11  -3 9380.93 979.243  15
  -2  11   3 10176.8 921.262  15
  -2 -11   3 10835.3 1065.19   8
  -2 -11   3 9320.04 1051.07  10
   2 -11  -3 9689.95 996.761  10
  -2 -11   2 314.875 383.496  10
   2 -11  -2 1146.30 441.613  20
   2  11  -2 141.884 237.547  15
  -2  11   2 1466.21 497.525   2
  -2 -11   2 565.415 460.190   8
   2 -11  -2 751.153 450.942  10
   2  11  -2 652.734 442.102  11
   2 -11  -1 1661.02 529.950  10
   2  11  -1 1511.39 532.788  11
  -2  11   1 1467.54 493.327   2
   2  11  -1 1851.36 541.228  15
   2 -11  -1 1160.23 544.061  20
  -2 -11   1 1751.75 524.364   8
  -2 -11   1 1787.31 556.924  10
  -2 -11   0 3610.91 714.411  10
  -2 -11   0 3480.45 812.715  20
  -2  11   0 3027.92 682.946   2
   2  11   0 3049.66 604.266  15
   2 -11   0 1386.71 560.952  18
   2 -11   0 3206.92 633.813  10
   2 -11   0 2490.41 579.598  20
  -2 -11   0 3094.13 589.938   8
   2  11   0 4424.28 878.283  11
   2 -11   1 44194.9 2090.46  10
  -2 -11  -1 46725.6 2106.06  17
   2  11   1 42362.0 2665.20  11
   2  11   1 39806.0 1913.38  15
   2 -11   1 42672.7 2263.30  18
  -2 -11  -1 44449.7 2015.00   8
  -2  11  -1 48044.3 2575.14   2
  -2 -11  -1 45930.6 2671.28  20
   2 -11   1 37494.0 2295.83  20
  -2 -11  -1 39816.3 2164.94  10
  -2 -11  -2 1051.42 465.239   8
  -2 -11  -2 1584.55 511.684  10
  -2  11  -2 1515.34 462.803   2
  -2 -11  -2 1670.89 433.536  17
   2  11   2 1505.62 444.799  15
   2 -11   2 534.615 390.066  18
  -2 -11  -2 1167.10 476.073  20
   2 -11   2 1299.83 462.936  10
   2 -11   3 143757. 3757.63  10
  -2 -11  -3 145376. 4236.45   6
   2  11   3 136227. 3374.94  15
  -2 -11  -3 143512. 3722.03  17
   2 -11   3 148171. 4137.93  18
   2 -11   4 20452.1 1416.32  10
  -2 -11  -4 21704.6 1460.61  17
  -2  11  -4 19690.6 1340.90  16
  -2 -11  -4 18579.4 1528.62   6
   2 -11   4 20528.3 1580.62  18
   2  11   4 19985.4 1263.33  15
  -2 -11  -5 62945.1 2452.69  17
  -2  11  -5 63606.5 2444.24  16
   2 -11   5 64289.0 2747.65  18
  -2 -11  -5 61975.2 2726.75   6
   2 -11   5 61988.8 2429.19  10
  -2 -11  -6 10701.3 1018.70  17
   2 -11   6 12784.4 1096.50  10
  -2  11  -6 11224.1 1066.41  16
   2 -11   6 11303.6 1151.26  18
  -2 -11  -6 11909.9 1193.33   6
  -2 -11  -7 1726.55 487.396  17
  -2  11  -7 361.107 349.716  16
  -2 -11  -7 1221.48 500.900   6
   2 -11   7 716.290 289.251  10
   2 -11   7 200.794 372.700  18
  -2 -11  -8-30.4875 297.200  17
  -2  11  -8-55.9263 302.324  16
  -2 -11  -8-236.168 447.943   6
   2 -11   8 10.7072 216.976  10
   2 -11   8 149.022 324.920  18
   2 -11   9 41933.3 1624.97  10
  -2  11  -9 41308.2 1909.88  16
  -2 -11  -9 42326.7 1971.23   6
  -2 -11  -9 39805.2 1791.04  17
  -2  11  -9 42375.7 1650.07  15
  -2  11  -9 38599.9 1570.37   4
   2 -11   9 39166.5 1904.52  18
  -2  11 -10 667.561 381.276  16
   2 -11  10 897.752 360.783  18
  -2 -11 -10 969.352 354.551  17
  -2  11 -10 428.355 224.491   4
  -2 -11 -10 827.103 351.244   6
  -2  11 -11 49147.0 1527.20   4
   2 -11  11 46862.5 1673.24  18
  -2  11 -11 49936.1 1846.47  16
  -2 -11 -11 47970.3 1702.89  17
  -2  11 -12 2186.22 300.489   4
  -2 -11 -12 3285.18 423.596  17
  -2  11 -12 2876.05 445.468  16
   2 -11  12 3517.93 408.005   8
   2 -12 -12 11244.5 716.943  17
  -2 -12  12 12660.7 741.966   8
   2  12 -11 18751.1 959.396  16
   2 -12 -11 19279.8 1066.80  17
   2  12 -10 1891.34 398.330  16
  -2 -12  10 1152.09 341.396   8
   2 -12 -10 1477.17 380.064  17
   2 -12  -9 2196.02 491.812  17
   2  12  -9 2179.78 391.974  15
  -2 -12   9 2197.58 485.100   8
   2 -12  -8 6397.52 806.148  17
   2  12  -8 6236.46 678.959  15
  -2 -12   8 7425.83 810.424   8
  -2 -12   7 5509.72 696.204  10
  -2 -12   7 6591.07 814.005   8
   2  12  -7 4796.20 659.940  15
   2 -12  -7 4566.84 727.274  17
  -2 -12   6 1154.32 421.707  10
   2 -12  -6 1864.24 523.828  17
  -2 -12   6 2314.38 541.445   8
   2  12  -6 2270.91 518.497  15
   2 -12  -5 1703.08 532.194  10
   2 -12  -5 1090.91 460.807  17
   2  12  -5 1357.33 436.321  15
  -2 -12   5 1365.92 463.921   8
  -2 -12   5 1920.46 546.219  10
   2 -12  -4 16055.1 1368.20  17
   2  12  -4 17185.8 1295.30  15
  -2 -12   4 14595.5 1251.29  10
  -2 -12   4 14805.9 1192.35   8
   2 -12  -4 14854.2 1204.02  10
   2 -12  -3 19131.0 1520.44  17
  -2  12   3 21685.9 1287.44  15
   2  12  -3 23280.8 1502.72  15
  -2 -12   3 20276.0 1399.75   8
  -2 -12   3 22967.3 1608.32  10
   2 -12  -3 20807.5 1437.72  10
  -2 -12   2 5145.07 793.365  10
   2 -12  -2 5377.08 800.695  10
  -2 -12   2 4573.45 699.017   8
   2  12  -2 5017.60 754.687  15
  -2  12   2 4787.39 694.544  15
   2  12  -1 36844.8 1873.16  15
   2 -12  -1 35594.5 1893.68  10
  -2 -12   1 32440.7 1730.52   8
  -2 -12   1 33708.9 1994.72  10
  -2 -12   0 29792.4 1654.80  17
   2  12   0 27403.7 1608.56  15
  -2 -12   0 32197.1 1935.59  10
  -2 -12   0 30280.4 1641.55   8
   2 -12   0 31844.8 1796.94  10
   2 -12   1 83833.6 2879.27  10
  -2 -12  -1 72323.9 2581.09  17
   2  12   1 74598.6 2591.15  15
  -2 -12  -1 78683.3 2583.72   8
  -2 -12  -1 78393.5 3022.31  10
   2 -12   2 102698. 3188.95  10
  -2 -12  -2 101223. 3516.71   6
  -2 -12  -2 97611.5 2998.45  17
   2  12   2 100838. 2950.30  15
   2 -12   2 93192.4 3286.74  18
  -2 -12  -3 379.237 312.470  17
   2 -12   3 506.370 416.896  10
   2  12   3 953.021 338.040  15
  -2 -12  -3 74.9044 370.793   6
   2 -12   3 533.106 429.711  18
  -2 -12  -4 72482.1 2906.60   6
   2 -12   4 72792.7 2890.27  18
   2 -12   4 71954.0 2599.34  10
  -2 -12  -4 73617.7 2570.91  17
   2  12   4 74709.4 2345.35  15
  -2 -12  -5 61138.6 2302.29  17
  -2 -12  -5 58183.6 2542.13   6
  -2  12  -5 54273.4 2078.23  16
   2 -12   5 61349.5 2588.45  18
   2 -12   5 62873.4 2392.74  10
  -2 -12  -6 47577.2 1991.19  17
   2 -12   6 46898.7 1989.06  10
  -2 -12  -6 48628.8 2237.09   6
  -2  12  -6 45092.2 1913.11  16
   2 -12   6 51158.1 2329.34  18
  -2 -12  -7 50836.2 1989.41  17
  -2  12  -7 48875.1 1989.83  16
  -2 -12  -7 48736.5 2149.57   6
   2 -12   7 49894.1 1946.89  10
   2 -12   7 48882.4 2185.99  18
  -2 -12  -8 948.050 303.513  17
   2 -12   8 939.269 383.216  18
  -2  12  -8 1713.89 425.079  16
  -2  12  -8 1029.28 339.519  15
  -2 -12  -8 1005.87 405.105   6
   2 -12   8 675.988 264.496  10
  -2  12  -9 6568.51 683.264  16
  -2  12  -9 7050.75 620.794  15
  -2 -12  -9 6499.58 718.544   6
   2 -12   9 6275.25 573.110   8
   2 -12   9 5305.28 668.423  18
   2 -12   9 5283.60 526.655  10
  -2 -12  -9 5833.25 635.180  17
  -2  12 -10 19350.8 1073.94  16
  -2 -12 -10 16902.4 940.687  17
   2 -12  10 18309.6 864.381   8
  -2 -12 -11-323.220 182.935  17
  -2  12 -11 728.033 265.059  16
   2 -13 -11-42.6677 131.744  17
   2 -13 -10 34481.1 1317.16  17
  -2 -13  10 35283.8 1272.77   8
   2 -13  -9 362.964 222.031  17
   2  13  -9 637.321 221.282  15
  -2 -13   9-27.2819 203.738   8
   2 -13  -8 11914.3 943.983  17
   2  13  -8 11778.4 801.092  15
  -2 -13   8 10864.3 863.423   8
   2  13  -7 310.032 214.491  15
  -2 -13   7 508.234 265.511   8
   2 -13  -7 183.830 294.239  17
   2 -13  -6 201.972 308.635  17
   2  13  -6 248.440 242.076  15
  -2 -13   6 345.347 226.751   8
  -2 -13   5 4597.57 699.784  10
   2 -13  -5 3776.95 669.752  17
  -2 -13   5 3971.38 618.069   8
   2  13  -5 4081.30 646.898  15
   2 -13  -4 56771.3 2381.24  17
  -2 -13   4 59939.2 2194.29   8
  -2 -13   4 52218.4 2243.50  10
   2 -13  -4 56363.7 2152.23   6
   2  13  -4 60704.6 2256.44  15
   2 -13  -4 55362.8 2155.99  10
   2 -13  -3 17859.7 1400.27  17
   2  13  -3 19572.7 1335.36  15
  -2  13   3 17711.7 1072.34  15
  -2 -13   3 19818.9 1282.20   8
   2 -13  -3 20198.5 1366.95  10
   2 -13  -2 124230. 3620.37  17
  -2 -13   2 113616. 3452.76  10
   2  13  -2 123963. 3309.60  15
  -2  13   2 122748. 2960.52  15
   2 -13  -2 120171. 3333.21  10
  -2 -13   2 123512. 3126.97   8
  -2 -13   1 265.782 438.499  10
   2 -13  -1-156.144 389.198  10
  -2 -13   1 395.577 277.462  17
  -2  13   1-117.476 252.081  15
  -2 -13   1 140.079 243.500   8
   2  13  -1 686.656 398.179  15
  -2 -13   0 77982.4 2491.61  17
  -2  13   0 78725.2 2541.26  15
  -2 -13   0 75712.5 2367.03   8
   2  13   0 78257.5 2582.95  15
   2 -13   0 77819.5 2712.72  10
  -2 -13  -1 247.664 248.787  17
  -2 -13  -1 214.694 417.782   6
   2  13   1-115.819 247.963  15
   2 -13   1 318.831 298.851  10
  -2  13  -1 256.483 288.281  15
  -2 -13  -2 6370.42 743.471  17
   2  13   2 6542.33 735.731  15
   2 -13   2 7186.93 880.424  10
  -2  13  -2 7680.46 831.088  15
  -2 -13  -2 7516.39 980.926   6
   2  13   3-372.178 236.428  15
  -2 -13  -3 241.787 255.242  17
  -2 -13  -3-81.3480 391.092   6
   2 -13   3-44.3435 393.406  10
  -2  13  -3-8.82306 295.089  15
   2 -13   4 15884.0 1186.64  10
  -2 -13  -4 15299.9 1264.91   6
  -2 -13  -4 15770.1 1085.46  17
  -2  13  -4 14925.1 1117.52  15
  -2  13  -5 674.578 360.648  15
  -2 -13  -5 229.412 392.925   6
  -2 -13  -5 42.1842 219.776  17
   2 -13   5-11.2204 265.910  10
  -2  13  -6 76942.0 2312.69  15
  -2 -13  -6 75470.4 2527.29   6
   2 -13   6 72725.5 2295.81  10
  -2 -13  -6 73836.3 2179.45  17
   2 -13   7 486.721 234.150  10
  -2  13  -7 831.759 269.389  16
  -2 -13  -7 316.996 254.939   6
  -2  13  -7 492.526 241.447  15
  -2 -13  -7 678.601 262.527  17
  -2 -13  -8 48806.5 1729.88   6
  -2 -13  -8 45886.2 1508.01  17
  -2  13  -8 47873.6 1519.90  15
  -2  13  -8 47603.3 1523.30  16
   2 -13   8 46602.7 1509.21  10
  -2  13  -9 12861.6 733.348  16
  -2  13  -9 13417.8 673.873  15
  -2 -13  -9 12750.2 722.234  17
   2 -14  -9 41323.8 1250.80  17
   2 -14  -8 9578.07 699.862  17
   2  14  -8 9579.24 576.987  15
  -2 -14   8 9638.32 629.146   8
   2  14  -7 322.370 225.328  15
  -2 -14   7-140.253 157.517   8
   2 -14  -7 52.8752 208.728  17
   2 -14  -6 37440.6 1573.91  17
  -2 -14   6 36411.2 1378.15   8
   2  14  -6 38363.9 1472.08  15
   2  14  -5 518.101 295.044  15
  -2 -14   5 694.480 268.914   8
   2 -14  -5 756.739 303.314  17
   2 -14  -4 7710.08 806.622  17
   2  14  -4 7605.22 755.266  15
  -2 -14   4 6318.82 620.508   8
   2 -14  -3 26026.5 1473.24  17
  -2 -14   3 25200.4 1218.75   8
   2 -14  -3 24512.2 1361.83  10
   2 -14  -3 23409.9 1274.32   6
   2  14  -3 27133.6 1411.26  15
   2 -14  -2 9873.71 941.818  17
   2  14  -2 10309.7 885.069  15
  -2 -14   2 9852.76 772.380   8
   2 -14  -2 8711.42 849.494  10
  -2  14   2 10355.5 776.749  15
   2 -14  -1 41602.3 1906.79  17
  -2 -14   1 42161.3 1987.57   6
   2  14  -1 40699.5 1716.39  15
  -2  14   1 40198.0 1575.60  15
   2 -14  -1 42579.2 1863.76  10
   2  14   0 51223.3 1896.20  15
   2 -14   0 49209.0 2077.46  17
  -2  14   0 51306.4 1847.03  15
  -2 -14   0 55318.7 2259.09   6
   2 -14   0 51169.2 2061.76  10
   2 -14   1 864.219 373.544  10
  -2 -14  -1 2208.85 381.250  17
  -2 -14  -1 1356.69 491.180   6
   2  14   1 1059.47 338.004  15
  -2  14  -1 1277.06 367.385  15
  -2 -14  -2 59768.6 1861.49  17
  -2  14  -2 64025.0 2107.48  15
  -2 -14  -2 60130.4 2312.24   6
   2  14   2 63638.1 1967.69  15
   2 -14   2 61530.3 2214.15  10
  -2 -14  -3 2184.94 375.286  17
  -2 -14  -3 1762.62 487.270   6
   2  14   3 2536.41 392.087  15
  -2  14  -3 2276.46 442.698  15
   2 -14   3 2520.83 498.961  10
  -2 -14  -4 18698.3 997.757  17
  -2 -14  -4 20597.7 1295.75   6
  -2  14  -4 19234.5 1117.35  15
   2 -14   4 20150.3 1214.43  10
  -2 -14  -5 10573.4 879.879   6
   2 -14   5 10026.7 828.918  10
  -2  14  -5 10268.0 793.926  15
  -2 -14  -5 9737.15 689.778  17
  -2 -14  -6 4877.92 582.541   6
   2 -14   6 5755.75 588.016  10
  -2  14  -6 5575.18 569.461  15
  -2 -14  -6 5226.72 473.106  17
  -2 -14  -7 47084.2 1522.73   6
  -2  14  -7 50423.5 1441.90  15
   2 -14   7 47466.2 1437.62  10
   2 -15  -6 213.066 190.160  17
   2  15  -6 220.670 163.699  15
   2 -15  -5 44907.9 1459.22  17
  -2 -15   5 43272.5 1434.75   6
   2  15  -5 43830.3 1377.65  15
  -2 -15   4 2022.70 400.325   6
   2 -15  -4 2331.36 400.142  17
   2  15  -4 1951.87 376.727  15
   2 -15  -3 39819.6 1516.41  17
  -2 -15   3 35466.5 1490.14   6
   2  15  -3 39985.2 1443.14  15
   2 -15  -2 2318.85 339.944   6
  -2 -15   2 2181.96 434.691   6
   2  15  -2 2440.06 401.684  15
   2 -15  -2 2264.07 417.033  17
   2 -15  -1 4830.72 574.673  17
  -2 -15   1 5228.98 634.535   6
   2 -15  -1 4941.81 549.844   6
   2  15  -1 5957.63 586.788  15
   2 -15  -1 5179.74 597.879  10
  -2  15   1 4749.02 456.094  15
   2 -15   0 1788.95 375.551  17
  -2 -15   0 2420.37 452.000   6
   2  15   0 1874.27 334.746  15
  -2  15   0 2028.58 335.141  15
   2 -15   0 2312.43 446.425  10
   2 -15   1 24279.2 1229.06  17
  -2 -15  -1 24453.3 1290.64   6
  -2  15  -1 24259.6 1080.59  15
   2  15   1 23980.6 1051.47  15
   2 -15   1 23028.3 1225.27  10
   2 -15   2 1442.43 381.751  10
  -2 -15  -2 771.954 307.251   6
  -2  15  -2 1558.00 325.286  15
   2  15   2 1505.83 274.677  15
   2 -15   2 1366.28 360.957  17
  -2  15  -3 10348.3 720.569  15
   2 -15   3 8713.93 730.348  10
  -2 -15  -3 9375.07 763.569   6
   2 -15   3 9244.69 733.670  17
   2 -15   4 68.1070 211.190  10
  -2 -15  -4 131.574 218.170   6
  -2  15  -4 183.202 203.258  15
   2 -15   5 3698.23 418.205  10
  -2  15  -5 4301.98 424.766  15
  -2 -15  -5 3664.87 421.331   6
  -2 -16   1 27428.9 1027.41   6
  -2 -16   0 12411.5 701.826   6
   3   0 -17-3.90319 187.041   9
   3   0 -17 395.429 289.940   5
   3   0 -16 67448.6 2237.78   9
   3   0 -16 67893.2 2608.63   5
   3   0 -15-161.852 263.442   9
   3   0 -15 290.310 448.740   5
   3   0 -14 108.699 310.722   9
   3   0 -14 1374.83 456.920  16
   3   0 -14 794.034 374.906  17
   3   0 -13-637.528 537.599  16
   3   0 -13-3.45753 355.946   9
  -3   0  13 28.8232 425.779  13
   3   0 -12 2401.12 620.497  16
   3   0 -12 1906.97 565.396   3
   3   0 -12 2368.57 648.704   9
   3   0 -12 2697.19 626.292  14
  -3   0  12 1815.46 495.321  13
   3   0 -11 298.112 260.304  16
   3   0 -11 483.940 364.969   3
   3   0 -11-3.26832 321.238  14
  -3   0  11 32.7860 214.968  13
   3   0 -11-262.930 296.964   9
   3   0 -10 66830.6 2793.16   3
  -3   0  10 66312.3 2623.12  13
   3   0 -10 71257.0 2393.38   9
   3   0  -9 57.5876 321.152   3
  -3   0   9 618.725 286.019  13
   3   0  -8 136612. 3487.72   3
  -3   0   8 137358. 2732.39  12
   3   0  -7 16.4865 229.792   3
   3   0  -7 365.699 213.155   1
  -3   0   7-100.753 143.247  12
  -3   0   6 21170.0 1018.56  12
   3   0  -6 20964.8 1021.72   1
   3   0  -6 20631.5 1199.66   3
   3   0  -5 1002.90 358.629   3
  -3   0   5 557.225 233.823  12
   3   0  -5 368.338 296.865  20
   3   0  -5 1169.24 280.487   1
   3   0  -4 7510.51 543.947   1
  -3   0   4 7274.51 567.801  12
   3   0  -4 6323.47 603.484  20
   3   0  -4 8076.01 686.182   3
   3   0  -3 136.291 156.896   1
  -3   0   3 3.93652 85.0639   2
  -3   0   3 185.025 194.827  12
   3   0  -3 66.1379 214.891  20
  -3   0   2 452830. 2949.50   2
   3   0  -2 475188. 3846.49   1
  -3   0   1 114.184 115.352   2
   3   0  -1 19.4738 50.0734  11
  -3   0   0 969212. 4976.49   2
   3   0   0 982514. 3830.39  11
  -3   0  -1 33.4024 139.286   2
   3   0   1 91.6199 207.336  13
   3   0   1 486.768 145.807  11
   3   0   2 279538. 3589.76  13
  -3   0  -2 266784. 3153.57   2
   3   0   3 42.1661 241.692  13
  -3   0  -3 188.268 184.431   2
   3   0   4 19975.6 1116.10  13
  -3   0  -4 17516.3 977.248   2
   3   0   5 143.272 295.580  13
  -3   0  -5 144.711 245.932   2
  -3   0  -6 90581.7 2549.55   2
   3   0   6 84968.9 2605.27  13
   3   0   7 138.610 276.798  13
  -3   0  -7 112.221 206.832   2
  -3   0  -8 168706. 3896.73   3
   3   0   8 183746. 4366.15  13
  -3   0  -9 335.152 245.825   3
   3   0   9-113.730 279.586  13
  -3   0  -9 159.350 280.445  17
   3   0   9 415.216 316.082  18
  -3   0  -9 173.477 284.145   7
   3   0  10 1799.70 417.218  18
  -3   0 -10 2785.81 597.102  17
   3   0  10 2872.65 663.198  13
  -3   0 -10 2505.82 559.697   7
  -3   0 -11 721.389 515.038  17
  -3   0 -11-64.3229 363.978   7
   3   0  11-212.252 194.789  13
   3   0  11 115.460 384.586  18
   3   0  12 1980.14 510.740  18
  -3   0 -12 1520.74 604.807  17
  -3   0 -12 1600.21 548.790   7
   3   0  13-91.7685 294.102  18
  -3   0 -13-132.815 387.482   7
  -3   0 -13 211.828 465.953  17
  -3   0 -14 19129.3 1477.98   7
  -3   0 -14 16685.3 1415.97  17
  -3   0 -15 73.8228 351.520  17
  -3   0 -15 150.534 293.687   7
  -3   0 -16 46815.8 1918.76  17
  -3   0 -16 45574.6 1473.24   4
  -3   0 -16 45757.1 1848.57   7
  -3   0 -17-184.998 208.429   9
   3   1 -18 1775.27 301.192   9
   3   1 -17 3347.36 486.373   9
   3  -1 -17 3571.78 553.170   5
   3   1 -17 3299.57 552.748   5
   3  -1 -16 41058.9 1657.96   9
   3   1 -16 42272.5 1832.38   9
   3  -1 -16 40700.3 1998.69   5
   3   1 -16 40003.9 2019.17   5
   3   1 -15 322.305 384.599  16
   3  -1 -15 891.882 380.912   9
   3   1 -15 415.961 293.510   9
   3  -1 -15 910.538 460.851   5
   3  -1 -15 469.260 292.235  17
   3  -1 -14 114831. 3233.97   9
   3   1 -14 114545. 3421.46   9
   3  -1 -14 126890. 3991.26   5
   3   1 -14 114528. 3510.70  16
   3  -1 -14 117771. 3426.00  17
   3  -1 -13 2216.94 559.007  14
   3   1 -13 2109.96 657.370  16
   3  -1 -13 1546.61 520.397   9
   3   1 -13 1200.76 392.027   9
   3  -1 -13 1210.51 390.934  17
   3   1 -12 88720.9 3143.00  16
   3  -1 -12 92965.6 3132.90  14
   3  -1 -12 91162.7 2894.75   9
   3   1 -12 84944.3 2956.11   9
   3  -1 -12 87413.2 3597.12   3
  -3  -1  12 89825.1 3475.95  13
  -3   1  12 80806.3 3090.74  13
   3  -1 -12 87960.9 2944.53  16
   3  -1 -12 86779.1 2907.53  17
   3  -1 -11 22460.6 1460.61  16
   3  -1 -11 21186.8 1711.75   3
   3   1 -11 21706.9 1423.57   9
   3   1 -11 22278.0 1422.66  14
  -3  -1  11 18697.6 1536.48  13
  -3   1  11 19332.8 1460.24  13
   3  -1 -11 23845.2 1438.10   9
   3  -1 -11 22534.6 1493.65  14
   3   1 -11 21434.3 1508.06  16
   3  -1 -10 31866.3 1682.29  14
   3  -1 -10 28194.7 1851.30   3
  -3  -1  10 26452.2 1718.22  13
  -3   1  10 25863.0 1597.90  13
   3   1 -10 29730.7 1674.49  16
   3   1 -10 26332.5 1704.54   3
   3   1 -10 29054.4 1582.23   9
   3   1  -9 39589.3 1965.07   3
  -3  -1   9 37885.6 1912.11  13
  -3   1   9 41027.7 1864.64  13
   3  -1  -9 42541.6 2160.62   3
  -3   1   8 32484.5 1526.22  13
  -3  -1   8 30052.9 1386.47  12
   3  -1  -8 33426.9 1778.92  20
   3   1  -8 32345.4 1685.81   3
   3  -1  -8 32588.0 1766.08   3
   3   1  -7 36604.6 1531.65   1
  -3   1   7 37737.2 1355.47  12
  -3  -1   7 36314.8 1450.54  12
   3  -1  -7 38602.3 1779.83  20
   3  -1  -7 38341.8 1777.31   3
   3   1  -7 34898.4 1633.91   3
   3  -1  -6 8083.12 593.806   1
   3  -1  -6 7968.51 784.836  20
  -3   1   6 7850.75 622.234  12
  -3  -1   6 8080.07 673.757  12
   3   1  -6 8352.34 765.468   3
   3   1  -6 8214.64 699.375   1
   3  -1  -6 8036.47 798.146   3
   3  -1  -5 48978.3 1723.00  20
   3   1  -5 48919.8 1538.71   1
   3  -1  -5 47346.7 1323.10   1
  -3   1   5 46848.1 1417.88  12
  -3  -1   5 48957.5 1557.69  12
   3  -1  -5 50213.7 1792.39   3
   3   1  -4 61565.6 1625.35   1
  -3  -1   4 62991.1 1691.80  12
   3  -1  -4 60327.1 1791.66  20
   3  -1  -4 60517.7 1385.05   1
   3  -1  -4 63712.8 1860.90   3
   3   1  -3 2173.71 338.152   1
   3  -1  -3 2747.61 404.143   3
  -3  -1   3 2220.96 361.917  12
   3  -1  -3 2453.96 378.328  20
   3  -1  -3 2542.16 289.029   1
   3  -1  -2 8637.74 504.762   1
  -3   1   2 8907.58 518.019   2
  -3  -1   2 8940.18 288.109   2
   3  -1  -2 9157.09 604.359  20
   3   1  -2 10211.7 626.798   1
  -3  -1   2 9956.33 637.682  12
   3   1  -2 8958.03 475.323  11
  -3   1   1 466139. 3669.19   2
   3   1  -1 481211. 4077.65   1
  -3  -1   1 459638. 4043.94  12
   3  -1  -1 477102. 3775.92  20
   3  -1   0 30849.9 856.883  20
  -3   1   0 31574.5 1009.09   2
   3  -1   0 30050.5 1065.91  13
  -3  -1   0 31649.8 1045.19  12
   3   1   0 28161.2 859.428  11
  -3  -1   0 30777.9 819.549   2
   3  -1   1 179181. 2703.17  13
   3   1   1 177347. 2299.45  11
   3   1   1 175755. 2739.01  13
  -3  -1  -1 183526. 2433.47  12
  -3   1  -1 173250. 2500.19   2
  -3  -1  -1 178282. 2258.01   2
   3  -1   2 115196. 2307.71  13
   3   1   2 115566. 2343.36  13
  -3  -1  -2 112590. 1865.14  12
  -3   1  -2 113287. 2153.04   2
   3   1   2 115142. 2024.95  11
  -3  -1  -2 111157. 1987.04   2
  -3   1  -3 2150.88 368.935   2
  -3  -1  -3 2090.34 327.250   2
   3  -1   3 1936.23 395.219  13
   3   1   3 1892.92 382.774  13
  -3  -1  -3 2081.49 273.607  12
  -3  -1  -3 1919.12 137.705  20
  -3  -1  -4 147690. 2769.21   2
   3  -1   4 156879. 3100.64  13
   3   1   4 152828. 3028.48  13
  -3  -1  -4 150856. 2028.92  12
  -3   1  -4 154141. 2880.16   2
  -3  -1  -5 95270.5 2425.67   2
  -3   1  -5 94860.0 2456.20   2
   3  -1   5 96660.7 2608.36  13
   3   1   5 89538.3 2473.10  13
   3  -1   6 212575. 4166.45  13
   3   1   6 210486. 4101.70  13
  -3   1  -6 219054. 4012.54   2
  -3   1  -7 152163. 3605.01   2
   3  -1   7 161474. 3902.40  13
   3   1   7 157335. 3797.30  13
  -3   1  -8 40054.6 1977.88   2
   3  -1   8 40853.0 2086.74  13
   3   1   8 42640.2 2111.55  13
  -3  -1  -9 9583.11 1067.12   3
   3  -1   9 11976.0 1218.08  13
   3  -1   9 13206.9 1017.86  18
  -3   1  -9 11433.8 1039.34   7
   3   1   9 9889.62 1101.43  13
  -3  -1  -9 12568.9 1102.33   7
   3   1   9 12079.4 956.410  18
  -3  -1  -9 11389.4 1079.77  17
  -3   1  -9 11491.9 1096.43  17
  -3  -1 -10 11938.9 1217.48   3
  -3  -1 -10 13599.5 1234.91   7
   3   1  10 13319.2 1328.37  13
   3  -1  10 15634.8 1473.47  13
  -3   1 -10 13848.9 1268.29  17
   3  -1  10 14439.3 1124.01  18
   3   1  10 14701.1 1127.15  18
  -3  -1 -10 13800.9 1238.98  17
  -3   1 -10 14280.8 1221.00   7
  -3   1 -11 2643.34 662.590  17
   3  -1  11 2649.09 601.353  18
  -3  -1 -11 2429.02 625.527  17
   3  -1  11 2171.66 652.474  13
  -3  -1 -11 1872.53 514.823   7
  -3   1 -11 2420.93 641.316   7
   3   1  11 2349.88 524.723  18
   3   1  11 3725.82 715.992  13
  -3   1 -12 32444.5 1976.05   7
  -3  -1 -12 34732.6 2057.89   7
  -3   1 -12 32342.9 2059.77  17
   3  -1  12 31789.2 1696.85  18
   3   1  12 33708.9 1733.94  18
  -3  -1 -12 35825.2 2123.97  17
  -3  -1 -13 1292.12 534.855  17
   3   1  13 802.880 321.397  18
  -3  -1 -13 133.181 446.627   7
   3  -1  13 757.120 324.860  18
  -3   1 -13 667.517 504.118   7
  -3  -1 -14 39588.0 2102.24   7
  -3   1 -14 40207.7 2196.81  17
  -3   1 -14 42887.4 2151.49   7
  -3  -1 -14 44008.1 2264.85  17
  -3  -1 -15 5599.80 811.021  17
  -3  -1 -15 5641.74 780.520   7
  -3   1 -15 6567.06 851.117   7
  -3   1 -15 5659.44 783.145  17
  -3  -1 -16 1419.18 391.214  17
  -3  -1 -16 578.133 328.138   7
  -3   1 -16 1293.42 340.694   4
  -3   1 -17 6731.59 549.542   9
   3   2 -18 2931.09 386.458   9
   3   2 -17 3862.75 578.826   5
   3   2 -17 4349.53 559.090   9
   3   2 -16 14631.7 1118.42   9
   3  -2 -16 13176.3 1146.78   5
   3   2 -16 14551.8 1113.08  16
   3  -2 -16 13323.3 1003.63  17
   3   2 -15 91090.6 3031.12  16
   3   2 -15 91922.2 2951.37   9
   3  -2 -15 91975.9 3212.76   5
   3  -2 -15 93653.6 2906.73  17
   3   2 -14 3705.14 702.419  16
   3  -2 -14 3605.72 595.523   9
   3   2 -14 4053.84 736.897   9
   3  -2 -14 2929.17 700.354   5
   3  -2 -14 2876.28 589.760  17
   3   2 -13 57234.1 2580.39  16
   3  -2 -13 61366.3 2283.02   9
   3   2 -13 57904.3 2513.43   9
   3  -2 -13 59764.2 2581.82  14
   3  -2 -13 62474.5 2818.02   5
   3  -2 -13 57980.6 2427.86  17
   3  -2 -12 10.2390 437.759  17
   3   2 -12 418.307 464.095  16
   3  -2 -12 109.366 475.520   3
   3  -2 -12-467.134 371.288   9
   3   2 -12 325.378 405.577   4
   3  -2 -12 144.024 445.963  14
   3  -2 -12 13.1421 478.744   5
  -3  -2  12-402.616 325.993  13
   3   2 -12 482.203 349.517   9
   3  -2 -11 34737.5 2224.90   3
   3   2 -11 33273.2 1795.46   9
   3  -2 -11 37597.9 1951.05  14
  -3  -2  11 35271.4 2153.61  13
   3   2 -11 35810.2 1703.12   4
   3   2 -11 34729.4 1931.78  16
   3  -2 -11 34752.0 1756.51  17
   3  -2 -10 6445.87 804.738  14
   3   2 -10 6574.23 831.341  16
   3  -2 -10 5761.04 867.909   3
  -3  -2  10 6180.26 881.335  13
  -3   2  10 5974.88 734.582  13
   3   2 -10 7737.74 847.008   9
  -3  -2   9 45056.4 2159.94  13
  -3   2   9 42597.6 1810.25  13
   3  -2  -9 44367.8 2213.89  20
   3  -2  -9 42391.0 2223.11   3
   3  -2  -8 21913.5 1467.03  20
  -3   2   8 20138.2 1170.62  13
  -3  -2   8 20448.5 1226.41  12
   3  -2  -8 19800.7 1429.53   3
   3   2  -7 321094. 4794.28   1
   3  -2  -7 300871. 5219.17   3
  -3   2   7 313747. 3811.21  12
  -3  -2   7 321999. 4580.27  12
   3  -2  -7 305833. 5094.83  20
   3  -2  -6 22793.9 1340.49   3
  -3   2   6 22345.4 1023.74  12
  -3  -2   6 22873.7 1175.05  12
   3   2  -6 23532.1 1240.26   1
   3  -2  -6 22789.9 1310.34  20
   3   2  -5 178030. 3125.28   1
  -3  -2   5 179602. 3150.16  12
   3  -2  -5 176491. 3373.04  20
   3  -2  -5 172266. 2237.94   1
   3   2  -4 3046.77 435.839   1
   3  -2  -4 2765.65 445.809   3
   3  -2  -4 3112.59 454.853  20
   3  -2  -4 2984.82 283.667   1
  -3  -2   4 3680.36 493.885  12
  -3   2   3 110589. 1194.86  11
   3  -2  -3 114057. 1660.98   1
   3  -2  -3 112752. 2316.31  20
  -3  -2   3 114672. 2316.39  12
   3   2  -3 118704. 2263.21   1
   3  -2  -3 116976. 2400.67   3
   3   2  -3 116477. 2095.92  11
   3  -2  -2 9381.61 666.345   3
  -3   2   2 9857.19 623.790   2
   3   2  -2 9368.15 591.179  11
  -3  -2   2 10344.2 692.504  12
   3  -2  -2 9739.72 649.233  20
   3   2  -2 10166.1 673.018   1
  -3   2   1 24089.5 962.723   2
   3   2  -1 24941.4 992.326   1
  -3  -2   1 24995.6 1014.48  12
   3   2  -1 25283.3 937.346  11
   3  -2  -1 23646.9 916.116  20
  -3   2   0 1566.77 300.910   2
   3  -2   0 2064.18 322.068  13
   3  -2   0 1620.67 245.371  20
   3   2   0 1422.83 280.583  11
  -3  -2   0 1649.17 279.908  12
   3  -2   1 90897.3 1372.80  20
  -3   2  -1 95901.7 2011.14   2
   3  -2   1 91057.4 1928.93  13
   3   2   1 92222.2 2021.66  13
  -3  -2  -1 95921.4 1851.15  12
   3   2   1 93431.6 1938.79  11
   3  -2   2 11405.0 755.312  13
   3   2   2 11398.9 721.246  11
   3   2   2 10746.5 738.338  13
  -3   2  -2 10621.9 723.395   2
  -3  -2  -2 10007.1 590.460  12
   3  -2   2 9124.25 345.173  20
   3   2   3 113305. 2422.83  11
  -3   2  -3 114141. 2449.46   2
   3  -2   3 113505. 2462.92  13
   3   2   3 111294. 2454.58  13
  -3  -2  -3 111642. 1869.58  12
   3   2   4 3533.97 493.077  11
  -3   2  -4 3740.52 500.442   2
   3   2   4 4247.54 537.255  13
   3  -2   4 3307.36 513.768  13
  -3  -2  -4 3979.69 339.669  12
  -3  -2  -4 4003.77 309.864  20
   3   2   5 34366.1 1533.52  13
   3  -2   5 37096.8 1633.15  13
  -3   2  -5 38158.0 1603.79   2
   3   2   6 50188.8 1985.16  13
  -3   2  -6 51014.1 1977.41   2
   3  -2   7 79862.6 2768.21  13
   3   2   7 77435.1 2643.97  13
  -3   2  -7 77235.7 2608.99   2
   3  -2   8 2457.55 565.914  13
   3   2   8 2014.63 508.064  13
  -3   2  -8 2112.74 517.221   2
  -3  -2  -9 9501.02 1067.13   6
  -3   2  -9 11857.0 1175.81   2
  -3  -2  -9 11973.3 1247.93   3
   3  -2   9 10803.1 948.246  18
   3  -2   9 12502.2 1270.98  13
  -3  -2  -9 10718.1 1048.24   7
  -3   2  -9 12795.2 1107.21   7
   3   2   9 11403.0 1168.09  13
  -3   2  -9 10479.0 1089.64  17
  -3  -2  -9 11205.6 1056.15  17
  -3  -2 -10 1641.29 475.633   7
  -3   2 -10 1083.57 489.432  17
  -3  -2 -10 1429.34 490.862  17
  -3  -2 -10 2171.34 650.409   3
   3  -2  10 1315.22 484.966  13
   3   2  10 700.669 349.744  13
   3   2  10 979.720 442.139  11
  -3   2 -10 1093.94 382.048   7
   3  -2  10 1467.26 387.591  18
   3   2  10 966.858 332.960  18
  -3  -2 -11 71927.5 2894.25  17
   3  -2  11 77429.5 3447.18  13
   3   2  11 76323.4 3244.24  13
  -3   2 -11 76549.6 2904.88   7
   3   2  11 80858.3 3515.06  11
   3  -2  11 74382.2 2605.13  18
  -3  -2 -11 74995.1 2942.01   7
   3   2  11 75144.0 2589.53  18
  -3  -2 -11 73783.0 3229.21   3
  -3   2 -11 75838.3 3129.88  17
  -3  -2 -12 319.060 441.106  17
  -3   2 -12-334.334 398.860  17
   3   2  12 129.968 256.568  18
  -3  -2 -12 488.468 379.661   7
   3  -2  12 1137.44 411.419  18
  -3   2 -12 436.490 397.826   7
  -3  -2 -13 138495. 4095.34  17
  -3   2 -13 141860. 3980.13   7
  -3  -2 -13 142623. 4082.17   7
   3  -2  13 142207. 3443.87  18
   3   2  13 140963. 3341.15  18
  -3   2 -13 139783. 4244.85  17
  -3  -2 -14 631.524 423.985  17
  -3   2 -14 483.183 398.998  17
   3  -2  14 1219.06 345.701  18
  -3   2 -14 870.861 433.535   7
  -3  -2 -14 934.743 509.798   7
  -3   2 -15 49467.0 2087.36   7
  -3  -2 -15 50662.7 2174.29   7
  -3   2 -15 49747.7 2190.77  17
  -3  -2 -15 53135.6 2254.76  17
  -3  -2 -16 34938.4 1258.93   9
  -3  -2 -16 34794.0 1591.11   7
  -3   2 -16 34384.1 1365.76   4
  -3  -2 -16 35959.3 1631.54  17
  -3   2 -17-7.01148 169.940   9
  -3  -2 -17 308.666 221.052  17
   3   3 -18-95.8828 151.645   9
   3   3 -17 39761.4 1559.34   9
   3   3 -17 41539.1 1717.19   5
   3  -3 -16 5828.83 748.808   5
   3   3 -16 5525.91 729.899  16
   3   3 -16 7729.41 832.757   9
   3  -3 -16 7054.94 738.633  17
   3  -3 -15 6501.91 785.640  17
   3   3 -15 6824.47 899.655  16
   3   3 -15 6067.55 816.808   9
   3  -3 -15 6600.49 925.595   5
   3   3 -15 6198.45 677.823   4
   3   3 -14 23125.4 1383.19   4
   3   3 -14 19773.4 1475.25   9
   3  -3 -14 20929.2 1552.31  14
   3  -3 -14 18488.3 1522.21   5
   3   3 -14 19873.1 1532.05  16
   3  -3 -14 19536.4 1418.66  17
   3  -3 -13 3474.49 639.503  17
   3   3 -13 4598.15 818.415  16
   3   3 -13 5294.28 846.407   9
   3  -3 -13 4547.73 777.653  14
   3  -3 -13 5438.97 894.570   5
   3   3 -13 4592.64 692.806   4
   3  -3 -12 35574.1 2009.23  14
   3  -3 -12 36411.5 2171.98   5
  -3  -3  12 37678.0 2355.65  13
   3   3 -12 36081.0 1827.43   4
   3   3 -12 34301.2 1926.13   9
   3  -3 -12 35418.1 2410.35   3
   3   3 -12 36865.0 2112.39  16
   3  -3 -12 38704.4 1952.23  17
   3   3 -11 82589.2 3033.85  16
   3  -3 -11 74842.6 2817.14  14
   3  -3 -11 78478.3 3061.26   5
   3   3 -11 81855.6 2690.34   4
   3   3 -11 78912.9 2804.69   9
  -3  -3  11 78034.3 3265.47  13
   3  -3 -11 74163.0 3361.34   3
   3  -3 -11 75850.5 2595.67  17
   3   3 -10 4545.05 637.097   4
   3   3 -10 4618.02 750.844  16
   3  -3 -10 4754.87 864.046   3
   3   3 -10 4692.23 730.866   9
   3  -3 -10 5629.39 710.276  17
   3  -3 -10 5464.70 878.611  20
   3  -3 -10 4764.90 731.064  14
  -3  -3  10 3936.60 768.601  13
  -3   3  10 4631.82 667.663  11
   3  -3 -10 5075.41 775.674   5
   3  -3  -9 305838. 5892.33  20
  -3  -3   9 299137. 5060.73  12
   3  -3  -9 293834. 5998.31   3
  -3  -3   9 295214. 5630.22  13
   3  -3  -8 71957.4 2817.59   3
  -3  -3   8 68946.8 2352.67  12
  -3   3   8 72495.3 2076.46  13
   3  -3  -8 77453.5 2810.66  20
  -3  -3   7 43566.2 1821.49  12
   3   3  -7 45764.0 1929.64   1
  -3   3   7 48691.0 1670.87  11
   3  -3  -7 45463.1 2092.05   3
  -3   3   7 44944.1 1494.64  13
  -3   3   7 45020.6 1489.67  12
   3  -3  -7 47782.1 2084.91  20
   3  -3  -6 162719. 3583.37  20
   3   3  -6 151886. 3286.00   1
  -3   3   6 160456. 2739.95  11
   3  -3  -6 152893. 3530.30   3
  -3  -3   6 143331. 3158.40  12
  -3   3   5 1408.89 257.439  11
  -3  -3   5 957.953 326.794  12
   3  -3  -5 1232.26 354.062   3
   3   3  -5 815.170 275.939   1
   3  -3  -5 805.230 323.988  20
   3  -3  -4 72815.4 2124.98  20
   3   3  -4 72434.8 1999.24  11
   3   3  -4 73249.1 2015.81   1
  -3  -3   4 73535.8 2086.66  12
   3  -3  -4 72198.8 1072.38   1
   3  -3  -4 73620.5 2158.51   3
  -3   3   4 70530.8 1417.10  11
   3   3  -3 109795. 2329.04  11
   3   3  -3 110691. 2354.59   1
  -3  -3   3 110969. 2461.43  12
   3  -3  -3 109461. 2423.04   3
   3  -3  -3 108344. 2410.26  20
  -3   3   3 106667. 1434.71  11
   3  -3  -3 108761. 1363.61   1
  -3   3   2 29465.7 610.117  11
   3   3  -2 31595.6 1223.91  11
  -3   3   2 34150.6 1269.08   2
   3  -3  -2 34671.7 1277.48   3
  -3  -3   2 34416.2 1315.56  12
   3  -3  -2 32665.6 1246.60  20
   3   3  -2 34338.0 1276.97   1
   3   3  -1 66669.2 1740.12  11
  -3   3   1 63789.3 1732.71   2
   3   3  -1 65887.7 1698.70   1
  -3  -3   1 65286.8 1741.09  12
   3  -3  -1 62610.3 1616.53  20
   3   3   0 4924.37 514.333  11
  -3   3   0 5962.39 558.627   2
   3  -3   0 5422.12 455.352  13
   3   3   0 5183.45 493.603   1
  -3  -3   0 5091.99 500.355  12
   3  -3   0 4628.87 427.781  20
   3   3   1 172660. 2958.50  11
  -3   3  -1 177616. 2989.68   2
   3  -3   1 170134. 2641.70  13
  -3  -3  -1 171153. 2643.91  12
   3  -3   1 171311. 2254.48  20
   3  -3   2 21215.6 1016.20  13
  -3   3  -2 21488.6 1085.47   2
   3   3   2 20271.9 1011.51  13
  -3  -3  -2 20192.8 880.209  12
   3  -3   2 20386.3 694.757  20
   3   3   2 20200.0 1077.76  11
   3   3   3 19382.8 1042.33  13
  -3   3  -3 22284.8 1159.12   2
   3  -3   3 21424.2 1102.73  13
  -3  -3  -3 20797.5 867.568  12
   3   3   3 20084.4 1126.93  11
   3   3   4 11920.7 928.181  11
  -3  -3  -4 12857.4 634.410  12
   3  -3   4 12319.3 918.978  13
   3   3   4 12826.0 887.343  13
  -3  -3  -4 12410.8 675.162  20
  -3   3  -4 12484.6 922.192   2
   3   3   5 35100.1 1674.94  11
   3  -3   5 36536.0 1680.39  13
   3   3   5 33763.8 1525.51  13
  -3   3  -5 36472.0 1635.67   2
   3   3   6 73014.5 2566.15  11
   3  -3   6 73665.3 2522.68  13
   3   3   6 72377.2 2383.28  13
  -3   3  -6 77670.4 2515.48   2
   3   3   7 81184.4 2682.47  13
   3  -3   7 80976.0 2836.65  13
   3   3   7 80679.4 2892.07  11
  -3   3  -7 82718.1 2761.26   2
  -3   3  -8 2925.92 618.037  17
   3   3   8 1415.95 467.447  13
   3   3   8 638.570 403.295  11
  -3   3  -8 1264.20 437.739   2
   3  -3   8 2441.38 550.613  13
   3  -3   9 125714. 4034.04  13
  -3  -3  -9 119578. 3726.76   6
  -3   3  -9 115699. 3667.25   2
  -3   3  -9 116840. 3166.68  16
  -3  -3  -9 109539. 3891.95   3
   3   3   9 111831. 3538.48  13
  -3  -3  -9 115482. 3356.78   7
   3  -3   9 118965. 3169.51  18
  -3   3  -9 121425. 3324.18   7
   3   3   9 123664. 4058.42  11
  -3   3  -9 116880. 3589.98  17
  -3  -3  -9 119425. 3340.55  17
   3  -3  10 6813.92 798.003  18
  -3   3 -10 7540.02 1012.04  17
  -3  -3 -10 6181.58 865.803  17
   3   3  10 5836.54 980.607  11
  -3   3 -10 6051.45 770.029  16
   3   3  10 7574.72 964.127  13
  -3  -3 -10 4544.04 846.776   3
   3  -3  10 5398.20 906.659  13
  -3   3 -10 7235.25 866.464   7
  -3  -3 -10 7087.30 954.750   7
   3  -3  11 32304.3 1748.94  18
  -3  -3 -11 33500.2 2282.46   3
  -3   3 -11 33388.5 1803.61  16
  -3   3 -11 32238.5 2062.43  17
   3  -3  11 35475.7 2369.15  13
   3   3  11 30626.2 1657.77  18
  -3   3 -11 31820.5 1855.66   7
  -3  -3 -11 31775.8 1951.98   7
   3   3  11 33763.2 2326.49  11
  -3  -3 -11 32700.7 1972.15  17
  -3   3 -12 66596.5 2493.81  16
   3   3  12 64732.6 2359.73  18
  -3   3 -12 63754.9 2634.98   7
   3  -3  12 66034.5 2455.71  18
  -3  -3 -12 63951.6 2742.41   7
  -3   3 -12 66236.4 2949.47  17
  -3  -3 -12 70681.3 2898.18  17
  -3  -3 -13 526.908 434.209  17
   3   3  13 343.717 257.229  18
  -3   3 -13 1025.44 413.099   7
  -3  -3 -13 161.711 375.377   7
  -3   3 -13 273.523 378.218  17
   3  -3  13 152.568 302.805  18
   3  -3  14 49506.1 1851.05  18
  -3   3 -14 50741.5 2203.84   7
  -3  -3 -14 53628.9 2337.35   7
  -3  -3 -14 50441.9 2333.88  17
  -3  -3 -15 17080.5 1267.42  17
  -3  -3 -15 18445.4 1275.38   7
  -3   3 -15 16711.0 1118.55   4
  -3   3 -16 16014.5 990.123   9
  -3   3 -16 16741.3 955.628   4
  -3  -3 -16 16410.6 1073.89  17
  -3   3 -17 14968.3 759.793   9
  -3  -3 -17 15892.8 810.946  17
   3   4 -18 44143.4 1228.85   9
   3   4 -17 1654.03 370.738   9
   3   4 -17 2888.65 472.276   5
   3   4 -16 11150.4 951.890   9
   3   4 -16 9415.28 727.220   4
   3   4 -16 10973.4 982.576  16
   3  -4 -16 8515.75 783.215  17
   3  -4 -15 5239.13 716.485  17
   3   4 -15 4879.97 771.572  16
   3   4 -15 4926.11 624.771   4
   3   4 -15 5301.78 788.751   9
   3  -4 -14-312.186 313.879  17
   3   4 -14-312.922 320.448   4
   3   4 -14-227.633 419.426  16
   3   4 -14-10.8428 419.233   9
   3  -4 -14 292.552 418.564   5
   3  -4 -14 3.76645 323.980  14
   3   4 -13 12394.2 1287.37  16
   3   4 -13 13042.8 1228.59   9
   3  -4 -13 10595.7 1146.99  14
   3  -4 -13 13232.2 1320.87   5
   3   4 -13 10814.6 1052.59   4
   3  -4 -13 9981.42 1040.72  17
   3   4 -12 9670.17 1136.77  16
   3  -4 -12 9465.81 1167.74   5
   3  -4 -12 8841.23 1206.69   3
   3  -4 -12 7875.52 959.058  14
   3   4 -12 7631.00 948.372   4
  -3  -4  12 5294.79 894.233  13
   3   4 -12 7950.29 947.074   9
   3  -4 -12 9567.92 1032.06  17
   3   4 -11 19962.4 1555.75  16
   3  -4 -11 17322.1 1399.83  14
   3  -4 -11 18282.4 1576.25   5
  -3  -4  11 17080.6 1606.62  13
   3   4 -11 16655.6 1295.65   4
   3   4 -11 19212.0 1431.69   9
   3  -4 -11 17103.4 1665.84   3
   3  -4 -11 15271.3 1506.55  20
   3  -4 -11 17716.2 1300.64  17
   3  -4 -10 148466. 4668.80   3
   3   4 -10 151497. 4019.12  16
   3  -4 -10 151859. 4527.04  20
   3  -4 -10 142534. 3829.57  14
   3   4 -10 145882. 3710.99   9
   3  -4 -10 148918. 4142.56   5
   3  -4 -10 149309. 3572.99  17
  -3  -4  10 145001. 4364.28  13
   3   4 -10 145354. 3587.29   4
   3   4  -9 3451.77 592.138   9
   3   4  -9 5063.83 744.137  16
   3  -4  -9 3833.59 720.445  20
   3  -4  -9 4710.31 716.060  14
   3  -4  -9 4657.38 769.591   5
  -3  -4   9 3197.67 599.076  12
  -3  -4   9 4330.30 739.438  13
   3   4  -9 4456.15 645.436   4
   3  -4  -9 4847.24 845.275   3
  -3  -4   8 188401. 4187.78  12
  -3   4   8 185041. 3749.72  11
  -3  -4   8 192215. 4420.32  13
   3  -4  -8 192390. 4557.57  20
   3  -4  -8 189004. 4692.35   3
   3  -4  -7 59442.3 2419.22  20
   3  -4  -7 55281.5 2400.00   3
   3   4  -7 53384.1 2204.35   1
  -3   4   7 56358.7 1906.13  11
  -3  -4   7 56042.0 2200.00  12
  -3  -4   6 24230.0 1414.35  12
   3  -4  -6 28103.9 1568.55  20
  -3   4   6 28800.6 1257.91  11
   3  -4  -6 27084.2 1578.49   3
   3   4  -6 30881.0 1583.30   1
  -3   4   5 101759. 2126.43  11
   3   4  -5 102178. 2701.84   1
  -3  -4   5 102875. 2766.47  12
   3  -4  -5 96781.9 2755.14  20
   3   4  -5 101063. 2742.98  11
   3  -4  -5 103053. 2840.05   3
   3  -4  -4 63189.7 2099.05  20
   3   4  -4 64541.1 2019.83   1
   3   4  -4 66042.8 2100.04  11
  -3  -4   4 64198.4 2098.45  12
   3  -4  -4 64238.7 2099.07   3
  -3   4   4 64359.0 1515.93  11
  -3   4   3 81382.5 1533.57  11
   3   4  -3 86886.9 2228.07   1
   3  -4  -3 85469.9 2237.07   3
  -3  -4   3 87426.4 2370.41  12
   3   4  -3 86825.7 2317.12  11
   3  -4  -3 82935.0 2269.38  20
   3  -4  -2 83899.9 2163.81  20
  -3   4   2 83427.2 1423.93  11
   3   4  -2 87857.9 2155.21   1
   3   4  -2 83553.6 2220.54  11
  -3   4   2 85644.4 2216.52   2
   3  -4  -2 84260.3 1172.49   1
   3  -4  -2 80287.3 2003.79   3
  -3  -4   2 87659.6 2280.65  12
  -3   4   1 122443. 2647.43   2
   3   4  -1 120168. 2638.33  11
   3  -4  -1 122289. 2478.88  20
  -3  -4   1 125812. 2632.58  12
   3   4  -1 122340. 2462.65   1
   3  -4  -1 120405. 2259.79   3
   3   4   0 158897. 2753.48   1
   3   4   0 158512. 3060.74  11
  -3   4   0 160789. 3040.30   2
   3  -4   0 161640. 2323.78  13
  -3  -4   0 156927. 2853.97  12
   3  -4   0 152657. 2639.52  20
   3  -4   1 27799.7 1066.19  20
  -3   4  -1 27871.5 1304.52   2
   3  -4   1 29718.2 1107.04  13
   3   4   1 28140.0 1157.04   1
  -3  -4  -1 29464.0 1209.52  12
   3   4   1 28635.0 1344.96  11
  -3   4  -2 49901.8 1764.94   2
   3  -4   2 47661.5 1521.30  13
  -3  -4  -2 50119.7 1516.61  12
   3  -4   2 48989.1 1315.63  20
   3   4   2 51798.3 1878.22  11
   3  -4   3 17908.4 735.110  20
   3   4   3 17495.2 1148.50  11
   3  -4   3 17443.5 1007.08  13
  -3   4  -3 18007.3 1120.60   2
  -3  -4  -3 17868.7 875.443  12
   3  -4   4 4375.45 562.576  13
   3   4   4 4488.32 536.919  13
  -3  -4  -4 3908.52 464.848  20
  -3   4  -4 4979.03 624.456   2
   3   4   4 4083.36 623.381  11
  -3   4  -5 265.824 259.593   2
   3  -4   5 504.788 295.121  13
   3   4   5 278.186 226.097  13
  -3  -4  -5 146.805 153.982  20
   3   4   5 3.22526 243.604  11
  -3   4  -6 81354.1 2683.30   2
   3  -4   6 74957.0 2626.16  13
   3   4   6 71056.1 2349.89  13
   3   4   6 79346.5 2859.41  11
   3   4   7 1212.41 393.706  13
  -3   4  -7 1878.89 482.637   2
   3  -4   7 2840.25 590.276  13
   3   4   7 2107.61 546.377  11
   3  -4   8 257845. 5532.23  13
   3   4   8 253861. 4947.44  13
  -3   4  -8 254095. 4635.35  16
  -3   4  -8 248603. 5146.79  17
  -3  -4  -8 256153. 4743.74   7
   3   4   8 262675. 5829.85  11
   3  -4   8 256009. 4570.21  18
  -3  -4  -8 251641. 5174.56   6
  -3   4  -8 263568. 5335.14   2
  -3  -4  -8 262442. 4699.09  17
  -3  -4  -9 55264.4 2571.53   6
  -3  -4  -9 51627.4 2796.81   3
  -3   4  -9 58439.3 2329.75  16
  -3  -4  -9 56162.5 2351.71   7
  -3   4  -9 56977.5 2623.66   2
  -3   4  -9 55109.4 2546.75  17
   3  -4   9 55709.1 2731.73  13
  -3   4  -9 55047.4 2207.52   7
   3   4   9 58255.3 2907.35  11
   3  -4   9 55981.4 2232.28  18
  -3  -4  -9 56957.4 2330.82  17
  -3  -4 -10 104529. 3353.95   7
  -3  -4 -10 93699.6 3502.99   6
  -3  -4 -10 100272. 4011.70   3
  -3   4 -10 101371. 3186.47  16
   3  -4  10 106688. 3944.20  13
  -3   4 -10 102348. 3131.32   7
  -3   4 -10 101974. 3643.60   2
   3   4  10 103813. 4039.82  11
   3  -4  10 102144. 3099.03  18
  -3   4 -10 98638.2 3534.57  17
  -3  -4 -10 102195. 3288.36  17
  -3   4 -11 11466.8 1109.47  16
  -3   4 -11 11704.4 1129.00   7
  -3  -4 -11 11143.0 1147.01   7
   3  -4  11 10709.8 1029.34  18
  -3   4 -11 11247.4 1240.90  17
  -3  -4 -11 10293.1 1117.47  17
  -3  -4 -12 1246.18 532.348  17
  -3   4 -12 1650.52 568.614   7
  -3   4 -12 2735.78 698.673  17
   3   4  12 1574.96 395.548  18
  -3   4 -12 1898.49 531.551  16
  -3  -4 -12 1249.26 532.781   7
   3  -4  12 1246.82 404.852  18
  -3  -4 -13 346.322 430.012  17
  -3   4 -13 101.053 346.649   7
   3  -4  13 674.005 308.247  18
  -3  -4 -13 1633.64 494.861   7
   3   4  13-635.546 274.683  18
  -3   4 -13 694.889 313.303  16
  -3   4 -14 14618.2 1046.07  16
  -3  -4 -14 13757.6 1170.88   7
   3  -4  14 13778.2 970.140  18
  -3  -4 -14 16769.2 1318.99  17
  -3   4 -15-86.1945 279.509   4
  -3  -4 -15 205.804 322.505  17
  -3  -4 -15 317.415 267.932   7
  -3   4 -16 27198.0 1169.62   4
  -3   4 -16 26710.1 1199.38   9
  -3  -4 -16 26591.7 1272.68  17
   3   5 -17 3050.75 441.480   9
   3   5 -16 11392.4 911.157   9
   3   5 -16 10218.2 935.258  16
   3  -5 -16 10918.6 833.784  17
   3   5 -15 8512.64 893.017   9
   3   5 -15 7830.50 911.697  16
   3   5 -15 8892.62 831.879   4
   3  -5 -15 8649.43 872.493  17
   3   5 -14 26731.1 1658.12   9
   3  -5 -14 28022.3 1724.91  14
   3   5 -14 28745.0 1847.38  16
   3   5 -14 29449.7 1615.08   4
   3  -5 -13 3261.27 618.187  17
   3   5 -13 2610.88 626.747   9
   3  -5 -13 2609.83 591.439  14
   3   5 -13 2355.57 659.999  16
   3   5 -13 3466.18 648.966   4
   3  -5 -13 3258.95 709.476   5
   3   5 -12 9181.64 1134.98  16
   3   5 -12 10677.8 1111.54   9
   3  -5 -12 10540.5 1136.19  14
   3   5 -12 8814.20 986.055   4
   3  -5 -12 12160.2 1308.08   5
   3  -5 -12 11613.5 1100.64  17
   3   5 -11 13676.8 1238.07   9
   3  -5 -11 15200.1 1440.72   5
   3  -5 -11 13393.2 1261.93  14
  -3  -5  11 16219.4 1571.36  13
   3   5 -11 13092.9 1201.20   4
   3   5 -11 13200.0 1301.28  16
   3  -5 -11 14131.8 1501.89  20
   3  -5 -11 15639.8 1615.66   3
   3  -5 -11 15069.0 1248.88  17
   3  -5 -10 9735.11 994.079  17
   3   5 -10 9154.88 1069.34  16
   3  -5 -10 9719.01 1246.25   3
   3   5 -10 8544.93 949.101   9
   3  -5 -10 9975.32 1150.09   5
   3  -5 -10 9250.99 1024.80  14
   3   5 -10 8375.50 948.914   4
  -3  -5  10 8699.47 1105.43  13
   3  -5 -10 9673.47 1191.90  20
   3   5  -9 8734.87 999.222  16
   3  -5  -9 10709.5 980.186  17
   3  -5  -9 8128.76 1083.04   3
   3  -5  -9 8282.08 998.432   5
   3  -5  -9 8854.55 956.426  14
  -3  -5   9 9481.67 1120.18  13
   3   5  -9 8705.92 926.660   4
  -3  -5   9 8084.89 963.037  12
   3  -5  -9 10090.3 1172.12  20
   3   5  -9 7605.36 873.975   9
   3   5  -8 11410.3 982.020   9
   3  -5  -8 8290.04 975.022   5
   3  -5  -8 7169.49 831.709  14
   3   5  -8 9260.79 945.705  16
  -3  -5   8 8172.50 987.164  13
   3   5  -8 8903.55 872.425   4
  -3  -5   8 8531.84 991.081  12
   3  -5  -8 8681.33 1050.74  20
   3  -5  -8 6538.90 964.965   3
  -3  -5   7 3451.24 608.485  12
   3  -5  -7 3671.90 671.599  20
   3   5  -7 3712.45 672.029   1
   3  -5  -7 4458.15 764.295   3
   3   5  -6 117468. 3263.17   1
   3  -5  -6 113065. 3310.97   3
   3  -5  -6 110837. 3289.54  20
  -3  -5   5 4538.38 670.935  12
  -3   5   5 4014.85 478.577  11
   3  -5  -5 4023.31 640.298   3
   3  -5  -5 3875.27 645.481  20
   3   5  -5 4658.03 638.658   1
   3   5  -5 4012.74 624.695  11
  -3   5   4 169353. 2753.64  11
   3   5  -4 171154. 3519.06   1
  -3  -5   4 159474. 3584.21  12
   3  -5  -4 165799. 3652.26  20
   3  -5  -4 159509. 3450.62   3
   3   5  -4 163747. 3628.76  11
   3   5  -3 158083. 3441.36  11
  -3   5   3 163188. 2523.96  11
   3   5  -3 161168. 3256.94   1
   3  -5  -3 163332. 3231.50   3
  -3  -5   3 157138. 3430.68  12
   3  -5  -3 158889. 3405.14  20
  -3   5   2 75736.0 2305.73   2
   3   5  -2 75227.4 2336.19  11
   3   5  -2 75438.3 2129.69   1
  -3   5   2 75912.9 1662.41  11
   3  -5  -2 73488.2 2209.35  20
  -3  -5   2 75124.5 2284.17  12
   3  -5  -2 74213.2 2022.69   3
   3   5  -1 176375. 3131.98   1
   3  -5  -1 175744. 3283.60  20
  -3   5   1 178020. 2505.87  11
  -3   5   1 181771. 3560.57   2
   3   5  -1 176646. 3549.52  11
  -3  -5   1 170476. 3337.03  12
   3  -5  -1 174207. 2806.00   3
  -3   5   0 2207.81 462.054   2
   3   5   0 1782.68 401.860  11
   3  -5   0 3260.32 466.032  20
  -3  -5   0 2572.04 457.488  12
  -3   5   0 3360.08 384.354  11
   3   5   0 3751.65 470.678   1
   3  -5   1 8958.27 701.157  20
  -3   5  -1 11281.9 913.375   2
   3   5   1 9849.47 884.699  11
   3  -5   1 9914.00 635.901  13
   3   5   1 9731.25 724.743   1
  -3  -5  -1 9828.64 775.661  12
  -3  -5  -2 206809. 3388.98  12
  -3   5  -2 208704. 3915.88   2
   3  -5   2 211187. 3218.28  13
   3   5   2 206038. 3295.06   1
   3   5   2 210766. 4098.82  11
   3  -5   3 40955.3 1563.02  13
   3   5   3 37954.0 1450.28   1
  -3   5  -3 42581.8 1808.76   2
  -3  -5  -3 40031.7 1439.84  12
   3   5   3 44713.2 1990.23  11
   3  -5   3 39215.0 1310.94  20
   3  -5   4 180207. 3539.00  13
  -3   5  -4 185078. 3887.98   2
  -3  -5  -4 178514. 3370.45  20
   3   5   4 181991. 4152.35  11
  -3   5  -5 4914.38 688.233   2
   3  -5   5 5221.41 664.182  13
   3   5   5 4484.80 739.024  11
  -3  -5  -5 5022.01 596.356  20
  -3   5  -6 70534.5 2611.30   2
   3   5   6 72492.4 2911.68  11
   3  -5   6 66017.2 2506.60  13
   3   5   6 70317.4 2265.74  13
  -3  -5  -7 18451.4 1378.75   6
  -3   5  -7 18568.5 1263.01  16
   3   5   7 17909.0 1543.08  11
   3  -5   7 16475.5 1345.60  13
  -3   5  -7 18490.5 1396.41   2
   3  -5   7 15514.1 1142.69  18
  -3  -5  -8 8583.33 1035.37   6
   3  -5   8 9304.67 843.883  19
   3   5   8 8675.73 1141.89  11
  -3  -5  -8 6777.90 795.692   7
  -3  -5  -8 6478.44 1034.17   3
  -3   5  -8 7358.87 878.177  16
   3  -5   8 7941.58 1014.23  13
   3  -5   8 7349.82 822.160  18
  -3   5  -8 7744.87 959.130   2
  -3  -5  -8 7724.94 853.648  17
  -3  -5  -9 7353.95 908.787   7
  -3   5  -9 6907.06 868.535  16
   3   5   9 6766.84 1033.01  11
  -3  -5  -9 6903.22 973.170   6
  -3  -5  -9 5582.31 1003.87   3
  -3   5  -9 6536.63 946.177   2
   3  -5   9 6793.69 982.744  13
   3  -5   9 7864.12 902.729  18
  -3  -5  -9 6734.13 833.476  17
  -3  -5 -10 48297.1 2531.54   6
  -3  -5 -10 47608.7 2859.19   3
  -3   5 -10 51312.7 2357.70  16
  -3  -5 -10 48079.9 2236.86   7
   3   5  10 51128.5 2923.20  11
   3  -5  10 51125.9 2246.52  18
  -3  -5 -10 52158.4 2352.63  17
   3  -5  10 49005.2 2704.67  13
  -3   5 -10 54919.6 2672.77   2
  -3  -5 -11 2839.59 686.291   6
  -3  -5 -11 1818.87 505.909  17
   3  -5  11 2349.74 523.417  18
  -3   5 -11 3181.86 659.097  16
  -3  -5 -11 2549.07 587.989   7
   3   5  12 77091.2 2519.40  18
  -3   5 -12 82499.3 2890.89  16
   3  -5  12 81443.0 2718.25  18
  -3  -5 -12 79347.5 2872.00   7
  -3  -5 -12 84062.1 3061.47  17
  -3   5 -13 6338.93 822.083  16
  -3  -5 -13 6877.31 868.825   7
   3   5  13 6743.78 697.160  18
   3  -5  13 5292.29 684.199  18
  -3   5 -14 10938.3 924.472  16
  -3  -5 -14 8978.68 891.799   7
  -3   5 -14 10364.9 944.016   4
   3  -5  14 10282.3 812.448  18
  -3  -5 -14 8513.35 916.144  17
  -3   5 -15 13358.8 930.218   9
  -3  -5 -15 10752.8 835.721   7
  -3   5 -15 12931.4 937.598   4
  -3  -5 -15 11556.2 930.479  17
  -3  -5 -16 882.750 264.256  17
  -3   5 -16 1060.74 260.870   9
  -3   5 -16 812.109 246.772   4
   3   6 -17 12867.8 723.443   9
   3   6 -16 15123.0 976.894   9
  -3  -6  16 13579.9 752.132   8
   3   6 -16 14122.5 1020.88  16
   3  -6 -16 13822.0 861.836  17
   3   6 -15 78420.7 2671.07  16
   3   6 -15 77249.4 2308.94   4
   3   6 -15 76231.8 2416.75   9
   3  -6 -15 71206.3 2299.84  17
   3  -6 -14 316.771 349.426  17
   3   6 -14 1290.29 517.310  16
   3   6 -14 459.697 413.259   9
   3  -6 -14 308.647 352.608  14
   3   6 -14 1258.04 413.002   4
   3   6 -13 130094. 3637.13   9
   3  -6 -13 134964. 3783.72  14
   3   6 -13 136624. 3636.25   4
   3   6 -13 136797. 4044.19  16
   3  -6 -13 128437. 3520.39  17
   3   6 -12 39492.9 2041.84   9
   3  -6 -12 39105.3 2091.25  14
   3   6 -12 37707.8 1988.49   4
   3   6 -12 35943.7 2144.52  16
   3  -6 -12 39011.3 1991.38  17
   3   6 -11 48775.9 2458.36  16
   3   6 -11 52444.3 2357.68   9
   3  -6 -11 51140.4 2438.76  14
   3   6 -11 50528.6 2311.37   4
   3  -6 -11 49918.1 2256.58  17
   3   6 -10 7423.32 990.321  16
   3  -6 -10 5746.27 960.881  20
   3   6 -10 7781.20 935.466   9
   3  -6 -10 9190.96 1016.46  17
   3  -6 -10 7398.78 964.117  14
   3   6 -10 9468.47 1002.08   4
  -3  -6  10 5695.27 912.141  13
   3  -6 -10 7960.10 1172.00   3
   3  -6  -9 5620.84 895.949  20
   3  -6  -9 5383.04 775.484  17
   3   6  -9 5943.96 856.443  16
   3  -6  -9 6271.85 1031.12   3
   3   6  -9 6177.32 797.690   9
  -3  -6   9 3793.47 736.955  12
   3  -6  -9 5172.80 764.675  14
  -3  -6   9 4957.49 805.777  13
   3   6  -9 4555.35 678.349   4
   3  -6  -8 7983.59 872.763  17
   3   6  -8 7929.55 934.745  16
   3  -6  -8 6330.59 977.695   3
   3   6  -8 8073.91 846.253   9
   3  -6  -8 6727.11 823.208  14
  -3  -6   8 7536.59 973.470  12
  -3  -6   8 7997.79 989.308  13
   3   6  -8 7619.86 840.063   4
   3  -6  -8 6842.31 956.209  20
   3  -6  -7 4552.63 783.485   3
   3   6  -7 6253.74 751.553  16
   3  -6  -7 4145.03 649.779  14
  -3  -6   7 5020.92 742.136  13
   3   6  -7 7220.40 802.769   4
   3  -6  -7 5215.59 829.304  20
  -3  -6   7 5025.94 817.986  12
   3  -6  -6 17972.2 1397.51   3
   3   6  -6 19056.2 1400.52   1
   3  -6  -6 18035.9 1438.17  20
  -3  -6   6 17397.9 1384.84  12
   3  -6  -5 81007.0 2867.42  20
  -3  -6   5 79284.1 2847.11  12
   3   6  -5 77797.3 2830.09  11
   3  -6  -5 84667.3 2806.98   3
   3   6  -5 80093.5 2731.93   1
   3  -6  -4-55.9305 265.481  20
   3  -6  -4 364.283 276.745   3
   3   6  -4 302.968 302.873  11
  -3  -6   4 92.8494 262.962  12
   3   6  -4 218.169 272.511   1
   3   6  -3 157391. 3437.91   1
   3  -6  -3 154684. 3282.69   3
  -3  -6   3 165022. 3818.06  12
   3  -6  -3 155057. 3644.84  20
   3   6  -3 153081. 3720.44  11
  -3   6   2 473.629 214.223  11
   3  -6  -2 173.428 159.174   3
  -3   6   2 127.520 257.702   2
   3  -6  -2 221.489 299.967  20
  -3  -6   2 192.215 250.413  12
   3   6  -2 125.133 244.431  11
   3   6  -2 114.220 205.671   1
  -3  -6   1 181.538 242.985  12
   3   6  -1-63.0803 202.604   1
   3   6  -1 814.421 338.392  11
   3  -6  -1-52.1697 124.855   3
   3  -6  -1 138.213 225.136  20
  -3   6   1 46.5957 275.951   2
  -3   6   1 32.1467 151.259  11
   3   6   0 45172.3 2005.15  11
   3  -6   0 42755.8 1721.19  20
  -3   6   0 45613.0 1935.92   2
   3   6   0 41496.0 1586.08   1
  -3  -6   0 44504.6 1815.95  12
  -3   6   0 40165.6 1435.43  11
   3   6   1 214412. 3553.53   1
  -3   6  -1 208121. 4144.04   2
   3  -6   1 211597. 3692.76  20
  -3  -6  -1 205576. 3819.03  12
   3   6   1 206989. 4308.38  11
   3   6   2 2609.24 408.631   1
  -3  -6  -2 3796.60 530.629  12
  -3   6  -2 2252.98 477.303   2
   3  -6   2 3456.82 490.258  20
   3   6   2 2666.98 549.345  11
   3  -6   3 330685. 4464.96  13
  -3   6  -3 328880. 5362.09   2
   3  -6   3 325290. 4271.33  20
  -3  -6  -3 322088. 4484.90  12
   3   6   3 337451. 5854.98  11
  -3   6  -4 2277.94 492.661   2
  -3  -6  -4 2478.14 494.964  20
   3   6   4 3830.54 730.899  11
   3  -6   4 3284.91 503.332  13
   3   6   4 2612.70 422.763   1
  -3   6  -5 202824. 4473.06   2
   3  -6   5 205099. 4149.50  13
  -3  -6  -5 206668. 4093.51  20
   3   6   5 211864. 5090.79  11
  -3  -6  -6-87.0840 335.758   6
   3  -6   6 49.7140 182.344  19
  -3   6  -6-886.468 357.770   2
  -3  -6  -6 91.6221 220.126   8
   3  -6   6 66.0869 227.131  13
   3  -6   6 290.892 268.167  18
  -3   6  -6-277.771 287.830  16
   3   6   6 365.188 364.104  11
  -3  -6  -7 7385.06 799.143  17
  -3  -6  -7 8653.16 973.904   6
   3   6   7 7249.29 1070.35  11
   3  -6   7 7721.52 849.820  18
  -3   6  -7 8452.34 914.867  16
   3  -6   7 7550.71 944.006  13
  -3   6  -7 7728.14 953.367   2
   3  -6   7 8170.58 845.563  19
  -3  -6  -8 23331.7 1668.55   6
  -3  -6  -8 21591.6 1406.21   7
  -3   6  -8 22011.1 1492.29  16
  -3  -6  -8 18583.6 1744.75   3
   3  -6   8 18145.6 1263.77  19
   3  -6   8 22060.2 1666.21  13
   3   6   8 22637.2 1903.62  11
   3  -6   8 22881.1 1487.34  18
  -3   6  -8 23744.0 1708.59   2
  -3  -6  -8 21305.9 1397.74  17
   3  -6   9-98.5870 370.470  18
  -3  -6  -9 657.863 430.806  17
  -3   6  -9 370.547 365.606  16
  -3  -6  -9 403.403 501.874   6
  -3  -6  -9 235.122 245.710   3
  -3   6  -9 9.06534 172.355   2
   3  -6   9 1252.74 414.431  13
   3   6   9 371.648 346.001  11
  -3  -6  -9 643.200 512.414   7
  -3  -6 -10 4573.07 702.259  17
  -3  -6 -10 5830.35 920.447   6
  -3   6 -10 5551.34 826.359  16
  -3  -6 -10 5017.52 766.848   7
   3  -6  10 5160.18 773.329  18
  -3  -6 -11 24383.2 1794.82   6
   3  -6  11 24629.8 1568.70  18
  -3   6 -11 24583.0 1644.31  16
  -3  -6 -11 23906.3 1606.21  17
  -3  -6 -11 25909.4 1606.81   7
   3   6  12 14334.5 1086.81  18
  -3   6 -12 15668.2 1292.55  16
   3  -6  12 14808.1 1177.86  18
  -3  -6 -12 14227.9 1168.73   7
  -3  -6 -12 13331.3 1188.08  17
  -3   6 -13 16116.8 1219.36  16
  -3  -6 -13 18021.2 1227.58   7
  -3   6 -13 17300.8 1265.41   4
   3  -6  13 17437.2 1163.02  18
  -3  -6 -13 18015.7 1330.74  17
  -3   6 -14 6009.30 686.964  16
  -3  -6 -14 5330.68 632.644   7
  -3   6 -14 6120.59 712.581   4
   3  -6  14 5433.25 558.495  18
  -3  -6 -14 5635.22 733.143  17
  -3   6 -15 15430.7 854.722  16
  -3   6 -15 16869.0 930.342   9
  -3   6 -15 16810.1 972.965   4
  -3  -6 -15 16107.8 1001.49  17
  -3   6 -16 8937.99 569.511   4
   3  -7 -16 732.657 243.390  17
   3   7 -16-173.863 276.324  16
   3   7 -16 165.017 257.154   9
  -3  -7  16 456.390 171.725   8
   3   7 -15 57886.8 1923.54   9
  -3  -7  15 54816.5 1758.86   8
   3  -7 -15 58390.5 1935.51  17
   3  -7 -14 909.646 360.712  17
   3   7 -14 1894.43 514.922  16
   3   7 -14 981.712 404.430   9
   3  -7 -14 1620.17 464.862  14
   3   7 -14 1224.77 441.279   4
   3   7 -13 18197.0 1465.87  16
   3   7 -13 15785.0 1203.21   9
   3  -7 -13 14288.4 1204.18  14
   3   7 -13 16022.4 1270.83   4
   3  -7 -13 14744.8 1196.68  17
   3  -7 -12 1853.62 495.844  17
   3   7 -12 1776.61 570.556  16
   3   7 -12 2520.64 570.614   9
   3  -7 -12 2559.37 576.949  14
   3   7 -12 2897.81 646.468   4
   3   7 -11 80672.9 3125.86  16
   3   7 -11 81200.1 2841.09   9
   3  -7 -11 81007.2 2879.11  17
   3  -7 -11 80737.2 2997.94  14
   3   7 -11 77222.1 2866.50   4
   3  -7 -10 475.441 459.165  17
   3   7 -10 25.1383 338.821  16
   3  -7 -10 216.773 377.549   3
   3   7 -10 349.802 395.842   9
   3  -7 -10 55.2759 358.314  14
  -3  -7  10 416.496 329.100  13
   3  -7 -10 118.802 267.594  20
   3   7 -10 52.0421 324.046   4
   3  -7  -9 86548.7 2978.45  17
  -3  -7   9 85973.9 3456.82  12
   3   7  -9 81525.4 2780.93   9
   3  -7  -9 82265.1 3004.68  14
  -3  -7   9 83869.4 3341.43  13
   3   7  -9 82983.4 2933.89   4
   3   7  -9 79830.7 3038.00  16
   3  -7  -9 86689.9 3640.98  20
   3  -7  -9 84532.2 3642.39   3
   3  -7  -8 12218.8 1115.59  17
   3  -7  -8 11974.3 1345.92   3
   3   7  -8 13171.4 1102.51   9
   3   7  -8 12090.3 1170.32  16
   3  -7  -8 12364.0 1167.54  14
  -3  -7   8 12217.0 1218.49  13
   3   7  -8 12976.8 1143.67   4
   3  -7  -8 13407.9 1381.24  20
  -3  -7   8 12548.0 1302.38  12
   3   7  -7 22357.3 1481.68  16
   3   7  -7 21418.6 1323.67   9
   3  -7  -7 22022.8 1489.06  14
   3  -7  -7 22603.8 1463.20  17
   3   7  -7 23228.1 1305.64  15
  -3  -7   7 21200.1 1528.75  13
   3   7  -7 23033.2 1450.03   4
   3  -7  -7 22526.8 1765.54  20
  -3  -7   7 22037.9 1708.81  12
   3  -7  -7 21177.0 1656.45   3
   3  -7  -6 1649.26 474.052  17
  -3  -7   6 1251.91 502.336  12
   3  -7  -6 1679.43 521.894  20
   3   7  -6 2337.42 484.722  16
   3  -7  -6 1695.27 538.136   3
   3   7  -6 1948.99 439.267  15
   3  -7  -6 2875.51 606.415  14
  -3  -7   6 2573.82 508.945  13
   3   7  -6 1505.79 389.481   4
   3   7  -6 1463.14 471.326   1
   3   7  -5 20706.0 1480.58   1
   3  -7  -5 21133.4 1468.12   3
   3  -7  -5 22021.9 1606.03  20
  -3  -7   5 19603.7 1519.01  12
   3   7  -5 21541.5 1615.35  11
   3  -7  -4 57581.2 2486.91  20
  -3  -7   4 56850.7 2512.75  12
   3   7  -4 56204.1 2511.43  11
   3  -7  -4 59175.7 2285.55   3
   3   7  -4 59610.6 2373.16   1
  -3   7   3 99193.9 3196.73   2
   3   7  -3 94426.2 3194.35  11
   3  -7  -3 92987.1 3058.33  20
  -3  -7   3 94836.2 3136.97  12
   3   7  -3 91811.1 2812.43   1
   3  -7  -3 98503.6 2711.31   3
  -3   7   2 13510.7 1174.68   2
   3   7  -2 14241.7 1066.95   1
   3  -7  -2 11959.0 1083.39  20
  -3  -7   2 14036.2 1201.36  12
   3   7  -2 14906.5 1273.88  11
  -3   7   1 137107. 3644.23   2
   3   7  -1 133088. 3723.65  11
   3   7  -1 137960. 3164.38   1
   3  -7  -1 128927. 3385.84  20
  -3  -7   1 132921. 3524.70  12
  -3  -7   0 146.793 214.379  12
  -3   7   0 27.0668 216.649   2
   3  -7   0 136.189 250.967  20
   3   7   0 213.502 166.917   1
   3   7   0-3.68822 244.283  11
  -3   7   0-17.9000 131.945  11
  -3   7  -1 134076. 3600.33   2
   3   7   1 132184. 2926.14   1
  -3  -7  -1 123324. 3216.99  12
   3  -7   1 122866. 3121.32  20
   3   7   1 131728. 3753.20  11
  -3  -7  -2 1208.81 384.640  12
  -3   7  -2 1604.17 447.620   2
   3   7   2 726.347 263.805   1
   3  -7   2 1637.13 436.279  20
   3   7   2 929.800 403.368  11
  -3   7  -3 48345.0 2212.10   2
  -3  -7  -3 47688.4 1872.73  12
   3   7   3 53802.3 2531.27  11
  -3  -7  -4 29770.3 1689.44   6
   3   7   4 29877.9 1972.49  11
  -3   7  -4 30136.1 1787.61   2
  -3  -7  -4 29684.4 1698.31  20
   3  -7   4 30010.3 1529.89  19
   3  -7   4 32013.5 1627.33  18
  -3  -7  -5 3034.42 625.512   6
  -3   7  -5 2830.61 619.666   2
  -3   7  -5 2051.03 448.813  16
  -3  -7  -5 2520.93 563.239   8
  -3  -7  -5 2528.58 515.932  20
   3  -7   5 3178.22 535.647  19
   3  -7   5 3610.64 586.455  18
   3   7   5 3813.00 797.725  11
   3  -7   6 760.909 279.875  19
  -3  -7  -6 1364.31 367.998  17
  -3   7  -6 603.741 275.178  16
  -3  -7  -6 847.682 337.277   6
  -3  -7  -6 802.672 329.640   8
  -3   7  -6 429.816 293.105   2
   3  -7   6 323.761 191.410  18
  -3  -7  -7 16377.4 1222.22  17
  -3   7  -7 16907.4 1317.97  16
  -3  -7  -7 16994.3 1661.12   3
  -3  -7  -7 16031.9 1373.37   6
   3  -7   7 15595.2 1258.70  18
   3   7   7 15743.8 1584.25  11
   3  -7   7 15932.3 1241.84  19
  -3   7  -7 16603.7 1425.54   2
  -3  -7  -8 13.3898 352.534  17
  -3  -7  -8-88.7989 486.536   6
  -3   7  -8 667.330 382.271   2
  -3  -7  -8 65.7861 304.072   3
  -3   7  -8-127.198 381.881  16
   3  -7   8 665.731 358.422  18
   3   7   8-119.108 231.433  11
   3  -7   9 53992.9 2116.93  10
  -3  -7  -9 57949.0 2710.21   6
  -3   7  -9 56138.8 2503.25  16
   3  -7   9 56050.9 2420.39  18
  -3  -7  -9 58378.7 2405.02  17
  -3   7 -10 8477.47 1020.94  16
  -3  -7 -10 8124.95 1038.02   6
   3  -7  10 9555.10 1016.70  18
  -3  -7 -10 8615.46 965.709  17
  -3  -7 -11 58172.5 2643.84   6
  -3   7 -11 57718.0 2508.85  16
  -3   7 -11 57925.0 2401.50   4
   3  -7  11 52462.9 2239.76  18
  -3  -7 -11 53661.4 2330.47  17
  -3  -7 -12 5867.22 799.079  17
   3  -7  12 5711.51 715.573  18
  -3   7 -12 6099.98 823.771  16
  -3   7 -12 5413.93 761.022   4
   3  -7  13 5533.27 630.703  18
  -3   7 -13 5750.55 649.335   9
  -3   7 -13 5956.18 709.717   4
  -3   7 -13 4912.64 669.458  16
  -3  -7 -13 5287.40 708.694  17
  -3   7 -14 13778.4 950.667  16
  -3   7 -14 14210.1 946.663   4
  -3   7 -14 13015.6 831.205   9
  -3  -7 -14 13540.7 973.818  17
  -3   7 -15 35447.2 1186.91  16
  -3   7 -15 39014.1 1309.45   4
  -3  -7 -15 37709.1 1328.30  17
   3   8 -16 19037.9 942.764  16
  -3  -8  15 9005.75 665.804   8
   3   8 -15 10657.9 892.789  16
   3   8 -15 9891.84 703.276   9
   3  -8 -15 9664.77 719.758  17
   3  -8 -14-137.778 194.064  17
   3   8 -14 229.092 334.515  16
   3   8 -14 249.565 206.031   9
  -3  -8  14-46.6326 239.807   8
   3   8 -13 30620.1 1778.70  16
   3   8 -13 26854.7 1446.41   9
   3  -8 -13 29153.4 1591.13  14
   3   8 -13 31752.8 1649.54   4
   3  -8 -13 31693.4 1627.05  17
   3  -8 -12 77051.0 2742.15  14
   3   8 -12 73862.7 2872.67  16
   3   8 -12 73458.4 2500.99   9
   3   8 -12 72201.4 2674.43   4
   3  -8 -12 74214.3 2640.44  17
   3  -8 -11 16427.8 1307.89  17
   3   8 -11 14916.0 1369.87  16
   3   8 -11 13130.5 1107.56   9
   3  -8 -11 14626.7 1270.02  14
   3   8 -11 14944.6 1278.75   4
   3   8 -10 124161. 3809.62  16
   3  -8 -10 130061. 3675.41  17
   3  -8 -10 129710. 3744.55  14
   3   8 -10 128813. 3708.76   4
   3   8 -10 128436. 3440.29   9
   3   8  -9 12606.8 1232.44  16
   3  -8  -9 14248.4 1266.33  17
   3   8  -9 15047.2 1206.94   9
   3  -8  -9 12796.3 1220.24  14
  -3  -8   9 17060.0 1484.53  13
   3   8  -9 13198.5 1223.04   4
  -3  -8   9 14327.9 1492.73  12
   3   8  -8 75121.3 2864.92  16
   3  -8  -8 70875.6 2741.10  17
   3   8  -8 68274.0 2452.76   9
   3  -8  -8 70455.8 2766.69  14
  -3  -8   8 77228.8 3094.31  13
   3   8  -8 71727.6 2720.28   4
   3  -8  -8 76094.2 3469.95  20
  -3  -8   8 74925.1 3337.58  12
   3  -8  -8 74265.1 3341.13   3
   3  -8  -7 10067.1 1055.11  17
   3   8  -7 10951.8 1054.49  16
   3   8  -7 12029.2 986.123  15
   3  -8  -7 10926.0 1094.73  14
  -3  -8   7 11319.5 1162.09  13
   3   8  -7 11733.9 1115.84   4
   3  -8  -7 12073.4 1356.65  20
  -3  -8   7 12502.0 1369.74  12
   3  -8  -7 8714.38 1132.69   3
   3  -8  -6 503.743 311.636  17
   3   8  -6-345.131 285.929  16
  -3  -8   6 339.065 300.799  12
   3  -8  -6-14.2122 258.678  14
  -3  -8   6 411.645 308.705  13
   3   8  -6 985.997 365.044   4
   3  -8  -6 512.525 291.398  20
   3  -8  -6 355.474 268.792   3
   3   8  -6 752.409 372.679  15
   3   8  -5 1085.76 395.854   4
   3   8  -5 1260.18 380.551  15
   3  -8  -5 829.789 348.773   3
   3  -8  -5 990.296 367.832  14
  -3  -8   5 313.285 237.380  13
   3  -8  -5 1729.60 474.795  17
  -3  -8   5 1016.99 373.345   8
   3  -8  -5 1226.81 503.881  20
  -3  -8   5 2050.58 516.390  12
   3   8  -5 1895.45 511.323   1
   3   8  -5 1027.72 401.392  11
  -3  -8   4 13468.6 1081.58  10
   3  -8  -4 12549.9 1267.12  20
   3   8  -4 13566.0 1350.59  11
  -3  -8   4 12607.3 1294.97  12
   3   8  -4 12770.3 1016.89  15
  -3   8   4 12691.3 1264.23   2
   3   8  -4 11345.4 1117.85   1
   3  -8  -4 11432.5 1066.28  14
  -3  -8   4 14577.7 1151.54   8
   3  -8  -3 20193.5 1547.78  20
   3   8  -3 18798.2 1368.80   1
   3   8  -3 19709.0 1252.09  15
  -3  -8   3 19413.6 1285.22   8
  -3   8   3 22296.0 1647.20   2
  -3  -8   3 19272.6 1546.91  12
   3   8  -3 18093.3 1521.02  11
   3   8  -2 61745.5 2347.69   1
   3   8  -2 65444.0 2845.45  11
   3   8  -2 67114.5 2263.70  15
  -3   8   2 69179.2 2845.59   2
  -3  -8   2 66295.0 2339.01   8
   3  -8  -2 65107.4 2690.31  20
  -3  -8   2 66900.9 2773.53  12
  -3   8   1 3591.37 685.149   2
   3  -8  -1 3352.08 628.482  20
   3   8  -1 4945.64 657.544   1
  -3  -8   1 3410.30 664.162  12
   3   8  -1 4387.69 755.470  11
  -3   8   0 28040.6 1775.83   2
   3   8   0 30300.3 1935.25  11
   3   8   0 24407.0 1376.69   1
   3  -8   0 26875.8 1662.13  20
  -3  -8   0 30362.6 1778.03  12
   3  -8   1 43255.2 1827.89  10
   3   8   1 42310.1 1765.16  15
   3   8   1 45312.4 2389.96  11
  -3   8  -1 41289.4 2158.74   2
   3  -8   1 39626.2 1973.82  20
  -3  -8  -1 45266.8 2107.99  12
  -3  -8  -1 41059.9 1951.08  10
   3   8   2 23779.9 1341.58  15
   3  -8   2 23730.6 1390.84  19
  -3  -8  -2 24181.6 1432.83   8
  -3   8  -2 23462.0 1632.30   2
   3  -8   2 24435.2 1509.80  20
  -3  -8  -2 22494.7 1452.37  12
   3   8   2 25900.1 1841.16  11
   3  -8   2 24635.8 1470.46  18
  -3  -8  -2 24162.1 1520.70  10
  -3  -8  -3 86654.6 2738.01   8
   3  -8   3 86661.0 2779.68  18
  -3   8  -3 83838.1 2611.03  16
  -3  -8  -3 82169.2 2889.98   6
   3   8   3 87987.0 2566.57  15
  -3   8  -3 86984.4 3152.66   2
   3  -8   3 88061.9 2728.14  19
  -3  -8  -3 88521.5 3156.79  20
   3   8   3 84870.3 3397.50  11
  -3  -8  -4 4074.46 597.564  17
  -3   8  -4 2900.09 568.307  16
  -3   8  -4 2355.34 565.214   2
   3   8   4 2920.91 487.954  15
  -3  -8  -4 4136.60 727.857   6
   3  -8   4 3178.81 557.869  19
  -3  -8  -4 2424.38 484.601   8
   3   8   4 2556.87 697.729  11
  -3  -8  -4 2395.55 547.053  20
   3  -8   4 2682.36 520.741  18
  -3  -8  -5 29657.6 1597.11  17
  -3  -8  -5 29670.0 1846.01  20
  -3   8  -5 29215.6 1658.43  16
  -3  -8  -5 30922.8 1848.42   6
  -3   8  -5 28613.7 1863.53   2
  -3  -8  -5 29139.1 1645.46   8
   3  -8   5 26487.2 1589.10  19
   3   8   5 31534.7 2180.08  11
   3  -8   5 28477.2 1678.09  18
  -3  -8  -6 36515.7 1785.67  17
  -3  -8  -6 39314.3 2173.00   6
  -3   8  -6 35296.9 1930.59  16
  -3  -8  -6 33443.7 1803.66   8
  -3  -8  -6 34796.7 2330.89   3
  -3   8  -6 36788.4 1752.95   4
  -3   8  -6 35076.2 2087.51   2
   3  -8   6 35914.2 1917.25  18
   3   8   6 36832.9 2455.17  11
  -3  -8  -7 17774.8 1301.79  17
   3  -8   7 16194.4 1230.10  10
  -3  -8  -7 17790.3 1503.84   6
  -3  -8  -7 15999.3 1628.87   3
  -3   8  -7 16960.4 1366.31  16
   3   8   7 15632.0 1634.48  11
  -3   8  -7 14933.6 1186.41   4
  -3   8  -7 16847.0 1460.42   2
   3  -8   7 16853.5 1345.75  18
   3  -8   8 51152.2 2124.08  10
  -3  -8  -8 54187.7 2594.22   6
  -3   8  -8 52322.8 2404.65  16
  -3   8  -8 48622.6 2137.12   4
   3  -8   8 54080.4 2403.36  18
  -3  -8  -8 50234.8 2193.76  17
   3  -8   9 1924.66 517.194  10
  -3  -8  -9 1112.29 429.993   6
  -3  -8  -9 1785.41 485.036  17
  -3   8  -9 1710.56 556.944  16
  -3   8  -9 1085.23 411.068   4
   3  -8   9 1258.67 450.859  18
   3  -8  10 101789. 3199.09  18
  -3   8 -10 105343. 3398.97  16
  -3   8 -10 97306.3 3036.49   4
  -3  -8 -10 99091.4 3089.07  17
  -3  -8 -10 99814.9 3466.94   6
  -3  -8 -11 2596.44 548.249  17
  -3   8 -11 4058.90 734.014  16
  -3  -8 -11 1948.88 588.472   6
  -3   8 -11 3590.63 627.600   4
   3  -8  11 3013.24 592.814  18
  -3   8 -12 8477.45 899.148  16
  -3   8 -12 10923.5 957.013   4
   3  -8  12 9940.54 901.454  18
  -3   8 -12 9313.44 762.236   9
  -3  -8 -12 10137.3 934.246  17
  -3  -8 -13 4886.36 612.508  17
  -3   8 -13 4732.68 645.750  16
  -3   8 -13 5140.30 611.245   4
   3  -8  13 4388.10 523.656  18
  -3  -8 -14 4228.61 500.318  17
  -3   8 -14 4419.14 537.258  16
  -3   8 -14 4431.99 494.588   4
   3   9 -15 2335.06 376.852  16
  -3  -9  15 2353.79 308.725   8
   3   9 -14 24044.3 1013.41   9
  -3  -9  14 27651.2 1244.51   8
   3   9 -14 26926.0 1388.64  16
   3  -9 -14 26647.4 1235.60  17
   3   9 -13 13531.2 892.432   9
   3   9 -13 12825.5 1085.95  16
  -3  -9  13 12675.7 968.130   8
   3  -9 -13 13929.2 990.386  14
   3  -9 -13 13554.3 1002.85  17
   3   9 -12 18608.9 1374.80  16
   3  -9 -12 18217.0 1252.87  14
   3   9 -12 17600.0 1272.33   4
  -3  -9  12 18915.1 1291.64   8
   3   9 -12 17378.6 1089.97   9
   3  -9 -12 18990.0 1274.91  17
   3  -9 -11 14776.9 1202.23  17
   3   9 -11 15825.2 1341.74  16
   3   9 -11 13715.6 1046.29   9
   3  -9 -11 10752.7 1008.15  14
   3   9 -11 14475.6 1228.24   4
  -3  -9  11 15491.3 1241.89   8
   3   9 -10 1361.96 506.363  16
   3   9 -10 1113.46 354.465   9
   3  -9 -10 1529.43 519.010  17
   3  -9 -10 819.231 394.610  14
   3   9 -10 622.599 396.180   4
   3  -9  -9 8074.85 963.795  17
   3   9  -9 7147.95 934.391  16
   3   9  -9 6223.37 864.617   4
   3  -9  -9 5963.37 822.505  14
   3  -9  -8 31165.1 1870.43  17
   3   9  -8 34534.8 1664.74  15
   3  -9  -8 32056.9 1849.14  14
   3   9  -8 33830.8 1893.69   4
   3   9  -8 33712.1 1909.86  16
   3  -9  -7 814.594 568.312  17
   3   9  -7 117.999 273.239  16
   3   9  -7 283.625 351.115  15
  -3  -9   7-238.281 257.109  12
   3  -9  -7 103.700 336.984  14
  -3  -9   7-268.798 271.231   8
   3   9  -7 105.030 395.572   4
  -3  -9   6 138856. 4629.91  12
   3   9  -6 141209. 3507.28  15
   3  -9  -6 142096. 3820.85  14
   3  -9  -6 138741. 3913.38  17
   3   9  -6 136549. 3681.73   4
  -3  -9   6 140843. 3782.07   8
   3  -9  -6 154380. 4843.92  20
  -3  -9   5 36.1959 196.745  10
  -3   9   5 734.299 424.916   2
   3  -9  -5 36.1854 265.910  20
   3   9  -5 58.8295 282.768  15
   3  -9  -5 466.221 394.367  17
   3  -9  -5 74.6027 210.876  14
  -3  -9   5 455.767 276.751   8
  -3  -9   5 744.448 470.682  12
   3   9  -5 5.47645 266.450  11
   3  -9  -4 207666. 3983.74  10
  -3   9   4 222314. 5635.90   2
   3   9  -4 201029. 4210.08  15
   3  -9  -4 189377. 4292.47  14
   3   9  -4 210635. 5592.44  11
  -3  -9   4 213589. 4508.34   8
   3  -9  -4 200038. 5325.77  20
  -3  -9   4 210978. 5464.13  12
  -3  -9   4 191288. 4277.73  10
  -3  -9   3 397.538 357.042  10
   3  -9  -3 641.228 292.075  10
  -3   9   3-300.209 296.402   2
   3   9  -3-171.107 204.386  15
   3  -9  -3 1119.22 396.905  14
  -3  -9   3 157.890 307.722   8
   3  -9  -3 301.261 343.827  20
  -3  -9   3 487.472 319.305  12
   3   9  -3-127.324 348.745  11
   3   9  -3 892.288 299.445   1
   3   9  -2 82849.1 2851.23   1
   3   9  -2 73922.4 2534.39  15
  -3   9   2 83202.8 3316.83   2
   3  -9  -2 72925.1 2585.46  14
   3  -9  -2 78108.7 3136.85  20
   3  -9  -2 79978.5 2726.33  18
  -3  -9   2 75171.5 2626.27   8
  -3  -9   2 79255.1 3207.44  12
   3  -9  -2 80329.6 2515.60  10
   3   9  -2 82529.9 3425.94  11
  -3  -9   2 72542.4 2677.59  10
  -3  -9   1 367.575 305.170  10
   3  -9  -1-141.624 307.070  10
  -3   9   1 267.965 345.294   2
   3   9  -1 498.408 246.827  15
   3  -9  -1 75.1214 174.250  14
  -3  -9   1-150.148 326.677   8
   3  -9  -1 256.623 284.061  20
  -3  -9   1-382.998 304.306  12
   3  -9  -1 799.649 341.312  18
   3   9  -1-74.9595 377.357  11
  -3  -9   0 366.792 315.167  10
   3  -9   0 1190.19 402.940  10
   3   9   0 1602.17 507.325  11
  -3   9   0 976.163 455.210   2
   3  -9   0 1262.54 475.885  18
   3  -9   0 1165.69 359.644  14
  -3  -9   0 475.352 312.745   8
   3  -9   0 1132.46 377.256  20
  -3  -9   0 783.843 347.926  12
   3   9   0-70.9807 183.433  15
  -3  -9  -1 490.361 299.447  10
   3  -9   1 516.464 293.273  10
  -3   9  -1 273.644 356.617   2
  -3   9  -1 194.869 198.206  16
   3   9   1 970.202 315.036  15
  -3  -9  -1-796.593 356.231  12
   3  -9   1 1256.35 352.544  14
  -3  -9  -1 195.578 264.589   8
   3  -9   1 303.897 251.691  20
   3   9   1 269.487 375.960  11
   3  -9   1-122.753 246.541  18
   3  -9   2 110038. 3123.11  10
   3   9   2 108532. 3996.31  11
  -3   9  -2 107625. 2966.87  16
   3   9   2 104028. 2923.57  15
  -3  -9  -2 104385. 3089.16   8
  -3   9  -2 109801. 3728.40   2
   3  -9   2 108052. 3261.26  18
   3   9   3 544.818 366.801  15
   3  -9   3 549.642 321.477  10
  -3   9  -3 527.393 357.402  16
  -3   9  -3 398.188 339.557   2
  -3  -9  -3-127.177 344.743   6
  -3  -9  -3 251.207 319.570   8
   3  -9   3-193.225 289.931  18
  -3  -9  -3 18.2602 242.139  20
   3   9   3 134.708 353.338  11
  -3  -9  -4 164521. 3742.43  17
   3  -9   4 159366. 3840.25  10
   3   9   4 167407. 5157.43  11
  -3  -9  -4 162414. 4342.30   6
   3   9   4 153360. 3530.47  15
  -3  -9  -4 161258. 3906.78   8
  -3   9  -4 159250. 4534.58   2
  -3  -9  -4 157917. 4566.23  20
  -3   9  -4 158450. 3826.16  16
   3  -9   4 157955. 4058.01  18
  -3  -9  -5 385.823 325.300  17
  -3   9  -5 135.909 414.078  16
   3  -9   5 376.719 402.973  10
  -3  -9  -5 365.306 322.441   6
  -3  -9  -5-279.070 497.318   3
   3   9   5 302.720 348.804  11
  -3   9  -5 394.747 362.118   2
   3  -9   5 274.748 358.323  18
  -3  -9  -5 445.738 479.907   8
  -3  -9  -5-161.420 309.696  20
  -3  -9  -6 2323.96 565.250  17
   3  -9   6 2019.25 566.511  10
  -3   9  -6 1493.69 521.028  16
  -3  -9  -6 1418.15 558.252   6
  -3  -9  -6 2876.93 759.081   3
  -3   9  -6 2781.74 555.240   2
  -3  -9  -6 1926.40 501.793   8
   3   9   6 1988.72 635.860  11
   3  -9   6 1758.00 473.327  18
  -3  -9  -7 10315.7 991.157  17
  -3  -9  -7 10229.1 1156.69   6
   3  -9   7 10904.0 1024.10  10
  -3   9  -7 9587.39 1045.65  16
  -3   9  -7 11835.8 1024.74   4
   3  -9   7 9867.02 1072.63  18
  -3  -9  -8 174.044 249.426  17
   3  -9   8 163.804 244.377  10
  -3   9  -8 690.153 514.480  16
  -3  -9  -8 59.7944 408.471   6
  -3   9  -8 86.3069 233.862   4
   3  -9   8-118.228 325.721  18
  -3  -9  -9 9875.47 1141.46   6
  -3   9  -9 8765.50 1024.46  16
   3  -9   9 7281.35 781.568  10
  -3   9  -9 8441.70 885.778   4
   3  -9   9 7879.17 950.252  18
  -3  -9  -9 8854.81 948.886  17
  -3   9 -10 52462.3 2301.68  16
  -3   9 -10 52980.1 2089.55   4
   3  -9  10 47206.4 2132.53  18
  -3  -9 -10 53172.8 2433.09   6
  -3  -9 -10 53057.2 2149.53  17
  -3   9 -11 15622.3 1217.06  16
   3  -9  11 15702.6 1155.73  18
  -3   9 -11 13762.3 1020.29   4
  -3  -9 -11 14287.0 1204.06   6
  -3  -9 -11 15595.5 1127.00  17
   3  -9  12 77653.5 2271.45  18
  -3   9 -12 84163.1 2542.34  16
  -3   9 -12 79634.3 2235.03   4
  -3  -9 -12 77631.0 2295.57  17
  -3   9 -13 10145.9 807.402  16
  -3   9 -13 11391.2 762.983   4
   3  -9  13 9435.74 667.850  18
  -3  -9 -13 10570.0 765.052  17
  -3   9 -14 25610.3 1021.04  16
   3 -10 -14 1033.23 254.646  17
   3  10 -14 609.018 248.398  16
  -3 -10  14 643.803 216.501   8
   3  10 -13 10275.5 855.523  16
  -3 -10  13 10979.4 824.725   8
   3 -10 -13 13151.9 882.301  17
   3 -10 -12 2856.50 500.687  17
   3  10 -12 2760.26 512.679  16
   3 -10 -12 2793.18 439.025  14
  -3 -10  12 3159.58 533.051   8
   3 -10 -11 8912.06 844.155  14
  -3 -10  11 9163.05 911.245   8
   3  10 -11 8356.39 918.461  16
   3 -10 -11 9035.15 900.089  17
   3 -10 -10 37991.3 1892.16  17
   3  10 -10 35790.0 1890.76  16
   3 -10 -10 37002.3 1772.32  14
  -3 -10  10 37332.0 1887.18   8
   3  10  -9 1679.08 484.713  16
   3 -10  -9 1624.76 458.971  14
  -3 -10   9 1113.36 444.515   8
   3 -10  -9 1416.96 515.421  17
   3 -10  -8 70896.6 2747.42  17
   3  10  -8 71983.9 2671.85  16
   3  10  -8 68980.9 2352.44  15
   3 -10  -8 71793.2 2633.87  14
  -3 -10   8 75517.9 2819.71   8
   3 -10  -7 24952.9 1694.31  17
   3  10  -7 21904.8 1395.62  15
   3 -10  -7 22375.4 1491.09  14
  -3 -10   7 25333.8 1671.68   8
   3 -10  -6 8217.92 1007.94  17
   3  10  -6 8008.21 897.339  15
   3 -10  -6 8625.52 938.409  14
  -3 -10   6 8700.57 994.135   8
  -3 -10   6 8112.14 909.332  10
   3 -10  -5 125377. 3501.09  14
   3 -10  -5 126060. 3815.47  17
   3  10  -5 123029. 3405.19  15
  -3  10   5 132151. 4578.77   2
  -3 -10   5 126067. 3624.56   8
   3 -10  -5 128952. 4517.19  20
  -3 -10   5 119305. 4359.86  12
  -3 -10   5 112274. 3330.08  10
  -3 -10   4 5108.52 793.639  10
  -3  10   4 3904.14 797.355   2
   3  10  -4 4986.46 734.345  15
   3 -10  -4 3176.61 718.040  20
   3 -10  -4 4355.54 769.771  14
  -3 -10   4 3040.58 679.929   8
  -3 -10   4 3145.68 750.082  12
   3 -10  -4 3815.11 657.695  10
   3  10  -4 4340.81 891.257  11
   3 -10  -3 108711. 3058.66  10
   3  10  -3 102450. 4052.30  11
   3  10  -3 106572. 3171.67  15
  -3  10   3 112282. 4112.51   2
   3 -10  -3 104647. 3168.62  14
  -3 -10   3 102244. 3237.61   8
   3 -10  -3 113658. 4098.17  20
  -3 -10   3 107071. 3992.87  12
  -3 -10   3 105299. 3353.70  10
   3 -10  -2 35495.3 1787.70  10
   3  10  -2 35003.6 1811.49  15
   3 -10  -2 29767.7 1665.15  14
   3  10  -2 31982.2 2252.79  11
  -3  10   2 32876.5 2220.31   2
  -3 -10   2 29680.3 2077.40  12
  -3 -10   2 30466.9 1796.41   8
   3 -10  -2 32171.4 2147.24  20
  -3 -10   2 30904.7 1889.74  10
  -3 -10   1 5996.95 940.230  12
  -3 -10   1 4472.92 878.230  10
   3 -10  -1 5976.45 842.368  10
  -3  10   1 5445.44 928.880   2
   3 -10  -1 5272.20 712.350  14
   3 -10  -1 6317.54 934.802  18
  -3 -10   1 6158.60 912.692   8
   3 -10  -1 6527.31 977.098  20
   3  10  -1 5089.49 725.483  15
   3  10  -1 6556.12 1066.61  11
   3 -10   0 10688.0 1162.48  20
   3  10   0 11764.4 1115.97  15
   3 -10   0 9434.61 942.324  14
  -3 -10   0 10841.7 1123.47   8
   3 -10   0 11567.9 1209.23  18
  -3  10   0 13009.5 1373.12   2
   3  10   0 9561.93 1236.94  11
  -3 -10   0 10335.4 1192.24  12
   3 -10   0 11649.5 1144.96  10
  -3 -10   0 9488.22 1063.77  10
   3 -10   1 4763.98 801.933  20
   3 -10   1 4389.93 686.439  10
  -3  10  -1 3550.61 761.936   2
   3  10   1 4129.98 720.999  15
   3  10   1 3355.92 753.234  11
  -3 -10  -1 3822.79 740.061   8
   3 -10   1 4025.15 780.586  18
  -3 -10  -1 3958.15 731.343  10
   3 -10   2 33068.5 1785.01  10
  -3  10  -2 33298.3 1703.59  16
   3  10   2 33149.0 1733.93  15
   3  10   2 33620.6 2341.97  11
  -3 -10  -2 31005.3 1776.08   8
  -3  10  -2 32298.8 2102.68   2
  -3 -10  -2 33867.7 2221.38  20
  -3 -10  -2 32678.0 2006.58   6
   3 -10   2 34212.4 1958.58  18
   3 -10   3 102235. 3153.32  10
  -3  10  -3 101861. 3037.22  16
  -3 -10  -3 102762. 3532.79   6
  -3 -10  -3 107058. 3212.97   8
   3  10   3 117342. 4410.22  11
   3  10   3 102308. 2968.59  15
  -3  10  -3 107491. 3825.80   2
  -3 -10  -3 106201. 3910.59  20
   3 -10   3 104987. 3423.97  18
  -3 -10  -4 30551.6 1635.37  17
   3 -10   4 32507.2 1794.80  10
  -3  10  -4 28910.1 1694.23  16
  -3 -10  -4 31060.1 1970.26   6
   3  10   4 28842.6 1552.71  15
   3  10   4 30644.5 2281.81  11
  -3 -10  -4 30756.3 1748.58   8
  -3  10  -4 27189.0 1895.10   2
  -3 -10  -4 31235.0 2125.74  20
   3 -10   4 30858.5 1872.91  18
   3 -10   5 67527.5 2579.41  10
  -3  10  -5 66119.4 2582.79  16
  -3 -10  -5 69978.4 2926.47   6
  -3 -10  -5 67571.0 2541.06   8
  -3 -10  -5 69681.1 2494.55  17
   3 -10   5 71633.8 2856.95  18
  -3 -10  -6 12222.1 1057.39  17
   3 -10   6 10751.5 1025.15  10
  -3  10  -6 11071.0 1082.02  16
  -3 -10  -6 11084.4 1181.24   6
   3 -10   6 12398.3 1206.61  18
  -3 -10  -7 10947.6 1005.46  17
   3 -10   7 9769.84 956.604  10
  -3 -10  -7 11084.6 1160.47   6
  -3  10  -7 10588.5 1090.16  16
   3 -10   7 9619.30 1078.54  18
   3 -10   8 63955.7 2293.79  10
  -3 -10  -8 66084.3 2750.30   6
  -3  10  -8 59615.1 2468.47  16
  -3  10  -8 59519.9 2077.73   4
   3 -10   8 64707.3 2599.39  18
  -3 -10  -8 62523.0 2314.66  17
   3 -10   9 22186.5 1263.21  10
  -3  10  -9 21436.6 1458.02  16
  -3 -10  -9 20863.4 1307.00  17
   3 -10   9 20412.0 1438.48  18
  -3 -10  -9 18986.1 1462.79   6
  -3  10  -9 20997.7 1235.09   4
  -3 -10 -10 34868.6 1828.02   6
  -3  10 -10 38177.3 1834.56  16
  -3  10 -10 38306.5 1574.84   4
   3 -10  10 38436.5 1808.53  18
  -3 -10 -10 36729.8 1643.91  17
  -3  10 -11 42862.6 1817.03  16
  -3  10 -11 40858.0 1509.41   4
   3 -10  11 39308.8 1670.56  18
  -3 -10 -11 41652.2 1626.19  17
  -3 -10 -12 674.723 228.469  17
  -3  10 -12 1218.79 368.835  16
  -3  10 -12 754.961 219.810   4
   3 -10  12 431.253 246.360  18
  -3  10 -13 25780.9 1079.47  16
   3 -11 -13 611.668 216.595  17
  -3 -11  13 682.207 223.736   8
   3  11 -12 1847.26 355.757  16
  -3 -11  12 2720.79 439.281   8
   3 -11 -12 2987.61 463.829  17
  -3 -11  11 38334.6 1646.32   8
   3  11 -11 38090.9 1606.41  16
   3 -11 -11 37501.5 1607.59  17
   3 -11 -10 26829.0 1477.90  17
   3  11 -10 25561.8 1408.47  16
   3 -11 -10 26400.3 1285.49  14
  -3 -11  10 28697.6 1516.50   8
   3  11  -9 73103.7 2432.07  16
   3 -11  -9 71352.8 2267.43  14
   3  11  -9 69335.6 2070.41  15
  -3 -11   9 74649.7 2598.44   8
   3 -11  -9 71948.1 2560.85  17
   3 -11  -8 16987.7 1331.15  17
  -3 -11   8 17988.5 1355.85   8
   3 -11  -8 15070.0 1105.91  14
   3 -11  -7 58924.8 2495.64  17
   3  11  -7 57035.5 2205.37  15
   3 -11  -7 60137.5 2239.18  14
  -3 -11   7 63365.8 2535.83   8
   3 -11  -6 230.145 331.531  17
   3  11  -6 346.881 290.244  15
   3 -11  -6 1417.43 482.216  14
  -3 -11   6 357.626 313.214   8
  -3 -11   6 219.665 279.300  10
  -3 -11   5 1078.96 394.211  10
   3 -11  -5 289.522 321.196  17
   3  11  -5 451.298 300.940  15
  -3 -11   5 998.499 403.979   8
   3  11  -4 1954.02 537.701  15
  -3 -11   4 930.271 397.141  10
   3 -11  -4 1765.62 462.714  10
   3 -11  -4 1662.07 580.456  17
  -3 -11   4 1464.55 508.076   8
   3 -11  -3 78597.0 2665.66  10
   3  11  -3 77788.6 2758.82  15
  -3 -11   3 78596.8 2844.12   8
  -3 -11   3 75881.3 2916.41  10
  -3 -11   2 3949.84 752.839  10
   3  11  -2 2924.04 564.606  15
  -3 -11   2 3042.91 632.573   8
   3 -11  -2 4333.82 674.258  10
   3 -11  -1 42778.4 2035.73  10
   3  11  -1 44126.1 2069.13  15
  -3 -11   1 41324.9 2042.45   8
  -3 -11   1 41355.0 2189.86  10
   3 -11   0 20631.7 1422.06  10
   3 -11   0 18942.5 1477.14  18
   3  11   0 19429.7 1391.03  15
  -3 -11   0 18620.0 1392.27   8
  -3 -11   0 15444.0 1386.69  10
   3 -11   1 55407.1 2328.95  10
   3  11   1 51081.5 2178.74  15
  -3 -11  -1 53655.7 2293.64   8
   3 -11   1 51671.8 2425.94  18
   3 -11   2 27843.7 1657.97  10
  -3 -11  -2 27721.2 1874.87   6
   3  11   2 26496.4 1564.01  15
  -3 -11  -2 25316.0 1586.98   8
   3 -11   2 26224.8 1747.61  18
   3 -11   3 21972.3 1482.61  10
  -3 -11  -3 23674.2 1729.06   6
   3  11   3 20874.6 1347.04  15
  -3 -11  -3 22419.3 1461.71   8
   3 -11   3 22380.4 1638.33  18
  -3  11  -3 22563.0 1404.33  16
  -3 -11  -4 8615.97 866.471  17
   3 -11   4 9669.83 1019.84  10
  -3  11  -4 8711.09 928.949  16
  -3 -11  -4 8893.52 1090.13   6
  -3 -11  -4 8588.11 919.180   8
   3  11   4 8724.58 871.834  15
   3 -11   4 11039.7 1154.23  18
  -3 -11  -5 22199.6 1380.51  17
   3 -11   5 22296.6 1467.62  10
  -3  11  -5 20550.8 1415.43  16
  -3 -11  -5 21564.1 1614.78   6
  -3 -11  -5 23015.4 1422.98   8
   3 -11   5 24652.7 1686.05  18
   3 -11   6 18938.1 1325.90  10
  -3 -11  -6 19647.5 1280.44  17
  -3  11  -6 18674.1 1356.62  16
  -3 -11  -6 19917.6 1542.42   6
   3 -11   6 17161.7 1387.56  18
  -3  11  -7 42054.9 1969.13  16
  -3 -11  -7 48930.6 2311.17   6
   3 -11   7 42654.5 1864.02  10
   3 -11   7 46646.1 2203.24  18
  -3 -11  -7 47682.1 1917.21  17
  -3 -11  -8 4650.85 612.378  17
  -3  11  -8 4436.32 682.984  16
  -3 -11  -8 4182.44 715.359   6
   3 -11   8 4369.25 578.796  10
   3 -11   8 3752.94 671.350  18
   3 -11   9 121288. 2675.79  10
  -3 -11  -9 123575. 3333.75   6
  -3  11  -9 125440. 3179.94  16
   3 -11   9 123031. 3210.51  18
  -3 -11  -9 127848. 2876.23  17
  -3 -11 -10 600.360 195.856  17
  -3  11 -10 442.877 265.800  16
  -3 -11 -10 281.600 291.612   6
   3 -11  10 543.558 294.372  18
   3 -11  11 11897.9 663.472   8
   3 -11  11 10119.2 752.775  18
  -3 -11 -11 11161.2 705.410  17
  -3  11 -12 5313.27 513.687  16
  -3 -12  12 20670.8 898.841   8
   3 -12 -12 17492.8 799.187  17
   3 -12 -11 3280.03 444.739  17
  -3 -12  11 2756.70 431.203   8
  -3 -12  10 29533.7 1378.86   8
   3 -12 -10 29647.1 1373.32  17
   3 -12  -9 3905.37 576.630  17
   3  12  -9 4171.15 477.969  15
  -3 -12   9 5514.44 693.391   8
   3 -12  -8 23730.1 1430.43  17
   3  12  -8 21848.5 1191.72  15
  -3 -12   8 22862.9 1372.17   8
   3 -12  -7 48516.8 2134.43  17
  -3 -12   7 46785.0 2048.07   8
   3  12  -7 45774.6 1868.88  15
   3  12  -6 401.288 294.606  15
  -3 -12   6 1007.09 373.210   8
   3 -12  -6 757.544 454.147  17
   3  12  -5 26888.4 1559.01  15
  -3 -12   5 26413.0 1606.64   8
   3 -12  -5 27588.1 1729.00  17
   3 -12  -4 22457.8 1595.14  17
   3 -12  -4 24165.9 1451.46  10
   3  12  -4 26420.8 1573.15  15
  -3 -12   4 25688.9 1592.55   8
   3 -12  -3 5633.15 838.147  17
   3  12  -3 5155.53 742.355  15
   3 -12  -3 5010.86 710.091  10
  -3 -12   3 5260.27 733.348   8
  -3  12   3 5050.71 637.185  15
  -3 -12   3 4029.69 707.932  10
   3 -12  -2 93287.3 2922.90  10
   3  12  -2 95057.0 3011.95  15
  -3 -12   2 89533.3 2931.27   8
   3  12  -1 14768.6 1195.64  15
   3 -12  -1 15156.6 1217.20  10
  -3 -12   1 13512.1 1153.15   8
   3 -12   0 44912.7 2068.59  10
   3  12   0 45419.8 2063.47  15
  -3 -12   0 41492.8 1976.50   8
  -3 -12  -1 3246.89 755.507   6
   3  12   1 3068.03 610.018  15
   3 -12   1 2341.72 535.284  10
  -3 -12  -1 1831.86 496.416   8
   3 -12   2 32587.3 1784.50  10
   3  12   2 33530.2 1712.56  15
  -3 -12  -2 34552.2 1760.22   8
   3 -12   2 31858.7 1882.47  18
  -3 -12  -2 32474.4 1967.68   6
  -3 -12  -3 28690.4 1838.17   6
   3  12   3 31755.9 1606.02  15
  -3 -12  -3 28444.6 1547.42   8
   3 -12   3 32808.4 1919.12  18
   3 -12   3 31015.8 1700.20  10
   3 -12   4-38.1753 316.528  10
  -3  12  -4 740.649 307.012  16
  -3 -12  -4 259.174 403.637   6
   3  12   4 124.208 273.078  15
  -3 -12  -4 105.611 214.570   8
   3 -12   4 863.083 458.489  18
  -3  12  -5 10536.8 930.205  16
  -3 -12  -5 8382.45 984.548   6
   3 -12   5 10964.2 1107.63  18
  -3 -12  -5 9832.99 839.137  17
  -3 -12  -6 2204.51 403.991  17
   3 -12   6 1712.15 448.244  10
  -3  12  -6 1466.75 434.115  16
  -3 -12  -6 1288.68 498.546   6
   3 -12   6 1875.25 529.737  18
  -3 -12  -7 16838.7 1273.07   6
  -3  12  -7 14431.7 1051.26  16
   3 -12   7 17565.3 1128.64  10
   3 -12   7 15465.9 1205.82  18
  -3 -12  -7 16946.1 1021.88  17
   3 -12   8 27392.3 1277.48  10
  -3 -12  -8 28186.6 1540.20   6
  -3  12  -8 29677.2 1440.32  16
  -3  12  -8 28729.0 1294.93  15
   3 -12   8 25953.9 1453.29  18
  -3 -12  -8 28838.2 1247.93  17
  -3  12  -9 1937.25 314.773  15
  -3 -12  -9 1451.40 299.164  17
   3 -12   9 1672.04 279.758  10
  -3  12  -9 2133.60 421.525  16
  -3 -12  -9 1602.72 399.196   6
   3 -12   9 1502.28 381.622  18
  -3 -12 -10 3248.41 426.918   6
  -3  12 -10 4270.97 494.956  16
   3 -12  10 3873.92 487.885  18
   3 -13 -10 3033.58 375.888  17
  -3 -13  10 2955.89 379.825   8
   3 -13  -9 2025.01 390.156  17
  -3 -13   9 1390.47 314.308   8
   3 -13  -8 4043.93 532.226  17
   3  13  -8 3801.67 457.304  15
  -3 -13   8 3365.64 499.151   8
   3 -13  -7 3063.92 545.477  17
   3  13  -7 3743.84 516.686  15
  -3 -13   7 2731.69 493.278   8
   3 -13  -6 44515.9 1914.34  17
   3  13  -6 43462.0 1735.44  15
  -3 -13   6 41096.5 1755.09   8
   3 -13  -5 340.485 345.556  17
   3  13  -5 255.399 295.495  15
  -3 -13   5 656.625 324.681   8
   3 -13  -4 23441.4 1511.21  17
   3  13  -4 23777.4 1413.48  15
  -3 -13   4 20786.7 1318.01   8
   3 -13  -4 20334.3 1245.53  10
   3 -13  -3 5314.44 710.296  10
   3 -13  -3 4979.47 778.285  17
   3  13  -3 5827.31 750.681  15
  -3 -13   3 5001.25 698.727   8
   3 -13  -2 4015.90 646.288  10
   3 -13  -2 4372.12 716.559  17
   3  13  -2 2905.82 558.730  15
  -3  13   2 3237.49 503.106  15
  -3 -13   2 3180.36 549.623   8
  -3  13   1 5370.03 666.084  15
  -3 -13   1 4279.86 736.340   6
   3  13  -1 3122.61 577.213  15
  -3 -13   1 6542.11 767.648   8
   3 -13  -1 5297.45 771.703  10
   3 -13   0 11048.8 997.741  10
   3  13   0 9416.19 917.427  15
  -3  13   0 10333.7 929.204  15
  -3 -13   0 7218.76 924.224   6
  -3 -13   0 10650.7 937.831   8
   3 -13   1-48.8862 362.095  10
  -3 -13  -1-233.021 424.958   6
   3  13   1 182.556 250.544  15
  -3 -13  -1-123.032 239.459   8
  -3 -13  -2 64317.8 2595.73   6
   3  13   2 66218.2 2230.61  15
  -3 -13  -2 63838.9 2114.57   8
   3 -13   2 69030.9 2439.01  10
  -3 -13  -3 578.718 394.268   6
   3  13   3-155.360 237.308  15
   3 -13   3 221.300 377.037  10
   3 -13   4 89527.5 2668.67  10
  -3 -13  -4 91788.2 2951.14   6
   3  13   4 89428.4 2255.52  15
   3 -13   5 3489.43 558.271  10
  -3 -13  -5 3733.94 630.377   6
   3 -13   6 54347.1 1882.69  10
  -3  13  -6 51744.6 1665.62  16
  -3 -13  -6 51789.0 2056.32   6
  -3  13  -6 53935.6 1837.14  15
   3 -13   7 1138.45 306.461  10
  -3 -13  -7 1514.24 408.512   6
  -3  13  -7 1276.21 318.513  15
  -3  13  -7 661.181 247.064  16
  -3  13  -8 10315.1 682.120  16
  -3  13  -8 11168.5 685.857  15
  -3 -13  -8 10284.4 784.888   6
   3 -13   8 9326.15 638.903  10
   3 -14  -8 21124.6 951.853  17
  -3 -14   8 21528.5 916.245   8
   3 -14  -7 48891.0 1585.24  17
   3  14  -7 49254.5 1430.33  15
  -3 -14   7 49266.9 1508.71   8
   3 -14  -6 8912.06 754.584  17
  -3 -14   6 7691.09 653.120   6
  -3 -14   6 9429.47 718.769   8
   3  14  -6 9179.46 711.377  15
   3 -14  -5 17030.8 1077.07  17
  -3 -14   5 17039.0 1055.28   6
   3  14  -5 18051.2 1039.96  15
  -3 -14   5 17141.7 986.114   8
   3 -14  -4 1098.39 376.881  17
  -3 -14   4 679.863 317.360   6
   3  14  -4 955.505 351.079  15
  -3 -14   4 951.657 296.302   8
   3 -14  -3 28179.6 1479.22  17
  -3 -14   3 24762.6 1399.79   6
   3  14  -3 25989.3 1343.46  15
  -3 -14   3 25377.0 1239.99   8
   3 -14  -3 22863.7 1219.29  10
   3 -14  -2 49209.4 1976.76  17
   3  14  -2 48138.2 1831.00  15
  -3  14   2 45279.9 1491.34  15
  -3 -14   2 46836.3 1677.93   8
  -3 -14   2 48448.7 2003.15   6
   3 -14  -2 46809.6 1809.71  10
   3 -14  -1 2738.51 557.987  17
   3  14  -1 2917.00 493.294  15
  -3 -14   1 2367.90 504.654   6
  -3  14   1 2486.09 422.134  15
  -3 -14   1 2406.47 444.671   8
   3 -14  -1 2766.30 525.775  10
  -3 -14   0 130109. 3327.54   6
   3  14   0 127477. 2901.03  15
   3 -14   0 125644. 3188.55  17
  -3  14   0 125819. 2749.51  15
  -3 -14   0 120670. 2589.53   8
   3 -14   0 128962. 3089.50  10
   3 -14   1 136.829 271.208  10
  -3 -14  -1-207.554 322.223   6
   3  14   1 24.3880 196.013  15
  -3  14  -1 153.360 206.069  15
  -3 -14  -2 40096.7 1818.33   6
   3  14   2 36683.1 1442.35  15
  -3  14  -2 37294.1 1529.21  15
   3 -14   2 40133.5 1700.54  10
   3  14   3 16556.8 895.910  15
  -3  14  -3 18889.6 1083.76  15
  -3 -14  -3 17235.6 1172.09   6
   3 -14   3 18244.8 1123.36  10
  -3 -14  -4 701.273 333.673   6
  -3  14  -4 715.577 300.600  15
   3 -14   4 1209.95 359.385  10
  -3  14  -5 5283.60 555.779  15
  -3 -14  -5 5815.18 656.960   6
   3 -14   5 5461.61 592.319  10
  -3 -14  -6 22896.9 1152.28   6
  -3  14  -6 23738.4 1035.15  15
   3 -14   6 22188.5 1045.50  10
  -3 -14  -7 4182.55 465.828   6
  -3  14  -7 3955.49 391.194  15
   3 -15  -6 38.9475 145.862  17
   3 -15  -5 3851.26 431.234  17
   3  15  -5 3559.46 401.250  15
   3 -15  -4 437.592 232.066  17
  -3 -15   4 291.403 197.327   6
   3  15  -4 331.926 229.238  15
   3 -15  -3 5273.79 548.678  17
  -3 -15   3 5741.08 590.197   6
   3  15  -3 4941.72 513.622  15
   3 -15  -2 776.815 299.222  17
  -3 -15   2 796.259 268.122   6
   3  15  -2 1660.23 345.176  15
   3 -15  -2 841.833 264.689  10
   3 -15  -1 95985.2 2310.25  17
  -3 -15   1 93457.5 2344.23   6
   3  15  -1 94472.9 2128.09  15
  -3  15   1 86510.0 1688.18  15
   3 -15  -1 85123.3 2079.82  10
   3 -15   0 2243.21 422.211  10
   3 -15   0 2345.45 400.860  17
  -3 -15   0 3098.37 497.692   6
   3  15   0 2676.95 378.280  15
  -3  15   0 3087.27 375.860  15
  -3 -15  -1 55977.4 1810.77   6
  -3  15  -1 53878.3 1487.66  15
   3 -15   1 55286.2 1750.31  17
   3  15   1 53790.6 1476.20  15
   3 -15   1 52763.7 1687.81  10
   3 -15   2 650.273 317.335  10
   3 -15   2 900.518 289.092  17
  -3 -15  -2 1236.15 341.280   6
   3  15   2 927.730 203.668  15
  -3  15  -2 825.913 231.771  15
   3 -15   3 214.008 229.095  10
  -3 -15  -3-1.83436 239.859   6
  -3  15  -3 663.630 246.526  15
   3 -15   3 214.411 214.168  17
   3 -15   4 1874.79 329.428  10
  -3  15  -4 1991.97 306.700  15
   3 -15   4 1878.74 316.233  17
  -3 -15  -4 1928.18 347.951   6
  -3  15  -5 41789.5 1117.31  15
   4   0 -17-325.395 194.743   9
   4   0 -17-10.7806 286.370   5
   4   0 -16 33533.7 1854.90   5
   4   0 -16 29794.4 1437.80   9
   4   0 -15-65.2546 321.995   9
   4   0 -15-16.7058 361.185   5
   4   0 -14 169069. 3985.07   9
   4   0 -13 299.678 457.612  16
   4   0 -13 159.095 313.558   9
   4   0 -12 111152. 3549.26  16
   4   0 -12 116406. 3401.22  14
   4   0 -12 115486. 3345.03   9
   4   0 -11-65.6561 333.332  16
   4   0 -11 284.252 322.415   9
   4   0 -11 407.107 297.358  14
   4   0 -10 62369.7 2312.16   9
   4   0 -10 59442.3 2262.81  14
  -4   0  10 56706.6 2505.25  13
   4   0 -10 61506.3 2513.72  16
   4   0  -9-45.0725 253.890   3
  -4   0   8 1913.73 402.070  12
   4   0  -8 3042.81 476.646   1
   4   0  -8 3081.83 617.318   3
   4   0  -7 264.853 179.298   1
  -4   0   7 38.2651 203.412  12
   4   0  -7-208.119 303.803   3
   4   0  -6 1430.62 325.025   1
  -4   0   6 1389.31 357.476  12
   4   0  -5 84.8059 153.955   1
  -4   0   5 33.3131 172.858  12
   4   0  -4 69451.4 1823.07   1
  -4   0   4 69998.5 1256.18   2
  -4   0   4 70615.2 1983.84  12
  -4   0   3 169.604 114.705   2
  -4   0   3 96.1299 231.104  12
   4   0  -3 39.3554 169.375   1
   4   0  -2 162648. 2656.32   1
  -4   0   2 163041. 2049.40   2
  -4   0   2 163039. 2867.98  12
  -4   0   1 244.037 135.949   2
   4   0  -1 25.2081 25.0077  11
   4   0   0 7916.87 375.675  11
  -4   0   0 8632.00 557.806   2
  -4   0  -1-47.0134 138.698   2
   4   0   1 124.518 247.686  13
   4   0   1 34.7558 106.090  11
   4   0   2 81245.9 2250.01  13
  -4   0  -2 77592.6 1924.42   2
   4   0   2 79912.4 1690.20  11
  -4   0  -3-89.1314 160.211   2
   4   0   3 238.063 283.174  13
   4   0   4 236161. 4230.54  13
  -4   0  -4 232286. 3867.84   2
  -4   0  -5 112.097 192.947   2
   4   0   5-218.320 319.495  13
  -4   0  -5 208.089 130.727  12
  -4   0  -6 350074. 5466.30   2
   4   0   6 353293. 5821.29  13
  -4   0  -7-44.9219 202.944   2
   4   0   7 162.112 264.219  13
   4   0   8 72632.7 2992.41  13
   4   0   8 72963.6 2415.02  18
  -4   0  -8 72344.5 2616.69  17
  -4   0  -8 73296.1 2603.46   7
  -4   0  -9 313.880 278.413  17
   4   0   9 134.505 270.391  13
   4   0   9-83.7030 209.524  18
  -4   0  -9 205.788 243.874   7
  -4   0 -10 595.318 508.762  17
   4   0  10 1572.86 545.001  18
   4   0  10 1398.14 540.099  13
  -4   0 -10 1600.68 586.440   7
  -4   0 -11 585.719 456.008  17
   4   0  11-121.313 312.512  18
  -4   0 -11 160.835 327.389   7
  -4   0 -12 61224.6 2693.67   7
   4   0  12 61098.5 2371.92  18
  -4   0 -12 59176.9 2692.96  17
  -4   0 -13-416.805 392.610  17
  -4   0 -13-361.139 415.473   7
   4   0  13-686.959 326.759  18
  -4   0 -14 48177.9 2204.72   7
   4   0  14 47773.5 1823.82  18
  -4   0 -14 48584.0 2229.99  17
  -4   0 -15-232.615 403.279  17
  -4   0 -15-28.5422 261.166   7
  -4   0 -16 32294.7 1110.77   4
   4   1 -18 8897.30 663.685   5
   4   1 -17 483.338 278.946   9
   4  -1 -17 628.422 332.744   5
   4   1 -17 832.316 355.418   5
   4  -1 -16 49637.7 1717.42   9
   4   1 -16 54510.6 2014.73   9
   4  -1 -16 55526.6 2354.11   5
   4   1 -16 56367.1 2397.83   5
   4  -1 -15 39341.0 1739.14   9
   4   1 -15 38074.6 1847.26   9
   4  -1 -15 37648.8 2120.19   5
   4  -1 -14 28816.6 1592.55   9
   4   1 -14 27710.7 1670.01   9
   4  -1 -14 27095.3 1901.24   5
   4   1 -14 27504.3 1775.82  16
   4   1 -13 88221.8 3230.60  16
   4  -1 -13 93397.5 2925.56   9
   4   1 -13 87304.3 3010.15   9
   4  -1 -13 88092.1 3044.99  14
   4   1 -12 8803.74 1077.52  16
   4  -1 -12 9749.43 988.504   9
   4   1 -12 7609.96 954.186   9
   4  -1 -12 9843.06 1049.50  14
   4  -1 -12 8500.46 1031.66  16
  -4  -1  12 7459.14 1030.81  13
   4  -1 -12 7984.04 1182.36   3
   4  -1 -11 3148.93 625.635  16
   4   1 -11 2800.77 682.247  16
   4  -1 -11 3131.00 590.800   9
   4   1 -11 2227.83 556.129   9
   4   1 -11 2986.93 539.877  14
   4  -1 -11 2128.86 540.812  14
   4  -1 -11 3650.15 740.050   3
  -4  -1  11 2090.45 518.318  13
  -4   1  11 2104.83 516.212  13
   4  -1 -10 21990.0 1341.95   9
   4   1 -10 20859.9 1382.97   9
   4   1 -10 20237.3 1302.70  14
   4  -1 -10 20068.6 1368.88  14
   4   1 -10 20368.5 1490.02  16
  -4  -1  10 20166.2 1554.48  13
  -4   1  10 19229.9 1427.73  13
   4  -1 -10 20979.3 1476.45  16
   4  -1 -10 20465.5 1658.81   3
  -4  -1   9 4795.09 665.091  12
   4  -1  -9 4632.65 778.251   3
  -4   1   9 4991.40 692.199  13
   4   1  -8 111473. 3006.77   1
  -4   1   8 112666. 2754.91  12
  -4  -1   8 117585. 3003.73  12
   4  -1  -8 105836. 3377.34   3
   4  -1  -7 12166.1 827.555   1
   4   1  -7 12545.1 961.305   1
   4  -1  -7 14023.6 1169.85   3
  -4   1   7 12314.9 909.098  12
  -4  -1   7 13386.8 992.203  12
   4  -1  -7 13344.5 1145.91  20
   4   1  -6 43137.2 1662.80   1
  -4   1   6 43942.0 1641.90  12
  -4  -1   6 44991.2 1745.76  12
   4  -1  -6 43362.7 1479.39   1
   4  -1  -6 41214.7 1867.27  20
   4  -1  -6 44076.1 1935.37   3
   4   1  -5 29917.9 1314.86   1
  -4   1   5 32167.7 1098.88   2
   4  -1  -5 31561.8 1193.27   1
  -4   1   5 32738.8 1384.19  12
  -4  -1   5 31033.0 1404.21  12
   4  -1  -5 31160.1 1516.22  20
   4  -1  -5 29714.1 1522.28   3
   4  -1  -4 17050.7 852.283   1
   4   1  -4 16998.3 951.503   1
  -4   1   4 15954.0 768.076   2
  -4  -1   4 16201.2 988.407  12
   4  -1  -4 15327.9 1013.93  20
  -4   1   3 20226.9 846.663   2
  -4  -1   3 19246.7 1038.76  12
   4  -1  -3 18977.2 1032.89  20
   4  -1  -3 18378.9 868.396   1
   4   1  -3 18353.6 966.158   1
   4  -1  -2 242135. 3127.83   1
   4   1  -2 234612. 2371.50  11
  -4   1   2 234219. 2892.35   2
   4   1  -2 234222. 3347.42   1
   4  -1  -2 242370. 3377.19  20
  -4  -1   2 235963. 1983.53   2
   4   1  -1 231174. 2408.59  11
  -4  -1   1 233844. 2342.19   2
  -4   1   1 232900. 2951.91   2
  -4  -1   1 238581. 3414.06  12
   4  -1  -1 232372. 3027.83  20
   4   1   0 229314. 2600.54  11
  -4   1   0 231854. 3083.82   2
  -4  -1   0 227159. 2663.79   2
   4  -1   1 15163.9 923.856  13
   4   1   1 14286.4 932.238  13
  -4  -1  -1 15348.9 846.297  12
   4  -1   1 14666.3 529.013  11
  -4   1  -1 14312.7 822.674   2
   4   1   1 14744.5 743.191  11
  -4  -1  -1 13469.5 727.140   2
  -4  -1  -2 83156.2 1945.99   2
  -4   1  -2 86959.6 2116.74   2
   4   1   2 82823.3 1891.92  11
   4  -1   2 89562.0 2352.41  13
   4   1   2 85431.1 2311.44  13
  -4  -1  -2 84983.4 1940.83  12
   4   1   3 4747.99 527.248  11
   4  -1   3 3420.50 511.288  13
   4   1   3 3159.90 505.353  13
  -4  -1  -3 4068.16 426.633  12
  -4  -1  -3 4857.18 537.192   2
  -4   1  -3 5172.40 573.305   2
  -4  -1  -4 20725.7 1152.65   2
   4  -1   4 21725.0 1303.21  13
   4   1   4 21730.9 1303.79  13
  -4  -1  -4 21656.8 941.104  12
   4   1   4 19980.4 1111.07  11
  -4   1  -4 20068.4 1164.06   2
  -4  -1  -5 183372. 3673.86   2
   4  -1   5 193399. 4090.46  13
  -4   1  -5 189047. 3818.69   2
  -4   1  -6 206.548 231.227   2
   4  -1   6 194.491 262.358  13
   4   1   6 527.652 324.897  13
  -4   1  -7 48117.1 2193.87   2
   4  -1   7 46812.5 2274.49  13
   4   1   7 48606.2 2298.88  13
  -4   1  -8 31388.6 1883.00   2
   4  -1   8 29158.0 1537.11  18
   4  -1   8 28609.9 1894.00  13
   4   1   8 28781.3 1882.18  13
  -4   1  -8 30776.2 1675.40   7
  -4  -1  -8 30215.5 1702.39   7
  -4   1  -8 30209.7 1724.83  17
  -4  -1  -8 27651.1 1606.89  17
  -4  -1  -9 9695.63 1024.93   7
  -4  -1  -9 9341.28 1086.01   3
   4  -1   9 10633.0 1216.12  13
   4   1   9 9547.12 1133.20  13
  -4   1  -9 10720.4 1046.64   7
   4   1   9 9483.13 941.025  18
   4  -1   9 9178.62 917.779  18
  -4   1  -9 10877.4 1102.97  17
  -4  -1  -9 10437.7 1058.28  17
   4   1  10 29204.6 2065.37  11
   4  -1  10 28010.3 2072.97  13
   4   1  10 27342.2 1979.24  13
  -4   1 -10 28858.4 1829.71   7
  -4  -1 -10 27789.9 1779.58   7
   4  -1  10 29239.4 1692.73  18
   4   1  10 29581.5 1698.87  18
  -4   1 -10 27362.4 1874.39  17
  -4  -1 -10 28653.7 1861.63  17
   4  -1  11 13944.2 1183.24  18
  -4   1 -11 13439.5 1267.07   7
   4   1  11 14961.6 1198.78  18
  -4  -1 -11 13414.3 1298.00   7
  -4   1 -11 15249.0 1431.05  17
  -4  -1 -11 13779.4 1328.87  17
  -4   1 -12 1348.64 454.019  17
  -4  -1 -12 1331.65 504.194  17
   4  -1  12 1026.60 360.617  18
  -4   1 -12 1562.16 517.821   7
  -4  -1 -12 2178.82 630.557   7
   4   1  12 1805.12 468.887  18
   4   1  13 55712.3 2149.97  18
   4  -1  13 55591.3 2175.29  18
  -4   1 -13 60905.8 2582.70   7
  -4  -1 -13 57300.8 2537.73   7
  -4   1 -13 58838.0 2638.23  17
  -4  -1 -13 55935.1 2543.96  17
  -4   1 -14 862.241 469.403  17
  -4  -1 -14 976.472 479.948  17
   4   1  14 153.211 211.268  18
  -4   1 -14 466.627 321.818   7
  -4  -1 -14 302.239 347.070   7
   4  -1  14 568.667 271.876  18
  -4   1 -15 55376.5 2092.42   7
  -4  -1 -15 57558.1 2176.23   7
  -4  -1 -15 56744.7 2145.29  17
  -4  -1 -16 19064.9 1086.83   7
  -4   1 -16 19979.2 927.040   4
   4   2 -17 33817.9 1392.68   9
   4   2 -17 33741.5 1584.29   5
   4   2 -16 1188.83 406.961   9
   4  -2 -16 1046.77 430.639   5
   4   2 -16 1149.23 538.394   5
   4   2 -15 41142.6 1955.42   9
   4  -2 -15 42570.1 2244.93   5
   4   2 -15 40697.8 2049.20  16
   4  -2 -14 559.005 428.440  14
   4   2 -14 196.901 349.457   9
   4   2 -14 382.218 389.853  16
   4  -2 -14 269.629 411.761   5
   4   2 -13 7091.95 1003.39  16
   4   2 -13 7716.54 958.719   9
   4  -2 -13 7824.29 983.707  14
   4  -2 -13 6532.09 1005.74   5
   4   2 -12 27920.3 1890.81  16
   4   2 -12 27893.3 1767.45   9
   4  -2 -12 28898.1 1801.34  14
   4  -2 -12 29371.1 2001.48   5
  -4  -2  12 28169.1 2046.13  13
   4  -2 -12 30459.1 2250.06   3
   4   2 -11 26486.1 1658.89   9
   4  -2 -11 27425.6 1714.11  14
   4   2 -11 25145.6 1762.98  16
   4  -2 -11 27953.7 2092.62   3
   4  -2 -11 28568.8 1911.68   5
  -4  -2  11 26010.0 1892.86  13
   4   2 -10 56058.9 2292.70   9
   4  -2 -10 52705.7 2273.38  14
   4   2 -10 55948.2 2466.42  16
  -4  -2  10 52475.5 2554.45  13
  -4   2  10 50647.8 2176.94  13
   4  -2 -10 54526.2 2761.87   3
   4   2  -9 220287. 4647.24  16
   4   2  -9 209469. 4229.16   9
   4  -2  -9 222731. 4448.32  14
  -4   2   9 208180. 4163.95  13
   4  -2  -9 217779. 5161.37  20
   4  -2  -9 215921. 5217.27   3
  -4  -2   9 227402. 4493.38  12
   4   2  -8 2180.70 472.916   1
   4  -2  -8 1586.19 516.532   3
   4  -2  -8 1509.11 474.434  20
  -4  -2   8 1582.68 442.552  12
   4  -2  -7 250861. 4979.45  20
  -4   2   7 245312. 3970.68  12
  -4  -2   7 246030. 4422.14  12
   4   2  -7 251374. 4499.11   1
   4  -2  -7 252350. 5001.54   3
   4  -2  -6 93.2089 258.520   3
   4  -2  -6 486.443 329.516  20
   4  -2  -6 417.826 156.449   1
  -4  -2   6 360.705 239.935  12
   4   2  -6 648.399 321.782   1
  -4   2   6 223.865 194.084  12
   4  -2  -5 83232.0 2503.45  20
   4   2  -5 82877.1 2320.48   1
   4  -2  -5 84555.6 2580.54   3
   4  -2  -5 88099.5 1828.04   1
  -4  -2   5 84042.4 2401.69  12
   4  -2  -4 12256.9 671.206   1
   4   2  -4 11424.9 841.764   1
  -4   2   4 12694.4 779.107   2
  -4  -2   4 12222.1 898.966  12
   4  -2  -4 12030.2 905.055  20
   4  -2  -4 12850.6 982.267   3
  -4   2   3 11365.8 724.866   2
  -4  -2   3 10435.6 814.968  12
   4  -2  -3 9536.29 772.243  20
   4  -2  -3 10046.9 614.245   1
   4   2  -3 10595.8 661.650  11
   4   2  -3 10539.5 782.167   1
  -4   2   2 188.491 188.411   2
   4   2  -2 158.693 247.243   1
   4  -2  -2 19.1343 204.389  20
   4   2  -2-107.810 149.791  11
  -4  -2   2-86.4990 220.632  12
  -4   2   1 175226. 2869.89   2
   4   2  -1 181051. 3050.70   1
  -4  -2   1 185371. 3128.48  12
   4  -2  -1 174756. 2708.95  20
   4   2  -1 176627. 2616.19  11
   4  -2   0 77109.1 1638.85  20
  -4   2   0 80805.7 1988.08   2
   4  -2   0 82753.7 2048.51  13
  -4  -2   0 83245.2 2044.89  12
   4   2   0 80789.8 1826.78  11
   4  -2   1 206949. 2300.79  20
   4  -2   1 221241. 3509.13  13
  -4   2  -1 210805. 3344.02   2
  -4  -2  -1 222731. 3266.89  12
   4   2   1 210394. 3169.70  11
   4  -2   2 11633.2 862.671  13
   4   2   2 11938.7 890.352  13
  -4  -2  -2 11283.6 726.290  12
  -4   2  -2 10436.2 790.418   2
   4   2   2 11699.5 803.242  11
   4   2   3 42367.8 1607.27  11
   4  -2   3 40812.2 1697.56  13
   4   2   3 41781.8 1721.17  13
  -4  -2  -3 40879.6 1348.52  12
  -4   2  -3 41210.5 1627.11   2
   4   2   4 17321.8 1105.18  11
   4  -2   4 19662.0 1240.56  13
   4   2   4 19019.3 1233.77  13
  -4  -2  -4 20594.6 924.691  12
  -4   2  -4 19668.0 1199.31   2
   4  -2   5 6001.69 739.315  13
   4   2   5 4993.04 696.412  13
   4   2   5 5237.84 683.529  11
  -4   2  -5 5767.60 705.479   2
  -4   2  -6 199.850 246.207   2
   4  -2   6 106.462 302.007  13
   4   2   6-496.472 298.227  13
   4   2   6 345.141 325.676  11
  -4   2  -7 121728. 3544.79   2
   4  -2   7 130503. 3859.90  13
   4   2   7 120243. 3594.94  13
   4   2   7 126404. 3646.59  11
  -4   2  -8 5331.87 825.201  17
  -4  -2  -8 5057.03 716.244  17
  -4  -2  -8 5178.48 859.842   6
  -4   2  -8 4894.00 786.846   2
   4  -2   8 5114.03 826.370  13
   4   2   8 4466.86 757.366  13
   4  -2   8 5040.90 658.398  18
   4   2   8 5448.78 813.718  11
  -4   2  -8 4913.91 701.446   7
  -4  -2  -8 5340.61 737.255   7
  -4   2  -9 94803.5 3517.49   2
  -4  -2  -9 87453.4 3449.49   3
   4  -2   9 102465. 3811.94  13
   4   2   9 97066.8 3555.64  13
  -4   2  -9 97536.0 3081.79   7
   4   2   9 93203.4 3547.43  11
  -4  -2  -9 98869.4 3218.81   7
   4  -2   9 99678.0 2991.59  18
  -4   2  -9 97573.0 3319.58  17
  -4  -2  -9 98288.2 3181.63  17
  -4   2 -10 1963.28 655.483  17
  -4  -2 -10 1988.53 653.251  17
  -4   2 -10 1539.74 558.067   7
  -4  -2 -10 2164.40 671.515   3
   4  -2  10 1638.48 578.707  13
   4   2  10 2844.39 675.134  13
   4   2  10 2585.90 639.506  11
   4  -2  10 3014.06 629.790  18
   4   2  10 2217.75 532.750  18
  -4  -2 -10 2192.37 617.877   7
   4  -2  11 61665.6 2455.29  18
  -4   2 -11 60725.7 2602.04   7
  -4  -2 -11 67159.3 2840.04   7
   4   2  11 64247.9 2465.02  18
  -4   2 -11 63496.4 2848.77  17
  -4  -2 -11 60325.6 2657.25  17
  -4   2 -12 15135.4 1320.06   7
  -4  -2 -12 14588.4 1350.09   7
   4  -2  12 13083.9 1131.64  18
   4   2  12 13728.1 1135.42  18
  -4   2 -12 16303.8 1474.21  17
  -4  -2 -12 12307.8 1220.59  17
  -4   2 -13 11557.4 1144.09   7
  -4  -2 -13 13483.5 1275.51   7
   4  -2  13 13117.3 1072.80  18
   4   2  13 12254.5 1014.83  18
  -4   2 -13 14244.5 1326.59  17
  -4  -2 -13 12308.1 1197.84  17
  -4  -2 -14 559.374 346.947  17
  -4   2 -14 622.994 392.770   7
   4   2  14 1108.92 323.247  18
  -4  -2 -14 1357.28 504.330   7
   4  -2  14 738.808 303.023  18
  -4  -2 -15 110.561 264.422  17
  -4  -2 -15 304.383 357.968   7
  -4   2 -15 211.332 275.250   7
  -4  -2 -16 1635.66 359.031  17
  -4   2 -16 2006.37 355.298   4
  -4  -2 -16 1886.55 430.168   7
   4   3 -17 7127.49 661.757   9
   4   3 -17 6965.72 743.461   5
   4  -3 -16 3476.85 625.821   5
   4   3 -16 3574.76 566.542   9
   4   3 -15 10237.4 1023.19   9
   4  -3 -15 9431.25 1062.45   5
   4   3 -15 9111.90 1005.03  16
   4   3 -14 13775.6 1224.78   9
   4   3 -14 13415.3 1280.12  16
   4  -3 -14 12747.1 1200.03  14
   4  -3 -14 14660.1 1399.93   5
   4   3 -13 22654.5 1686.55  16
   4   3 -13 21481.6 1557.18   9
   4  -3 -13 22132.4 1600.58  14
   4  -3 -13 22031.6 1722.63   5
   4   3 -13 22110.6 1382.73   4
   4  -3 -12 3898.48 839.286   3
   4   3 -12 4971.68 821.156  16
   4   3 -12 3273.22 675.486   9
   4  -3 -12 3567.98 715.125  14
   4  -3 -12 3241.19 768.296   5
  -4  -3  12 5765.78 919.999  13
   4   3 -12 3307.72 643.109   4
   4   3 -11 35299.2 2079.08  16
   4   3 -11 35076.5 1937.04   9
   4  -3 -11 33771.3 1974.19  14
   4  -3 -11 33254.1 2114.31   5
   4  -3 -11 35628.0 2413.67   3
  -4  -3  11 36085.2 2277.38  13
   4   3 -11 33254.1 1717.77   4
   4   3 -10 12237.1 1199.38  16
   4   3 -10 11607.4 1104.86   9
   4  -3 -10 12829.7 1164.73  14
   4  -3 -10 10689.8 1150.12   5
  -4  -3  10 14336.8 1382.84  13
   4   3 -10 10303.0 941.927   4
   4  -3 -10 11980.2 1366.79   3
   4  -3 -10 12287.8 1322.54  20
   4   3  -9 8361.17 939.186  16
   4   3  -9 10207.2 958.591   9
   4  -3  -9 8803.98 1104.43   3
   4  -3  -9 9255.56 982.075  14
   4  -3  -9 10801.1 1123.86   5
   4   3  -9 8838.07 853.692   4
  -4  -3   9 6740.30 852.722  12
   4  -3  -9 9554.60 1134.39  20
   4   3  -8 91248.8 3017.28   1
  -4  -3   8 85907.2 2851.68  12
   4  -3  -8 93320.2 3276.09  20
   4  -3  -8 90135.5 3265.48   3
   4  -3  -7 30526.9 1819.58   3
   4   3  -7 32617.7 1722.46   1
  -4   3   7 27959.0 1370.50  12
  -4  -3   7 32574.1 1699.50  12
   4  -3  -7 30437.0 1778.71  20
   4  -3  -6 219479. 4470.48  20
   4   3  -6 223512. 4232.23   1
  -4  -3   6 210249. 4151.71  12
   4  -3  -6 223626. 4575.80   3
   4  -3  -5 207041. 4120.87   3
   4   3  -5 212158. 3901.39   1
   4  -3  -5 205361. 4061.67  20
  -4  -3   5 198540. 3889.85  12
   4  -3  -4 454.977 286.426   3
  -4  -3   4 885.732 312.679  12
  -4   3   4 615.181 253.247   2
   4  -3  -4 649.465 312.749  20
   4  -3  -4 684.385 164.836   1
   4   3  -4 1369.33 368.614   1
   4   3  -4 244.434 212.441  11
   4   3  -3 215876. 3652.44   1
  -4   3   3 202507. 3398.95   2
   4   3  -3 212684. 3340.81  11
  -4  -3   3 214410. 3769.77  12
   4  -3  -3 209053. 3734.00   3
   4  -3  -3 203100. 3584.98  20
   4  -3  -3 212621. 2555.92   1
   4   3  -2 38057.4 1497.85   1
  -4   3   2 39985.6 1492.30   2
   4   3  -2 38355.5 1410.29  11
  -4  -3   2 39622.5 1577.80  12
   4  -3  -2 42389.7 1533.52  20
   4   3  -1 174362. 2981.28  11
  -4   3   1 166899. 3049.32   2
  -4  -3   1 175396. 3212.26  12
   4   3  -1 172215. 3107.06   1
   4  -3  -1 173811. 2872.11  20
  -4   3   0 120329. 2652.55   2
   4  -3   0 121697. 2451.46  13
   4   3   0 121445. 2616.62   1
  -4  -3   0 123094. 2624.01  12
   4  -3   0 119508. 2205.41  20
   4   3   0 119592. 2522.30  11
  -4   3  -1 2904.49 454.245   2
   4  -3   1 2596.90 427.531  13
  -4  -3  -1 3066.93 444.600  12
   4  -3   1 3258.70 336.552  20
   4   3   1 3391.41 486.474  11
  -4   3  -2 227.718 229.593   2
  -4  -3  -2 675.089 249.619  12
   4   3   2 484.386 287.401  11
  -4   3  -3 65722.0 2177.28   2
   4  -3   3 68558.6 2204.10  13
   4   3   3 65255.4 2154.30  13
  -4  -3  -3 68037.8 1809.15  12
   4   3   3 63674.9 2126.72  11
   4  -3   4 9602.67 893.806  13
   4   3   4 8156.06 814.843  13
  -4  -3  -4 7948.00 595.860  12
  -4   3  -4 8214.00 823.175   2
   4   3   4 8385.84 829.733  11
   4  -3   5 69924.0 2532.17  13
   4   3   5 70535.7 2469.14  13
   4   3   5 73149.4 2574.14  11
  -4   3  -5 68516.2 2441.64   2
   4  -3   6 86978.3 2978.88  13
   4   3   6 76458.2 2715.72  13
  -4   3  -6 82377.9 2827.24   2
   4   3   6 82428.9 2899.19  11
   4  -3   7 61771.5 2201.65  18
  -4  -3  -7 60303.0 2301.55   7
   4  -3   7 62571.7 2722.08  13
   4   3   7 58863.5 2506.65  13
  -4  -3  -7 58237.6 2512.76   6
   4   3   7 62190.9 2682.34  11
  -4   3  -7 61698.8 2583.06   2
  -4  -3  -8 13114.4 1285.07   6
   4  -3   8 13146.5 1078.74  18
  -4   3  -8 12874.4 1054.35  16
  -4   3  -8 13233.1 1084.26   7
   4   3   8 14523.1 1374.32  11
   4  -3   8 13472.8 1347.00  13
   4   3   8 11791.7 1210.18  13
  -4  -3  -8 13342.2 1165.35   7
  -4   3  -8 13562.6 1290.62   2
  -4   3  -8 13476.8 1223.25  17
  -4  -3  -8 14711.5 1179.52  17
  -4  -3  -9 1700.93 456.269  17
  -4   3  -9 1381.13 377.012  16
  -4  -3  -9 1132.42 454.403   6
  -4  -3  -9 1089.49 475.386   3
  -4   3  -9 1247.01 539.422  17
  -4   3  -9 1653.14 496.590   7
  -4   3  -9 2144.88 543.336   2
   4  -3   9 1676.55 547.575  13
   4   3   9 1200.10 454.154  13
   4  -3   9 1812.80 509.638  18
   4   3   9 2302.49 602.782  11
  -4  -3  -9 1699.59 517.500   7
  -4  -3 -10 14957.7 1533.88   3
  -4   3 -10 15854.9 1244.76  16
   4   3  10 14556.0 1555.35  11
   4  -3  10 18618.7 1713.39  13
   4   3  10 15285.4 1409.24  13
  -4   3 -10 16448.2 1326.80   7
  -4  -3 -10 16112.7 1395.20   7
   4  -3  10 16046.8 1274.81  18
  -4   3 -10 16966.2 1502.58  17
  -4  -3 -10 13867.8 1230.20  17
  -4   3 -11 39753.6 1916.98  16
  -4   3 -11 37861.2 2018.83   7
  -4  -3 -11 35416.8 2061.97   7
   4   3  11 37789.0 1904.26  18
   4  -3  11 37774.3 1929.85  18
  -4   3 -11 36455.9 2183.67  17
  -4  -3 -11 37030.0 2068.83  17
   4  -3  12 13638.0 1160.14  18
  -4   3 -12 14217.3 1255.25   7
  -4  -3 -12 16515.4 1412.51   7
   4   3  12 14156.4 1139.59  18
  -4   3 -12 15528.7 1425.58  17
  -4  -3 -12 14515.1 1307.45  17
   4  -3  13 36934.7 1757.39  18
  -4   3 -13 34225.3 1825.07   7
  -4  -3 -13 37668.9 2019.47   7
   4   3  13 35967.2 1677.97  18
  -4  -3 -13 32805.0 1865.37  17
  -4  -3 -14 690.481 312.986  17
  -4   3 -14 904.841 350.470   7
  -4  -3 -14 682.512 388.391   7
   4  -3  14 854.904 303.874  18
   4   3  14 853.815 279.145  18
  -4  -3 -15 55342.4 2013.37   7
  -4   3 -15 54671.2 1863.78   4
  -4  -3 -15 56282.9 1983.15  17
  -4  -3 -16-66.5126 183.527  17
  -4   3 -16 586.237 222.530   9
  -4   3 -16 684.107 245.544   4
   4   4 -17 8331.90 690.804   9
   4   4 -17 8594.09 775.389   5
   4   4 -16 5442.77 714.002  16
   4   4 -16 5361.21 653.410   9
   4   4 -15 4154.28 734.353  16
   4   4 -15 4169.98 657.346   9
   4   4 -14 34454.6 2022.34  16
   4   4 -14 32546.3 1844.19   9
   4  -4 -14 29725.5 1913.54   5
   4  -4 -14 29830.7 1767.55  14
   4   4 -14 27842.1 1492.19   4
   4   4 -13 9405.00 1110.02  16
   4   4 -13 11425.2 1156.56   9
   4  -4 -13 10725.3 1103.14  14
   4  -4 -13 10068.8 1186.29   5
   4   4 -13 12398.3 1072.87   4
   4   4 -12 99925.8 3554.10  16
   4   4 -12 104165. 3402.21   9
   4  -4 -12 104453. 3462.07  14
   4  -4 -12 101125. 3696.71   5
   4   4 -12 101510. 3083.47   4
   4   4 -11 19312.7 1573.94  16
   4   4 -11 19124.0 1455.66   9
   4  -4 -11 19851.8 1527.84  14
   4  -4 -11 22728.8 1763.97   5
  -4  -4  11 23052.2 1846.72  13
   4   4 -11 19527.7 1387.56   4
   4  -4 -11 22476.9 1921.54  20
   4  -4 -11 23158.1 1966.33   3
   4   4 -10 18321.1 1479.77  16
   4   4 -10 20287.3 1441.41   9
   4  -4 -10 16676.8 1359.41  14
   4  -4 -10 17656.5 1520.14   5
  -4  -4  10 19585.4 1659.24  13
   4   4 -10 17663.4 1277.17   4
   4  -4 -10 17480.5 1607.55  20
   4  -4 -10 18219.1 1685.14   3
   4   4  -9 1222.45 377.720  16
   4  -4  -9 1916.83 541.287   3
   4  -4  -9 903.257 445.860  20
   4   4  -9 1626.53 427.346   9
   4  -4  -9 2393.48 582.389   5
   4  -4  -9 1466.23 437.529  14
  -4  -4   9 2310.90 609.052  13
   4   4  -9 1685.80 425.648   4
  -4  -4   9 1886.17 483.992  12
   4   4  -8 292.676 305.763  16
   4  -4  -8 483.474 396.273   3
   4   4  -8 237.178 275.916   9
   4  -4  -8 697.867 436.136   5
   4  -4  -8 437.282 320.116  20
   4  -4  -8 131.481 278.305  14
   4   4  -8 155.107 239.824   1
  -4  -4   8 519.226 320.078  12
   4   4  -7 5757.14 788.514   1
   4  -4  -7 5800.82 868.417   3
  -4   4   7 6648.87 687.080  12
   4  -4  -7 5025.68 794.419  20
  -4  -4   7 5399.19 757.651  12
   4  -4  -6 140690. 3752.07   3
  -4  -4   6 152843. 3753.68  12
   4   4  -6 139891. 3541.22   1
   4  -4  -6 145385. 3793.01  20
   4  -4  -5 462.983 292.314   3
  -4  -4   5 1172.11 409.335  12
   4   4  -5 1165.22 372.679   1
   4  -4  -5 881.149 353.899  20
   4   4  -4 297739. 4677.10   1
  -4   4   4 301695. 4645.94   2
  -4  -4   4 283515. 4786.70  12
   4  -4  -4 289349. 4786.74  20
   4  -4  -4 301163. 4842.23   3
   4   4  -4 289210. 4535.29  11
   4   4  -3 29462.6 1428.82   1
  -4   4   3 29309.8 1438.19   2
  -4  -4   3 32114.5 1556.75  12
   4  -4  -3 30803.1 1486.66  20
   4  -4  -3 30689.1 1469.32   3
   4   4  -3 30654.3 1436.66  11
   4   4  -2 139749. 3003.93   1
  -4   4   2 142839. 3097.44   2
   4   4  -2 138789. 3003.18  11
  -4  -4   2 144042. 3175.79  12
   4  -4  -2 143077. 3000.45  20
  -4   4   1 2843.81 482.161   2
   4  -4  -1 2739.13 433.049  20
  -4  -4   1 2486.97 452.088  12
   4   4  -1 2755.65 453.494  11
   4   4  -1 2668.35 448.532   1
   4  -4   0 513.306 203.543  20
   4   4   0 494.312 255.949  11
  -4  -4   0 580.322 260.223  12
   4   4   0 343.916 273.856   1
  -4   4  -1 22276.5 1265.53   2
   4  -4   1 21021.5 1079.71  13
   4   4   1 20195.3 1131.48   1
  -4  -4  -1 22063.0 1159.76  12
   4  -4   1 21053.2 949.959  20
   4   4   1 21974.6 1258.17  11
   4   4   2 16228.4 1031.72   1
   4  -4   2 15100.1 983.214  13
  -4   4  -2 15114.8 1079.05   2
  -4  -4  -2 15811.3 953.793  12
   4   4   2 15543.0 1098.90  11
   4  -4   3 8631.06 809.031  13
  -4   4  -3 9021.94 875.550   2
  -4  -4  -3 8527.93 690.129  12
   4   4   3 9554.91 911.956  11
   4  -4   4 55580.5 2137.39  13
  -4   4  -4 58900.2 2273.16   2
   4   4   4 56650.8 2295.26  11
   4  -4   5 7737.72 875.799  13
   4   4   5 8442.21 866.233  13
  -4   4  -5 8241.32 896.472   2
   4   4   5 8495.02 948.690  11
   4  -4   6 108403. 3395.21  13
   4   4   6 104293. 3127.33  13
   4   4   6 105293. 3485.14  11
  -4   4  -6 109547. 3370.41   2
  -4  -4  -7 20232.2 1514.77   6
  -4   4  -7 21132.5 1334.13  16
   4  -4   7 21052.8 1612.95  13
   4   4   7 19932.5 1450.10  13
   4  -4   7 20847.2 1231.43  19
  -4  -4  -7 20342.0 1367.68   7
   4   4   7 20329.4 1623.98  11
   4  -4   7 18831.9 1275.55  18
  -4   4  -7 21540.9 1583.66   2
  -4   4  -7 19799.8 1431.52  17
  -4   4  -8 42100.2 1953.03  16
   4  -4   8 41763.3 1766.20  19
   4   4   8 42804.9 2459.14  11
  -4  -4  -8 43043.5 2069.41   7
   4  -4   8 41836.9 1954.68  18
   4  -4   8 41827.9 2366.98  13
   4   4   8 41204.0 2155.50  13
  -4  -4  -8 38700.1 2165.79   6
  -4   4  -8 39368.7 2126.14  17
  -4  -4  -8 41698.1 1944.55  17
  -4   4  -8 42298.5 2303.11   2
  -4   4  -9 63256.4 2909.23   2
  -4  -4  -9 55536.0 2748.83   6
  -4   4  -9 55331.9 2346.55  16
  -4  -4  -9 59740.4 3121.06   3
  -4   4  -9 62304.6 2799.37  17
   4  -4   9 57136.2 2884.52  13
  -4   4  -9 60911.7 2364.88   7
  -4  -4  -9 62821.1 2611.14   7
   4  -4   9 58163.4 2402.77  18
   4   4   9 56819.9 2973.63  11
  -4  -4  -9 59985.2 2444.44  17
  -4  -4 -10 2209.46 636.945  17
  -4   4 -10 1735.76 579.509  16
  -4  -4 -10 1619.05 599.747   3
  -4  -4 -10 1613.04 663.751   6
  -4   4 -10 1605.53 569.594   2
   4  -4  10 3431.07 824.849  13
   4   4  10 3456.43 837.653  11
  -4   4 -10 2065.77 573.946   7
   4  -4  10 1000.44 455.812  18
  -4  -4 -10 3513.53 664.548   7
  -4   4 -11 27738.1 1651.13  16
  -4   4 -11 27238.1 1646.62   7
  -4  -4 -11 29029.5 1830.88   7
   4  -4  11 27932.9 1691.76  18
   4   4  11 26120.3 1580.18  18
  -4  -4 -11 24786.5 1672.11  17
  -4   4 -12 74434.0 2581.81  16
  -4   4 -12 71046.4 2579.68   7
  -4  -4 -12 73174.1 2826.26   7
   4  -4  12 65941.1 2489.11  18
   4   4  12 71530.4 2493.36  18
  -4  -4 -12 68920.3 2727.08  17
  -4  -4 -13 5051.74 763.695  17
  -4   4 -13 4402.25 641.526  16
  -4   4 -13 4446.37 646.696   7
   4   4  13 3900.87 575.818  18
  -4  -4 -13 4782.23 743.425   7
   4  -4  13 4241.38 638.593  18
  -4  -4 -14 73147.5 2457.50   7
   4  -4  14 75490.9 2173.82  18
   4   4  14 67595.9 1908.02  18
  -4  -4 -14 75818.9 2488.17  17
  -4  -4 -15 11058.6 860.311   7
  -4   4 -15 12019.6 863.182   4
  -4  -4 -15 11416.8 855.549  17
  -4   4 -16 15137.6 754.678   4
  -4   4 -16 14054.2 749.601   9
   4   5 -17 3942.42 505.190   5
   4   5 -17 3720.91 438.839   9
   4   5 -16 57084.6 1926.64   9
   4   5 -16 55686.7 2047.06  16
   4   5 -15 7860.40 924.964  16
   4   5 -15 6625.47 758.754   9
   4   5 -14 14364.6 1311.28  16
   4   5 -14 14748.4 1233.70   9
   4  -5 -14 15493.0 1279.65  14
   4   5 -14 17774.5 1229.56   4
   4  -5 -14 14472.7 1087.66  17
   4   5 -13 49131.5 2280.60   9
   4  -5 -13 47921.4 2488.39   5
   4  -5 -13 48142.2 2304.42  14
   4   5 -13 50788.2 2513.08  16
   4   5 -13 47607.1 2118.44   4
   4  -5 -13 50240.7 2112.22  17
   4   5 -12 34887.6 2130.26  16
   4   5 -12 33134.2 1916.03   9
   4  -5 -12 38704.9 2291.15   5
   4  -5 -12 35707.6 2046.78  14
   4   5 -12 35554.4 1891.75   4
   4  -5 -12 35792.0 1799.41  17
   4   5 -11 56215.5 2651.05  16
   4  -5 -11 60496.6 3210.42   3
   4   5 -11 57381.8 2493.79   9
   4  -5 -11 56055.8 2758.84   5
   4  -5 -11 53132.1 2489.01  14
  -4  -5  11 59249.8 3014.97  13
   4   5 -11 58906.5 2447.55   4
   4  -5 -11 59219.5 3119.10  20
   4  -5 -11 56829.4 2258.50  17
   4  -5 -10 69580.1 2452.62  17
   4   5 -10 66331.3 2816.86  16
   4  -5 -10 71940.7 3396.13   3
   4   5 -10 71597.3 2744.26   9
   4  -5 -10 64933.2 2991.65   5
   4  -5 -10 68892.5 2795.95  14
  -4  -5  10 70172.3 3177.54  13
   4   5 -10 69497.1 2640.94   4
   4  -5 -10 71503.2 3305.51  20
   4  -5  -9 5249.69 693.537  17
   4  -5  -9 4525.65 844.904  20
   4   5  -9 5583.54 834.877  16
   4  -5  -9 5918.05 993.908   3
   4   5  -9 5407.56 737.167   9
   4  -5  -9 5425.24 874.077   5
   4  -5  -9 6294.71 863.390  14
  -4  -5   9 4135.82 767.558  13
   4   5  -9 4380.27 688.307   4
  -4  -5   9 5376.10 865.692  12
   4   5  -8 84927.3 2731.88   9
   4  -5  -8 88596.3 3242.58   5
   4  -5  -8 84277.2 2943.33  14
   4   5  -8 83360.1 3170.13   1
   4   5  -8 85166.0 2726.10   4
  -4  -5   8 85904.0 3192.54  12
   4  -5  -8 87586.5 3394.70  20
   4  -5  -8 81829.2 3333.21   3
   4   5  -8 81894.7 2902.59  16
   4  -5  -7 1269.91 449.020   3
   4  -5  -7 2569.94 601.593   5
   4  -5  -7 1202.12 379.044  14
  -4  -5   7 805.006 385.348  12
   4   5  -7 1062.23 404.413   4
   4  -5  -7 2058.92 560.154  20
   4   5  -7 1574.06 470.738   1
   4  -5  -6 41686.5 2133.32  20
   4  -5  -6 41941.8 2111.26   3
  -4  -5   6 40878.0 2085.75  12
   4   5  -6 39082.8 1986.41   1
   4   5  -5 11629.5 1044.25  11
   4   5  -5 11305.5 1039.40   1
  -4  -5   5 12639.8 1136.26  12
   4  -5  -5 11587.8 1089.52  20
   4  -5  -5 11102.9 1051.38   3
   4   5  -4 1514.67 422.330   1
   4  -5  -4 981.809 355.421   3
  -4   5   4 1359.78 402.539   2
  -4  -5   4 1406.07 451.066  12
   4   5  -4 1818.32 432.484  11
   4  -5  -4 1888.97 462.683  20
   4  -5  -3 6727.92 730.232   3
   4   5  -3 5215.16 672.918   1
   4   5  -3 5766.90 713.200  11
  -4   5   3 6403.47 762.065   2
   4  -5  -3 6116.61 718.920  20
  -4  -5   3 5532.43 720.516  12
  -4   5   2 2362.18 485.268   2
   4   5  -2 2619.26 489.337   1
   4  -5  -2 1622.27 421.516  20
  -4  -5   2 2372.62 494.994  12
   4   5  -2 2263.43 452.581  11
  -4   5   1 7663.88 821.578   2
  -4  -5   1 7780.67 788.164  12
   4   5  -1 7799.11 811.268  11
   4   5  -1 6998.37 716.042   1
  -4   5   0 224765. 4231.42   2
  -4  -5   0 224378. 4028.19  12
   4  -5   0 224062. 3673.10  20
   4   5   0 223660. 3897.18   1
   4   5   0 223669. 4241.17  11
   4   5   1 11770.2 903.024   1
  -4   5  -1 12793.7 1036.32   2
   4  -5   1 11770.6 795.642  13
  -4  -5  -1 12196.7 932.112  12
   4  -5   1 13096.7 844.862  20
   4   5   1 12295.6 1028.23  11
   4  -5   2 39578.9 1566.16  13
  -4   5  -2 42084.1 1899.58   2
   4   5   2 38283.2 1632.18   1
   4   5   2 43727.6 1989.60  11
  -4  -5  -2 40418.4 1646.31  12
   4  -5   3 38144.8 1665.28  13
   4   5   3 36855.8 1626.59   1
  -4   5  -3 40635.2 1922.01   2
  -4  -5  -3 36530.4 1488.48  12
   4   5   3 40909.4 2014.40  11
   4   5   4 32680.5 1565.71   1
   4  -5   4 32260.7 1638.04  13
  -4   5  -4 32457.4 1776.15   2
   4   5   4 34914.5 1946.03  11
   4  -5   5 110306. 3245.31  13
  -4   5  -5 108705. 3355.22   2
   4   5   5 106863. 3541.00  11
  -4  -5  -6 620.645 414.780   6
  -4   5  -6 301.448 263.252   2
  -4  -5  -6 359.188 276.570   8
   4  -5   6 1175.44 399.795  13
  -4   5  -6 594.444 362.427  16
   4  -5   6 313.531 209.053  19
   4   5   6 670.614 439.119  11
  -4  -5  -6 1081.03 414.705   7
  -4  -5  -7 65582.3 2739.07   6
  -4   5  -7 65683.1 2456.27  16
   4  -5   7 63143.1 2385.72  18
   4  -5   7 66815.2 2859.16  13
   4  -5   7 60510.0 2201.94  19
  -4   5  -7 66353.3 2833.85   2
  -4  -5  -7 66263.0 2451.83   7
   4   5   7 68013.8 3122.75  11
  -4  -5  -7 67810.4 2355.04  17
  -4  -5  -8 115267. 3778.24   6
  -4   5  -8 114848. 3359.02  16
   4  -5   8 115370. 3343.56  18
  -4  -5  -8 114370. 3345.78   7
   4  -5   8 118589. 4007.99  13
   4  -5   8 106857. 2981.66  19
   4   5   8 123431. 4348.65  11
  -4   5  -8 118817. 3946.19   2
  -4  -5  -8 114032. 3194.52  17
  -4  -5  -9 27491.4 1975.27   6
  -4   5  -9 25007.8 1629.02  16
  -4   5  -9 25343.3 1871.50   2
  -4  -5  -9 25354.8 2120.83   3
   4  -5   9 25828.0 1951.76  13
  -4  -5  -9 24621.5 1641.88   7
   4  -5   9 21673.5 1357.19  19
   4   5   9 27256.3 2124.43  11
   4  -5   9 25748.1 1634.95  18
  -4  -5  -9 25005.2 1590.95  17
  -4  -5 -10 101405. 3767.39   6
  -4   5 -10 107833. 3345.96  16
   4  -5  10 105885. 3287.80  18
  -4  -5 -10 112346. 3475.01   7
  -4  -5 -10 105675. 3315.74  17
  -4   5 -11 11661.3 1121.30  16
  -4  -5 -11 10867.4 1106.65   7
   4  -5  11 10544.2 1037.01  18
  -4  -5 -11 11344.0 1091.60  17
  -4   5 -12 48411.7 2112.80  16
  -4  -5 -12 45046.0 2135.44   7
   4  -5  12 45867.0 2040.56  18
   4   5  12 44219.3 1925.91  18
  -4  -5 -12 44289.6 2112.68  17
  -4   5 -13 18027.5 1189.10  16
  -4  -5 -13 16578.5 1227.18   7
   4  -5  13 17068.9 1157.66  18
   4   5  13 17792.4 1104.94  18
  -4  -5 -13 14734.9 1171.08  17
  -4  -5 -14 207.578 243.888  17
  -4   5 -14-106.894 231.714  16
  -4  -5 -14 19.6605 220.854   7
  -4   5 -14 419.234 317.660   4
   4  -5  14-28.6759 169.524  18
  -4   5 -15 7859.08 652.232   9
  -4  -5 -15 6089.02 580.506   7
  -4   5 -15 8116.22 681.901   4
  -4  -5 -15 6847.90 611.201  17
   4   6 -16 3612.26 536.642  16
   4   6 -16 3228.13 455.578   9
   4   6 -15 41421.3 1727.79   9
   4   6 -15 42535.9 1940.54  16
   4  -6 -14 1447.43 425.997  17
   4   6 -14 1209.24 498.432  16
   4   6 -14 1435.10 447.026   9
   4  -6 -14 1370.83 499.293  14
  -4  -6  14 2011.30 422.092   8
   4  -6 -13 5857.26 736.102  17
   4   6 -13 7081.74 1001.33  16
   4   6 -13 6241.80 809.786   9
   4  -6 -13 7319.24 938.890  14
   4   6 -13 6495.90 812.359   4
   4   6 -12 56080.1 2647.90  16
   4   6 -12 55482.4 2405.63   9
   4  -6 -12 58321.4 2561.46  14
   4   6 -12 58454.9 2453.17   4
   4  -6 -12 58410.0 2298.80  17
   4   6 -11 34004.4 2074.50  16
   4   6 -11 34947.8 1939.64   9
   4  -6 -11 36858.1 2076.43  14
   4   6 -11 36036.6 1954.05   4
   4  -6 -11 36359.2 1841.83  17
   4  -6 -10 4272.75 700.247  17
   4   6 -10 4040.43 818.135  16
   4  -6 -10 3030.08 783.425   3
   4   6 -10 2872.99 669.642   9
   4  -6 -10 4414.65 767.413  14
  -4  -6  10 3855.23 786.578  13
   4   6 -10 3416.32 719.121   4
   4  -6 -10 4982.83 911.437  20
   4  -6  -9 32735.4 1736.05  17
   4   6  -9 31305.6 1942.27  16
   4   6  -9 31267.3 1779.54   9
   4  -6  -9 28141.6 1798.46  14
   4  -6  -9 33465.7 2311.18   3
  -4  -6   9 33254.1 2136.03  13
   4   6  -9 33655.8 1901.77   4
   4  -6  -9 35544.5 2336.87  20
  -4  -6   9 32834.3 2142.82  12
   4  -6  -8 8847.97 885.441  17
   4   6  -8 9657.69 1030.44  16
   4  -6  -8 8399.52 1129.43   3
   4   6  -8 8995.47 928.208   9
   4  -6  -8 9515.88 1040.51  14
  -4  -6   8 8834.33 1063.36  13
   4   6  -8 8915.22 954.532   4
  -4  -6   8 9224.49 1132.41  12
   4  -6  -8 9913.41 1207.02  20
   4   6  -7 15637.4 1244.94  16
   4   6  -7 14859.2 1153.51   9
   4   6  -7 14633.7 1332.20   1
   4  -6  -7 13934.7 1205.97  14
   4   6  -7 13184.8 1117.08   4
  -4  -6   7 13794.0 1337.91  12
   4  -6  -7 13878.5 1377.13  20
   4  -6  -7 11245.6 1227.91   3
   4  -6  -7 13376.0 1070.30  17
   4   6  -6 18577.9 1442.15   1
   4  -6  -6 20106.3 1412.94  14
   4   6  -6 19893.3 1299.64   4
  -4  -6   6 19355.1 1544.32  12
   4  -6  -6 20654.0 1582.62  20
   4  -6  -6 21159.7 1561.38   3
   4   6  -5 3963.02 674.367   1
   4  -6  -5 4097.64 712.855   3
   4  -6  -5 3398.41 699.971  20
  -4  -6   5 4882.94 802.237  12
   4   6  -5 5274.43 804.612  11
  -4   6   4 27902.9 1678.42   2
   4   6  -4 30063.5 1678.91   1
  -4  -6   4 27660.6 1722.58  12
   4  -6  -4 28145.6 1683.21  20
   4  -6  -4 29522.6 1626.21   3
   4   6  -4 29040.3 1724.56  11
   4  -6  -3 3259.07 568.369   3
  -4   6   3 3474.08 631.078   2
   4  -6  -3 2634.25 566.068  20
  -4  -6   3 2720.72 600.787  12
   4   6  -3 2781.43 567.965  11
   4   6  -3 3181.77 575.044   1
  -4   6   2 131191. 3525.44   2
   4   6  -2 136233. 3603.85  11
  -4  -6   2 135332. 3546.13  12
   4  -6  -2 133328. 3382.38  20
   4   6  -1 154844. 3460.34   1
  -4   6   1 155058. 3780.44   2
  -4  -6   1 159724. 3753.34  12
   4   6  -1 156798. 3881.93  11
   4   6   0 17354.8 1148.10   1
   4   6   0 18012.4 1333.75  11
  -4   6   0 15253.1 1201.25   2
  -4  -6   0 17068.8 1213.67  12
   4  -6   0 15849.9 1085.71  20
  -4   6  -1 157963. 3877.16   2
  -4  -6  -1 164620. 3624.48  12
   4  -6   1 159697. 3254.28  20
   4   6   1 162822. 4007.52  11
   4   6   1 150457. 3375.22   1
   4   6   2 50019.5 1926.19   1
  -4   6  -2 53609.1 2285.47   2
  -4  -6  -2 53557.3 2023.52  12
   4   6   2 53527.8 2370.32  11
   4  -6   3 235190. 4096.49  13
  -4   6  -3 230997. 4853.53   2
   4   6   3 225209. 4157.08   1
   4   6   3 241175. 5188.74  11
  -4   6  -4 16430.5 1151.85  16
  -4  -6  -4 17319.1 1293.19   6
   4  -6   4 15441.6 1134.86  13
  -4   6  -4 16531.5 1343.52   2
   4   6   4 14809.4 1091.84   1
   4  -6   4 16726.9 1130.65  19
   4   6   4 16305.1 1428.17  11
  -4   6  -5 4600.89 667.053  16
  -4  -6  -5 3639.62 636.054   6
  -4   6  -5 3950.86 693.614   2
  -4  -6  -5 4017.60 622.879   8
   4  -6   5 4444.41 697.125  13
   4   6   5 4338.08 595.978   1
   4  -6   5 3748.16 552.221  19
   4  -6   5 5029.84 670.977  18
   4   6   5 4595.68 778.745  11
  -4  -6  -6 21004.8 1542.39   6
  -4   6  -6 22543.4 1450.18  16
  -4  -6  -6 18302.3 1351.72   8
   4  -6   6 17729.5 1405.22  13
  -4  -6  -6 18183.8 1245.58   7
  -4   6  -6 20110.7 1566.08   2
   4   6   6 18920.6 1685.98  11
   4  -6   6 18938.6 1321.42  18
   4  -6   6 18259.8 1250.97  19
   4   6   7 14614.0 1565.96  11
  -4  -6  -7 14643.7 1356.41   6
  -4  -6  -7 15160.3 1195.57   7
  -4   6  -7 14269.3 1216.44  16
   4  -6   7 16886.5 1453.77  13
   4  -6   7 12583.4 1074.02  19
   4  -6   7 14710.6 1216.12  18
  -4   6  -7 13775.0 1357.90   2
  -4  -6  -7 14503.9 1115.41  17
  -4  -6  -8 13039.9 1361.49   6
  -4   6  -8 12253.1 1178.65  16
  -4  -6  -8 11736.4 1451.26   3
   4  -6   8 12225.7 1065.82  19
   4  -6   8 12681.9 1171.86  18
   4  -6   8 9756.96 1153.86  13
  -4   6  -8 13939.2 1387.88   2
  -4  -6  -8 14008.4 1210.09   7
   4   6   8 14689.0 1592.31  11
  -4  -6  -8 14158.5 1172.97  17
  -4  -6  -9 75522.8 3191.75   6
  -4   6  -9 69323.4 2748.11  16
  -4  -6  -9 72776.8 2714.73   7
   4  -6   9 67187.7 2650.72  18
  -4  -6  -9 72500.3 2636.85  17
  -4  -6 -10 273.530 313.805  17
  -4   6 -10-29.9647 362.907  16
  -4  -6 -10 476.001 538.363   6
  -4  -6 -10 393.031 279.520   7
   4  -6  10 39.8946 353.203  18
  -4   6 -11 26752.4 1677.42  16
  -4  -6 -11 29028.7 1683.81   7
   4  -6  11 27386.3 1650.18  18
  -4  -6 -11 27292.9 1646.30  17
  -4  -6 -12 906.284 390.295   7
  -4  -6 -12 714.886 342.354  17
  -4   6 -12 278.806 322.565  16
   4  -6  12 885.863 376.152  18
   4   6  12 1049.97 355.358  18
  -4  -6 -13 1094.57 346.381  17
  -4   6 -13 710.697 300.285   4
  -4   6 -13 926.261 361.957  16
  -4  -6 -13 105.031 251.862   7
   4  -6  13 912.403 325.427  18
   4   6  13 740.181 290.955  18
  -4  -6 -14 1198.22 295.849  17
  -4   6 -14 1402.05 353.513   4
  -4   6 -14 895.012 278.743  16
  -4  -6 -14 1152.62 307.553   7
   4  -6  14 1612.83 306.388  18
  -4   6 -15 19467.2 839.154   9
  -4   6 -15 20744.3 932.857   4
   4   7 -16 10196.5 655.086   9
   4   7 -15 6781.24 754.278  16
   4   7 -15 6689.30 643.708   9
   4  -7 -14 2669.52 491.569  17
   4   7 -14 1555.37 479.398  16
   4   7 -14 2510.40 516.604   9
   4  -7 -14 1773.32 476.886  14
  -4  -7  14 1751.76 355.686   8
   4   7 -13 108891. 3428.33  16
   4   7 -13 107009. 3064.99   9
   4  -7 -13 108186. 3220.40  14
  -4  -7  13 108298. 2952.41   8
   4  -7 -13 109772. 2928.00  17
   4  -7 -12 4820.51 695.645  17
   4   7 -12 5352.48 872.843  16
   4   7 -12 3921.57 700.240   9
   4  -7 -12 5154.33 776.436  14
   4   7 -12 5193.08 749.607   4
   4   7 -11 104788. 3584.83  16
   4   7 -11 100787. 3197.03   9
   4  -7 -11 106994. 3510.25  14
   4   7 -11 107996. 3362.09   4
   4  -7 -11 111366. 3214.84  17
   4  -7 -10 11591.5 1086.01  17
   4   7 -10 11333.7 1237.31  16
   4   7 -10 11188.2 1085.58   9
   4  -7 -10 12763.4 1246.54  14
   4   7 -10 11034.3 1121.09   4
   4  -7  -9 69708.9 2594.74  17
   4   7  -9 65633.0 2786.46  16
   4   7  -9 63783.4 2522.83   9
   4  -7  -9 70259.6 2879.22  14
  -4  -7   9 69557.7 3094.52  13
   4   7  -9 68005.5 2696.78   4
   4  -7  -9 67784.6 3329.82  20
   4  -7  -9 72143.9 3388.74   3
  -4  -7   9 66212.1 3123.47  12
   4  -7  -8 14695.3 1212.99  17
   4   7  -8 13560.6 1289.73  16
   4   7  -8 14059.1 1187.56   9
   4  -7  -8 14823.3 1418.76  14
  -4  -7   8 12507.6 1287.01  13
   4   7  -8 14722.6 1242.49   4
  -4  -7   8 14736.6 1493.19  12
   4  -7  -8 12899.1 1416.82  20
   4  -7  -8 12332.2 1385.51   3
   4  -7  -7 11903.2 1075.99  17
   4   7  -7 12358.5 1159.73  16
   4  -7  -7 11293.3 1246.48   3
   4   7  -7 11454.0 1017.14   9
   4   7  -7 11673.4 946.117  15
   4  -7  -7 10059.1 1075.70  14
   4   7  -7 10272.7 1173.47   1
   4   7  -7 13290.6 1158.23   4
  -4  -7   7 11762.9 1307.42  12
   4  -7  -7 11200.3 1300.51  20
   4   7  -6 10983.7 1033.85  16
   4   7  -6 10977.6 1155.82   1
   4   7  -6 9312.08 911.971   9
   4   7  -6 11775.1 965.767  15
   4  -7  -6 11044.9 1090.00  14
   4  -7  -6 9886.56 958.095  17
   4   7  -6 11260.4 1036.10   4
  -4  -7   6 10346.9 987.729   8
  -4  -7   6 11397.7 1269.03  12
   4  -7  -6 10224.4 1184.42  20
   4  -7  -6 10787.3 1168.57   3
   4  -7  -5 63826.3 2362.77  17
   4   7  -5 61460.7 2159.43  15
   4  -7  -5 59627.0 2449.80  14
  -4   7   5 63996.1 2814.54   2
  -4  -7   5 61040.9 2311.48   8
  -4  -7   5 61889.4 2836.88  12
   4  -7  -5 58198.0 2685.11  20
   4  -7  -5 60168.7 2535.40   3
   4   7  -5 61271.7 2776.73  11
   4   7  -5 64055.4 2704.59   1
   4  -7  -4 1626.32 428.724   3
  -4   7   4 1886.91 506.216   2
  -4  -7   4 2505.14 652.136  12
   4  -7  -4 1476.14 496.072  20
   4   7  -4 2776.74 491.699  15
   4   7  -4 2499.10 534.549   1
   4  -7  -4 2809.62 594.175  14
  -4  -7   4 2635.07 472.724   8
   4   7  -4 1591.65 450.397  11
   4   7  -3 142216. 4055.40  11
  -4   7   3 148229. 4115.41   2
   4   7  -3 151560. 3830.16   1
  -4  -7   3 143602. 4046.19  12
   4  -7  -3 140765. 3891.39  20
  -4   7   2 14009.3 1250.20   2
   4   7  -2 11850.8 1055.36   1
  -4  -7   2 12823.4 1205.09  12
   4  -7  -2 11061.1 1061.99  20
   4   7  -2 11695.1 1178.11  11
   4   7  -1 18508.6 1267.00   1
  -4   7   1 16773.7 1358.30   2
  -4  -7   1 19280.0 1427.79  12
   4  -7  -1 17871.0 1297.35  20
   4   7  -1 19365.3 1482.59  11
   4   7   0 8034.20 816.560   1
  -4   7   0 7460.18 932.725   2
   4  -7   0 6359.25 768.807  20
  -4  -7   0 8102.90 923.368  12
   4   7   0 8238.26 1000.25  11
   4   7   1 60929.9 2219.33   1
  -4   7  -1 64011.9 2643.67   2
   4  -7   1 58807.4 2185.76  20
  -4  -7  -1 57993.0 2329.98  12
   4   7   1 59430.6 2633.16  11
   4   7   2 41415.2 1826.24   1
   4   7   2 38735.6 2179.55  11
  -4  -7  -2 41869.1 1884.94   8
  -4   7  -2 41588.8 2154.31   2
  -4  -7  -2 40710.9 1901.09  12
   4  -7   2 42718.9 1796.37  19
  -4  -7  -2 41331.8 1985.67   6
  -4   7  -3 158283. 3587.23  16
  -4  -7  -3 160646. 3986.99   6
   4   7   3 159554. 4542.98  11
   4   7   3 151738. 3394.78  15
  -4  -7  -3 153923. 3680.15   8
  -4   7  -3 155503. 4230.80   2
   4  -7   3 159672. 3652.31  18
   4  -7   3 154743. 3512.87  19
   4   7   3 154100. 3500.60   1
  -4   7  -4 1063.12 369.957  16
  -4   7  -4 842.810 391.438   2
  -4  -7  -4 1487.91 419.891   6
   4   7   4 1500.66 375.258  15
  -4  -7  -4 1533.43 468.968   8
   4  -7   4 1483.77 420.081  19
   4   7   4 926.285 460.981  11
   4  -7   4 1103.37 409.771  18
   4  -7   5 113771. 3251.61  18
  -4   7  -5 109701. 3192.57  16
  -4  -7  -5 107678. 3440.94   6
   4  -7   5 105810. 3084.77  19
   4   7   5 106292. 2867.66  15
   4   7   5 110334. 4036.86  11
  -4  -7  -5 106902. 3238.05   8
  -4   7  -5 110770. 3702.48   2
   4  -7   6 8220.68 912.229  18
  -4   7  -6 6597.13 843.350  16
  -4  -7  -6 6815.67 919.037   6
  -4  -7  -6 7054.26 913.281   8
   4  -7   6 7167.08 847.912  19
   4   7   6 8382.69 1202.19  11
  -4   7  -6 8960.54 1103.34   2
  -4  -7  -7 59276.9 2718.81   6
  -4   7  -7 56854.5 2442.83  16
   4  -7   7 59491.7 2472.97  18
   4  -7   7 55049.0 2309.96  19
  -4   7  -7 58062.5 2793.83   2
   4   7   7 54003.7 3006.23  11
  -4  -7  -7 55889.2 2199.07  17
  -4  -7  -8 2509.58 559.571  17
  -4   7  -8 1778.32 555.108  16
  -4  -7  -8 2288.26 646.061   6
   4  -7   8 1327.96 467.755  18
  -4  -7  -9 553.407 327.232  17
  -4   7  -9 403.079 400.838  16
  -4  -7  -9 69.7384 236.756   7
  -4  -7  -9 273.854 374.525   6
   4  -7   9 808.849 384.183  18
   4  -7  10 18432.2 1181.95  10
  -4  -7 -10 19332.9 1616.56   6
  -4   7 -10 21263.8 1517.20  16
  -4  -7 -10 22002.6 1391.72   7
   4  -7  10 20108.1 1451.64  18
  -4  -7 -10 20513.1 1390.61  17
  -4   7 -11 7224.85 870.717  16
  -4  -7 -11 7038.17 795.385   7
   4  -7  11 4593.50 708.326  18
  -4  -7 -11 6600.19 798.233  17
  -4   7 -12 8365.85 885.089  16
  -4   7 -12 8518.43 860.715   4
   4  -7  12 8526.51 848.510  18
   4   7  12 8360.53 770.169  18
  -4  -7 -12 7089.28 780.844  17
  -4   7 -13 6280.50 691.914  16
  -4   7 -13 5833.11 579.231   9
  -4   7 -13 6124.08 666.902   4
   4   7  13 5903.38 549.695  18
   4  -7  13 5628.62 602.598  18
  -4  -7 -13 5605.24 627.969  17
  -4  -7 -14 1241.45 263.963  17
  -4   7 -14 1418.17 316.503  16
  -4   7 -14 1931.89 299.742   9
  -4   7 -14 1818.00 358.333   4
   4  -7  14 1362.63 274.045  18
  -4  -8  15 6118.71 476.695   8
   4   8 -15 6833.02 696.720  16
   4   8 -15 6487.65 553.949   9
   4   8 -14 13410.8 895.131   9
   4  -8 -14 16592.4 1066.76  14
  -4  -8  14 14789.0 918.446   8
   4   8 -14 15391.5 1121.39  16
   4  -8 -14 15827.9 928.823  17
   4  -8 -13 4129.97 567.719  17
   4   8 -13 5041.29 748.845  16
   4   8 -13 3918.09 554.865   9
   4  -8 -13 4245.84 644.660  14
  -4  -8  13 4242.38 589.582   8
   4   8 -12 52223.7 2368.67  16
   4   8 -12 47328.4 1986.35   9
   4  -8 -12 51605.7 2234.01  14
  -4  -8  12 50739.5 2103.39   8
   4  -8 -12 51506.8 2053.64  17
   4   8 -11 7828.48 1004.71  16
   4   8 -11 8443.98 933.050   9
   4  -8 -11 8237.21 977.297  14
  -4  -8  11 8455.45 953.695   8
   4  -8 -11 8223.48 897.012  17
   4  -8 -10 58067.1 2348.99  17
   4   8 -10 52802.0 2482.45  16
   4   8 -10 56851.8 2301.02   9
   4  -8 -10 54187.6 2483.94  14
   4   8 -10 57503.3 2501.22   4
  -4  -8  10 52569.9 2338.09   8
   4  -8  -9 4877.73 743.971  17
   4   8  -9 4212.85 766.643  16
   4   8  -9 4671.79 714.241   9
   4  -8  -9 4368.08 787.272  14
   4   8  -9 5582.27 847.810   4
  -4  -8   9 5309.48 812.733   8
   4  -8  -8 177.618 431.847  20
   4  -8  -8 74.5546 363.163  17
   4   8  -8 11.6177 367.453  16
   4  -8  -8 116.538 319.941   3
   4   8  -8 580.720 329.033   9
   4  -8  -8 125.707 476.082  14
   4   8  -8-213.492 334.987   4
  -4  -8   8-734.872 370.067  13
  -4  -8   8 774.429 517.065   8
  -4  -8   8 1047.49 440.935  12
   4  -8  -7 824.436 551.433  17
  -4  -8   7 2573.96 700.759  12
   4   8  -7 862.587 497.957  16
   4  -8  -7 1186.03 594.231   3
  -4   8   7 272.195 315.863   2
   4   8  -7 559.732 448.987  15
   4   8  -7 1123.45 418.445   9
   4  -8  -7 187.675 454.384  14
  -4  -8   7 972.916 403.523  13
  -4  -8   7 594.973 367.522   8
   4  -8  -7 1156.70 500.173  20
   4   8  -6 91458.8 2921.45  16
   4  -8  -6 94160.6 3703.91  20
   4   8  -6 90967.2 2747.84  15
  -4   8   6 91867.4 3627.73   2
   4  -8  -6 89045.4 3126.68  14
   4   8  -6 85997.1 3362.67   1
  -4  -8   6 91717.6 3201.83  13
  -4  -8   6 88381.2 2961.38   8
  -4  -8   6 90822.0 3672.70  12
   4  -8  -6 86168.9 3286.62   3
   4  -8  -6 88772.9 2967.49  17
   4  -8  -5 588.532 377.966  17
  -4   8   5 743.435 416.094   2
   4  -8  -5 281.853 335.705  20
   4   8  -5 1023.92 382.610  15
   4  -8  -5 605.478 357.938  14
  -4  -8   5 500.320 328.834   8
  -4  -8   5 1144.02 492.156  12
   4   8  -5 352.744 319.563  11
   4   8  -5 701.354 270.736   1
   4   8  -4 244947. 4524.73  15
  -4   8   4 263255. 5965.75   2
   4  -8  -4 244490. 4989.20  14
  -4  -8   4 246999. 4775.53   8
   4  -8  -4 247050. 5675.91  20
  -4  -8   4 252986. 5871.51  12
   4   8  -4 255613. 5952.31  11
  -4  -8   4 236556. 4607.84  10
   4   8  -4 240413. 5297.22   1
   4  -8  -3 8319.74 778.522  10
   4   8  -3 8552.06 962.819   1
   4   8  -3 7289.10 817.973  15
  -4   8   3 7701.55 1036.41   2
   4  -8  -3 7492.66 862.651  14
   4  -8  -3 6167.64 910.685  20
  -4  -8   3 6883.58 814.717   8
  -4  -8   3 6943.02 986.017  12
   4   8  -3 7173.62 997.309  11
  -4  -8   3 7283.05 844.404  10
   4  -8  -2 167117. 3513.76  10
   4   8  -2 159790. 3651.31  15
  -4   8   2 165429. 4574.24   2
   4  -8  -2 151870. 3881.17  14
  -4  -8   2 159357. 3773.94   8
   4   8  -2 161014. 4020.75   1
   4  -8  -2 161832. 4328.56  20
  -4  -8   2 159058. 4431.37  12
   4   8  -2 161498. 4603.16  11
   4  -8  -1 52547.3 2018.52  10
   4  -8  -1 56412.0 2182.22  18
   4   8  -1 54285.5 2121.78  15
   4  -8  -1 55731.9 2046.95  19
   4  -8  -1 50632.8 2253.14  14
  -4   8   1 54612.9 2606.46   2
  -4  -8   1 55326.0 2232.28   8
   4   8  -1 50749.9 2227.70   1
   4  -8  -1 51875.6 2374.66  20
  -4  -8   1 54021.3 2531.96  12
   4   8  -1 55566.1 2708.55  11
   4   8   0 99.7043 237.873   1
   4  -8   0 363.896 285.612  10
  -4   8   0 513.498 331.343   2
   4   8   0 432.956 301.155  15
   4  -8   0-563.778 336.752  18
   4  -8   0 235.492 333.001  14
  -4  -8   0-60.4328 287.378   8
   4  -8   0 545.688 271.168  20
  -4  -8   0 210.486 219.745  12
   4  -8   0 328.233 267.038  19
   4   8   0 679.471 343.842  11
  -4  -8  -1 18085.9 1393.73  12
  -4   8  -1 17644.0 1205.28  16
  -4  -8  -1 18783.2 1398.11   6
   4   8   1 19225.5 1269.53  15
   4   8   1 17131.2 1233.48   1
  -4  -8  -1 18205.4 1314.92   8
  -4   8  -1 19326.9 1544.36   2
   4  -8   1 17117.6 1203.54  19
   4  -8   1 18020.5 1265.61  18
   4   8   1 19537.2 1633.67  11
  -4   8  -2 6755.82 762.573  16
   4   8   2 5153.25 664.564  15
   4   8   2 6233.99 961.837  11
  -4  -8  -2 5988.52 786.181   8
  -4   8  -2 7047.14 992.401   2
  -4  -8  -2 6928.08 878.411   6
   4  -8   2 6342.18 791.934  18
   4  -8   2 6579.36 759.148  19
  -4   8  -3 44644.5 1991.93  16
  -4  -8  -3 48238.8 2293.40   6
  -4  -8  -3 46606.1 2333.33  20
   4   8   3 45104.3 1938.40  15
   4   8   3 46096.2 2600.37  11
   4  -8   3 44036.3 2035.51  18
  -4  -8  -3 44518.9 2078.22   8
  -4   8  -3 41382.5 2313.36   2
   4  -8   3 45942.4 2036.48  19
  -4   8  -4 183510. 4132.50  16
  -4  -8  -4 185269. 4581.53   6
   4   8   4 178836. 3828.13  15
  -4  -8  -4 189623. 4331.35   8
  -4   8  -4 184840. 4902.22   2
   4  -8   4 184747. 4186.67  19
   4   8   4 191375. 5400.56  11
   4  -8   4 186007. 4276.70  18
  -4   8  -5 21564.8 1527.25  16
  -4  -8  -5 21962.3 1629.02   6
   4   8   5 23788.8 1402.49  15
   4  -8   5 20665.6 1460.61  19
  -4  -8  -5 22914.9 1592.14   8
   4  -8   5 21125.5 1480.91  18
  -4   8  -5 22099.9 1750.46   2
   4   8   5 21806.1 1913.47  11
  -4  -8  -6 16349.1 1454.62   6
  -4   8  -6 15807.8 1319.01  16
  -4  -8  -6 16347.8 1357.77   8
   4  -8   6 12430.5 1157.34  19
  -4   8  -6 15684.2 1481.60   2
   4   8   6 16024.7 1662.45  11
   4  -8   6 14383.1 1253.76  18
   4  -8   7 3040.92 628.504  18
  -4   8  -7 3278.81 686.882  16
  -4  -8  -7 3764.01 802.553   6
  -4  -8  -8 3257.05 577.802  17
   4  -8   8 3355.00 617.000  10
  -4   8  -8 4052.42 725.623  16
  -4  -8  -8 1909.40 574.708   6
   4  -8   8 2194.77 596.956  18
   4  -8   9 13568.8 1079.65  10
  -4  -8  -9 15979.4 1453.45   6
  -4   8  -9 14900.3 1281.11  16
  -4   8  -9 15865.0 1209.67   4
   4  -8   9 15008.5 1263.67  18
  -4  -8  -9 13936.7 1120.93  17
   4  -8  10 7971.85 756.327  10
  -4  -8 -10 9267.57 1115.28   6
  -4   8 -10 9400.10 1031.47  16
  -4   8 -10 6600.53 771.859   4
   4  -8  10 10560.7 1047.84  18
  -4  -8 -10 8146.12 852.169  17
  -4  -8 -11 2512.24 570.659   6
  -4  -8 -11 3962.92 590.531  17
  -4   8 -11 3805.96 657.724  16
  -4   8 -11 4326.16 637.857   4
   4  -8  11 4031.10 656.368  18
  -4   8 -12 12322.2 996.887  16
  -4   8 -12 11780.8 890.827   4
   4  -8  12 11683.2 908.995  18
   4   8  12 12392.2 849.350  18
  -4  -8 -12 12748.1 919.786  17
  -4  -8 -13 197.582 177.211  17
  -4   8 -13-245.314 249.569  16
  -4   8 -13-39.3176 163.684   4
  -4   8 -14 38625.2 1140.45   4
   4   9 -14 3861.06 545.426  16
   4   9 -14 4338.41 427.889   9
  -4  -9  14 4005.13 453.165   8
   4  -9 -14 4247.20 429.837  17
   4  -9 -13 985.908 300.295  17
   4   9 -13 1429.07 400.419  16
   4   9 -13 776.520 273.512   9
   4  -9 -13 1403.59 386.043  14
  -4  -9  13 1197.36 321.906   8
   4   9 -12 10599.5 1028.42  16
   4  -9 -12 11123.1 963.956  14
   4   9 -12 10159.4 823.350   9
  -4  -9  12 10481.9 920.273   8
   4  -9 -12 10935.5 898.220  17
   4  -9 -11 515.696 378.846  17
   4   9 -11 282.022 352.791  16
   4   9 -11 749.386 291.253   9
   4  -9 -11-108.217 326.772  14
  -4  -9  11 929.150 419.430   8
   4  -9 -10 63645.0 2423.43  17
   4   9 -10 61604.7 2571.48  16
   4   9 -10 62677.3 2211.97   9
   4  -9 -10 63162.6 2549.15  14
  -4  -9  10 64851.1 2535.17   8
   4  -9  -9 859.374 427.772  17
   4   9  -9 473.470 335.783  16
   4   9  -9 765.474 341.768   9
   4  -9  -9 722.916 485.327  14
  -4  -9   9 321.392 324.256   8
   4   9  -8 123637. 3610.22  16
   4   9  -8 128293. 3171.18  15
   4  -9  -8 123159. 3549.37  17
   4  -9  -8 120126. 3666.36  14
  -4  -9   8 124876. 3632.28   8
   4  -9  -7 3518.69 679.760  17
   4   9  -7 2110.67 508.190  16
   4   9  -7 3178.07 564.756  15
   4  -9  -7 2836.63 639.877  14
  -4  -9   7 3413.53 724.172   8
   4  -9  -6 30735.2 1842.00  17
   4   9  -6 31174.8 1697.33  15
  -4   9   6 33922.3 2312.13   2
   4  -9  -6 27660.5 1784.28  14
  -4  -9   6 30380.0 1801.07   8
   4  -9  -6 32456.8 2264.76  20
  -4  -9   6 29802.1 2181.20  12
   4   9  -5 23998.4 1502.08  15
  -4   9   5 24368.0 1929.55   2
   4  -9  -5 22579.5 1601.51  14
   4   9  -5 23133.8 1741.81   1
  -4  -9   5 21893.6 1524.35   8
   4  -9  -5 23725.8 1897.10  20
  -4  -9   5 22489.6 1880.97  12
   4  -9  -5 21827.2 1556.24  17
   4   9  -5 22306.1 1902.19  11
   4   9  -4 33215.0 1811.07  15
   4   9  -4 34604.3 2085.93   1
  -4   9   4 36259.4 2334.96   2
   4  -9  -4 31177.3 1880.63  14
  -4  -9   4 32307.7 1824.00   8
   4  -9  -4 36483.4 2285.75  20
  -4  -9   4 34263.8 2267.28  12
   4   9  -4 33620.4 2289.77  11
   4  -9  -3 37434.8 1727.95  10
   4   9  -3 37875.8 1890.70  15
  -4   9   3 39372.1 2392.92   2
   4   9  -3 34745.4 2288.71  11
   4  -9  -3 34443.1 1890.36  14
  -4  -9   3 36814.6 1920.26   8
   4   9  -3 38601.7 2148.81   1
   4  -9  -3 38396.0 2300.36  20
  -4  -9   3 35965.1 2279.03  12
   4  -9  -2 21544.1 1342.90  10
   4   9  -2 20504.9 1387.60  15
   4  -9  -2 19651.4 1450.88  14
  -4   9   2 22033.2 1789.40   2
  -4  -9   2 21398.7 1454.11   8
   4  -9  -2 22824.1 1731.61  20
  -4  -9   2 20615.1 1710.40  12
   4   9  -2 20473.9 1771.48  11
   4   9  -2 21847.3 1570.87   1
   4  -9  -1 15893.2 1194.39  10
   4   9  -1 15005.0 1172.46  15
   4  -9  -1 14605.8 1255.69  14
  -4  -9   1 14022.2 1202.00   8
  -4   9   1 13395.2 1385.55   2
   4  -9  -1 13324.5 1282.64  20
  -4  -9   1 13452.2 1342.81  12
   4  -9  -1 15820.5 1236.59  18
   4   9  -1 14159.5 1476.90  11
   4  -9   0 30831.5 1648.84  10
  -4   9   0 29177.8 1541.70  16
   4   9   0 28258.0 1616.41  15
   4   9   0 27363.7 2051.49  11
   4  -9   0 28859.5 1748.30  14
  -4  -9   0 27291.1 1644.72   8
  -4   9   0 26524.0 1921.95   2
   4  -9   0 27063.9 1793.35  20
  -4  -9   0 29754.3 1919.96  12
   4  -9   0 30827.0 1722.55  18
   4  -9   0 28204.0 1564.78  19
   4  -9   1 1272.46 489.394  10
  -4   9  -1 1670.39 376.905  16
  -4   9  -1 2519.81 658.666   2
  -4  -9  -1 1822.38 590.411   6
   4   9   1 1583.23 462.015  15
   4  -9   1 2158.30 530.964  14
  -4  -9  -1 1747.10 494.892   8
  -4  -9  -1 1677.00 510.541  12
   4  -9   1 2110.63 485.374  19
   4  -9   1 1731.76 493.838  18
   4   9   1 1721.31 569.580  11
   4  -9   2 129499. 3478.22  10
  -4   9  -2 128638. 3376.01  16
  -4  -9  -2 130652. 3904.74   6
   4   9   2 124535. 3343.74  15
   4  -9   2 126335. 3463.32  19
  -4  -9  -2 128220. 3604.74   8
  -4   9  -2 140124. 4375.45   2
   4  -9   2 120786. 3509.04  18
   4   9   2 136618. 4621.37  11
   4  -9   3 16861.3 1312.14  19
   4  -9   3 17948.9 1317.97  10
  -4   9  -3 17800.0 1333.63  16
  -4  -9  -3 17951.4 1489.11   6
   4   9   3 19343.6 1347.98  15
  -4  -9  -3 17873.2 1402.89   8
  -4   9  -3 16449.2 1510.87   2
  -4  -9  -3 18275.5 1546.50  20
   4  -9   3 17910.8 1413.56  18
   4   9   3 20992.7 1851.96  11
   4  -9   4 6299.33 818.588  10
  -4   9  -4 6277.02 825.086  16
   4   9   4 7343.35 849.016  15
  -4  -9  -4 5475.79 872.636   6
  -4   9  -4 7985.41 1086.99   2
  -4  -9  -4 6976.59 917.393   8
   4   9   4 6113.59 1062.12  11
   4  -9   4 8133.92 973.705  18
   4  -9   5 1654.77 503.702  10
  -4   9  -5 2100.85 517.336  16
  -4  -9  -5 2158.21 601.388   6
   4   9   5 3621.61 599.273  15
  -4  -9  -5 2424.33 622.182   8
   4  -9   5 2724.39 578.950  18
   4  -9   6 11576.8 1084.49  10
  -4  -9  -6 10189.3 1189.36   6
  -4   9  -6 10751.3 1081.09  16
   4  -9   6 9120.91 1044.89  18
   4  -9   7 15212.1 1211.16  10
  -4  -9  -7 15855.9 1454.87   6
  -4   9  -7 16516.8 1340.33  16
   4  -9   7 16092.4 1348.41  18
   4  -9   8 100962. 2966.05  10
  -4  -9  -8 104727. 3596.54   6
  -4   9  -8 103345. 3297.59  16
  -4   9  -8 98994.0 2772.43   4
   4  -9   8 100657. 3258.99  18
  -4  -9  -8 104183. 2880.35  17
  -4  -9  -9 1451.01 390.563  17
   4  -9   9 2630.11 514.220  10
   4  -9   9 1597.75 488.079  18
  -4   9  -9 1812.54 522.411  16
  -4  -9  -9 3034.42 703.198   6
  -4   9  -9 2062.60 443.979   4
   4  -9  10 128911. 2796.55  10
  -4  -9 -10 124137. 3631.97   6
  -4   9 -10 128268. 3415.90  16
  -4   9 -10 132654. 3022.46   4
   4  -9  10 127656. 3366.28  18
  -4  -9 -10 133347. 3064.82  17
  -4  -9 -11 718.255 272.883  17
  -4   9 -11 372.890 337.218  16
  -4   9 -11 514.532 228.415   4
   4  -9  11 850.981 329.351  18
  -4   9 -12 30247.7 1394.03  16
  -4   9 -12 27255.0 1143.20   4
   4  -9  12 29404.4 1307.73  18
   4   9  12 26466.4 1052.32  18
  -4  -9 -12 25713.0 1087.48  17
  -4   9 -13 276.600 209.959  16
  -4   9 -13 264.539 166.602   4
   4 -10 -13 1650.00 303.424  17
   4  10 -13 1824.39 393.102  16
  -4 -10  13 2254.55 370.857   8
   4  10 -12 9797.07 849.880  16
   4 -10 -12 10530.9 821.240  14
  -4 -10  12 9231.01 800.560   8
   4 -10 -12 11055.2 819.433  17
   4  10 -11 33236.2 1664.85  16
   4 -10 -11 36793.5 1662.24  14
  -4 -10  11 36920.4 1710.80   8
   4 -10 -11 38530.0 1664.64  17
   4 -10 -10 5103.44 669.832  17
   4  10 -10 4127.37 677.286  16
   4 -10 -10 4518.93 680.447  14
  -4 -10  10 4521.89 698.834   8
   4 -10  -9 45201.5 2031.01  17
   4 -10  -9 37917.3 1896.93  14
  -4 -10   9 43052.8 2051.22   8
   4  10  -9 40906.8 1963.58  16
   4 -10  -8 24297.7 1561.56  17
   4  10  -8 25138.6 1565.06  16
   4 -10  -8 24113.0 1580.26  14
  -4 -10   8 25989.5 1646.77   8
   4  10  -8 26149.8 1431.23  15
   4 -10  -7 21358.0 1498.20  17
   4  10  -7 20449.8 1340.40  15
   4 -10  -7 19587.0 1441.88  14
  -4 -10   7 22000.7 1563.72   8
   4 -10  -6 15372.2 1304.13  17
   4  10  -6 16798.5 1267.34  15
   4 -10  -6 14563.3 1266.68  14
  -4 -10   6 16714.9 1359.75   8
   4 -10  -5 8306.84 990.493  17
   4  10  -5 8285.82 945.238  15
   4 -10  -5 7718.21 944.363  14
  -4 -10   5 8991.39 1005.23   8
   4 -10  -4 93308.8 2737.62  10
   4 -10  -4 88540.5 3135.96  17
   4  10  -4 89929.9 2959.14  15
   4 -10  -4 89824.3 3097.15  14
  -4 -10   4 93396.2 3152.36   8
   4 -10  -3 529.082 391.785  10
  -4  10   3-444.705 339.758   2
   4  10  -3 733.402 367.060  15
   4 -10  -3 618.384 410.050  14
  -4 -10   3 326.555 327.611   8
   4 -10  -3 556.671 340.334  20
   4  10  -3 566.332 380.947  11
   4 -10  -2 11963.8 1074.32  10
   4  10  -2 10927.0 1063.96  15
   4 -10  -2 11782.2 1115.81  14
  -4  10   2 14025.1 1498.34   2
  -4 -10   2 13261.8 1227.76   8
   4 -10  -2 11757.5 1321.23  20
  -4 -10   2 12686.0 1374.42  12
   4  10  -2 13710.4 1505.41  11
   4 -10  -1 21289.9 1406.96  10
   4  10  -1 20017.9 1426.40  15
   4 -10  -1 18838.1 1404.19  14
  -4 -10   1 20078.8 1482.91   8
  -4  10   1 21226.8 1809.06   2
   4 -10  -1 18958.9 1605.71  20
  -4 -10   1 18572.2 1634.44  12
   4 -10  -1 20132.5 1444.65  18
   4  10  -1 20652.7 1858.08  11
   4 -10   0 4138.41 697.351  10
  -4  10   0 4259.71 641.403  16
  -4 -10   0 3895.63 739.633  12
  -4  10   0 4715.17 864.190   2
  -4 -10   0 4558.25 854.293   6
   4  10   0 5017.98 822.301  15
   4 -10   0 3189.30 587.668  14
  -4 -10   0 5109.37 804.135   8
   4 -10   0 4272.24 739.458  18
   4  10   0 4319.11 861.793  11
   4 -10   1 16059.9 1302.62  10
  -4  10  -1 14672.7 1144.79  16
  -4 -10  -1 14545.1 1354.54   6
   4  10   1 13937.1 1193.93  15
   4 -10   1 14389.1 1247.72  14
  -4 -10  -1 14388.8 1263.59   8
  -4  10  -1 14788.2 1495.74   2
   4 -10   1 14919.7 1306.54  18
   4  10   1 15977.7 1658.72  11
  -4  10  -2 8875.65 930.091  16
  -4 -10  -2 11152.8 1199.29   6
   4 -10   2 11221.4 1081.23  10
   4  10   2 12122.4 1460.84  11
  -4 -10  -2 9964.02 1049.22   8
   4 -10   2 10520.9 1124.40  14
  -4  10  -2 11647.3 1306.66   2
  -4 -10  -2 10387.8 1239.97  20
   4 -10   2 8860.91 1024.57  18
   4  10   2 10067.3 996.805  15
   4 -10   3 40788.7 2013.38  10
  -4  10  -3 43743.5 2044.12  16
  -4 -10  -3 43634.8 2331.61   6
   4  10   3 43061.2 1984.28  15
   4 -10   3 42813.4 2181.15  18
  -4 -10  -3 43144.6 2117.45   8
   4 -10   3 44260.6 2163.09  14
   4 -10   4 22915.1 1530.05  10
  -4  10  -4 22503.5 1515.19  16
  -4 -10  -4 23875.5 1733.84   6
   4  10   4 22595.2 1399.00  15
  -4 -10  -4 23051.7 1569.63   8
   4 -10   4 23862.2 1658.33  18
   4 -10   5 215.178 395.799  10
  -4 -10  -5 269.676 451.981   6
   4  10   5 534.309 248.829  15
   4 -10   5 190.268 337.265  18
  -4  10  -5 300.103 334.405  16
  -4 -10  -5 46.1550 345.194   8
   4 -10   6 7089.95 857.652  10
  -4  10  -6 5811.88 837.473  16
  -4 -10  -6 7079.51 953.103   6
   4 -10   6 5808.35 845.892  18
   4 -10   7 4893.52 714.231  10
  -4  10  -7 5956.35 822.446  16
  -4 -10  -7 4998.66 844.086   6
   4 -10   7 5877.83 850.670  18
   4 -10   8 6057.16 728.971  10
  -4  10  -8 5978.66 823.354  16
  -4 -10  -8 5542.88 870.008   6
   4 -10   8 6040.09 854.517  18
   4 -10   9 85426.2 2359.94  10
  -4 -10  -9 83570.5 2916.77   6
  -4  10  -9 89613.5 2794.75  16
   4 -10   9 84824.3 2741.40  18
   4 -10  10 10414.3 716.113  10
  -4 -10 -10 11763.8 1046.22   6
  -4  10 -10 11822.2 987.380  16
   4 -10  10 12258.4 984.211  18
  -4  10 -11 57378.5 1489.61   4
   4 -10  11 58133.0 1891.34  18
  -4  10 -12 12204.4 787.231  16
   4 -10  12 11486.1 713.071  18
   4 -11 -12-77.3883 160.423  17
  -4 -11  12 205.366 203.876   8
   4  11 -11 41796.5 1531.33  16
   4 -11 -11 41143.8 1449.86  14
  -4 -11  11 46604.2 1720.07   8
   4 -11 -11 44754.3 1581.99  17
   4 -11 -10 1861.88 413.917  17
   4  11 -10 1296.33 335.160  16
   4 -11 -10 1566.44 372.716  14
  -4 -11  10 2124.73 482.645   8
   4 -11  -9 5629.32 704.188  17
   4 -11  -9 5398.93 660.914  14
  -4 -11   9 5835.50 753.542   8
   4 -11  -8 5658.43 769.595  17
   4  11  -8 3725.20 541.448  15
   4 -11  -8 3618.26 577.053  14
  -4 -11   8 4813.48 738.492   8
   4 -11  -7 22154.1 1482.36  17
   4  11  -7 22614.2 1373.02  15
  -4 -11   7 20427.9 1445.36   8
   4 -11  -6 3756.37 688.006  17
   4  11  -6 2755.33 559.516  15
   4 -11  -6 2990.07 564.579  14
  -4 -11   6 4072.49 722.268   8
   4 -11  -5 64422.8 2629.68  17
   4  11  -5 66969.9 2522.40  15
   4 -11  -5 63240.5 2457.45  14
  -4 -11   5 65924.8 2611.08   8
   4 -11  -4 7050.17 926.343  17
   4  11  -4 6912.19 872.620  15
   4 -11  -4 7025.83 866.707  14
  -4 -11   4 6739.56 884.968   8
   4 -11  -4 8575.98 851.447  10
   4 -11  -3 156310. 3639.32  10
   4  11  -3 152980. 3879.82  15
   4 -11  -3 153905. 3865.73  14
  -4 -11   3 151882. 3975.17   8
   4 -11  -2 2370.94 529.171  10
   4  11  -2 2664.51 596.937  15
   4 -11  -2 1264.53 434.140  14
  -4 -11   2 2348.96 568.473   8
   4 -11  -1 7491.89 858.530  10
  -4 -11   1 7781.18 996.814   6
   4  11  -1 6733.79 874.258  15
   4 -11  -1 7279.37 878.241  14
  -4 -11   1 7999.78 940.901   8
   4 -11   0 4995.81 720.064  10
  -4 -11   0 5928.94 880.674   6
   4  11   0 5016.66 737.561  15
   4 -11   0 4370.33 724.184  18
   4 -11   0 5718.66 807.337  14
  -4 -11   0 5652.37 802.660   8
   4 -11   1 823.529 386.628  10
  -4 -11  -1 1170.39 500.909   6
   4  11   1 1160.69 430.857  15
   4 -11   1 1240.02 445.168  14
  -4 -11  -1 1428.32 466.183   8
   4 -11   1 1448.18 481.038  18
   4 -11   2 4017.35 681.747  10
  -4  11  -2 3520.36 603.368  16
  -4 -11  -2 3641.05 737.420   6
   4  11   2 4421.21 700.315  15
   4 -11   2 3651.86 614.898  14
  -4 -11  -2 4380.47 745.185   8
   4 -11   2 4133.80 747.151  18
   4 -11   3 53781.6 2276.83  10
  -4  11  -3 52562.1 2149.07  16
   4 -11   3 48525.4 2321.66  18
  -4 -11  -3 53827.3 2540.81   6
   4  11   3 49419.9 2076.57  15
  -4 -11  -3 54443.9 2312.45   8
   4 -11   3 52676.4 2213.21  14
   4 -11   4 53421.6 2246.64  10
  -4  11  -4 51438.2 2166.96  16
  -4 -11  -4 52976.0 2495.65   6
   4  11   4 52747.7 2047.87  15
  -4 -11  -4 52460.8 2234.88   8
   4 -11   4 50291.0 2136.49  14
   4 -11   4 54059.0 2416.39  18
   4 -11   5 36413.4 1831.20  10
  -4  11  -5 36123.3 1838.33  16
  -4 -11  -5 35612.8 2041.16   6
  -4 -11  -5 36320.4 1797.14   8
   4 -11   5 37318.0 1994.22  18
  -4 -11  -6 23708.2 1631.21   6
  -4  11  -6 20226.9 1373.36  16
   4 -11   6 23025.2 1374.57  14
   4 -11   6 22901.6 1552.17  18
   4 -11   7 62728.7 2190.98  10
  -4 -11  -7 67141.9 2647.83   6
  -4  11  -7 63603.4 2350.90  16
   4 -11   7 57133.8 2048.98  14
   4 -11   7 64766.8 2481.87  18
   4 -11   8 442.628 269.270  10
  -4  11  -8 742.874 323.810  16
  -4 -11  -8 1021.15 493.938   6
   4 -11   8 735.143 400.694  18
   4 -11   9 7852.98 665.811  10
  -4 -11  -9 8559.59 881.224   6
  -4  11  -9 7532.15 764.873  16
   4 -11   9 7902.95 807.118  18
  -4 -11 -10 9726.58 826.624   6
  -4  11 -10 9998.50 790.942  16
   4 -11  10 9231.57 779.676  18
  -4  11 -11 28334.5 1138.16  16
   4 -11  11 25430.5 1049.80  18
  -4 -12  11 3695.02 447.467   8
   4 -12 -11 3711.19 411.435  17
  -4 -12  10 36209.6 1451.34   8
   4 -12 -10 34321.1 1319.39  17
   4 -12  -9 21861.3 1168.97  17
  -4 -12   9 25069.1 1323.92   8
   4 -12  -8 8946.76 828.447  17
   4  12  -8 6955.26 666.352  15
  -4 -12   8 8741.75 848.818   8
   4 -12  -7 30966.6 1600.14  17
   4  12  -7 32901.4 1527.26  15
   4 -12  -7 29565.8 1392.38  14
  -4 -12   7 31419.3 1626.68   8
   4 -12  -6 10020.6 977.464  17
   4 -12  -6 7398.46 742.184  14
  -4 -12   6 8761.57 928.959   8
   4  12  -6 8789.26 872.227  15
   4 -12  -5 49959.5 2192.72  17
   4  12  -5 47596.4 2023.52  15
   4 -12  -5 50349.1 1950.38  14
   4 -12  -4 27700.0 1677.35  17
   4  12  -4 28676.0 1617.85  15
  -4 -12   4 27548.3 1645.03   8
   4 -12  -4 24736.8 1373.44  10
   4 -12  -3 5294.65 777.524  17
   4  12  -3 6512.16 826.158  15
  -4 -12   3 5308.62 776.003   8
   4 -12  -3 5119.11 699.652  10
   4 -12  -2 28360.1 1569.35  10
  -4 -12   2 27307.4 1748.07   6
   4  12  -2 26767.7 1581.03  15
  -4 -12   2 30008.4 1713.35   8
   4 -12  -1 108137. 3075.75  10
  -4 -12   1 102101. 3362.80   6
   4  12  -1 101370. 3056.80  15
  -4 -12   1 101304. 3122.08   8
   4 -12   0-556.371 316.181  10
  -4 -12   0-23.4683 350.095   6
   4  12   0 137.492 365.662  15
  -4 -12   0 477.083 362.396   8
   4 -12   1 53133.9 2196.96  10
   4  12   1 56619.9 2233.93  15
  -4 -12  -1 51426.4 2189.65   8
  -4 -12  -1 53139.0 2445.74   6
   4 -12   1 50275.9 2264.53  18
   4 -12   2 40866.5 1917.15  10
  -4 -12  -2 38154.6 2069.17   6
   4  12   2 36594.6 1753.04  15
  -4 -12  -2 39826.8 1907.89   8
   4 -12   2 37373.0 1968.81  18
   4 -12   3 15400.3 1193.44  10
  -4  12  -3 14683.8 1059.66  16
  -4 -12  -3 14856.0 1323.02   6
   4  12   3 14634.5 1085.83  15
  -4 -12  -3 12019.0 1064.32   8
   4 -12   3 13300.6 1188.81  18
   4 -12   4 58715.5 2222.16  10
  -4  12  -4 60383.1 2139.48  16
  -4 -12  -4 55424.8 2426.18   6
   4  12   4 57868.7 1992.94  15
  -4 -12  -4 56736.6 2116.64   8
   4 -12   4 59853.0 2427.81  18
   4 -12   5 7541.02 829.127  10
  -4  12  -5 6555.60 719.484  16
  -4 -12  -5 7372.63 906.308   6
   4 -12   5 5602.07 752.258  18
   4 -12   6 54392.3 1975.31  10
  -4 -12  -6 53552.9 2246.26   6
  -4  12  -6 51546.1 1930.31  16
   4 -12   6 52058.9 2126.94  18
  -4 -12  -7 8395.82 893.570   6
  -4  12  -7 9105.51 801.617  16
   4 -12   7 9082.17 785.309  10
   4 -12   7 8808.34 870.764  18
   4 -12   8 12789.1 817.190  10
  -4 -12  -8 13127.1 1013.01   6
  -4  12  -8 13320.0 907.698  16
   4 -12   8 12620.1 950.688  18
  -4 -12  -9 25984.5 1263.98   6
  -4  12  -9 25285.0 1134.60  16
  -4  12  -9 24444.9 911.737  15
   4 -12   9 24830.8 1192.59  18
   4 -12   9 21727.0 875.895  10
  -4  12 -10 104.616 147.803  16
  -4 -13  10 18480.8 833.129   8
   4 -13  -9 2149.44 339.105  17
  -4 -13   9 1450.92 358.766   8
   4 -13  -8 64747.2 1850.67  17
   4  13  -8 64013.3 1602.66  15
   4 -13  -7 3558.85 505.598  17
   4  13  -7 3423.76 458.802  15
  -4 -13   7 4336.63 574.205   8
   4 -13  -6 13834.3 1010.79  17
  -4 -13   6 12366.4 859.956   6
   4  13  -6 13937.0 956.657  15
  -4 -13   6 14253.3 1011.41   8
   4 -13  -5 12296.1 996.242  17
  -4 -13   5 12577.8 955.802   6
   4  13  -5 13358.5 990.738  15
  -4 -13   5 12735.7 992.534   8
   4 -13  -4 257.771 364.711  17
  -4 -13   4 2.83394 215.596   6
   4  13  -4 104.159 274.300  15
  -4 -13   4 386.662 301.815   8
   4 -13  -3-48.8692 248.403  10
   4 -13  -3-119.892 355.973  17
  -4 -13   3-254.101 329.137   6
   4  13  -3 503.821 325.145  15
  -4 -13   3 83.4434 283.925   8
   4 -13  -2 45116.4 2028.67  17
  -4 -13   2 43506.1 2020.09   6
   4  13  -2 47215.7 1967.01  15
  -4  13   2 46692.6 1666.25  15
  -4 -13   2 46338.4 1926.53   8
   4 -13  -2 47308.9 1878.70  10
   4 -13  -1 359.930 261.001  10
  -4 -13   1 242.459 289.753   6
   4  13  -1 700.842 336.169  15
  -4  13   1 310.573 195.887  15
  -4 -13   1 67.1278 247.507   8
   4 -13   0 131132. 3195.28  10
  -4 -13   0 128969. 3513.85   6
   4  13   0 130392. 3195.46  15
  -4 -13   0 128047. 3151.48   8
  -4 -13  -1 1340.96 491.106   6
   4  13   1 1870.55 463.885  15
  -4 -13  -1 1011.37 372.051   8
   4 -13   1 2555.26 546.837  10
   4 -13   2 81071.9 2500.25  10
  -4 -13  -2 87239.5 2844.59   6
   4  13   2 83557.9 2395.38  15
  -4 -13  -2 76690.0 2314.90   8
   4 -13   3 299.066 315.048  10
  -4 -13  -3 325.047 324.681   6
   4  13   3 493.674 248.300  15
  -4 -13  -3 145.025 228.922   8
   4 -13   4 9622.45 836.617  10
  -4 -13  -4 10282.4 965.035   6
   4  13   4 10078.9 731.147  15
   4 -13   5 1419.66 392.902  10
  -4  13  -5 882.364 274.809  16
  -4 -13  -5 722.522 328.389   6
   4 -13   5 261.444 253.432  18
  -4  13  -6 2077.41 343.868  16
  -4 -13  -6 2760.46 513.230   6
   4 -13   6 3611.39 498.160  10
   4 -13   7 9929.47 690.624  10
  -4 -13  -7 9195.79 790.543   6
  -4  13  -7 9411.05 633.873  16
  -4  13  -7 9708.34 676.152  15
  -4 -13  -8 26204.6 1145.28   6
  -4  13  -8 26962.8 908.916  15
  -4 -14   8 367.288 166.925   8
   4 -14  -7 77617.6 1747.38  17
   4  14  -7 72485.5 1551.69  15
  -4 -14   7 77448.0 1784.95   8
   4 -14  -6 7049.84 596.196  17
   4  14  -6 6615.58 566.996  15
  -4 -14   6 6443.84 580.092   8
   4 -14  -5 3596.50 487.718  17
  -4 -14   5 2880.86 399.234   6
   4  14  -5 3608.25 464.579  15
  -4 -14   5 3840.76 486.161   8
   4 -14  -4 775.512 292.440  17
  -4 -14   4 793.669 255.236   6
   4  14  -4 662.280 272.024  15
  -4 -14   4 537.692 257.560   8
   4 -14  -3-105.189 178.326  10
   4 -14  -3 165.612 255.313  17
  -4 -14   3-13.6521 216.120   6
   4  14  -3-25.7640 223.871  15
  -4 -14   3 92.8984 242.333   8
   4 -14  -2 9439.19 837.132  17
  -4 -14   2 9153.35 817.915   6
   4  14  -2 10874.5 846.259  15
  -4 -14   2 9428.65 745.372   8
   4 -14  -2 8458.21 721.252  10
   4 -14  -1 13781.6 994.635  17
  -4 -14   1 12480.5 980.068   6
   4  14  -1 13265.8 927.837  15
  -4  14   1 11977.7 756.826  15
  -4 -14   1 12611.7 850.180   8
   4 -14  -1 11869.8 874.924  10
   4 -14   0 487.019 257.121  10
   4 -14   0 814.596 353.076  17
  -4 -14   0 820.017 348.225   6
   4  14   0 659.464 261.111  15
  -4  14   0 806.109 256.615  15
  -4 -14   0 544.329 243.957   8
  -4 -14  -1 24285.4 1358.05   6
   4  14   1 22731.9 1132.42  15
  -4  14  -1 24348.0 1150.56  15
  -4 -14  -1 21024.4 1021.74   8
   4 -14   1 23553.0 1228.12  10
   4 -14   2 2052.96 395.911  10
  -4 -14  -2 2433.21 476.086   6
   4  14   2 1781.76 334.994  15
  -4  14  -2 1610.12 350.074  15
  -4 -14  -3 6242.97 688.164   6
   4  14   3 7434.66 555.585  15
  -4  14  -3 6802.31 627.955  15
   4 -14   3 6801.29 655.778  10
  -4 -14  -4 35767.5 1508.31   6
  -4  14  -4 35044.0 1303.13  15
   4 -14   4 36468.5 1398.13  10
   4 -14   5 589.378 226.642  10
  -4 -14  -5 21.9366 251.355   6
  -4  14  -5 311.770 215.301  15
  -4 -14  -6 44857.6 1458.46   6
  -4  14  -6 48358.6 1286.32  15
   4 -14   6 45070.7 1295.52  10
   4 -15  -4 5100.17 445.831  17
   4  15  -4 3786.50 387.510  15
   4 -15  -3 47568.9 1369.04  17
   4  15  -3 52380.2 1432.50  15
   4 -15  -2 7318.09 584.781  17
  -4 -15   2 7302.89 576.039   6
   4  15  -2 7666.35 575.055  15
   4 -15  -1 47353.2 1450.89  17
  -4 -15   1 49442.0 1515.40   6
   4  15  -1 49283.4 1409.86  15
   4 -15   0 1535.62 318.724  10
   4 -15   0 1670.47 315.180  17
  -4 -15   0 2282.44 367.466   6
   4  15   0 2238.55 313.773  15
   4 -15   1 3038.25 399.196  10
   4 -15   1 3486.81 426.887  17
   4  15   1 3728.65 359.914  15
  -4 -15  -1 3316.06 434.107   6
  -4  15  -1 3938.09 367.501  15
   4 -15   2 2919.83 385.954  10
   4 -15   2 2840.89 377.561  17
  -4 -15  -2 2382.14 367.640   6
  -4  15  -2 2686.08 312.666  15
   4 -15   3 9349.19 605.371  17
  -4 -15  -3 10000.2 655.876   6
  -4  15  -3 10786.4 572.693  15
   4 -15   3 11136.5 661.343  10
   5   0 -17 465.934 228.576   9
   5   0 -17-156.035 275.054   5
   5   0 -16 175881. 3208.15   9
   5   0 -16 180273. 4137.54   5
   5   0 -15-124.763 268.542   9
   5   0 -15-105.066 445.186   5
   5   0 -14 139854. 3548.26   9
   5   0 -14 143852. 4290.33   5
   5   0 -13-102.349 338.581   9
   5   0 -12 26584.4 1648.45   9
   5   0 -12 27081.4 1623.79  14
  -5   0  12 24259.9 1836.52  13
   5   0 -11 125.683 595.631  16
   5   0 -11-379.157 600.030   9
   5   0 -11 251.806 418.936  14
  -5   0  11-1180.72 450.507  13
   5   0 -10 5367.23 841.287  16
   5   0 -10 5755.40 785.120   9
   5   0 -10 6317.90 778.618  14
  -5   0  10 5541.72 840.218  13
   5   0  -9 283.807 397.733  16
   5   0  -9 166.927 249.929   9
   5   0  -8 125231. 3195.44   1
  -5   0   8 122419. 3309.84  12
  -5   0   7 6.04927 233.249  12
   5   0  -7-200.322 195.078   1
   5   0  -6 140618. 3109.43   1
  -5   0   6 139802. 3365.20  12
   5   0  -5-47.1733 137.859   1
  -5   0   5 29.4966 203.092  12
  -5   0   4 30195.9 1497.65  12
   5   0  -4 29673.6 1357.22   1
  -5   0   3 208.808 229.949  12
   5   0  -3-41.5110 205.968   1
   5   0  -2 8485.23 724.321   1
  -5   0   2 7846.70 745.456  12
  -5   0   2 8902.37 554.601   2
  -5   0   1 188.759 155.930   2
  -5   0   1-122.176 235.046  12
  -5   0   0 650450. 5434.37   2
  -5   0  -1 130.690 179.318   2
   5   0   2 279855. 4673.42  13
  -5   0  -2 268348. 3990.27   2
  -5   0  -3 237.112 183.541   2
   5   0   3 12.2161 328.478  13
  -5   0  -3-46.4163 188.446  12
   5   0   3 166.420 167.968  11
  -5   0  -4 123657. 3108.32   2
   5   0   4 131008. 3551.51  13
  -5   0  -4 122818. 2677.29  12
  -5   0  -5-24.9320 247.875   2
   5   0   5-194.105 293.195  13
   5   0   5-91.7840 147.406  11
  -5   0  -6 4070.99 669.854   2
   5   0   6 4312.49 767.528  13
   5   0   6 5118.44 696.708  11
   5   0   7 73.1365 342.285  13
   5   0   7 247.755 220.294  11
   5   0   7 95.4799 241.797  18
  -5   0  -7-169.599 268.787   7
  -5   0  -8 1078.99 378.561  17
   5   0   8 1114.32 458.409  13
   5   0   8 355.496 188.191  11
   5   0   8 717.368 347.286  18
  -5   0  -8 317.705 312.153   7
  -5   0  -9 785.820 537.784  17
   5   0   9-10.7648 285.013  13
   5   0   9-736.737 311.630  11
   5   0   9 170.281 411.790  18
  -5   0  -9 449.220 417.799   7
  -5   0 -10 52163.2 2464.91   7
   5   0  10 57205.8 2394.22  18
  -5   0 -10 54230.7 2501.37  17
  -5   0 -11-522.592 347.052  17
   5   0  11 55.5991 328.804  18
  -5   0 -11 77.6333 350.534   7
   5   0  12 26208.5 1559.73  18
  -5   0 -12 25664.9 1705.42   7
  -5   0 -12 27393.2 1740.03  17
  -5   0 -13-68.9489 301.853  17
  -5   0 -13-80.3215 334.159   7
   5   0  13-22.7707 256.315  18
  -5   0 -14 21577.1 1359.77   7
   5   0  14 22188.9 1190.06  18
  -5   0 -14 22016.9 1342.36  17
   5   0  15-319.875 182.183  18
  -5   0 -15-95.3762 227.870   7
   5   1 -17 8133.08 622.147   9
   5  -1 -17 7843.92 763.215   5
   5   1 -17 8865.58 835.092   5
   5   1 -16 8071.74 759.047   9
   5  -1 -16 6793.57 841.270   5
   5   1 -16 9606.60 1003.18   5
   5  -1 -15 65054.1 2095.28   9
   5   1 -15 66531.5 2338.80   9
   5  -1 -15 67784.0 2784.62   5
   5   1 -15 66967.1 2778.00   5
   5  -1 -14 46648.3 1970.56   9
   5   1 -14 46887.1 2131.35   9
   5  -1 -14 53043.5 2615.72   5
   5   1 -13 41157.8 2252.06  16
   5  -1 -13 44002.9 1984.61   9
   5   1 -13 38005.9 1983.93   9
   5  -1 -13 39339.5 1998.28  14
   5  -1 -13 39345.4 2337.92   5
   5   1 -12 32086.0 2016.62  16
   5  -1 -12 33835.8 1790.85   9
   5   1 -12 32730.7 1884.16   9
   5  -1 -12 32443.9 1834.77  14
   5  -1 -12 36389.5 2240.06   5
   5   1 -11 938.305 675.013  16
   5  -1 -11 956.948 570.597   9
   5   1 -11 622.340 508.542   9
   5  -1 -11 1008.67 576.850  14
  -5  -1  11 1323.84 414.685  13
  -5   1  11 106.036 396.119  13
   5   1 -10 66556.0 2789.13  16
   5  -1 -10 69329.9 2485.04   9
   5   1 -10 70677.1 2613.66   9
   5  -1 -10 67220.0 2523.16  14
  -5  -1  10 65585.1 2868.04  13
  -5   1  10 62457.6 2638.12  13
   5   1  -9 75953.4 2884.59  16
   5  -1  -9 78599.8 2538.57   9
   5   1  -9 74646.6 2579.19   9
   5  -1  -9 82049.0 2681.51  14
   5   1  -9 76971.1 2785.94   1
  -5  -1   9 73302.5 2703.02  12
   5   1  -8 43237.1 1990.25   1
   5   1  -8 41812.1 2066.45  16
  -5   1   8 45633.7 1996.73  12
  -5  -1   8 42646.3 2019.32  12
  -5   1   7 241473. 4470.27  12
  -5  -1   7 232854. 4571.04  12
   5   1  -7 236896. 4481.57   1
   5  -1  -7 246135. 4033.27   1
   5   1  -6 776.241 337.362   1
   5  -1  -6 308.678 205.798   1
  -5   1   6-2.78047 194.355  12
  -5  -1   6 361.402 294.270  12
   5  -1  -5 30691.0 1322.14   1
   5   1  -5 29506.9 1443.24   1
  -5   1   5 26872.0 1425.94  12
  -5  -1   5 28527.9 1524.38  12
   5   1  -4 4843.60 582.054   1
  -5   1   4 4402.75 438.469   2
  -5   1   4 4402.49 587.317  12
  -5  -1   4 4962.65 638.070  12
   5  -1  -4 4496.66 516.727   1
  -5   1   3 905.128 219.707   2
  -5  -1   3 738.399 361.198  12
   5  -1  -3 401.258 218.037   1
   5   1  -3 481.593 229.265   1
   5  -1  -2 100845. 2350.51   1
  -5   1   2 105254. 2148.34   2
  -5  -1   2 107372. 2702.28  12
   5   1  -2 105500. 2569.33   1
   5   1  -1 85281.1 2317.15   1
  -5  -1   1 81402.5 2309.16  12
  -5   1   1 81495.9 1965.08   2
  -5  -1   1 80285.0 1628.10   2
  -5  -1   0 15296.4 996.484  12
  -5   1   0 15320.4 896.819   2
  -5  -1   0 14036.7 759.501   2
  -5  -1  -1 85894.5 2032.38   2
[truncated: 287,137 more chars]
