# Supplementary material for: Palladium and Platinum 2,4-cis-amino Azetidine and Related Complexes
Source: Front Chem. 2018 Jun 21;6:211. doi: 10.3389/fchem.2018.00211 (PMC6021532; doi:10.3389/fchem.2018.00211)
Supplement: Supplementary file 3 [file Data_Sheet_3.ZIP › CIF/2b.cif]

data_2b

# UK National Crystallography Service Code: 2010src0788

# start Validation Reply Form
_vrf_PLAT910_2b
;
PROBLEM: Missing # of FCF Reflection(s) Below Theta(Min).         31 Note  
RESPONSE: These data were collected by the UK National Crystallography 
Service in 2010 and at that time this CheckCIF Alert did not appear. It 
is no longer possible to try to correct this issue. 
;
# end Validation Reply Form

_audit_creation_date              2018-03-29
_audit_creation_method
;
Olex2 1.2
(compiled 2017.08.10 svn.r3458 for OlexSys, GUI svn.r5381)
;
_shelxl_version_number            2014/6
_publ_contact_author_address      ?
_publ_contact_author_email        ?
_publ_contact_author_id_orcid     ?
_publ_contact_author_name         ''
_publ_contact_author_phone        ?
_publ_section_references
;
Altomare, Cascarano, Giacovazzo, Guagliardi, Burla, Polidori, 
Camalli, (1994)

Dolomanov, O.V., Bourhis, L.J., Gildea, R.J, Howard, J.A.K. & Puschmann, H.
 (2009), J. Appl. Cryst. 42, 339-341.

Sheldrick, G.M. (2015). Acta Cryst. C71, 3-8.
;
_chemical_name_common             ?
_chemical_name_systematic         ?
_chemical_formula_moiety          'C25 H28 Cl2 N2 O Pd, 0.1(C4 H10 O)'
_chemical_formula_sum             'C25.40 H29 Cl2 N2 O1.10 Pd'
_chemical_formula_weight          557.20
_chemical_melting_point           ?
loop_
  _atom_type_symbol
  _atom_type_description
  _atom_type_scat_dispersion_real
  _atom_type_scat_dispersion_imag
  _atom_type_scat_source
 'C' 'C' 0.0033 0.0016 'International Tables Vol C Tables 4.2.6.8 and 6.1.1.4'
 'H' 'H' 0.0000 0.0000 'International Tables Vol C Tables 4.2.6.8 and 6.1.1.4'
 'Cl' 'Cl' 0.1484 0.1585 'International Tables Vol C Tables 4.2.6.8 and 6.1.1.4'
 'N' 'N' 0.0061 0.0033 'International Tables Vol C Tables 4.2.6.8 and 6.1.1.4'
 'O' 'O' 0.0106 0.0060 'International Tables Vol C Tables 4.2.6.8 and 6.1.1.4'
 'Pd' 'Pd' -0.9988 1.0072
 'International Tables Vol C Tables 4.2.6.8 and 6.1.1.4'

_shelx_space_group_comment
;
The symmetry employed for this shelxl refinement is uniquely defined
by the following loop, which should always be used as a source of
symmetry information in preference to the above space-group names.
They are only intended as comments.
;
_space_group_crystal_system       'triclinic'
_space_group_IT_number            2
_space_group_name_H-M_alt         'P -1'
_space_group_name_Hall            '-P 1'
loop_
  _space_group_symop_operation_xyz
 'x, y, z'
 '-x, -y, -z'

_cell_length_a                    13.4719(2)
_cell_length_b                    19.3528(2)
_cell_length_c                    21.6914(3)
_cell_angle_alpha                 94.4120(10)
_cell_angle_beta                  106.4250(10)
_cell_angle_gamma                 108.6670(10)
_cell_volume                      5051.22(12)
_cell_formula_units_Z             8
_cell_measurement_reflns_used     111741
_cell_measurement_temperature     120(2)
_cell_measurement_theta_max       27.48
_cell_measurement_theta_min       2.91
_shelx_estimated_absorpt_T_max    0.935
_shelx_estimated_absorpt_T_min    0.801
_exptl_absorpt_coefficient_mu     0.966
_exptl_absorpt_correction_T_max   0.9354
_exptl_absorpt_correction_T_min   0.8012
_exptl_absorpt_correction_type    multi-scan
_exptl_absorpt_process_details
;
SADABS was used to perform the Absorption correction
Estimated minimum and maximum transmission from 
SADABS: 0.6676 and 0.7456
The given Tmin and Tmax were generated using the SHELX SIZE command.
;
_exptl_absorpt_special_details    ?
_exptl_crystal_colour             orange
_exptl_crystal_colour_primary     orange
_exptl_crystal_density_diffrn     1.465
_exptl_crystal_density_meas       x
_exptl_crystal_density_method     ?
_exptl_crystal_description        Slab
_exptl_crystal_F_000              2274
_exptl_crystal_size_max           0.24
_exptl_crystal_size_mid           0.12
_exptl_crystal_size_min           0.07
_exptl_transmission_factor_max    ?
_exptl_transmission_factor_min    ?
_diffrn_reflns_av_R_equivalents   0.0436
_diffrn_reflns_av_unetI/netI      0.0413
_diffrn_reflns_Laue_measured_fraction_full 0.998
_diffrn_reflns_Laue_measured_fraction_max 0.994
_diffrn_reflns_limit_h_max        17
_diffrn_reflns_limit_h_min        -17
_diffrn_reflns_limit_k_max        25
_diffrn_reflns_limit_k_min        -25
_diffrn_reflns_limit_l_max        28
_diffrn_reflns_limit_l_min        -28
_diffrn_reflns_number             105521
_diffrn_reflns_point_group_measured_fraction_full 0.998
_diffrn_reflns_point_group_measured_fraction_max 0.994
_diffrn_reflns_theta_full         25.242
_diffrn_reflns_theta_max          27.549
_diffrn_reflns_theta_min          3.001
_diffrn_ambient_temperature       '120 (2)'
_diffrn_detector_area_resol_mean  '9.091'
_diffrn_measured_fraction_theta_full 0.998
_diffrn_measured_fraction_theta_max 0.994
_diffrn_measurement_device_type
'Bruker-Nonius Roper CCD camera on \k-goniostat'
_diffrn_measurement_method        '\f & \w scans'
_diffrn_radiation_monochromator   graphite
_diffrn_radiation_type            MoK\a
_diffrn_radiation_wavelength      0.71073
_diffrn_source                    'Bruker-Nonius FR591 rotating anode'
_reflns_Friedel_coverage          0.000
_reflns_Friedel_fraction_full     .
_reflns_Friedel_fraction_max      .
_reflns_number_gt                 19395
_reflns_number_total              23199
_reflns_special_details
;
 Reflections were merged by SHELXL according to the crystal
 class for the calculation of statistics and refinement.
 
 _reflns_Friedel_fraction is defined as the number of unique
 Friedel pairs measured divided by the number that would be
 possible theoretically, ignoring centric projections and
 systematic absences.
;
_reflns_threshold_expression      'I > 2\s(I)'
_computing_data_collection        
'COLLECT (Hooft, R.W.W., 1998)'
_computing_cell_refinement        
'DENZO (Otwinowski & Minor, 1997) & COLLECT (Hooft, R.W.W., 1998)'
#Although determined using DirAx, the cell is refined in the HKL
#package during data reduction
_computing_data_reduction         
'DENZO (Otwinowski & Minor, 1997) & COLLECT (Hooft, R.W.W., 1998)' 
_computing_molecular_graphics     'Olex2 (Dolomanov et al., 2009)'
_computing_publication_material   'Olex2 (Dolomanov et al., 2009)'
_computing_structure_refinement   'ShelXL (Sheldrick, 2015)'
_computing_structure_solution     'SIR92 (Altomare et al., 1994)'
_refine_diff_density_max          1.077
_refine_diff_density_min          -0.952
_refine_diff_density_rms          0.094
_refine_ls_extinction_coef        .
_refine_ls_extinction_method      none
_refine_ls_goodness_of_fit_ref    1.035
_refine_ls_hydrogen_treatment     mixed
_refine_ls_matrix_type            full
_refine_ls_number_parameters      1155
_refine_ls_number_reflns          23199
_refine_ls_number_restraints      57
_refine_ls_R_factor_all           0.0497
_refine_ls_R_factor_gt            0.0377
_refine_ls_restrained_S_all       1.035
_refine_ls_shift/su_max           0.003
_refine_ls_shift/su_mean          0.000
_refine_ls_structure_factor_coef  Fsqd
_refine_ls_weighting_details
'w=1/[\s^2^(Fo^2^)+(0.0334P)^2^+8.5385P] where P=(Fo^2^+2Fc^2^)/3'
_refine_ls_weighting_scheme       calc
_refine_ls_wR_factor_gt           0.0859
_refine_ls_wR_factor_ref          0.0910
_refine_special_details           ?
_olex2_refinement_description
;
1. Fixed Uiso
 At 1.2 times of:
  All C(H) groups, All C(H,H) groups, All N(H) groups
 At 1.5 times of:
  All C(H,H,H) groups
2. Restrained distances
 C401-C402
 1.44 with sigma of 0.01
 N2-H2 = N102-H102 = N202-H202 = N302-H302
 0.91 with sigma of 0.02
 Pd1-H2 = Pd11-H102 = Pd21-H202 = Pd31-H302
 2.48 with sigma of 0.04
3. Rigid bond restraints
 C120, C121, C122, C123, C124, C125
 with sigma for 1-2 distances of 0.01 and sigma for 1-3 distances of 0.01
4. Uiso/Uaniso restraints and constraints
C120 \\sim C121 \\sim C122 \\sim C123 \\sim C124 \\sim C125: within 2A with
sigma of 0.04 and sigma for terminal atoms of 0.08
5. Others
 Fixed Sof: C401(0.4) H40A(0.4) H40B(0.4) C402(0.4) H40C(0.4) H40D(0.4)
 H40E(0.4) C403(0.4) H40F(0.4) H40G(0.4) C404(0.4) H40H(0.4) H40I(0.4)
 H40J(0.4) O401(0.4)
6.a Ternary CH refined with riding coordinates:
 C1(H1), C3(H3), C101(H101), C103(H103), C201(H201), C203(H203), C301(H301),
 C303(H303)
6.b Secondary CH2 refined with riding coordinates:
 C2(H2A,H2B), C4(H4A,H4B), C5(H5A,H5B), C12(H12A,H12B), C102(H10A,H10B),
 C104(H10C,H10D), C105(H10E,H10F), C112(H11A,H11B), C202(H20A,H20B), C204(H20C,
 H20D), C205(H20E,H20F), C212(H21A,H21B), C302(H30A,H30B), C304(H30C,H30D),
 C305(H30E,H30F), C312(H31A,H31B), C401(H40A,H40B), C403(H40F,H40G)
6.c Aromatic/amide H refined with riding coordinates:
 C7(H7), C8(H8), C9(H9), C10(H10), C11(H11), C14(H14), C15(H15), C17(H17),
 C18(H18), C21(H21), C22(H22), C23(H23), C24(H24), C25(H25), C107(H107),
 C108(H108), C109(H109), C110(H110), C111(H111), C114(H114), C115(H115),
 C117(H117), C118(H118), C121(H121), C122(H122), C123(H123), C124(H124),
 C125(H125), C207(H207), C208(H208), C209(H209), C210(H210), C211(H211),
 C214(H214), C215(H215), C217(H217), C218(H218), C221(H221), C222(H222),
 C223(H223), C224(H224), C225(H225), C307(H307), C308(H308), C309(H309),
 C310(H310), C311(H311), C314(H314), C315(H315), C317(H317), C318(H318),
 C321(H321), C322(H322), C323(H323), C324(H324), C325(H325)
6.d Idealised Me refined as rotating group:
 C19(H19A,H19B,H19C), C119(H11C,H11D,H11E), C219(H21C,H21D,H21E), C319(H31C,
 H31D,H31E), C402(H40C,H40D,H40E), C404(H40H,H40I,H40J)
;
_atom_sites_solution_hydrogens    mixed
_atom_sites_solution_primary      direct
_atom_sites_solution_secondary    ?
loop_
  _atom_site_label
  _atom_site_type_symbol
  _atom_site_fract_x
  _atom_site_fract_y
  _atom_site_fract_z
  _atom_site_U_iso_or_equiv
  _atom_site_adp_type
  _atom_site_occupancy
  _atom_site_site_symmetry_order
  _atom_site_calc_flag
  _atom_site_refinement_flags_posn
  _atom_site_refinement_flags_adp
  _atom_site_refinement_flags_occupancy
  _atom_site_disorder_assembly
  _atom_site_disorder_group
 C1 C 0.9419(3) 0.20873(16) 0.93446(16) 0.0255(6) Uani 1 1 d . . . . .
 H1 H 0.9477 0.2592 0.9244 0.031 Uiso 1 1 calc R . . . .
 C2 C 1.0448(3) 0.21679(18) 0.99214(16) 0.0293(7) Uani 1 1 d . . . . .
 H2A H 1.0337 0.1763 1.0176 0.035 Uiso 1 1 calc R . . . .
 H2B H 1.0791 0.2661 1.0212 0.035 Uiso 1 1 calc R . . . .
 C3 C 1.1017(2) 0.20745(16) 0.94142(15) 0.0237(6) Uani 1 1 d . . . . .
 H3 H 1.1430 0.2569 0.9331 0.028 Uiso 1 1 calc R . . . .
 C4 C 1.1684(2) 0.15802(16) 0.94605(14) 0.0214(6) Uani 1 1 d . . . . .
 H4A H 1.1940 0.1567 0.9076 0.026 Uiso 1 1 calc R . . . .
 H4B H 1.2344 0.1775 0.9859 0.026 Uiso 1 1 calc R . . . .
 C5 C 0.9770(3) 0.19837(17) 0.82558(15) 0.0267(7) Uani 1 1 d . . . . .
 H5A H 0.9910 0.2522 0.8331 0.032 Uiso 1 1 calc R . . . .
 H5B H 0.9000 0.1728 0.7960 0.032 Uiso 1 1 calc R . . . .
 C6 C 1.0552(3) 0.18442(18) 0.79293(15) 0.0278(7) Uani 1 1 d . . . . .
 C7 C 1.0271(3) 0.1167(2) 0.75272(16) 0.0366(8) Uani 1 1 d . . . . .
 H7 H 0.9578 0.0785 0.7455 0.044 Uiso 1 1 calc R . . . .
 C8 C 1.1008(4) 0.1054(2) 0.72327(18) 0.0482(11) Uani 1 1 d . . . . .
 H8 H 1.0809 0.0595 0.6953 0.058 Uiso 1 1 calc R . . . .
 C9 C 1.2033(4) 0.1601(3) 0.7340(2) 0.0511(11) Uani 1 1 d . . . . .
 H9 H 1.2537 0.1513 0.7142 0.061 Uiso 1 1 calc R . . . .
 C10 C 1.2315(3) 0.2271(2) 0.77347(19) 0.0439(9) Uani 1 1 d . . . . .
 H10 H 1.3013 0.2649 0.7808 0.053 Uiso 1 1 calc R . . . .
 C11 C 1.1574(3) 0.2392(2) 0.80261(17) 0.0329(7) Uani 1 1 d . . . . .
 H11 H 1.1770 0.2858 0.8296 0.039 Uiso 1 1 calc R . . . .
 C12 C 1.1557(3) 0.02772(16) 0.94352(14) 0.0221(6) Uani 1 1 d . . . . .
 H12A H 1.1099 -0.0207 0.9501 0.027 Uiso 1 1 calc R . . . .
 H12B H 1.2272 0.0452 0.9797 0.027 Uiso 1 1 calc R . . . .
 C13 C 1.1784(2) 0.01551(16) 0.87999(14) 0.0208(6) Uani 1 1 d . . . . .
 C14 C 1.1006(3) -0.03704(17) 0.82623(15) 0.0250(6) Uani 1 1 d . . . . .
 H14 H 1.0290 -0.0632 0.8281 0.030 Uiso 1 1 calc R . . . .
 C15 C 1.1253(3) -0.05207(18) 0.77023(16) 0.0295(7) Uani 1 1 d . . . . .
 H15 H 1.0710 -0.0883 0.7341 0.035 Uiso 1 1 calc R . . . .
 C16 C 1.2298(3) -0.01403(18) 0.76683(16) 0.0293(7) Uani 1 1 d . . . . .
 C17 C 1.3084(3) 0.03899(17) 0.81931(16) 0.0288(7) Uani 1 1 d . . . . .
 H17 H 1.3797 0.0655 0.8171 0.035 Uiso 1 1 calc R . . . .
 C18 C 1.2822(3) 0.05320(17) 0.87531(16) 0.0259(7) Uani 1 1 d . . . . .
 H18 H 1.3364 0.0895 0.9113 0.031 Uiso 1 1 calc R . . . .
 C19 C 1.3565(4) -0.0055(2) 0.7076(2) 0.0509(11) Uani 1 1 d . . . . .
 H19A H 1.3820 0.0486 0.7117 0.076 Uiso 1 1 calc GR . . . .
 H19B H 1.3588 -0.0277 0.6661 0.076 Uiso 1 1 calc GR . . . .
 H19C H 1.4049 -0.0188 0.7440 0.076 Uiso 1 1 calc GR . . . .
 C20 C 0.8257(3) 0.16871(16) 0.93325(16) 0.0251(6) Uani 1 1 d . . . . .
 C21 C 0.7387(3) 0.18308(17) 0.89012(17) 0.0292(7) Uani 1 1 d . . . . .
 H21 H 0.7544 0.2184 0.8629 0.035 Uiso 1 1 calc R . . . .
 C22 C 0.6307(3) 0.14656(18) 0.88668(18) 0.0330(7) Uani 1 1 d . . . . .
 H22 H 0.5721 0.1558 0.8563 0.040 Uiso 1 1 calc R . . . .
 C23 C 0.6071(3) 0.09631(18) 0.92754(18) 0.0320(7) Uani 1 1 d . . . . .
 H23 H 0.5326 0.0716 0.9255 0.038 Uiso 1 1 calc R . . . .
 C24 C 0.6924(3) 0.08216(18) 0.97137(17) 0.0311(7) Uani 1 1 d . . . . .
 H24 H 0.6766 0.0477 0.9994 0.037 Uiso 1 1 calc R . . . .
 C25 C 0.8010(3) 0.11845(17) 0.97417(16) 0.0277(7) Uani 1 1 d . . . . .
 H25 H 0.8593 0.1089 1.0044 0.033 Uiso 1 1 calc R . . . .
 N1 N 0.9886(2) 0.17221(13) 0.88921(12) 0.0215(5) Uani 1 1 d . . . . .
 N2 N 1.0984(2) 0.08181(13) 0.94857(12) 0.0196(5) Uani 1 1 d D . . . .
 H2 H 1.092(2) 0.0848(18) 0.9890(9) 0.024 Uiso 1 1 d DR . . . .
 O1 O 1.2460(2) -0.03259(15) 0.70919(12) 0.0413(6) Uani 1 1 d . . . . .
 Cl1 Cl 0.77315(6) 0.03586(4) 0.80611(4) 0.02844(16) Uani 1 1 d . . . . .
 Cl2 Cl 0.88654(6) -0.06577(4) 0.89697(3) 0.02108(14) Uani 1 1 d . . . . .
 Pd1 Pd 0.94119(2) 0.05829(2) 0.88484(2) 0.01777(5) Uani 1 1 d D . . . .
 C101 C 0.5993(3) 0.19526(19) 0.66982(15) 0.0349(8) Uani 1 1 d . . . . .
 H101 H 0.6419 0.2337 0.7105 0.042 Uiso 1 1 calc R . . . .
 C102 C 0.6129(3) 0.1221(2) 0.68523(16) 0.0360(8) Uani 1 1 d . . . . .
 H10A H 0.6221 0.1164 0.7313 0.043 Uiso 1 1 calc R . . . .
 H10B H 0.5560 0.0773 0.6545 0.043 Uiso 1 1 calc R . . . .
 C103 C 0.7215(3) 0.1499(2) 0.67006(16) 0.0348(8) Uani 1 1 d . . . . .
 H103 H 0.7833 0.1806 0.7103 0.042 Uiso 1 1 calc R . . . .
 C104 C 0.7590(3) 0.0991(2) 0.63438(16) 0.0347(8) Uani 1 1 d . . . . .
 H10C H 0.8349 0.1264 0.6342 0.042 Uiso 1 1 calc R . . . .
 H10D H 0.7615 0.0573 0.6575 0.042 Uiso 1 1 calc R . . . .
 C105 C 0.7546(3) 0.27659(19) 0.63283(17) 0.0409(9) Uani 1 1 d . . . . .
 H10E H 0.7875 0.3018 0.6792 0.049 Uiso 1 1 calc R . . . .
 H10F H 0.7132 0.3053 0.6082 0.049 Uiso 1 1 calc R . . . .
 C106 C 0.8455(3) 0.2755(2) 0.60619(18) 0.0428(9) Uani 1 1 d . . . . .
 C107 C 0.8311(4) 0.2748(3) 0.5406(2) 0.0616(13) Uani 1 1 d . . . . .
 H107 H 0.7644 0.2770 0.5124 0.074 Uiso 1 1 calc R . . . .
 C108 C 0.9123(4) 0.2708(4) 0.5161(2) 0.095(2) Uani 1 1 d . . . . .
 H108 H 0.9020 0.2707 0.4709 0.114 Uiso 1 1 calc R . . . .
 C109 C 1.0103(4) 0.2670(4) 0.5569(2) 0.094(2) Uani 1 1 d . . . . .
 H109 H 1.0657 0.2630 0.5393 0.113 Uiso 1 1 calc R . . . .
 C110 C 1.0265(4) 0.2691(3) 0.6223(2) 0.0689(15) Uani 1 1 d . . . . .
 H110 H 1.0935 0.2672 0.6506 0.083 Uiso 1 1 calc R . . . .
 C111 C 0.9455(4) 0.2740(2) 0.64637(19) 0.0517(11) Uani 1 1 d . . . . .
 H111 H 0.9575 0.2764 0.6919 0.062 Uiso 1 1 calc R . . . .
 C112 C 0.7456(4) 0.0516(2) 0.52353(18) 0.0440(10) Uani 1 1 d . . . . .
 H11A H 0.7991 0.0986 0.5195 0.053 Uiso 1 1 calc R . . . .
 H11B H 0.6924 0.0277 0.4793 0.053 Uiso 1 1 calc R . . . .
 C113 C 0.8080(3) 0.0011(2) 0.54823(17) 0.0373(8) Uani 1 1 d . . . . .
 C114 C 0.7533(3) -0.0688(2) 0.55833(18) 0.0384(9) Uani 1 1 d . . . . .
 H114 H 0.6770 -0.0833 0.5542 0.046 Uiso 1 1 calc R . . . .
 C115 C 0.8082(3) -0.1183(2) 0.57447(17) 0.0337(8) Uani 1 1 d . . . . .
 H115 H 0.7697 -0.1658 0.5819 0.040 Uiso 1 1 calc R . . . .
 C116 C 0.9191(3) -0.0980(2) 0.57964(15) 0.0301(7) Uani 1 1 d . . . . .
 C117 C 0.9754(3) -0.0268(2) 0.57176(17) 0.0356(8) Uani 1 1 d . . . . .
 H117 H 1.0522 -0.0117 0.5771 0.043 Uiso 1 1 calc R . . . .
 C118 C 0.9204(3) 0.0218(2) 0.55630(18) 0.0396(8) Uani 1 1 d . . . . .
 H118 H 0.9599 0.0702 0.5511 0.048 Uiso 1 1 calc R . . . .
 C119 C 0.9224(3) -0.2161(2) 0.59823(19) 0.0368(8) Uani 1 1 d . . . . .
 H11C H 0.8973 -0.2140 0.6363 0.055 Uiso 1 1 calc GR . . . .
 H11D H 0.9721 -0.2444 0.6042 0.055 Uiso 1 1 calc GR . . . .
 H11E H 0.8582 -0.2405 0.5588 0.055 Uiso 1 1 calc GR . . . .
 C120 C 0.4901(4) 0.2029(2) 0.64265(17) 0.0440(10) Uani 1 1 d . U . . .
 C121 C 0.4839(6) 0.2729(3) 0.6519(2) 0.0803(17) Uani 1 1 d . U . . .
 H121 H 0.5490 0.3147 0.6739 0.096 Uiso 1 1 calc R . . . .
 C122 C 0.3819(8) 0.2819(5) 0.6288(3) 0.118(3) Uani 1 1 d . U . . .
 H122 H 0.3779 0.3299 0.6345 0.141 Uiso 1 1 calc R . . . .
 C123 C 0.2873(7) 0.2215(6) 0.5979(3) 0.114(3) Uani 1 1 d . U . . .
 H123 H 0.2181 0.2280 0.5827 0.137 Uiso 1 1 calc R . . . .
 C124 C 0.2917(5) 0.1518(4) 0.5887(2) 0.0818(17) Uani 1 1 d . U . . .
 H124 H 0.2258 0.1103 0.5675 0.098 Uiso 1 1 calc R . . . .
 C125 C 0.3921(4) 0.1421(3) 0.61041(18) 0.0501(10) Uani 1 1 d . U . . .
 H125 H 0.3951 0.0938 0.6035 0.060 Uiso 1 1 calc R . . . .
 N101 N 0.6762(2) 0.20011(15) 0.62814(13) 0.0315(6) Uani 1 1 d . . . . .
 N102 N 0.6837(2) 0.06963(15) 0.56597(12) 0.0278(6) Uani 1 1 d D . . . .
 H102 H 0.627(2) 0.0285(12) 0.5652(17) 0.033 Uiso 1 1 d DR . . . .
 O101 O 0.97969(19) -0.14310(13) 0.59153(12) 0.0338(5) Uani 1 1 d . . . . .
 Cl11 Cl 0.52483(8) 0.22719(5) 0.49868(4) 0.03449(19) Uani 1 1 d . . . . .
 Cl12 Cl 0.52549(7) 0.07124(4) 0.42840(3) 0.02835(16) Uani 1 1 d . . . . .
 Pd11 Pd 0.60443(2) 0.14165(2) 0.53324(2) 0.02446(6) Uani 1 1 d D . . . .
 C201 C 0.3595(2) 0.22091(17) 0.32506(14) 0.0224(6) Uani 1 1 d . . . . .
 H201 H 0.3924 0.2269 0.3735 0.027 Uiso 1 1 calc R . . . .
 C202 C 0.3226(3) 0.13887(17) 0.29499(16) 0.0256(6) Uani 1 1 d . . . . .
 H20A H 0.2613 0.1230 0.2529 0.031 Uiso 1 1 calc R . . . .
 H20B H 0.3071 0.1045 0.3255 0.031 Uiso 1 1 calc R . . . .
 C203 C 0.4378(2) 0.15594(16) 0.28785(14) 0.0217(6) Uani 1 1 d . . . . .
 H203 H 0.4893 0.1458 0.3263 0.026 Uiso 1 1 calc R . . . .
 C204 C 0.4511(2) 0.12829(16) 0.22551(14) 0.0214(6) Uani 1 1 d . . . . .
 H20C H 0.5302 0.1478 0.2286 0.026 Uiso 1 1 calc R . . . .
 H20D H 0.4254 0.0734 0.2174 0.026 Uiso 1 1 calc R . . . .
 C205 C 0.5646(2) 0.28859(18) 0.34209(14) 0.0242(6) Uani 1 1 d . . . . .
 H20E H 0.5710 0.2778 0.3866 0.029 Uiso 1 1 calc R . . . .
 H20F H 0.5694 0.3408 0.3431 0.029 Uiso 1 1 calc R . . . .
 C206 C 0.6589(2) 0.27874(17) 0.32277(14) 0.0244(6) Uani 1 1 d . . . . .
 C207 C 0.6964(3) 0.31603(19) 0.27713(16) 0.0303(7) Uani 1 1 d . . . . .
 H207 H 0.6657 0.3508 0.2593 0.036 Uiso 1 1 calc R . . . .
 C208 C 0.7792(3) 0.3025(2) 0.25734(18) 0.0391(9) Uani 1 1 d . . . . .
 H208 H 0.8054 0.3286 0.2264 0.047 Uiso 1 1 calc R . . . .
 C209 C 0.8238(3) 0.2513(2) 0.28229(19) 0.0423(9) Uani 1 1 d . . . . .
 H209 H 0.8793 0.2417 0.2679 0.051 Uiso 1 1 calc R . . . .
 C210 C 0.7876(3) 0.2145(2) 0.32804(19) 0.0396(8) Uani 1 1 d . . . . .
 H210 H 0.8180 0.1793 0.3453 0.047 Uiso 1 1 calc R . . . .
 C211 C 0.7066(3) 0.22850(19) 0.34898(16) 0.0312(7) Uani 1 1 d . . . . .
 H211 H 0.6832 0.2038 0.3814 0.037 Uiso 1 1 calc R . . . .
 C212 C 0.3966(2) 0.12847(17) 0.10711(14) 0.0232(6) Uani 1 1 d . . . . .
 H21A H 0.3527 0.1474 0.0724 0.028 Uiso 1 1 calc R . . . .
 H21B H 0.3646 0.0736 0.0965 0.028 Uiso 1 1 calc R . . . .
 C213 C 0.5142(3) 0.15350(16) 0.10639(14) 0.0213(6) Uani 1 1 d . . . . .
 C214 C 0.5624(3) 0.22047(17) 0.08851(15) 0.0261(7) Uani 1 1 d . . . . .
 H214 H 0.5201 0.2511 0.0761 0.031 Uiso 1 1 calc R . . . .
 C215 C 0.6710(3) 0.24353(17) 0.08845(16) 0.0274(7) Uani 1 1 d . . . . .
 H215 H 0.7021 0.2891 0.0754 0.033 Uiso 1 1 calc R . . . .
 C216 C 0.7338(3) 0.19975(17) 0.10754(15) 0.0242(6) Uani 1 1 d . . . . .
 C217 C 0.6866(3) 0.13205(17) 0.12479(15) 0.0262(7) Uani 1 1 d . . . . .
 H217 H 0.7292 0.1016 0.1375 0.031 Uiso 1 1 calc R . . . .
 C218 C 0.5783(3) 0.10946(17) 0.12339(15) 0.0242(6) Uani 1 1 d . . . . .
 H218 H 0.5462 0.0627 0.1343 0.029 Uiso 1 1 calc R . . . .
 C219 C 0.8901(3) 0.28347(19) 0.08896(19) 0.0367(8) Uani 1 1 d . . . . .
 H21C H 0.8465 0.2790 0.0432 0.055 Uiso 1 1 calc GR . . . .
 H21D H 0.9665 0.2896 0.0920 0.055 Uiso 1 1 calc GR . . . .
 H21E H 0.8897 0.3267 0.1154 0.055 Uiso 1 1 calc GR . . . .
 C220 C 0.2812(3) 0.26224(17) 0.31144(15) 0.0248(6) Uani 1 1 d . . . . .
 C221 C 0.1888(3) 0.2404(2) 0.25597(17) 0.0329(8) Uani 1 1 d . . . . .
 H221 H 0.1762 0.2000 0.2234 0.039 Uiso 1 1 calc R . . . .
 C222 C 0.1138(3) 0.2780(2) 0.2478(2) 0.0417(10) Uani 1 1 d . . . . .
 H222 H 0.0497 0.2623 0.2100 0.050 Uiso 1 1 calc R . . . .
 C223 C 0.1330(3) 0.3371(2) 0.2942(2) 0.0441(10) Uani 1 1 d . . . . .
 H223 H 0.0820 0.3624 0.2886 0.053 Uiso 1 1 calc R . . . .
 C224 C 0.2249(3) 0.3599(2) 0.3482(2) 0.0450(10) Uani 1 1 d . . . . .
 H224 H 0.2386 0.4015 0.3799 0.054 Uiso 1 1 calc R . . . .
 C225 C 0.2986(3) 0.32238(19) 0.35713(18) 0.0345(8) Uani 1 1 d . . . . .
 H225 H 0.3620 0.3383 0.3953 0.041 Uiso 1 1 calc R . . . .
 N201 N 0.4546(2) 0.23850(13) 0.29544(11) 0.0196(5) Uani 1 1 d . . . . .
 N202 N 0.3847(2) 0.15366(13) 0.17113(12) 0.0194(5) Uani 1 1 d D . . . .
 H202 H 0.3126(16) 0.1305(14) 0.1653(16) 0.023 Uiso 1 1 d DR . . . .
 O201 O 0.84308(19) 0.21842(13) 0.11243(11) 0.0304(5) Uani 1 1 d . . . . .
 Cl21 Cl 0.45340(6) 0.38785(4) 0.24383(4) 0.02534(15) Uani 1 1 d . . . . .
 Cl22 Cl 0.34598(7) 0.28613(4) 0.09783(3) 0.02657(16) Uani 1 1 d . . . . .
 Pd21 Pd 0.41210(2) 0.26417(2) 0.20263(2) 0.01721(5) Uani 1 1 d D . . . .
 C301 C 0.2467(3) 0.47558(17) 0.19475(15) 0.0271(7) Uani 1 1 d . . . . .
 H301 H 0.3095 0.4665 0.2263 0.033 Uiso 1 1 calc R . . . .
 C302 C 0.2003(3) 0.41490(17) 0.13364(16) 0.0280(7) Uani 1 1 d . . . . .
 H30A H 0.2072 0.3669 0.1424 0.034 Uiso 1 1 calc R . . . .
 H30B H 0.1242 0.4080 0.1060 0.034 Uiso 1 1 calc R . . . .
 C303 C 0.2912(3) 0.46336(17) 0.11022(15) 0.0256(6) Uani 1 1 d . . . . .
 H303 H 0.3606 0.4524 0.1273 0.031 Uiso 1 1 calc R . . . .
 C304 C 0.2698(3) 0.47067(18) 0.03946(15) 0.0269(7) Uani 1 1 d . . . . .
 H30C H 0.3409 0.4970 0.0326 0.032 Uiso 1 1 calc R . . . .
 H30D H 0.2370 0.4206 0.0118 0.032 Uiso 1 1 calc R . . . .
 C305 C 0.4079(3) 0.58765(18) 0.19004(15) 0.0294(7) Uani 1 1 d . . . . .
 H30E H 0.4544 0.5635 0.2173 0.035 Uiso 1 1 calc R . . . .
 H30F H 0.4004 0.6260 0.2195 0.035 Uiso 1 1 calc R . . . .
 C306 C 0.4645(3) 0.62421(17) 0.14400(15) 0.0272(7) Uani 1 1 d . . . . .
 C307 C 0.4464(3) 0.68556(17) 0.12053(16) 0.0280(7) Uani 1 1 d . . . . .
 H307 H 0.4005 0.7064 0.1354 0.034 Uiso 1 1 calc R . . . .
 C308 C 0.4943(3) 0.71659(19) 0.07581(17) 0.0343(8) Uani 1 1 d . . . . .
 H308 H 0.4815 0.7586 0.0603 0.041 Uiso 1 1 calc R . . . .
 C309 C 0.5612(3) 0.6861(2) 0.05356(18) 0.0399(9) Uani 1 1 d . . . . .
 H309 H 0.5931 0.7066 0.0222 0.048 Uiso 1 1 calc R . . . .
 C310 C 0.5810(3) 0.6258(2) 0.0772(2) 0.0453(9) Uani 1 1 d . . . . .
 H310 H 0.6276 0.6053 0.0626 0.054 Uiso 1 1 calc R . . . .
 C311 C 0.5331(3) 0.5949(2) 0.12234(19) 0.0386(8) Uani 1 1 d . . . . .
 H311 H 0.5473 0.5536 0.1385 0.046 Uiso 1 1 calc R . . . .
 C312 C 0.2225(3) 0.55849(17) -0.02952(15) 0.0264(7) Uani 1 1 d . . . . .
 H31A H 0.2962 0.5976 -0.0078 0.032 Uiso 1 1 calc R . . . .
 H31B H 0.1682 0.5835 -0.0427 0.032 Uiso 1 1 calc R . . . .
 C313 C 0.2255(3) 0.51707(17) -0.09036(14) 0.0240(6) Uani 1 1 d . . . . .
 C314 C 0.3089(3) 0.54848(17) -0.11679(15) 0.0247(6) Uani 1 1 d . . . . .
 H314 H 0.3680 0.5932 -0.0935 0.030 Uiso 1 1 calc R . . . .
 C315 C 0.3073(3) 0.51567(17) -0.17683(15) 0.0257(6) Uani 1 1 d . . . . .
 H315 H 0.3638 0.5384 -0.1947 0.031 Uiso 1 1 calc R . . . .
 C316 C 0.2224(3) 0.44957(17) -0.21016(15) 0.0269(7) Uani 1 1 d . . . . .
 C317 C 0.1395(3) 0.41698(18) -0.18370(16) 0.0303(7) Uani 1 1 d . . . . .
 H317 H 0.0820 0.3713 -0.2062 0.036 Uiso 1 1 calc R . . . .
 C318 C 0.1402(3) 0.45068(18) -0.12484(15) 0.0286(7) Uani 1 1 d . . . . .
 H318 H 0.0823 0.4285 -0.1078 0.034 Uiso 1 1 calc R . . . .
 C319 C 0.2845(4) 0.4481(2) -0.30245(18) 0.0463(10) Uani 1 1 d . . . . .
 H31C H 0.2798 0.4969 -0.3078 0.070 Uiso 1 1 calc GR . . . .
 H31D H 0.2641 0.4178 -0.3455 0.070 Uiso 1 1 calc GR . . . .
 H31E H 0.3604 0.4542 -0.2769 0.070 Uiso 1 1 calc GR . . . .
 C320 C 0.1764(3) 0.49189(18) 0.23225(17) 0.0346(8) Uani 1 1 d . . . . .
 C321 C 0.0622(3) 0.4711(2) 0.2040(2) 0.0401(9) Uani 1 1 d . . . . .
 H321 H 0.0282 0.4506 0.1587 0.048 Uiso 1 1 calc R . . . .
 C322 C -0.0021(5) 0.4801(2) 0.2412(3) 0.0593(13) Uani 1 1 d . . . . .
 H322 H -0.0802 0.4642 0.2215 0.071 Uiso 1 1 calc R . . . .
 C323 C 0.0440(6) 0.5110(3) 0.3048(3) 0.0736(17) Uani 1 1 d . . . . .
 H323 H -0.0016 0.5170 0.3295 0.088 Uiso 1 1 calc R . . . .
 C324 C 0.1570(6) 0.5340(2) 0.3346(2) 0.0685(17) Uani 1 1 d . . . . .
 H324 H 0.1891 0.5569 0.3794 0.082 Uiso 1 1 calc R . . . .
 C325 C 0.2259(4) 0.5235(2) 0.29812(19) 0.0480(11) Uani 1 1 d . . . . .
 H325 H 0.3037 0.5378 0.3184 0.058 Uiso 1 1 calc R . . . .
 N301 N 0.2959(2) 0.53101(13) 0.15398(12) 0.0229(5) Uani 1 1 d . . . . .
 N302 N 0.1932(2) 0.51216(13) 0.01901(11) 0.0194(5) Uani 1 1 d D . . . .
 H302 H 0.1234(17) 0.4809(14) 0.0003(13) 0.023 Uiso 1 1 d DR . . . .
 O301 O 0.2108(2) 0.41246(13) -0.26935(11) 0.0383(6) Uani 1 1 d . . . . .
 Cl31 Cl 0.19411(7) 0.65244(4) 0.18730(3) 0.02796(16) Uani 1 1 d . . . . .
 Cl32 Cl 0.05514(6) 0.61153(4) 0.02970(3) 0.02212(14) Uani 1 1 d . . . . .
 Pd31 Pd 0.18784(2) 0.57484(2) 0.09842(2) 0.01814(5) Uani 1 1 d D . . . .
 C401 C 0.3672(13) 0.5255(9) 0.5352(8) 0.091(5) Uiso 0.4 1 d D . P . .
 H40A H 0.4055 0.5786 0.5356 0.110 Uiso 0.4 1 calc R . P . .
 H40B H 0.3363 0.4984 0.4894 0.110 Uiso 0.4 1 calc R . P . .
 C402 C 0.4462(12) 0.4945(9) 0.5756(7) 0.087(4) Uiso 0.4 1 d D . P . .
 H40C H 0.4843 0.5261 0.6190 0.131 Uiso 0.4 1 calc GR . P . .
 H40D H 0.5008 0.4928 0.5543 0.131 Uiso 0.4 1 calc GR . P . .
 H40E H 0.4055 0.4442 0.5801 0.131 Uiso 0.4 1 calc GR . P . .
 C403 C 0.2071(13) 0.5423(9) 0.5344(8) 0.084(4) Uiso 0.4 1 d . . P . .
 H40F H 0.1674 0.5124 0.4898 0.101 Uiso 0.4 1 calc R . P . .
 H40G H 0.2445 0.5936 0.5292 0.101 Uiso 0.4 1 calc R . P . .
 C404 C 0.1200(17) 0.5446(11) 0.5650(10) 0.118(6) Uiso 0.4 1 d . . P . .
 H40H H 0.0626 0.4952 0.5549 0.177 Uiso 0.4 1 calc GR . P . .
 H40I H 0.0865 0.5801 0.5474 0.177 Uiso 0.4 1 calc GR . P . .
 H40J H 0.1545 0.5601 0.6125 0.177 Uiso 0.4 1 calc GR . P . .
 O401 O 0.2842(9) 0.5173(6) 0.5618(5) 0.090(3) Uiso 0.4 1 d . . P . .

loop_
  _atom_site_aniso_label
  _atom_site_aniso_U_11
  _atom_site_aniso_U_22
  _atom_site_aniso_U_33
  _atom_site_aniso_U_23
  _atom_site_aniso_U_13
  _atom_site_aniso_U_12
 C1 0.0250(16) 0.0185(14) 0.0327(17) 0.0020(12) 0.0067(14) 0.0104(12)
 C2 0.0261(17) 0.0271(16) 0.0293(17) -0.0033(13) 0.0026(14) 0.0098(13)
 C3 0.0192(15) 0.0182(14) 0.0260(15) -0.0007(11) 0.0001(12) 0.0042(12)
 C4 0.0170(15) 0.0227(14) 0.0202(14) 0.0049(11) 0.0010(12) 0.0055(12)
 C5 0.0245(17) 0.0229(15) 0.0297(16) 0.0123(13) 0.0010(13) 0.0095(13)
 C6 0.0324(18) 0.0304(16) 0.0225(15) 0.0128(13) 0.0031(14) 0.0170(14)
 C7 0.049(2) 0.0361(19) 0.0221(16) 0.0085(14) -0.0001(16) 0.0213(17)
 C8 0.082(3) 0.052(2) 0.0243(18) 0.0120(17) 0.011(2) 0.046(2)
 C9 0.066(3) 0.077(3) 0.038(2) 0.031(2) 0.026(2) 0.050(3)
 C10 0.043(2) 0.058(3) 0.041(2) 0.0244(19) 0.0171(19) 0.025(2)
 C11 0.0338(19) 0.0354(18) 0.0320(18) 0.0135(14) 0.0087(15) 0.0160(15)
 C12 0.0216(15) 0.0246(15) 0.0226(15) 0.0100(12) 0.0045(12) 0.0125(12)
 C13 0.0165(14) 0.0207(14) 0.0249(15) 0.0056(11) 0.0020(12) 0.0101(12)
 C14 0.0198(15) 0.0242(15) 0.0303(16) 0.0040(12) 0.0060(13) 0.0090(12)
 C15 0.0304(18) 0.0292(17) 0.0292(17) 0.0027(13) 0.0086(14) 0.0128(14)
 C16 0.0362(19) 0.0331(17) 0.0298(17) 0.0126(14) 0.0160(15) 0.0208(15)
 C17 0.0239(17) 0.0292(16) 0.0395(19) 0.0138(14) 0.0139(15) 0.0127(14)
 C18 0.0211(16) 0.0235(15) 0.0305(17) 0.0067(12) 0.0029(13) 0.0088(12)
 C19 0.060(3) 0.062(3) 0.056(3) 0.025(2) 0.041(2) 0.033(2)
 C20 0.0261(17) 0.0172(14) 0.0322(17) 0.0027(12) 0.0081(14) 0.0097(12)
 C21 0.0265(17) 0.0232(15) 0.0388(19) 0.0089(13) 0.0082(15) 0.0113(13)
 C22 0.0263(18) 0.0301(17) 0.043(2) 0.0071(15) 0.0063(15) 0.0141(14)
 C23 0.0261(18) 0.0260(16) 0.045(2) 0.0047(14) 0.0142(16) 0.0095(14)
 C24 0.0363(19) 0.0238(16) 0.0374(19) 0.0082(14) 0.0157(16) 0.0125(14)
 C25 0.0283(17) 0.0230(15) 0.0323(17) 0.0063(13) 0.0066(14) 0.0123(13)
 N1 0.0184(13) 0.0180(12) 0.0257(13) 0.0034(10) 0.0025(11) 0.0074(10)
 N2 0.0186(13) 0.0220(12) 0.0167(12) 0.0038(9) 0.0023(10) 0.0082(10)
 O1 0.0475(16) 0.0505(16) 0.0384(14) 0.0108(12) 0.0258(13) 0.0231(13)
 Cl1 0.0203(4) 0.0247(4) 0.0310(4) 0.0031(3) -0.0041(3) 0.0074(3)
 Cl2 0.0200(3) 0.0193(3) 0.0225(3) 0.0062(3) 0.0060(3) 0.0053(3)
 Pd1 0.01602(11) 0.01660(10) 0.01821(11) 0.00315(8) 0.00151(9) 0.00616(8)
 C101 0.050(2) 0.0373(19) 0.0145(14) 0.0014(13) 0.0066(15) 0.0156(17)
 C102 0.043(2) 0.044(2) 0.0204(16) 0.0124(14) 0.0066(15) 0.0170(17)
 C103 0.037(2) 0.042(2) 0.0187(15) 0.0082(14) -0.0040(14) 0.0150(16)
 C104 0.0311(19) 0.0410(19) 0.0276(17) 0.0113(15) -0.0011(15) 0.0154(16)
 C105 0.051(2) 0.0298(18) 0.0268(18) 0.0014(14) 0.0013(17) 0.0057(17)
 C106 0.041(2) 0.039(2) 0.0293(18) 0.0068(15) 0.0011(17) -0.0010(17)
 C107 0.037(2) 0.104(4) 0.031(2) 0.023(2) 0.0046(19) 0.012(2)
 C108 0.045(3) 0.190(7) 0.030(2) 0.024(3) 0.006(2) 0.021(4)
 C109 0.037(3) 0.188(7) 0.042(3) 0.018(3) 0.006(2) 0.024(4)
 C110 0.033(2) 0.102(4) 0.044(3) 0.017(3) -0.003(2) 0.001(2)
 C111 0.047(3) 0.054(2) 0.0280(19) 0.0075(17) -0.0022(18) -0.004(2)
 C112 0.056(3) 0.066(3) 0.034(2) 0.0265(19) 0.0240(19) 0.041(2)
 C113 0.045(2) 0.055(2) 0.0302(18) 0.0213(16) 0.0199(17) 0.0322(19)
 C114 0.031(2) 0.061(2) 0.036(2) 0.0229(18) 0.0165(16) 0.0263(18)
 C115 0.0335(19) 0.046(2) 0.0340(18) 0.0192(16) 0.0174(16) 0.0215(16)
 C116 0.0295(18) 0.0438(19) 0.0227(16) 0.0080(14) 0.0103(14) 0.0185(15)
 C117 0.0271(18) 0.045(2) 0.0382(19) 0.0099(16) 0.0132(16) 0.0141(16)
 C118 0.043(2) 0.043(2) 0.042(2) 0.0144(17) 0.0207(18) 0.0196(18)
 C119 0.035(2) 0.040(2) 0.045(2) 0.0156(16) 0.0184(17) 0.0201(16)
 C120 0.069(3) 0.060(2) 0.0194(16) 0.0100(16) 0.0174(18) 0.042(2)
 C121 0.139(5) 0.092(4) 0.039(2) 0.007(2) 0.024(3) 0.084(4)
 C122 0.197(7) 0.171(6) 0.058(4) 0.020(4) 0.043(4) 0.159(6)
 C123 0.133(5) 0.236(8) 0.049(3) 0.048(4) 0.041(4) 0.150(6)
 C124 0.067(3) 0.177(6) 0.038(2) 0.042(3) 0.031(2) 0.074(4)
 C125 0.050(3) 0.085(3) 0.0285(19) 0.021(2) 0.0182(18) 0.033(2)
 N101 0.0399(17) 0.0304(14) 0.0184(13) 0.0048(11) 0.0006(12) 0.0127(13)
 N102 0.0326(16) 0.0339(15) 0.0199(13) 0.0107(11) 0.0059(12) 0.0168(12)
 O101 0.0267(13) 0.0401(13) 0.0426(14) 0.0142(11) 0.0154(11) 0.0172(11)
 Cl11 0.0489(5) 0.0402(4) 0.0205(4) 0.0119(3) 0.0069(4) 0.0263(4)
 Cl12 0.0362(4) 0.0319(4) 0.0165(3) 0.0053(3) 0.0059(3) 0.0136(3)
 Pd11 0.03029(14) 0.02812(12) 0.01501(11) 0.00683(9) 0.00337(10) 0.01332(10)
 C201 0.0192(15) 0.0340(16) 0.0181(14) 0.0101(12) 0.0087(12) 0.0114(13)
 C202 0.0223(16) 0.0312(16) 0.0286(16) 0.0134(13) 0.0127(13) 0.0109(13)
 C203 0.0191(15) 0.0243(15) 0.0229(15) 0.0097(12) 0.0070(12) 0.0078(12)
 C204 0.0161(14) 0.0242(15) 0.0246(15) 0.0096(12) 0.0047(12) 0.0087(12)
 C205 0.0200(15) 0.0332(16) 0.0152(14) 0.0036(12) 0.0008(12) 0.0085(13)
 C206 0.0155(15) 0.0313(16) 0.0204(15) 0.0021(12) 0.0015(12) 0.0050(12)
 C207 0.0203(16) 0.0373(18) 0.0269(16) 0.0060(14) 0.0040(13) 0.0050(14)
 C208 0.0266(19) 0.052(2) 0.0308(18) 0.0062(16) 0.0117(15) 0.0019(16)
 C209 0.0229(18) 0.052(2) 0.047(2) -0.0055(18) 0.0127(17) 0.0082(16)
 C210 0.0234(18) 0.042(2) 0.047(2) 0.0011(17) 0.0020(16) 0.0134(16)
 C211 0.0192(16) 0.0394(19) 0.0293(17) 0.0060(14) 0.0016(14) 0.0085(14)
 C212 0.0220(16) 0.0250(15) 0.0191(14) -0.0004(11) 0.0026(12) 0.0082(12)
 C213 0.0240(16) 0.0243(15) 0.0167(14) 0.0030(11) 0.0060(12) 0.0107(12)
 C214 0.0302(18) 0.0301(16) 0.0248(15) 0.0119(13) 0.0098(14) 0.0173(14)
 C215 0.0321(18) 0.0231(15) 0.0309(17) 0.0122(13) 0.0130(14) 0.0108(13)
 C216 0.0256(16) 0.0286(16) 0.0217(15) 0.0076(12) 0.0106(13) 0.0107(13)
 C217 0.0318(18) 0.0294(16) 0.0276(16) 0.0149(13) 0.0148(14) 0.0175(14)
 C218 0.0314(17) 0.0222(15) 0.0234(15) 0.0085(12) 0.0117(13) 0.0116(13)
 C219 0.033(2) 0.0341(18) 0.048(2) 0.0147(16) 0.0226(17) 0.0094(15)
 C220 0.0203(16) 0.0322(16) 0.0269(16) 0.0132(13) 0.0121(13) 0.0103(13)
 C221 0.0298(18) 0.048(2) 0.0285(17) 0.0163(15) 0.0125(15) 0.0185(16)
 C222 0.0290(19) 0.064(3) 0.047(2) 0.038(2) 0.0181(17) 0.0251(18)
 C223 0.044(2) 0.041(2) 0.074(3) 0.036(2) 0.036(2) 0.0281(19)
 C224 0.047(2) 0.0248(18) 0.073(3) 0.0118(18) 0.031(2) 0.0142(17)
 C225 0.0277(18) 0.0306(18) 0.044(2) 0.0064(15) 0.0137(16) 0.0068(14)
 N201 0.0171(12) 0.0267(13) 0.0162(11) 0.0068(10) 0.0061(10) 0.0081(10)
 N202 0.0166(12) 0.0215(12) 0.0189(12) 0.0047(9) 0.0034(10) 0.0068(10)
 O201 0.0265(12) 0.0381(13) 0.0359(13) 0.0189(10) 0.0172(11) 0.0149(10)
 Cl21 0.0280(4) 0.0238(3) 0.0250(4) 0.0049(3) 0.0077(3) 0.0109(3)
 Cl22 0.0340(4) 0.0335(4) 0.0164(3) 0.0072(3) 0.0049(3) 0.0199(3)
 Pd21 0.01623(11) 0.02098(11) 0.01463(10) 0.00544(8) 0.00381(8) 0.00750(8)
 C301 0.0346(18) 0.0234(15) 0.0240(15) 0.0135(12) 0.0080(14) 0.0106(14)
 C302 0.0323(18) 0.0231(15) 0.0291(17) 0.0082(13) 0.0078(14) 0.0117(14)
 C303 0.0289(17) 0.0245(15) 0.0262(16) 0.0063(12) 0.0074(14) 0.0139(13)
 C304 0.0296(18) 0.0301(16) 0.0248(16) 0.0045(13) 0.0075(14) 0.0170(14)
 C305 0.0251(17) 0.0320(17) 0.0218(15) 0.0078(13) -0.0024(13) 0.0063(14)
 C306 0.0198(16) 0.0295(16) 0.0266(16) 0.0051(13) 0.0010(13) 0.0070(13)
 C307 0.0226(16) 0.0292(16) 0.0300(17) 0.0063(13) 0.0073(14) 0.0075(13)
 C308 0.0287(19) 0.0344(18) 0.0352(19) 0.0117(15) 0.0095(15) 0.0047(15)
 C309 0.0236(18) 0.053(2) 0.0344(19) 0.0080(17) 0.0105(16) 0.0018(16)
 C310 0.028(2) 0.055(2) 0.053(2) 0.0022(19) 0.0147(18) 0.0141(18)
 C311 0.0278(19) 0.041(2) 0.049(2) 0.0119(17) 0.0100(17) 0.0157(16)
 C312 0.0385(19) 0.0225(15) 0.0232(15) 0.0071(12) 0.0144(14) 0.0128(14)
 C313 0.0305(17) 0.0260(15) 0.0204(14) 0.0077(12) 0.0101(13) 0.0142(13)
 C314 0.0281(17) 0.0229(15) 0.0235(15) 0.0057(12) 0.0061(13) 0.0115(13)
 C315 0.0283(17) 0.0290(16) 0.0263(16) 0.0114(13) 0.0119(14) 0.0148(13)
 C316 0.0354(19) 0.0296(16) 0.0210(15) 0.0067(12) 0.0103(14) 0.0168(14)
 C317 0.0369(19) 0.0250(16) 0.0268(16) 0.0046(13) 0.0115(15) 0.0073(14)
 C318 0.0327(18) 0.0310(17) 0.0237(16) 0.0072(13) 0.0111(14) 0.0112(14)
 C319 0.051(3) 0.062(3) 0.0301(19) 0.0042(18) 0.0233(19) 0.019(2)
 C320 0.057(2) 0.0215(16) 0.0333(18) 0.0144(14) 0.0233(18) 0.0146(16)
 C321 0.051(2) 0.0323(19) 0.057(2) 0.0262(17) 0.032(2) 0.0247(18)
 C322 0.083(4) 0.051(3) 0.090(4) 0.045(3) 0.065(3) 0.044(3)
 C323 0.122(5) 0.054(3) 0.099(5) 0.046(3) 0.082(4) 0.055(3)
 C324 0.151(6) 0.032(2) 0.039(2) 0.0163(18) 0.051(3) 0.035(3)
 C325 0.085(3) 0.0274(18) 0.036(2) 0.0158(15) 0.026(2) 0.017(2)
 N301 0.0241(14) 0.0231(13) 0.0206(12) 0.0070(10) 0.0050(11) 0.0083(11)
 N302 0.0217(13) 0.0198(12) 0.0165(12) 0.0031(9) 0.0059(10) 0.0077(10)
 O301 0.0517(17) 0.0366(13) 0.0279(12) 0.0004(10) 0.0200(12) 0.0127(12)
 Cl31 0.0444(5) 0.0207(3) 0.0187(3) 0.0037(3) 0.0116(3) 0.0103(3)
 Cl32 0.0246(4) 0.0204(3) 0.0224(3) 0.0065(3) 0.0066(3) 0.0098(3)
 Pd31 0.02196(12) 0.01667(10) 0.01546(10) 0.00415(8) 0.00532(9) 0.00689(9)

_geom_special_details
;
 All esds (except the esd in the dihedral angle between two l.s. planes)
 are estimated using the full covariance matrix.  The cell esds are taken
 into account individually in the estimation of esds in distances, angles
 and torsion angles; correlations between esds in cell parameters are only
 used when they are defined by crystal symmetry.  An approximate (isotropic)
 treatment of cell esds is used for estimating esds involving l.s. planes.
;
loop_
  _geom_bond_atom_site_label_1
  _geom_bond_atom_site_label_2
  _geom_bond_distance
  _geom_bond_site_symmetry_2
  _geom_bond_publ_flag
 C1 H1 1.0000 . ?
 C1 C2 1.537(4) . ?
 C1 C20 1.499(4) . ?
 C1 N1 1.544(4) . ?
 C2 H2A 0.9900 . ?
 C2 H2B 0.9900 . ?
 C2 C3 1.538(4) . ?
 C3 H3 1.0000 . ?
 C3 C4 1.499(4) . ?
 C3 N1 1.520(4) . ?
 C4 H4A 0.9900 . ?
 C4 H4B 0.9900 . ?
 C4 N2 1.490(4) . ?
 C5 H5A 0.9900 . ?
 C5 H5B 0.9900 . ?
 C5 C6 1.502(5) . ?
 C5 N1 1.491(4) . ?
 C6 C7 1.393(5) . ?
 C6 C11 1.391(5) . ?
 C7 H7 0.9500 . ?
 C7 C8 1.385(6) . ?
 C8 H8 0.9500 . ?
 C8 C9 1.387(6) . ?
 C9 H9 0.9500 . ?
 C9 C10 1.373(6) . ?
 C10 H10 0.9500 . ?
 C10 C11 1.391(5) . ?
 C11 H11 0.9500 . ?
 C12 H12A 0.9900 . ?
 C12 H12B 0.9900 . ?
 C12 C13 1.511(4) . ?
 C12 N2 1.501(4) . ?
 C13 C14 1.391(4) . ?
 C13 C18 1.391(4) . ?
 C14 H14 0.9500 . ?
 C14 C15 1.381(4) . ?
 C15 H15 0.9500 . ?
 C15 C16 1.391(5) . ?
 C16 C17 1.383(5) . ?
 C16 O1 1.369(4) . ?
 C17 H17 0.9500 . ?
 C17 C18 1.389(5) . ?
 C18 H18 0.9500 . ?
 C19 H19A 0.9800 . ?
 C19 H19B 0.9800 . ?
 C19 H19C 0.9800 . ?
 C19 O1 1.422(5) . ?
 C20 C21 1.398(4) . ?
 C20 C25 1.392(4) . ?
 C21 H21 0.9500 . ?
 C21 C22 1.377(5) . ?
 C22 H22 0.9500 . ?
 C22 C23 1.388(5) . ?
 C23 H23 0.9500 . ?
 C23 C24 1.387(5) . ?
 C24 H24 0.9500 . ?
 C24 C25 1.386(5) . ?
 C25 H25 0.9500 . ?
 N1 Pd1 2.076(2) . ?
 N2 H2 0.902(17) . ?
 N2 Pd1 2.058(2) . ?
 Cl1 Pd1 2.3022(8) . ?
 Cl2 Pd1 2.3346(7) . ?
 C101 H101 1.0000 . ?
 C101 C102 1.535(5) . ?
 C101 C120 1.481(5) . ?
 C101 N101 1.543(5) . ?
 C102 H10A 0.9900 . ?
 C102 H10B 0.9900 . ?
 C102 C103 1.528(5) . ?
 C103 H103 1.0000 . ?
 C103 C104 1.497(5) . ?
 C103 N101 1.532(4) . ?
 C104 H10C 0.9900 . ?
 C104 H10D 0.9900 . ?
 C104 N102 1.485(4) . ?
 C105 H10E 0.9900 . ?
 C105 H10F 0.9900 . ?
 C105 C106 1.499(6) . ?
 C105 N101 1.494(4) . ?
 C106 C107 1.379(5) . ?
 C106 C111 1.393(6) . ?
 C107 H107 0.9500 . ?
 C107 C108 1.364(7) . ?
 C108 H108 0.9500 . ?
 C108 C109 1.394(7) . ?
 C109 H109 0.9500 . ?
 C109 C110 1.369(7) . ?
 C110 H110 0.9500 . ?
 C110 C111 1.361(7) . ?
 C111 H111 0.9500 . ?
 C112 H11A 0.9900 . ?
 C112 H11B 0.9900 . ?
 C112 C113 1.517(5) . ?
 C112 N102 1.495(4) . ?
 C113 C114 1.387(5) . ?
 C113 C118 1.391(5) . ?
 C114 H114 0.9500 . ?
 C114 C115 1.395(5) . ?
 C115 H115 0.9500 . ?
 C115 C116 1.386(5) . ?
 C116 C117 1.394(5) . ?
 C116 O101 1.367(4) . ?
 C117 H117 0.9500 . ?
 C117 C118 1.378(5) . ?
 C118 H118 0.9500 . ?
 C119 H11C 0.9800 . ?
 C119 H11D 0.9800 . ?
 C119 H11E 0.9800 . ?
 C119 O101 1.418(4) . ?
 C120 C121 1.386(6) . ?
 C120 C125 1.406(6) . ?
 C121 H121 0.9500 . ?
 C121 C122 1.395(9) . ?
 C122 H122 0.9500 . ?
 C122 C123 1.372(11) . ?
 C123 H123 0.9500 . ?
 C123 C124 1.370(10) . ?
 C124 H124 0.9500 . ?
 C124 C125 1.380(6) . ?
 C125 H125 0.9500 . ?
 N101 Pd11 2.066(3) . ?
 N102 H102 0.902(18) . ?
 N102 Pd11 2.065(3) . ?
 Cl11 Pd11 2.3077(8) . ?
 Cl12 Pd11 2.3211(8) . ?
 C201 H201 1.0000 . ?
 C201 C202 1.531(4) . ?
 C201 C220 1.497(4) . ?
 C201 N201 1.546(4) . ?
 C202 H20A 0.9900 . ?
 C202 H20B 0.9900 . ?
 C202 C203 1.535(4) . ?
 C203 H203 1.0000 . ?
 C203 C204 1.495(4) . ?
 C203 N201 1.529(4) . ?
 C204 H20C 0.9900 . ?
 C204 H20D 0.9900 . ?
 C204 N202 1.485(4) . ?
 C205 H20E 0.9900 . ?
 C205 H20F 0.9900 . ?
 C205 C206 1.508(4) . ?
 C205 N201 1.497(4) . ?
 C206 C207 1.384(4) . ?
 C206 C211 1.400(4) . ?
 C207 H207 0.9500 . ?
 C207 C208 1.392(5) . ?
 C208 H208 0.9500 . ?
 C208 C209 1.383(6) . ?
 C209 H209 0.9500 . ?
 C209 C210 1.376(5) . ?
 C210 H210 0.9500 . ?
 C210 C211 1.386(5) . ?
 C211 H211 0.9500 . ?
 C212 H21A 0.9900 . ?
 C212 H21B 0.9900 . ?
 C212 C213 1.507(4) . ?
 C212 N202 1.504(4) . ?
 C213 C214 1.390(4) . ?
 C213 C218 1.396(4) . ?
 C214 H214 0.9500 . ?
 C214 C215 1.386(4) . ?
 C215 H215 0.9500 . ?
 C215 C216 1.386(4) . ?
 C216 C217 1.392(4) . ?
 C216 O201 1.369(4) . ?
 C217 H217 0.9500 . ?
 C217 C218 1.373(4) . ?
 C218 H218 0.9500 . ?
 C219 H21C 0.9800 . ?
 C219 H21D 0.9800 . ?
 C219 H21E 0.9800 . ?
 C219 O201 1.420(4) . ?
 C220 C221 1.383(5) . ?
 C220 C225 1.381(5) . ?
 C221 H221 0.9500 . ?
 C221 C222 1.403(5) . ?
 C222 H222 0.9500 . ?
 C222 C223 1.370(6) . ?
 C223 H223 0.9500 . ?
 C223 C224 1.361(6) . ?
 C224 H224 0.9500 . ?
 C224 C225 1.387(5) . ?
 C225 H225 0.9500 . ?
 N201 Pd21 2.077(2) . ?
 N202 H202 0.897(17) . ?
 N202 Pd21 2.075(2) . ?
 Cl21 Pd21 2.3182(7) . ?
 Cl22 Pd21 2.3212(7) . ?
 C301 H301 1.0000 . ?
 C301 C302 1.533(4) . ?
 C301 C320 1.498(5) . ?
 C301 N301 1.547(4) . ?
 C302 H30A 0.9900 . ?
 C302 H30B 0.9900 . ?
 C302 C303 1.526(4) . ?
 C303 H303 1.0000 . ?
 C303 C304 1.506(4) . ?
 C303 N301 1.530(4) . ?
 C304 H30C 0.9900 . ?
 C304 H30D 0.9900 . ?
 C304 N302 1.494(4) . ?
 C305 H30E 0.9900 . ?
 C305 H30F 0.9900 . ?
 C305 C306 1.507(4) . ?
 C305 N301 1.494(4) . ?
 C306 C307 1.391(4) . ?
 C306 C311 1.392(5) . ?
 C307 H307 0.9500 . ?
 C307 C308 1.383(5) . ?
 C308 H308 0.9500 . ?
 C308 C309 1.392(5) . ?
 C309 H309 0.9500 . ?
 C309 C310 1.382(6) . ?
 C310 H310 0.9500 . ?
 C310 C311 1.390(5) . ?
 C311 H311 0.9500 . ?
 C312 H31A 0.9900 . ?
 C312 H31B 0.9900 . ?
 C312 C313 1.508(4) . ?
 C312 N302 1.491(4) . ?
 C313 C314 1.393(4) . ?
 C313 C318 1.397(4) . ?
 C314 H314 0.9500 . ?
 C314 C315 1.396(4) . ?
 C315 H315 0.9500 . ?
 C315 C316 1.386(5) . ?
 C316 C317 1.394(5) . ?
 C316 O301 1.364(4) . ?
 C317 H317 0.9500 . ?
 C317 C318 1.384(4) . ?
 C318 H318 0.9500 . ?
 C319 H31C 0.9800 . ?
 C319 H31D 0.9800 . ?
 C319 H31E 0.9800 . ?
 C319 O301 1.420(4) . ?
 C320 C321 1.392(5) . ?
 C320 C325 1.388(5) . ?
 C321 H321 0.9500 . ?
 C321 C322 1.380(5) . ?
 C322 H322 0.9500 . ?
 C322 C323 1.339(8) . ?
 C323 H323 0.9500 . ?
 C323 C324 1.378(8) . ?
 C324 H324 0.9500 . ?
 C324 C325 1.428(7) . ?
 C325 H325 0.9500 . ?
 N301 Pd31 2.061(2) . ?
 N302 H302 0.893(17) . ?
 N302 Pd31 2.061(2) . ?
 Cl31 Pd31 2.3152(7) . ?
 Cl32 Pd31 2.3217(7) . ?
 C401 H40A 0.9900 . ?
 C401 H40B 0.9900 . ?
 C401 C402 1.490(9) . ?
 C401 O401 1.368(17) . ?
 C402 H40C 0.9800 . ?
 C402 H40D 0.9800 . ?
 C402 H40E 0.9800 . ?
 C403 H40F 0.9900 . ?
 C403 H40G 0.9900 . ?
 C403 C404 1.51(2) . ?
 C403 O401 1.298(16) . ?
 C404 H40H 0.9800 . ?
 C404 H40I 0.9800 . ?
 C404 H40J 0.9800 . ?

loop_
  _geom_angle_atom_site_label_1
  _geom_angle_atom_site_label_2
  _geom_angle_atom_site_label_3
  _geom_angle
  _geom_angle_site_symmetry_1
  _geom_angle_site_symmetry_3
  _geom_angle_publ_flag
 C2 C1 H1 108.3 . . ?
 C2 C1 N1 88.6(2) . . ?
 C20 C1 H1 108.3 . . ?
 C20 C1 C2 123.2(3) . . ?
 C20 C1 N1 118.3(2) . . ?
 N1 C1 H1 108.3 . . ?
 C1 C2 H2A 114.1 . . ?
 C1 C2 H2B 114.1 . . ?
 C1 C2 C3 87.3(2) . . ?
 H2A C2 H2B 111.3 . . ?
 C3 C2 H2A 114.1 . . ?
 C3 C2 H2B 114.1 . . ?
 C2 C3 H3 110.6 . . ?
 C4 C3 C2 121.8(3) . . ?
 C4 C3 H3 110.6 . . ?
 C4 C3 N1 111.9(2) . . ?
 N1 C3 C2 89.5(2) . . ?
 N1 C3 H3 110.6 . . ?
 C3 C4 H4A 109.9 . . ?
 C3 C4 H4B 109.9 . . ?
 H4A C4 H4B 108.3 . . ?
 N2 C4 C3 109.1(2) . . ?
 N2 C4 H4A 109.9 . . ?
 N2 C4 H4B 109.9 . . ?
 H5A C5 H5B 107.8 . . ?
 C6 C5 H5A 109.0 . . ?
 C6 C5 H5B 109.0 . . ?
 N1 C5 H5A 109.0 . . ?
 N1 C5 H5B 109.0 . . ?
 N1 C5 C6 112.9(2) . . ?
 C7 C6 C5 121.0(3) . . ?
 C11 C6 C5 120.2(3) . . ?
 C11 C6 C7 118.8(3) . . ?
 C6 C7 H7 120.1 . . ?
 C8 C7 C6 119.7(4) . . ?
 C8 C7 H7 120.1 . . ?
 C7 C8 H8 119.5 . . ?
 C7 C8 C9 121.0(4) . . ?
 C9 C8 H8 119.5 . . ?
 C8 C9 H9 120.2 . . ?
 C10 C9 C8 119.6(4) . . ?
 C10 C9 H9 120.2 . . ?
 C9 C10 H10 120.1 . . ?
 C9 C10 C11 119.7(4) . . ?
 C11 C10 H10 120.1 . . ?
 C6 C11 C10 121.1(4) . . ?
 C6 C11 H11 119.4 . . ?
 C10 C11 H11 119.4 . . ?
 H12A C12 H12B 107.4 . . ?
 C13 C12 H12A 108.3 . . ?
 C13 C12 H12B 108.3 . . ?
 N2 C12 H12A 108.3 . . ?
 N2 C12 H12B 108.3 . . ?
 N2 C12 C13 116.0(2) . . ?
 C14 C13 C12 121.9(3) . . ?
 C18 C13 C12 120.2(3) . . ?
 C18 C13 C14 117.7(3) . . ?
 C13 C14 H14 119.3 . . ?
 C15 C14 C13 121.5(3) . . ?
 C15 C14 H14 119.3 . . ?
 C14 C15 H15 120.1 . . ?
 C14 C15 C16 119.8(3) . . ?
 C16 C15 H15 120.1 . . ?
 C17 C16 C15 120.0(3) . . ?
 O1 C16 C15 115.4(3) . . ?
 O1 C16 C17 124.6(3) . . ?
 C16 C17 H17 120.3 . . ?
 C16 C17 C18 119.4(3) . . ?
 C18 C17 H17 120.3 . . ?
 C13 C18 H18 119.2 . . ?
 C17 C18 C13 121.6(3) . . ?
 C17 C18 H18 119.2 . . ?
 H19A C19 H19B 109.5 . . ?
 H19A C19 H19C 109.5 . . ?
 H19B C19 H19C 109.5 . . ?
 O1 C19 H19A 109.5 . . ?
 O1 C19 H19B 109.5 . . ?
 O1 C19 H19C 109.5 . . ?
 C21 C20 C1 118.9(3) . . ?
 C25 C20 C1 122.6(3) . . ?
 C25 C20 C21 118.5(3) . . ?
 C20 C21 H21 119.6 . . ?
 C22 C21 C20 120.8(3) . . ?
 C22 C21 H21 119.6 . . ?
 C21 C22 H22 119.9 . . ?
 C21 C22 C23 120.1(3) . . ?
 C23 C22 H22 119.9 . . ?
 C22 C23 H23 120.0 . . ?
 C24 C23 C22 119.9(3) . . ?
 C24 C23 H23 120.0 . . ?
 C23 C24 H24 120.1 . . ?
 C25 C24 C23 119.7(3) . . ?
 C25 C24 H24 120.1 . . ?
 C20 C25 H25 119.5 . . ?
 C24 C25 C20 120.9(3) . . ?
 C24 C25 H25 119.5 . . ?
 C1 N1 Pd1 112.32(18) . . ?
 C3 N1 C1 87.7(2) . . ?
 C3 N1 Pd1 107.08(17) . . ?
 C5 N1 C1 113.8(2) . . ?
 C5 N1 C3 116.0(2) . . ?
 C5 N1 Pd1 116.40(19) . . ?
 C4 N2 C12 111.2(2) . . ?
 C4 N2 H2 105(2) . . ?
 C4 N2 Pd1 108.35(17) . . ?
 C12 N2 H2 106(2) . . ?
 C12 N2 Pd1 118.72(18) . . ?
 Pd1 N2 H2 106.0(18) . . ?
 C16 O1 C19 117.2(3) . . ?
 N1 Pd1 Cl1 92.59(7) . . ?
 N1 Pd1 Cl2 170.69(7) . . ?
 N2 Pd1 N1 85.23(10) . . ?
 N2 Pd1 Cl1 174.47(7) . . ?
 N2 Pd1 Cl2 92.12(7) . . ?
 Cl1 Pd1 Cl2 90.81(3) . . ?
 C102 C101 H101 107.5 . . ?
 C102 C101 N101 88.4(3) . . ?
 C120 C101 H101 107.5 . . ?
 C120 C101 C102 123.4(3) . . ?
 C120 C101 N101 120.8(3) . . ?
 N101 C101 H101 107.5 . . ?
 C101 C102 H10A 114.2 . . ?
 C101 C102 H10B 114.2 . . ?
 H10A C102 H10B 111.4 . . ?
 C103 C102 C101 86.5(3) . . ?
 C103 C102 H10A 114.2 . . ?
 C103 C102 H10B 114.2 . . ?
 C102 C103 H103 110.1 . . ?
 C102 C103 N101 89.0(3) . . ?
 C104 C103 C102 122.0(3) . . ?
 C104 C103 H103 110.1 . . ?
 C104 C103 N101 113.7(3) . . ?
 N101 C103 H103 110.1 . . ?
 C103 C104 H10C 109.3 . . ?
 C103 C104 H10D 109.3 . . ?
 H10C C104 H10D 108.0 . . ?
 N102 C104 C103 111.5(3) . . ?
 N102 C104 H10C 109.3 . . ?
 N102 C104 H10D 109.3 . . ?
 H10E C105 H10F 107.9 . . ?
 C106 C105 H10E 109.2 . . ?
 C106 C105 H10F 109.2 . . ?
 N101 C105 H10E 109.2 . . ?
 N101 C105 H10F 109.2 . . ?
 N101 C105 C106 111.9(3) . . ?
 C107 C106 C105 120.5(4) . . ?
 C107 C106 C111 118.2(4) . . ?
 C111 C106 C105 121.3(3) . . ?
 C106 C107 H107 119.9 . . ?
 C108 C107 C106 120.3(4) . . ?
 C108 C107 H107 119.9 . . ?
 C107 C108 H108 119.8 . . ?
 C107 C108 C109 120.5(4) . . ?
 C109 C108 H108 119.8 . . ?
 C108 C109 H109 120.1 . . ?
 C110 C109 C108 119.9(5) . . ?
 C110 C109 H109 120.1 . . ?
 C109 C110 H110 120.4 . . ?
 C111 C110 C109 119.1(5) . . ?
 C111 C110 H110 120.4 . . ?
 C106 C111 H111 119.0 . . ?
 C110 C111 C106 122.0(4) . . ?
 C110 C111 H111 119.0 . . ?
 H11A C112 H11B 107.6 . . ?
 C113 C112 H11A 108.6 . . ?
 C113 C112 H11B 108.6 . . ?
 N102 C112 H11A 108.6 . . ?
 N102 C112 H11B 108.6 . . ?
 N102 C112 C113 114.5(3) . . ?
 C114 C113 C112 121.1(3) . . ?
 C114 C113 C118 118.3(3) . . ?
 C118 C113 C112 120.4(3) . . ?
 C113 C114 H114 119.4 . . ?
 C113 C114 C115 121.2(3) . . ?
 C115 C114 H114 119.4 . . ?
 C114 C115 H115 120.1 . . ?
 C116 C115 C114 119.7(3) . . ?
 C116 C115 H115 120.1 . . ?
 C115 C116 C117 119.2(3) . . ?
 O101 C116 C115 124.9(3) . . ?
 O101 C116 C117 115.8(3) . . ?
 C116 C117 H117 119.8 . . ?
 C118 C117 C116 120.5(3) . . ?
 C118 C117 H117 119.8 . . ?
 C113 C118 H118 119.5 . . ?
 C117 C118 C113 121.0(4) . . ?
 C117 C118 H118 119.5 . . ?
 H11C C119 H11D 109.5 . . ?
 H11C C119 H11E 109.5 . . ?
 H11D C119 H11E 109.5 . . ?
 O101 C119 H11C 109.5 . . ?
 O101 C119 H11D 109.5 . . ?
 O101 C119 H11E 109.5 . . ?
 C121 C120 C101 118.4(5) . . ?
 C121 C120 C125 118.6(5) . . ?
 C125 C120 C101 122.9(4) . . ?
 C120 C121 H121 120.0 . . ?
 C120 C121 C122 120.0(7) . . ?
 C122 C121 H121 120.0 . . ?
 C121 C122 H122 119.9 . . ?
 C123 C122 C121 120.2(6) . . ?
 C123 C122 H122 119.9 . . ?
 C122 C123 H123 119.7 . . ?
 C124 C123 C122 120.7(6) . . ?
 C124 C123 H123 119.7 . . ?
 C123 C124 H124 120.0 . . ?
 C123 C124 C125 119.9(7) . . ?
 C125 C124 H124 120.0 . . ?
 C120 C125 H125 119.7 . . ?
 C124 C125 C120 120.6(5) . . ?
 C124 C125 H125 119.7 . . ?
 C101 N101 Pd11 117.0(2) . . ?
 C103 N101 C101 86.1(2) . . ?
 C103 N101 Pd11 106.77(19) . . ?
 C105 N101 C101 114.7(3) . . ?
 C105 N101 C103 117.2(3) . . ?
 C105 N101 Pd11 112.4(2) . . ?
 C104 N102 C112 110.1(3) . . ?
 C104 N102 H102 109(2) . . ?
 C104 N102 Pd11 110.5(2) . . ?
 C112 N102 H102 110(2) . . ?
 C112 N102 Pd11 113.76(19) . . ?
 Pd11 N102 H102 103.1(19) . . ?
 C116 O101 C119 116.2(3) . . ?
 N101 Pd11 Cl11 92.39(8) . . ?
 N101 Pd11 Cl12 177.32(8) . . ?
 N102 Pd11 N101 85.90(11) . . ?
 N102 Pd11 Cl11 176.98(9) . . ?
 N102 Pd11 Cl12 91.54(8) . . ?
 Cl11 Pd11 Cl12 90.20(3) . . ?
 C202 C201 H201 108.3 . . ?
 C202 C201 N201 89.2(2) . . ?
 C220 C201 H201 108.3 . . ?
 C220 C201 C202 121.4(3) . . ?
 C220 C201 N201 119.5(2) . . ?
 N201 C201 H201 108.3 . . ?
 C201 C202 H20A 114.0 . . ?
 C201 C202 H20B 114.0 . . ?
 C201 C202 C203 87.8(2) . . ?
 H20A C202 H20B 111.2 . . ?
 C203 C202 H20A 114.0 . . ?
 C203 C202 H20B 114.0 . . ?
 C202 C203 H203 110.9 . . ?
 C204 C203 C202 121.1(3) . . ?
 C204 C203 H203 110.9 . . ?
 C204 C203 N201 111.5(2) . . ?
 N201 C203 C202 89.7(2) . . ?
 N201 C203 H203 110.9 . . ?
 C203 C204 H20C 110.0 . . ?
 C203 C204 H20D 110.0 . . ?
 H20C C204 H20D 108.3 . . ?
 N202 C204 C203 108.7(2) . . ?
 N202 C204 H20C 110.0 . . ?
 N202 C204 H20D 110.0 . . ?
 H20E C205 H20F 108.0 . . ?
 C206 C205 H20E 109.3 . . ?
 C206 C205 H20F 109.3 . . ?
 N201 C205 H20E 109.3 . . ?
 N201 C205 H20F 109.3 . . ?
 N201 C205 C206 111.5(2) . . ?
 C207 C206 C205 121.2(3) . . ?
 C207 C206 C211 119.0(3) . . ?
 C211 C206 C205 119.7(3) . . ?
 C206 C207 H207 120.0 . . ?
 C206 C207 C208 119.9(3) . . ?
 C208 C207 H207 120.0 . . ?
 C207 C208 H208 119.7 . . ?
 C209 C208 C207 120.6(3) . . ?
 C209 C208 H208 119.7 . . ?
 C208 C209 H209 120.1 . . ?
 C210 C209 C208 119.7(3) . . ?
 C210 C209 H209 120.1 . . ?
 C209 C210 H210 120.0 . . ?
 C209 C210 C211 120.1(3) . . ?
 C211 C210 H210 120.0 . . ?
 C206 C211 H211 119.7 . . ?
 C210 C211 C206 120.6(3) . . ?
 C210 C211 H211 119.7 . . ?
 H21A C212 H21B 107.6 . . ?
 C213 C212 H21A 108.7 . . ?
 C213 C212 H21B 108.7 . . ?
 N202 C212 H21A 108.7 . . ?
 N202 C212 H21B 108.7 . . ?
 N202 C212 C213 114.4(2) . . ?
 C214 C213 C212 121.6(3) . . ?
 C214 C213 C218 117.7(3) . . ?
 C218 C213 C212 120.7(3) . . ?
 C213 C214 H214 119.3 . . ?
 C215 C214 C213 121.4(3) . . ?
 C215 C214 H214 119.3 . . ?
 C214 C215 H215 120.2 . . ?
 C216 C215 C214 119.6(3) . . ?
 C216 C215 H215 120.2 . . ?
 C215 C216 C217 119.9(3) . . ?
 O201 C216 C215 124.8(3) . . ?
 O201 C216 C217 115.3(3) . . ?
 C216 C217 H217 120.2 . . ?
 C218 C217 C216 119.7(3) . . ?
 C218 C217 H217 120.2 . . ?
 C213 C218 H218 119.2 . . ?
 C217 C218 C213 121.7(3) . . ?
 C217 C218 H218 119.2 . . ?
 H21C C219 H21D 109.5 . . ?
 H21C C219 H21E 109.5 . . ?
 H21D C219 H21E 109.5 . . ?
 O201 C219 H21C 109.5 . . ?
 O201 C219 H21D 109.5 . . ?
 O201 C219 H21E 109.5 . . ?
 C221 C220 C201 122.4(3) . . ?
 C225 C220 C201 119.1(3) . . ?
 C225 C220 C221 118.5(3) . . ?
 C220 C221 H221 120.0 . . ?
 C220 C221 C222 120.1(4) . . ?
 C222 C221 H221 120.0 . . ?
 C221 C222 H222 120.0 . . ?
 C223 C222 C221 120.1(4) . . ?
 C223 C222 H222 120.0 . . ?
 C222 C223 H223 119.9 . . ?
 C224 C223 C222 120.2(3) . . ?
 C224 C223 H223 119.9 . . ?
 C223 C224 H224 119.9 . . ?
 C223 C224 C225 120.1(4) . . ?
 C225 C224 H224 119.9 . . ?
 C220 C225 C224 121.0(4) . . ?
 C220 C225 H225 119.5 . . ?
 C224 C225 H225 119.5 . . ?
 C201 N201 Pd21 113.68(17) . . ?
 C203 N201 C201 87.5(2) . . ?
 C203 N201 Pd21 108.11(17) . . ?
 C205 N201 C201 114.0(2) . . ?
 C205 N201 C203 114.6(2) . . ?
 C205 N201 Pd21 115.62(17) . . ?
 C204 N202 C212 111.0(2) . . ?
 C204 N202 H202 109(2) . . ?
 C204 N202 Pd21 107.62(18) . . ?
 C212 N202 H202 104(2) . . ?
 C212 N202 Pd21 121.18(18) . . ?
 Pd21 N202 H202 103.7(18) . . ?
 C216 O201 C219 116.4(2) . . ?
 N201 Pd21 Cl21 92.62(7) . . ?
 N201 Pd21 Cl22 174.19(7) . . ?
 N202 Pd21 N201 84.20(9) . . ?
 N202 Pd21 Cl21 175.95(7) . . ?
 N202 Pd21 Cl22 94.14(7) . . ?
 Cl21 Pd21 Cl22 89.27(3) . . ?
 C302 C301 H301 107.7 . . ?
 C302 C301 N301 88.0(2) . . ?
 C320 C301 H301 107.7 . . ?
 C320 C301 C302 123.1(3) . . ?
 C320 C301 N301 120.7(2) . . ?
 N301 C301 H301 107.7 . . ?
 C301 C302 H30A 114.2 . . ?
 C301 C302 H30B 114.2 . . ?
 H30A C302 H30B 111.3 . . ?
 C303 C302 C301 86.9(2) . . ?
 C303 C302 H30A 114.2 . . ?
 C303 C302 H30B 114.2 . . ?
 C302 C303 H303 110.4 . . ?
 C302 C303 N301 88.9(2) . . ?
 C304 C303 C302 121.4(3) . . ?
 C304 C303 H303 110.4 . . ?
 C304 C303 N301 113.6(2) . . ?
 N301 C303 H303 110.4 . . ?
 C303 C304 H30C 109.3 . . ?
 C303 C304 H30D 109.3 . . ?
 H30C C304 H30D 108.0 . . ?
 N302 C304 C303 111.6(2) . . ?
 N302 C304 H30C 109.3 . . ?
 N302 C304 H30D 109.3 . . ?
 H30E C305 H30F 107.9 . . ?
 C306 C305 H30E 109.3 . . ?
 C306 C305 H30F 109.3 . . ?
 N301 C305 H30E 109.3 . . ?
 N301 C305 H30F 109.3 . . ?
 N301 C305 C306 111.7(2) . . ?
 C307 C306 C305 121.3(3) . . ?
 C311 C306 C305 119.9(3) . . ?
 C311 C306 C307 118.8(3) . . ?
 C306 C307 H307 119.5 . . ?
 C308 C307 C306 120.9(3) . . ?
 C308 C307 H307 119.5 . . ?
 C307 C308 H308 120.1 . . ?
 C307 C308 C309 119.8(3) . . ?
 C309 C308 H308 120.1 . . ?
 C308 C309 H309 120.1 . . ?
 C310 C309 C308 119.8(3) . . ?
 C310 C309 H309 120.1 . . ?
 C309 C310 H310 119.9 . . ?
 C309 C310 C311 120.2(4) . . ?
 C311 C310 H310 119.9 . . ?
 C306 C311 H311 119.8 . . ?
 C310 C311 C306 120.4(3) . . ?
 C310 C311 H311 119.8 . . ?
 H31A C312 H31B 107.5 . . ?
 C313 C312 H31A 108.4 . . ?
 C313 C312 H31B 108.4 . . ?
 N302 C312 H31A 108.4 . . ?
 N302 C312 H31B 108.4 . . ?
 N302 C312 C313 115.3(2) . . ?
 C314 C313 C312 119.9(3) . . ?
 C314 C313 C318 118.5(3) . . ?
 C318 C313 C312 121.3(3) . . ?
 C313 C314 H314 119.3 . . ?
 C313 C314 C315 121.4(3) . . ?
 C315 C314 H314 119.3 . . ?
 C314 C315 H315 120.3 . . ?
 C316 C315 C314 119.4(3) . . ?
 C316 C315 H315 120.3 . . ?
 C315 C316 C317 119.8(3) . . ?
 O301 C316 C315 125.0(3) . . ?
 O301 C316 C317 115.2(3) . . ?
 C316 C317 H317 119.7 . . ?
 C318 C317 C316 120.6(3) . . ?
 C318 C317 H317 119.7 . . ?
 C313 C318 H318 119.8 . . ?
 C317 C318 C313 120.4(3) . . ?
 C317 C318 H318 119.8 . . ?
 H31C C319 H31D 109.5 . . ?
 H31C C319 H31E 109.5 . . ?
 H31D C319 H31E 109.5 . . ?
 O301 C319 H31C 109.5 . . ?
 O301 C319 H31D 109.5 . . ?
 O301 C319 H31E 109.5 . . ?
 C321 C320 C301 121.7(3) . . ?
 C325 C320 C301 118.7(4) . . ?
 C325 C320 C321 119.4(4) . . ?
 C320 C321 H321 119.7 . . ?
 C322 C321 C320 120.6(4) . . ?
 C322 C321 H321 119.7 . . ?
 C321 C322 H322 119.5 . . ?
 C323 C322 C321 120.9(5) . . ?
 C323 C322 H322 119.5 . . ?
 C322 C323 H323 119.7 . . ?
 C322 C323 C324 120.6(5) . . ?
 C324 C323 H323 119.7 . . ?
 C323 C324 H324 120.0 . . ?
 C323 C324 C325 120.1(4) . . ?
 C325 C324 H324 120.0 . . ?
 C320 C325 C324 118.3(5) . . ?
 C320 C325 H325 120.8 . . ?
 C324 C325 H325 120.8 . . ?
 C301 N301 Pd31 115.03(19) . . ?
 C303 N301 C301 86.2(2) . . ?
 C303 N301 Pd31 107.32(18) . . ?
 C305 N301 C301 114.9(2) . . ?
 C305 N301 C303 117.1(2) . . ?
 C305 N301 Pd31 113.39(18) . . ?
 C304 N302 H302 111(2) . . ?
 C304 N302 Pd31 111.56(18) . . ?
 C312 N302 C304 111.4(2) . . ?
 C312 N302 H302 107(2) . . ?
 C312 N302 Pd31 111.41(17) . . ?
 Pd31 N302 H302 104.1(18) . . ?
 C316 O301 C319 117.4(3) . . ?
 N301 Pd31 N302 85.58(10) . . ?
 N301 Pd31 Cl31 94.09(7) . . ?
 N301 Pd31 Cl32 173.93(7) . . ?
 N302 Pd31 Cl31 175.52(7) . . ?
 N302 Pd31 Cl32 90.22(7) . . ?
 Cl31 Pd31 Cl32 90.44(3) . . ?
 H40A C401 H40B 108.5 . . ?
 C402 C401 H40A 110.2 . . ?
 C402 C401 H40B 110.2 . . ?
 O401 C401 H40A 110.2 . . ?
 O401 C401 H40B 110.2 . . ?
 O401 C401 C402 107.4(13) . . ?
 C401 C402 H40C 109.5 . . ?
 C401 C402 H40D 109.5 . . ?
 C401 C402 H40E 109.5 . . ?
 H40C C402 H40D 109.5 . . ?
 H40C C402 H40E 109.5 . . ?
 H40D C402 H40E 109.5 . . ?
 H40F C403 H40G 106.8 . . ?
 C404 C403 H40F 107.0 . . ?
 C404 C403 H40G 107.0 . . ?
 O401 C403 H40F 107.0 . . ?
 O401 C403 H40G 107.0 . . ?
 O401 C403 C404 121.2(15) . . ?
 C403 C404 H40H 109.5 . . ?
 C403 C404 H40I 109.5 . . ?
 C403 C404 H40J 109.5 . . ?
 H40H C404 H40I 109.5 . . ?
 H40H C404 H40J 109.5 . . ?
 H40I C404 H40J 109.5 . . ?
 C403 O401 C401 117.4(12) . . ?

loop_
  _geom_hbond_atom_site_label_D
  _geom_hbond_atom_site_label_H
  _geom_hbond_atom_site_label_A
  _geom_hbond_distance_DH
  _geom_hbond_distance_HA
  _geom_hbond_distance_DA
  _geom_hbond_angle_DHA
  _geom_hbond_site_symmetry_A
 N2 H2 Cl2 0.902(17) 2.479(19) 3.344(2) 161(3) 2_757
 N102 H102 Cl12 0.902(18) 2.376(19) 3.274(3) 173(3) 2_656
 N202 H202 Cl2 0.897(17) 2.48(2) 3.319(3) 157(3) 2_656
 N302 H302 Cl32 0.893(17) 2.364(19) 3.244(3) 168(3) 2_565

loop_
  _geom_torsion_atom_site_label_1
  _geom_torsion_atom_site_label_2
  _geom_torsion_atom_site_label_3
  _geom_torsion_atom_site_label_4
  _geom_torsion
  _geom_torsion_site_symmetry_1
  _geom_torsion_site_symmetry_2
  _geom_torsion_site_symmetry_3
  _geom_torsion_site_symmetry_4
  _geom_torsion_publ_flag
 C1 C2 C3 C4 -135.4(3) . . . . ?
 C1 C2 C3 N1 -19.8(2) . . . . ?
 C1 C20 C21 C22 178.9(3) . . . . ?
 C1 C20 C25 C24 -179.6(3) . . . . ?
 C2 C1 C20 C21 160.3(3) . . . . ?
 C2 C1 C20 C25 -18.7(4) . . . . ?
 C2 C1 N1 C3 -19.7(2) . . . . ?
 C2 C1 N1 C5 -137.2(3) . . . . ?
 C2 C1 N1 Pd1 87.9(2) . . . . ?
 C2 C3 C4 N2 55.8(3) . . . . ?
 C2 C3 N1 C1 19.7(2) . . . . ?
 C2 C3 N1 C5 135.1(3) . . . . ?
 C2 C3 N1 Pd1 -93.0(2) . . . . ?
 C3 C4 N2 C12 171.8(2) . . . . ?
 C3 C4 N2 Pd1 39.6(3) . . . . ?
 C4 C3 N1 C1 144.0(3) . . . . ?
 C4 C3 N1 C5 -100.5(3) . . . . ?
 C4 C3 N1 Pd1 31.4(3) . . . . ?
 C5 C6 C7 C8 -180.0(3) . . . . ?
 C5 C6 C11 C10 179.2(3) . . . . ?
 C6 C5 N1 C1 159.8(3) . . . . ?
 C6 C5 N1 C3 60.2(3) . . . . ?
 C6 C5 N1 Pd1 -67.2(3) . . . . ?
 C6 C7 C8 C9 1.1(5) . . . . ?
 C7 C6 C11 C10 -0.7(5) . . . . ?
 C7 C8 C9 C10 -1.2(5) . . . . ?
 C8 C9 C10 C11 0.4(5) . . . . ?
 C9 C10 C11 C6 0.5(5) . . . . ?
 C11 C6 C7 C8 -0.1(5) . . . . ?
 C12 C13 C14 C15 -174.7(3) . . . . ?
 C12 C13 C18 C17 174.9(3) . . . . ?
 C13 C12 N2 C4 -64.0(3) . . . . ?
 C13 C12 N2 Pd1 62.7(3) . . . . ?
 C13 C14 C15 C16 -0.2(5) . . . . ?
 C14 C13 C18 C17 -0.4(4) . . . . ?
 C14 C15 C16 C17 -0.4(5) . . . . ?
 C14 C15 C16 O1 -179.7(3) . . . . ?
 C15 C16 C17 C18 0.6(5) . . . . ?
 C15 C16 O1 C19 -168.8(3) . . . . ?
 C16 C17 C18 C13 -0.2(5) . . . . ?
 C17 C16 O1 C19 12.0(5) . . . . ?
 C18 C13 C14 C15 0.6(4) . . . . ?
 C20 C1 C2 C3 142.9(3) . . . . ?
 C20 C1 N1 C3 -147.2(3) . . . . ?
 C20 C1 N1 C5 95.2(3) . . . . ?
 C20 C1 N1 Pd1 -39.7(3) . . . . ?
 C20 C21 C22 C23 1.8(5) . . . . ?
 C21 C20 C25 C24 1.4(5) . . . . ?
 C21 C22 C23 C24 -0.8(5) . . . . ?
 C22 C23 C24 C25 0.1(5) . . . . ?
 C23 C24 C25 C20 -0.4(5) . . . . ?
 C25 C20 C21 C22 -2.1(5) . . . . ?
 N1 C1 C2 C3 19.4(2) . . . . ?
 N1 C1 C20 C21 -91.0(3) . . . . ?
 N1 C1 C20 C25 90.0(4) . . . . ?
 N1 C3 C4 N2 -48.0(3) . . . . ?
 N1 C5 C6 C7 86.1(4) . . . . ?
 N1 C5 C6 C11 -93.8(3) . . . . ?
 N2 C12 C13 C14 -87.1(3) . . . . ?
 N2 C12 C13 C18 97.8(3) . . . . ?
 O1 C16 C17 C18 179.8(3) . . . . ?
 C101 C102 C103 C104 -141.4(3) . . . . ?
 C101 C102 C103 N101 -23.7(2) . . . . ?
 C101 C120 C121 C122 -178.0(4) . . . . ?
 C101 C120 C125 C124 176.9(3) . . . . ?
 C102 C101 C120 C121 157.4(4) . . . . ?
 C102 C101 C120 C125 -19.8(5) . . . . ?
 C102 C101 N101 C103 -23.5(2) . . . . ?
 C102 C101 N101 C105 -141.7(3) . . . . ?
 C102 C101 N101 Pd11 83.4(2) . . . . ?
 C102 C103 C104 N102 65.7(4) . . . . ?
 C102 C103 N101 C101 23.6(2) . . . . ?
 C102 C103 N101 C105 139.4(3) . . . . ?
 C102 C103 N101 Pd11 -93.5(2) . . . . ?
 C103 C104 N102 C112 152.6(3) . . . . ?
 C103 C104 N102 Pd11 26.1(3) . . . . ?
 C104 C103 N101 C101 148.5(3) . . . . ?
 C104 C103 N101 C105 -95.7(4) . . . . ?
 C104 C103 N101 Pd11 31.4(3) . . . . ?
 C105 C106 C107 C108 -177.4(5) . . . . ?
 C105 C106 C111 C110 176.5(4) . . . . ?
 C106 C105 N101 C101 165.0(3) . . . . ?
 C106 C105 N101 C103 66.3(4) . . . . ?
 C106 C105 N101 Pd11 -58.0(3) . . . . ?
 C106 C107 C108 C109 0.4(10) . . . . ?
 C107 C106 C111 C110 -2.4(7) . . . . ?
 C107 C108 C109 C110 -1.7(11) . . . . ?
 C108 C109 C110 C111 0.8(10) . . . . ?
 C109 C110 C111 C106 1.2(8) . . . . ?
 C111 C106 C107 C108 1.5(8) . . . . ?
 C112 C113 C114 C115 173.3(3) . . . . ?
 C112 C113 C118 C117 -172.8(3) . . . . ?
 C113 C112 N102 C104 53.0(4) . . . . ?
 C113 C112 N102 Pd11 177.8(3) . . . . ?
 C113 C114 C115 C116 -1.0(5) . . . . ?
 C114 C113 C118 C117 2.2(6) . . . . ?
 C114 C115 C116 C117 3.2(5) . . . . ?
 C114 C115 C116 O101 -176.2(3) . . . . ?
 C115 C116 C117 C118 -2.7(5) . . . . ?
 C115 C116 O101 C119 0.6(5) . . . . ?
 C116 C117 C118 C113 0.0(6) . . . . ?
 C117 C116 O101 C119 -178.7(3) . . . . ?
 C118 C113 C114 C115 -1.7(6) . . . . ?
 C120 C101 C102 C103 150.0(3) . . . . ?
 C120 C101 N101 C103 -152.1(3) . . . . ?
 C120 C101 N101 C105 89.6(4) . . . . ?
 C120 C101 N101 Pd11 -45.3(4) . . . . ?
 C120 C121 C122 C123 1.1(9) . . . . ?
 C121 C120 C125 C124 -0.3(6) . . . . ?
 C121 C122 C123 C124 -0.7(10) . . . . ?
 C122 C123 C124 C125 -0.3(8) . . . . ?
 C123 C124 C125 C120 0.8(6) . . . . ?
 C125 C120 C121 C122 -0.6(7) . . . . ?
 N101 C101 C102 C103 23.5(2) . . . . ?
 N101 C101 C120 C121 -91.9(4) . . . . ?
 N101 C101 C120 C125 90.8(4) . . . . ?
 N101 C103 C104 N102 -38.9(4) . . . . ?
 N101 C105 C106 C107 87.5(5) . . . . ?
 N101 C105 C106 C111 -91.3(4) . . . . ?
 N102 C112 C113 C114 58.5(5) . . . . ?
 N102 C112 C113 C118 -126.6(4) . . . . ?
 O101 C116 C117 C118 176.7(3) . . . . ?
 C201 C202 C203 C204 -133.4(3) . . . . ?
 C201 C202 C203 N201 -18.2(2) . . . . ?
 C201 C220 C221 C222 175.5(3) . . . . ?
 C201 C220 C225 C224 -176.6(3) . . . . ?
 C202 C201 C220 C221 -23.8(4) . . . . ?
 C202 C201 C220 C225 153.2(3) . . . . ?
 C202 C201 N201 C203 -18.1(2) . . . . ?
 C202 C201 N201 C205 -134.0(2) . . . . ?
 C202 C201 N201 Pd21 90.6(2) . . . . ?
 C202 C203 C204 N202 55.2(3) . . . . ?
 C202 C203 N201 C201 18.0(2) . . . . ?
 C202 C203 N201 C205 133.4(2) . . . . ?
 C202 C203 N201 Pd21 -96.06(19) . . . . ?
 C203 C204 N202 C212 179.0(2) . . . . ?
 C203 C204 N202 Pd21 44.3(3) . . . . ?
 C204 C203 N201 C201 141.7(2) . . . . ?
 C204 C203 N201 C205 -103.0(3) . . . . ?
 C204 C203 N201 Pd21 27.6(3) . . . . ?
 C205 C206 C207 C208 -176.2(3) . . . . ?
 C205 C206 C211 C210 175.0(3) . . . . ?
 C206 C205 N201 C201 156.0(2) . . . . ?
 C206 C205 N201 C203 57.3(3) . . . . ?
 C206 C205 N201 Pd21 -69.4(3) . . . . ?
 C206 C207 C208 C209 0.7(5) . . . . ?
 C207 C206 C211 C210 -2.1(5) . . . . ?
 C207 C208 C209 C210 -1.2(6) . . . . ?
 C208 C209 C210 C211 0.0(6) . . . . ?
 C209 C210 C211 C206 1.6(5) . . . . ?
 C211 C206 C207 C208 0.9(5) . . . . ?
 C212 C213 C214 C215 179.5(3) . . . . ?
 C212 C213 C218 C217 -178.2(3) . . . . ?
 C213 C212 N202 C204 -57.1(3) . . . . ?
 C213 C212 N202 Pd21 70.7(3) . . . . ?
 C213 C214 C215 C216 -1.0(5) . . . . ?
 C214 C213 C218 C217 2.2(5) . . . . ?
 C214 C215 C216 C217 1.8(5) . . . . ?
 C214 C215 C216 O201 -176.7(3) . . . . ?
 C215 C216 C217 C218 -0.6(5) . . . . ?
 C215 C216 O201 C219 -7.5(5) . . . . ?
 C216 C217 C218 C213 -1.4(5) . . . . ?
 C217 C216 O201 C219 173.9(3) . . . . ?
 C218 C213 C214 C215 -1.0(5) . . . . ?
 C220 C201 C202 C203 142.7(3) . . . . ?
 C220 C201 N201 C203 -144.3(3) . . . . ?
 C220 C201 N201 C205 99.8(3) . . . . ?
 C220 C201 N201 Pd21 -35.6(3) . . . . ?
 C220 C221 C222 C223 1.2(5) . . . . ?
 C221 C220 C225 C224 0.6(5) . . . . ?
 C221 C222 C223 C224 0.2(5) . . . . ?
 C222 C223 C224 C225 -1.2(6) . . . . ?
 C223 C224 C225 C220 0.8(5) . . . . ?
 C225 C220 C221 C222 -1.6(5) . . . . ?
 N201 C201 C202 C203 18.0(2) . . . . ?
 N201 C201 C220 C221 85.3(4) . . . . ?
 N201 C201 C220 C225 -97.7(3) . . . . ?
 N201 C203 C204 N202 -48.3(3) . . . . ?
 N201 C205 C206 C207 84.5(4) . . . . ?
 N201 C205 C206 C211 -92.6(3) . . . . ?
 N202 C212 C213 C214 -89.6(3) . . . . ?
 N202 C212 C213 C218 90.8(3) . . . . ?
 O201 C216 C217 C218 178.1(3) . . . . ?
 C301 C302 C303 C304 -141.0(3) . . . . ?
 C301 C302 C303 N301 -23.9(2) . . . . ?
 C301 C320 C321 C322 173.6(3) . . . . ?
 C301 C320 C325 C324 -175.6(3) . . . . ?
 C302 C301 C320 C321 -21.1(4) . . . . ?
 C302 C301 C320 C325 154.0(3) . . . . ?
 C302 C301 N301 C303 -23.5(2) . . . . ?
 C302 C301 N301 C305 -141.7(3) . . . . ?
 C302 C301 N301 Pd31 83.8(2) . . . . ?
 C302 C303 C304 N302 68.6(4) . . . . ?
 C302 C303 N301 C301 23.6(2) . . . . ?
 C302 C303 N301 C305 139.8(2) . . . . ?
 C302 C303 N301 Pd31 -91.4(2) . . . . ?
 C303 C304 N302 C312 145.1(3) . . . . ?
 C303 C304 N302 Pd31 20.0(3) . . . . ?
 C304 C303 N301 C301 147.6(3) . . . . ?
 C304 C303 N301 C305 -96.2(3) . . . . ?
 C304 C303 N301 Pd31 32.6(3) . . . . ?
 C305 C306 C307 C308 -176.8(3) . . . . ?
 C305 C306 C311 C310 176.6(3) . . . . ?
 C306 C305 N301 C301 163.1(3) . . . . ?
 C306 C305 N301 C303 64.1(3) . . . . ?
 C306 C305 N301 Pd31 -61.7(3) . . . . ?
 C306 C307 C308 C309 0.3(5) . . . . ?
 C307 C306 C311 C310 -1.1(5) . . . . ?
 C307 C308 C309 C310 -1.2(5) . . . . ?
 C308 C309 C310 C311 0.9(6) . . . . ?
 C309 C310 C311 C306 0.2(6) . . . . ?
 C311 C306 C307 C308 0.9(5) . . . . ?
 C312 C313 C314 C315 -172.8(3) . . . . ?
 C312 C313 C318 C317 174.2(3) . . . . ?
 C313 C312 N302 C304 56.3(4) . . . . ?
 C313 C312 N302 Pd31 -178.4(2) . . . . ?
 C313 C314 C315 C316 -1.5(5) . . . . ?
 C314 C313 C318 C317 0.4(5) . . . . ?
 C314 C315 C316 C317 0.5(5) . . . . ?
 C314 C315 C316 O301 179.3(3) . . . . ?
 C315 C316 C317 C318 1.0(5) . . . . ?
 C315 C316 O301 C319 -7.0(5) . . . . ?
 C316 C317 C318 C313 -1.4(5) . . . . ?
 C317 C316 O301 C319 171.8(3) . . . . ?
 C318 C313 C314 C315 1.1(4) . . . . ?
 C320 C301 C302 C303 149.6(3) . . . . ?
 C320 C301 N301 C303 -151.5(3) . . . . ?
 C320 C301 N301 C305 90.3(4) . . . . ?
 C320 C301 N301 Pd31 -44.1(4) . . . . ?
 C320 C321 C322 C323 2.0(6) . . . . ?
 C321 C320 C325 C324 -0.4(5) . . . . ?
 C321 C322 C323 C324 -0.5(6) . . . . ?
 C322 C323 C324 C325 -1.5(6) . . . . ?
 C323 C324 C325 C320 1.9(5) . . . . ?
 C325 C320 C321 C322 -1.5(5) . . . . ?
 N301 C301 C302 C303 23.6(2) . . . . ?
 N301 C301 C320 C321 88.7(4) . . . . ?
 N301 C301 C320 C325 -96.2(4) . . . . ?
 N301 C303 C304 N302 -35.3(4) . . . . ?
 N301 C305 C306 C307 86.2(4) . . . . ?
 N301 C305 C306 C311 -91.4(4) . . . . ?
 N302 C312 C313 C314 -139.5(3) . . . . ?
 N302 C312 C313 C318 46.8(4) . . . . ?
 O301 C316 C317 C318 -177.9(3) . . . . ?
 C402 C401 O401 C403 178.7(13) . . . . ?
 C404 C403 O401 C401 -172.3(15) . . . . ?

_shelx_res_file
;
TITL 2010src0788 in P-1
CELL 0.71073 13.4719 19.3528 21.6914 94.412 106.425 108.667
ZERR 8 0.0002 0.0002 0.0003 0.001 0.001 0.001
LATT 1
SFAC C H Cl N O Pd
UNIT 203.2 232 16 16 8.8 8
EQIV $1 2-X,-Y,2-Z
EQIV $2 1-X,-Y,1-Z
EQIV $3 -X,1-Y,-Z
DFIX 1.44 0.01 C401 C402
DFIX 0.91 N2 H2 N102 H102 N202 H202 N302 H302
DANG 2.48 Pd1 H2 Pd11 H102 Pd21 H202 Pd31 H302
DELU C120 > C125
SIMU C120 > C125

L.S. 30
PLAN  5
SIZE 0.07 0.12 0.24
TEMP -153
HTAB N2 Cl2_$1
HTAB N102 Cl12_$2
HTAB N202 Cl2_$2
HTAB N302 Cl32_$3
BOND $H
CONF
fmap 2
acta
MERG 2
OMIT -3 5 5
OMIT 0 -3 2
OMIT -2 -1 4
OMIT 1 -2 2
OMIT -1 2 2
OMIT -1 0 3
OMIT 1 -5 10
OMIT 0 3 0
OMIT 0 -1 4
REM <olex2.extras>
REM <HklSrc "%.\\2b.hkl">
REM </olex2.extras>

WGHT    0.033400    8.538500
FVAR       0.26144
C1    1    0.941895    0.208731    0.934460    11.00000    0.02497    0.01847 =
         0.03269    0.00196    0.00666    0.01039
AFIX  13
H1    2    0.947672    0.259180    0.924447    11.00000   -1.20000
AFIX   0
C2    1    1.044801    0.216788    0.992143    11.00000    0.02612    0.02709 =
         0.02932   -0.00327    0.00263    0.00983
AFIX  23
H2A   2    1.033664    0.176266    1.017582    11.00000   -1.20000
H2B   2    1.079090    0.266052    1.021173    11.00000   -1.20000
AFIX   0
C3    1    1.101674    0.207445    0.941415    11.00000    0.01925    0.01822 =
         0.02598   -0.00066    0.00009    0.00419
AFIX  13
H3    2    1.143034    0.256868    0.933104    11.00000   -1.20000
AFIX   0
C4    1    1.168417    0.158024    0.946049    11.00000    0.01697    0.02266 =
         0.02019    0.00492    0.00097    0.00551
AFIX  23
H4A   2    1.194007    0.156726    0.907597    11.00000   -1.20000
H4B   2    1.234382    0.177527    0.985900    11.00000   -1.20000
AFIX   0
C5    1    0.977045    0.198367    0.825585    11.00000    0.02448    0.02290 =
         0.02971    0.01230    0.00104    0.00947
AFIX  23
H5A   2    0.991010    0.252246    0.833082    11.00000   -1.20000
H5B   2    0.899995    0.172825    0.795967    11.00000   -1.20000
AFIX   0
C6    1    1.055164    0.184421    0.792935    11.00000    0.03239    0.03038 =
         0.02255    0.01282    0.00310    0.01702
C7    1    1.027125    0.116724    0.752720    11.00000    0.04891    0.03611 =
         0.02207    0.00846   -0.00009    0.02127
AFIX  43
H7    2    0.957754    0.078483    0.745531    11.00000   -1.20000
AFIX   0
C8    1    1.100823    0.105425    0.723273    11.00000    0.08162    0.05235 =
         0.02429    0.01195    0.01058    0.04641
AFIX  43
H8    2    1.080912    0.059514    0.695275    11.00000   -1.20000
AFIX   0
C9    1    1.203283    0.160116    0.734026    11.00000    0.06629    0.07681 =
         0.03844    0.03063    0.02600    0.04985
AFIX  43
H9    2    1.253669    0.151294    0.714212    11.00000   -1.20000
AFIX   0
C10   1    1.231479    0.227072    0.773466    11.00000    0.04313    0.05772 =
         0.04101    0.02444    0.01707    0.02487
AFIX  43
H10   2    1.301280    0.264921    0.780820    11.00000   -1.20000
AFIX   0
C11   1    1.157407    0.239246    0.802606    11.00000    0.03383    0.03539 =
         0.03204    0.01346    0.00866    0.01598
AFIX  43
H11   2    1.176995    0.285791    0.829563    11.00000   -1.20000
AFIX   0
C12   1    1.155740    0.027718    0.943525    11.00000    0.02163    0.02460 =
         0.02263    0.01003    0.00452    0.01246
AFIX  23
H12A  2    1.109911   -0.020700    0.950133    11.00000   -1.20000
H12B  2    1.227205    0.045227    0.979681    11.00000   -1.20000
AFIX   0
C13   1    1.178413    0.015510    0.879989    11.00000    0.01654    0.02070 =
         0.02491    0.00556    0.00195    0.01012
C14   1    1.100649   -0.037043    0.826234    11.00000    0.01980    0.02422 =
         0.03028    0.00399    0.00601    0.00905
AFIX  43
H14   2    1.028982   -0.063175    0.828117    11.00000   -1.20000
AFIX   0
C15   1    1.125276   -0.052071    0.770228    11.00000    0.03041    0.02922 =
         0.02924    0.00269    0.00859    0.01277
AFIX  43
H15   2    1.070993   -0.088267    0.734128    11.00000   -1.20000
AFIX   0
C16   1    1.229845   -0.014034    0.766834    11.00000    0.03619    0.03312 =
         0.02983    0.01263    0.01603    0.02080
C17   1    1.308425    0.038993    0.819311    11.00000    0.02387    0.02916 =
         0.03952    0.01379    0.01392    0.01275
AFIX  43
H17   2    1.379720    0.065470    0.817078    11.00000   -1.20000
AFIX   0
C18   1    1.282185    0.053196    0.875309    11.00000    0.02107    0.02351 =
         0.03051    0.00668    0.00288    0.00884
AFIX  43
H18   2    1.336450    0.089547    0.911306    11.00000   -1.20000
AFIX   0
C19   1    1.356505   -0.005511    0.707633    11.00000    0.06023    0.06219 =
         0.05628    0.02532    0.04067    0.03336
AFIX 137
H19A  2    1.381958    0.048593    0.711740    11.00000   -1.50000
H19B  2    1.358763   -0.027682    0.666117    11.00000   -1.50000
H19C  2    1.404919   -0.018788    0.743970    11.00000   -1.50000
AFIX   0
C20   1    0.825745    0.168708    0.933254    11.00000    0.02608    0.01717 =
         0.03221    0.00270    0.00807    0.00968
C21   1    0.738749    0.183084    0.890118    11.00000    0.02648    0.02319 =
         0.03882    0.00887    0.00824    0.01133
AFIX  43
H21   2    0.754368    0.218449    0.862867    11.00000   -1.20000
AFIX   0
C22   1    0.630663    0.146557    0.886685    11.00000    0.02632    0.03008 =
         0.04261    0.00705    0.00634    0.01408
AFIX  43
H22   2    0.572132    0.155779    0.856288    11.00000   -1.20000
AFIX   0
C23   1    0.607096    0.096309    0.927542    11.00000    0.02612    0.02599 =
         0.04543    0.00467    0.01418    0.00953
AFIX  43
H23   2    0.532580    0.071622    0.925496    11.00000   -1.20000
AFIX   0
C24   1    0.692437    0.082165    0.971368    11.00000    0.03632    0.02384 =
         0.03738    0.00821    0.01566    0.01253
AFIX  43
H24   2    0.676553    0.047745    0.999355    11.00000   -1.20000
AFIX   0
C25   1    0.800997    0.118454    0.974166    11.00000    0.02826    0.02300 =
         0.03225    0.00633    0.00657    0.01231
AFIX  43
H25   2    0.859312    0.108889    1.004429    11.00000   -1.20000
AFIX   0
N1    4    0.988569    0.172208    0.889215    11.00000    0.01841    0.01799 =
         0.02566    0.00342    0.00248    0.00738
N2    4    1.098413    0.081808    0.948569    11.00000    0.01857    0.02201 =
         0.01671    0.00377    0.00230    0.00821
H2    2    1.092461    0.084760    0.988982    11.00000   -1.20000
O1    5    1.246030   -0.032586    0.709189    11.00000    0.04750    0.05051 =
         0.03837    0.01077    0.02577    0.02307
CL1   3    0.773154    0.035859    0.806108    11.00000    0.02034    0.02470 =
         0.03104    0.00314   -0.00411    0.00737
CL2   3    0.886542   -0.065769    0.896969    11.00000    0.01995    0.01927 =
         0.02251    0.00622    0.00596    0.00534
PD1   6    0.941189    0.058289    0.884842    11.00000    0.01602    0.01660 =
         0.01821    0.00315    0.00151    0.00616

C101  1    0.599252    0.195256    0.669821    11.00000    0.04976    0.03729 =
         0.01451    0.00141    0.00662    0.01555
AFIX  13
H101  2    0.641857    0.233702    0.710472    11.00000   -1.20000
AFIX   0
C102  1    0.612892    0.122068    0.685229    11.00000    0.04333    0.04407 =
         0.02039    0.01242    0.00661    0.01701
AFIX  23
H10A  2    0.622146    0.116371    0.731262    11.00000   -1.20000
H10B  2    0.555975    0.077290    0.654490    11.00000   -1.20000
AFIX   0
C103  1    0.721531    0.149879    0.670063    11.00000    0.03685    0.04150 =
         0.01866    0.00821   -0.00402    0.01497
AFIX  13
H103  2    0.783318    0.180581    0.710282    11.00000   -1.20000
AFIX   0
C104  1    0.759029    0.099113    0.634379    11.00000    0.03109    0.04104 =
         0.02765    0.01133   -0.00111    0.01542
AFIX  23
H10C  2    0.834860    0.126436    0.634195    11.00000   -1.20000
H10D  2    0.761535    0.057264    0.657545    11.00000   -1.20000
AFIX   0
C105  1    0.754605    0.276590    0.632829    11.00000    0.05107    0.02977 =
         0.02684    0.00138    0.00130    0.00574
AFIX  23
H10E  2    0.787517    0.301846    0.679185    11.00000   -1.20000
H10F  2    0.713223    0.305298    0.608216    11.00000   -1.20000
AFIX   0
C106  1    0.845506    0.275549    0.606190    11.00000    0.04121    0.03927 =
         0.02925    0.00678    0.00106   -0.00105
C107  1    0.831128    0.274795    0.540587    11.00000    0.03738    0.10353 =
         0.03122    0.02291    0.00463    0.01208
AFIX  43
H107  2    0.764416    0.277038    0.512352    11.00000   -1.20000
AFIX   0
C108  1    0.912316    0.270842    0.516071    11.00000    0.04527    0.18969 =
         0.02983    0.02386    0.00636    0.02102
AFIX  43
H108  2    0.901995    0.270687    0.470879    11.00000   -1.20000
AFIX   0
C109  1    1.010336    0.267027    0.556879    11.00000    0.03662    0.18788 =
         0.04153    0.01847    0.00625    0.02384
AFIX  43
H109  2    1.065749    0.262967    0.539311    11.00000   -1.20000
AFIX   0
C110  1    1.026549    0.269145    0.622322    11.00000    0.03336    0.10220 =
         0.04365    0.01677   -0.00317    0.00118
AFIX  43
H110  2    1.093490    0.267246    0.650585    11.00000   -1.20000
AFIX   0
C111  1    0.945505    0.274009    0.646370    11.00000    0.04657    0.05421 =
         0.02801    0.00749   -0.00215   -0.00391
AFIX  43
H111  2    0.957500    0.276425    0.691926    11.00000   -1.20000
AFIX   0
C112  1    0.745599    0.051639    0.523528    11.00000    0.05617    0.06568 =
         0.03434    0.02653    0.02401    0.04141
AFIX  23
H11A  2    0.799074    0.098559    0.519507    11.00000   -1.20000
H11B  2    0.692416    0.027700    0.479258    11.00000   -1.20000
AFIX   0
C113  1    0.808003    0.001144    0.548232    11.00000    0.04490    0.05508 =
         0.03022    0.02128    0.01988    0.03216
C114  1    0.753251   -0.068843    0.558333    11.00000    0.03110    0.06134 =
         0.03634    0.02289    0.01647    0.02625
AFIX  43
H114  2    0.676955   -0.083337    0.554184    11.00000   -1.20000
AFIX   0
C115  1    0.808172   -0.118335    0.574473    11.00000    0.03349    0.04564 =
         0.03395    0.01919    0.01739    0.02148
AFIX  43
H115  2    0.769740   -0.165777    0.581892    11.00000   -1.20000
AFIX   0
C116  1    0.919058   -0.097986    0.579639    11.00000    0.02950    0.04380 =
         0.02273    0.00797    0.01028    0.01852
C117  1    0.975377   -0.026786    0.571757    11.00000    0.02715    0.04461 =
         0.03816    0.00987    0.01318    0.01415
AFIX  43
H117  2    1.052161   -0.011673    0.577080    11.00000   -1.20000
AFIX   0
C118  1    0.920415    0.021821    0.556296    11.00000    0.04327    0.04300 =
         0.04152    0.01436    0.02069    0.01964
AFIX  43
H118  2    0.959870    0.070155    0.551068    11.00000   -1.20000
AFIX   0
C119  1    0.922396   -0.216143    0.598235    11.00000    0.03468    0.04040 =
         0.04538    0.01556    0.01841    0.02007
AFIX 137
H11C  2    0.897349   -0.213999    0.636345    11.00000   -1.50000
H11D  2    0.972099   -0.244398    0.604165    11.00000   -1.50000
H11E  2    0.858154   -0.240500    0.558827    11.00000   -1.50000
AFIX   0
C120  1    0.490149    0.202949    0.642648    11.00000    0.06924    0.06035 =
         0.01937    0.01002    0.01741    0.04210
C121  1    0.483853    0.272900    0.651883    11.00000    0.13864    0.09184 =
         0.03949    0.00728    0.02432    0.08422
AFIX  43
H121  2    0.548986    0.314731    0.673941    11.00000   -1.20000
AFIX   0
C122  1    0.381863    0.281857    0.628781    11.00000    0.19698    0.17069 =
         0.05848    0.02032    0.04326    0.15946
AFIX  43
H122  2    0.377863    0.329949    0.634451    11.00000   -1.20000
AFIX   0
C123  1    0.287326    0.221451    0.597903    11.00000    0.13273    0.23607 =
         0.04872    0.04764    0.04083    0.14954
AFIX  43
H123  2    0.218090    0.227976    0.582722    11.00000   -1.20000
AFIX   0
C124  1    0.291745    0.151810    0.588738    11.00000    0.06706    0.17681 =
         0.03815    0.04188    0.03097    0.07411
AFIX  43
H124  2    0.225769    0.110277    0.567489    11.00000   -1.20000
AFIX   0
C125  1    0.392144    0.142076    0.610410    11.00000    0.04963    0.08467 =
         0.02853    0.02147    0.01820    0.03293
AFIX  43
H125  2    0.395068    0.093794    0.603483    11.00000   -1.20000
AFIX   0
N101  4    0.676197    0.200111    0.628141    11.00000    0.03990    0.03039 =
         0.01840    0.00484    0.00058    0.01274
N102  4    0.683681    0.069628    0.565971    11.00000    0.03257    0.03395 =
         0.01985    0.01065    0.00588    0.01684
H102  2    0.627363    0.028468    0.565152    11.00000   -1.20000
O101  5    0.979694   -0.143096    0.591529    11.00000    0.02669    0.04012 =
         0.04256    0.01420    0.01538    0.01725
CL11  3    0.524827    0.227193    0.498678    11.00000    0.04885    0.04022 =
         0.02054    0.01193    0.00690    0.02630
CL12  3    0.525491    0.071238    0.428396    11.00000    0.03622    0.03187 =
         0.01645    0.00532    0.00593    0.01360
PD11  6    0.604435    0.141654    0.533238    11.00000    0.03029    0.02812 =
         0.01501    0.00683    0.00337    0.01332

C201  1    0.359536    0.220907    0.325058    11.00000    0.01920    0.03402 =
         0.01807    0.01006    0.00872    0.01144
AFIX  13
H201  2    0.392404    0.226871    0.373524    11.00000   -1.20000
AFIX   0
C202  1    0.322630    0.138867    0.294990    11.00000    0.02231    0.03123 =
         0.02857    0.01336    0.01270    0.01088
AFIX  23
H20A  2    0.261254    0.123013    0.252860    11.00000   -1.20000
H20B  2    0.307095    0.104532    0.325494    11.00000   -1.20000
AFIX   0
C203  1    0.437833    0.155939    0.287852    11.00000    0.01914    0.02425 =
         0.02289    0.00971    0.00696    0.00781
AFIX  13
H203  2    0.489298    0.145824    0.326315    11.00000   -1.20000
AFIX   0
C204  1    0.451146    0.128292    0.225515    11.00000    0.01605    0.02422 =
         0.02455    0.00961    0.00472    0.00867
AFIX  23
H20C  2    0.530219    0.147808    0.228606    11.00000   -1.20000
H20D  2    0.425364    0.073414    0.217362    11.00000   -1.20000
AFIX   0
C205  1    0.564574    0.288593    0.342092    11.00000    0.01997    0.03319 =
         0.01519    0.00357    0.00077    0.00846
AFIX  23
H20E  2    0.571010    0.277764    0.386628    11.00000   -1.20000
H20F  2    0.569367    0.340813    0.343069    11.00000   -1.20000
AFIX   0
C206  1    0.658947    0.278743    0.322767    11.00000    0.01555    0.03130 =
         0.02043    0.00212    0.00145    0.00501
C207  1    0.696438    0.316027    0.277130    11.00000    0.02028    0.03734 =
         0.02689    0.00601    0.00396    0.00502
AFIX  43
H207  2    0.665694    0.350830    0.259325    11.00000   -1.20000
AFIX   0
C208  1    0.779229    0.302496    0.257335    11.00000    0.02657    0.05196 =
         0.03084    0.00617    0.01174    0.00192
AFIX  43
H208  2    0.805352    0.328643    0.226386    11.00000   -1.20000
AFIX   0
C209  1    0.823836    0.251346    0.282291    11.00000    0.02293    0.05165 =
         0.04665   -0.00553    0.01271    0.00816
AFIX  43
H209  2    0.879300    0.241720    0.267901    11.00000   -1.20000
AFIX   0
C210  1    0.787550    0.214460    0.328044    11.00000    0.02339    0.04230 =
         0.04668    0.00113    0.00197    0.01339
AFIX  43
H210  2    0.818040    0.179316    0.345304    11.00000   -1.20000
AFIX   0
C211  1    0.706591    0.228504    0.348982    11.00000    0.01917    0.03942 =
         0.02934    0.00603    0.00161    0.00846
AFIX  43
H211  2    0.683235    0.203819    0.381405    11.00000   -1.20000
AFIX   0
C212  1    0.396552    0.128475    0.107110    11.00000    0.02197    0.02498 =
         0.01906   -0.00042    0.00264    0.00819
AFIX  23
H21A  2    0.352706    0.147385    0.072358    11.00000   -1.20000
H21B  2    0.364647    0.073592    0.096458    11.00000   -1.20000
AFIX   0
C213  1    0.514209    0.153498    0.106387    11.00000    0.02401    0.02432 =
         0.01666    0.00305    0.00598    0.01069
C214  1    0.562433    0.220467    0.088515    11.00000    0.03023    0.03006 =
         0.02480    0.01192    0.00977    0.01728
AFIX  43
H214  2    0.520093    0.251064    0.076082    11.00000   -1.20000
AFIX   0
C215  1    0.670977    0.243531    0.088454    11.00000    0.03207    0.02312 =
         0.03089    0.01223    0.01303    0.01084
AFIX  43
H215  2    0.702138    0.289094    0.075405    11.00000   -1.20000
AFIX   0
C216  1    0.733781    0.199746    0.107536    11.00000    0.02557    0.02859 =
         0.02167    0.00759    0.01055    0.01066
C217  1    0.686620    0.132046    0.124794    11.00000    0.03179    0.02945 =
         0.02764    0.01487    0.01482    0.01753
AFIX  43
H217  2    0.729153    0.101620    0.137480    11.00000   -1.20000
AFIX   0
C218  1    0.578315    0.109457    0.123392    11.00000    0.03139    0.02216 =
         0.02335    0.00847    0.01172    0.01159
AFIX  43
H218  2    0.546211    0.062670    0.134271    11.00000   -1.20000
AFIX   0
C219  1    0.890075    0.283475    0.088957    11.00000    0.03336    0.03406 =
         0.04816    0.01472    0.02257    0.00937
AFIX 137
H21C  2    0.846486    0.279003    0.043247    11.00000   -1.50000
H21D  2    0.966492    0.289621    0.091990    11.00000   -1.50000
H21E  2    0.889686    0.326705    0.115434    11.00000   -1.50000
AFIX   0
C220  1    0.281170    0.262240    0.311436    11.00000    0.02029    0.03217 =
         0.02691    0.01318    0.01212    0.01035
C221  1    0.188831    0.240432    0.255970    11.00000    0.02975    0.04759 =
         0.02847    0.01625    0.01246    0.01855
AFIX  43
H221  2    0.176178    0.199996    0.223382    11.00000   -1.20000
AFIX   0
C222  1    0.113830    0.277953    0.247776    11.00000    0.02896    0.06411 =
         0.04726    0.03766    0.01814    0.02505
AFIX  43
H222  2    0.049702    0.262311    0.210044    11.00000   -1.20000
AFIX   0
C223  1    0.132992    0.337145    0.294152    11.00000    0.04382    0.04055 =
         0.07357    0.03555    0.03572    0.02808
AFIX  43
H223  2    0.081985    0.362391    0.288571    11.00000   -1.20000
AFIX   0
C224  1    0.224918    0.359861    0.348191    11.00000    0.04652    0.02475 =
         0.07319    0.01179    0.03142    0.01420
AFIX  43
H224  2    0.238639    0.401486    0.379852    11.00000   -1.20000
AFIX   0
C225  1    0.298589    0.322375    0.357131    11.00000    0.02768    0.03056 =
         0.04377    0.00642    0.01366    0.00679
AFIX  43
H225  2    0.362037    0.338299    0.395280    11.00000   -1.20000
AFIX   0
N201  4    0.454647    0.238495    0.295438    11.00000    0.01714    0.02669 =
         0.01617    0.00675    0.00608    0.00808
N202  4    0.384749    0.153656    0.171133    11.00000    0.01658    0.02151 =
         0.01886    0.00472    0.00345    0.00682
H202  2    0.312621    0.130488    0.165266    11.00000   -1.20000
O201  5    0.843080    0.218418    0.112425    11.00000    0.02654    0.03812 =
         0.03591    0.01895    0.01720    0.01489
CL21  3    0.453405    0.387847    0.243835    11.00000    0.02795    0.02380 =
         0.02496    0.00489    0.00765    0.01089
CL22  3    0.345985    0.286133    0.097828    11.00000    0.03405    0.03352 =
         0.01638    0.00725    0.00488    0.01988
PD21  6    0.412098    0.264173    0.202629    11.00000    0.01623    0.02098 =
         0.01463    0.00544    0.00381    0.00750

C301  1    0.246710    0.475585    0.194746    11.00000    0.03462    0.02338 =
         0.02401    0.01350    0.00797    0.01060
AFIX  13
H301  2    0.309499    0.466543    0.226282    11.00000   -1.20000
AFIX   0
C302  1    0.200256    0.414899    0.133635    11.00000    0.03231    0.02310 =
         0.02907    0.00825    0.00780    0.01173
AFIX  23
H30A  2    0.207199    0.366902    0.142368    11.00000   -1.20000
H30B  2    0.124173    0.408030    0.106042    11.00000   -1.20000
AFIX   0
C303  1    0.291210    0.463358    0.110220    11.00000    0.02885    0.02447 =
         0.02618    0.00627    0.00742    0.01392
AFIX  13
H303  2    0.360628    0.452402    0.127327    11.00000   -1.20000
AFIX   0
C304  1    0.269756    0.470674    0.039461    11.00000    0.02959    0.03015 =
         0.02477    0.00452    0.00752    0.01704
AFIX  23
H30C  2    0.340905    0.496992    0.032603    11.00000   -1.20000
H30D  2    0.236962    0.420615    0.011817    11.00000   -1.20000
AFIX   0
C305  1    0.407941    0.587648    0.190040    11.00000    0.02509    0.03196 =
         0.02183    0.00785   -0.00237    0.00629
AFIX  23
H30E  2    0.454352    0.563502    0.217337    11.00000   -1.20000
H30F  2    0.400414    0.625959    0.219496    11.00000   -1.20000
AFIX   0
C306  1    0.464485    0.624215    0.144000    11.00000    0.01982    0.02950 =
         0.02659    0.00514    0.00104    0.00700
C307  1    0.446413    0.685564    0.120529    11.00000    0.02263    0.02925 =
         0.02998    0.00633    0.00725    0.00755
AFIX  43
H307  2    0.400537    0.706441    0.135434    11.00000   -1.20000
AFIX   0
C308  1    0.494288    0.716586    0.075807    11.00000    0.02870    0.03441 =
         0.03520    0.01174    0.00947    0.00474
AFIX  43
H308  2    0.481537    0.758606    0.060317    11.00000   -1.20000
AFIX   0
C309  1    0.561191    0.686070    0.053564    11.00000    0.02360    0.05330 =
         0.03436    0.00801    0.01049    0.00181
AFIX  43
H309  2    0.593117    0.706621    0.022231    11.00000   -1.20000
AFIX   0
C310  1    0.581049    0.625760    0.077202    11.00000    0.02789    0.05461 =
         0.05256    0.00220    0.01468    0.01406
AFIX  43
H310  2    0.627590    0.605323    0.062558    11.00000   -1.20000
AFIX   0
C311  1    0.533107    0.594935    0.122340    11.00000    0.02780    0.04083 =
         0.04864    0.01189    0.00997    0.01570
AFIX  43
H311  2    0.547287    0.553601    0.138509    11.00000   -1.20000
AFIX   0
C312  1    0.222518    0.558490   -0.029519    11.00000    0.03851    0.02251 =
         0.02321    0.00705    0.01441    0.01282
AFIX  23
H31A  2    0.296219    0.597601   -0.007822    11.00000   -1.20000
H31B  2    0.168226    0.583485   -0.042678    11.00000   -1.20000
AFIX   0
C313  1    0.225471    0.517070   -0.090365    11.00000    0.03046    0.02603 =
         0.02042    0.00769    0.01013    0.01420
C314  1    0.308853    0.548479   -0.116787    11.00000    0.02809    0.02290 =
         0.02353    0.00565    0.00614    0.01146
AFIX  43
H314  2    0.368023    0.593158   -0.093458    11.00000   -1.20000
AFIX   0
C315  1    0.307275    0.515668   -0.176831    11.00000    0.02834    0.02899 =
         0.02626    0.01139    0.01194    0.01478
AFIX  43
H315  2    0.363829    0.538437   -0.194672    11.00000   -1.20000
AFIX   0
C316  1    0.222430    0.449569   -0.210162    11.00000    0.03535    0.02956 =
         0.02098    0.00668    0.01031    0.01684
C317  1    0.139478    0.416983   -0.183700    11.00000    0.03687    0.02496 =
         0.02682    0.00458    0.01154    0.00732
AFIX  43
H317  2    0.081984    0.371264   -0.206249    11.00000   -1.20000
AFIX   0
C318  1    0.140165    0.450678   -0.124840    11.00000    0.03270    0.03097 =
         0.02373    0.00722    0.01114    0.01121
AFIX  43
H318  2    0.082270    0.428514   -0.107789    11.00000   -1.20000
AFIX   0
C319  1    0.284488    0.448123   -0.302450    11.00000    0.05135    0.06218 =
         0.03015    0.00419    0.02328    0.01863
AFIX 137
H31C  2    0.279790    0.496930   -0.307772    11.00000   -1.50000
H31D  2    0.264050    0.417824   -0.345549    11.00000   -1.50000
H31E  2    0.360444    0.454228   -0.276866    11.00000   -1.50000
AFIX   0
C320  1    0.176431    0.491890    0.232246    11.00000    0.05685    0.02150 =
         0.03327    0.01435    0.02330    0.01458
C321  1    0.062190    0.471122    0.204026    11.00000    0.05141    0.03232 =
         0.05688    0.02624    0.03183    0.02475
AFIX  43
H321  2    0.028214    0.450566    0.158719    11.00000   -1.20000
AFIX   0
C322  1   -0.002143    0.480112    0.241238    11.00000    0.08302    0.05078 =
         0.08978    0.04469    0.06451    0.04443
AFIX  43
H322  2   -0.080238    0.464190    0.221520    11.00000   -1.20000
AFIX   0
C323  1    0.043968    0.510966    0.304754    11.00000    0.12229    0.05368 =
         0.09930    0.04601    0.08237    0.05458
AFIX  43
H323  2   -0.001634    0.517041    0.329504    11.00000   -1.20000
AFIX   0
C324  1    0.156984    0.533993    0.334557    11.00000    0.15078    0.03234 =
         0.03943    0.01632    0.05124    0.03516
AFIX  43
H324  2    0.189072    0.556863    0.379402    11.00000   -1.20000
AFIX   0
C325  1    0.225915    0.523521    0.298116    11.00000    0.08488    0.02742 =
         0.03552    0.01584    0.02633    0.01687
AFIX  43
H325  2    0.303662    0.537841    0.318444    11.00000   -1.20000
AFIX   0
N301  4    0.295925    0.531014    0.153980    11.00000    0.02405    0.02308 =
         0.02058    0.00697    0.00501    0.00832
N302  4    0.193172    0.512159    0.019013    11.00000    0.02173    0.01976 =
         0.01654    0.00314    0.00588    0.00770
H302  2    0.123379    0.480923    0.000281    11.00000   -1.20000
O301  5    0.210840    0.412456   -0.269353    11.00000    0.05170    0.03657 =
         0.02794    0.00040    0.02005    0.01273
CL31  3    0.194110    0.652439    0.187298    11.00000    0.04442    0.02067 =
         0.01866    0.00373    0.01159    0.01028
CL32  3    0.055145    0.611531    0.029702    11.00000    0.02464    0.02042 =
         0.02237    0.00646    0.00655    0.00980
PD31  6    0.187840    0.574839    0.098422    11.00000    0.02196    0.01667 =
         0.01546    0.00415    0.00532    0.00689

C401  1    0.367203    0.525450    0.535232    10.40000    0.09148
AFIX  23
H40A  2    0.405526    0.578557    0.535555    10.40000   -1.20000
H40B  2    0.336346    0.498440    0.489442    10.40000   -1.20000
AFIX   0
C402  1    0.446197    0.494510    0.575627    10.40000    0.08715
AFIX 137
H40C  2    0.484315    0.526108    0.619011    10.40000   -1.50000
H40D  2    0.500781    0.492838    0.554324    10.40000   -1.50000
H40E  2    0.405452    0.444233    0.580115    10.40000   -1.50000
AFIX   0
C403  1    0.207096    0.542338    0.534387    10.40000    0.08423
AFIX  23
H40F  2    0.167417    0.512435    0.489783    10.40000   -1.20000
H40G  2    0.244518    0.593614    0.529233    10.40000   -1.20000
AFIX   0
C404  1    0.120029    0.544626    0.564983    10.40000    0.11820
AFIX 137
H40H  2    0.062606    0.495175    0.554913    10.40000   -1.50000
H40I  2    0.086539    0.580052    0.547370    10.40000   -1.50000
H40J  2    0.154523    0.560134    0.612494    10.40000   -1.50000
AFIX   0
O401  5    0.284245    0.517333    0.561774    10.40000    0.08975
HKLF 4

REM  2010src0788 in P-1
REM R1 =  0.0377 for   19395 Fo > 4sig(Fo)  and  0.0497 for all   23199 data
REM   1155 parameters refined using     57 restraints

END

WGHT      0.0336      8.4883

REM Highest difference peak  1.077,  deepest hole -0.952,  1-sigma level  0.094
Q1    1   0.5000  0.5000  0.5000  10.50000  0.05    1.08
Q2    1   0.5022  0.4742  0.6333  11.00000  0.05    1.08
Q3    1   0.3781  0.5668  0.4981  11.00000  0.05    0.97
Q4    1   0.5120  0.4173  0.5404  11.00000  0.05    0.97
Q5    1   0.0018  0.5972  0.5633  11.00000  0.05    0.96
;
_shelx_res_checksum               73166
_shelx_hkl_file
;
  -2   0   0 309.159  12.407   1
  -2   0   0 320.706  13.977   1
  -2   0   0 355.749  19.126   6
   2   0   0 321.030  13.742   1
   2   0   0 269.561  17.833   1
   2   0   0 326.372  26.543   6
  -3   0   0 591.679  27.742   6
  -3   0   0 517.777  22.024   1
  -3   0   0 552.407  22.441   1
   3   0   0 559.847  30.821   1
   3   0   0 551.905  25.826   1
   3   0   0 579.608  30.333   6
   3   0   0 548.188  26.571   8
  -4   0   0 0.42700 2.70784   1
  -4   0   0 3.69930 4.28351   6
  -4   0   0 6.95238 3.25157   1
   4   0   0 7.35475 2.70870   1
   4   0   0 9.86633 3.69252   8
   4   0   0 8.19165 3.38624   1
   4   0   0 11.3411  4.2667   6
  -5   0   0 1743.35   52.10   1
  -5   0   0 1712.11   56.24   6
  -5   0   0 1637.30   60.60   1
   5   0   0 1787.55   62.14   1
   5   0   0 1651.80   75.72   1
   5   0   0 1702.10   52.55   8
   5   0   0 1668.85  127.14   6
  -6   0   0 551.772  26.221   6
  -6   0   0 526.328  18.911   1
  -6   0   0 551.018  18.899   1
   6   0   0 515.566  21.017   1
   6   0   0 573.518  43.016   6
   6   0   0 573.152  23.765   1
   6   0   0 525.351  23.781   8
  -7   0   0 136.700  12.233   1
  -7   0   0 154.152  13.910   6
  -7   0   0 174.094  12.202   1
   7   0   0 146.866   9.785   8
   7   0   0 154.607  12.488   6
   7   0   0 119.738   9.573   1
   7   0   0 143.345  11.852   1
  -8   0   0 1231.10  118.01   1
  -8   0   0 1235.13   60.53   1
  -8   0   0 1139.47   81.42   6
   8   0   0 1278.36   47.79   1
   8   0   0 1307.08   49.35   6
   8   0   0 1130.28   70.10   8
  -9   0   0 363.432  19.298   1
   9   0   0 336.835  26.165   1
   9   0   0 351.711  26.164   6
 -10   0   0 252.713  23.564   1
  10   0   0 283.478  19.810   6
  10   0   0 259.922  19.853   1
 -11   0   0 113.111  13.104   1
  11   0   0 95.3806  4.1168   4
  11   0   0 125.103  15.023   1
  11   0   0 130.461  14.037   6
 -12   0   0 13.9633 11.3197   1
  12   0   0 3.61621 9.49004   6
  12   0   0 25.5215 11.2763   1
 -13   0   0 24.3889 12.3223   1
  13   0   0 16.3198 10.3382   1
  13   0   0 1.16886 9.41025   6
 -14   0   0 69.4184 13.0837   1
  14   0   0 92.3437 12.6329   6
  14   0   0 77.4597 15.7396   1
 -15   0   0 119.458  14.815   1
  15   0   0 113.415  18.157   1
  15   0   0 101.585  18.927   6
  15  -1   0 98.6375 14.3790   6
  15  -1   0 127.041  18.262   1
 -15   1   0 169.238  22.613   1
  14  -1   0 -3.6716 10.2350   6
  14  -1   0 6.65629 7.31698   1
 -14   1   0 -5.2609  8.0673   1
  13  -1   0 136.623  17.600   6
  13  -1   0 151.061  17.984   1
 -13   1   0 148.197  19.209   1
  12  -1   0 160.905  22.385   6
  12  -1   0 169.234  15.809   1
 -12   1   0 179.241  16.584   1
  11  -1   0 448.452  31.696   1
  11  -1   0 431.800  24.657   6
 -11   1   0 464.650  27.325   1
  10  -1   0 222.900  18.663   1
  10  -1   0 223.698  19.891   6
 -10   1   0 217.147  16.537   1
   9  -1   0 111.597  10.927   1
   9  -1   0 124.113  11.858   6
  -9   1   0 99.3178 12.3639   1
   8  -1   0 470.164  25.317   6
   8  -1   0 480.423  18.335   1
   8  -1   0 488.637  36.348   1
   8  -1   0 456.927  31.138   8
  -8   1   0 470.519  36.093   6
  -8   1   0 456.865  36.399   1
  -8   1   0 466.623  20.286   1
   7  -1   0 853.841  48.885   1
   7  -1   0 779.305  56.162   6
   7  -1   0 847.675  39.442   8
   7  -1   0 836.118  36.723   1
  -7   1   0 797.068  33.490   6
  -7   1   0 824.781  42.843   1
  -7   1   0 816.316  55.264   1
   6  -1   0 1994.97  160.59   6
   6  -1   0 2088.01   61.90   8
   6  -1   0 1996.80   75.22   1
   6  -1   0 2042.39   85.23   1
  -6   1   0 1967.14   59.73   1
  -6   1   0 2084.74   92.07   1
  -6   1   0 2024.87   85.22   6
   5  -1   0 345.945  13.321   8
   5  -1   0 332.008  26.274   6
   5  -1   0 351.691  17.104   1
   5  -1   0 327.243  17.283   1
  -5   1   0 344.808  17.647   6
  -5   1   0 331.488  14.475   1
  -5   1   0 320.808  14.421   1
   4  -1   0 254.321  13.591   1
   4  -1   0 237.990  15.692   6
   4  -1   0 259.825  12.215   8
   4  -1   0 250.867  13.485   1
  -4   1   0 239.637  14.549   8
  -4   1   0 239.680  11.117   1
  -4   1   0 276.769  14.053   1
  -4   1   0 262.336  12.174   6
   3  -1   0 3157.60  221.72   6
   3  -1   0 3404.95  181.01   8
   3  -1   0 3239.16  169.91   1
   3  -1   0 3366.56  135.68   1
  -3   1   0 3254.06  149.83   1
  -3   1   0 3381.23  143.63   1
  -3   1   0 3444.33  170.00   6
  -3   1   0 3265.75  187.16   8
   2  -1   0 479.573  39.175   6
   2  -1   0 455.286  28.863   1
   2  -1   0 484.551  18.737   1
  -2   1   0 492.346  21.651   1
  -2   1   0 500.913  29.114   8
  -2  -1   0 2487.52  102.05   1
  -2  -1   0 2452.64  110.21   1
  -2  -1   0 2510.08  155.28   6
   2   1   0 2457.62   83.08   1
   2   1   0 2466.25  123.66   1
  -3  -1   0 308.415  15.914   6
  -3  -1   0 294.182  14.650   1
  -3  -1   0 269.441  12.559   1
   3   1   0 268.852  14.301   1
   3   1   0 290.827  17.219   6
   3   1   0 308.925  15.004   1
  -4  -1   0 410.171  17.382   1
  -4  -1   0 363.183  17.125   1
  -4  -1   0 381.413  17.575   6
   4   1   0 411.864  18.105   1
   4   1   0 355.290  23.187   6
   4   1   0 391.853  15.133   1
  -5  -1   0 180.559   9.908   1
  -5  -1   0 184.506   9.033   6
  -5  -1   0 208.283  11.479   1
   5   1   0 179.605  11.285   1
   5   1   0 187.876  14.563   6
   5   1   0 201.428  10.421   1
  -6  -1   0 144.201  14.688   1
  -6  -1   0 141.083  10.639   6
  -6  -1   0 126.328  12.432   1
   6   1   0 164.581  10.813   1
   6   1   0 164.731  11.877   1
   6   1   0 168.618  14.990   6
   6   1   0 155.992  10.345   8
  -7  -1   0 38.0179  5.6278   6
  -7  -1   0 45.2556  6.7791   1
  -7  -1   0 48.3392  8.1755   1
   7   1   0 27.6809  7.0808   1
   7   1   0 56.4052  7.4231   6
   7   1   0 45.6046  6.8128   1
   7   1   0 30.7431  5.6001   8
  -8  -1   0 238.141  17.428   1
  -8  -1   0 261.561  14.480   1
   8   1   0 249.253  16.706   6
   8   1   0 246.165  14.074   1
  -9  -1   0 65.1679  8.0919   1
   9   1   0 73.9646  4.3203   4
   9   1   0 63.6317  9.5147   1
   9   1   0 91.8549 11.4819   6
 -10  -1   0 534.365  35.855   1
  10   1   0 507.139  28.783   1
  10   1   0 538.248  27.771   6
  10   1   0 465.101  21.605   4
  11   1   0 93.5816 14.0593   1
  11   1   0 83.0238 13.0474   6
 -12  -1   0 43.6671 10.0692   1
  12   1   0 40.8508  9.9206   1
  12   1   0 47.4497  9.7571   6
 -13  -1   0 77.8772 15.9313   1
  13   1   0 72.0334 15.4895   1
  13   1   0 70.5607  8.3976   6
 -14  -1   0 34.2962 12.9336   1
  14   1   0 41.5492 13.4974   6
  14   1   0 15.9581 11.9370   1
 -15  -1   0 93.9233 19.3235   1
  15   1   0 62.5255 14.7313   1
  15   1   0 117.558  18.831   6
  16  -2   0 100.672  17.482   6
  16  -2   0 94.4302 18.8063   1
 -16   2   0 91.9558 19.4748   1
  15  -2   0 43.7552 15.5516   6
  15  -2   0 42.7718 11.7423   1
 -15   2   0 46.8104 13.0355   1
  14  -2   0  5.3973 10.7304   6
  14  -2   0  9.0260 10.0801   1
 -14   2   0  1.7742 10.4429   1
  13  -2   0 69.6482 10.4106   1
  13  -2   0 48.3864 10.2970   6
 -13   2   0 38.6263  9.4170   1
  12  -2   0 71.1127 11.0255   6
  12  -2   0 61.3463 11.1721   1
 -12   2   0 75.0080 13.5133   1
  11  -2   0 68.7780 11.9582   6
  11  -2   0 58.6564  8.5091   1
 -11   2   0 73.9940 10.3619   1
  10  -2   0 46.7899 10.8997   1
  10  -2   0 47.5820  9.5269   6
 -10   2   0 47.8720 10.7350   1
   9  -2   0 173.999  14.205   1
   9  -2   0 224.765  16.223   6
  -9   2   0 186.288  13.303   1
   8  -2   0 291.859  33.429   1
   8  -2   0 281.967  21.334   6
   8  -2   0 257.423  22.456   8
   8  -2   0 288.295  15.628   1
  -8   2   0 278.671  23.937   1
  -8   2   0 277.247  13.273   1
  -8   2   0 259.003  29.257   6
   7  -2   0 40.5421  6.1900   8
   7  -2   0 44.2984  6.0339   6
   7  -2   0 38.1389  6.8914   1
   7  -2   0 43.5072  6.7526   1
  -7   2   0 44.8334  7.1666   1
  -7   2   0 50.6915  7.3631   1
  -7   2   0 27.5481  5.1316   6
   6  -2   0 3.50690 4.22124   6
   6  -2   0 -7.0452  4.3865   1
   6  -2   0 -3.0573  5.3480   1
   6  -2   0 -0.6499  3.5269   8
  -6   2   0 4.66947 4.77409   1
  -6   2   0 8.76286 5.53959   6
  -6   2   0 3.53070 5.79902   1
  -6   2   0 10.5680  6.5715   8
   5  -2   0 1190.22   48.44   1
   5  -2   0 1199.89   48.79   1
   5  -2   0 1133.94   65.98   6
   5  -2   0 1233.83   40.30   8
  -5   2   0 1209.09   47.63   6
  -5   2   0 1250.21   44.28   8
  -5   2   0 1168.26   41.11   1
  -5   2   0 1194.64   44.07   1
   4  -2   0 733.625  36.557   1
   4  -2   0 701.409  41.175   6
   4  -2   0 725.455  30.526   1
   4  -2   0 732.645  31.212   8
  -4   2   0 711.202  29.383   1
  -4   2   0 743.705  29.318   8
  -4   2   0 759.487  27.783   1
  -4   2   0 709.374  38.165   6
   3  -2   0 1194.48   63.10   8
   3  -2   0 1202.16   82.98   6
   3  -2   0 1178.89   60.55   1
   3  -2   0 1184.96   66.83   1
  -3   2   0 1236.21   73.40   1
  -3   2   0 1208.83   60.71   6
  -3   2   0 1195.38   51.50   1
  -3   2   0 1193.36   54.30   8
   2  -2   0 21.1589  3.7258   6
   2  -2   0 24.1199  2.6392   1
   2  -2   0 17.6192  2.6351   1
  -2   2   0 22.9049  2.5609   1
  -2   2   0 22.0998  2.8162   8
   1   2   0 2981.25  316.30   1
  -2  -2   0 9873.40  537.32   1
  -2  -2   0 9019.37  398.18   1
   2   2   0 9999.99  438.29   1
  -3  -2   0 121.019   9.466   1
  -3  -2   0 117.670   6.989   1
  -3  -2   0 121.692   6.423   6
   3   2   0 98.8543  6.8512   1
   3   2   0 123.043   9.357   6
   3   2   0 130.110   8.612   1
   3   2   0 112.460   5.454   4
  -4  -2   0 636.779  26.429   6
  -4  -2   0 648.210  21.333   1
  -4  -2   0 683.299  29.393   1
   4   2   0 636.674  24.153   4
   4   2   0 720.755  24.657   1
   4   2   0 663.334  26.965   1
   4   2   0 641.250  32.955   6
  -5  -2   0 29.2390  5.9580   1
  -5  -2   0 27.9825  6.9067   1
  -5  -2   0 18.3967  4.1611   6
   5   2   0 27.9013  5.9920   1
   5   2   0 28.2462  8.9027   1
   5   2   0 27.6572  2.6654   4
   5   2   0 23.6385  6.4636   6
  -6  -2   0 16.8656  5.6226   6
  -6  -2   0 24.1125  6.6443   1
  -6  -2   0 17.7581  6.2228   1
   6   2   0 18.4374  2.7326   4
   6   2   0 17.9178  5.6161   1
   6   2   0 14.5378  4.8493   1
   6   2   0 14.3155  5.3454   6
  -7  -2   0 1622.24   57.04   1
  -7  -2   0 1713.32  101.90   1
  -7  -2   0 1622.31  100.84   6
   7   2   0 1645.04   53.28   4
   7   2   0 1601.52   61.42   1
   7   2   0 1688.95   97.52   6
   7   2   0 1722.18  114.35   1
   7   2   0 1645.05   92.43   8
  -8  -2   0 1.72565 5.23709   1
   8   2   0 3.16599 5.86566   1
   8   2   0 -2.7130  4.6898   6
   8   2   0 4.46712 1.63633   4
  -9  -2   0 99.9911 11.1634   1
   9   2   0 91.1124 10.4106   6
   9   2   0 95.9374  6.3004   4
   9   2   0 100.689  11.248   1
 -10  -2   0 16.2181  6.1439   1
  10   2   0 10.1259  6.6933   1
  10   2   0 17.3076  7.7247   6
 -11  -2   0 11.6399  6.7870   1
  11   2   0 0.98050 6.93225   1
  11   2   0 -1.5137  4.3177   6
 -12  -2   0 1234.04   80.64   1
  12   2   0 1348.36  108.60   6
  12   2   0 1246.73   80.96   1
 -13  -2   0 14.2477  8.7481   1
  13   2   0 32.8626 11.4244   6
  13   2   0 8.30108 8.65367   1
 -14  -2   0 26.0998 10.4240   1
  14   2   0 9.08360 9.46419   1
  14   2   0 4.02674 8.17181   6
 -15  -2   0 12.9335 12.2513   1
  15   2   0 13.9872 13.5092   1
  15   2   0 14.6953  9.4457   6
  16  -3   0 81.7172 16.3669   6
  16  -3   0 69.6335 16.0269   1
 -16   3   0 70.2412 14.2491   1
  15  -3   0  2.4180 10.9387   1
  15  -3   0 10.2919 10.7448   6
 -15   3   0 -4.7597 11.3437   1
  14  -3   0 851.852  69.517   6
  14  -3   0 890.197  76.261   1
 -14   3   0 845.178  60.567   1
  13  -3   0 76.1141 15.5167   1
  13  -3   0 78.2074 11.4319   6
 -13   3   0 72.5107 14.5475   1
  12  -3   0 165.416  12.161   6
  12  -3   0 188.470  19.084   1
 -12   3   0 171.948  19.495   1
  11  -3   0 7.79533 7.49655   6
  11  -3   0 5.25466 6.14976   1
 -11   3   0 1.92412 4.88947   1
  10  -3   0 172.627  15.204   6
  10  -3   0 152.940  13.822   1
 -10   3   0 172.343  14.833   1
   9  -3   0 1801.57   95.31   6
   9  -3   0 1973.44   65.66   1
  -9   3   0 1903.56   76.47   1
   8  -3   0 949.021  44.466   1
   8  -3   0 990.105  51.673   8
   8  -3   0 988.703  39.812   1
   8  -3   0 923.379  70.534   6
  -8   3   0 921.021  62.171   6
  -8   3   0 993.252  32.902   1
  -8   3   0 995.401  81.802   1
   7  -3   0 257.716  16.238   1
   7  -3   0 319.155  15.829   1
   7  -3   0 302.416  13.829   8
   7  -3   0 308.277  27.042   6
  -7   3   0 287.075  16.968   1
  -7   3   0 277.901  22.304   1
  -7   3   0 294.687  17.847   6
  -7   3   0 254.367  14.261   8
   6  -3   0 3534.58  110.94   8
   6  -3   0 3554.73   99.43   1
   6  -3   0 3273.08  236.24   6
   6  -3   0 3319.65  118.06   1
  -6   3   0 3365.82  106.09   1
  -6   3   0 3463.82  166.56   6
  -6   3   0 3232.25  134.07   8
  -6   3   0 3512.21   97.74   1
   5  -3   0 1202.49   62.43   1
   5  -3   0 1158.21   52.63   6
   5  -3   0 1212.97   46.51   8
   5  -3   0 1255.12   44.45   1
  -5   3   0 1201.10   60.65   1
  -5   3   0 1226.27   43.80   1
  -5   3   0 1239.55   56.05   6
  -5   3   0 1168.53   49.64   8
   4  -3   0 63.9608  5.9314   1
   4  -3   0 80.5919  6.6761   6
   4  -3   0 72.7296  5.7325   8
   4  -3   0 57.5335  6.4183   1
  -4   3   0 63.3888  5.9889   6
  -4   3   0 72.3150  6.2366   1
  -4   3   0 67.2024  5.5123   1
  -4   3   0 69.0021  5.4237   8
   3  -3   0 2530.14  191.40   6
   3  -3   0 2608.16  132.49   1
   3  -3   0 2582.83  148.12   2
   3  -3   0 2577.14  143.12   1
   3  -3   0 2558.52  129.17   8
  -3   3   0 2672.23  142.34   1
  -3   3   0 2620.19  109.48   6
  -3   3   0 2597.87  130.92   8
  -3   3   0 2587.65  128.21   1
   2  -3   0 1045.12   61.59   1
   2  -3   0 1032.76   55.81   6
   2  -3   0 1044.99   51.27   7
   2  -3   0 986.218  61.761   1
   2  -3   0 1000.69   64.03   3
   2  -3   0 989.741  56.387   8
  -2   3   0 1013.90   45.72   8
  -2   3   0 1019.71   56.97   1
  -2   3   0 1001.37   57.99   2
   1  -3   0 310.191  14.963   7
   1  -3   0 320.667  17.516   6
   1  -3   0 311.842  22.530   5
   1  -3   0 331.837  14.508   1
   1  -3   0 293.568  16.197   1
  -1   3   0 331.985  15.706   5
  -1   3   0 347.335  12.359   7
   0   3   0 612.025  97.517   1
  -1  -3   0 2943.20  224.81   6
  -1  -3   0 2875.30  147.00   5
  -1  -3   0 2954.08  143.00   1
  -1  -3   0 2800.44  136.06   1
   1   3   0 2964.14  166.63   5
   1   3   0 2944.52  132.45   1
   1   3   0 2775.19  149.55   1
  -2  -3   0 78.5494  5.1174   4
  -2  -3   0 90.7059  6.8800   5
  -2  -3   0 94.7924  6.0136   1
  -2  -3   0 91.5796  6.0906   6
  -2  -3   0 103.733   7.769   1
   2   3   0 106.037   6.715   1
   2   3   0 97.6467  7.7369   1
   2   3   0 81.9746  4.5091   4
   2   3   0 89.9207  5.5592   6
  -3  -3   0 84.0021  5.7153   1
  -3  -3   0 89.3540  5.7654   1
  -3  -3   0 97.0347  6.5543   6
   3   3   0 86.8369  7.3808   6
   3   3   0 76.1504  5.0430   4
   3   3   0 89.2821  5.8259   1
   3   3   0 91.1738  5.4661   1
  -4  -3   0 59.3667  5.1318   1
  -4  -3   0 63.8627  5.9723   6
  -4  -3   0 53.5990  4.9882   1
   4   3   0 65.9231  5.2217   1
   4   3   0 56.8430  7.0077   6
   4   3   0 62.6937  4.5239   4
   4   3   0 55.3155  5.9590   1
  -5  -3   0 9.50557 4.15451   1
  -5  -3   0 9.73797 3.94014   6
  -5  -3   0 7.56470 4.02911   1
   5   3   0 3.67622 3.66008   1
   5   3   0 11.9129  4.8687   1
   5   3   0 5.98510 2.48368   4
   5   3   0 5.87306 4.03440   6
  -6  -3   0 1225.50   44.92   6
  -6  -3   0 1262.15   37.90   1
  -6  -3   0 1249.66   76.38   1
   6   3   0 1189.29   63.34   1
   6   3   0 1224.46   41.57   1
   6   3   0 1179.56   42.72   4
   6   3   0 1282.03   65.98   6
  -7  -3   0 18.9903  5.6085   1
  -7  -3   0 11.5458  4.7537   6
  -7  -3   0 24.3498  6.9103   1
   7   3   0 21.4020  2.5309   4
   7   3   0 25.2873  6.4076   1
   7   3   0 37.9722  6.6013   6
  -8  -3   0 14.1855  5.3563   1
   8   3   0 21.1104  5.5100   6
   8   3   0 16.1614  2.3366   4
   8   3   0 10.8074  4.8593   1
  -9  -3   0 51.2014  9.8567   1
   9   3   0 66.1451  9.2635   6
   9   3   0 75.1243 11.7754   1
 -10  -3   0 453.997  25.864   1
  10   3   0 426.046  34.159   6
  10   3   0 416.680  37.024   1
 -11  -3   0 25.3863  7.8266   1
  11   3   0 36.7122  8.8635   1
  11   3   0 50.3506 10.4629   6
 -12  -3   0 97.1549 13.5942   1
  12   3   0 100.539  14.214   1
  12   3   0 134.012  14.414   6
 -13  -3   0 10.1634 11.8072   1
  13   3   0 19.8606 11.9189   1
  13   3   0 7.50532 7.51099   6
 -14  -3   0 105.967  20.904   1
  14   3   0 108.205  17.407   6
  14   3   0 140.385  19.384   1
  16  -4   0 34.9799 13.0346   1
  16  -4   0 54.8191 15.6766   6
 -16   4   0 67.4115 17.0012   1
  15  -4   0 34.5958  9.0900   6
  15  -4   0 37.7421 10.8182   1
 -15   4   0 16.8278 10.1277   1
  14  -4   0 53.8575  9.2831   6
  14  -4   0 69.0819 14.7145   1
 -14   4   0 72.4993 14.7038   1
  13  -4   0 111.016  14.752   1
  13  -4   0 112.279  12.940   6
 -13   4   0 132.961  16.665   1
  12  -4   0 1176.92   51.56   6
  12  -4   0 1251.69   86.36   1
 -12   4   0 1182.22   64.38   1
  11  -4   0 29.5603  8.5796   6
  11  -4   0 17.6691  6.8487   1
 -11   4   0 38.0187  8.4704   1
  10  -4   0 42.0627  9.7196   6
  10  -4   0 44.0780  8.5702   1
 -10   4   0 50.1507  9.4258   1
   9  -4   0 45.2105  8.2727   1
   9  -4   0 37.1466  8.6800   1
   9  -4   0 59.4587  8.8272   6
  -9   4   0 44.9742  7.1372   8
  -9   4   0 55.3147  8.3036   1
   8  -4   0 287.389  22.769   1
   8  -4   0 267.077  18.085   8
   8  -4   0 284.083  17.254   1
   8  -4   0 316.429  23.701   6
  -8   4   0 279.245  11.869   1
  -8   4   0 282.164  17.357   8
  -8   4   0 272.441  17.971   6
  -8   4   0 265.131  17.673   1
   7  -4   0 11.3860  9.4764   1
   7  -4   0 6.19195 4.58379   8
   7  -4   0 2.66009 4.99997   1
   7  -4   0 11.2871  6.1949   6
  -7   4   0 4.71255 5.00892   8
  -7   4   0 0.21082 4.25060   1
  -7   4   0 6.17766 5.59094   6
  -7   4   0 9.32387 6.49360   1
   6  -4   0 5.44612 5.83017   1
   6  -4   0 10.5375  4.1272   6
   6  -4   0 12.4069  3.5404   8
   6  -4   0 5.55010 2.72500   1
  -6   4   0 15.6839  4.6539   8
  -6   4   0 1.93853 3.80685   1
  -6   4   0 5.73079 3.67031   6
  -6   4   0 -0.6863  5.8904   1
   5  -4   0 4256.61  268.19   6
   5  -4   0 4417.29  189.65   1
   5  -4   0 4342.28  168.33   8
   5  -4   0 4294.27  176.80   1
  -5   4   0 4232.21  175.67   1
  -5   4   0 4302.20  181.68   8
  -5   4   0 4386.40  195.47   1
  -5   4   0 4376.04  164.96   6
   4  -4   0 40.5507  4.4365   6
   4  -4   0 40.8716  3.6566   2
   4  -4   0 37.7997  5.1191   8
   4  -4   0 38.7069  4.9154   1
   4  -4   0 48.0372  5.3721   1
  -4   4   0 39.4598  4.1720   1
  -4   4   0 45.1913  4.7299   6
  -4   4   0 39.4239  4.5666   8
  -4   4   0 34.5836  4.3947   1
   3  -4   0 -0.6829  1.8482   3
   3  -4   0 4.14191 3.07743   6
   3  -4   0 1.23936 1.84416   2
   3  -4   0 0.93472 2.85390   8
   3  -4   0 -4.4122  2.7525   1
   3  -4   0 -2.4322  1.6243   1
   3  -4   0 0.51214 3.13153   7
  -3   4   0 5.46941 2.51234   8
  -3   4   0 0.06156 2.35443   2
  -3   4   0 -1.0793  2.7477   1
  -3   4   0 -3.3385  1.7987   1
  -3   4   0 -1.1035  2.9424   6
   2  -4   0 1828.42  101.74   3
   2  -4   0 1920.49   84.68   7
   2  -4   0 1858.46  114.08   6
   2  -4   0 1812.80  108.54   1
   2  -4   0 1937.75   99.15   1
  -2   4   0 1827.17  104.06   1
  -2   4   0 1972.74  114.58   5
  -2   4   0 1911.79   91.11   8
  -2   4   0 1907.53   91.20   7
  -2   4   0 1876.91   99.28   1
   1  -4   0 853.969  45.128   1
   1  -4   0 857.825  53.988   5
   1  -4   0 848.975  37.535   1
   1  -4   0 840.500  29.785   7
  -1   4   0 898.712  46.176   5
  -1   4   0 839.335  35.230   7
  -1   4   0 860.936  40.011   1
   0  -4   0 1659.68   74.88   1
   0  -4   0 1660.90   74.47   7
   0  -4   0 1703.93   74.28   1
   0  -4   0 1700.97   92.54   5
   0   4   0 1652.99   72.62   7
   0   4   0 1683.08   76.42   1
   0   4   0 1645.20   72.93   1
   0   4   0 1788.93   96.79   5
  -1  -4   0 151.578   8.849   5
  -1  -4   0 148.168   7.496   1
  -1  -4   0 157.794   9.593   6
  -1  -4   0 142.973   8.394   4
  -1  -4   0 141.521   6.419   1
   1   4   0 155.673  10.564   5
   1   4   0 147.497   7.355   6
   1   4   0 147.002   8.239   1
   1   4   0 130.658   7.562   1
  -2  -4   0 19.9698  2.8453   1
  -2  -4   0 14.6535  3.1098   1
  -2  -4   0 20.8246  3.1413   6
  -2  -4   0 13.6783  2.6045   4
  -2  -4   0 11.3186  3.1980   5
   2   4   0 20.1021  3.2909   1
   2   4   0 19.9893  3.1880   1
   2   4   0 11.9228  2.8885   6
  -3  -4   0 3.08593 4.23895   5
  -3  -4   0 16.3950  4.7333   1
  -3  -4   0 3.52835 2.25494   6
  -3  -4   0 8.84959 3.62979   1
   3   4   0 12.7173  2.7365   4
   3   4   0 4.37720 3.38720   1
   3   4   0 10.8432  3.4958   6
   3   4   0 7.60406 2.84841   1
  -4  -4   0 1089.01   43.28   1
  -4  -4   0 1143.05   44.74   6
  -4  -4   0 1090.52   33.93   1
   4   4   0 1098.25   40.57   1
   4   4   0 1040.71   49.30   1
   4   4   0 1058.91   47.98   4
   4   4   0 1081.51   48.63   6
  -5  -4   0 249.293  14.059   6
  -5  -4   0 271.215  17.030   1
  -5  -4   0 241.812  13.768   1
   5   4   0 265.292  15.803   1
   5   4   0 225.316   9.119   4
   5   4   0 240.930  14.782   6
   5   4   0 242.710  18.814   1
  -6  -4   0 11.0154  5.8669   1
  -6  -4   0 11.5952  6.2212   1
  -6  -4   0 18.0939  5.7561   6
   6   4   0 10.2073  2.7179   4
   6   4   0 9.52829 4.19978   6
   6   4   0 3.95500 3.92162   1
   6   4   0 11.3924  6.8580   1
  -7  -4   0 105.056   9.071   6
  -7  -4   0 112.914  10.745   1
  -7  -4   0 112.348  13.808   1
   7   4   0 124.500   6.886   4
   7   4   0 116.021  11.937   6
   7   4   0 109.365  11.143   1
  -8  -4   0 163.966  14.352   1
   8   4   0 168.432  14.342   1
   8   4   0 162.625  14.150   6
  -9  -4   0 379.266  23.390   1
   9   4   0 387.336  27.077   6
   9   4   0 375.217  22.273   1
 -10  -4   0 60.6065 10.0447   1
  10   4   0 58.8294 12.5534   6
  10   4   0 51.4135 10.8039   1
 -11  -4   0 431.213  27.947   1
  11   4   0 378.016  26.805   6
  11   4   0 408.035  35.962   1
 -12  -4   0 11.3399 10.7847   1
  12   4   0 33.7729 11.5148   1
  12   4   0 36.7273 10.9887   6
 -13  -4   0 373.544  29.069   1
  13   4   0 376.522  33.139   1
  13   4   0 327.193  32.311   6
 -14  -4   0 134.472  20.319   1
  14   4   0 147.131  19.380   1
  14   4   0 142.671  19.502   6
  16  -5   0 26.5108  8.7841   1
  16  -5   0 27.2116 14.7022   6
 -16   5   0 25.4317 10.1297   1
  15  -5   0 116.177  16.794   6
  15  -5   0 110.021  16.377   1
 -15   5   0 134.713  18.455   1
  14  -5   0 55.8353 11.6076   1
  14  -5   0 25.8506  9.1511   6
 -14   5   0 40.0908 12.9223   1
  13  -5   0 227.664  17.712   6
  13  -5   0 212.801  21.964   1
 -13   5   0 200.164  20.850   1
  12  -5   0 -0.0256  6.2919   1
  12  -5   0 -6.8058  7.2108   6
 -12   5   0 1.81100 6.24315   1
  11  -5   0 610.262  43.714   6
  11  -5   0 569.895  35.211   1
 -11   5   0 609.927  32.603   1
  10  -5   0 11.3207  6.5779   6
 -10   5   0 4.86573 7.78182   8
 -10   5   0 10.1200  4.7591   1
   9  -5   0 86.4729  9.7847   1
   9  -5   0 80.6410  8.5158   1
   9  -5   0 99.3805  9.2159   6
  -9   5   0 95.5402 10.0662   8
  -9   5   0 92.8312  8.6443   1
   8  -5   0 293.644  23.401   1
   8  -5   0 279.726  17.392   1
   8  -5   0 316.171  23.526   8
   8  -5   0 287.696  20.259   6
  -8   5   0 258.517  24.601   6
  -8   5   0 263.788  21.122   1
  -8   5   0 281.036  14.009   8
  -8   5   0 303.541  15.432   1
   7  -5   0 3018.09  123.68   1
   7  -5   0 3257.36  134.83   8
   7  -5   0 3320.60  138.01   1
   7  -5   0 3016.23  214.95   6
  -7   5   0 3153.90  137.30   1
  -7   5   0 3075.50  116.57   8
  -7   5   0 3141.86  144.37   6
  -7   5   0 3260.70  191.34   1
   6  -5   0 113.947   9.126   1
   6  -5   0 114.434   8.549   1
   6  -5   0 129.526  10.248   6
   6  -5   0 123.751   8.726   8
  -6   5   0 114.449   9.569   6
  -6   5   0 119.360   9.230   8
  -6   5   0 107.355   9.082   1
  -6   5   0 124.615   8.110   1
   5  -5   0 35.7608  4.4135   6
   5  -5   0 52.2784  5.7064   1
   5  -5   0 41.4420  3.6860   2
   5  -5   0 49.1751  5.0083   8
   5  -5   0 62.6837  6.8062   1
  -5   5   0 36.8819  4.9943   6
  -5   5   0 50.3117  6.4748   8
  -5   5   0 44.2621  5.8693   1
  -5   5   0 38.8630  5.6199   1
   4  -5   0 108.543   5.959   2
   4  -5   0 96.2953  7.4203   7
   4  -5   0 98.4768  5.7059   3
   4  -5   0 98.3030  7.2390   8
   4  -5   0 108.127   6.536   1
   4  -5   0 102.061   7.311   6
   4  -5   0 84.2141  6.4261   1
  -4   5   0 101.357   5.603   6
  -4   5   0 85.2008  5.7634   1
  -4   5   0 95.3313  6.8971   8
  -4   5   0 93.0159  5.7792   1
   3  -5   0 214.535  10.710   7
   3  -5   0 219.419   9.915   8
   3  -5   0 212.185  13.460   1
   3  -5   0 204.504  11.785   1
   3  -5   0 214.707  12.809   6
   3  -5   0 196.963  13.329   3
  -3   5   0 202.590  11.686   2
  -3   5   0 220.073  12.002   5
  -3   5   0 206.433  10.858   7
  -3   5   0 212.667  12.139   1
  -3   5   0 198.135   9.473   6
  -3   5   0 217.136  12.103   1
  -3   5   0 209.647  12.257   8
   2  -5   0 2373.33  136.24   5
   2  -5   0 2459.97  101.03   7
   2  -5   0 2456.59  104.08   1
   2  -5   0 2391.50  138.25   6
   2  -5   0 2281.24  128.18   1
   2  -5   0 2318.98  158.05   3
  -2   5   0 2353.51  119.39   1
  -2   5   0 2349.03  123.06   6
  -2   5   0 2416.19  149.31   3
  -2   5   0 2314.60  112.89   7
  -2   5   0 2430.50  137.08   5
  -2   5   0 2449.84  139.17   1
   1  -5   0 118.684   7.082   1
   1  -5   0 113.711   7.434   5
   1  -5   0 108.736   6.090   7
   1  -5   0 110.009   7.568   1
  -1   5   0 118.960   6.721   1
  -1   5   0 104.195   4.502   6
  -1   5   0 100.526   6.080   7
  -1   5   0 126.989   6.637   1
  -1   5   0 114.164   8.441   5
   0  -5   0 293.651  12.230   1
   0  -5   0 301.857  13.308   7
   0  -5   0 309.754  17.054   5
   0  -5   0 308.385  12.082   1
   0  -5   0 343.669  16.156   4
   0   5   0 305.113  17.386   5
   0   5   0 328.466  13.179   6
   0   5   0 284.008  12.312   7
   0   5   0 294.821  14.020   1
   0   5   0 287.528  13.528   1
  -1  -5   0 771.432  35.765   1
  -1  -5   0 818.230  41.342   5
  -1  -5   0 790.032  50.353   6
  -1  -5   0 800.805  32.945   1
  -1  -5   0 791.089  37.599   4
   1   5   0 755.331  36.909   1
   1   5   0 755.627  37.771   7
   1   5   0 800.580  43.807   6
   1   5   0 767.605  36.239   5
   1   5   0 785.080  27.951   1
  -2  -5   0 1102.49   64.50   6
  -2  -5   0 1072.70   54.84   5
  -2  -5   0 1032.13   46.33   1
  -2  -5   0 1074.68   40.49   1
  -2  -5   0 1068.10   47.45   4
   2   5   0 1055.55   33.91   1
   2   5   0 1057.93   56.53   6
   2   5   0 1064.24   48.79   1
  -3  -5   0 2107.03  111.50   6
  -3  -5   0 1994.38   79.73   1
  -3  -5   0 1987.16   79.87   4
  -3  -5   0 2023.90   79.46   5
  -3  -5   0 2085.97   75.38   1
   3   5   0 1980.97   67.54   1
   3   5   0 2138.65   70.17   1
   3   5   0 2080.20   94.13   6
  -4  -5   0 949.263  32.612   1
  -4  -5   0 984.675  28.739   1
  -4  -5   0 967.634  40.448   6
  -4  -5   0 990.458  51.670   5
   4   5   0 944.129  32.857   1
   4   5   0 936.790  40.767   6
   4   5   0 882.986  36.036   1
  -5  -5   0 791.496  47.400   1
  -5  -5   0 690.721  28.836   1
  -5  -5   0 709.878  34.095   5
  -5  -5   0 765.079  41.140   6
   5   5   0 690.695  35.931   6
   5   5   0 695.786  27.955   1
   5   5   0 731.121  30.193   1
  -6  -5   0 341.410  26.310   1
  -6  -5   0 330.746  22.642   6
  -6  -5   0 344.435  18.392   1
   6   5   0 345.575  15.556   1
   6   5   0 344.393  19.199   6
  -7  -5   0 594.531  35.247   6
  -7  -5   0 554.296  34.619   1
  -7  -5   0 544.422  35.176   1
   7   5   0 573.224  37.785   6
   7   5   0 598.434  35.599   1
  -8  -5   0 801.783  49.381   1
   8   5   0 798.353  41.055   1
   8   5   0 911.367  55.168   6
  -9  -5   0 -3.3917  5.1100   1
   9   5   0 7.87626 5.72723   1
   9   5   0 0.27459 6.34477   6
 -10  -5   0 219.342  18.170   1
  10   5   0 210.783  17.641   1
  10   5   0 237.028  22.982   6
 -11  -5   0 -0.8876  7.0050   1
  11   5   0 -3.6993  5.5702   6
  11   5   0 7.07571 7.59252   1
 -12  -5   0 75.3127 14.7236   1
  12   5   0 91.2604 14.0145   1
  12   5   0 73.3974 14.3939   6
 -13  -5   0 122.759  15.269   1
  13   5   0 124.156  15.945   6
  13   5   0 99.3813 18.5450   1
 -14  -5   0  4.5878 16.8531   5
 -14  -5   0  8.8159 10.7355   1
  14   5   0 20.0613  9.7376   6
  14   5   0 1.74403 8.75371   1
  16  -6   0  1.9542 12.6556   1
  16  -6   0 21.7918 13.5830   6
 -16   6   0 22.0830 13.3258   1
  15  -6   0 181.515  22.270   6
  15  -6   0 188.117  27.082   1
 -15   6   0 217.254  25.453   1
  14  -6   0 242.524 232.572   6
  14  -6   0 243.395  24.929   1
 -14   6   0 228.111  23.517   1
  13  -6   0 389.233  33.418   6
  13  -6   0 383.613  25.303   1
 -13   6   0 398.063  29.385   1
  12  -6   0 23.9170 10.1112   1
  12  -6   0 22.4853  7.1106   6
 -12   6   0 13.5147  9.2171   1
  11  -6   0 403.724  24.896   1
  11  -6   0 384.071  28.823   6
 -11   6   0 383.677  24.126   8
 -11   6   0 368.403  22.699   1
  10  -6   0 1.21050 4.34970   1
  10  -6   0 1.76523 4.94643   6
 -10   6   0 -0.4945  3.8830   1
 -10   6   0 3.38046 6.47402   8
   9  -6   0 37.0679  6.9350   6
   9  -6   0 26.2755  6.2333   1
   9  -6   0 46.5098  8.4141   1
  -9   6   0 14.5732  6.3363   8
  -9   6   0 22.2646  5.8438   1
   8  -6   0 617.652  37.388   6
   8  -6   0 597.986  34.288   1
   8  -6   0 569.081  36.030   8
   8  -6   0 600.139  24.554   1
  -8   6   0 562.614  45.086   6
  -8   6   0 561.916  37.142   1
  -8   6   0 560.425  21.472   1
  -8   6   0 598.221  29.627   8
   7  -6   0 10.5400  4.4246   8
   7  -6   0 20.2197  3.8683   2
   7  -6   0 28.3964  5.3510   1
   7  -6   0 21.6747  4.2612   6
   7  -6   0 27.5007  6.0275   1
  -7   6   0 26.4463  6.2194   1
  -7   6   0 24.5081  6.1125   6
  -7   6   0 14.8028  4.4341   8
  -7   6   0 20.5459  5.9158   1
   6  -6   0 -2.2654  4.8028   6
   6  -6   0 -0.1262  4.9570   1
   6  -6   0 0.20256 3.41596   2
   6  -6   0 3.21073 2.95855   1
   6  -6   0 2.24545 4.45354   8
  -6   6   0 14.3070  5.4605   6
  -6   6   0 -0.5575  2.2032   1
  -6   6   0 1.38294 4.78935   1
  -6   6   0 10.4163  5.5512   8
   5  -6   0 404.013  20.785   8
   5  -6   0 434.553  21.793   1
   5  -6   0 401.779  18.958   3
   5  -6   0 387.604  18.516   7
   5  -6   0 404.828  17.953   2
   5  -6   0 397.941  16.598   1
   5  -6   0 403.467  25.406   6
  -5   6   0 459.889  19.011   1
  -5   6   0 407.627  20.065   6
  -5   6   0 432.548  26.258   1
  -5   6   0 363.483  19.530   8
   4  -6   0 533.296  21.080   7
   4  -6   0 519.684  23.538   3
   4  -6   0 500.255  29.112   6
   4  -6   0 524.100  27.485   1
   4  -6   0 508.020  20.722   1
   4  -6   0 499.874  20.464   8
  -4   6   0 508.127  24.578   1
  -4   6   0 527.448  23.449   8
  -4   6   0 518.880  23.020   2
  -4   6   0 547.514  20.764   6
  -4   6   0 529.075  22.069   1
   3  -6   0 309.550  16.410   7
   3  -6   0 308.767  12.109   1
   3  -6   0 289.519  18.523   6
   3  -6   0 277.642  14.224   3
   3  -6   0 278.262  17.138   1
  -3   6   0 286.674  15.082   6
  -3   6   0 316.356  14.590   8
  -3   6   0 288.293  16.482   2
  -3   6   0 303.338  16.420   3
  -3   6   0 309.986  17.863   5
  -3   6   0 321.759  17.992   1
  -3   6   0 302.625  44.021   7
  -3   6   0 294.999  13.515   1
   2  -6   0 1062.85   41.43   7
   2  -6   0 1081.05   40.91   1
   2  -6   0 1017.93   55.71   1
   2  -6   0 1030.65   48.05   6
   2  -6   0 1029.41   49.93   5
  -2   6   0 1063.94   62.72   3
  -2   6   0 1025.92   42.60   6
  -2   6   0 1058.73   47.92   1
  -2   6   0 1095.56   52.36   5
  -2   6   0 1020.33   48.34   7
  -2   6   0 1071.57   52.45   1
   1  -6   0 91.2472  5.9864   1
   1  -6   0 128.385   6.517   1
   1  -6   0 116.699   8.418   7
   1  -6   0 95.1712  6.9659   5
  -1   6   0 100.827   4.373   6
  -1   6   0 126.286   9.470   5
  -1   6   0 120.929   6.570   1
  -1   6   0 124.331   7.682   7
  -1   6   0 109.561   6.928   1
   0  -6   0 2516.97  102.32   5
   0  -6   0 2533.15  101.93   1
   0  -6   0 2657.35  110.69   1
   0  -6   0 2659.57  125.44   4
   0  -6   0 2695.65   94.84   7
   0   6   0 2567.04  117.02   7
   0   6   0 2737.20  119.13   5
   0   6   0 2652.44  108.58   1
   0   6   0 2656.56  116.14   1
  -1  -6   0 7.20738 2.96151   1
  -1  -6   0 4.00249 1.69450   6
  -1  -6   0 6.30743 3.75789   1
  -1  -6   0 0.72575 4.31849   5
  -1  -6   0 -1.2154  3.3228   4
   1   6   0 2.04380 1.59814   6
   1   6   0 3.15175 4.44191   5
   1   6   0 5.88729 2.61768   1
   1   6   0 -1.1784  3.2010   1
   1   6   0 -2.6777  2.9370   7
  -2  -6   0 177.498  10.191   5
  -2  -6   0 164.407   7.744   4
  -2  -6   0 154.898   9.844   1
  -2  -6   0 169.640  10.421   1
  -2  -6   0 178.745   8.609   6
   2   6   0 162.567   8.892   6
   2   6   0 178.452   9.718   1
   2   6   0 162.765   9.051   1
  -3  -6   0 979.302  42.367   1
  -3  -6   0 1002.69   39.36   4
  -3  -6   0 1038.76   33.33   1
  -3  -6   0 1060.03   78.15   6
  -3  -6   0 944.513  31.712   5
   3   6   0 994.211  28.960   1
   3   6   0 1002.64   31.79   1
   3   6   0 972.858  41.475   6
  -4  -6   0 874.902  38.751   6
  -4  -6   0 839.087  25.215   1
  -4  -6   0 884.132  38.427   1
  -4  -6   0 866.319  49.169   5
   4   6   0 887.184  50.030   6
   4   6   0 791.587  25.201   1
   4   6   0 865.435  36.190   1
  -5  -6   0 762.367  28.361   5
  -5  -6   0 713.475  30.941   1
  -5  -6   0 791.836  41.288   1
  -5  -6   0 772.808  41.344   6
   5   6   0 709.175  51.224   1
   5   6   0 704.462  31.073   6
   5   6   0 735.982  42.845   1
  -6  -6   0 162.474  12.120   1
  -6  -6   0 158.284  17.067   5
  -6  -6   0 197.734  14.609   1
  -6  -6   0 186.773  14.535   6
   6   6   0 166.006  10.522   1
   6   6   0 176.382  13.546   6
  -7  -6   0 173.967  18.215   6
  -7  -6   0 172.322  12.238   1
  -7  -6   0 139.283  11.659   1
  -7  -6   0 204.778  16.220   5
   7   6   0 179.134  15.791   6
   7   6   0 177.976  13.153   1
  -8  -6   0 272.359  20.792   5
  -8  -6   0 286.731  24.147   1
   8   6   0 318.718  21.566   6
   8   6   0 306.550  20.154   1
  -9  -6   0 53.6517 10.2613   5
  -9  -6   0 56.1565  9.5141   1
   9   6   0 64.8540  9.2259   6
   9   6   0 48.1059  9.3659   1
 -10  -6   0 -11.363   6.465   5
 -10  -6   0 8.87231 9.20870   1
  10   6   0 3.88608 7.09861   6
  10   6   0 0.37330 9.15283   1
 -11  -6   0 80.6077 14.6151   1
 -11  -6   0 136.746 156.948   5
  11   6   0 76.6786 16.3629   1
  11   6   0 80.5773 13.4506   6
 -12  -6   0 95.0771 15.4322   1
 -12  -6   0 84.1559 14.6645   5
  12   6   0 103.670  14.820   1
  12   6   0 101.624  13.992   6
 -13  -6   0 10.2405 10.0245   1
 -13  -6   0  5.1443 13.0521   5
  13   6   0 29.3132 12.1850   6
  13   6   0 32.1078 10.3023   1
  16  -7   0 17.3430 13.3969   1
  16  -7   0 29.3794 14.0482   6
 -16   7   0 53.1079 14.9032   1
  15  -7   0  9.3443 10.8380   1
  15  -7   0 21.7096  8.9453   6
 -15   7   0 14.6423 12.3001   1
  14  -7   0 26.7309 10.9199   1
  14  -7   0 56.7470 10.9667   6
 -14   7   0 46.1278 12.6783   1
  13  -7   0 92.6207 14.7867   6
  13  -7   0 80.3499  9.6833   1
 -13   7   0 101.553  14.170   1
  12  -7   0 225.438  23.831   1
  12  -7   0 216.073  17.511   6
 -12   7   0 187.524  17.398   1
 -12   7   0 179.710  19.936   8
  11  -7   0 45.2088  9.6067   1
  11  -7   0 22.4579  6.8866   6
 -11   7   0 8.29744 7.92111   1
 -11   7   0 23.9183  7.5971   8
  10  -7   0 257.245  16.352   1
  10  -7   0 235.435  18.771   2
  10  -7   0 289.237  18.603   6
 -10   7   0 255.875  16.414   1
 -10   7   0 264.315  17.885   8
   9  -7   0 1.86109 3.55572   1
   9  -7   0 1.24304 5.72088   1
   9  -7   0 0.89239 3.27961   2
   9  -7   0 4.25198 5.92658   6
  -9   7   0 16.1259  6.9472   8
  -9   7   0 8.17700 6.36573   1
   8  -7   0 119.680   9.978   6
   8  -7   0 142.834  12.397   1
   8  -7   0 131.707  11.039   1
   8  -7   0 122.554  12.358   8
   8  -7   0 130.203   7.327   2
  -8   7   0 134.727   8.620   1
  -8   7   0 127.806   9.236   8
  -8   7   0 116.467  11.617   6
   7  -7   0 471.653  15.666   2
   7  -7   0 466.062  20.734   8
   7  -7   0 475.570  26.576   1
   7  -7   0 463.031  29.434   6
   7  -7   0 426.538  19.921   1
  -7   7   0 428.507  18.673   1
  -7   7   0 437.736  22.146   8
  -7   7   0 491.849  27.449   6
  -7   7   0 449.499  23.044   1
   6  -7   0 49.7230 22.5335   1
   6  -7   0 27.7808 22.5565   7
   6  -7   0 100.866  11.038   6
   6  -7   0 38.6377 22.7097   1
   6  -7   0 31.0633 24.5090   8
   6  -7   0 31.5790 19.9749   2
   6  -7   0 67.1852 26.7676   3
  -6   7   0 78.4022 18.3868   1
  -6   7   0 58.0711 11.5696   1
  -6   7   0 77.8409 11.0325   8
  -6   7   0 99.9398 21.5483   6
   5  -7   0 1568.54   73.15   1
   5  -7   0 1655.37   58.64   3
   5  -7   0 1731.43   62.01   8
   5  -7   0 1727.67   55.62   1
   5  -7   0 1680.63  104.84   6
   5  -7   0 1654.97   50.38   7
  -5   7   0 1639.73   63.03   1
  -5   7   0 1723.14   80.87   6
  -5   7   0 1622.93   72.66   1
  -5   7   0 1656.05   65.48   2
  -5   7   0 1613.65   66.56   8
   4  -7   0 549.674  29.725   6
   4  -7   0 594.157  24.379   7
   4  -7   0 567.290  23.014   1
   4  -7   0 572.148  31.761   1
   4  -7   0 549.105  26.233   3
  -4   7   0 578.680  25.732   1
  -4   7   0 606.928  23.916   5
  -4   7   0 522.212  25.622   7
  -4   7   0 558.984  26.092   2
  -4   7   0 577.786  24.136   8
  -4   7   0 608.180  26.504   6
  -4   7   0 574.584  25.830   1
   3  -7   0 137.374   7.389   1
   3  -7   0 136.102   9.120   7
   3  -7   0 146.373   8.678   1
   3  -7   0 140.920  14.300   6
  -3   7   0 141.092   6.660   6
  -3   7   0 135.167   8.706   3
  -3   7   0 149.598   9.171   5
  -3   7   0 125.932   7.690   1
  -3   7   0 128.968   8.253   7
  -3   7   0 170.683  11.477   8
  -3   7   0 142.230   8.310   1
   2  -7   0 351.903  11.990   1
   2  -7   0 335.367  16.001   5
   2  -7   0 364.435  17.184   7
   2  -7   0 350.798  16.541   1
  -2   7   0 366.967  17.250   7
  -2   7   0 376.900  18.292   1
  -2   7   0 360.826  14.063   6
  -2   7   0 380.853  14.498   1
  -2   7   0 378.751  18.811   5
  -2   7   0 363.379  14.930   3
   1  -7   0 4445.24  178.11   7
   1  -7   0 4374.51  189.25   1
   1  -7   0 4224.84  184.52   5
   1  -7   0 4470.83  144.99   1
  -1   7   0 4466.39  121.87   1
  -1   7   0 4595.02  196.92   5
  -1   7   0 4433.29  170.75   1
  -1   7   0 4368.45  181.33   7
   0  -7   0 509.406  24.223   4
   0  -7   0 497.591  20.450   5
   0  -7   0 536.095  19.446   1
   0  -7   0 534.139  21.187   1
   0  -7   0 508.432  15.657   7
   0   7   0 531.421  25.796   1
   0   7   0 528.475  20.851   5
   0   7   0 535.710  17.635   1
   0   7   0 511.159  23.808   7
  -1  -7   0 119.548   7.137   6
  -1  -7   0 133.311   7.706   4
  -1  -7   0 127.881   7.993   1
  -1  -7   0 131.692   9.699   5
  -1  -7   0 114.294   7.228   1
   1   7   0 113.609   6.969   1
   1   7   0 130.861   9.105   7
   1   7   0 105.282   9.422   5
   1   7   0 110.559   6.407   1
   1   7   0 128.574   6.490   6
  -2  -7   0 509.477  29.457   5
  -2  -7   0 457.033  19.524   1
  -2  -7   0 445.435  21.503   1
  -2  -7   0 477.747  21.452   6
  -2  -7   0 463.419  23.025   4
   2   7   0 480.222  21.296   6
   2   7   0 501.408  28.174   5
   2   7   0 472.059  15.654   1
   2   7   0 465.242  19.836   7
   2   7   0 488.376  17.725   1
  -3  -7   0 93.7501  6.3762   4
  -3  -7   0 99.5407  8.9005   5
  -3  -7   0 97.6303  6.8119   6
  -3  -7   0 87.2325  8.5483   1
  -3  -7   0 78.6524  6.8418   1
   3   7   0 80.4954  5.9348   1
   3   7   0 88.6821  5.9911   6
   3   7   0 94.2641  6.8567   1
  -4  -7   0 1270.41   67.09   1
  -4  -7   0 1245.07   43.00   1
  -4  -7   0 1225.02   54.26   5
  -4  -7   0 1301.26   57.44   6
   4   7   0 1230.45   65.01   1
   4   7   0 1216.56   42.82   1
   4   7   0 1229.70   54.94   6
  -5  -7   0 4428.05  303.52   6
  -5  -7   0 4439.59  156.42   1
  -5  -7   0 4208.13  167.26   5
  -5  -7   0 4444.89  256.75   1
   5   7   0 4387.77  164.06   6
   5   7   0 4462.55  187.53   1
  -6  -7   0 117.155  11.808   6
  -6  -7   0 121.036  12.779   1
  -6  -7   0 137.413  11.369   5
  -6  -7   0 122.539  11.356   1
   6   7   0 116.438   9.117   6
   6   7   0 113.773  10.696   1
  -7  -7   0 18.5833  6.5134   5
  -7  -7   0 33.8633  7.5933   1
  -7  -7   0 26.1445  6.2246   6
   7   7   0 36.2791  5.7528   6
   7   7   0 25.5611  7.4368   1
  -8  -7   0 11.2837  8.2002   1
  -8  -7   0 -4.5697  8.2610   5
   8   7   0 12.9391  7.4819   1
   8   7   0 12.8327  6.4925   6
  -9  -7   0 102.802  14.111   1
  -9  -7   0 77.8821 16.3770   5
   9   7   0 108.014  11.899   6
   9   7   0 103.950  14.389   1
 -10  -7   0 644.813  60.067   5
 -10  -7   0 667.866  37.887   1
  10   7   0 639.769  49.210   6
  10   7   0 656.308  56.937   1
 -11  -7   0 -3.5097  9.3663   1
 -11  -7   0 -7.6340 11.6383   5
  11   7   0 0.35367 5.05691   6
  11   7   0 10.6006 10.0173   1
 -12  -7   0 35.9241 12.8083   5
 -12  -7   0 31.1786 10.0961   1
  12   7   0 13.6278  7.2932   6
  12   7   0 29.0427 10.1324   1
 -13  -7   0 31.6405 15.6979   1
 -13  -7   0 21.2175 10.8444   5
  13   7   0 17.9625 13.3432   1
  16  -8   0 196.465  20.648   1
  16  -8   0 252.415  24.219   6
 -16   8   0 183.661  20.653   1
  15  -8   0 125.817  15.246   1
  15  -8   0 164.125  16.892   6
 -15   8   0 104.145  13.543   1
  14  -8   0 51.0238 11.4995   1
  14  -8   0 24.8438  9.5794   6
 -14   8   0 52.5209 12.9201   1
  13  -8   0 70.6139 14.2841   1
  13  -8   0 80.6471 11.5355   6
 -13   8   0 68.5781 10.9176   1
 -13   8   0 92.6304 12.6447   8
  12  -8   0 111.673  13.835   1
  12  -8   0 127.227  14.174   6
 -12   8   0 114.074  12.967   8
 -12   8   0 127.145  12.324   1
  11  -8   0 13.3282  6.6764   1
  11  -8   0 8.32791 4.72958   2
  11  -8   0 0.86057 6.96617   6
 -11   8   0 12.7874  6.9615   1
 -11   8   0 5.31733 5.91348   8
  10  -8   0 435.355  27.882   2
  10  -8   0 513.174  33.085   6
  10  -8   0 531.058  26.150   1
 -10   8   0 513.043  23.353   1
 -10   8   0 517.947  29.963   8
   9  -8   0 6.57792 5.76457   6
   9  -8   0 11.1254  6.6712   1
   9  -8   0 1.77808 5.77294   1
   9  -8   0 2.33862 4.69810   2
  -9   8   0 13.4083  6.0984   8
  -9   8   0 0.05080 5.64681   1
   8  -8   0 168.140  11.855   1
   8  -8   0 139.618  12.159   8
   8  -8   0 161.934  27.252   7
   8  -8   0 145.728   9.068   2
   8  -8   0 158.718  13.074   1
   8  -8   0 166.741  12.390   6
  -8   8   0 139.994  11.844   6
  -8   8   0 165.791  11.059   1
  -8   8   0 167.919  10.798   8
   7  -8   0 2023.03   95.47   7
   7  -8   0 1966.93   59.27   3
   7  -8   0 2115.58   80.77   1
   7  -8   0 1897.22   68.00   1
   7  -8   0 2022.16  120.66   8
   7  -8   0 1927.60   92.81   6
   7  -8   0 1960.17   88.49   2
  -7   8   0 1968.68  107.69   1
  -7   8   0 1992.04  106.81   6
  -7   8   0 1886.22   58.17   1
  -7   8   0 1933.38   65.73   8
   6  -8   0 689.254  27.326   8
   6  -8   0 710.923  30.175   3
   6  -8   0 698.473  24.547   7
   6  -8   0 750.269  35.428   6
   6  -8   0 712.140  34.260   1
   6  -8   0 724.180  27.685   1
  -6   8   0 728.015  43.093   1
  -6   8   0 722.946  24.192   8
  -6   8   0 718.971  28.109   6
  -6   8   0 736.413  31.471   1
   5  -8   0 917.609  39.024   3
   5  -8   0 940.379  33.400   7
   5  -8   0 880.178  38.329   8
   5  -8   0 942.004  33.418   1
   5  -8   0 900.667  45.625   6
   5  -8   0 909.484  43.356   1
  -5   8   0 952.059  42.382   6
  -5   8   0 1005.25   40.39   5
  -5   8   0 934.112  40.445   1
  -5   8   0 890.774  49.770   1
  -5   8   0 926.547  44.274   2
  -5   8   0 872.112  39.006   8
   4  -8   0 1238.77   58.32   3
   4  -8   0 1304.46   64.30   6
   4  -8   0 1268.73   59.41   1
   4  -8   0 1349.27   48.60   1
   4  -8   0 1270.64   43.52   7
  -4   8   0 1344.18   49.80   5
  -4   8   0 1255.93   50.86   6
  -4   8   0 1297.12   45.09   8
  -4   8   0 1264.90   53.47   2
  -4   8   0 1286.90   52.21   7
  -4   8   0 1315.58   75.02   3
  -4   8   0 1282.58   55.20   1
  -4   8   0 1310.63   41.68   1
   3  -8   0 32.5743  3.5681   6
   3  -8   0 30.5090  4.0310   1
   3  -8   0 33.4012  4.4418   7
   3  -8   0 27.1896  4.4807   1
   3  -8   0 31.6787  6.0343   5
  -3   8   0 31.3793  3.2857   1
  -3   8   0 37.1510  6.7458   7
  -3   8   0 43.8672  6.0413   8
  -3   8   0 33.9742  4.5538   1
  -3   8   0 24.1470  3.4673   6
  -3   8   0 27.4720  2.5562   3
  -3   8   0 35.4400  4.6868   5
   2  -8   0 244.403  12.832   1
   2  -8   0 249.688  13.021   5
   2  -8   0 245.074  11.867   7
   2  -8   0 275.849  12.525   1
  -2   8   0 225.321  11.536   7
  -2   8   0 255.643  12.028   1
  -2   8   0 257.938  12.563   1
  -2   8   0 251.984  12.740   3
  -2   8   0 228.863   8.750   6
  -2   8   0 271.273  15.877   5
   1  -8   0 2132.78   86.95   1
   1  -8   0 2235.54   98.76   5
   1  -8   0 2165.88   80.54   7
   1  -8   0 2300.78   75.22   1
  -1   8   0 2109.61   74.94   7
  -1   8   0 2273.15   83.46   1
  -1   8   0 2223.05   86.88   1
  -1   8   0 2290.83   79.17   5
   0  -8   0 4.95894 3.91071   4
   0  -8   0 1.53255 2.40280   1
   0  -8   0 3.87142 5.39353   5
   0  -8   0 1.03976 3.72847   1
   0   8   0 5.28796 4.38410   5
   0   8   0 -2.5357  4.7240   7
   0   8   0 -0.0993  2.0140   1
  -1  -8   0 1491.39   73.52   1
  -1  -8   0 1346.20   53.90   1
  -1  -8   0 1413.16   62.42   5
  -1  -8   0 1502.76   68.65   6
  -1  -8   0 1438.88   51.93   4
   1   8   0 1417.90   48.90   1
   1   8   0 1426.23   67.09   6
   1   8   0 1464.46   49.20   1
   1   8   0 1500.71   61.68   5
   1   8   0 1350.53   51.37   7
  -2  -8   0 1618.72   69.77   6
  -2  -8   0 1637.37   67.97   4
  -2  -8   0 1581.21   60.32   1
  -2  -8   0 1625.35   83.54   1
  -2  -8   0 1590.52   68.17   5
   2   8   0 1583.74   53.98   1
   2   8   0 1585.91   72.77   6
   2   8   0 1623.11   56.09   5
   2   8   0 1588.13   57.68   7
   2   8   0 1663.10   57.31   1
  -3  -8   0 107.374   8.284   1
  -3  -8   0 107.383   9.179   5
  -3  -8   0 109.094   9.332   1
  -3  -8   0 104.121   7.012   6
  -3  -8   0 82.1385  6.4651   4
   3   8   0 103.736   6.314   6
   3   8   0 102.908   8.200   1
   3   8   0 100.113   7.700   1
  -4  -8   0 5.75471 4.69892   1
  -4  -8   0 12.1435  8.2600   5
  -4  -8   0 8.30551 5.38003   1
  -4  -8   0 3.45189 4.33894   6
   4   8   0 7.46420 3.65945   1
   4   8   0 5.13072 3.36650   6
  -5  -8   0 784.712  34.539   5
  -5  -8   0 692.559  39.474   1
  -5  -8   0 700.125  44.894   6
  -5  -8   0 732.377  44.086   1
   5   8   0 660.277  39.709   6
   5   8   0 705.799  35.872   1
  -6  -8   0 31.1701  8.0718   5
  -6  -8   0 26.0994  7.0880   1
  -6  -8   0 19.1189  6.5049   1
   6   8   0 23.9053  5.4266   6
   6   8   0 21.8018  8.8042   1
  -7  -8   0 9.01155 6.08025   6
  -7  -8   0 14.3258  5.7883   1
  -7  -8   0 3.42648 6.77051   5
   7   8   0 12.9520  5.3074   6
  -8  -8   0 9.36423 8.82674   5
  -8  -8   0 7.32327 7.88681   1
   8   8   0 14.4388  8.6573   1
   8   8   0 24.3638  7.9412   6
  -9  -8   0 -0.8861  6.3999   1
  -9  -8   0 16.7480  9.4803   5
   9   8   0 1.61993 6.32448   6
   9   8   0 14.4196  7.6596   1
 -10  -8   0 0.75544 6.68622   5
 -10  -8   0 11.1484 10.9819   1
  10   8   0 12.9244  9.7029   1
  10   8   0 5.80035 7.62089   6
 -11  -8   0 19.3293 11.3464   1
 -11  -8   0 24.3768 12.3446   5
  11   8   0 18.0748  8.1238   6
  11   8   0 32.2420 11.7958   1
 -12  -8   0 21.1705 12.6695   5
 -12  -8   0 26.9627 10.6750   1
  12   8   0 32.0710  9.9354   6
  12   8   0 11.4733  8.4995   1
  16  -9   0 13.7443 13.5107   6
  16  -9   0 -8.3864  8.2048   1
 -16   9   0 -3.1120  8.3866   1
  15  -9   0 30.2701 11.5615   6
  15  -9   0 40.5787  8.9926   1
 -15   9   0 55.3757 10.7065   1
  14  -9   0 88.3641 15.1880   1
  14  -9   0 86.6839 15.2721   6
 -14   9   0 88.5349 13.4049   1
 -14   9   0 71.9335 12.0367   8
  13  -9   0 68.7024 11.8314   1
  13  -9   0 42.0126  8.0877   6
 -13   9   0 59.6896 12.1704   8
 -13   9   0 51.5324 10.6641   1
  12  -9   0 36.8961  9.0722   1
  12  -9   0 22.4094  6.8477   6
 -12   9   0 38.4911  9.5038   8
 -12   9   0 19.7456  8.3602   1
  11  -9   0 91.7322 12.9881   6
  11  -9   0 100.415  11.847   1
 -11   9   0 105.146  12.167   1
 -11   9   0 89.9587 11.7710   8
  10  -9   0 180.257  15.258   1
  10  -9   0 152.282  17.714   2
  10  -9   0 184.992  58.407   6
 -10   9   0 175.210  13.712   1
 -10   9   0 159.411  13.169   8
   9  -9   0 0.99756 3.45550   2
   9  -9   0 13.1968  6.3818   1
   9  -9   0 8.22858 3.95593   3
   9  -9   0 -1.6066  6.1268   1
   9  -9   0 14.9289  4.3114   6
  -9   9   0 6.72607 6.00595   1
  -9   9   0 4.26366 5.61221   8
   8  -9   0 532.117  30.714   1
   8  -9   0 526.226  24.196   1
   8  -9   0 499.158  32.664   2
   8  -9   0 566.777  18.454   3
   8  -9   0 515.341  35.924   7
   8  -9   0 521.651  24.510   6
  -8   9   0 524.882  24.237   8
  -8   9   0 551.224  21.635   1
  -8   9   0 511.022  38.945   6
   7  -9   0 922.669  40.913   7
   7  -9   0 968.148  49.024   8
   7  -9   0 915.934  34.501   1
   7  -9   0 895.486  28.001   3
   7  -9   0 882.572  41.159   6
   7  -9   0 899.478  41.551   1
  -7   9   0 915.379  42.720   6
  -7   9   0 912.208  46.385   8
  -7   9   0 893.588  50.772   1
  -7   9   0 918.375  38.810   1
   6  -9   0 536.253  28.258   1
   6  -9   0 555.420  22.511   1
   6  -9   0 531.193  27.457   8
   6  -9   0 536.530  25.868   6
   6  -9   0 538.017  25.834   7
   6  -9   0 527.836  24.776   3
  -6   9   0 532.431  22.431   6
  -6   9   0 592.724  45.354   5
  -6   9   0 525.458  21.778   8
  -6   9   0 546.829  18.825   2
  -6   9   0 522.427  30.904   1
  -6   9   0 505.221  25.238   1
   5  -9   0 361.878  15.324   6
   5  -9   0 301.535  13.975   7
   5  -9   0 318.074  13.266   1
   5  -9   0 307.917  14.961   3
   5  -9   0 317.484  16.422   1
  -5   9   0 353.307  19.341   5
  -5   9   0 288.987  13.819   7
  -5   9   0 301.663  13.185   1
  -5   9   0 311.814  17.626   1
  -5   9   0 336.747  15.184   2
  -5   9   0 320.120  16.670   6
  -5   9   0 306.765  15.073   8
   4  -9   0 205.717  11.366   1
   4  -9   0 189.807   9.171   7
   4  -9   0 223.755  49.643   1
   4  -9   0 188.873  10.723   6
  -4   9   0 188.566  10.978   5
  -4   9   0 192.088  10.849   6
  -4   9   0 207.168  10.018   1
  -4   9   0 177.696   9.573   3
  -4   9   0 179.288  11.599   8
  -4   9   0 205.565  11.915   1
  -4   9   0 205.929  12.190   7
   3  -9   0 557.788  65.846   1
   3  -9   0 494.504  22.320   5
   3  -9   0 522.234  32.820   1
   3  -9   0 501.411  16.091   7
  -3   9   0 527.927  23.331   1
  -3   9   0 517.237  19.781   5
  -3   9   0 515.964  33.169   3
  -3   9   0 510.172  28.975   1
  -3   9   0 518.696  29.023   6
  -3   9   0 531.442  47.484   7
   2  -9   0 1561.64   51.44   7
   2  -9   0 1520.90   65.15   1
   2  -9   0 1609.41  104.44   1
   2  -9   0 1506.73   52.01   5
  -2   9   0 1563.28   52.17   5
  -2   9   0 1453.19   48.85   6
  -2   9   0 1611.41   72.90   1
  -2   9   0 1484.95   58.96   7
  -2   9   0 1516.86   49.96   1
  -2   9   0 1540.16   70.15   3
   1  -9   0 13.2259  3.9845   1
   1  -9   0 -2.2623  5.9607   5
   1  -9   0 7.85007 3.72026   7
   1  -9   0 6.53676 4.97316   4
   1  -9   0 93.6276 44.8981   1
  -1   9   0 8.72007 5.18415   7
  -1   9   0 4.17169 4.10963   1
  -1   9   0 9.65688 3.57878   1
  -1   9   0 8.65867 4.58269   5
   0  -9   0 1636.32   54.99   1
   0  -9   0 1623.15   69.42   5
   0  -9   0 1516.41   45.45   1
   0  -9   0 1693.72   70.10   4
   0   9   0 1612.40   61.98   1
   0   9   0 1591.47   52.40   1
   0   9   0 1586.68   57.34   7
   0   9   0 1654.83   51.99   5
  -1  -9   0 42.6766  6.9548   5
  -1  -9   0 60.3701  7.6236   1
  -1  -9   0 45.5950  3.0726   6
  -1  -9   0 53.7963  6.3282   1
  -1  -9   0 36.4921  5.2602   4
   1   9   0 45.5960  5.2762   1
   1   9   0 60.1003  7.6979   5
   1   9   0 51.5987  7.8202   7
   1   9   0 43.1774  6.4209   1
  -2  -9   0 1005.36   43.76   1
  -2  -9   0 936.039  41.019   4
  -2  -9   0 1005.18   42.94   6
  -2  -9   0 928.387  33.249   5
  -2  -9   0 941.271  32.230   1
   2   9   0 934.240  51.530   5
   2   9   0 964.065  55.487   1
   2   9   0 956.884  35.099   7
   2   9   0 958.022  34.771   6
   2   9   0 977.171  37.067   1
  -3  -9   0 222.362  18.190   4
  -3  -9   0 238.680  11.035   1
  -3  -9   0 278.698  15.453   1
  -3  -9   0 254.436  12.922   5
  -3  -9   0 267.954  18.036   6
   3   9   0 260.555  12.563   1
   3   9   0 251.846  22.002   1
   3   9   0 273.052  13.321   6
   3   9   0 268.218  18.416   7
  -4  -9   0 222.349  14.014   1
  -4  -9   0 271.431  19.193   1
  -4  -9   0 237.767  16.987   5
  -4  -9   0 231.881  12.774   6
   4   9   0 256.619  13.816   6
   4   9   0 255.410  16.140   1
  -5  -9   0 5.46828 6.96994   5
  -5  -9   0 -1.6777  4.2623   1
  -5  -9   0 2.65216 4.17494   6
  -5  -9   0 1.72961 5.47859   1
   5   9   0 5.02313 4.21451   6
   5   9   0 1.52666 5.96347   1
  -6  -9   0 362.489  31.380   1
  -6  -9   0 379.179  21.014   1
  -6  -9   0 323.284  29.700   6
  -6  -9   0 357.192  29.762   5
   6   9   0 377.739  21.046   6
   6   9   0 335.087  23.792   1
  -7  -9   0 199.226  18.806   6
  -7  -9   0 226.355  21.348   5
  -7  -9   0 270.314  21.730   1
   7   9   0 225.480  19.058   1
   7   9   0 224.794  18.454   6
  -8  -9   0 70.2155 11.1896   5
  -8  -9   0 88.7623 13.6829   1
   8   9   0 91.1894 10.8639   6
   8   9   0 68.8616 11.4250   1
  -9  -9   0 156.159  14.314   1
  -9  -9   0 134.586  19.059   5
   9   9   0 122.369  13.534   6
   9   9   0 119.209  15.070   1
 -10  -9   0 119.181  12.699   1
 -10  -9   0 98.0095 17.7925   5
  10   9   0 108.897  13.205   1
  10   9   0 120.945  16.187   6
 -11  -9   0 266.060  25.448   1
 -11  -9   0 247.027  27.837   5
  11   9   0 238.147  26.607   1
  11   9   0 207.055  24.385   6
 -12  -9   0 71.1596 18.5302   5
 -12  -9   0 59.6091 16.0903   1
  12   9   0 55.3953 14.5713   1
  16 -10   0 -5.7142  8.0571   6
  16 -10   0 -6.1667  9.7122   1
 -16  10   0  7.7351 14.4343   1
  15 -10   0 94.1359 18.1232   1
  15 -10   0 81.9072 12.8769   6
 -15  10   0 97.3052 14.9781   1
  14 -10   0 107.808  14.003   1
  14 -10   0 83.7132 13.2431   6
 -14  10   0 86.4841 12.5367   8
  13 -10   0 288.119  26.893   1
  13 -10   0 267.404  29.126   6
 -13  10   0 251.669  26.387   1
 -13  10   0 345.391  27.761   8
  12 -10   0 105.210  13.171   1
  12 -10   0 113.875  12.809   6
 -12  10   0 85.9285  9.3630   1
 -12  10   0 92.4082 14.7859   8
  11 -10   0 103.340  11.543   1
  11 -10   0 83.8626 10.4376   6
 -11  10   0 94.6218 11.9826   8
 -11  10   0 96.4549 12.7074   1
  10 -10   0 282.974  17.780   1
  10 -10   0 287.853  20.115   6
  10 -10   0 297.199  16.230   3
  10 -10   0 277.997  19.807   2
 -10  10   0 320.023  16.897   8
 -10  10   0 309.106  23.094   1
   9 -10   0 1540.77   76.52   1
   9 -10   0 1668.16   87.07   1
   9 -10   0 1558.49   76.69   2
   9 -10   0 1489.88   76.15   3
   9 -10   0 1507.39   53.90   6
  -9  10   0 1667.21   64.77   8
  -9  10   0 1612.35   52.13   1
   8 -10   0 0.46772 4.94446   1
   8 -10   0 -5.0507  4.4543   1
   8 -10   0 1.34803 2.68123   3
   8 -10   0 -0.6326  3.2151   6
  -8  10   0 -4.6066  6.3978   8
  -8  10   0 6.34510 5.87065   1
  -8  10   0 7.37589 4.09793   6
   7 -10   0 268.663  11.567   3
   7 -10   0 260.414  19.646   1
   7 -10   0 208.079  16.290   8
   7 -10   0 217.016  20.091   7
   7 -10   0 246.878  12.572   1
   7 -10   0 256.553  16.242   6
  -7  10   0 285.810  20.105   5
  -7  10   0 262.468  14.928   8
  -7  10   0 244.739  15.182   6
  -7  10   0 243.005  17.058   1
   6 -10   0 62.7878  7.5291   1
   6 -10   0 74.1380  7.9552   6
   6 -10   0 73.9219  6.6233   3
   6 -10   0 68.6209  8.9760   7
   6 -10   0 84.6014 11.3226   1
  -6  10   0 73.2504  7.8844   5
  -6  10   0 67.6660  7.8791   8
  -6  10   0 80.3736  7.4950   1
  -6  10   0 70.7522  6.9055   6
  -6  10   0 74.5437  6.3658   2
  -6  10   0 82.0697  7.9552   1
   5 -10   0 82.3057  7.1077   7
   5 -10   0 85.6413  5.2970   3
   5 -10   0 78.7083  4.9674   6
   5 -10   0 81.1979  6.4809   1
   5 -10   0 74.0726  6.2393   1
  -5  10   0 76.3614  6.6277   1
  -5  10   0 74.4182  7.2714   3
  -5  10   0 78.3033  6.5491   2
  -5  10   0 85.1408  6.3157   1
  -5  10   0 74.0571  7.8534   8
  -5  10   0 80.6060  7.2153   6
  -5  10   0 74.8073  9.6608   5
  -5  10   0 79.1502  7.6651   7
   4 -10   0 2516.62  110.28   1
   4 -10   0 2613.36  100.42   7
   4 -10   0 2659.66   65.50   1
  -4  10   0 2574.09  125.33   6
  -4  10   0 2746.72  133.36   1
  -4  10   0 2606.02  107.01   1
  -4  10   0 2773.92  109.92   5
  -4  10   0 2619.18  116.45   8
  -4  10   0 2551.84   77.70   7
  -4  10   0 2575.98  121.30   3
   3 -10   0 126.200   7.638   1
   3 -10   0 125.134   8.627   5
   3 -10   0 108.704  11.554   7
   3 -10   0 167.148  11.305   1
  -3  10   0 140.597  10.210   3
  -3  10   0 125.592  10.048   5
  -3  10   0 126.912   5.824   6
  -3  10   0 138.449  10.510   7
  -3  10   0 146.560   8.936   1
  -3  10   0 147.589   9.754   1
   2 -10   0 383.758  12.353   1
   2 -10   0 296.196  22.009   7
   2 -10   0 378.967  19.080   5
   2 -10   0 355.892  19.022   1
  -2  10   0 330.561  13.843   6
  -2  10   0 358.777  20.170   5
  -2  10   0 375.795  15.682   7
  -2  10   0 385.210  15.625   1
  -2  10   0 378.954  15.327   3
  -2  10   0 364.792  14.337   1
   1 -10   0 278.505  22.561   4
   1 -10   0 334.144  17.622   7
   1 -10   0 328.078  18.293   5
   1 -10   0 312.159  15.569   1
   1 -10   0 324.199  15.097   1
  -1  10   0 332.754  15.704   5
  -1  10   0 310.433  18.291   7
  -1  10   0 302.289  14.616   1
  -1  10   0 317.233  19.149   1
   0 -10   0 1175.01   61.09   4
   0 -10   0 1140.45   39.37   1
   0 -10   0 1257.23   42.66   1
   0 -10   0 1107.47   47.74   5
   0  10   0 1169.58   42.84   1
   0  10   0 1193.44   45.33   5
   0  10   0 1156.76   38.96   7
   0  10   0 1200.29   43.48   1
  -1 -10   0 657.785  22.250   1
  -1 -10   0 586.052  31.961   4
  -1 -10   0 646.958  33.307   5
  -1 -10   0 694.244  29.786   6
  -1 -10   0 610.923  27.013   1
   1  10   0 624.866  25.720   1
   1  10   0 635.429  27.490   1
   1  10   0 630.505  40.923   5
   1  10   0 687.114  24.662   7
  -2 -10   0 164.914  13.982   4
  -2 -10   0 211.458   9.814   6
  -2 -10   0 220.936  16.295   1
  -2 -10   0 201.186  13.514   5
  -2 -10   0 203.463  12.015   1
   2  10   0 193.155  14.628   5
   2  10   0 176.236  14.209   1
   2  10   0 186.881  10.069   7
   2  10   0 213.466  13.989   1
  -3 -10   0 0.16795 3.35096   1
  -3 -10   0 -1.0389  2.5031   4
  -3 -10   0 4.37248 4.45588   5
  -3 -10   0 3.17455 4.14379   1
  -3 -10   0 -0.8313  2.3256   6
   3  10   0 16.2181  6.6878   7
   3  10   0 5.41607 2.11784   6
   3  10   0 6.06106 3.53999   1
  -4 -10   0 386.140  23.644   1
  -4 -10   0 408.254  23.640   5
  -4 -10   0 375.848  29.055   1
  -4 -10   0 415.407  18.708   6
   4  10   0 382.049  22.530   6
   4  10   0 390.003  27.675   1
   4  10   0 362.864  24.977   7
  -5 -10   0 227.601  23.051   6
  -5 -10   0 213.962  21.361   1
  -5 -10   0 259.431  23.920   5
  -5 -10   0 245.899  17.746   1
   5  10   0 242.498  15.941   1
   5  10   0 260.862  17.355   6
  -6 -10   0 201.927  15.059   1
  -6 -10   0 247.470  16.986   6
  -6 -10   0 270.629  24.135   5
   6  10   0 249.585  20.709   1
   6  10   0 260.249  22.890   6
  -7 -10   0 202.697  18.622   1
  -7 -10   0 221.394  26.253   5
   7  10   0 240.337  21.732   1
   7  10   0 190.297  19.126   6
  -8 -10   0 13.0218 10.7025   5
  -8 -10   0 9.92005 9.72310   1
   8  10   0 11.7236  6.2123   6
   8  10   0 9.50505 8.09011   1
  -9 -10   0 8.05247 6.44791   1
  -9 -10   0 7.98523 8.45149   5
   9  10   0 15.3616  7.7150   1
   9  10   0 -6.2036  6.0818   6
 -10 -10   0 3.91293 8.86644   1
 -10 -10   0 17.1626 10.0210   5
  10  10   0 0.93806 6.76875   1
 -11 -10   0 223.226  25.332   5
 -11 -10   0 218.649  22.650   1
  11  10   0 159.884  21.122   1
  16 -11   0 33.0280 12.2570   1
  16 -11   0 30.6254 13.9560   6
 -16  11   0  5.2684 12.5600   1
  15 -11   0 237.313  21.889   6
  15 -11   0 269.939  22.741   1
 -15  11   0 279.731  28.216   8
 -15  11   0 188.023  20.772   1
  14 -11   0 0.20065 8.43637   6
  14 -11   0 7.85968 6.44310   3
  14 -11   0 -3.6676  7.1664   1
 -14  11   0 -0.3192  7.5474   8
 -14  11   0 11.4219  7.6335   1
  13 -11   0 113.543  11.509   1
  13 -11   0 152.213  15.406   6
  13 -11   0 111.474  14.510   3
 -13  11   0 171.623  18.254   1
 -13  11   0 119.485  12.530   8
  12 -11   0 476.610  32.902   6
  12 -11   0 515.697  32.323   3
  12 -11   0 533.416  32.478   1
 -12  11   0 472.970  29.238   1
 -12  11   0 532.139  33.096   8
  11 -11   0 22.2277  8.2619   6
  11 -11   0 2.94918 4.23636   3
  11 -11   0 0.30435 4.23504   2
  11 -11   0 6.78216 7.44582   1
 -11  11   0 9.37900 7.92451   1
 -11  11   0 -2.3723  7.2698   8
  10 -11   0 655.375  42.356   3
  10 -11   0 692.082  50.326   1
  10 -11   0 617.474  50.261   2
  10 -11   0 677.654  43.193   6
 -10  11   0 618.933  38.340   8
 -10  11   0 668.939  41.413   1
   9 -11   0 90.4706 11.2813   1
   9 -11   0 106.699   9.598   1
   9 -11   0 106.545   7.578   3
   9 -11   0 96.1156  9.0164   6
  -9  11   0 101.805  14.465   8
  -9  11   0 100.831  11.301   1
   8 -11   0 0.34231 4.73705   6
   8 -11   0 1.37031 3.83871   1
   8 -11   0 10.0239  7.0848   1
   8 -11   0 -2.1635  2.7860   3
  -8  11   0 3.89023 4.83066   1
  -8  11   0 9.30786 7.35629   8
  -8  11   0 -4.4579  4.8174   6
   7 -11   0 1957.95   89.38   6
   7 -11   0 2050.67   84.39   1
   7 -11   0 1982.93   88.99   3
   7 -11   0 1979.27  135.00   7
   7 -11   0 2006.41   72.11   1
  -7  11   0 1961.06   75.97   8
  -7  11   0 2015.17   90.13   2
  -7  11   0 2089.58  134.96   6
  -7  11   0 2003.10  102.53   1
   6 -11   0 99.5206  7.7936   6
   6 -11   0 117.410  13.609   1
   6 -11   0 99.6715  8.8709   1
   6 -11   0 102.426   6.017   3
   6 -11   0 101.776  10.504   7
  -6  11   0 116.060   7.736   2
  -6  11   0 83.9673  8.8800   5
  -6  11   0 80.2604  8.2566   1
  -6  11   0 108.394   9.049   8
  -6  11   0 93.9256  8.7251   6
  -6  11   0 105.221  10.233   1
   5 -11   0 97.6472  5.9695   6
   5 -11   0 119.442   8.657   1
   5 -11   0 89.6500  9.5902   7
   5 -11   0 102.398   9.135   1
  -5  11   0 110.516   8.994   1
  -5  11   0 97.0606  6.6116   6
  -5  11   0 114.008   9.155   2
  -5  11   0 126.488   8.943   1
  -5  11   0 115.176   8.976   8
  -5  11   0 115.769   6.560   3
  -5  11   0 103.239  10.877   5
  -5  11   0 100.428   8.336   7
   4 -11   0 16.7885  4.4322   7
   4 -11   0 26.7556  5.3497   1
   4 -11   0 28.9280  6.9055   5
   4 -11   0 22.4376  4.6327   1
  -4  11   0 25.5416  5.8546   1
  -4  11   0 32.2749  5.9848   7
  -4  11   0 29.9839  5.0839   5
  -4  11   0 22.6475  2.8745   6
  -4  11   0 13.7906  4.1255   8
  -4  11   0 22.5324  3.8336   3
  -4  11   0 27.0135  4.6210   1
   3 -11   0 81.7749  7.3688   5
   3 -11   0 79.0117  6.3720   1
   3 -11   0 82.8006  9.1722   7
   3 -11   0 104.307   7.858   1
  -3  11   0 69.6294  6.4494   1
  -3  11   0 89.3043  8.3539   7
  -3  11   0 77.1793  5.7140   6
  -3  11   0 79.8363  7.0394   3
  -3  11   0 72.8523  6.7385   1
  -3  11   0 75.4976  6.7142   5
   2 -11   0 36.2800  7.3801   4
   2 -11   0 30.8593  6.4075   7
   2 -11   0 26.4774  5.5420   1
   2 -11   0 33.4421  6.0564   1
   2 -11   0 18.2164  4.9551   5
  -2  11   0 36.2059  5.3405   1
  -2  11   0 27.0228  4.4331   3
  -2  11   0 30.4910  5.6984   5
  -2  11   0 33.0327  5.1768   1
  -2  11   0 36.4871  7.5180   7
   1 -11   0 0.35205 2.78332   1
   1 -11   0 -1.1983  3.2840   7
   1 -11   0 -0.5417  2.6176   1
   1 -11   0 -1.8663  3.9389   4
   1 -11   0 -0.5722  4.3989   5
  -1  11   0 2.90177 2.48518   1
  -1  11   0 4.75617 4.50655   5
  -1  11   0 0.47568 4.01154   7
  -1  11   0 0.13151 2.11379   1
   0 -11   0 637.803  27.960   5
   0 -11   0 581.877  33.331   4
   0 -11   0 599.546  24.186   1
   0 -11   0 635.911  26.754   1
   0  11   0 552.381  29.496   5
   0  11   0 586.316  21.623   1
   0  11   0 655.852  27.425   7
   0  11   0 639.749  26.610   1
  -1 -11   0 6.79316 5.14658   4
  -1 -11   0 11.4353  4.5118   1
  -1 -11   0 10.4166  5.5425   5
  -1 -11   0 5.42743 4.55594   1
   1  11   0 3.74236 4.33094   5
   1  11   0 8.97354 4.15033   7
   1  11   0 9.78368 5.62234   1
   1  11   0 0.55813 4.46778   1
  -2 -11   0 84.2429  9.2825   4
  -2 -11   0 90.4535  9.4906   1
  -2 -11   0 92.6999  9.3303   1
  -2 -11   0 72.8008  9.3580   5
  -2 -11   0 95.2967  6.5845   6
   2  11   0 102.087   8.752   7
   2  11   0 94.8318  8.3095   1
  -3 -11   0 -2.4591  4.3543   1
  -3 -11   0 9.77108 2.69745   6
  -3 -11   0 6.58071 4.93421   4
  -3 -11   0 0.68384 7.34242   5
  -3 -11   0 7.23645 4.59727   1
   3  11   0 7.14225 4.43740   1
   3  11   0 2.93356 4.43768   7
  -4 -11   0 4.63536 8.34328   5
  -4 -11   0 2.48790 5.51026   1
  -4 -11   0 -7.6678  5.7694   1
  -4 -11   0 7.48947 3.48319   6
   4  11   0 -5.5398  5.3602   1
   4  11   0 0.49460 4.75855   7
   4  11   0 0.72645 2.49386   6
  -5 -11   0 7.17176 4.53330   1
  -5 -11   0 6.73216 6.60649   1
  -5 -11   0 6.27485 3.69040   6
  -5 -11   0 12.2491  9.4274   5
   5  11   0 0.84648 6.79266   1
   5  11   0 5.67712 3.75422   6
   5  11   0 6.34311 5.60900   7
  -6 -11   0 73.7221 10.2202   6
  -6 -11   0 107.075  10.107   1
  -6 -11   0 93.1106 14.5007   5
   6  11   0 100.932  15.586   1
   6  11   0 96.6318  8.5200   6
  -7 -11   0 153.208  17.890   5
  -7 -11   0 131.101  13.144   1
   7  11   0 120.927  13.834   6
   7  11   0 145.424  15.456   1
  -8 -11   0 92.1302 15.3392   5
  -8 -11   0 89.9363 15.2782   1
   8  11   0 96.9481 14.7592   1
   8  11   0 80.6122 11.7561   6
  -9 -11   0 61.6405 12.3382   1
  -9 -11   0 61.6679 11.8788   5
   9  11   0 67.1084 10.5508   1
 -10 -11   0 245.947  27.507   1
 -10 -11   0 293.587  31.358   5
  10  11   0 256.991  22.483   1
 -11 -11   0  3.8235 13.2990   5
 -11 -11   0 -7.8633  8.5478   1
  11  11   0 6.96896 8.82615   1
  16 -12   0 15.5737  9.5165   6
  16 -12   0  5.0023 10.6461   1
 -16  12   0 -3.1769 11.7926   1
 -16  12   0  9.1563 10.8101   8
  15 -12   0 81.8911 13.7298   1
  15 -12   0 106.447  14.364   6
 -15  12   0 80.6419 13.2550   1
 -15  12   0 66.7481 13.6245   8
  14 -12   0 514.743  47.037   6
  14 -12   0 566.930  43.882   1
  14 -12   0 454.284  46.876   3
 -14  12   0 556.721  39.576   8
 -14  12   0 522.958  39.171   1
  13 -12   0 123.233  14.761   6
  13 -12   0 145.285  16.566   1
  13 -12   0 141.428  14.835   3
 -13  12   0 158.214  18.683   8
 -13  12   0 118.584  17.236   1
  12 -12   0 688.134  41.898   6
  12 -12   0 666.261  41.166   3
  12 -12   0 682.748  49.455   1
 -12  12   0 628.199  46.670   1
 -12  12   0 660.495  46.786   8
  11 -12   0 101.082  12.892   1
  11 -12   0 89.5571  8.2390   3
  11 -12   0 92.2358 12.8309   6
 -11  12   0 79.7256 13.8666   1
 -11  12   0 78.0734 12.1370   8
  10 -12   0 210.031  18.336   1
  10 -12   0 204.265  14.056   3
  10 -12   0 208.600  16.378   6
 -10  12   0 202.638  19.853   8
 -10  12   0 202.666  17.036   1
   9 -12   0 59.4865  7.4687   1
   9 -12   0 54.6564  7.9414   6
   9 -12   0 42.8153  7.0633   1
   9 -12   0 51.1202  5.2353   3
  -9  12   0 75.8508  9.6617   8
  -9  12   0 53.7480  6.3824   1
   8 -12   0 98.2775  9.7718   6
   8 -12   0 108.961   9.645   1
   8 -12   0 94.8506  9.0097   1
   8 -12   0 95.5356  7.4960   3
  -8  12   0 98.6955 10.9969   8
  -8  12   0 82.1104  8.9387   6
  -8  12   0 87.8055  9.8538   1
   7 -12   0 6.55396 2.85922   3
   7 -12   0 10.3996  5.8302   1
   7 -12   0 13.4778  5.0232   6
   7 -12   0 6.60564 3.68020   1
  -7  12   0 7.42920 4.38146   2
  -7  12   0 11.9969  4.2467   8
  -7  12   0 6.13096 4.81312   6
  -7  12   0 7.41213 5.35920   1
   6 -12   0 682.290  32.968   1
   6 -12   0 722.084  35.744   1
   6 -12   0 711.547  31.788   6
  -6  12   0 667.173  27.629   7
  -6  12   0 636.805  28.439   2
  -6  12   0 695.549  35.405   1
  -6  12   0 627.063  30.799   6
  -6  12   0 653.554  29.464   8
   5 -12   0 1252.33   58.70   1
   5 -12   0 1274.06   53.06   1
   5 -12   0 1236.87   69.08   7
  -5  12   0 1305.51   75.51   5
  -5  12   0 1220.39   44.46   7
  -5  12   0 1230.75   80.76   1
  -5  12   0 1251.97   56.66   3
  -5  12   0 1226.47   59.79   6
  -5  12   0 1255.82   42.38   8
  -5  12   0 1281.60   49.41   2
  -5  12   0 1283.90   45.45   1
   4 -12   0 154.876  11.820   7
   4 -12   0 179.956  13.774   1
   4 -12   0 198.319  12.579   1
   4 -12   0 205.188  13.871   5
  -4  12   0 179.090  13.444   6
  -4  12   0 187.332   9.319   1
  -4  12   0 166.614  10.973   8
  -4  12   0 199.713  11.494   1
  -4  12   0 188.779  11.453   7
  -4  12   0 175.717   8.823   3
  -4  12   0 167.165  15.900   5
   3 -12   0 191.704  14.205   7
   3 -12   0 187.255  13.219   5
   3 -12   0 184.261  10.599   1
   3 -12   0 209.938   9.556   1
  -3  12   0 209.552  11.764   5
  -3  12   0 190.988  10.642   7
  -3  12   0 176.829   6.585   6
  -3  12   0 188.499  11.498   1
  -3  12   0 198.504  15.424   1
  -3  12   0 213.051  10.885   3
   2 -12   0 871.659  27.861   1
   2 -12   0 839.302  44.755   4
   2 -12   0 857.874  58.527   7
   2 -12   0 871.321  36.995   1
   2 -12   0 825.475  27.061   5
  -2  12   0 929.206  34.898   1
  -2  12   0 811.237  67.762   5
  -2  12   0 831.083  43.639   3
  -2  12   0 849.675  54.892   1
  -2  12   0 900.758  30.886   7
   1 -12   0 5.49803 6.41266   4
   1 -12   0 -0.6639  4.1517   5
   1 -12   0 11.0604  4.5102   1
   1 -12   0 -3.4822  4.0084   1
  -1  12   0 2.94545 3.77972   1
  -1  12   0 11.0939  5.2166   7
  -1  12   0 0.70882 3.16881   5
   0 -12   0 43.2135  6.3459   4
   0 -12   0 41.8445  5.6854   1
   0 -12   0 56.2531  7.6824   1
   0 -12   0 62.8058  8.1321   5
   0  12   0 59.6862  8.7356   7
   0  12   0 51.1223  7.6022   1
  -1 -12   0 0.29271 3.46937   5
  -1 -12   0 3.48915 2.91025   4
  -1 -12   0 -1.7674  3.3437   1
  -1 -12   0 0.04929 3.27745   1
   1  12   0 7.64853 3.91365   1
   1  12   0 5.17156 4.51347   7
  -2 -12   0 93.2947  9.4674   1
  -2 -12   0 98.7118 14.1019   5
  -2 -12   0 92.6686  6.0072   6
  -2 -12   0 79.1447  8.6541   4
  -2 -12   0 79.9969  8.8098   1
   2  12   0 103.802   8.613   1
   2  12   0 79.6033  9.4702   7
  -3 -12   0 2406.20  144.11   1
  -3 -12   0 2541.49  129.75   6
  -3 -12   0 2217.48  156.85   4
  -3 -12   0 2499.19  124.29   5
  -3 -12   0 2332.93  107.25   1
   3  12   0 2413.03  124.45   7
   3  12   0 2452.47  113.27   1
  -4 -12   0 249.990  16.511   1
  -4 -12   0 243.602  22.909   1
  -4 -12   0 236.498  22.742   6
  -4 -12   0 230.964  19.784   5
   4  12   0 246.440  16.015   1
   4  12   0 265.435  21.669   7
  -5 -12   0 -5.1692  6.0177   1
  -5 -12   0 3.07102 3.63646   6
  -5 -12   0 -5.4686  8.9900   5
   5  12   0 -10.748   5.297   7
   5  12   0 -7.7083  5.7839   1
  -6 -12   0 9.76682 5.55798   1
  -6 -12   0 6.93016 5.83115   5
   6  12   0 -0.3721  8.7852   7
   6  12   0 6.29080 6.23399   1
  -7 -12   0 59.1052 10.3203   1
  -7 -12   0 72.1611 12.7757   5
   7  12   0 62.6339 10.6474   1
   7  12   0 84.6866 12.2189   7
  -8 -12   0 351.869  34.461   5
   8  12   0 408.937  34.821   1
  -9 -12   0 -5.8512  8.2985   5
  -9 -12   0 -7.7759  7.4450   1
   9  12   0 0.43959 6.63449   1
 -10 -12   0 126.597  21.986   1
 -10 -12   0 135.131  18.139   5
  10  12   0 106.455  18.266   1
  16 -13   0 14.5262 12.3064   1
 -16  13   0 -5.6706  7.6527   8
 -16  13   0 4.72911 8.81020   1
  15 -13   0 86.0119 12.4774   1
 -15  13   0 48.1050 13.2193   8
 -15  13   0 52.1238 12.3263   1
  14 -13   0 107.424  12.179   6
  14 -13   0 120.559  20.411   1
 -14  13   0 154.201  17.527   1
 -14  13   0 137.846  16.565   8
  13 -13   0 296.482  35.072   3
  13 -13   0 297.017  26.032   1
  13 -13   0 267.505  21.548   6
 -13  13   0 329.602  27.381   1
 -13  13   0 306.814  34.069   8
  12 -13   0 1107.72   82.87   3
  12 -13   0 1050.56   69.47   6
  12 -13   0 1123.61   84.50   1
 -12  13   0 1102.88   77.83   8
 -12  13   0 1060.70   75.03   1
  11 -13   0 9.74790 5.07637   3
  11 -13   0 10.3505  7.4599   6
 -11  13   0 20.5847 11.1556   8
  10 -13   0 825.244  48.418   3
  10 -13   0 771.486  45.016   1
  10 -13   0 791.309  54.500   6
 -10  13   0 783.540  50.551   1
 -10  13   0 847.444  53.909   8
   9 -13   0 161.839   9.255   3
   9 -13   0 117.114  12.779   1
   9 -13   0 146.265  16.449   1
   9 -13   0 142.091  10.577   6
  -9  13   0 153.700  15.985   8
  -9  13   0 151.087  14.079   1
   8 -13   0 563.340  40.529   3
   8 -13   0 582.518  34.073   6
   8 -13   0 548.901  43.622   1
   8 -13   0 652.668  31.199   1
  -8  13   0 573.047  26.494   8
  -8  13   0 514.584  36.399   6
  -8  13   0 615.780  35.743   1
   7 -13   0 63.1122  6.6110   6
   7 -13   0 89.5492 12.2484   1
   7 -13   0 83.8552 11.3149   1
  -7  13   0 50.7869 10.1124   8
  -7  13   0 54.0126  6.0215   6
  -7  13   0 59.4622  7.2144   2
  -7  13   0 56.5276  8.3907   1
   6 -13   0 88.8863  9.1219   1
   6 -13   0 75.2847  8.4620   1
  -6  13   0 90.9947  9.6374   8
  -6  13   0 92.0550  7.2433   3
  -6  13   0 94.1735  8.2071   2
  -6  13   0 94.7887  8.6644   1
  -6  13   0 96.1193  8.6485   7
  -6  13   0 100.307   7.238   6
   5 -13   0 328.422  18.409   1
   5 -13   0 302.298  17.449   1
  -5  13   0 308.411  20.920   7
  -5  13   0 296.706  19.923   6
  -5  13   0 291.752  17.777   3
  -5  13   0 283.193  16.077   1
  -5  13   0 337.024  19.435   8
   4 -13   0 25.7520  5.3147   1
   4 -13   0 20.6430  4.9167   1
   4 -13   0 11.6942  6.5824   5
  -4  13   0 13.0980  4.8254   8
  -4  13   0 10.6489  6.1420   7
  -4  13   0 23.2709  4.4948   3
  -4  13   0 13.6341  2.5428   6
   3 -13   0 1379.86   52.00   1
   3 -13   0 1337.44   70.40   5
   3 -13   0 1318.75   56.70   1
  -3  13   0 1323.00   70.18   3
  -3  13   0 1165.64   41.20   6
  -3  13   0 1368.60   46.62   7
  -3  13   0 1336.54   48.19   1
   2 -13   0 525.851  26.234   5
   2 -13   0 555.386  22.679   1
   2 -13   0 557.328  23.946   1
  -2  13   0 545.942  25.026   1
  -2  13   0 565.882  29.541   7
  -2  13   0 534.712  31.515   3
   1 -13   0 26.7393  5.1595   1
   1 -13   0 16.1935  4.5375   1
   1 -13   0 15.8706  6.6791   5
  -1  13   0 15.7843  3.9620   1
  -1  13   0 8.23951 4.31260   7
   0 -13   0 48.4669  6.2053   1
   0 -13   0 54.0034  8.1535   5
   0 -13   0 42.7272  6.7227   1
   0  13   0 63.6260  9.3137   7
   0  13   0 53.5455  6.7536   1
  -1 -13   0 531.137  30.993   1
  -1 -13   0 487.398  33.174   5
  -1 -13   0 520.494  34.581   1
   1  13   0 515.574  25.243   1
   1  13   0 538.271  28.113   7
  -2 -13   0 349.251  26.511   1
  -2 -13   0 357.212  17.822   6
  -2 -13   0 360.508  22.491   1
  -2 -13   0 335.996  21.555   5
   2  13   0 344.489  20.223   7
   2  13   0 348.953  25.144   1
  -3 -13   0 69.9056  8.3471   1
  -3 -13   0 51.1245 10.4597   5
  -3 -13   0 64.3216  5.8443   6
  -3 -13   0 70.4538  8.5855   1
   3  13   0 78.6973  9.3471   7
   3  13   0 73.6874  9.9547   1
  -4 -13   0 47.3524  5.0196   6
  -4 -13   0 48.7808  9.0606   1
  -4 -13   0 22.9283  8.0304   1
  -4 -13   0 37.0024 11.1330   5
   4  13   0 40.0530  8.7101   7
   4  13   0 51.1643  8.6364   1
  -5 -13   0 1215.08   64.59   1
  -5 -13   0 1124.82   90.04   5
   5  13   0 1129.90   61.58   1
   5  13   0 1211.84   67.67   7
  -6 -13   0 74.6490 14.3860   5
  -6 -13   0 48.6545  8.6503   1
   6  13   0 61.7604 12.1281   7
   6  13   0 54.8605  9.0042   1
  -7 -13   0  2.1271 11.8436   5
  -7 -13   0 10.8850  6.3534   1
   7  13   0 12.3133  7.7885   1
   7  13   0 13.5166 10.9078   7
  -8 -13   0 3.72164 6.30835   1
  -8 -13   0 -5.8078  9.3875   5
   8  13   0 1.51021 5.98786   1
   8  13   0 4.77942 8.98594   7
  -9 -13   0 26.0643 13.8088   5
  -9 -13   0 17.3697 11.8379   1
   9  13   0 18.2207 12.3199   1
   9  13   0 31.8108 12.8503   7
 -10 -13   0 -6.6141  9.1086   5
 -10 -13   0 17.9582 14.2365   1
  10  13   0  5.5643 10.2450   7
  16 -14   0 124.346  16.291   1
 -16  14   0 95.9930 17.3517   8
 -16  14   0 88.8639 18.6975   1
  15 -14   0 10.5620  7.7544   1
 -15  14   0 22.5935 10.3639   8
 -15  14   0 9.33828 8.47149   1
  14 -14   0 79.4099 11.6064   6
  14 -14   0 91.3591 16.9340   1
 -14  14   0 40.9421 12.3233   1
 -14  14   0 64.1236 13.3444   8
  13 -14   0 462.450  45.940   1
  13 -14   0 486.039  42.684   6
 -13  14   0 420.177  40.618   1
 -13  14   0 423.619  32.044   8
  12 -14   0 3.90488 4.21559   3
  12 -14   0 0.89983 4.69508   6
  12 -14   0 -2.8991  8.2628   1
 -12  14   0 13.6107 10.2344   1
 -12  14   0 2.39987 4.84805   8
  11 -14   0 11.4482  7.0993   6
  11 -14   0 19.0582  4.8046   3
  11 -14   0 14.1418  9.2861   1
 -11  14   0 9.06266 9.01288   1
 -11  14   0 16.9933  8.5803   8
  10 -14   0 26.3735  5.9248   6
  10 -14   0 28.1846  7.9287   1
 -10  14   0 31.9895  7.7126   1
 -10  14   0 13.7891  9.0501   8
   9 -14   0 181.591  17.084   6
   9 -14   0 177.683  15.082   1
   9 -14   0 165.427  18.915   1
   9 -14   0 169.712  11.985   3
  -9  14   0 212.557  17.629   8
  -9  14   0 178.640  15.187   1
   8 -14   0 13.7551  6.3414   1
   8 -14   0 5.70335 4.75271   1
  -8  14   0 16.9326  4.3477   2
  -8  14   0 20.6355  6.5362   8
  -8  14   0 5.66584 3.29678   6
  -8  14   0 10.7269  5.1897   1
   7 -14   0 29.6548  5.6827   1
   7 -14   0 22.2823  6.1244   1
  -7  14   0 18.4527  5.0947   1
  -7  14   0 7.83562 4.36782   6
  -7  14   0 16.9933  5.2779   2
  -7  14   0 15.8484  5.4129   8
   6 -14   0 1067.38   50.11   1
   6 -14   0 1128.51   67.58   1
  -6  14   0 982.785  50.989   1
  -6  14   0 1002.71   36.73   8
  -6  14   0 908.226  90.571   6
  -6  14   0 1027.89   54.14   2
  -6  14   0 952.757  64.120   3
  -6  14   0 1059.73   52.43   7
   5 -14   0 152.641  16.057   1
   5 -14   0 147.430  11.371   1
  -5  14   0 164.275  13.362   6
  -5  14   0 183.555  11.802   3
  -5  14   0 190.003  11.633   1
  -5  14   0 148.655  11.938   8
  -5  14   0 172.650  12.205   7
   4 -14   0 71.4698  9.2859   5
   4 -14   0 53.5488  6.3755   1
   4 -14   0 38.7519  7.6029   1
  -4  14   0 42.6523  3.6377   6
  -4  14   0 53.6961  6.4881   3
  -4  14   0 40.1087  7.1182   1
  -4  14   0 57.9489  9.8071   7
   3 -14   0 141.913  11.348   1
   3 -14   0 125.562  10.922   1
   3 -14   0 108.783  10.878   5
  -3  14   0 105.578  12.098   3
  -3  14   0 117.813  11.182   1
  -3  14   0 118.079   9.462   7
   2 -14   0 321.778  16.245   1
   2 -14   0 365.286  21.042   5
   2 -14   0 369.104  24.323   1
  -2  14   0 368.271  20.654   1
  -2  14   0 348.924  20.453   7
  -2  14   0 316.899  25.969   3
   1 -14   0 16.8064  5.5977   1
   1 -14   0 15.5810  5.6801   1
   1 -14   0 9.32235 5.45238   5
  -1  14   0 14.1069  7.0106   7
  -1  14   0 10.2077  5.5317   1
   0 -14   0 805.514  49.038   1
   0 -14   0 853.417  41.581   5
   0 -14   0 837.306  49.398   1
   0  14   0 855.137  33.175   7
   0  14   0 829.927  33.633   1
  -1 -14   0 36.8893  7.1776   1
  -1 -14   0 29.7415 28.9688   1
  -1 -14   0 19.1172  6.6099   5
   1  14   0 21.5928  7.2713   7
   1  14   0 30.9562  6.9789   1
  -2 -14   0 306.119  21.317   1
  -2 -14   0 271.549  21.349   1
  -2 -14   0 301.245  24.466   5
   2  14   0 266.612  18.253   1
   2  14   0 313.092  26.451   7
  -3 -14   0 35.1365  3.7997   6
  -3 -14   0 26.0135  9.6056   5
  -3 -14   0 17.8821  7.0795   1
  -3 -14   0 43.2053  8.1218   1
   3  14   0 26.6031  7.8763   1
   3  14   0 32.1061 11.3105   7
  -4 -14   0 327.099  24.255   1
  -4 -14   0 370.673  29.501   5
   4  14   0 349.820  33.011   1
   4  14   0 384.469  33.837   7
  -5 -14   0 54.3112 16.1592   5
  -5 -14   0 52.3133  9.8053   1
   5  14   0 38.0985  9.1110   7
   5  14   0 39.4803  9.0401   1
  -6 -14   0 -6.6450 12.2956   5
  -6 -14   0 20.8552  7.0230   1
   6  14   0 13.5431  8.2480   1
   6  14   0 0.77557 7.22368   7
  -7 -14   0 485.965  49.973   5
  -7 -14   0 449.161  35.774   1
   7  14   0 407.072  40.540   1
   7  14   0 395.394  38.565   7
  -8 -14   0 -8.8555  6.9226   1
  -8 -14   0 -7.4806 12.7763   5
   8  14   0 11.3512  9.0479   1
   8  14   0 -6.1090 11.7656   7
  -9 -14   0 42.8830 12.3742   1
  -9 -14   0 50.4847 11.6790   5
   9  14   0 37.0129 10.9923   7
  16 -15   0 42.8347 13.6419   1
 -16  15   0 21.5060  8.8206   8
 -16  15   0 39.6127 15.3424   1
  15 -15   0 139.555  19.095   1
 -15  15   0 117.216  15.248   1
 -15  15   0 172.953  23.567   8
  14 -15   0 4.99001 8.96313   1
 -14  15   0 17.8189 14.0732   8
 -14  15   0 32.3637 12.5091   1
  13 -15   0 129.625  14.899   1
 -13  15   0 128.865  17.954   1
 -13  15   0 131.919  18.106   8
  12 -15   0 11.4954  6.5167   6
  12 -15   0 13.0969  8.9224   1
 -12  15   0 16.9948  9.6104   8
 -12  15   0 21.8652  9.2728   1
  11 -15   0 1455.16  106.31   6
  11 -15   0 1321.29  134.92   3
  11 -15   0 1464.99   86.86   1
 -11  15   0 1398.00   79.96   8
 -11  15   0 1416.29   90.89   1
  10 -15   0 61.4471  8.9949   1
  10 -15   0 48.1440  5.9261   3
 -10  15   0 70.0753  8.7264   8
 -10  15   0 62.0309  9.5889   1
   9 -15   0 25.2470  8.5321   1
   9 -15   0 30.2565  8.1354   1
  -9  15   0 36.6282 10.8332   8
  -9  15   0 14.7830  7.0209   1
   8 -15   0 21.6611  5.6238   1
   8 -15   0 11.1405  4.0632   1
  -8  15   0 16.8980  6.1013   1
  -8  15   0 19.5693  5.5090   2
  -8  15   0 17.8315  5.3452   6
  -8  15   0 27.4582  8.2186   8
   7 -15   0 82.2856  9.9854   1
   7 -15   0 63.3918  8.9609   1
  -7  15   0 59.7439  9.3216   7
  -7  15   0 64.0905 11.0569   1
  -7  15   0 77.0127  8.7778   2
  -7  15   0 81.4347 10.3110   8
  -7  15   0 56.7032  7.4678   6
   6 -15   0 333.282  63.129   1
   6 -15   0 364.033  28.325   1
  -6  15   0 366.863  25.111   7
  -6  15   0 326.529  23.671   3
  -6  15   0 393.109  21.672   8
  -6  15   0 273.093  20.709   1
  -6  15   0 315.756  31.012   6
  -6  15   0 358.916  20.450   2
   5 -15   0 2.42349 4.90378   1
   5 -15   0 13.0855  5.6463   1
  -5  15   0 1.15753 2.65347   6
  -5  15   0 2.84377 3.09254   3
  -5  15   0 -2.3376  7.7018   7
  -5  15   0 0.31417 4.85487   1
  -5  15   0 9.08188 5.27145   8
   4 -15   0 267.088  20.280   5
   4 -15   0 276.187  19.906   1
   4 -15   0 254.228  12.900   1
  -4  15   0 247.418  14.752   6
  -4  15   0 256.699  22.659   3
  -4  15   0 262.168  18.704   7
  -4  15   0 231.314  15.407   1
   3 -15   0 660.747  49.438   1
   3 -15   0 617.035  36.674   1
   3 -15   0 641.636  29.414   5
  -3  15   0 622.068  26.088   1
  -3  15   0 639.284  39.745   7
  -3  15   0 585.608  55.086   3
   2 -15   0 1128.61   56.87   1
   2 -15   0 1132.08   63.34   1
   2 -15   0 1137.30   64.31   5
  -2  15   0 1076.74   64.11   3
  -2  15   0 1216.26   57.91   1
  -2  15   0 1179.33   54.62   7
   1 -15   0 387.389  23.171   5
   1 -15   0 346.925  24.921   1
   1 -15   0 369.482  27.741   1
  -1  15   0 352.943  18.924   7
  -1  15   0 377.891  21.515   1
   0 -15   0 581.911  37.670   5
   0 -15   0 568.682  34.202   1
   0 -15   0 535.701  81.601   1
   0  15   0 544.116  25.710   7
   0  15   0 553.326  30.209   1
  -1 -15   0 10.0603  4.3578   1
  -1 -15   0 15.6073  7.3185   5
  -1 -15   0 4.98955 4.65810   1
   1  15   0 16.6710  6.8082   7
   1  15   0 0.37143 4.30303   1
  -2 -15   0 58.7114  8.8742   1
  -2 -15   0 69.3533  8.6658   1
  -2 -15   0 84.3455 15.4028   5
   2  15   0 88.5244 13.9166   7
   2  15   0 61.6370  9.0653   1
  -3 -15   0 153.603  17.808   5
  -3 -15   0 129.060  14.979   1
   3  15   0 164.744  19.046   1
   3  15   0 151.229  18.234   7
  -4 -15   0 1072.50   83.39   1
  -4 -15   0 1144.07   80.14   5
   4  15   0 1080.73   82.52   1
   4  15   0 1181.12   75.98   7
  -5 -15   0 56.6316 10.6948   5
  -5 -15   0 74.6430 10.5916   1
   5  15   0 53.7728 11.4599   7
   5  15   0 56.9230 11.1613   1
  -6 -15   0 368.224  26.271   1
  -6 -15   0 377.489  30.989   5
   6  15   0 348.593  31.337   1
   6  15   0 362.703  26.000   7
  -7 -15   0 35.5437 11.0370   1
  -7 -15   0 19.6801 11.5507   5
   7  15   0 27.8465 12.8180   7
   7  15   0 31.8640 11.2534   1
  -8 -15   0 8.62689 8.40602   1
  -8 -15   0 4.37140 8.02119   5
   8  15   0 -1.3170  7.8753   7
  15 -16   0 97.5126 14.0504   1
 -15  16   0 116.740  22.297   8
 -15  16   0 91.9719 15.9766   1
  14 -16   0 210.198  23.019   1
 -14  16   0 156.688  17.375   8
 -14  16   0 191.008  27.323   1
  13 -16   0 0.97880 6.18959   1
 -13  16   0 -9.8660  7.8558   1
 -13  16   0 18.7020 11.0883   8
  12 -16   0 58.8222 12.6227   1
 -12  16   0 64.3512 13.4001   1
 -12  16   0 68.2696 13.6715   8
  11 -16   0 22.8044  9.4204   1
 -11  16   0 19.2042  9.4184   1
  10 -16   0 3.55943 5.06975   1
 -10  16   0 -0.4889  6.1012   8
 -10  16   0 5.84521 5.97056   1
   9 -16   0 454.748  28.375   1
  -9  16   0 502.205  42.641   1
  -9  16   0 487.359  41.796   2
  -9  16   0 506.700  34.156   8
   8 -16   0 234.365  18.463   1
   8 -16   0 207.166  21.432   1
  -8  16   0 219.882  18.600   1
  -8  16   0 188.497  18.491   6
  -8  16   0 224.900  20.664   8
  -8  16   0 223.667  23.091   2
   7 -16   0 105.650  12.131   1
   7 -16   0 86.6830 11.5104   1
  -7  16   0 83.2478  8.8019   2
  -7  16   0 95.0958 14.0539   7
  -7  16   0 73.9952  9.9359   6
  -7  16   0 101.876  12.407   8
  -7  16   0 108.085  12.395   1
   6 -16   0 45.0045  8.6853   1
   6 -16   0 49.7167  8.8323   1
  -6  16   0 49.5914  8.0276   2
  -6  16   0 48.0842  9.2525   1
  -6  16   0 33.7148  4.7690   3
  -6  16   0 59.6679  9.6130   7
  -6  16   0 46.8876  6.1494   6
  -6  16   0 42.9304 10.0427   8
   5 -16   0 27.7133  6.5408   1
   5 -16   0 9.69098 4.00452   1
   5 -16   0 14.6343  7.3862   5
  -5  16   0 16.2175  6.0981   1
  -5  16   0 22.4739  7.0601   7
  -5  16   0 29.0569  8.7669   8
  -5  16   0 17.4719  3.8747   3
  -5  16   0 20.4662  3.7747   6
   4 -16   0 356.887  16.626   1
   4 -16   0 340.282  28.584   1
   4 -16   0 343.750  27.680   5
  -4  16   0 378.542  24.498   1
  -4  16   0 361.358  32.455   3
  -4  16   0 358.826  21.578   7
   3 -16   0 23.0122  7.6403   5
   3 -16   0 26.9380  6.6645   1
   3 -16   0 38.1163  6.2523   1
  -3  16   0 24.6234  5.8146   1
  -3  16   0 16.2720  8.9428   7
  -3  16   0 26.3088  6.1436   3
   2 -16   0 510.695  30.627   5
   2 -16   0 444.648  32.755   1
   2 -16   0 495.396  32.488   1
  -2  16   0 437.440  47.487   3
  -2  16   0 501.240  28.141   7
  -2  16   0 470.433  24.602   1
   1 -16   0 355.925  23.199   5
   1 -16   0 367.692  22.436   1
   1 -16   0 368.239  25.189   1
  -1  16   0 381.226  28.207   7
  -1  16   0 432.704  29.785   1
   0 -16   0 1.79970 4.57335   1
   0 -16   0 -7.4849  6.0508   5
   0 -16   0 5.85218 6.24268   1
   0  16   0 0.21125 7.31044   7
   0  16   0 3.38829 4.11658   1
  -1 -16   0 30.4538  7.6924   5
  -1 -16   0 24.5847  8.1099   1
  -1 -16   0 15.3887  8.5802   1
   1  16   0 32.6818  8.5768   1
   1  16   0 24.0548  6.2272   7
  -2 -16   0 -3.6373  6.6756   1
  -2 -16   0 7.45506 6.54986   5
   2  16   0 4.26842 4.96983   1
   2  16   0 7.51409 6.06327   7
  -3 -16   0 -3.2308  7.0244   1
  -3 -16   0 12.3324  7.1131   5
   3  16   0 5.13883 7.93551   1
   3  16   0 15.9640  7.5002   7
  -4 -16   0 194.279  21.653   5
  -4 -16   0 206.849  18.952   1
   4  16   0 216.208  20.977   7
   4  16   0 183.410  19.698   1
  -5 -16   0 56.2232 13.6785   5
  -5 -16   0 49.5897  9.2846   1
   5  16   0 22.6740 10.2474   1
   5  16   0 29.1208  8.8766   7
  -6 -16   0  7.5305 10.6645   1
  -6 -16   0  2.8926 12.2584   5
   6  16   0  8.9445 14.8332   1
   6  16   0 20.0687  9.1119   7
  -7 -16   0 23.1766 12.0789   1
  -7 -16   0 39.0990 14.4050   5
   7  16   0 32.8373 12.3776   7
  -8 -16   0 89.9330 13.3564   1
  -8 -16   0 95.9472 18.0486   5
   8  16   0 68.4801 16.5082   7
  15 -17   0 35.6804 11.5243   1
 -15  17   0 67.0544 15.3951   8
  14 -17   0 59.7900 12.8330   1
 -14  17   0 63.4357 11.6207   1
 -14  17   0 42.9557 10.9371   8
  13 -17   0 89.2703 14.7738   1
 -13  17   0 100.236  16.359   1
 -13  17   0 96.5719 15.5604   8
  12 -17   0 178.810  20.533   1
 -12  17   0 156.523  21.861   8
 -12  17   0 116.008  14.130   1
  11 -17   0 11.4713  8.4709   1
 -11  17   0 7.83753 7.69671   8
 -11  17   0 0.44204 8.11060   1
  10 -17   0 16.1107  6.5036   1
 -10  17   0 27.4899 11.3051   8
 -10  17   0 12.5716  7.4917   1
   9 -17   0 92.8188 10.8822   1
  -9  17   0 90.3494 11.1027   2
  -9  17   0 70.6138 11.2922   8
  -9  17   0 82.0431  9.9888   1
   8 -17   0 45.0914 10.8144   1
   8 -17   0 67.6236  9.2098   1
  -8  17   0 71.7899 10.9248   8
  -8  17   0 55.9431  9.0414   1
  -8  17   0 52.0387  8.5864   2
   7 -17   0 567.195  62.739   1
   7 -17   0 723.435  65.545   1
  -7  17   0 621.370  42.165   7
  -7  17   0 671.943  50.136   1
  -7  17   0 625.948  48.925   2
  -7  17   0 651.221  32.885   8
   6 -17   0 60.6337  8.2060   1
   6 -17   0 73.2849  8.5325   1
  -6  17   0 68.3243  8.3220   2
  -6  17   0 76.1427 10.3522   1
  -6  17   0 76.9181 10.1977   8
  -6  17   0 63.4770  7.8685   7
   5 -17   0 52.4516 11.6331   5
   5 -17   0 54.4999  9.3474   1
   5 -17   0 38.0767  8.3134   1
  -5  17   0 54.0390 10.9045   8
  -5  17   0 32.0567  5.5647   3
  -5  17   0 45.6139  9.4019   1
  -5  17   0 39.4810  8.9286   7
   4 -17   0 273.586  28.607   1
   4 -17   0 305.953  20.085   1
   4 -17   0 272.290  17.763   5
  -4  17   0 251.725  21.857   1
  -4  17   0 238.253  25.683   3
  -4  17   0 275.397  20.768   7
   3 -17   0 12.4765  4.7121   1
   3 -17   0 18.8222  8.8049   5
   3 -17   0 12.1621  6.4835   1
  -3  17   0 19.3929  9.1922   7
  -3  17   0 11.0322  3.9844   3
  -3  17   0 12.2338  4.9069   1
   2 -17   0 11.3729  5.7735   1
   2 -17   0 4.11409 6.15309   5
   2 -17   0 -2.0612  6.2962   1
  -2  17   0 7.80307 8.09986   7
  -2  17   0 6.83346 6.66235   1
   1 -17   0 194.284  14.095   1
   1 -17   0 151.656  13.840   1
   1 -17   0 174.010  20.795   5
  -1  17   0 167.970  15.085   7
  -1  17   0 158.719  15.112   1
   0 -17   0 19.9091  5.5476   1
   0 -17   0 11.2731  8.2703   5
   0  17   0 14.4428  8.8018   7
   0  17   0 15.3908  5.0642   1
  -1 -17   0 921.001  41.165   1
  -1 -17   0 829.237  61.163   5
   1  17   0 751.419  54.933   1
   1  17   0 833.185  57.417   7
  -2 -17   0 105.735  10.235   1
  -2 -17   0 113.629  15.945   5
   2  17   0 96.7257 11.2067   1
   2  17   0 98.5935 11.5960   7
  -3 -17   0 50.6444  9.3617   5
  -3 -17   0 42.6869  9.6593   1
   3  17   0 45.7749  9.9555   1
   3  17   0 47.8554  9.7146   7
  -4 -17   0  8.1594 11.7391   5
  -4 -17   0 9.53228 6.16042   1
   4  17   0  2.5788 10.9473   7
   4  17   0 -5.7166  6.8007   1
  -5 -17   0 199.384  20.566   1
  -5 -17   0 174.736  24.571   5
   5  17   0 203.700  22.709   7
  -6 -17   0 133.643  21.494   5
  -6 -17   0 148.250  19.267   1
   6  17   0 153.842  19.031   7
  -7 -17   0 -0.8276  7.3893   1
  -7 -17   0 22.7669 10.2807   5
   7  17   0  2.0155 14.5208   7
  15 -18   0 77.7735 15.4018   1
 -15  18   0 57.1204 15.1606   8
  14 -18   0 230.363  32.409   1
 -14  18   0 256.435  33.380   8
  13 -18   0 38.9238 10.6486   1
 -13  18   0 68.1645 11.5524   8
  12 -18   0 9.65476 8.74427   1
 -12  18   0 -1.9963  6.7979   8
 -12  18   0 15.6492  8.8876   1
  11 -18   0 5.07066 7.03905   1
 -11  18   0 0.79428 7.01993   8
  10 -18   0 687.576  48.606   1
 -10  18   0 718.053  50.472   8
 -10  18   0 681.888  41.014   1
   9 -18   0 50.9421 10.1723   1
  -9  18   0 53.5039  7.3827   1
  -9  18   0 54.6445 10.6194   8
  -9  18   0 47.8526  8.8886   2
   8 -18   0 313.675  25.585   1
  -8  18   0 317.707  35.328   2
  -8  18   0 334.236  30.199   8
  -8  18   0 297.212  33.584   1
   7 -18   0 24.9510  7.9453   1
  -7  18   0 38.3610  7.8321   8
  -7  18   0 39.9379 10.4321   7
  -7  18   0 24.2386  7.7909   1
  -7  18   0 45.2813  9.3331   2
   6 -18   0 19.6320  7.8479   1
  -6  18   0 19.6015 10.0737   7
  -6  18   0 26.4126 10.4679   8
  -6  18   0 31.2523  5.3965   2
  -6  18   0 24.3846  6.5965   1
   5 -18   0 646.686  57.474   1
   5 -18   0 704.908  40.601   5
   5 -18   0 581.296  56.159   1
  -5  18   0 648.974  59.521   1
  -5  18   0 613.478  48.437   7
  -5  18   0 669.874  39.407   8
   4 -18   0 -1.6437  6.1445   5
   4 -18   0  5.3431 11.2393   1
   4 -18   0 3.68486 6.11381   1
  -4  18   0 -0.3433  4.8727   3
  -4  18   0 8.95614 6.53166   7
  -4  18   0 -6.2593  5.6579   1
   3 -18   0 116.235  15.859   5
   3 -18   0 121.932  13.134   1
  -3  18   0 106.025  15.138   7
  -3  18   0 119.595  10.950   1
   2 -18   0 861.475  64.072   1
   2 -18   0 864.304  53.693   5
  -2  18   0 865.136  60.418   7
  -2  18   0 767.597  56.711   1
   1 -18   0 321.932  20.772   1
   1 -18   0 288.286  26.078   5
  -1  18   0 369.251  35.571   7
  -1  18   0 276.504  25.793   1
   0 -18   0 1.18165 4.55835   1
   0 -18   0 4.76947 9.85229   5
   0  18   0 7.27665 4.50193   1
   0  18   0 4.87685 8.87063   7
  -1 -18   0 28.5120  8.5087   5
  -1 -18   0 26.9717  5.4914   1
   1  18   0 18.9541  8.4443   7
   1  18   0 37.2078  8.3875   1
  -2 -18   0 10.6393  8.3538   5
  -2 -18   0 25.3717  6.0078   1
   2  18   0 11.3360  8.5717   7
   2  18   0 10.6566  6.6144   1
  -3 -18   0 142.735  13.995   1
  -3 -18   0 118.886  18.693   5
   3  18   0 131.385  18.682   7
  -4 -18   0 31.6104 13.2596   5
  -4 -18   0  9.3444 10.4906   1
   4  18   0 19.5271 10.3300   7
  -5 -18   0 -0.0243 12.5696   5
  -5 -18   0 22.8271  7.9928   1
   5  18   0 40.9045 13.2922   7
  -6 -18   0 6.68276 8.17828   1
  -6 -18   0 24.8048 12.5104   5
   6  18   0 23.3826 13.6075   7
  14 -19   0 88.7005 11.0803   1
 -14  19   0 89.8343 16.8538   8
  13 -19   0 34.9599 12.8764   1
 -13  19   0 29.6020  9.5601   8
  12 -19   0 80.4425 12.8017   1
 -12  19   0 75.3625 14.3271   8
  11 -19   0 10.8858  7.8552   1
 -11  19   0 12.1768  9.4282   1
 -11  19   0 5.82776 7.83513   8
  10 -19   0 326.392  27.418   1
 -10  19   0 306.882  30.375   8
 -10  19   0 258.138  23.686   1
   9 -19   0 186.041  16.824   1
  -9  19   0 148.378  14.438   2
  -9  19   0 146.171  19.116   8
  -9  19   0 133.453  15.960   1
   8 -19   0 79.0639 12.1856   1
  -8  19   0 65.8248 11.3480   7
  -8  19   0 52.7816 10.0917   1
  -8  19   0 84.0554 13.5561   8
  -8  19   0 75.2692  8.3732   2
   7 -19   0 462.154  37.299   1
  -7  19   0 397.643  29.690   8
  -7  19   0 419.360  37.640   1
  -7  19   0 415.464  30.404   7
  -7  19   0 423.394  32.153   2
   6 -19   0 149.464  16.451   1
  -6  19   0 164.498  15.491   8
  -6  19   0 117.300  14.915   1
  -6  19   0 176.102  16.055   7
   5 -19   0 11.6658  4.7188   1
   5 -19   0 -6.0002  8.2423   5
  -5  19   0 1.96464 5.08189   1
  -5  19   0 -3.7916  5.4045   7
  -5  19   0 11.7488  8.4727   8
   4 -19   0 38.3059  9.1284   5
  -4  19   0 48.9639 10.3059   1
   3 -19   0 -10.300   5.889   5
   3 -19   0 4.40737 4.37243   1
  -3  19   0 3.58054 7.42771   7
  -3  19   0 7.58529 4.71098   1
   2 -19   0 160.804  22.050   1
   2 -19   0 211.568  25.530   5
  -2  19   0 170.263  16.462   1
  -2  19   0 164.520  18.801   7
   1 -19   0 51.2803 11.1621   1
  -1  19   0 49.3502 10.3472   1
  -1  19   0 53.8436 12.7450   7
   0 -19   0 169.385  15.984   5
   0 -19   0 156.618  18.618   1
   0  19   0 144.807  19.558   1
   0  19   0 161.914  15.379   7
  -1 -19   0 19.7813 10.8497   5
  -1 -19   0 18.3163  6.2080   1
   1  19   0 37.0792 10.9909   7
  -2 -19   0 127.006  12.758   5
  -2 -19   0 168.395  16.897   1
   2  19   0 133.190  16.651   7
  -3 -19   0 20.5779  9.5470   1
  -3 -19   0 23.4569 13.1131   5
   3  19   0 21.7690 11.4102   7
  -4 -19   0 15.1587  7.9388   5
  -4 -19   0 12.5526  9.7144   1
   4  19   0  9.4025 10.3318   7
  -5 -19   0 138.302  19.792   1
  -5 -19   0 118.528  25.197   5
   5  19   0 150.840  22.571   7
  14 -20   0 -12.579  10.143   1
 -14  20   0 -1.8013 13.7420   8
  13 -20   0 234.495  29.231   1
 -13  20   0 291.166  33.592   8
  12 -20   0 5.26872 7.34340   1
 -12  20   0 13.4359  9.3331   8
  11 -20   0 10.7083  5.2852   1
 -11  20   0 5.38844 8.17779   8
  10 -20   0 15.8774  7.0825   1
 -10  20   0 21.2225  9.4622   8
 -10  20   0 6.29518 6.34032   2
   9 -20   0 280.551  27.604   1
  -9  20   0 267.101  27.299   8
  -9  20   0 251.931  27.426   2
   8 -20   0 177.497  22.433   1
  -8  20   0 157.561  16.815   8
  -8  20   0 175.216  20.740   7
  -8  20   0 200.819  17.204   2
   7 -20   0 575.887  41.233   1
  -7  20   0 591.628  36.496   7
  -7  20   0 533.376  47.044   8
  -7  20   0 551.904  37.919   2
  -7  20   0 476.148  48.898   1
   6 -20   0 24.7738  6.5476   1
  -6  20   0 20.4494  8.0850   1
  -6  20   0 15.4332  8.2513   7
  -6  20   0 16.2799  8.4063   8
   5 -20   0 15.4856  7.5764   5
   5 -20   0 5.13559 5.58557   1
  -5  20   0 -2.1078  5.8470   7
  -5  20   0 18.8532  6.9891   8
  -5  20   0 -3.9545  4.6049   1
   4 -20   0 271.623  28.208   5
   4 -20   0 322.088  23.052   1
  -4  20   0 273.453  23.756   7
  -4  20   0 250.319  22.855   1
   3 -20   0 212.972  25.378   5
   3 -20   0 169.381  16.263   1
  -3  20   0 150.228  14.811   7
   2 -20   0 33.0348 11.0650   5
   2 -20   0 24.5194  7.6349   1
  -2  20   0 -0.1874  9.9688   7
   1 -20   0 128.717  22.292   5
   1 -20   0 126.812  14.954   1
  -1  20   0 164.297  20.275   7
   0 -20   0 70.6240 13.8634   5
   0 -20   0 59.6329  9.3046   1
   0  20   0 65.1853 12.7467   7
  -1 -20   0 62.4414 10.5785   1
  -1 -20   0 74.1651 14.2811   5
   1  20   0 57.1687 10.5453   7
  -2 -20   0 91.2551 15.1425   1
  -2 -20   0 120.630  20.239   5
   2  20   0 129.067  17.470   7
  -3 -20   0 50.4931 11.8887   1
  -3 -20   0 30.3955 14.2776   5
   3  20   0 42.8139 14.2235   7
  -4 -20   0 40.5187  7.5711   1
  -4 -20   0 20.5661 11.9199   5
   4  20   0 71.0117 17.2281   7
  13 -21   0 60.7855 15.7797   1
 -13  21   0 96.6846 17.0285   8
  12 -21   0 31.9629 10.1240   1
 -12  21   0 28.0046 11.2981   8
  11 -21   0 307.861  31.974   1
 -11  21   0 298.860  30.737   8
  10 -21   0 17.9893  9.4195   1
 -10  21   0 10.0277  7.9523   2
 -10  21   0 -13.110   9.781   8
   9 -21   0 -2.3397  7.1596   1
  -9  21   0 5.20261 7.19207   2
  -9  21   0 9.48086 9.55237   8
   8 -21   0 57.0741 11.6102   1
  -8  21   0 50.7271 12.4311   8
  -8  21   0 68.7866 11.7063   7
  -8  21   0 63.5960 11.2712   2
   7 -21   0 145.747  15.874   1
  -7  21   0 95.3593 15.1807   2
  -7  21   0 120.424  14.903   8
  -7  21   0 144.732  21.284   7
   6 -21   0 79.5529 11.1743   1
  -6  21   0 71.7081 12.0917   7
  -6  21   0 74.2763  9.2384   8
   5 -21   0 29.9515  8.9817   5
   5 -21   0 37.3098  8.5198   1
  -5  21   0 20.5638 11.2993   7
  -5  21   0 34.3116 12.7237   8
   4 -21   0 257.294  26.485   5
   4 -21   0 252.877  22.337   1
  -4  21   0 267.393  24.760   7
   3 -21   0 8.31058 5.77451   1
   3 -21   0 19.9584 10.9639   5
  -3  21   0 26.4770 11.5919   7
   2 -21   0 51.7218 10.0770   1
   2 -21   0 52.5469 12.4094   5
  -2  21   0 65.1323 12.1778   7
   1 -21   0 -4.2538  4.4151   1
   1 -21   0  1.8138 11.2328   5
  -1  21   0  9.6607 19.2317   7
   0 -21   0 49.2314 11.4093   5
   0 -21   0 47.1024 10.2630   1
   0  21   0 27.0504  8.4194   7
  -1 -21   0 6.01835 9.27962   5
  -1 -21   0 6.68804 8.51912   1
   1  21   0 5.91749 8.71172   7
  -2 -21   0 4.48937 9.79858   1
  -2 -21   0 10.5648 11.7102   5
   2  21   0 15.4642  8.3496   7
  -3 -21   0 49.9530 10.6352   1
  -3 -21   0 46.2632 14.2742   5
   3  21   0 60.7762 15.4481   7
  12 -22   0 63.6633 14.2330   1
 -12  22   0 33.6479 17.0061   8
  11 -22   0 22.8490  9.1092   1
 -11  22   0 25.9254 11.2254   8
  10 -22   0 143.348  16.874   1
 -10  22   0 99.6784 16.7370   8
   9 -22   0 77.2432 12.4677   1
  -9  22   0 66.7425 10.7213   2
  -9  22   0 71.0492 14.9104   8
   8 -22   0 3.75830 6.83739   1
  -8  22   0 12.4876 10.7817   7
  -8  22   0 15.0724  8.2974   2
  -8  22   0 12.5269 11.1023   8
   7 -22   0 89.0823 15.5665   1
  -7  22   0 94.1481 16.9970   7
  -7  22   0 103.134  13.154   2
  -7  22   0 104.101  15.197   8
   6 -22   0 232.016  24.181   1
  -6  22   0 293.057  32.373   7
  -6  22   0 275.963  30.504   8
   5 -22   0 26.0165 12.4676   5
   5 -22   0 20.4897  8.1574   1
  -5  22   0 11.9164  9.0310   7
  -5  22   0 13.6657  8.3269   8
   4 -22   0 5.54113 4.95185   1
   4 -22   0  5.2969 12.1300   5
  -4  22   0 1.23496 8.85245   7
   3 -22   0 49.4886 11.6177   5
  -3  22   0 47.1241 11.9471   7
   2 -22   0 54.1242 14.8187   5
  -2  22   0 27.3766 11.9810   7
   1 -22   0 316.728  38.779   1
   1 -22   0 299.305  31.214   5
  -1  22   0 305.758  28.118   7
   0 -22   0 30.1947 11.1790   1
   0 -22   0 44.0528 12.5103   5
   0  22   0 44.8669 15.4437   7
  -1 -22   0 4.85937 8.90081   5
  -1 -22   0 9.94429 8.06979   1
   1  22   0  9.0093 10.1038   7
  -2 -22   0 3.04622 9.68483   1
  -2 -22   0 33.8774 16.0321   5
   2  22   0 5.34213 9.24134   7
  11 -23   0 6.35401 6.02517   1
 -11  23   0 -16.079  12.362   8
  10 -23   0 46.2598 10.2147   1
 -10  23   0 64.9342 18.0132   8
   9 -23   0 47.2267 13.3667   1
  -9  23   0 41.6020  9.4061   2
  -9  23   0 43.0214 12.4457   8
   8 -23   0 85.3574 13.0807   1
  -8  23   0 76.2868 15.4441   8
  -8  23   0 82.7786 15.8389   7
  -8  23   0 84.0972 14.5136   2
   7 -23   0 131.556  17.223   1
  -7  23   0 132.956  18.806   8
  -7  23   0 163.088  17.933   7
  -7  23   0 104.505  15.047   2
   6 -23   0 31.5600  8.3263   1
  -6  23   0  9.7301 10.5455   8
  -6  23   0 28.1704  9.5114   7
   5 -23   0 37.0180  9.8961   1
   5 -23   0 24.6186 11.8611   5
  -5  23   0 44.8029 12.6948   8
  -5  23   0 72.0567 14.7947   7
   4 -23   0 85.1860 12.3512   1
   4 -23   0 71.8974 14.6404   5
  -4  23   0 80.7998 13.3827   8
  -4  23   0 85.2507 16.3031   7
   3 -23   0 156.850  22.604   5
   3 -23   0 128.142  18.632   1
  -3  23   0 195.128  23.475   7
   2 -23   0 4.25262 5.25210   1
   2 -23   0 0.38736 9.60040   5
  -2  23   0 20.7756 14.2009   7
   1 -23   0 -3.5282  9.7501   5
   1 -23   0 -2.4653  5.0903   1
  -1  23   0 15.1795 12.1215   7
   0 -23   0 -12.196   9.517   1
   0 -23   0 -4.6750 11.3173   5
   0  23   0 10.1928 13.7565   7
  10 -24   0 89.6732 16.3861   1
 -10  24   0 79.6603 17.5128   8
   9 -24   0 145.608  21.108   1
  -9  24   0 155.384  22.262   8
   8 -24   0 10.9410  8.6324   1
  -8  24   0  9.5933 12.5854   7
  -8  24   0 -10.523   8.673   8
  -8  24   0 13.8008  8.0277   2
   7 -24   0 50.4897 10.9856   1
  -7  24   0 24.0648 11.6160   2
  -7  24   0 55.0068 16.2536   7
  -7  24   0 25.7428 13.9675   8
   6 -24   0 -3.2075  8.4464   1
  -6  24   0 1.83650 8.88158   7
  -6  24   0 7.15990 7.81872   8
   5 -24   0 28.8815  8.3421   1
   5 -24   0 15.1231  9.9011   5
  -5  24   0  2.7265 12.9232   8
  -5  24   0 20.9139 14.2015   7
   4 -24   0 5.33993 5.84615   1
   4 -24   0 19.1844 12.6587   5
  -4  24   0 16.1737 12.9168   7
  -4  24   0 12.2203 13.4690   8
   3 -24   0 20.5393 10.9169   5
   3 -24   0 9.57301 6.07800   1
  -3  24   0 19.4025 10.8810   7
   2 -24   0 504.275  57.649   5
   2 -24   0 442.710  46.041   1
  -2  24   0 475.188  51.597   7
   7 -25   0 14.6779 11.7915   1
  -7  25   0 23.5141  9.0299   2
  -7  25   0 23.5935 11.3181   7
   6 -25   0 174.673  23.209   1
  -6  25   0 197.877  21.884   7
  -6  25   0 167.337  29.081   8
   5 -25   0 113.375  20.485   5
   5 -25   0 137.028  17.493   1
  -5  25   0 120.696  19.866   7
  -5  25  -1 12.7474 10.0069   8
  -5  25  -1 15.9229 11.2348   7
   5 -25   1 4.89687 6.99487   1
  -6  25  -1 233.737  27.315   8
  -6  25  -1 256.622  29.871   7
  -6  25  -1 241.245  29.411   2
   6 -25   1 240.789  31.647   1
  -7  25  -1 12.9339 11.2447   7
  -7  25  -1 14.2383 12.5416   8
  -7  25  -1 6.96624 8.90115   2
   7 -25   1 2.25072 7.79157   1
  -1  24  -1 154.935  24.480   7
   1 -24   1 167.612  21.344   1
   1 -24   1 170.728  22.000   5
  -2  24  -1 58.6116 14.8158   7
   2 -24   1 67.3046 10.8416   1
   2 -24   1 56.4546 16.5013   5
  -3  24  -1 58.8382 15.0622   7
   3 -24   1 44.3151  9.2017   1
   3 -24   1 98.6849 19.3538   5
  -4  24  -1  8.1904 13.7043   7
  -4  24  -1 10.4911 10.7498   8
   4 -24   1 4.65523 7.72513   1
   4 -24   1 18.0048 14.2994   5
  -5  24  -1 63.9623 16.8591   8
  -5  24  -1 83.1552 14.4426   7
   5 -24   1 116.316  14.901   1
   5 -24   1 86.7048 17.5312   5
  -6  24  -1 25.4388  9.5827   8
  -6  24  -1 24.4469 11.9889   2
  -6  24  -1 18.6941 13.8796   7
   6 -24   1 14.8919  7.4927   1
  -7  24  -1 33.4477 13.1872   8
  -7  24  -1 15.5102  7.4597   2
  -7  24  -1 30.7431 12.5766   7
   7 -24   1 22.9428  9.0189   1
  -8  24  -1 243.644  27.332   2
  -8  24  -1 262.113  30.673   8
  -8  24  -1 230.570  28.290   7
   8 -24   1 259.412  29.343   1
  -9  24  -1 24.1107 14.5064   8
   9 -24   1 -0.6763  7.2911   1
 -10  24  -1 232.359  34.224   8
  10 -24   1 204.107  23.698   1
  -1 -23   1 18.8348 10.1683   1
  -1 -23   1 27.7782 14.0354   5
   0  23  -1 17.3070 13.6909   7
   0 -23   1 20.5771  8.6101   1
   0 -23   1 -4.1519 15.1839   5
  -1  23  -1 -10.706   7.915   7
   1 -23   1 -6.3963  5.8543   1
   1 -23   1 -1.4828 12.2481   5
  -2  23  -1 31.4367 14.5591   7
   2 -23   1 31.8165  8.9077   1
   2 -23   1 34.2118 14.5555   5
  -3  23  -1 67.8087 15.9704   7
   3 -23   1 32.6366  9.0917   1
   3 -23   1 21.4688  9.8468   5
  -4  23  -1 -3.3008  7.0460   7
  -4  23  -1 10.0880 11.2578   8
   4 -23   1 28.0580  9.5501   1
   4 -23   1  5.4417 11.5900   5
  -5  23  -1 26.3404 12.4348   7
  -5  23  -1 -13.110  11.286   8
   5 -23   1 16.7794  8.6340   5
   5 -23   1 12.5667  6.1334   1
  -6  23  -1 88.4438 14.2271   8
  -6  23  -1 87.5120 13.3633   2
   6 -23   1 70.6655 12.4023   1
  -7  23  -1 43.4708 13.9515   8
  -7  23  -1 34.5299  7.6960   2
  -7  23  -1 26.2598 10.4296   7
   7 -23   1 35.6101  7.8394   1
  -8  23  -1 10.6764 10.8408   7
  -8  23  -1 26.2960  7.4805   2
  -8  23  -1 -5.1533  6.7031   8
   8 -23   1 13.5290  8.5868   1
  -9  23  -1 -1.8174  7.4169   8
  -9  23  -1 5.61655 7.18992   2
   9 -23   1 2.56923 7.30944   1
 -10  23  -1 101.403  14.901   8
  10 -23   1 65.4512 14.8776   1
 -11  23  -1 46.3163 11.5665   8
  11 -23   1 35.9155 12.3591   1
   2  22  -1 17.1829 11.5328   7
  -2 -22   1  8.8457 10.8992   5
  -2 -22   1 3.55606 5.79610   1
   1  22  -1 67.4135 18.4495   7
  -1 -22   1 51.6273 11.4076   1
  -1 -22   1 16.8654 13.5524   5
   0  22  -1 603.069  44.262   7
   0 -22   1 472.442  42.520   1
   0 -22   1 584.231  38.800   5
  -1  22  -1 -15.984  11.569   7
   1 -22   1 24.5724 13.2327   5
   1 -22   1 3.41531 5.03761   1
  -2  22  -1 31.3280 14.1892   7
   2 -22   1 25.7389  9.4057   1
   2 -22   1 27.1054  7.7710   5
  -3  22  -1 18.6667  8.2410   7
   3 -22   1  3.2843 11.5785   5
   3 -22   1 -1.8306  6.8661   1
  -4  22  -1 58.3107 12.8540   7
  -4  22  -1 74.1757 28.4992   8
   4 -22   1 60.9074 11.1259   5
   4 -22   1 49.2866 11.3173   1
  -5  22  -1 387.806  35.917   8
  -5  22  -1 303.820  26.360   7
   5 -22   1 298.731  30.982   1
   5 -22   1 349.153  29.787   5
  -6  22  -1 30.5290 10.3552   7
  -6  22  -1 8.58358 9.25198   8
  -6  22  -1 15.7756  8.7812   2
   6 -22   1 27.7011  8.1049   1
  -7  22  -1 -11.950  12.480   8
  -7  22  -1 13.1753  8.4439   2
  -7  22  -1 -0.9142  8.0553   7
   7 -22   1 4.92491 5.64251   1
  -8  22  -1 36.2937 10.8159   7
  -8  22  -1 43.0349 11.9046   2
  -8  22  -1 39.6441 14.6563   8
   8 -22   1 52.2936 11.2150   1
  -9  22  -1 498.324  49.324   2
  -9  22  -1 542.126  41.104   8
   9 -22   1 501.583  55.756   1
 -10  22  -1 35.1298 10.2111   2
 -10  22  -1 25.5126 10.8783   8
  10 -22   1 34.7249  8.0406   1
 -11  22  -1 38.4580 14.3357   8
  11 -22   1 34.6787  9.1536   1
 -12  22  -1 -15.845  12.282   8
  12 -22   1 -1.3088  9.3937   1
   3  21  -1 43.5807 16.2392   7
  -3 -21   1 40.9438 14.0171   5
  -3 -21   1 54.1160 11.6166   1
   2  21  -1 5.93925 7.78741   7
  -2 -21   1 19.7525  9.9995   5
  -2 -21   1 -3.1254  8.2392   1
   1  21  -1 14.6464 12.4789   7
  -1 -21   1 21.1658  7.4132   1
   0  21  -1 -12.259  11.665   7
   0 -21   1  0.1241 11.6584   5
   0 -21   1 -0.7489  4.8855   1
  -1  21  -1 23.2207 12.9601   7
   1 -21   1 13.1033  5.4170   1
   1 -21   1 5.48397 8.64923   5
  -2  21  -1 306.942  29.942   7
   2 -21   1 255.991  19.808   1
   2 -21   1 261.710  24.087   5
  -3  21  -1 168.162  23.589   7
   3 -21   1 160.181  20.881   5
   3 -21   1 142.595  14.994   1
  -4  21  -1 24.5232 11.8736   8
  -4  21  -1 36.2471 12.3593   7
   4 -21   1 9.95522 7.88051   5
   4 -21   1 21.1289  5.9543   1
  -5  21  -1 217.888  25.239   8
  -5  21  -1 231.916  24.027   7
   5 -21   1 236.169  23.041   5
   5 -21   1 259.934  23.407   1
  -6  21  -1 5.25133 8.29909   2
  -6  21  -1 17.3085  8.7522   8
  -6  21  -1 28.8040 10.3006   7
   6 -21   1 9.99176 7.07559   1
  -7  21  -1 402.891  34.391   7
  -7  21  -1 469.150  33.188   8
  -7  21  -1 413.400  26.350   2
   7 -21   1 440.107  52.565   1
  -8  21  -1 45.4466 12.2102   7
  -8  21  -1 44.7907 12.1307   2
  -8  21  -1 45.7764 11.0962   8
  -9  21  -1 10.9048 10.2845   8
  -9  21  -1 -0.5595  7.3742   2
   9 -21   1 4.67011 7.04191   1
 -10  21  -1 38.5720  8.2242   2
 -10  21  -1 37.3182 14.5140   8
  10 -21   1 28.0271  9.2206   1
 -11  21  -1 183.644  22.136   8
  11 -21   1 187.476  21.846   1
 -12  21  -1 26.6293  9.8226   8
  12 -21   1 59.5400 14.5253   1
 -13  21  -1 39.1467 12.2622   8
  13 -21   1 41.1905 11.4096   1
   4  20  -1 76.0722 14.0656   7
  -4 -20   1 63.5993 10.5088   1
  -4 -20   1 67.0423 15.9808   5
   3  20  -1 110.335  18.783   7
  -3 -20   1 143.955  22.750   5
  -3 -20   1 123.115  15.733   1
   2  20  -1 -4.3548  7.1856   7
  -2 -20   1 15.2927  9.2323   5
  -2 -20   1 -1.8217  6.8606   1
   1  20  -1 184.422  27.219   7
  -1 -20   1 114.417  14.498   1
  -1 -20   1 144.129  20.515   5
   0  20  -1 0.42553 7.03151   7
   0 -20   1 -4.3018  4.8733   1
   0 -20   1 -11.550   6.464   5
  -1  20  -1 1.74741 7.36350   7
   1 -20   1 -1.6934  4.6488   1
   1 -20   1 12.0826  8.5884   5
  -2  20  -1 119.040  15.548   7
   2 -20   1 133.773  15.361   5
   2 -20   1 92.3025 12.9804   1
  -3  20  -1 53.1500 13.6568   7
   3 -20   1 53.9559 11.7911   5
   3 -20   1 50.2673  8.5129   1
  -4  20  -1 28.6049  8.0573   8
  -4  20  -1 46.9793  8.8529   7
   4 -20   1 23.3425  8.1918   1
   4 -20   1 26.9527 12.3791   5
  -5  20  -1 44.1022  9.9235   7
  -5  20  -1 43.5901 10.4504   8
   5 -20   1 38.4096 10.1454   5
   5 -20   1 38.8760  8.7392   1
  -6  20  -1 462.294  31.041   7
  -6  20  -1 419.606  35.554   8
  -6  20  -1 408.009  42.372   2
   6 -20   1 469.590  35.015   1
  -7  20  -1 -2.4557  9.2402   7
  -7  20  -1 -4.6405  4.6956   2
  -7  20  -1 -0.9452  7.4563   8
   7 -20   1 12.1798  6.4261   1
  -8  20  -1 22.8705  9.8418   7
  -8  20  -1 18.6863  7.1326   2
  -8  20  -1  39.772 134.438   8
   8 -20   1 24.0574  7.0907   1
  -9  20  -1 39.2286  9.4311   8
  -9  20  -1 26.1992  8.6641   2
   9 -20   1 41.9895  8.9609   1
 -10  20  -1 104.579  13.457   8
 -10  20  -1 76.3028 12.6188   2
  10 -20   1 78.7738 11.1350   1
 -11  20  -1 46.0782 10.5793   8
  11 -20   1 40.8279  8.0185   1
 -12  20  -1 187.455  30.788   8
  12 -20   1 171.971  21.734   1
 -13  20  -1 62.3123 15.1209   8
  13 -20   1 62.9247 12.0719   1
 -14  20  -1 31.8716 16.7440   8
  14 -20   1 26.4147  9.2657   1
   5  19  -1 160.874  24.064   7
  -5 -19   1 153.719  18.190   1
  -5 -19   1 181.304  22.700   5
   4  19  -1 41.0649 11.9915   7
  -4 -19   1 48.9118 11.3755   1
  -4 -19   1 28.9622 12.4220   5
   3  19  -1 12.7624  9.4488   7
  -3 -19   1 22.4024  7.8326   1
  -3 -19   1 24.8385 12.7702   5
   2  19  -1 17.0837  8.9241   7
  -2 -19   1  6.3046 10.9574   5
  -2 -19   1 12.8595  6.4872   1
   1  19  -1 12.8039  6.3093   7
  -1 -19   1 13.1228  8.0011   1
  -1 -19   1 24.0948  6.9275   5
   0  19  -1 356.757  30.692   7
   0 -19   1 370.443  26.611   1
   0 -19   1 329.367  35.596   5
  -1  19  -1 647.347  39.040   7
  -1  19  -1 576.577  43.368   1
   1 -19   1 576.733  41.040   1
   1 -19   1 585.049  42.478   5
  -2  19  -1 12.6958  8.8047   7
  -2  19  -1 7.70659 6.77111   1
   2 -19   1 11.3667  9.1417   5
   2 -19   1 4.20441 4.69425   1
  -3  19  -1 482.900  28.192   7
  -3  19  -1 451.468  34.317   1
   3 -19   1 457.441  29.834   1
   3 -19   1 545.058  37.787   5
  -4  19  -1 4.82600 6.08737   7
  -4  19  -1 6.74607 6.38133   8
  -4  19  -1 9.57010 6.46364   1
   4 -19   1 3.72206 6.69535   1
   4 -19   1 6.62664 8.99914   5
  -5  19  -1 7.43432 6.25245   8
  -5  19  -1 6.38235 9.14302   7
  -5  19  -1 4.46126 6.66820   1
   5 -19   1 22.8619  8.5542   5
   5 -19   1 13.8965  6.3226   1
  -6  19  -1 842.854  56.060   7
  -6  19  -1 770.661  69.680   1
  -6  19  -1 749.546  48.131   2
  -6  19  -1 832.764  48.173   8
   6 -19   1 764.241  54.043   1
  -7  19  -1 69.5934 10.9023   7
  -7  19  -1 76.8971 11.7778   1
  -7  19  -1 44.6075 12.0657   8
  -7  19  -1 61.6048 10.6235   2
   7 -19   1 78.4070  8.5284   1
  -8  19  -1 604.056  43.612   8
  -8  19  -1 618.530  50.920   2
  -8  19  -1 584.593  49.653   1
   8 -19   1 583.870  39.202   1
  -9  19  -1 427.167  33.277   8
  -9  19  -1 407.055  36.369   2
  -9  19  -1 344.813  34.330   1
   9 -19   1 413.044  35.823   1
 -10  19  -1 214.616  25.567   8
  10 -19   1 221.046  19.360   1
 -11  19  -1 38.6878  9.1956   8
  11 -19   1 20.9513  7.9242   1
 -12  19  -1 62.8797 12.7384   8
  12 -19   1 38.0421  9.6347   1
 -13  19  -1  3.2817 10.5528   8
  13 -19   1 3.89483 9.82606   1
 -14  19  -1 66.4159 15.1869   8
  14 -19   1 73.7872 14.5961   1
   6  18  -1 -5.1853 11.8042   7
  -6 -18   1  1.8372 14.1980   5
  -6 -18   1  9.1833 10.4211   1
   5  18  -1  3.5303 12.6065   7
  -5 -18   1 19.7344  9.1089   1
  -5 -18   1  4.4395 10.3211   5
   4  18  -1 86.2075 15.6679   7
  -4 -18   1 78.5140 15.8352   1
  -4 -18   1 53.1094 12.7293   5
   3  18  -1 237.837  27.137   7
  -3 -18   1 251.994  20.511   5
  -3 -18   1 232.917  23.389   1
   2  18  -1 32.0956  8.2183   7
   2  18  -1 15.2706 13.2434   1
  -2 -18   1 -0.1214  7.1974   1
  -2 -18   1 37.6904 10.2877   5
   1  18  -1 11.1215  6.0822   1
   1  18  -1 15.5386  7.8076   7
  -1 -18   1 13.6628  6.3829   1
  -1 -18   1 3.82285 8.07316   5
   0  18  -1 30.5320  8.0482   7
   0  18  -1 41.7943  8.3827   1
   0 -18   1 44.0230 12.2869   5
   0 -18   1 46.3244  8.7585   1
  -1  18  -1 248.949  17.614   1
  -1  18  -1 244.103  24.994   7
   1 -18   1 272.028  20.834   1
   1 -18   1 248.613  23.326   5
  -2  18  -1 120.561  15.525   7
  -2  18  -1 106.135  14.602   1
   2 -18   1 86.3728 10.9008   1
   2 -18   1 110.155  12.257   5
  -3  18  -1 26.4156  9.8265   7
   3 -18   1 22.9977  7.0567   1
   3 -18   1 15.4319  8.0939   5
  -4  18  -1 340.289  27.867   1
  -4  18  -1 334.434  30.965   8
  -4  18  -1 286.113  19.924   7
   4 -18   1 325.607  20.095   1
   4 -18   1 324.739  25.887   5
  -5  18  -1 123.415  15.531   8
  -5  18  -1 131.340  12.900   7
  -5  18  -1 82.5647  9.7602   1
   5 -18   1 111.842  15.235   5
   5 -18   1 111.641  12.216   1
  -6  18  -1 9.15199 7.03436   7
  -6  18  -1 9.35654 7.84823   1
  -6  18  -1 7.42651 6.25710   2
  -6  18  -1 15.4423  8.7335   8
   6 -18   1 17.6276  5.7501   1
  -7  18  -1 31.6440 11.0120   7
  -7  18  -1 26.5896  8.9888   8
  -7  18  -1 37.5876  8.5117   1
  -7  18  -1 46.5840  8.5065   2
   7 -18   1 17.6605  5.9716   1
  -8  18  -1 59.1925 10.1406   2
  -8  18  -1 52.5198  9.1042   8
   8 -18   1 51.9623  8.9683   1
  -9  18  -1 24.1512  8.2326   8
  -9  18  -1 22.9933  6.4727   1
  -9  18  -1 18.6797  6.3808   2
   9 -18   1 25.0963  5.4681   1
 -10  18  -1 112.343  16.493   8
 -10  18  -1 102.805  13.852   1
  10 -18   1 112.755  14.199   1
 -11  18  -1 82.0883 14.2196   1
 -11  18  -1 59.4879 12.7245   8
  11 -18   1 80.9722 11.0442   1
 -12  18  -1 3.38232 8.44444   8
  12 -18   1 7.43572 9.23656   1
 -13  18  -1 109.801  17.958   8
  13 -18   1 115.028  14.966   1
 -14  18  -1 20.6876 13.2565   8
  14 -18   1 -1.0490  8.9041   1
 -15  18  -1 46.4031 13.9699   8
  15 -18   1 45.3615 10.9306   1
   7  17  -1 101.738  18.576   7
  -7 -17   1 103.328  13.055   1
  -7 -17   1 66.6399 14.0879   5
   6  17  -1 -10.320   7.550   7
  -6 -17   1 -8.1572  8.5205   5
  -6 -17   1 -0.1197  6.6132   1
   5  17  -1 24.9580  9.9576   7
  -5 -17   1 46.7808 15.4625   5
  -5 -17   1 43.8063 10.3485   1
   4  17  -1 72.7547 13.4129   7
  -4 -17   1 52.9539  8.0294   1
  -4 -17   1 84.5998 13.0797   5
   3  17  -1 144.715  17.234   7
   3  17  -1 126.502  12.389   1
  -3 -17   1 120.555  15.667   1
  -3 -17   1 147.107  16.968   5
   2  17  -1 320.307  26.566   1
   2  17  -1 339.862  28.106   7
  -2 -17   1 236.730  19.562   5
  -2 -17   1 266.260  27.303   1
   1  17  -1 103.076  12.692   7
   1  17  -1 112.332  11.699   1
  -1 -17   1 97.0239 12.3654   5
  -1 -17   1 115.062  14.023   1
   0  17  -1 108.809  14.245   7
   0  17  -1 82.9177 11.7449   1
   0 -17   1 88.3565 13.4898   5
   0 -17   1 106.332  13.117   1
  -1  17  -1 -0.3764  5.6198   1
  -1  17  -1 0.49506 5.71621   7
   1 -17   1 16.2947  6.2616   1
   1 -17   1 4.83181 8.84013   5
   1 -17   1 16.2271  6.7497   1
  -2  17  -1 677.000  52.712   1
  -2  17  -1 711.272  39.537   7
   2 -17   1 637.836  39.872   1
   2 -17   1 650.567  51.972   1
   2 -17   1 700.955  49.197   5
  -3  17  -1 1484.04   58.31   7
  -3  17  -1 1194.86   92.66   3
  -3  17  -1 1446.32   89.50   1
   3 -17   1 1433.79   72.97   1
   3 -17   1 1320.68   94.34   1
   3 -17   1 1355.46   96.17   5
  -4  17  -1 9.22502 5.57218   8
  -4  17  -1 17.6999  5.7745   1
  -4  17  -1 9.83087 5.60873   7
  -4  17  -1 2.98357 3.39529   3
   4 -17   1 8.92921 5.19854   1
   4 -17   1 9.61324 8.10559   5
   4 -17   1 19.2839  5.0390   1
  -5  17  -1 44.4010  7.5917   1
  -5  17  -1 35.0943  9.1690   7
  -5  17  -1 21.3697  3.9694   6
  -5  17  -1 23.9282  5.3854   3
  -5  17  -1 34.3633  9.6527   8
   5 -17   1 33.0349  6.3425   1
  -6  17  -1 152.053  14.372   3
  -6  17  -1 180.639  14.913   8
  -6  17  -1 158.429  16.229   7
  -6  17  -1 179.115  19.635   1
  -6  17  -1 186.565  17.793   2
   6 -17   1 192.310  16.096   1
   6 -17   1 181.440  17.904   1
  -7  17  -1 759.826  46.434   7
  -7  17  -1 777.766  50.224   8
  -7  17  -1 755.142  49.600   2
  -7  17  -1 723.858  57.986   1
   7 -17   1 799.508  58.074   1
   7 -17   1 640.906  56.138   1
  -8  17  -1 351.962  30.044   1
  -8  17  -1 368.992  32.267   2
  -8  17  -1 364.608  28.682   8
   8 -17   1 355.386  25.154   1
  -9  17  -1 57.1008 11.0075   1
  -9  17  -1 62.6168  7.4998   2
  -9  17  -1 82.7665 11.9711   8
   9 -17   1 58.0581  9.4196   1
 -10  17  -1 313.077  27.936   8
 -10  17  -1 291.883  24.803   1
  10 -17   1 301.720  27.515   1
 -11  17  -1 32.1721  9.3495   1
 -11  17  -1 32.5478  8.7594   8
  11 -17   1 15.4815  8.2468   1
 -12  17  -1 208.835  23.702   8
 -12  17  -1 240.867  22.632   1
  12 -17   1 220.281  19.964   1
 -13  17  -1 171.352  21.579   1
 -13  17  -1 199.272  22.224   8
  13 -17   1 160.874  18.575   1
 -14  17  -1 51.4414 13.2134   8
  14 -17   1 39.2771 11.9091   1
 -15  17  -1 224.792  26.639   8
  15 -17   1 262.988  31.497   1
   8  16  -1 125.583  21.808   7
  -8 -16   1 142.911  22.525   5
  -8 -16   1 129.267  15.931   1
   7  16  -1 13.6777 12.5407   7
  -7 -16   1 1.37255 8.06211   5
  -7 -16   1 12.7939  7.6234   1
   6  16  -1 378.591  26.616   7
  -6 -16   1 349.361  32.967   1
  -6 -16   1 278.991  28.796   5
   5  16  -1 199.638  22.960   7
   5  16  -1 187.435  18.494   1
  -5 -16   1 228.899  17.148   1
  -5 -16   1 191.466  21.517   5
   4  16  -1 241.580  21.676   1
   4  16  -1 235.147  25.986   7
  -4 -16   1 316.583  22.001   5
  -4 -16   1 267.107  21.152   1
   3  16  -1 16.0263  6.8742   1
   3  16  -1 18.1310  8.7665   7
  -3 -16   1 10.2029  9.8369   5
  -3 -16   1 7.68648 6.77564   1
   2  16  -1 135.016  14.838   7
   2  16  -1 108.978  11.601   1
  -2 -16   1 141.768  16.579   5
  -2 -16   1 122.560  15.155   1
   1  16  -1 160.703  16.863   7
   1  16  -1 130.633  14.250   1
  -1 -16   1 130.476  16.184   5
  -1 -16   1 81.1371  9.0320   1
  -1 -16   1 110.296  13.210   1
   0  16  -1 839.366  46.414   7
   0  16  -1 803.205  63.251   1
   0 -16   1 758.798  55.877   1
   0 -16   1 794.282  43.553   1
   0 -16   1 707.785  61.185   5
  -1  16  -1 625.979  44.155   1
  -1  16  -1 642.186  33.465   7
   1 -16   1 593.038  36.323   5
   1 -16   1 637.425  44.989   1
   1 -16   1 655.712  40.998   1
  -2  16  -1 42.4038  7.2428   1
  -2  16  -1 27.5121  8.9009   3
  -2  16  -1 21.2403  6.8510   7
   2 -16   1 35.0012  7.0405   1
   2 -16   1 20.6735  9.5514   5
  -3  16  -1 25.9355  6.2984   1
  -3  16  -1 33.8018  6.7364   3
  -3  16  -1 20.7834  8.3720   7
   3 -16   1 29.7483  5.7173   1
   3 -16   1 17.8376  7.4627   5
   3 -16   1 19.9128  6.5857   1
  -4  16  -1 449.752  22.298   6
  -4  16  -1 463.732  27.820   7
  -4  16  -1 469.497  29.556   8
  -4  16  -1 439.673  26.551   1
  -4  16  -1 393.595  33.071   3
  -4  16  -1 380.993  30.816   6
   4 -16   1 406.592  33.519   1
   4 -16   1 441.472  34.365   1
   4 -16   1 440.818  23.105   5
  -5  16  -1 6.17071 3.61150   3
  -5  16  -1 8.73889 4.87447   8
  -5  16  -1 3.93057 3.70576   1
  -5  16  -1 3.46832 2.36570   6
  -5  16  -1 0.54568 5.24208   7
   5 -16   1 0.10104 3.39526   1
   5 -16   1 3.76362 5.20327   1
  -6  16  -1 1.98122 3.03803   6
  -6  16  -1 -0.3441  2.7979   3
  -6  16  -1 0.55435 5.31987   8
  -6  16  -1 -5.0959  4.6967   7
  -6  16  -1 1.34638 5.65202   1
  -6  16  -1 4.71237 4.94484   2
   6 -16   1 2.34853 5.25803   1
   6 -16   1 -3.3861  5.5809   1
  -7  16  -1 87.3591  8.3316   6
  -7  16  -1 112.219   9.259   1
  -7  16  -1 112.429  10.984   2
  -7  16  -1 127.358  13.853   8
  -7  16  -1 119.611  12.486   7
   7 -16   1 83.5339 13.1809   1
   7 -16   1 100.146  10.804   1
  -8  16  -1 204.912  17.000   8
  -8  16  -1 214.313  17.667   2
  -8  16  -1 149.462  11.361   6
  -8  16  -1 197.325  15.891   1
   8 -16   1 211.659  16.662   1
   8 -16   1 172.194  16.764   1
  -9  16  -1 453.233  28.954   8
  -9  16  -1 414.931  29.840   1
   9 -16   1 449.161  36.241   1
   9 -16   1 366.128  41.879   1
 -10  16  -1 1.30208 7.00571   1
 -10  16  -1 9.02629 7.51026   8
  10 -16   1 9.42357 3.60115   3
  10 -16   1 -7.0703  6.3288   1
 -11  16  -1 10.8065  6.8726   8
 -11  16  -1 12.7517  8.5469   1
  11 -16   1 13.9551  4.1672   3
  11 -16   1 8.85294 6.10961   1
 -12  16  -1 7.50551 5.67296   1
 -12  16  -1 3.05085 5.11605   8
  12 -16   1 8.40066 5.46520   1
 -13  16  -1 20.5332 10.1297   8
 -13  16  -1 17.8065 11.1765   1
  13 -16   1 13.9368  7.0690   1
 -14  16  -1 1.17879 9.99209   1
 -14  16  -1 -2.7220  7.1014   8
  14 -16   1  0.6381 10.2070   1
 -15  16  -1 91.5282 19.8427   8
  15 -16   1 125.444  22.683   1
   9  15  -1 84.3141 17.4267   7
  -9 -15   1 33.9815 13.3667   1
  -9 -15   1 61.7971 15.1744   5
   8  15  -1 78.2796 15.1193   7
  -8 -15   1 91.9221 15.6506   5
  -8 -15   1 104.914  16.074   1
   7  15  -1 78.0505 12.2392   1
   7  15  -1 97.2173 15.9026   7
  -7 -15   1 85.9857 17.2167   5
  -7 -15   1 93.6642 12.0680   1
   6  15  -1 371.549  34.801   1
   6  15  -1 347.931  35.112   7
  -6 -15   1 340.875  30.383   1
  -6 -15   1 303.966  29.477   5
   5  15  -1 449.521  36.435   7
   5  15  -1 466.862  37.006   1
  -5 -15   1 398.643  35.093   5
  -5 -15   1 452.055  32.815   1
   4  15  -1 -2.4153  8.6729   7
   4  15  -1 4.11340 7.53317   1
  -4 -15   1 5.36329 7.52398   5
  -4 -15   1 -2.8638  8.0176   1
   3  15  -1 464.985  43.976   1
   3  15  -1 578.802  40.496   7
  -3 -15   1 425.261  34.522   1
  -3 -15   1 518.024  36.316   1
  -3 -15   1 511.877  37.799   5
   2  15  -1 219.073  19.146   7
   2  15  -1 223.477  19.834   1
  -2 -15   1 220.971  21.435   5
  -2 -15   1 178.514  17.067   1
  -2 -15   1 205.889  16.944   1
   1  15  -1 401.598  23.930   1
   1  15  -1 418.843  33.191   7
  -1 -15   1 426.585  25.696   1
  -1 -15   1 391.684  31.057   5
  -1 -15   1 377.125  27.566   1
   0  15  -1 32.3591  6.2403   1
   0  15  -1 39.5480  9.4621   7
   0 -15   1 40.1585  6.3091   1
   0 -15   1 35.8605  7.6594   1
   0 -15   1 47.7326  8.6666   5
  -1  15  -1 156.556  16.423   1
  -1  15  -1 116.287  13.421   3
  -1  15  -1 159.281  13.922   7
   1 -15   1 131.508  14.155   1
   1 -15   1 138.328  14.581   1
   1 -15   1 159.221  16.343   5
  -2  15  -1 494.870  25.803   1
  -2  15  -1 474.010  47.851   3
  -2  15  -1 492.564  23.396   7
   2 -15   1 494.804  24.939   1
   2 -15   1 513.818  29.759   1
   2 -15   1 469.089  30.249   5
  -3  15  -1 314.188  34.410   3
  -3  15  -1 357.496  19.066   7
  -3  15  -1 365.413  23.088   1
   3 -15   1 338.780  22.915   5
   3 -15   1 387.109  29.502   1
   3 -15   1 333.576  19.205   1
  -4  15  -1 251.225  13.512   1
  -4  15  -1 238.766  16.478   6
  -4  15  -1 233.330  19.363   3
  -4  15  -1 292.005  17.547   7
  -4  15  -1 252.760  20.074   8
   4 -15   1 237.103  17.616   5
   4 -15   1 248.288  18.279   1
   4 -15   1 289.779  20.819   1
  -5  15  -1 846.967  87.523   6
  -5  15  -1 913.693  39.100   8
  -5  15  -1 819.069  63.875   3
  -5  15  -1 839.662  41.113   7
  -5  15  -1 922.679  53.605   1
   5 -15   1 899.733  65.251   1
   5 -15   1 886.847  37.832   1
  -6  15  -1 77.2128  6.7369   6
  -6  15  -1 85.0545 10.0149   8
  -6  15  -1 74.8272  9.7866   1
  -6  15  -1 67.8622  7.2748   3
  -6  15  -1 80.3000  8.3781   2
  -6  15  -1 106.046  12.262   7
   6 -15   1 84.1574 10.5349   1
   6 -15   1 87.5729  8.5169   1
  -7  15  -1 7.58523 4.68934   6
  -7  15  -1 -2.9563  6.9626   8
  -7  15  -1 5.43796 4.82617   2
  -7  15  -1 -1.2691  3.8880   1
   7 -15   1 -4.1658  5.3657   1
   7 -15   1 -0.6425  3.2341   1
  -8  15  -1 232.356  18.965   2
  -8  15  -1 201.152  15.186   8
  -8  15  -1 193.961  17.014   6
  -8  15  -1 186.989  16.215   1
   8 -15   1 235.891  20.232   1
   8 -15   1 197.124  23.317   1
  -9  15  -1 293.254  26.399   8
  -9  15  -1 347.918  28.469   1
   9 -15   1 302.734  23.577   1
   9 -15   1 320.703  21.013   1
   9 -15   1 308.430  33.839   3
 -10  15  -1 1267.71   91.75   8
 -10  15  -1 1334.49   83.82   1
  10 -15   1 1341.51  100.72   1
  10 -15   1 1251.19  117.41   3
 -11  15  -1 144.798  17.633   1
 -11  15  -1 120.739  14.959   8
  11 -15   1 152.794  15.104   1
  11 -15   1 137.619  12.672   3
 -12  15  -1 63.4576  9.1130   1
 -12  15  -1 85.6346 16.1498   8
  12 -15   1 55.7626  6.9087   3
  12 -15   1 77.7556 13.3836   1
 -13  15  -1 -13.176   8.417   8
 -13  15  -1 4.70116 6.93482   1
  13 -15   1 0.71551 5.56751   1
 -14  15  -1 303.519  34.884   1
 -14  15  -1 296.429  24.297   8
  14 -15   1 351.282  32.658   1
 -15  15  -1 15.9935  9.4816   8
 -15  15  -1 12.2556 13.1625   1
  15 -15   1 33.8000 13.5236   1
   9  14  -1  7.9217 16.2254   7
  -9 -14   1 15.7544 15.8899   5
  -9 -14   1 16.8749  7.7837   1
   8  14  -1 65.3893 13.0893   1
   8  14  -1 81.5788 15.7271   7
  -8 -14   1 113.545  17.911   1
  -8 -14   1 110.723  16.771   5
   7  14  -1 393.818  34.902   7
   7  14  -1 436.397  33.621   1
  -7 -14   1 398.904  34.810   5
  -7 -14   1 425.103  32.403   1
   6  14  -1 188.050  18.483   1
   6  14  -1 236.687  21.154   7
  -6 -14   1 194.215  24.962   5
  -6 -14   1 272.310  21.394   1
   5  14  -1 369.559  33.556   7
   5  14  -1 321.867  27.051   1
  -5 -14   1 322.257  26.362   1
  -5 -14   1 313.111  27.109   5
   4  14  -1 77.7857 12.6742   7
   4  14  -1 66.5408  9.2246   1
  -4 -14   1 74.7588 14.2194   5
   3  14  -1 23.8403  7.3909   1
   3  14  -1 30.7317  8.1942   7
  -3 -14   1 27.5873  3.3510   6
  -3 -14   1 49.2445  9.5155   1
  -3 -14   1 18.2142  6.8355   1
  -3 -14   1 28.7524  8.6418   5
   2  14  -1 106.327  11.412   1
   2  14  -1 130.577  12.504   7
  -2 -14   1 138.826  17.016   5
  -2 -14   1 109.403  10.922   1
  -2 -14   1 94.3204 10.1547   1
   1  14  -1 1028.48   55.50   1
   1  14  -1 1029.12   46.93   7
  -1 -14   1 1027.25   53.61   1
  -1 -14   1 1070.72   73.88   1
  -1 -14   1 1069.14   65.04   5
   0  14  -1 10.2739  5.3112   1
   0  14  -1 4.18687 6.71987   7
   0 -14   1 -3.4209  5.0126   1
   0 -14   1 5.00028 3.79409   1
   0 -14   1 10.4043  6.9140   5
  -1  14  -1 782.513  31.421   7
  -1  14  -1 751.795  39.562   1
  -1  14  -1 700.348  52.819   3
   1 -14   1 691.769  33.871   1
   1 -14   1 766.890  40.393   5
   1 -14   1 745.790  39.510   1
  -2  14  -1 33.3634  5.5361   1
  -2  14  -1 28.0432  3.8016   3
  -2  14  -1 16.6313  6.6906   7
   2 -14   1 35.2143  6.6355   1
   2 -14   1 24.8406  5.4050   5
   2 -14   1 28.2800  5.4652   1
  -3  14  -1 190.953   8.867   6
  -3  14  -1 188.403  10.982   1
  -3  14  -1 159.151   7.586   6
  -3  14  -1 205.588  14.328   7
  -3  14  -1 172.246  12.761   3
   3 -14   1 189.842  14.141   5
   3 -14   1 157.259   8.384   1
   3 -14   1 211.499  14.989   1
  -4  14  -1 15.2079  4.0318   1
  -4  14  -1 13.5403  3.6799   3
  -4  14  -1 23.0710  6.3422   7
  -4  14  -1 17.4879  5.0929   8
  -4  14  -1 14.9173  2.6258   6
   4 -14   1 16.0549  4.1434   1
   4 -14   1 20.3380  5.2467   1
   4 -14   1 23.0498  6.9930   5
  -5  14  -1 101.060  10.496   7
  -5  14  -1 95.7294  9.1850   2
  -5  14  -1 97.0773  8.6555   1
  -5  14  -1 87.0249  5.6945   6
  -5  14  -1 106.634  12.573   8
  -5  14  -1 83.2939  8.0303   3
   5 -14   1 88.4712  8.7192   1
   5 -14   1 89.9150  8.8072   1
  -6  14  -1 279.779  15.371   1
  -6  14  -1 293.767  14.828   8
  -6  14  -1 250.262  14.515   7
  -6  14  -1 231.383  16.831   3
  -6  14  -1 256.586  15.408   6
  -6  14  -1 263.301  14.118   2
   6 -14   1 239.837  19.597   1
   6 -14   1 247.255  18.227   1
  -7  14  -1 389.146  32.190   6
  -7  14  -1 477.859  29.682   2
  -7  14  -1 462.843  23.829   8
  -7  14  -1 432.809  21.271   1
   7 -14   1 417.852  21.227   1
   7 -14   1 465.738  38.930   1
  -8  14  -1 675.616  42.828   2
  -8  14  -1 688.373  40.653   1
  -8  14  -1 602.472  54.699   6
  -8  14  -1 729.935  34.096   8
   8 -14   1 678.566  35.035   1
   8 -14   1 684.847  50.940   1
   8 -14   1 678.478  34.184   3
  -9  14  -1 57.0612  8.4731   1
  -9  14  -1 50.1269  9.8853   8
   9 -14   1 66.8213  7.4094   3
   9 -14   1 73.4174 11.8922   1
   9 -14   1 49.5667  7.6839   1
 -10  14  -1 337.727  25.289   8
 -10  14  -1 305.177  24.431   1
  10 -14   1 283.174  20.510   3
  10 -14   1 291.099  23.653   1
 -11  14  -1 193.600  16.226   8
 -11  14  -1 164.811  17.687   1
  11 -14   1 165.721  17.316   3
  11 -14   1 198.041  17.448   1
 -12  14  -1 379.436  33.832   1
 -12  14  -1 416.044  31.037   8
  12 -14   1 367.470  35.642   3
  12 -14   1 410.517  27.148   1
 -13  14  -1 310.869  27.517   8
 -13  14  -1 313.606  23.974   1
  13 -14   1 312.121  31.416   1
 -14  14  -1 34.7857 12.1868   8
 -14  14  -1 21.8306 12.9146   1
  14 -14   1 11.3290  9.4204   1
 -15  14  -1 22.3624 12.9676   1
 -15  14  -1  6.6479 12.0335   8
  15 -14   1  1.7564 10.5242   1
 -16  14  -1 239.203  25.927   8
 -16  14  -1 201.988  25.049   1
  16 -14   1 215.529  27.795   1
 -10 -13   1 41.1681 13.9866   1
 -10 -13   1 59.4598 17.8706   5
   9  13  -1 9.35397 8.73572   1
   9  13  -1 15.0894  9.8140   7
  -9 -13   1 26.5827 11.8296   5
  -9 -13   1 21.3046  8.7279   1
   8  13  -1 65.0142 13.5626   7
   8  13  -1 61.4385 13.0816   1
  -8 -13   1 91.3479 15.3434   5
  -8 -13   1 85.7696 12.0814   1
   7  13  -1 54.6971 11.8754   1
   7  13  -1 56.9495 10.9005   7
  -7 -13   1 52.1723  9.6432   5
  -7 -13   1 56.1223  9.3533   1
   6  13  -1 651.131  42.013   7
   6  13  -1 602.978  60.087   6
   6  13  -1 634.641  43.150   1
  -6 -13   1 610.467  47.268   5
  -6 -13   1 690.034  37.480   1
   5  13  -1 318.341  33.624   1
   5  13  -1 339.176  27.918   7
  -5 -13   1 350.789  27.076   1
  -5 -13   1 316.278  21.254   5
   4  13  -1 175.281  18.204   7
   4  13  -1 130.272  12.430   1
  -4 -13   1 129.031  12.259   1
  -4 -13   1 164.755  19.962   6
  -4 -13   1 175.126  16.564   1
  -4 -13   1 171.849  15.406   5
   3  13  -1 502.508  31.859   1
   3  13  -1 530.863  28.350   7
  -3 -13   1 530.003  34.734   6
  -3 -13   1 502.410  25.377   1
  -3 -13   1 513.522  38.888   1
  -3 -13   1 521.466  35.462   5
   2  13  -1 34.0121  8.2354   1
   2  13  -1 28.3157  7.4291   7
  -2 -13   1 27.3800  5.0634   1
  -2 -13   1 46.1433  7.5968   5
  -2 -13   1 35.0984  9.5124   1
  -2 -13   1 37.4043  3.0454   6
   1  13  -1 8.55291 5.73486   7
   1  13  -1 5.11072 5.21034   1
  -1 -13   1 2.24911 5.60801   1
  -1 -13   1 -1.8488  5.1358   5
  -1 -13   1 -0.4063  2.9715   1
   0  13  -1 41.0575  9.2238   1
   0  13  -1 47.3878  7.7364   7
   0 -13   1 41.3859  5.7782   1
   0 -13   1 37.0073  6.4236   1
   0 -13   1 43.7617  8.4321   5
  -1  13  -1 490.278  24.701   1
  -1  13  -1 466.259  24.375   7
  -1  13  -1 509.246  30.591   3
   1 -13   1 509.413  27.972   1
   1 -13   1 492.237  23.412   5
   1 -13   1 432.268  21.200   1
  -2  13  -1 1296.20   49.25   7
  -2  13  -1 1413.54   51.45   1
  -2  13  -1 1417.40   82.07   1
  -2  13  -1 1417.10   67.81   3
   2 -13   1 1380.63   47.67   5
   2 -13   1 1389.21   63.24   1
   2 -13   1 1388.89   63.56   1
  -3  13  -1 92.1557  6.5906   6
  -3  13  -1 100.038   8.327   1
  -3  13  -1 104.753   8.451   7
  -3  13  -1 113.613   9.656   1
  -3  13  -1 71.9300  8.5319   3
   3 -13   1 90.6464  7.4697   1
   3 -13   1 110.224   9.968   1
   3 -13   1 86.7571  9.8986   5
  -4  13  -1 183.294  13.635   7
  -4  13  -1 168.190  10.303   1
  -4  13  -1 166.544  13.788   3
  -4  13  -1 194.884  15.314   8
  -4  13  -1 158.448  14.462   1
  -4  13  -1 176.794   7.848   6
   4 -13   1 169.586  13.639   5
   4 -13   1 188.092  12.486   1
   4 -13   1 170.817  11.139   1
  -5  13  -1 43.7205  4.8931   6
  -5  13  -1 52.1781  5.9439   2
  -5  13  -1 58.9283  5.5079   3
  -5  13  -1 52.6464  8.0070   7
  -5  13  -1 53.4230  6.4978   1
  -5  13  -1 49.7133  8.4265   8
   5 -13   1 60.7216  5.9972   1
   5 -13   1 46.0169  7.0952   1
  -6  13  -1 36.3792  7.6978   8
  -6  13  -1 38.5603  7.5308   7
  -6  13  -1 31.2248  5.6580   1
  -6  13  -1 40.3522  6.8900   2
  -6  13  -1 35.4779  5.7682   6
   6 -13   1 41.8175  5.9869   1
   6 -13   1 37.7586  5.4810   1
  -7  13  -1 203.681  14.250   2
  -7  13  -1 191.424  14.675   6
  -7  13  -1 229.222  13.877   1
  -7  13  -1 201.726  14.229   8
   7 -13   1 212.194  13.690   1
   7 -13   1 187.264  11.648   1
   7 -13   1 211.615  13.820   3
  -8  13  -1 8.01506 4.84035   6
  -8  13  -1 11.0068  4.7097   1
  -8  13  -1 8.23532 5.62764   8
   8 -13   1 3.00236 3.45655   3
   8 -13   1 0.82130 3.92245   1
   8 -13   1 7.79251 5.26223   1
  -9  13  -1 941.241  61.806   1
  -9  13  -1 900.664  51.934   8
   9 -13   1 938.009  68.272   1
   9 -13   1 918.938  62.188   3
   9 -13   1 948.341  47.489   1
 -10  13  -1 301.412  22.465   8
 -10  13  -1 287.485  24.333   1
  10 -13   1 238.593  20.556   6
  10 -13   1 288.489  18.676   1
  10 -13   1 212.295  16.189   1
  10 -13   1 283.043  16.368   3
 -11  13  -1 444.933  29.372   1
 -11  13  -1 489.772  31.959   8
  11 -13   1 463.101  30.203   3
  11 -13   1 445.695  30.875   6
  11 -13   1 448.539  33.534   1
 -12  13  -1 20.8716  9.2582   1
 -12  13  -1 13.9794 10.8338   8
  12 -13   1 8.38613 5.59013   6
  12 -13   1 6.35831 8.23367   1
  12 -13   1 15.2642  4.9948   3
 -13  13  -1 36.6174 11.4154   8
 -13  13  -1 10.9292  7.9614   1
  13 -13   1 6.11773 7.14243   1
  13 -13   1 11.9550  8.2120   6
  13 -13   1 13.6827  6.4973   3
 -14  13  -1  1.1483 10.3383   1
 -14  13  -1 34.5718 12.5872   8
  14 -13   1 10.0097 10.4219   1
 -15  13  -1 15.3910  8.4969   8
 -15  13  -1  2.8318 10.2586   1
  15 -13   1 20.3417 11.3247   1
 -16  13  -1  6.0325 18.0846   1
 -16  13  -1 39.0140 13.9893   8
  16 -13   1 28.1756 11.9762   1
 -11 -12   1 131.170  18.022   1
 -11 -12   1 110.558  23.582   5
  10  12  -1 35.3200 10.5051   1
 -10 -12   1 35.4933  9.7074   5
 -10 -12   1 42.9529 12.6405   1
   9  12  -1 386.194  35.229   1
  -9 -12   1 330.838  35.746   5
  -9 -12   1 358.406  37.231   1
   8  12  -1 12.1221  6.7308   6
   8  12  -1 13.9947  9.2738   1
  -8 -12   1 8.30256 8.95973   1
  -8 -12   1 12.9699 11.8538   5
   7  12  -1 31.6722  9.1682   1
   7  12  -1 31.6255  5.8257   6
  -7 -12   1 30.2867 11.9260   5
   6  12  -1 257.572  20.154   6
   6  12  -1 237.569  19.057   7
   6  12  -1 221.375  18.827   1
  -6 -12   1 259.698  20.219   1
  -6 -12   1 252.204  19.873   5
   5  12  -1 32.7368  6.5206   6
   5  12  -1 55.9143  8.1845   1
   5  12  -1 56.7602 11.3239   7
  -5 -12   1 41.6188  6.4555   6
  -5 -12   1 21.1592  6.9203   5
  -5 -12   1 40.1087  9.1749   1
  -5 -12   1 43.8519  7.9914   1
   4  12  -1 1915.56  113.89   6
   4  12  -1 1944.03   88.09   7
   4  12  -1 1928.95  104.26   1
  -4 -12   1 1812.93  127.60   1
  -4 -12   1 1868.12  107.59   1
  -4 -12   1 1856.52  118.56   6
  -4 -12   1 1838.08  123.93   5
   3  12  -1 8.85937 2.92430   6
   3  12  -1 0.90526 5.85081   1
   3  12  -1 -0.3255  4.3656   7
  -3 -12   1 11.9540  7.0521   1
  -3 -12   1 -8.0446  5.3739   4
  -3 -12   1 3.22138 5.23181   5
  -3 -12   1 7.82090 2.73165   6
  -3 -12   1 3.40396 5.19740   1
   2  12  -1 30.2960  8.1291   7
   2  12  -1 12.5802  4.2977   1
  -2 -12   1 12.6401  6.1688   5
  -2 -12   1 19.8429  4.8370   4
  -2 -12   1 23.9731  4.1826   1
  -2 -12   1 27.5580  6.1222   1
  -2 -12   1 21.4717  2.7414   6
   1  12  -1 85.6671 12.3676   1
   1  12  -1 93.0475 11.9863   7
  -1 -12   1 82.0161 14.2263   5
  -1 -12   1 65.3928 10.2365   1
  -1 -12   1 84.0055 11.2035   4
  -1 -12   1 70.5751  9.2772   1
   0  12  -1 12.0688  9.2605   7
   0  12  -1 9.86211 4.71065   1
   0  12  -1 4.71419 3.48866   1
   0 -12   1 11.5097  4.4847   1
   0 -12   1 4.01936 5.13947   5
   0 -12   1 2.95798 2.83598   4
   0 -12   1 2.32902 3.73974   1
  -1  12  -1 607.854  41.637   5
  -1  12  -1 598.800  23.729   7
  -1  12  -1 608.867  24.459   1
  -1  12  -1 613.410  27.152   1
   1 -12   1 618.632  23.441   1
   1 -12   1 606.255  42.158   7
   1 -12   1 601.154  28.833   1
   1 -12   1 597.651  42.341   4
   1 -12   1 534.877  24.829   5
  -2  12  -1 80.0541  8.6585   3
  -2  12  -1 84.6521  8.6027   5
  -2  12  -1 74.3290  8.0682   1
  -2  12  -1 76.3558  7.4675   7
  -2  12  -1 90.9202  8.5054   1
   2 -12   1 95.4415  8.7309   4
   2 -12   1 85.1802  7.8032   1
   2 -12   1 89.4919  9.1771   7
   2 -12   1 90.2357  7.3612   5
   2 -12   1 85.1353  7.7816   1
  -3  12  -1 73.1296  9.2112   1
  -3  12  -1 76.3517  8.5881   1
  -3  12  -1 86.5727  8.1148   5
  -3  12  -1 79.1085  4.7833   6
  -3  12  -1 78.4931  6.1277   3
   3 -12   1 97.0571  7.2455   1
   3 -12   1 78.2747  8.4377   4
   3 -12   1 87.3402  8.6159   7
   3 -12   1 75.6288  7.4210   1
   3 -12   1 63.9428  8.8621   5
  -4  12  -1 346.244  19.130   3
  -4  12  -1 361.895  18.926   1
  -4  12  -1 374.629  23.429   5
  -4  12  -1 359.580  18.519   1
  -4  12  -1 359.627  18.881   8
  -4  12  -1 353.948  21.771   6
  -4  12  -1 368.352  18.753   7
   4 -12   1 352.362  20.445   4
   4 -12   1 349.205  18.626   1
   4 -12   1 402.457  15.158   1
   4 -12   1 352.497  19.559   5
   4 -12   1 344.571  20.810   7
  -5  12  -1 1459.23   46.86   6
  -5  12  -1 1441.07   67.53   5
  -5  12  -1 1488.08   65.85   3
  -5  12  -1 1461.84  109.37   1
  -5  12  -1 1492.49   51.09   8
  -5  12  -1 1388.96   54.06   2
  -5  12  -1 1469.15   48.38   7
  -5  12  -1 1392.10   46.93   1
   5 -12   1 1549.13   57.78   1
   5 -12   1 1399.39   56.59   1
   5 -12   1 1493.80   83.68   7
  -6  12  -1 113.370   9.611   7
  -6  12  -1 98.1379 11.2329   8
  -6  12  -1 110.201   8.757   1
  -6  12  -1 107.629   8.146   6
  -6  12  -1 104.467   9.586   2
   6 -12   1 119.544   7.923   1
   6 -12   1 96.1768  9.9854   7
   6 -12   1 114.294   8.203   3
   6 -12   1 114.109   9.195   1
  -7  12  -1 320.306  28.697   6
  -7  12  -1 382.716  20.704   2
  -7  12  -1 339.293  21.523   8
  -7  12  -1 348.234  21.916   1
   7 -12   1 343.058  18.796   1
   7 -12   1 375.602  15.696   3
   7 -12   1 385.910  21.324   1
  -8  12  -1 173.551  14.038   6
  -8  12  -1 226.545  19.014   1
  -8  12  -1 241.150  16.333   8
   8 -12   1 221.717  15.926   1
   8 -12   1 223.827  12.799   6
   8 -12   1 232.934  13.069   3
   8 -12   1 193.639  15.140   1
  -9  12  -1 11.1595  7.3748   8
  -9  12  -1 4.70577 5.44680   1
   9 -12   1 4.57549 3.41251   3
   9 -12   1 5.45648 3.81302   6
   9 -12   1 -8.4314  4.7674   1
   9 -12   1 13.5778  6.8793   1
 -10  12  -1 268.121  17.244   1
 -10  12  -1 267.531  26.092   8
  10 -12   1 272.631  22.758   3
  10 -12   1 245.489  24.581   1
  10 -12   1 267.281  15.724   6
  10 -12   1 321.147  20.749   1
 -11  12  -1 1769.49   69.23   8
 -11  12  -1 1663.67   90.83   1
  11 -12   1 1618.41   77.81   3
  11 -12   1 1655.77   99.81   1
  11 -12   1 1648.58   94.45   6
 -12  12  -1 -6.6678  5.1666   1
 -12  12  -1 -13.621   8.808   8
  12 -12   1 -5.5928  7.1232   3
  12 -12   1 -1.1751  5.0203   1
  12 -12   1 2.06933 6.10493   6
 -13  12  -1 871.949  47.994   8
 -13  12  -1 847.552  52.370   1
  13 -12   1 814.891  65.209   3
  13 -12   1 799.151  53.988   6
  13 -12   1 847.173  46.359   1
 -14  12  -1 30.5862 11.8472   1
 -14  12  -1 63.1303 11.5435   8
  14 -12   1 39.4640  8.4373   6
  14 -12   1 49.1980 15.1456   1
  14 -12   1 33.7505  8.9585   3
 -15  12  -1 54.7901 14.6363   1
  15 -12   1 70.1663 14.3948   1
 -16  12  -1 104.264  18.702   8
 -16  12  -1 61.6222 13.1394   1
  16 -12   1 60.6602 17.3848   1
  11  11  -1 96.2153 14.4382   1
 -11 -11   1 110.509  17.977   5
 -11 -11   1 101.450  16.503   1
  10  11  -1 150.891  22.887   1
  10  11  -1 159.470  17.466   6
 -10 -11   1 163.299  23.115   5
 -10 -11   1 190.841  21.664   1
   9  11  -1 7.08331 7.46015   1
   9  11  -1 20.1911  6.4666   6
  -9 -11   1  8.3765 11.3174   5
  -9 -11   1 19.6200  9.4651   1
   8  11  -1 61.4725 12.1447   1
   8  11  -1 85.9017 11.9314   6
  -8 -11   1 93.3295 13.1891   1
  -8 -11   1 81.0226 15.0683   5
   7  11  -1 347.439  28.452   1
   7  11  -1 325.896  26.664   6
  -7 -11   1 419.107  30.890   5
  -7 -11   1 338.950  27.988   1
   6  11  -1 258.141  20.342   1
   6  11  -1 257.789  16.647   6
  -6 -11   1 241.165  20.011   1
  -6 -11   1 249.544  25.937   6
  -6 -11   1 229.871  23.041   5
   5  11  -1 66.6171  7.5204   6
   5  11  -1 66.0190  8.0229   1
  -5 -11   1 64.4618  8.2064   6
  -5 -11   1 50.2249  7.3465   1
  -5 -11   1 57.4408 10.1191   5
  -5 -11   1 48.3479  8.1934   1
   4  11  -1 39.0386  6.8699   1
   4  11  -1 64.0291  8.5655   7
   4  11  -1 50.7492  6.3127   6
  -4 -11   1 41.9105  8.0201   1
  -4 -11   1 46.0181  6.5189   6
  -4 -11   1 53.1256  8.3581   1
  -4 -11   1 47.7655  7.3885   5
   3  11  -1 212.700  15.449   7
   3  11  -1 202.341  12.010   1
   3  11  -1 202.488  12.838   6
  -3 -11   1 222.676  15.219   5
  -3 -11   1 196.019  13.775   1
  -3 -11   1 185.793  12.100   1
  -3 -11   1 212.027  13.260   6
  -3 -11   1 159.073  16.286   4
   2  11  -1 416.222  18.399   1
   2  11  -1 380.852  18.472   7
   2  11  -1 391.568  17.937   6
  -2 -11   1 415.554  25.096   5
  -2 -11   1 415.976  19.220   1
  -2 -11   1 436.929  23.239   1
  -2 -11   1 424.395  18.669   6
  -2 -11   1 356.561  25.938   4
   1  11  -1 176.779  14.191   5
   1  11  -1 191.796  13.294   1
   1  11  -1 205.572  12.441   1
   1  11  -1 193.997  13.214   7
  -1 -11   1 206.771  13.911   5
  -1 -11   1 210.187  12.141   1
  -1 -11   1 205.169  14.003   4
  -1 -11   1 205.515  10.527   1
   0  11  -1 186.580  12.577   5
   0  11  -1 200.756  13.240   1
   0  11  -1 200.990  12.527   7
   0  11  -1 210.202  15.050   1
   0 -11   1 198.395  13.753   5
   0 -11   1 219.944  13.114   1
   0 -11   1 203.442  15.641   4
   0 -11   1 209.614  10.554   1
  -1  11  -1 47.8720  5.2588   1
  -1  11  -1 55.5178  7.2192   5
  -1  11  -1 37.4093  5.7717   7
  -1  11  -1 57.2692  6.2694   1
   1 -11   1 43.5832  5.7047   7
   1 -11   1 34.8454  5.2502   1
   1 -11   1 33.3024  5.1712   1
   1 -11   1 40.4633  5.8724   4
   1 -11   1 37.5440  6.1427   5
  -2  11  -1 89.8152  6.5526   3
  -2  11  -1 94.8976  7.5424   1
  -2  11  -1 85.0854  8.2485   5
  -2  11  -1 111.306   7.349   1
  -2  11  -1 97.1888  9.6233   7
  -2  11  -1 79.8624  3.5731   6
  -2  11  -1 101.610   3.778   6
   2 -11   1 88.8665  6.5060   1
   2 -11   1 92.2170  6.3059   1
   2 -11   1 106.202   9.482   4
   2 -11   1 96.9014  8.9808   7
   2 -11   1 104.225   9.373   5
  -3  11  -1 35.5508  5.3029   3
  -3  11  -1 42.4992  5.0003   7
  -3  11  -1 37.6400  3.4371   6
  -3  11  -1 25.4098  4.6956   5
  -3  11  -1 33.1930  4.3649   1
  -3  11  -1 32.4226  4.4974   1
   3 -11   1 42.1573  6.3602   1
   3 -11   1 49.5478  5.8885   1
   3 -11   1 26.7700  4.0497   7
   3 -11   1 30.1309  5.5042   4
   3 -11   1 32.1734  5.5962   5
  -4  11  -1 49.9165  4.8451   3
  -4  11  -1 65.9206  7.1205   1
  -4  11  -1 62.4806  4.6220   6
  -4  11  -1 75.2142  8.4056   8
  -4  11  -1 69.5076  9.0367   1
  -4  11  -1 56.2655  7.5069   7
  -4  11  -1 54.4995  7.3202   5
   4 -11   1 59.2403  7.7464   1
   4 -11   1 58.5692  6.2594   7
   4 -11   1 56.3976  7.7368   1
  -5  11  -1 54.4163  5.1547   6
  -5  11  -1 60.9741  6.0443   8
  -5  11  -1 61.8536  9.3391   7
  -5  11  -1 54.5849  5.9354   2
  -5  11  -1 54.3416  5.1393   3
  -5  11  -1 62.9559  5.3858   1
  -5  11  -1 54.4656  6.7845   1
  -5  11  -1 46.6222  7.8488   5
   5 -11   1 58.3004  6.6538   1
   5 -11   1 63.4343  6.6886   7
   5 -11   1 76.2485  7.8829   1
   5 -11   1 67.3137  5.6179   3
  -6  11  -1 566.780  24.283   8
  -6  11  -1 562.396  35.767   5
  -6  11  -1 573.808  25.759   2
  -6  11  -1 552.752  24.219   1
  -6  11  -1 536.762  28.048   1
  -6  11  -1 576.982  35.100   6
   6 -11   1 574.659  28.238   3
   6 -11   1 586.539  23.547   1
   6 -11   1 593.109  47.309   7
   6 -11   1 608.563  20.456   1
  -7  11  -1 843.718  28.489   8
  -7  11  -1 855.234  60.999   6
  -7  11  -1 860.354  38.299   1
   7 -11   1 851.615  33.070   6
   7 -11   1 862.723  34.836   1
   7 -11   1 846.271  35.775   3
   7 -11   1 884.325  36.659   1
   7 -11   1 837.184  59.033   7
  -8  11  -1 93.2750 12.7685   6
  -8  11  -1 107.694  10.066   1
  -8  11  -1 96.7726 12.0421   8
   8 -11   1 118.804   6.918   3
   8 -11   1 111.889   8.979   1
   8 -11   1 110.092  10.227   1
   8 -11   1 110.729   9.969   6
  -9  11  -1 48.4585  8.4493   8
  -9  11  -1 32.1133  6.2091   1
   9 -11   1 33.3779  6.6233   1
   9 -11   1 39.8342  5.9011   3
   9 -11   1 41.6993  8.2011   6
   9 -11   1 41.0035  8.4403   1
 -10  11  -1 80.4074  8.8311   8
 -10  11  -1 59.5431  7.6878   1
  10 -11   1 71.6917  7.2049   2
  10 -11   1 86.9368 10.4540   1
  10 -11   1 77.2400  6.9003   3
  10 -11   1 50.3664  7.9169   1
  10 -11   1 102.395  12.001   6
 -11  11  -1 1.60740 5.11363   1
 -11  11  -1 11.5680  9.2850   8
  11 -11   1 7.61144 4.93205   1
  11 -11   1 2.25727 4.62619   3
  11 -11   1 -5.4183  4.8085   2
  11 -11   1 5.27233 4.35390   6
 -12  11  -1 32.8015  9.8356   8
 -12  11  -1 58.7687 11.8488   1
  12 -11   1 43.5052 10.6319   1
  12 -11   1 52.8832  9.9988   6
  12 -11   1 42.3143  8.5732   3
 -13  11  -1 73.2796 12.8301   8
 -13  11  -1 65.4538 12.7692   1
  13 -11   1 74.9365 12.2228   1
  13 -11   1 89.9289 12.3323   6
  13 -11   1 57.2873  8.9208   3
 -14  11  -1 7.73256 6.55938   8
 -14  11  -1 22.2060  8.2867   1
  14 -11   1 4.42746 6.62020   3
  14 -11   1 5.47730 7.30895   1
  14 -11   1 30.5562 11.6165   6
 -15  11  -1 27.9855 10.1817   1
 -15  11  -1 68.3300 14.3931   8
  15 -11   1 38.9109 11.0649   3
  15 -11   1 56.7497 12.4375   1
  15 -11   1 54.2718 13.5597   6
 -16  11  -1 9.62024 8.76036   1
  16 -11   1 14.3244  8.7788   1
  12  10  -1 91.1936 20.5812   1
 -12 -10   1 78.6993 19.1742   1
 -12 -10   1 84.4801 19.9006   5
  11  10  -1 27.0904  9.2755   6
  11  10  -1 4.87748 8.91394   1
 -11 -10   1 -10.832  10.823   1
 -11 -10   1 2.54979 8.94153   5
  10  10  -1 21.1891  6.2452   6
  10  10  -1 11.8322  7.8356   1
 -10 -10   1 50.3428 14.7484   5
 -10 -10   1 23.3501  8.8020   1
   9  10  -1 25.4330  9.6091   1
  -9 -10   1 16.7436  8.9670   1
  -9 -10   1 25.9315 10.3625   5
   8  10  -1 11.1154  7.6307   1
   8  10  -1 -4.8894  5.9114   6
  -8 -10   1 5.03749 8.35102   1
  -8 -10   1 5.70959 7.53095   5
   7  10  -1 93.4486  9.3426   6
   7  10  -1 92.7625 12.1948   1
  -7 -10   1 89.1376 12.1669   6
  -7 -10   1 104.765  14.017   5
  -7 -10   1 107.788  13.031   1
   6  10  -1 95.2003  9.7951   1
   6  10  -1 104.246   9.040   6
  -6 -10   1 83.4798 14.0184   5
  -6 -10   1 80.8400 10.8932   1
  -6 -10   1 105.358   9.806   6
  -6 -10   1 112.273  11.680   1
   5  10  -1 679.417  37.192   1
   5  10  -1 718.155  36.190   6
  -5 -10   1 731.231  30.060   1
  -5 -10   1 704.582  43.533   5
  -5 -10   1 749.146  56.714   6
  -5 -10   1 744.476  52.874   1
   4  10  -1 24.9671  3.8049   6
   4  10  -1 29.2310  7.0464   1
  -4 -10   1 41.0041  5.1002   6
  -4 -10   1 34.1540  9.7568   5
  -4 -10   1 42.1965  6.9510   1
   3  10  -1 6.29172 2.88188   6
   3  10  -1 10.1964  4.5639   1
   3  10  -1 18.5485  6.2081   7
  -3 -10   1 9.48696 5.58185   5
  -3 -10   1 9.94206 2.72346   6
  -3 -10   1 12.8959  6.7112   1
  -3 -10   1 6.66110 3.46621   1
  -3 -10   1 8.90872 3.93594   4
   2  10  -1 209.328  12.202   1
   2  10  -1 183.557  16.599   5
   2  10  -1 165.913  10.060   7
   2  10  -1 202.987  14.254   1
   2  10  -1 192.198  11.801   6
  -2 -10   1 216.429  12.000   6
  -2 -10   1 171.622  11.458   1
  -2 -10   1 194.241  14.369   4
  -2 -10   1 207.405  14.280   5
  -2 -10   1 202.795  12.584   1
   1  10  -1 7.00614 6.07526   7
   1  10  -1 0.95931 3.86640   1
   1  10  -1 -0.5300  3.1398   5
   1  10  -1 1.26411 1.41323   6
   1  10  -1 1.28656 3.50182   1
  -1 -10   1 -6.3507  3.8509   1
  -1 -10   1 2.13211 4.51575   1
  -1 -10   1 -0.4858  1.0801   6
  -1 -10   1 0.54606 2.77006   4
  -1 -10   1 -2.0604  4.0351   5
   0  10  -1 162.301   9.198   1
   0  10  -1 152.256   8.879   1
   0  10  -1 168.057  12.373   5
   0  10  -1 154.959   9.575   7
   0 -10   1 155.877   9.030   1
   0 -10   1 146.798  10.314   4
   0 -10   1 140.001   8.933   1
   0 -10   1 170.207  11.112   5
  -1  10  -1 4.76455 2.49018   1
  -1  10  -1 6.48101 3.99942   1
  -1  10  -1 15.1498  4.7545   7
  -1  10  -1 17.2200  5.8492   5
   1 -10   1 6.98616 4.53548   5
   1 -10   1 3.26094 4.74584   7
   1 -10   1 10.3769  5.5851   4
   1 -10   1 4.02208 4.19703   1
   1 -10   1 3.79276 2.37985   1
  -2  10  -1 2.56751 3.15098   1
  -2  10  -1 -3.2921  5.1862   5
  -2  10  -1 0.87604 1.33849   6
  -2  10  -1 -0.1650  3.7890   7
  -2  10  -1 0.68189 2.56362   3
  -2  10  -1 1.72899 3.38422   1
   2 -10   1 2.24019 4.10646   5
   2 -10   1 4.46776 3.66216   7
   2 -10   1 1.39602 3.40056   1
   2 -10   1 -1.8323  2.7961   4
   2 -10   1 6.44332 4.94908   1
  -3  10  -1 2043.04   76.28   8
  -3  10  -1 2133.94   94.01   3
  -3  10  -1 2019.33   83.75   1
  -3  10  -1 2008.88   60.55   1
  -3  10  -1 1942.77   91.14   6
  -3  10  -1 1981.77   65.69   7
  -3  10  -1 2026.86   90.94   5
   3 -10   1 2067.40   87.03   4
   3 -10   1 2056.80   68.82   7
   3 -10   1 2043.67   54.19   1
   3 -10   1 1877.74   87.28   1
   3 -10   1 1943.39   70.21   5
  -4  10  -1 250.270  14.254   6
  -4  10  -1 258.783  16.328   5
  -4  10  -1 239.395  13.964   3
  -4  10  -1 268.055  12.044   2
  -4  10  -1 279.988  13.199   1
  -4  10  -1 218.147  14.088   7
  -4  10  -1 263.669  13.426   8
  -4  10  -1 242.572  20.976   1
   4 -10   1 252.137  13.762   7
   4 -10   1 231.364  12.165   1
   4 -10   1 243.340  10.796   1
  -5  10  -1 524.492  24.983   7
  -5  10  -1 487.025  29.336   6
  -5  10  -1 522.135  28.175   5
  -5  10  -1 524.394  22.296   8
  -5  10  -1 472.593  19.410   2
  -5  10  -1 521.135  25.702   3
  -5  10  -1 491.826  25.196   1
  -5  10  -1 498.481  24.010   1
   5 -10   1 496.891  25.609   3
   5 -10   1 513.157  25.282   7
   5 -10   1 505.211  17.027   1
   5 -10   1 497.463  22.544   1
  -6  10  -1 433.208  18.336   1
  -6  10  -1 472.787  30.573   6
  -6  10  -1 457.274  22.843   8
  -6  10  -1 447.756  29.525   5
  -6  10  -1 402.905  27.321   1
  -6  10  -1 446.910  19.376   2
   6 -10   1 438.938  18.646   3
   6 -10   1 488.792  16.855   1
   6 -10   1 430.964  20.333   6
   6 -10   1 431.921  24.803   1
   6 -10   1 427.002  24.171   7
  -7  10  -1 155.220  13.218   1
  -7  10  -1 143.398  12.873   6
  -7  10  -1 172.130  12.747   8
   7 -10   1 159.563   8.006   3
   7 -10   1 136.444  10.730   6
   7 -10   1 149.435  20.935   7
   7 -10   1 148.370  10.455   1
   7 -10   1 152.416  11.265   1
  -8  10  -1 759.577  38.297   8
  -8  10  -1 786.632  26.776   1
  -8  10  -1 709.649  57.977   6
   8 -10   1 728.929  36.254   3
   8 -10   1 732.264  31.935   1
   8 -10   1 711.082  50.690   2
   8 -10   1 834.456  46.038   1
   8 -10   1 802.524  45.591   6
  -9  10  -1 101.838   7.812   8
  -9  10  -1 107.639  10.202   1
   9 -10   1 102.249  10.262   6
   9 -10   1 105.724  11.447   1
   9 -10   1 82.2675  9.1251   1
   9 -10   1 106.093   7.150   3
   9 -10   1 93.4880  9.7607   2
 -10  10  -1 57.3712  9.6406   8
 -10  10  -1 65.0000  8.5004   1
  10 -10   1 57.7273  8.8600   6
  10 -10   1 62.4562  9.8684   1
  10 -10   1 70.5828  7.6979   3
  10 -10   1 50.5878  7.6429   2
 -11  10  -1 13.7284  8.5571   8
 -11  10  -1 4.30628 7.52429   1
  11 -10   1 5.33847 5.18196   6
  11 -10   1 2.35649 6.70078   1
  11 -10   1 2.88437 4.54954   2
  11 -10   1 1.31646 4.77604   3
 -12  10  -1 1078.84   70.60   1
 -12  10  -1 1029.33   63.97   8
  12 -10   1 996.772  66.158   1
  12 -10   1 1051.78   55.74   6
 -13  10  -1 6.40424 8.03774   1
 -13  10  -1 2.92748 5.90378   8
  13 -10   1 10.1208  6.6248   6
  13 -10   1 2.52016 6.08314   1
 -14  10  -1 77.9766 11.4849   1
 -14  10  -1 74.8862 13.8138   8
  14 -10   1 73.7953 13.0384   1
  14 -10   1 66.8872 15.9076   6
 -15  10  -1 18.3535 10.1465   1
  15 -10   1 1.95065 7.77218   1
  15 -10   1 -4.2044 10.4687   6
 -16  10  -1 5.79574 8.43954   1
  16 -10   1 4.29342 7.22126   1
  12   9  -1 241.923  28.774   1
  12   9  -1 227.216  24.409   6
 -12  -9   1 237.392  23.356   1
 -12  -9   1 241.266  27.651   5
  11   9  -1 96.7477 11.6739   6
  11   9  -1 124.873  18.292   1
 -11  -9   1 107.617  17.369   5
 -11  -9   1 137.887  17.036   1
  10   9  -1 135.614  14.868   6
  10   9  -1 101.058  14.894   1
 -10  -9   1 119.150  17.842   5
 -10  -9   1 185.302 193.753   1
   9   9  -1 168.665  19.371   1
   9   9  -1 181.048  15.578   6
  -9  -9   1 193.199  18.041   1
  -9  -9   1 194.522  20.201   5
   8   9  -1 833.095  45.234   1
   8   9  -1 745.661  61.712   6
  -8  -9   1 833.235  59.380   5
  -8  -9   1 832.287  41.683   1
   7   9  -1 715.244  56.171   6
   7   9  -1 621.534  42.466   1
  -7  -9   1 672.933  43.532   1
  -7  -9   1 614.204  48.571   5
  -7  -9   1 597.892  58.148   6
   6   9  -1 149.521  12.603   6
   6   9  -1 121.370  12.559   1
  -6  -9   1 159.719  13.790   1
  -6  -9   1 142.289  11.825   1
  -6  -9   1 151.220  14.822   6
  -6  -9   1 140.602  14.285   5
   5   9  -1 40.0166  6.2048   6
   5   9  -1 49.6089  8.1306   1
  -5  -9   1 39.7431  7.1835   1
  -5  -9   1 31.6765  5.6895   1
  -5  -9   1 54.0582  9.8458   5
  -5  -9   1 31.1624  4.4025   6
   4   9  -1 130.040   7.323   6
   4   9  -1 132.328  10.803   1
  -4  -9   1 130.142   8.709   6
  -4  -9   1 119.962  11.718   1
  -4  -9   1 133.781   9.940   1
  -4  -9   1 144.616  12.381   5
   3   9  -1 1348.67   52.30   6
   3   9  -1 1370.83   68.16   1
   3   9  -1 1365.35   49.41   1
   3   9  -1 1294.28   42.46   7
  -3  -9   1 1298.95   53.42   1
  -3  -9   1 1251.59   77.92   4
  -3  -9   1 1333.64   54.12   6
  -3  -9   1 1257.91   46.69   5
  -3  -9   1 1423.76   58.13   1
   2   9  -1 7.23320 3.55468   1
   2   9  -1 5.74185 2.75608   6
   2   9  -1 -0.3315  3.4729   7
   2   9  -1 5.71484 4.10563   5
   2   9  -1 6.62520 3.92803   1
  -2  -9   1 6.05913 4.16739   1
  -2  -9   1 1.59025 2.21314   6
  -2  -9   1 9.51965 5.43604   1
  -2  -9   1 5.02177 4.00872   4
  -2  -9   1 4.36125 7.66709   5
   1   9  -1 2412.15  125.51   5
   1   9  -1 2277.27   81.63   1
   1   9  -1 2234.96  103.62   6
   1   9  -1 2298.79   69.46   1
   1   9  -1 2225.72   76.98   7
  -1  -9   1 2297.61   92.01   6
  -1  -9   1 2157.93   68.69   1
  -1  -9   1 2337.49   70.46   1
  -1  -9   1 2157.06   94.75   4
  -1  -9   1 2336.32   74.12   5
   0   9  -1 98.0611  6.7487   1
   0   9  -1 103.338   3.562   6
   0   9  -1 109.646  10.184   5
   0   9  -1 91.1504  7.7619   1
   0   9  -1 102.902   9.853   7
   0  -9   1 84.9444  5.6055   1
   0  -9   1 77.6663  6.2881   1
   0  -9   1 100.050   9.611   5
   0  -9   1 87.3750  8.5437   4
  -1   9  -1 375.745  17.224   1
  -1   9  -1 334.542  13.033   6
  -1   9  -1 365.532  13.694   1
  -1   9  -1 377.160  14.779   5
  -1   9  -1 365.131  15.302   7
  -1   9  -1 380.464  16.448   6
   1  -9   1 371.412  17.258   7
   1  -9   1 379.417  15.108   1
   1  -9   1 388.156  19.491   4
   1  -9   1 364.706  17.157   5
   1  -9   1 359.232  17.293   1
  -2   9  -1 422.243  24.593   5
  -2   9  -1 424.779  17.668   6
  -2   9  -1 446.621  20.009   7
  -2   9  -1 451.664  14.371   1
  -2   9  -1 400.846  22.212   3
  -2   9  -1 433.634  19.109   1
   2  -9   1 439.465  19.669   5
   2  -9   1 450.076  16.340   4
   2  -9   1 422.963  19.752   1
   2  -9   1 426.024  18.581   7
   2  -9   1 427.563  17.671   1
  -3   9  -1 697.660  28.262   7
  -3   9  -1 693.349  28.172   1
  -3   9  -1 726.638  34.215   1
  -3   9  -1 669.141  27.323   3
  -3   9  -1 683.270  33.906   8
  -3   9  -1 729.330  31.038   5
  -3   9  -1 719.407  25.028   6
   3  -9   1 651.095  26.749   5
   3  -9   1 712.825  29.597   7
   3  -9   1 678.021  19.601   1
   3  -9   1 702.806  35.493   1
  -4   9  -1 121.434   7.516   3
  -4   9  -1 121.432   7.479   1
  -4   9  -1 127.634   7.333   2
  -4   9  -1 116.594   9.312   5
  -4   9  -1 110.094   5.841   6
  -4   9  -1 117.982   9.367   8
  -4   9  -1 102.553   8.388   7
  -4   9  -1 118.844   8.271   1
   4  -9   1 113.767   8.710   7
   4  -9   1 101.868   6.158   3
   4  -9   1 122.702   7.348   1
   4  -9   1 99.0380  7.2609   1
  -5   9  -1 2100.40   76.57   2
  -5   9  -1 2125.23   69.71   6
  -5   9  -1 2023.62   85.97   1
  -5   9  -1 2096.54   92.20   8
  -5   9  -1 2044.36   74.80   1
  -5   9  -1 2252.61   94.94   5
   5  -9   1 2088.87   76.15   6
   5  -9   1 2095.61   73.88   7
   5  -9   1 2082.55   83.62   1
   5  -9   1 1970.96   86.20   1
   5  -9   1 2041.37   79.20   3
  -6   9  -1 468.690  25.539   6
  -6   9  -1 448.639  26.047   1
  -6   9  -1 460.921  18.604   1
  -6   9  -1 490.784  33.586   5
  -6   9  -1 476.136  19.427   8
   6  -9   1 474.394  17.094   6
   6  -9   1 501.857  18.167   1
   6  -9   1 475.426  24.901   7
   6  -9   1 454.636  22.754   1
   6  -9   1 445.777  29.653   8
   6  -9   1 449.698  16.480   3
  -7   9  -1 10.8982  3.2673   1
  -7   9  -1 21.1042  5.2824   8
  -7   9  -1 23.7258  5.5529   1
  -7   9  -1 16.5398  4.0609   6
   7  -9   1 13.6838  3.1636   3
   7  -9   1 17.1601  3.9712   1
   7  -9   1 6.93982 2.61610   8
   7  -9   1 27.6829  5.5223   6
   7  -9   1 14.3551  3.5477   2
   7  -9   1 6.65328 4.71672   1
   7  -9   1 9.75188 4.71842   7
  -8   9  -1 919.302  46.598   1
  -8   9  -1 844.614  32.972   8
  -8   9  -1 899.296  52.719   6
   8  -9   1 936.111  45.383   1
   8  -9   1 922.612  61.205   7
   8  -9   1 907.949  42.748   3
   8  -9   1 851.498  53.023   2
   8  -9   1 908.418  37.690   1
   8  -9   1 916.867  51.325   6
  -9   9  -1 110.421  10.772   8
  -9   9  -1 116.099  11.245   1
   9  -9   1 106.613  13.098   2
   9  -9   1 125.080  13.911   1
   9  -9   1 130.155   9.480   3
   9  -9   1 113.158   9.372   1
   9  -9   1 123.997   9.413   6
 -10   9  -1 20.4966  6.9705   1
 -10   9  -1 43.5858  9.0325   8
  10  -9   1 50.8945 32.9647   6
  10  -9   1 38.4629  8.4939   1
  10  -9   1 25.3610  4.5678   2
 -11   9  -1 40.6384  7.2993   1
 -11   9  -1 55.4499  9.4638   8
  11  -9   1 51.8563  9.9659   6
  11  -9   1 50.4440  7.8742   1
 -12   9  -1 8.95889 8.45110   8
 -12   9  -1 33.7894  9.8463   1
  12  -9   1 10.0789  6.2990   6
  12  -9   1 9.50904 8.16439   1
 -13   9  -1 -14.147   8.004   1
  13  -9   1 5.03647 9.09160   6
  13  -9   1 14.9279  9.2794   1
 -14   9  -1 429.832  37.025   1
  14  -9   1 466.883  29.354   1
  14  -9   1 535.045  34.978   6
 -15   9  -1 20.4253 11.8683   1
  15  -9   1 16.0442 11.6518   1
  15  -9   1 21.2161 12.6445   6
 -16   9  -1 18.3739 13.8387   1
  16  -9   1 -7.7808 10.5330   1
  13   8  -1 -1.1051 12.8867   1
  13   8  -1  8.2733 10.1171   6
 -13  -8   1  4.6872 12.8189   1
 -13  -8   1  3.6838 10.3685   5
  12   8  -1 61.3656 12.6567   6
  12   8  -1 72.2262 13.1512   1
 -12  -8   1 96.6609 15.7867   1
 -12  -8   1 99.2028 14.6570   5
  11   8  -1 5.02908 7.28203   6
  11   8  -1 3.62535 9.34126   1
 -11  -8   1 22.0587 12.9762   5
 -11  -8   1 -3.1042 11.4338   1
  10   8  -1 14.7582  7.4984   6
  10   8  -1 6.53601 8.39120   1
 -10  -8   1 5.70818 9.44729   1
 -10  -8   1 12.1073 10.4223   5
   9   8  -1 278.082  28.638   6
   9   8  -1 248.013  26.759   1
  -9  -8   1 286.486  30.382   5
  -9  -8   1 256.408  23.745   1
   8   8  -1 4.54731 8.07832   1
   8   8  -1 3.23727 5.02678   6
  -8  -8   1 2.72319 7.05321   5
  -8  -8   1 -2.2237  8.2759   1
   7   8  -1 200.885  13.681   6
   7   8  -1 206.959  15.401   1
  -7  -8   1 185.691  19.276   6
  -7  -8   1 194.321  14.692   1
  -7  -8   1 199.988  16.336   5
   6   8  -1 230.015  18.987   1
   6   8  -1 192.597  13.160   6
  -6  -8   1 214.785  20.992   1
  -6  -8   1 213.687  15.572   1
  -6  -8   1 201.851  15.582   6
  -6  -8   1 232.096  20.916   5
   5   8  -1 115.254   9.660   6
   5   8  -1 117.153   9.828   1
  -5  -8   1 134.496  11.495   6
  -5  -8   1 150.722  14.874   5
  -5  -8   1 90.3848 10.1073   1
  -5  -8   1 127.001  11.163   1
   4   8  -1 144.930  13.567   1
   4   8  -1 174.581   8.873   6
   4   8  -1 210.718  13.876   1
  -4  -8   1 182.470  10.788   6
  -4  -8   1 159.950  12.133   5
  -4  -8   1 195.411  13.515   1
  -4  -8   1 168.665  11.181   1
   3   8  -1 47.1710  6.2635   1
   3   8  -1 44.4541  4.5241   6
   3   8  -1 51.4552  6.9379   1
  -3  -8   1 63.5943  5.1538   6
  -3  -8   1 50.4668  6.6157   1
  -3  -8   1 39.1936  4.7893   4
  -3  -8   1 54.3505  6.0121   1
  -3  -8   1 51.5670  8.5664   5
   2   8  -1 60.6753  7.9394   7
   2   8  -1 54.8284  4.4025   6
   2   8  -1 46.5079  5.5322   1
   2   8  -1 51.6742  6.8602   5
   2   8  -1 64.4745  4.8848   1
  -2  -8   1 48.5392  6.5838   4
  -2  -8   1 69.7672  7.2851   5
  -2  -8   1 59.3450  3.7750   6
  -2  -8   1 51.6031  4.8516   1
  -2  -8   1 43.8063  4.8062   1
   1   8  -1 2344.72  139.02   6
   1   8  -1 2367.79   90.75   5
   1   8  -1 2294.56   51.35   1
   1   8  -1 2268.92   90.95   7
   1   8  -1 2252.95   75.76   1
  -1  -8   1 2365.79  108.81   4
  -1  -8   1 2423.55   99.95   1
  -1  -8   1 2285.96   94.54   1
  -1  -8   1 2347.98   95.52   5
  -1  -8   1 2411.70   86.47   6
   0   8  -1 1776.84   71.68   7
   0   8  -1 1900.48   76.17   1
   0   8  -1 1986.38   89.62   5
   0   8  -1 1889.04   51.72   1
   0   8  -1 2003.68   94.19   6
   0  -8   1 1918.14   74.28   1
   0  -8   1 1971.35   63.14   4
   0  -8   1 1815.25   72.59   1
   0  -8   1 1939.11   93.05   5
  -1   8  -1 1059.62   48.47   6
  -1   8  -1 1162.90   62.22   1
  -1   8  -1 1131.96   43.51   7
  -1   8  -1 1169.70   50.73   6
  -1   8  -1 1170.67   48.90   1
  -1   8  -1 1131.53   41.29   5
   1  -8   1 1148.16   47.86   4
   1  -8   1 1147.07   39.64   7
   1  -8   1 1150.66   45.66   1
   1  -8   1 1127.39   39.67   1
   1  -8   1 1087.86   45.42   5
  -2   8  -1 155.762  11.339   5
  -2   8  -1 122.934   9.423   1
  -2   8  -1 134.423   8.520   3
  -2   8  -1 127.848   7.081   1
  -2   8  -1 144.031   9.032   7
  -2   8  -1 132.296   6.168   6
   2  -8   1 152.658  10.582   5
   2  -8   1 126.875   7.711   7
   2  -8   1 131.284   7.718   1
   2  -8   1 122.062   8.414   1
   2  -8   1 139.251   9.604   4
  -3   8  -1 40.6828  4.4863   5
  -3   8  -1 31.1223  5.1651   1
  -3   8  -1 26.3729  4.5239   1
  -3   8  -1 32.9201  5.7907   7
  -3   8  -1 25.4397  4.6523   8
  -3   8  -1 32.7586  3.0475   6
  -3   8  -1 30.1861  4.3506   3
   3  -8   1 28.1512  3.8833   1
   3  -8   1 42.1464  6.9053   5
   3  -8   1 37.7410  4.2725   3
   3  -8   1 37.2825  4.8512   7
   3  -8   1 30.4583  4.4133   1
  -4   8  -1 106.044   7.599   3
  -4   8  -1 116.038   9.486   8
  -4   8  -1 120.456   7.587   6
  -4   8  -1 107.136   8.063   7
  -4   8  -1 112.530   6.312   1
  -4   8  -1 135.187   7.634   1
  -4   8  -1 125.216   7.990   2
  -4   8  -1 147.939  10.811   5
   4  -8   1 122.835   7.315   1
   4  -8   1 122.083   8.917   7
   4  -8   1 111.234   8.214   6
   4  -8   1 116.078   6.952   1
   4  -8   1 105.021   7.731   3
  -5   8  -1 1211.30   69.31   8
  -5   8  -1 1234.39   65.91   1
  -5   8  -1 1320.83   60.43   5
  -5   8  -1 1212.21   59.20   1
  -5   8  -1 1272.39   65.10   2
  -5   8  -1 1206.58   41.12   6
   5  -8   1 1237.57   66.81   8
   5  -8   1 1274.44   78.04   1
   5  -8   1 1250.19  110.49   3
   5  -8   1 1236.08   63.67   6
   5  -8   1 1218.42   77.49   1
   5  -8   1 1229.41   65.50   7
  -6   8  -1 238.234  15.540   1
  -6   8  -1 219.769  13.062   1
  -6   8  -1 234.116  14.092   8
  -6   8  -1 234.927  13.694   6
   6  -8   1 217.893  11.607   1
   6  -8   1 226.114  12.690   8
   6  -8   1 209.037  14.041   1
   6  -8   1 214.520  10.159   2
   6  -8   1 195.453  12.054   3
   6  -8   1 235.699  13.175   6
   6  -8   1 224.654  15.619   7
  -7   8  -1 129.093  11.186   8
  -7   8  -1 147.717   9.381   1
  -7   8  -1 142.791  15.264   6
  -7   8  -1 126.142  10.761   1
   7  -8   1 136.729   9.702   2
   7  -8   1 156.489  11.566   7
   7  -8   1 132.241  10.087   1
   7  -8   1 151.492   9.403   3
   7  -8   1 128.623  10.514   1
   7  -8   1 128.811   9.072   6
   7  -8   1 136.806  10.856   8
  -8   8  -1 198.520  19.544   6
  -8   8  -1 216.263  12.776   8
  -8   8  -1 260.647  14.907   1
   8  -8   1 237.551  16.403   6
   8  -8   1 255.301  15.217   1
   8  -8   1 221.377  12.243   2
   8  -8   1 228.009  13.773   1
   8  -8   1 220.436  27.104   7
  -9   8  -1 241.072  16.594   1
  -9   8  -1 220.921  15.949   8
   9  -8   1 184.731  15.122   2
   9  -8   1 183.312  12.896   6
   9  -8   1 218.426  13.960   1
   9  -8   1 201.627  13.263   1
 -10   8  -1 50.5375  7.3145   8
 -10   8  -1 37.9925  7.9154   1
  10  -8   1 42.6087  7.7251   6
  10  -8   1 47.9570  7.8518   2
  10  -8   1 56.0971 10.2270   1
 -11   8  -1 514.834  29.115   1
 -11   8  -1 459.736  26.484   8
  11  -8   1 472.021  28.089   6
  11  -8   1 363.524  27.064   2
  11  -8   1 473.125  33.574   1
 -12   8  -1 79.2821 11.0945   1
 -12   8  -1 77.9520 11.7150   8
  12  -8   1 111.989  13.360   6
  12  -8   1 81.8312 10.7682   1
 -13   8  -1 53.1294 10.0005   8
 -13   8  -1 37.2726  8.3312   1
  13  -8   1 42.1087 10.8984   1
  13  -8   1 80.8524 13.6107   6
 -14   8  -1 2.84782 8.97147   1
  14  -8   1 12.0756  6.8365   1
  14  -8   1 19.8847  7.4950   6
 -15   8  -1 59.2210 15.5583   1
  15  -8   1 109.630  16.760   6
  15  -8   1 77.6558 14.8614   1
 -16   8  -1 50.0616 13.3020   1
  16  -8   1 87.5504 13.3689   6
  16  -8   1 77.5641 15.5784   1
  13   7  -1 39.5087 14.0388   1
  13   7  -1 59.4760 13.2521   6
 -13  -7   1 56.8556 15.0554   1
 -13  -7   1 40.5203 14.3148   5
  12   7  -1 5.29259 6.15385   6
  12   7  -1 -3.3217  7.8037   1
 -12  -7   1 1.59670 8.09563   1
 -12  -7   1 -10.545   7.394   5
  11   7  -1 289.660  31.865   6
  11   7  -1 276.068  25.742   1
 -11  -7   1 254.609  25.232   5
 -11  -7   1 274.130  23.479   1
  10   7  -1 11.9464 11.2679   1
  10   7  -1 21.4360  8.6561   6
 -10  -7   1 12.4388  9.4084   1
 -10  -7   1 15.6738 10.5533   5
   9   7  -1 2.35603 4.37179   6
   9   7  -1 5.18185 6.86664   1
  -9  -7   1 24.8184 11.0025   5
  -9  -7   1 -0.8022  6.0501   1
   8   7  -1 421.450  28.644   6
   8   7  -1 407.518  28.189   1
  -8  -7   1 374.353  30.111   1
  -8  -7   1 388.902  32.750   5
   7   7  -1 208.967  18.593   6
   7   7  -1 251.375  18.978   1
  -7  -7   1 268.520  17.665   1
  -7  -7   1 244.629  17.212   5
  -7  -7   1 209.069  18.845   6
  -7  -7   1 195.595  15.831   1
   6   7  -1 1312.53   74.16   6
   6   7  -1 1200.46   73.46   1
  -6  -7   1 1205.26   62.45   1
  -6  -7   1 1240.93   91.70   1
  -6  -7   1 1223.56   72.07   6
  -6  -7   1 1287.22   55.90   5
   5   7  -1 170.898  13.462   1
   5   7  -1 167.882  10.877   6
  -5  -7   1 179.422  14.400   5
  -5  -7   1 161.021   9.860   6
  -5  -7   1 156.705  11.430   1
  -5  -7   1 160.896  12.832   1
   4   7  -1 64.8877  5.7114   1
   4   7  -1 62.3747  8.3481   1
   4   7  -1 50.2529  6.0700   6
  -4  -7   1 57.6457  7.6453   5
  -4  -7   1 65.8221  6.3966   1
  -4  -7   1 64.3532  5.8065   6
  -4  -7   1 63.0393  5.1895   1
   3   7  -1 246.638  13.239   6
   3   7  -1 236.173  12.771   1
   3   7  -1 215.965  10.807   1
  -3  -7   1 253.922  15.237   6
  -3  -7   1 213.473  12.282   5
  -3  -7   1 226.617  11.587   1
  -3  -7   1 219.521  13.354   4
  -3  -7   1 242.273  12.309   1
   2   7  -1 2424.49  111.79   6
   2   7  -1 2499.38   70.47   1
   2   7  -1 2330.23   77.69   1
   2   7  -1 2479.79   79.39   5
  -2  -7   1 2491.91  119.96   1
  -2  -7   1 2384.62   97.27   5
  -2  -7   1 2422.58   83.66   4
  -2  -7   1 2406.25  106.36   6
   1   7  -1 104.547   6.663   1
   1   7  -1 117.672   5.637   6
   1   7  -1 110.269  11.071   5
   1   7  -1 115.179   6.715   1
   1   7  -1 113.802   7.692   7
  -1  -7   1 108.633   7.547   1
  -1  -7   1 117.141   8.779   5
  -1  -7   1 107.183   8.249   4
  -1  -7   1 99.5580  6.3153   1
  -1  -7   1 117.987   6.069   6
   0   7  -1 1660.55   72.86   5
   0   7  -1 1558.80   56.86   1
   0   7  -1 1540.72   59.49   1
   0   7  -1 1616.21   64.69   7
   0   7  -1 1648.10   82.13   6
   0  -7   1 1604.03   54.87   7
   0  -7   1 1692.94   46.59   1
   0  -7   1 1483.60   57.25   1
   0  -7   1 1636.61   71.78   4
   0  -7   1 1620.03   61.81   5
  -1   7  -1 35.9332  4.5449   5
  -1   7  -1 33.8185  4.7198   7
  -1   7  -1 39.1370  2.6232   6
  -1   7  -1 28.7286  2.8340   1
  -1   7  -1 37.1436  5.0563   3
  -1   7  -1 36.4588  5.0342   1
   1  -7   1 36.0749  4.4509   7
   1  -7   1 39.9061  3.8216   1
   1  -7   1 34.8643  4.4774   5
   1  -7   1 27.9679  3.4924   1
   1  -7   1 36.3089  5.0603   4
  -2   7  -1 0.24529 2.36767   1
  -2   7  -1 1.39048 1.73207   6
  -2   7  -1 2.15919 3.91141   5
  -2   7  -1 1.68796 1.76651   3
  -2   7  -1 0.86664 2.74176   7
  -2   7  -1 1.37202 1.91972   1
   2  -7   1 7.98180 3.60502   7
   2  -7   1 -1.0798  2.5196   1
   2  -7   1 0.31398 2.60175   1
   2  -7   1 -4.5269  4.0972   5
  -3   7  -1 1180.87   67.72   3
  -3   7  -1 1210.85   53.89   7
  -3   7  -1 1253.46   59.83   6
  -3   7  -1 1270.01   56.10   2
  -3   7  -1 1323.81   68.96   5
  -3   7  -1 1202.68   62.94   8
  -3   7  -1 1280.47   52.02   1
  -3   7  -1 1208.18   54.26   1
   3  -7   1 1312.45   47.54   7
   3  -7   1 1213.09   62.80   3
   3  -7   1 1321.66   49.39   1
   3  -7   1 1229.23   65.43   1
  -4   7  -1 2230.18   77.68   6
  -4   7  -1 2152.86   94.40   2
  -4   7  -1 2154.82  104.61   8
  -4   7  -1 2181.72  103.91   1
  -4   7  -1 2265.72   89.43   5
  -4   7  -1 2188.31   84.49   1
   4  -7   1 2204.11   95.39   1
   4  -7   1 2297.81  108.36   8
   4  -7   1 2208.43   75.35   7
   4  -7   1 2156.62  111.38   6
   4  -7   1 2205.30  108.08   1
   4  -7   1 2131.06  103.35   3
  -5   7  -1 490.823  26.854   8
  -5   7  -1 467.848  21.936   1
  -5   7  -1 490.677  17.985   1
  -5   7  -1 469.012  17.022   6
   5  -7   1 482.138  18.402   8
   5  -7   1 452.256  23.381   2
   5  -7   1 483.810  17.907   7
   5  -7   1 469.721  21.662   3
   5  -7   1 473.542  26.452   6
   5  -7   1 488.886  19.300   1
   5  -7   1 476.586  25.414   1
  -6   7  -1 2455.57   75.04   6
  -6   7  -1 2475.18   84.89   1
  -6   7  -1 2449.57   87.67   8
  -6   7  -1 2432.05   77.55   1
   6  -7   1 2530.11   79.13   7
   6  -7   1 2481.42   86.13   3
   6  -7   1 2399.13  140.05   6
   6  -7   1 2392.61   84.47   2
   6  -7   1 2428.94  111.42   8
   6  -7   1 2409.40  103.94   1
   6  -7   1 2605.59  110.27   1
  -7   7  -1 3.96246 4.62666   8
  -7   7  -1 2.99970 3.65550   1
  -7   7  -1 2.10796 4.62376   1
  -7   7  -1 12.1864  4.8207   6
   7  -7   1 8.36816 4.47331   8
   7  -7   1 3.66338 3.42584   2
   7  -7   1 3.57354 3.89690   6
   7  -7   1 7.67846 4.47526   1
  -8   7  -1 18.0438  4.1206   1
  -8   7  -1 19.9521  5.5915   8
  -8   7  -1 18.1950  5.0628   6
   8  -7   1 22.8718  4.3580   2
   8  -7   1 30.1872  6.9551   6
   8  -7   1 10.0913  5.9543   8
   8  -7   1 17.5517  4.5455   1
  -9   7  -1 680.291  25.917   1
  -9   7  -1 713.822  29.305   8
   9  -7   1 666.273  43.739   2
   9  -7   1 705.473  27.829   1
   9  -7   1 645.024  44.463   1
   9  -7   1 670.005  33.528   6
 -10   7  -1 9.30210 6.41123   1
 -10   7  -1 9.98465 8.32173   8
  10  -7   1 -3.2234  3.9870   2
  10  -7   1 4.19909 6.32865   1
  10  -7   1 2.47924 4.00096   6
 -11   7  -1 118.305  12.659   8
 -11   7  -1 101.317  13.298   1
  11  -7   1 131.786  13.279   1
  11  -7   1 122.372  13.930   6
 -12   7  -1 5.62632 6.83226   8
 -12   7  -1  0.4285 10.4365   1
  12  -7   1 -0.5499  5.2552   6
  12  -7   1 17.6261  8.6438   1
 -13   7  -1 330.491  28.797   1
  13  -7   1 281.895  24.767   6
  13  -7   1 360.103  23.013   1
 -14   7  -1 -4.2684 10.4900   1
  14  -7   1 1.58836 7.05239   6
  14  -7   1 0.17743 9.13861   1
 -15   7  -1 297.029  35.972   1
  15  -7   1 219.288  19.904   1
  15  -7   1 250.076  29.828   6
 -16   7  -1 13.3119  9.2355   1
  16  -7   1 19.2152 10.0517   1
  16  -7   1 31.8826 10.6147   6
  13   6  -1 -7.0003  9.7064   6
  13   6  -1 2.39743 9.31269   1
 -13  -6   1 -5.0484 13.7269   5
 -13  -6   1 -7.7461  6.4611   1
  12   6  -1 129.615  19.616   1
  12   6  -1 167.704  19.950   6
 -12  -6   1 144.120  21.906   5
 -12  -6   1 121.396  19.241   1
  11   6  -1 78.8563 14.7015   1
  11   6  -1 108.206  14.619   6
 -11  -6   1 107.828  17.317   5
 -11  -6   1 97.1216 13.7332   1
  10   6  -1 108.193  12.958   1
  10   6  -1 109.049  15.211   6
 -10  -6   1 102.284  14.430   5
 -10  -6   1 105.014  12.535   1
   9   6  -1 672.433  43.418   1
   9   6  -1 668.654  50.203   6
  -9  -6   1 637.239  37.883   1
  -9  -6   1 702.500  45.894   5
   8   6  -1 874.398  42.464   6
   8   6  -1 809.263  48.042   1
  -8  -6   1 822.566  40.013   1
  -8  -6   1 855.709  53.839   5
   7   6  -1 0.28206 3.17215   6
   7   6  -1 4.45147 2.98081   4
   7   6  -1 0.14905 3.69048   1
  -7  -6   1 5.98723 5.77006   6
  -7  -6   1 4.11909 4.50657   1
  -7  -6   1 -5.0640  5.8667   5
  -7  -6   1 -0.7088  4.4924   1
   6   6  -1 960.915  46.260   4
   6   6  -1 1011.08   44.35   6
   6   6  -1 1046.33   46.34   1
  -6  -6   1 1013.96   61.21   6
  -6  -6   1 1012.05   65.27   1
  -6  -6   1 1014.89   36.69   1
  -6  -6   1 957.529  46.107   5
   5   6  -1 176.734  10.737   1
   5   6  -1 205.717  11.710   6
   5   6  -1 186.993  12.441   1
   5   6  -1 167.937  10.311   4
  -5  -6   1 179.574  11.381   1
  -5  -6   1 206.213  12.642   1
  -5  -6   1 180.634  15.816   5
  -5  -6   1 182.856  15.076   6
   4   6  -1 1312.89   61.35   4
   4   6  -1 1410.14   50.01   1
   4   6  -1 1362.19   48.24   1
   4   6  -1 1293.95   64.08   6
  -4  -6   1 1205.28   47.24   1
  -4  -6   1 1426.89   60.45   1
  -4  -6   1 1376.10   60.20   5
  -4  -6   1 1389.56   57.60   6
   3   6  -1 363.761  17.616   6
   3   6  -1 406.666  18.497   1
   3   6  -1 394.273  16.772   4
   3   6  -1 390.211  16.683   1
  -3  -6   1 400.442  14.290   1
  -3  -6   1 406.135  22.831   5
  -3  -6   1 389.197  17.544   1
  -3  -6   1 380.044  23.267   6
   2   6  -1 42.5476  4.3738   6
   2   6  -1 39.1683  5.3150   1
   2   6  -1 49.9504  6.1251   5
   2   6  -1 44.9385  4.0864   4
   2   6  -1 49.1098  4.9850   1
  -2  -6   1 44.8163  6.2757   5
  -2  -6   1 52.1140  5.6924   1
  -2  -6   1 49.2089  4.3007   6
  -2  -6   1 38.4337  4.6754   4
  -2  -6   1 45.9843  6.1601   1
   1   6  -1 8.87643 4.25147   7
   1   6  -1 6.21953 2.12782   1
   1   6  -1 10.0917  3.2308   1
   1   6  -1 11.1872  3.5046   5
   1   6  -1 11.2306  1.9506   6
  -1  -6   1 8.50614 3.67617   1
  -1  -6   1 10.9644  3.3079   1
  -1  -6   1 5.79901 4.74495   5
  -1  -6   1 8.21194 2.84756   4
  -1  -6   1 9.02540 1.71906   6
   0   6  -1 2303.24   98.18   7
   0   6  -1 2257.44  142.99   6
   0   6  -1 2366.39  105.53   1
   0   6  -1 2238.65   97.97   1
   0   6  -1 2397.69  126.95   5
   0  -6   1 2325.41  120.46   4
   0  -6   1 2366.69   75.86   1
   0  -6   1 2238.69   98.06   1
   0  -6   1 2246.31   94.37   5
   0  -6   1 2290.61   71.77   7
  -1   6  -1 202.161  11.091   1
  -1   6  -1 218.047  11.489   5
  -1   6  -1 190.183  10.175   6
  -1   6  -1 200.714   8.995   7
  -1   6  -1 198.538  10.080   1
  -1   6  -1 196.915  12.122   3
   1  -6   1 194.136   9.027   5
   1  -6   1 210.634   9.449   1
   1  -6   1 185.476  10.388   1
   1  -6   1 199.483  12.845   4
   1  -6   1 195.380  10.806   7
  -2   6  -1 69.8823  5.3503   6
  -2   6  -1 64.1029  5.9182   3
  -2   6  -1 69.4990  5.1421   1
  -2   6  -1 72.1775  5.7283   7
  -2   6  -1 69.6075  5.4532   1
  -2   6  -1 74.0440  5.8499   8
  -2   6  -1 77.8289  6.5082   5
   2  -6   1 77.7630  5.8488   1
   2  -6   1 66.3980  6.4767   5
   2  -6   1 66.3834  5.5173   1
   2  -6   1 74.9494  4.9601   7
   2  -6   1 63.9196  5.2095   3
  -3   6  -1 2216.40  102.50   3
  -3   6  -1 2163.15  108.35   8
  -3   6  -1 2209.74  102.26   1
  -3   6  -1 2263.80  103.50   5
  -3   6  -1 2280.20   97.54   6
  -3   6  -1 2187.34  112.28   1
  -3   6  -1 2170.25   78.59   7
  -3   6  -1 2120.64  117.40   2
   3  -6   1 2209.98   96.27   7
   3  -6   1 2234.67  120.54   1
   3  -6   1 2206.48  119.32   6
   3  -6   1 2144.88   89.31   8
   3  -6   1 2268.75  105.94   1
   3  -6   1 2189.19  116.53   3
  -4   6  -1 59.3930  6.1411   2
  -4   6  -1 60.9275  5.2448   6
  -4   6  -1 47.8559  5.6600   8
  -4   6  -1 62.4109  6.2484   1
  -4   6  -1 50.1432  4.2024   1
   4  -6   1 64.9134  5.2689   7
   4  -6   1 61.2276  4.7645   2
   4  -6   1 52.3216  4.2594   3
   4  -6   1 71.7163  6.6366   1
   4  -6   1 55.3763  6.2068   6
   4  -6   1 41.8452  5.6863   8
   4  -6   1 66.8850  5.0921   1
  -5   6  -1 304.509  17.727   8
  -5   6  -1 321.853  13.060   6
  -5   6  -1 289.894  15.641   1
  -5   6  -1 295.566  15.744   1
   5  -6   1 282.288  15.828   8
   5  -6   1 310.948  14.245   2
   5  -6   1 345.914  16.134   1
   5  -6   1 311.311  16.291   1
   5  -6   1 323.952  14.946   3
   5  -6   1 310.783  15.265   7
   5  -6   1 328.721  18.838   6
  -6   6  -1 39.6438  6.5784   8
  -6   6  -1 35.7498  6.9191   6
  -6   6  -1 30.1602  5.1885   1
   6  -6   1 37.2601  6.2445   1
   6  -6   1 35.1675  4.3445   1
   6  -6   1 29.7540  5.8861   8
   6  -6   1 36.6670  4.5135   2
   6  -6   1 25.6661  4.8341   6
  -7   6  -1 474.568  36.902   6
  -7   6  -1 519.995  35.028   1
  -7   6  -1 512.203  21.000   8
  -7   6  -1 504.835  29.492   1
   7  -6   1 478.972  30.240   6
   7  -6   1 509.197  21.660   2
   7  -6   1 488.802  22.718   1
   7  -6   1 495.329  26.180   8
   7  -6   1 514.013  25.314   1
  -8   6  -1 404.474  28.098   1
  -8   6  -1 402.415  37.405   6
  -8   6  -1 394.470  17.779   8
   8  -6   1 412.877  27.487   1
   8  -6   1 409.494  22.242   6
   8  -6   1 409.745  17.502   1
   8  -6   1 433.462  30.588   8
  -9   6  -1 39.0608  8.3812   8
  -9   6  -1 29.0923  7.9903   1
   9  -6   1 15.4337  6.7806   1
   9  -6   1 31.9306  5.9643   6
   9  -6   1 29.0714  7.6675   1
 -10   6  -1 46.9071  9.1442   8
  10  -6   1 47.0164  8.1970   1
  10  -6   1 58.1900  9.3681   6
 -11   6  -1 1073.37   39.33   1
 -11   6  -1 1048.69   52.70   8
  11  -6   1 1072.97   47.55   1
  11  -6   1 1052.16   56.16   6
 -12   6  -1 61.9434 11.4726   1
  12  -6   1 59.2294  8.7901   6
  12  -6   1 57.3841 12.1185   1
 -13   6  -1 272.072  22.973   1
  13  -6   1 291.034  22.207   6
  13  -6   1 298.952  31.421   1
 -14   6  -1 64.0119 12.8296   1
  14  -6   1 44.7305 10.5830   1
  14  -6   1 35.5011  8.5077   6
 -15   6  -1 109.699  16.849   1
  15  -6   1 118.045  17.421   1
  15  -6   1 98.9075 14.0784   6
 -16   6  -1 126.440  20.584   1
  16  -6   1 151.208  26.820   6
  16  -6   1 158.684  23.324   1
  14   5  -1 13.2240  8.4153   6
  14   5  -1 30.9381 11.8370   1
 -14  -5   1 40.1862 20.1405   5
 -14  -5   1 34.5490 11.6250   1
  13   5  -1 138.856  17.151   6
  13   5  -1 103.183  14.962   1
 -13  -5   1 91.5350 13.5112   1
  12   5  -1 32.2296  8.0183   6
  12   5  -1 46.3871 12.6145   1
 -12  -5   1 61.3976 14.8689   1
  11   5  -1 40.7992 11.2942   6
  11   5  -1 38.3182 10.8473   1
 -11  -5   1 56.4062 13.7833   1
  10   5  -1 5.71541 6.61561   1
  10   5  -1 7.14079 8.02911   6
 -10  -5   1 15.7925  6.3847   1
   9   5  -1 225.604  18.820   1
   9   5  -1 223.678  19.664   6
  -9  -5   1 266.647  18.426   1
   8   5  -1 60.9845 10.7715   1
   8   5  -1 43.5600  4.6050   4
   8   5  -1 26.4767  7.3267   6
  -8  -5   1 34.5571  8.4800   1
   7   5  -1 680.767  40.547   6
   7   5  -1 659.727  28.703   4
   7   5  -1 677.262  26.410   1
  -7  -5   1 635.074  49.375   6
  -7  -5   1 663.674  24.744   1
  -7  -5   1 649.323  47.556   1
   6   5  -1 389.622  18.939   6
   6   5  -1 384.979  22.569   1
   6   5  -1 392.013  19.727   4
  -6  -5   1 375.767  14.722   1
  -6  -5   1 389.786  27.315   1
  -6  -5   1 376.057  28.544   6
   5   5  -1 897.137  37.442   4
   5   5  -1 896.845  34.779   1
   5   5  -1 895.589  44.939   6
   5   5  -1 931.503  43.718   1
  -5  -5   1 930.549  37.497   5
  -5  -5   1 913.385  51.082   6
  -5  -5   1 955.469  35.910   1
  -5  -5   1 889.650  32.050   1
   4   5  -1 427.718  20.194   6
   4   5  -1 411.116  16.719   4
   4   5  -1 390.959  17.030   1
   4   5  -1 399.388  12.627   1
  -4  -5   1 387.996  16.249   1
  -4  -5   1 428.079  24.567   6
  -4  -5   1 386.504  18.030   1
  -4  -5   1 442.051  24.145   5
   3   5  -1 14.6631  4.0231   4
   3   5  -1 3.18019 3.36790   1
   3   5  -1 10.9251  4.6523   1
   3   5  -1 7.93327 3.63068   6
  -3  -5   1 8.11277 3.69040   6
  -3  -5   1 14.0723  3.6587   1
  -3  -5   1 10.6488  4.7616   1
  -3  -5   1 6.62620 6.20794   5
   2   5  -1 44.0948  3.7623   4
   2   5  -1 39.4575  6.2442   5
   2   5  -1 38.6018  3.9695   1
   2   5  -1 41.1425  3.5544   6
   2   5  -1 46.9998  4.0766   1
  -2  -5   1 37.1731  5.1237   1
  -2  -5   1 39.9855  4.0654   6
  -2  -5   1 40.2119  3.3571   1
  -2  -5   1 43.7855  4.8347   4
  -2  -5   1 39.6659  5.0482   5
   1   5  -1 492.173  21.111   7
   1   5  -1 515.462  29.357   6
   1   5  -1 465.667  16.093   1
   1   5  -1 501.689  26.450   5
   1   5  -1 482.240  19.432   1
   1   5  -1 468.695  23.751   4
  -1  -5   1 498.432  19.279   1
  -1  -5   1 468.945  24.811   5
  -1  -5   1 491.362  23.519   1
  -1  -5   1 501.818  24.669   6
  -1  -5   1 477.167  20.567   4
   0   5  -1 835.358  31.729   7
   0   5  -1 851.869  46.840   6
   0   5  -1 814.638  36.422   1
   0   5  -1 814.269  32.624   1
   0   5  -1 848.001  43.353   5
   0  -5   1 830.120  38.496   4
   0  -5   1 787.359  40.473   1
   0  -5   1 841.896  32.509   1
   0  -5   1 835.795  41.541   5
   0  -5   1 840.044  37.392   7
  -1   5  -1 429.021  21.700   1
  -1   5  -1 434.610  28.676   3
  -1   5  -1 421.259  22.657   1
  -1   5  -1 471.504  26.541   5
  -1   5  -1 431.124  18.225   7
   1  -5   1 444.845  21.375   1
   1  -5   1 427.203  24.112   1
   1  -5   1 440.425  23.453   5
   1  -5   1 451.268  17.390   7
   1  -5   1 439.419  22.687   4
  -2   5  -1 283.072  14.293   7
  -2   5  -1 285.613  15.335   6
  -2   5  -1 273.397  16.703   5
  -2   5  -1 256.259  13.880   3
  -2   5  -1 272.986  11.991   1
  -2   5  -1 262.124  15.616   8
  -2   5  -1 268.739  14.315   1
   2  -5   1 277.400  12.423   1
   2  -5   1 274.692  19.959   3
   2  -5   1 296.417  13.542   7
   2  -5   1 263.029  16.289   1
   2  -5   1 268.316  15.286   5
  -3   5  -1 638.246  38.324   2
  -3   5  -1 609.784  31.502   1
  -3   5  -1 629.704  36.060   1
  -3   5  -1 620.929  25.651   6
  -3   5  -1 606.944  34.332   8
   3  -5   1 621.376  35.654   6
   3  -5   1 617.177  30.912   3
   3  -5   1 615.389  32.261   1
   3  -5   1 620.848  27.322   7
   3  -5   1 583.964  25.234   8
   3  -5   1 664.389  32.387   1
  -4   5  -1 74.5340 20.7833   1
  -4   5  -1 91.8811 24.1815   8
  -4   5  -1 63.0959 32.3791   1
  -4   5  -1 65.8927 34.1652   6
   4  -5   1 70.5472 34.3947   7
   4  -5   1 73.7213 30.7244   8
   4  -5   1 78.4714 38.4536   3
   4  -5   1 89.5160 38.3088   1
   4  -5   1 108.889  23.269   1
   4  -5   1 73.9497 42.4817   2
   4  -5   1 94.2051 21.3477   6
  -5   5  -1 857.267  32.590   8
  -5   5  -1 842.121  40.366   1
  -5   5  -1 852.700  29.586   6
  -5   5  -1 836.771  29.060   1
   5  -5   1 839.592  30.865   2
   5  -5   1 825.645  35.287   1
   5  -5   1 858.701  38.263   8
   5  -5   1 840.298  35.233   1
   5  -5   1 836.049  38.022   6
  -6   5  -1 1780.81   50.55   1
  -6   5  -1 1908.51   53.41   6
  -6   5  -1 1743.32   71.25   8
  -6   5  -1 1950.99   91.15   1
   6  -5   1 1826.29   70.24   1
   6  -5   1 1878.39  108.09   6
   6  -5   1 1998.12   82.91   1
   6  -5   1 1897.12   74.30   8
  -7   5  -1 80.5068  7.5731   8
  -7   5  -1 91.0992 11.9398   6
  -7   5  -1 84.0142  9.9128   1
  -7   5  -1 104.455   8.638   1
   7  -5   1 100.392   8.495   8
   7  -5   1 93.0662  9.1025   1
   7  -5   1 87.4388  7.7254   1
   7  -5   1 84.3357 10.0061   6
  -8   5  -1 2.37677 5.30457   8
  -8   5  -1 -0.5778  3.1298   6
  -8   5  -1 -1.0676  3.6856   1
   8  -5   1 2.48652 3.47246   6
   8  -5   1 5.15294 4.07087   1
   8  -5   1 0.81885 3.89315   1
   8  -5   1 -5.5543  4.5219   8
  -9   5  -1 66.0527  9.1078   1
  -9   5  -1 77.9589 10.8806   8
   9  -5   1 55.6575  8.4291   1
   9  -5   1 65.9160  8.0892   6
   9  -5   1 53.0441  9.7703   1
 -10   5  -1 447.941  22.918   8
 -10   5  -1 474.507  25.558   1
  10  -5   1 473.191  26.256   1
  10  -5   1 457.886  25.769   6
 -11   5  -1 -2.3820  5.4394   1
  11  -5   1 10.9571  6.2648   6
  11  -5   1 -3.8875  4.6811   1
 -12   5  -1 101.939  12.638   1
  12  -5   1 118.547  13.552   6
  12  -5   1 90.0254 11.8119   1
 -13   5  -1 33.8715 12.0618   1
  13  -5   1 28.1241 10.9503   1
  13  -5   1 25.4209  9.2144   6
 -14   5  -1 165.705  18.185   1
  14  -5   1 135.079  17.973   6
  14  -5   1 188.949  18.888   1
 -15   5  -1 307.666  33.317   1
  15  -5   1 252.824  23.059   1
  15  -5   1 351.516  34.134   6
 -16   5  -1 204.044  25.593   1
  16  -5   1 215.505  24.142   1
  16  -5   1 215.736  23.115   6
  14   4  -1 164.273  20.095   6
  14   4  -1 156.252  23.755   1
 -14  -4   1 209.677  28.507   1
  13   4  -1 103.810  15.382   6
  13   4  -1 81.6697 14.9534   1
 -13  -4   1 85.2370 15.1635   1
  12   4  -1 181.935  17.539   1
  12   4  -1 154.256  16.826   6
 -12  -4   1 161.417  15.174   1
  11   4  -1 215.436  19.535   1
  11   4  -1 195.947  22.113   6
 -11  -4   1 218.133  21.740   1
  10   4  -1 732.227  45.973   6
  10   4  -1 681.815  46.593   1
 -10  -4   1 728.278  42.697   1
   9   4  -1 10.3019  8.2899   1
   9   4  -1 -1.6162  4.4975   6
   9   4  -1 3.13090 2.78308   4
  -9  -4   1 0.31899 8.41441   1
   8   4  -1 1032.14   57.92   4
   8   4  -1 1107.43   56.00   6
   8   4  -1 1050.35   41.35   1
  -8  -4   1 1044.20   49.52   1
   7   4  -1 11.1972  3.3310   4
   7   4  -1 17.8100  4.9051   1
   7   4  -1 5.50551 4.34700   6
  -7  -4   1 13.0229  6.2923   1
  -7  -4   1 7.33394 4.26356   6
  -7  -4   1 1.00722 5.98035   1
   6   4  -1 21.4845  5.0632   6
   6   4  -1 12.2555  3.1374   4
   6   4  -1 16.9363  4.6165   1
   6   4  -1 25.3077  5.5190   1
  -6  -4   1 18.8436  6.0080   1
  -6  -4   1 14.2742  5.1871   6
  -6  -4   1 17.4605  5.5490   1
   5   4  -1 1506.10   61.27   1
   5   4  -1 1437.82   65.55   4
   5   4  -1 1475.05   65.46   1
   5   4  -1 1498.63   74.27   6
  -5  -4   1 1556.92   62.71   1
  -5  -4   1 1522.20   48.56   1
  -5  -4   1 1543.37   73.74   6
   4   4  -1 12.1511  3.2555   4
   4   4  -1 12.8662  3.4627   1
   4   4  -1 17.2059  4.7889   6
   4   4  -1 19.8829  4.7736   1
  -4  -4   1 26.0143  5.9674   1
  -4  -4   1 18.9496  3.8157   6
  -4  -4   1 17.7970  4.0587   1
   3   4  -1 1027.23   64.06   6
   3   4  -1 1054.87   46.71   1
   3   4  -1 1019.61   34.12   1
   3   4  -1 991.967  50.477   4
  -3  -4   1 1048.47   56.02   6
  -3  -4   1 1012.87   39.52   1
  -3  -4   1 996.983  55.229   5
  -3  -4   1 1037.83   34.64   1
   2   4  -1 933.677  54.411   6
   2   4  -1 1001.39  130.29   1
   2   4  -1 962.536  41.394   1
   2   4  -1 926.187  44.489   4
  -2  -4   1 1021.24   49.30   1
  -2  -4   1 931.526  53.295   4
  -2  -4   1 933.947  69.992   5
  -2  -4   1 980.581  49.735   6
  -2  -4   1 953.100  67.587   1
   1   4  -1 2813.08  110.84   1
   1   4  -1 2801.21  120.65   1
   1   4  -1 2702.19  143.39   5
   1   4  -1 2761.11  142.68   6
   1   4  -1 2679.04  136.58   4
  -1  -4   1 2717.96  113.34   1
  -1  -4   1 2748.58  173.63   6
  -1  -4   1 2809.88  121.80   4
  -1  -4   1 2694.05  147.33   5
  -1  -4   1 2738.31  112.64   1
   0   4  -1 363.737  19.049   4
   0   4  -1 357.253  17.709   1
   0   4  -1 361.785  20.190   5
   0   4  -1 347.733  16.633   7
   0  -4   1 346.548  17.088   1
   0  -4   1 371.243  21.404   4
   0  -4   1 356.406  15.366   1
   0  -4   1 338.307  18.045   5
   0  -4   1 361.840  17.228   7
  -1   4  -1 275.317  17.321   1
  -1   4  -1 292.058  12.435   7
  -1   4  -1 288.749  21.928   5
   1  -4   1 302.512  16.494   3
   1  -4   1 291.723  15.118   1
   1  -4   1 315.480  17.657   4
   1  -4   1 289.433  15.805   1
   1  -4   1 289.611  14.851   7
   1  -4   1 298.325  16.968   5
  -2   4  -1 699.906  44.802   2
  -2   4  -1 697.119  39.431   1
  -2   4  -1 724.246  30.883   7
  -2   4  -1 758.982  46.007   5
  -2   4  -1 696.062  42.112   8
  -2   4  -1 654.204  33.442   6
  -2   4  -1 713.098  32.233   1
  -2   4  -1 560.116  44.244   3
   2  -4   1 727.534  38.732   8
   2  -4   1 680.151  45.410   3
   2  -4   1 690.779  34.962   7
   2  -4   1 705.592  36.697   6
   2  -4   1 696.880  39.829   1
   2  -4   1 686.078  46.777   1
  -3   4  -1 1100.81   52.68   6
  -3   4  -1 1118.12   59.18   1
  -3   4  -1 1025.42   58.73   8
  -3   4  -1 1028.82   59.91   2
  -3   4  -1 1061.35   47.56   1
   3  -4   1 1092.22   56.76   1
   3  -4   1 1063.49   60.74   1
   3  -4   1 1073.05   54.14   8
   3  -4   1 1079.46   51.17   3
   3  -4   1 1059.02   66.89   2
   3  -4   1 1096.39   57.73   7
   3  -4   1 1054.56   61.39   6
  -4   4  -1 3463.87  146.37   1
  -4   4  -1 3533.72  178.58   8
  -4   4  -1 3629.63  111.19   6
  -4   4  -1 3607.16  153.99   1
   4  -4   1 3683.47  155.36   1
   4  -4   1 3541.84  183.91   2
   4  -4   1 3661.09  141.01   8
   4  -4   1 3532.88  191.92   6
   4  -4   1 3501.20  176.91   1
  -5   4  -1 23.8828  4.9172   1
  -5   4  -1 29.9413  4.6977   6
  -5   4  -1 31.2924  6.1029   8
  -5   4  -1 22.6451  5.4313   1
   5  -4   1 27.1999  5.9949   1
   5  -4   1 28.9338  5.7868   6
   5  -4   1 19.5184  4.7426   1
  -6   4  -1 683.696  25.681   8
  -6   4  -1 653.386  21.126   1
  -6   4  -1 605.907  24.834   1
  -6   4  -1 698.996  25.988   6
   6  -4   1 608.124  29.752   1
   6  -4   1 645.129  28.376   8
   6  -4   1 674.509  24.993   1
   6  -4   1 599.424  37.952   6
  -7   4  -1 1939.82   99.60   6
  -7   4  -1 2071.30  132.48   1
  -7   4  -1 2056.43   53.06   1
  -7   4  -1 1990.17   73.08   8
   7  -4   1 1977.58  137.47   6
   7  -4   1 2142.00   76.16   8
   7  -4   1 1962.05   69.97   1
   7  -4   1 2209.69   89.37   1
  -8   4  -1 5.84104 4.72487   6
  -8   4  -1 4.51055 4.97875   8
  -8   4  -1 -0.5100  5.1977   1
   8  -4   1 7.42639 5.39485   1
   8  -4   1 13.5004  6.5757   6
   8  -4   1 5.88662 2.90472   8
   8  -4   1 19.4801  5.5055   1
  -9   4  -1 40.1418  8.0075   1
   9  -4   1 55.2297  8.0534   6
   9  -4   1 48.9097  8.9351   1
   9  -4   1 42.7827 12.2700   1
 -10   4  -1 175.871  14.040   1
  10  -4   1 161.802  14.564   6
  10  -4   1 171.780  14.038   1
 -11   4  -1 -0.7062  5.4395   1
  11  -4   1 6.40263 5.82223   1
  11  -4   1 -0.3519  5.1021   6
 -12   4  -1 1067.61   75.34   1
  12  -4   1 993.480  58.007   1
  12  -4   1 1056.78   58.17   6
 -13   4  -1 27.2745 13.2365   1
  13  -4   1 11.0478 10.2499   1
  13  -4   1 18.8240  9.3742   6
 -14   4  -1 -3.0552  6.0768   1
  14  -4   1 1.30425 6.98004   1
  14  -4   1 7.44027 7.66767   6
 -15   4  -1 32.8981 15.4158   1
  15  -4   1 50.9572 13.9797   6
  15  -4   1 51.7879 12.1462   1
 -16   4  -1 37.4647 13.2533   1
  16  -4   1 33.5530 11.4912   1
  16  -4   1 23.0587 11.8239   6
  15   3  -1 27.6203 13.9863   1
  15   3  -1 13.3714 10.6827   6
 -15  -3   1 45.7962 13.5894   1
  14   3  -1 348.489  31.798   1
  14   3  -1 345.583  31.900   6
 -14  -3   1 297.806  29.882   1
  13   3  -1 -8.5222 10.5975   1
  13   3  -1 -4.9995  7.4209   6
 -13  -3   1  1.8548 10.9290   1
  12   3  -1 175.636  17.228   6
  12   3  -1 112.757  16.255   1
 -12  -3   1 131.751  18.647   1
  11   3  -1 141.281  17.182   6
  11   3  -1 130.474  13.228   1
 -11  -3   1 154.978  16.315   1
  10   3  -1 71.3020 10.9841   6
  10   3  -1 53.0216  4.9228   4
  10   3  -1 39.4481  9.4749   1
   9   3  -1 95.7661  6.5994   4
   9   3  -1 83.7210 10.9804   6
   9   3  -1 84.6427 10.2360   1
  -9  -3   1 87.2040 10.0145   1
   8   3  -1 223.438  14.578   1
   8   3  -1 223.344  13.723   6
   8   3  -1 202.170  11.179   4
  -8  -3   1 179.021  14.412   1
  -8  -3   1 217.023  15.193   1
   7   3  -1 712.200  29.627   4
   7   3  -1 784.660  50.942   6
   7   3  -1 735.081  35.684   1
  -7  -3   1 734.956  48.455   6
  -7  -3   1 792.864  35.416   1
  -7  -3   1 779.714  52.806   1
   6   3  -1 697.394  31.780   6
   6   3  -1 686.110  36.342   1
   6   3  -1 643.123  25.824   4
   6   3  -1 657.021  25.886   1
  -6  -3   1 656.965  24.236   1
  -6  -3   1 697.077  30.411   1
  -6  -3   1 660.964  31.186   6
   5   3  -1 9.68464 4.07981   1
   5   3  -1 0.65457 4.12036   6
  -5  -3   1 10.3105  4.2959   1
  -5  -3   1 10.3504  3.7066   6
  -5  -3   1 6.74293 3.56034   1
   4   3  -1 43.8626  5.7159   1
   4   3  -1 42.9527  5.7199   6
   4   3  -1 48.9722  4.9166   1
   4   3  -1 36.7556  3.8002   4
  -4  -3   1 40.7606  5.2565   1
  -4  -3   1 40.7716  5.0914   1
  -4  -3   1 35.7376  5.7343   6
   3   3  -1 31.8022  3.5038   4
   3   3  -1 31.5784  3.7696   1
   3   3  -1 28.4902  4.2955   6
   3   3  -1 35.9767  4.0733   1
  -3  -3   1 31.7886  4.5346   6
  -3  -3   1 24.1610  3.9063   1
  -3  -3   1 34.9710  4.0556   1
   2   3  -1 6318.91  360.61   4
   2   3  -1 6901.72  283.28   1
   2   3  -1 6682.80  417.12   6
   2   3  -1 6696.99  336.25   1
  -2  -3   1 7044.70  270.57   1
  -2  -3   1 6515.39  376.41   6
  -2  -3   1 6634.32  333.67   5
  -2  -3   1 6639.47  301.55   1
   1   3  -1 14.6500  3.8683   5
   1   3  -1 12.8191  2.7395   1
   1   3  -1 12.2197  3.2206   4
  -1  -3   1 13.8336  3.2088   5
  -1  -3   1 11.8997  2.7394   1
  -1  -3   1 11.8635  2.1799   4
  -1  -3   1 13.5658  2.7828   1
  -1  -3   1 12.7890  2.1651   6
   0   3  -1 1829.96   92.33   4
   0   3  -1 1524.86   94.23   5
   0  -3   1 1761.03   90.57   1
   0  -3   1 1798.77   99.01   7
   0  -3   1 1790.40  103.85   5
  -1   3  -1 1466.83   93.64   8
  -1   3  -1 1370.88   98.41   5
   1  -3   1 1519.68   79.90   1
   1  -3   1 1471.89   81.07   3
   1  -3   1 1473.64   92.37   5
   1  -3   1 1447.98   87.49   1
   1  -3   1 1523.34   89.33   4
   1  -3   1 1526.95   67.33   7
  -2   3  -1 13.0125  2.9365   1
  -2   3  -1 15.7817  3.1861   2
  -2   3  -1 10.1521  3.0528   8
   2  -3   1 5.78646 2.30882   2
   2  -3   1 11.7859  2.9854   6
   2  -3   1 12.5658  3.7728   7
   2  -3   1 13.7216  2.3104   3
   2  -3   1 9.48027 2.65763   1
   2  -3   1 14.2846  2.2934   1
   2  -3   1 14.9856  3.1471   8
  -3   3  -1 171.387  11.412   1
  -3   3  -1 168.161  12.031   1
  -3   3  -1 160.944  10.020   8
  -3   3  -1 160.246   9.114   6
   3  -3   1 161.237  11.100   2
   3  -3   1 158.906  10.993   1
   3  -3   1 162.986  10.311   8
   3  -3   1 166.426  12.095   6
   3  -3   1 165.637   8.469   1
  -4   3  -1 16.0109  4.6173   6
  -4   3  -1 18.5183  4.0751   1
  -4   3  -1 16.6913  3.5700   8
  -4   3  -1 21.8931  4.2877   1
   4  -3   1 15.0610  3.5278   8
   4  -3   1 17.5426  4.1932   6
   4  -3   1 24.8088  4.9003   1
   4  -3   1 26.1753  4.2060   1
  -5   3  -1 2408.96  104.42   8
  -5   3  -1 2382.46   80.12   1
  -5   3  -1 2350.55  139.82   1
  -5   3  -1 2433.14   83.69   6
   5  -3   1 2330.05  117.32   1
   5  -3   1 2417.44   96.23   8
   5  -3   1 2282.71  135.15   6
   5  -3   1 2461.75   80.54   1
  -6   3  -1 952.264  28.221   1
  -6   3  -1 924.881  41.106   8
  -6   3  -1 979.039  26.126   6
  -6   3  -1 951.209  48.799   1
   6  -3   1 966.975  29.372   8
   6  -3   1 1019.62   43.92   1
   6  -3   1 846.865  38.787   1
   6  -3   1 908.979  60.411   6
  -7   3  -1 1066.58   35.25   1
  -7   3  -1 1230.19   62.75   1
  -7   3  -1 1110.15   40.59   8
  -7   3  -1 1152.22   74.02   6
   7  -3   1 1170.66   55.90   8
   7  -3   1 1179.40   80.56   6
   7  -3   1 1112.36   35.99   1
   7  -3   1 1223.15   55.27   1
  -8   3  -1 954.299  24.111   1
  -8   3  -1 887.452  70.478   6
  -8   3  -1 883.305  65.394   1
   8  -3   1 1009.32   48.18   1
   8  -3   1 880.649  53.750   6
   8  -3   1 909.744  44.733   8
   8  -3   1 932.065  37.523   1
  -9   3  -1 706.193  25.790   1
   9  -3   1 700.814  37.609   6
   9  -3   1 680.891  29.301   1
 -10   3  -1 23.0578  8.3243   1
  10  -3   1 20.5563  8.3288   1
  10  -3   1 19.1598  6.1233   6
 -11   3  -1 131.005  12.123   1
  11  -3   1 168.101  13.526   6
  11  -3   1 168.859  17.643   1
 -12   3  -1  2.9349 10.3586   1
  12  -3   1 0.94425 8.12138   1
  12  -3   1 1.45493 4.60823   6
 -13   3  -1 515.880  37.682   1
  13  -3   1 480.169  36.201   1
  13  -3   1 553.301  40.749   6
 -14   3  -1 74.4683 14.3832   1
  14  -3   1 77.8733 12.7861   1
  14  -3   1 70.1494 11.3016   6
 -15   3  -1 18.7912 13.2389   1
  15  -3   1 16.8108 11.9212   1
  15  -3   1 12.2075  9.3729   6
 -16   3  -1 79.5107 13.5475   1
  16  -3   1 72.9922 15.0440   1
  16  -3   1 67.3254 14.1324   6
  15   2  -1 -2.3218  8.8868   1
  15   2  -1  4.6500 13.0001   6
 -15  -2   1 -7.7444 10.3912   1
  14   2  -1 -1.7484  7.8700   6
  14   2  -1 5.32353 7.88407   1
 -14  -2   1 19.2643  8.8479   1
  13   2  -1 436.049  39.600   1
  13   2  -1 493.116  37.165   6
 -13  -2   1 514.265  37.853   1
  12   2  -1 55.2206 11.2053   6
  12   2  -1 63.9771 14.0220   1
 -12  -2   1 52.4659 13.3906   1
  11   2  -1 69.4916  5.9142   4
  11   2  -1 91.3109 11.8934   6
  11   2  -1 54.3333 11.5760   1
 -11  -2   1 61.5395 12.0341   1
  10   2  -1 135.761  13.275   1
  10   2  -1 92.3983 13.2098   6
  10   2  -1 115.334   7.119   4
 -10  -2   1 143.387  14.219   1
   9   2  -1 50.6895  3.8118   4
   9   2  -1 67.3229 10.5439   1
   9   2  -1 50.1634  8.5186   6
  -9  -2   1 41.2374  9.3036   1
   8   2  -1 681.415  32.107   1
   8   2  -1 662.673  25.606   4
   8   2  -1 717.119  47.950   6
  -8  -2   1 641.871  26.336   1
  -8  -2   1 661.697  38.844   6
  -8  -2   1 666.941  45.980   1
   7   2  -1 239.746  12.623   8
   7   2  -1 231.867  13.261   1
   7   2  -1 265.987  18.922   6
   7   2  -1 255.531  19.688   1
  -7  -2   1 266.980  23.599   6
  -7  -2   1 274.316  15.629   1
  -7  -2   1 254.474  18.486   1
   6   2  -1 321.338  17.765   1
   6   2  -1 328.043  17.318   6
   6   2  -1 320.240  18.358   1
  -6  -2   1 360.490  23.448   1
  -6  -2   1 334.664  18.853   1
  -6  -2   1 320.497  17.255   6
   5   2  -1 419.006  21.264   6
   5   2  -1 456.159  15.673   1
   5   2  -1 396.360  17.303   1
  -5  -2   1 431.842  19.248   6
  -5  -2   1 418.137  15.788   1
  -5  -2   1 416.766  17.459   1
   4   2  -1 1293.57   73.10   6
   4   2  -1 1280.37   54.15   1
   4   2  -1 1329.81   49.27   1
  -4  -2   1 1251.41   60.58   6
  -4  -2   1 1265.01   40.77   1
  -4  -2   1 1324.86   42.29   1
   3   2  -1 5103.40  177.97   1
   3   2  -1 4960.31  232.94   1
   3   2  -1 5048.09  307.11   6
  -3  -2   1 4946.37  250.14   1
  -3  -2   1 5018.28  326.14   6
  -3  -2   1 5162.35  191.50   1
   2   2  -1 717.721  26.421   1
   2   2  -1 710.144  37.315   1
  -2  -2   1 697.538  35.483   1
  -2  -2   1 708.213  27.828   1
  -2  -2   1 733.456  42.485   6
  -2   2  -1 4595.20  248.75   8
   2  -2   1 4694.48  273.94   8
   2  -2   1 4522.00  286.63   6
   2  -2   1 4737.74  238.42   1
   2  -2   1 4594.63  242.44   1
  -3   2  -1 238.524  33.422   6
  -3   2  -1 237.583  14.946   1
  -3   2  -1 250.105  14.811   1
  -3   2  -1 253.956  14.465   8
   3  -2   1 257.192  16.338   6
   3  -2   1 280.043  15.955   8
   3  -2   1 273.378  15.337   1
   3  -2   1 254.104  11.539   1
  -4   2  -1 873.936  36.295   1
  -4   2  -1 948.403  32.572   6
  -4   2  -1 861.655  38.471   8
  -4   2  -1 908.132  37.309   1
   4  -2   1 934.446  32.835   1
   4  -2   1 882.633  44.915   1
   4  -2   1 893.321  39.817   8
   4  -2   1 877.007  51.148   6
  -5   2  -1 243.159  12.281   1
  -5   2  -1 263.742  17.338   1
  -5   2  -1 271.188  12.542   6
  -5   2  -1 232.303  12.080   8
   5  -2   1 256.568  16.601   1
   5  -2   1 268.415  13.601   1
   5  -2   1 274.220  13.969   8
   5  -2   1 252.656  17.976   6
  -6   2  -1 178.921  13.094   6
  -6   2  -1 153.005  10.901   1
  -6   2  -1 166.969  11.294   1
   6  -2   1 147.057  14.135   6
   6  -2   1 139.826  10.691   1
   6  -2   1 162.681  13.142   1
   6  -2   1 156.315   9.850   8
  -7   2  -1 1098.15   82.78   6
  -7   2  -1 1064.79   41.28   1
  -7   2  -1 1043.43   86.58   1
   7  -2   1 1075.03   60.25   6
   7  -2   1 1061.73   61.06   8
   7  -2   1 1081.37   50.99   1
   7  -2   1 1086.71   42.14   1
  -8   2  -1 -2.9938  6.9066   6
  -8   2  -1 2.06190 5.25923   1
   8  -2   1 2.44367 5.03152   8
   8  -2   1 6.42414 5.52085   1
   8  -2   1 9.08963 3.75969   6
   8  -2   1  3.8908 10.7199   1
  -9   2  -1 238.891  14.429   1
   9  -2   1 231.558  11.594   1
   9  -2   1 238.768  15.438   6
 -10   2  -1 176.580  16.973   1
  10  -2   1 202.547  15.246   1
  10  -2   1 155.081   9.905   6
 -11   2  -1 822.338  37.829   1
  11  -2   1 866.414  41.539   6
  11  -2   1 864.655  56.489   1
  11  -2   1 858.842  44.258   4
 -12   2  -1 49.5910  9.4456   1
  12  -2   1 76.4467 10.4161   6
  12  -2   1 69.8311  9.9322   1
 -13   2  -1 191.167  22.143   1
  13  -2   1 280.169  24.318   1
  13  -2   1 252.427  22.139   6
 -14   2  -1 129.580  20.382   1
  14  -2   1 119.414  19.802   1
  14  -2   1 129.240  17.691   6
 -15   2  -1 13.3804 11.6757   1
  15  -2   1 20.5474 11.8015   6
  15  -2   1 16.3361  9.6578   1
  15   1  -1 115.847  17.878   6
  15   1  -1 112.323  22.663   1
 -15  -1   1 114.260  20.743   1
  14   1  -1 136.068  18.261   1
  14   1  -1 156.894  20.495   6
 -14  -1   1 104.969  15.666   1
  13   1  -1 311.074  28.860   1
  13   1  -1 231.891  22.182   6
 -13  -1   1 325.135  27.733   1
  12   1  -1 5.40306 7.49927   1
  12   1  -1 16.8094 10.5913   6
 -12  -1   1 -0.8158  6.6764   1
  11   1  -1 337.923  22.405   6
  11   1  -1 377.587  30.603   1
  11   1  -1 306.313  19.164   4
 -11  -1   1 369.831  26.271   1
  10   1  -1 15.7923  2.3924   4
  10   1  -1 24.5068  7.4864   1
  10   1  -1 21.0542  6.3906   6
 -10  -1   1 24.5618  8.7148   1
   9   1  -1 283.637  20.963   1
   9   1  -1 371.612  24.892   6
  -9  -1   1 353.510  18.483   1
   8   1  -1 -1.8806  3.0539   8
   8   1  -1 -2.5468  5.5538   1
   8   1  -1 6.39007 4.14187   6
  -8  -1   1 -0.2694  5.6981   1
  -8  -1   1 -5.0942  5.8921   6
  -8  -1   1 -3.6187  4.5671   1
   7   1  -1 926.213  39.561   8
   7   1  -1 889.972  36.061   1
   7   1  -1 1007.67   77.29   1
   7   1  -1 973.383  48.090   6
  -7  -1   1 1044.53   38.26   1
  -7  -1   1 948.208  30.240   1
  -7  -1   1 956.742  47.195   6
   6   1  -1 8.27380 4.82801   8
   6   1  -1 7.55826 3.89087   1
   6   1  -1 15.9911  5.3520   6
   6   1  -1 20.5137  4.9170   1
  -6  -1   1 14.5199  4.9871   1
  -6  -1   1 19.4321  5.4356   6
  -6  -1   1 8.78214 3.87339   1
   5   1  -1 153.155  11.579   6
   5   1  -1 146.371   7.923   8
   5   1  -1 140.753   9.688   1
   5   1  -1 129.559   9.175   1
  -5  -1   1 112.768   7.666   1
  -5  -1   1 141.653   9.756   6
  -5  -1   1 158.736   9.593   1
   4   1  -1 67.4604  5.6460   1
   4   1  -1 81.4676  7.3517   1
   4   1  -1 90.7316  7.0404   6
  -4  -1   1 92.5899  8.0922   1
  -4  -1   1 61.0413  6.2626   1
  -4  -1   1 83.0863  6.0036   6
   3   1  -1 0.22693 4.00802   1
   3   1  -1 4.74977 2.73293   6
   3   1  -1 3.98544 2.60665   1
  -3  -1   1 -0.1965  2.6337   6
  -3  -1   1 4.45824 3.52485   1
  -3  -1   1 -1.4823  2.4807   1
   2   1  -1 2214.66  113.73   1
  -2  -1   1 2171.12  126.33   6
  -2  -1   1 2226.84   97.86   1
  -2  -1   1 2258.23  138.61   1
  -2   1  -1 -0.9605  2.6254   1
  -2   1  -1 3.15218 3.36817   8
  -2   1  -1 -0.6096  2.8327   6
  -2   1  -1 -1.8849  1.4973   1
   2  -1   1 0.63416 1.43054   8
   2  -1   1 0.34925 2.75528   1
   2  -1   1 -2.1292  1.7622   1
  -3   1  -1 776.274  37.138   6
  -3   1  -1 780.412  31.949   1
  -3   1  -1 813.753  42.060   8
  -3   1  -1 803.747  27.940   1
   3  -1   1 777.264  38.609   1
   3  -1   1 785.400  46.178   6
   3  -1   1 790.116  36.123   1
   3  -1   1 818.914  40.902   8
  -4   1  -1 5784.56  213.25   1
  -4   1  -1 5736.29  199.22   6
  -4   1  -1 5394.43  182.55   1
   4  -1   1 5837.57  226.79   1
   4  -1   1 5739.00  214.15   8
   4  -1   1 5444.30  395.92   6
   4  -1   1 5341.63  281.50   1
  -5   1  -1 2499.08  149.08   1
  -5   1  -1 2721.07   76.60   6
  -5   1  -1 2602.61   77.16   1
   5  -1   1 2625.30   82.70   1
   5  -1   1 2522.74  184.33   6
   5  -1   1 2673.00   78.66   8
   5  -1   1 2584.19  118.28   1
  -6   1  -1 1325.41   62.20   6
  -6   1  -1 1280.10   43.82   1
  -6   1  -1 1363.80   56.79   1
   6  -1   1 1362.12   59.75   1
   6  -1   1 1290.46   82.43   6
   6  -1   1 1316.43   42.21   8
   6  -1   1 1339.15   52.83   1
  -7   1  -1 117.489   9.791   1
  -7   1  -1 114.017   9.349   1
  -7   1  -1 117.906  10.649   6
   7  -1   1 121.080   9.586   1
   7  -1   1 101.850   9.858   6
   7  -1   1 121.573  10.395   1
   7  -1   1 111.411   8.185   8
  -8   1  -1 14.2025  4.8385   1
   8  -1   1 13.1448  5.4398   1
   8  -1   1 11.9860  4.7060   6
   8  -1   1 5.16458 3.18342   1
  -9   1  -1 167.977  12.551   1
   9  -1   1 169.186  13.627   1
   9  -1   1 153.775  14.051   6
 -10   1  -1 208.256  19.844   1
  10  -1   1 189.626  10.648   6
  10  -1   1 191.842  15.962   1
 -11   1  -1 -2.2049  5.7508   1
  11  -1   1 4.62657 5.65305   1
  11  -1   1 9.15093 5.96273   6
 -12   1  -1 96.7377 13.6505   1
  12  -1   1 117.915  13.966   6
  12  -1   1 113.637  15.348   1
 -13   1  -1 166.827  20.522   1
  13  -1   1 181.574  19.333   1
  13  -1   1 165.438  13.791   6
 -14   1  -1 48.9822 13.9968   1
  14  -1   1 84.8825 15.3315   1
  14  -1   1 35.3495 13.2612   6
 -15   1  -1 24.2427 12.1919   1
  15  -1   1 15.4056 13.8124   1
  15  -1   1 -3.0020 11.6332   6
  15   0  -1 31.4071 13.5738   6
  15   0  -1 27.3160 12.3101   1
 -15   0   1 41.1821 13.3916   1
  14   0  -1 112.802  17.755   1
  14   0  -1 121.863  17.057   6
 -14   0   1 102.249  17.785   1
  13   0  -1 185.686  20.138   1
  13   0  -1 233.126  25.625   6
 -13   0   1 180.476  18.782   1
  12   0  -1 18.8534  6.0758   1
  12   0  -1 11.8544  8.4362   6
 -12   0   1 0.07391 7.06328   1
  11   0  -1 -5.9439  7.7338   1
  11   0  -1 1.30543 4.95140   6
 -11   0   1 16.0095  8.4063   1
  10   0  -1 142.516  14.859   6
  10   0  -1 114.858  14.320   1
 -10   0   1 149.406  13.004   1
   9   0  -1 378.554  21.790   1
   9   0  -1 344.087  19.752   6
  -9   0   1 374.858  19.830   1
   8   0  -1 467.880  24.147   6
   8   0  -1 428.985  28.188   8
   8   0  -1 481.843  25.215   1
  -8   0   1 457.338  28.815   1
  -8   0   1 495.417  46.510   1
  -8   0   1 395.300  30.694   6
   7   0  -1 62.0186  6.4326   1
   7   0  -1 68.0710  6.5610   8
   7   0  -1 56.2706  7.7514   6
   7   0  -1 60.4293  8.0114   1
  -7   0   1 56.5554  6.2330   1
  -7   0   1 71.6892  6.9110   6
   6   0  -1 1185.09   82.89   6
   6   0  -1 1224.56   45.28   1
   6   0  -1 1171.05   50.34   1
   6   0  -1 1193.86   27.63   8
  -6   0   1 1260.77   43.95   6
  -6   0   1 1230.76   43.04   1
  -6   0   1 1157.05   67.99   1
   5   0  -1 799.169  31.364   8
   5   0  -1 867.643  32.537   1
   5   0  -1 841.205  59.311   6
   5   0  -1 809.354  29.707   1
  -5   0   1 858.345  28.063   1
  -5   0   1 850.538  28.005   1
  -5   0   1 850.792  34.337   6
   4   0  -1 1317.26   49.36   8
   4   0  -1 1286.31   55.14   1
   4   0  -1 1303.67   51.84   1
   4   0  -1 1242.51   82.29   6
  -4   0   1 1252.42   47.11   1
  -4   0   1 1266.37   48.20   1
  -4   0   1 1291.09   74.09   6
   3   0  -1 643.048  29.121   8
   3   0  -1 624.769  40.216   6
   3   0  -1 603.627  30.077   1
   3   0  -1 640.960  27.674   1
  -3   0   1 652.417  29.004   1
  -3   0   1 596.074  30.670   1
  -3   0   1 664.569  39.041   6
   2   0  -1 769.309  41.025   1
  -2   0   1 854.743  50.326   1
  -2   0   1 861.280  36.672   1
  -2   0   1 898.981  63.789   6
  -2   0  -1 9.78286 2.69524   6
  -2   0  -1 13.5983  3.7759   1
  -2   0  -1 17.9032  3.6128   1
   2   0   1 11.7431  2.7870   1
   2   0   1 16.6114  3.6413   1
   2   0   1 22.4152  4.2740   6
   2   0   1 9.19690 2.49671   8
  -3   0  -1 4243.27  271.80   1
  -3   0  -1 4115.25  148.28   1
  -3   0  -1 4128.13  155.27   6
   3   0   1 4124.96  235.69   1
   3   0   1 4371.02  192.33   1
   3   0   1 4130.59  249.10   6
   3   0   1 4233.80  204.39   8
  -4   0  -1 141.502   7.176   1
  -4   0  -1 119.199   8.422   6
  -4   0  -1 158.845   7.790   1
   4   0   1 135.187   8.098   1
   4   0   1 117.752   9.619   6
   4   0   1 126.806   7.728   8
   4   0   1 149.772  10.163   1
  -5   0  -1 478.284  15.868   1
  -5   0  -1 496.994  25.563   1
  -5   0  -1 502.443  21.684   6
   5   0   1 477.439  31.901   6
   5   0   1 552.294  19.521   1
   5   0   1 457.442  25.223   1
   5   0   1 465.413  15.729   8
  -6   0  -1 763.537  44.873   6
  -6   0  -1 741.053  27.403   1
  -6   0  -1 734.204  34.756   1
   6   0   1 702.427  40.377   6
   6   0   1 677.811  26.887   8
   6   0   1 735.193  33.731   1
   6   0   1 707.980  34.622   1
  -7   0  -1 151.243  15.292   6
  -7   0  -1 137.681  10.744   1
  -7   0  -1 136.283  12.884   1
   7   0   1 164.774  11.131   6
   7   0   1 131.460  10.935   8
   7   0   1 151.030   8.738   1
   7   0   1 157.900   9.435   1
  -8   0  -1 1854.30   70.52   1
   8   0   1 1819.22   87.99   1
   8   0   1 1882.91   80.84   6
  -9   0  -1 178.100  12.706   1
   9   0   1 194.404  17.683   6
   9   0   1 217.458  15.832   1
 -10   0  -1 25.4089  9.3677   1
  10   0   1 24.3572  8.8530   6
  10   0   1 33.3815  9.4605   1
 -11   0  -1 26.8511 10.2513   1
  11   0   1 17.0888  7.9142   6
  11   0   1 37.1544 10.9627   1
 -12   0  -1 7.95915 6.94702   1
  12   0   1 0.81697 8.66100   6
  12   0   1 12.7414  7.6648   1
 -13   0  -1 258.263  26.603   1
  13   0   1 260.333  26.468   1
  13   0   1 230.020  21.907   6
 -14   0  -1 250.310  24.800   1
  14   0   1 287.009  24.352   1
  14   0   1 298.423  30.744   6
 -15   0  -1 24.9970 11.0236   1
  15   0   1 26.1282 11.3245   1
  15   0   1 47.5571 12.7058   6
  16  -1  -1 34.0714 15.0952   6
  16  -1  -1 51.9422 15.6082   1
 -16   1   1 48.6462 17.0157   1
  15  -1  -1 10.8092  9.4396   6
  15  -1  -1 3.55979 7.92387   1
 -15   1   1  6.1398 10.3900   1
  14  -1  -1 43.1410 11.4877   6
  14  -1  -1 40.9125 10.4055   1
 -14   1   1 25.7306  9.2345   1
  13  -1  -1 110.520  17.536   6
  13  -1  -1 111.311  15.399   1
 -13   1   1 116.859  16.770   1
  12  -1  -1 712.885  48.819   6
  12  -1  -1 710.040  40.373   1
 -12   1   1 706.605  52.438   1
  11  -1  -1 0.12480 7.31423   1
  11  -1  -1 7.53909 7.24793   6
 -11   1   1 14.3868  9.5315   1
  10  -1  -1 28.0684  5.3485   6
  10  -1  -1 25.2335  6.6682   1
 -10   1   1 43.3823  6.9906   1
   9  -1  -1 17.8516  7.2700   6
   9  -1  -1 16.2283  6.6493   1
   8  -1  -1 88.6983  8.6938   6
   8  -1  -1 78.1575  7.5211   8
   8  -1  -1 82.6162  9.4806   1
   8  -1  -1 80.0543  8.6775   1
  -8   1   1 104.085  22.016   1
  -8   1   1 90.7141  9.0951   6
  -8   1   1 80.2354  8.3219   1
   7  -1  -1 2894.63  112.96   8
   7  -1  -1 2927.12  132.03   1
   7  -1  -1 2747.54   78.16   1
   7  -1  -1 2817.07  192.48   6
  -7   1   1 2910.85   99.81   6
  -7   1   1 2829.17   61.73   1
  -7   1   1 2899.42  151.20   1
   6  -1  -1 26.2463  5.3617   6
   6  -1  -1 33.6677  4.6838   8
   6  -1  -1 40.2836  5.6637   1
   6  -1  -1 25.1147  4.8380   1
  -6   1   1 34.0413  5.3645   1
  -6   1   1 35.8069  4.7815   1
  -6   1   1 40.6463  5.4828   6
   5  -1  -1 692.903  24.642   8
   5  -1  -1 638.568  36.529   6
   5  -1  -1 664.167  31.951   1
   5  -1  -1 711.192  25.234   1
  -5   1   1 696.564  31.901   6
  -5   1   1 653.276  39.690   1
  -5   1   1 684.404  20.207   1
   4  -1  -1 344.394  17.475   1
   4  -1  -1 340.922  12.933   1
   4  -1  -1 328.960  22.504   6
   4  -1  -1 334.796  17.142   8
  -4   1   1 369.988  21.450   1
  -4   1   1 331.116  15.626   8
  -4   1   1 365.351  17.053   6
  -4   1   1 355.689  15.056   1
   3  -1  -1 1903.22   89.61   1
   3  -1  -1 1927.59  157.53   6
   3  -1  -1 1983.64   84.24   1
   3  -1  -1 1963.67   97.76   8
  -3   1   1 1885.33   79.36   1
  -3   1   1 1953.87  119.70   6
  -3   1   1 1932.67   83.62   1
  -3   1   1 1956.51  115.90   8
  -2   1   1 664.378  47.719   1
  -2  -1  -1 3474.59  188.76   6
  -2  -1  -1 3494.77  154.95   1
  -2  -1  -1 3382.07  173.57   1
   2   1   1 3434.32  196.94   1
   2   1   1 3529.77  122.40   1
   2   1   1 3374.32  223.32   6
  -3  -1  -1 849.367  81.614   6
  -3  -1  -1 789.742  29.102   1
  -3  -1  -1 788.281  23.610   1
   3   1   1 768.392  33.497   1
   3   1   1 829.310  30.392   1
   3   1   1 840.127  99.046   6
  -4  -1  -1 6.46937 3.05375   1
  -4  -1  -1 7.70917 3.30521   1
  -4  -1  -1 11.4311  3.4065   6
   4   1   1 12.6053  3.0690   1
   4   1   1 10.8189  2.4354   4
   4   1   1 13.0271  6.6341   1
   4   1   1 5.70003 4.11386   6
  -5  -1  -1 316.291  12.047   1
  -5  -1  -1 300.319  18.018   6
  -5  -1  -1 302.392  18.797   1
   5   1   1 288.218  11.056   4
   5   1   1 292.904  14.211   1
   5   1   1 293.992  15.038   1
   5   1   1 306.284  20.125   6
   5   1   1 308.910  15.280   8
  -6  -1  -1 2.77484 3.89615   1
  -6  -1  -1 0.16506 5.98412   1
  -6  -1  -1 2.56858 4.99330   6
   6   1   1 2.82204 1.23794   4
   6   1   1 4.54949 4.14194   1
   6   1   1 5.51708 4.77104   8
   6   1   1 5.65049 3.09251   6
   6   1   1 3.49170 3.43587   1
  -7  -1  -1 255.420  16.758   1
  -7  -1  -1 260.127  23.369   1
  -7  -1  -1 268.187  24.591   6
   7   1   1 255.161  16.087   1
   7   1   1 269.736  14.889   1
   7   1   1 247.636  17.952   8
   7   1   1 271.928  14.899   6
   7   1   1 249.391   8.632   4
  -8  -1  -1 13.7679  6.1887   1
   8   1   1 12.6666  4.8782   1
   8   1   1 13.1975  6.0392   6
  -9  -1  -1 200.990  16.012   1
   9   1   1 173.471  15.665   6
   9   1   1 203.859  15.193   1
 -10  -1  -1 658.637  36.673   1
  10   1   1 698.576  44.169   1
  10   1   1 686.221  49.893   6
 -11  -1  -1 3.91326 8.22464   1
  11   1   1 11.6051  9.2250   1
  11   1   1 -8.2917  7.1962   6
 -12  -1  -1 160.968  18.242   1
  12   1   1 172.298  17.974   1
  12   1   1 178.856  19.877   6
 -13  -1  -1  1.6263 10.9549   1
  13   1   1 13.8658  7.0576   6
  13   1   1 35.9718 13.3883   1
 -14  -1  -1 14.0066 11.3348   1
  14   1   1 -0.6727  8.6367   6
  14   1   1 22.4085 12.8362   1
 -15  -1  -1 49.6210 16.9844   1
  15   1   1 83.8064 19.0077   1
  16  -2  -1 16.0755  9.3345   1
  16  -2  -1 18.3149 11.8035   6
 -16   2   1 12.7706 11.5607   1
  15  -2  -1 192.629  23.619   6
  15  -2  -1 165.183  21.892   1
 -15   2   1 197.313  22.529   1
  14  -2  -1 -2.0681  7.4360   1
  14  -2  -1 22.1603 10.7275   6
 -14   2   1 14.7307  9.2994   1
  13  -2  -1 103.245  18.091   6
  13  -2  -1 143.855  16.424   1
 -13   2   1 96.2103 13.6017   1
  12  -2  -1 176.134  14.227   6
  12  -2  -1 156.870  15.139   1
 -12   2   1 134.214  13.229   1
  11  -2  -1 51.7140 13.1490   6
  11  -2  -1 57.1405 10.8888   1
 -11   2   1 40.5047  9.6216   1
  10  -2  -1 318.796  25.013   6
  10  -2  -1 317.293  18.353   1
 -10   2   1 282.843  18.698   1
   9  -2  -1 375.933  21.813   1
   9  -2  -1 429.255  22.144   6
  -9   2   1 330.042  16.782   1
   8  -2  -1 304.975  15.189   1
   8  -2  -1 300.424  19.377   1
   8  -2  -1 280.946  16.386   8
   8  -2  -1 289.503  22.258   6
  -8   2   1 255.782  14.893   1
  -8   2   1 277.018  19.971   6
  -8   2   1 304.000  21.614   1
   7  -2  -1 7.28411 3.05379   1
   7  -2  -1 -0.7447  3.5414   1
   7  -2  -1 6.91115 4.38014   8
   7  -2  -1 2.52730 6.24296   6
  -7   2   1 7.74373 4.46368   1
  -7   2   1 5.75713 4.06626   6
  -7   2   1 3.99616 3.71056   1
   6  -2  -1 17.5637  5.2713   1
   6  -2  -1 16.1613  3.4390   8
   6  -2  -1 12.0056  4.0605   1
   6  -2  -1 4.73835 4.40359   6
  -6   2   1 12.8917  6.2117   8
  -6   2   1 5.85527 6.06093   6
  -6   2   1 13.4471  3.9910   1
  -6   2   1 8.36271 5.28316   1
   5  -2  -1 183.367   8.572   1
   5  -2  -1 190.205   8.758   8
   5  -2  -1 175.757   9.347   1
   5  -2  -1 172.397  14.983   6
  -5   2   1 156.535   9.231   1
  -5   2   1 156.448   8.595   8
  -5   2   1 175.445   9.428   6
  -5   2   1 181.885   9.231   1
   4  -2  -1 77.5702  7.9320   6
   4  -2  -1 75.3036  5.2874   8
   4  -2  -1 86.5860  6.8181   1
  -4   2   1 98.2735  6.3535   1
  -4   2   1 83.7118  5.4416   8
  -4   2   1 79.2466  6.3214   1
  -4   2   1 90.9007  7.3069   6
   3  -2  -1 129.044   9.325   6
   3  -2  -1 127.727   8.401   1
   3  -2  -1 128.808   7.581   8
   3  -2  -1 136.213   7.447   1
  -3   2   1 135.225   8.622   1
  -3   2   1 123.842   7.235   8
  -3   2   1 131.387   9.376   6
  -3   2   1 122.077   7.549   1
  -2   2   1 345.266  39.190   1
  -1  -2  -1 205.571   9.843   1
  -1  -2  -1 214.609  10.498   1
  -1  -2  -1 237.907  12.589   6
   1   2   1 210.985  11.111   1
   1   2   1 199.024  13.941   1
  -2  -2  -1 2051.93   88.00   4
  -2  -2  -1 2134.30   79.55   1
  -2  -2  -1 2037.95   73.71   1
  -2  -2  -1 2093.43  106.47   6
   2   2   1 2053.22  100.56   1
   2   2   1 2120.83   82.68   1
   2   2   1 2147.76  144.19   6
  -3  -2  -1 1530.76   61.88   6
  -3  -2  -1 1548.62   80.86   1
  -3  -2  -1 1555.20   78.15   1
   3   2   1 1529.44   89.04   1
   3   2   1 1498.13   76.33   6
   3   2   1 1582.32   60.62   1
  -4  -2  -1 182.367   8.014   1
  -4  -2  -1 187.166   9.604   6
  -4  -2  -1 196.098  11.699   1
   4   2   1 191.822  10.790   6
   4   2   1 183.701  12.634   1
   4   2   1 217.607  10.807   1
   4   2   1 186.582   7.851   4
  -5  -2  -1 6.13275 3.59006   6
  -5  -2  -1 2.85874 3.64380   1
  -5  -2  -1 2.04961 4.06091   1
   5   2   1 5.72313 4.01871   6
   5   2   1 4.15435 1.57934   4
   5   2   1 1.78897 3.44573   1
   5   2   1 3.50487 4.05755   1
  -6  -2  -1 885.015  49.420   6
  -6  -2  -1 855.311  24.505   1
  -6  -2  -1 892.508  56.239   1
   6   2   1 943.194  37.806   6
   6   2   1 851.349  30.703   4
   6   2   1 812.296  30.324   1
   6   2   1 862.768  40.394   1
  -7  -2  -1 303.567  24.510   1
  -7  -2  -1 302.672  16.364   1
  -7  -2  -1 322.132  26.238   6
   7   2   1 281.205  19.722   8
   7   2   1 304.716  24.685   1
   7   2   1 320.983  19.561   1
   7   2   1 314.292  19.800   6
  -8  -2  -1 -0.9915  6.3198   1
   8   2   1 12.7502  7.3166   1
   8   2   1 3.18624 3.63635   6
  -9  -2  -1 59.1713  8.6757   1
   9   2   1 37.8996  7.3253   6
   9   2   1 69.2797 10.4255   1
 -10  -2  -1 147.740  12.576   1
  10   2   1 132.815  16.908   6
  10   2   1 137.155  15.411   1
 -11  -2  -1 396.372  27.347   1
  11   2   1 360.944  36.403   6
  11   2   1 480.179  28.476   1
 -12  -2  -1 27.0872 11.8481   1
  12   2   1 37.0327 12.3442   1
  12   2   1 34.6549 10.6425   6
 -13  -2  -1 104.284  15.354   1
  13   2   1 81.7669 15.7590   6
  13   2   1 79.9208 13.6188   1
 -14  -2  -1 18.0687  9.3484   1
  14   2   1 -17.784  10.291   6
  14   2   1 -10.268   7.456   1
  16  -3  -1 26.6517  9.3253   6
  16  -3  -1  2.7711 12.2402   1
 -16   3   1 26.7619 13.0588   1
  15  -3  -1 376.154  35.296   6
  15  -3  -1 390.444  43.408   1
 -15   3   1 389.726  35.796   1
  14  -3  -1 56.2092 12.8836   1
  14  -3  -1 68.0262 15.2006   6
 -14   3   1 55.3003 12.5614   1
  13  -3  -1 37.4082  7.3438   6
  13  -3  -1 32.0310  8.2381   1
 -13   3   1 29.6399  8.6839   1
  12  -3  -1 -4.7109  7.9251   6
  12  -3  -1 0.60471 5.81102   1
 -12   3   1 0.92540 5.92071   1
  11  -3  -1 107.263  12.062   6
  11  -3  -1 105.506  11.301   1
 -11   3   1 109.250  11.870   1
  10  -3  -1 531.955  27.279   6
  10  -3  -1 547.677  27.673   1
 -10   3   1 551.970  35.131   1
   9  -3  -1 117.778  10.272   6
   9  -3  -1 107.968  10.357   1
  -9   3   1 116.010  11.152   1
   8  -3  -1 786.042  42.797   8
   8  -3  -1 830.039  46.397   1
   8  -3  -1 735.691  33.991   1
   8  -3  -1 734.102  51.328   6
  -8   3   1 730.406  22.758   1
  -8   3   1 752.977  54.297   1
  -8   3   1 755.797  24.566   8
  -8   3   1 773.610  51.305   6
   7  -3  -1 1012.57   53.17   1
   7  -3  -1 959.814  37.311   1
   7  -3  -1 1026.07   64.66   6
   7  -3  -1 1034.29   33.26   8
  -7   3   1 930.137  34.109   8
  -7   3   1 993.188  34.893   1
  -7   3   1 968.042  38.606   1
  -7   3   1 970.038  44.579   6
   6  -3  -1 4038.98  119.16   8
   6  -3  -1 3986.33  220.46   6
   6  -3  -1 4224.94  160.97   1
   6  -3  -1 4070.46  158.55   1
  -6   3   1 4173.84  146.45   6
  -6   3   1 4146.13  211.78   1
  -6   3   1 4093.03  140.86   8
  -6   3   1 4031.62  124.87   1
   5  -3  -1 1242.57   53.12   1
   5  -3  -1 1235.47  101.38   6
   5  -3  -1 1359.91   45.84   1
   5  -3  -1 1298.34   49.73   8
  -5   3   1 1321.79   51.33   6
  -5   3   1 1254.92   63.18   8
  -5   3   1 1268.49   43.44   1
  -5   3   1 1304.08   58.12   1
   4  -3  -1 2344.10  103.84   1
   4  -3  -1 2312.20  105.31   8
   4  -3  -1 2194.50   97.44   1
   4  -3  -1 2198.73  202.03   6
  -4   3   1 2181.72  109.89   1
  -4   3   1 2305.62  109.47   6
  -4   3   1 2327.94   95.39   1
  -4   3   1 2241.10  119.59   8
   3  -3  -1 16.8678  2.0918   2
   3  -3  -1 21.0439  4.4609   6
   3  -3  -1 18.4631  4.2388   1
   3  -3  -1 22.1943  2.7906   8
   3  -3  -1 22.0939  2.9323   1
  -3   3   1 20.3111  3.9826   1
  -3   3   1 18.2264  3.7065   8
  -3   3   1 16.1554  2.9813   6
  -3   3   1 14.4096  3.3869   1
   2  -3  -1 31.7504  3.8571   7
   2  -3  -1 28.0868  3.0137   1
   2  -3  -1 28.0593  3.0011   6
   2  -3  -1 29.0002  3.9606   1
  -2   3   1 29.0038  3.5607   8
  -2   3   1 32.5339  4.6010   7
  -2   3   1 34.0064  3.0892   1
  -2   3   1 34.1561  4.3649   1
  -2   3   1 33.6238  2.5783   2
   1  -3  -1 2787.22  159.52   1
   1  -3  -1 2936.44  135.59   1
   1  -3  -1 2596.72  177.00   7
  -1   3   1 2756.86  151.67   1
  -1   3   1 2997.73  186.78   5
  -1   3   1 2835.05  129.25   7
   0   3   1 3423.91  392.98   1
  -1  -3  -1 24.2096  2.9467   6
  -1  -3  -1 22.4537  3.3655   1
  -1  -3  -1 23.9861  4.4402   1
  -1  -3  -1 28.5499  4.2765   5
   1   3   1 28.1533  3.3529   1
   1   3   1 29.2829  3.0579   6
   1   3   1 25.6812  4.8093   1
  -2  -3  -1 75.8237  4.8367   1
  -2  -3  -1 79.3934  4.3434   6
  -2  -3  -1 72.9502  5.1880   4
  -2  -3  -1 91.6550  6.3256   1
   2   3   1 73.0051  5.1334   6
   2   3   1 82.1890  6.0129   1
   2   3   1 71.1912  6.8442   1
  -3  -3  -1 37.5317  5.0223   1
  -3  -3  -1 54.0745  6.5104   1
  -3  -3  -1 48.9559  4.9942   6
   3   3   1 48.1020  5.2169   1
   3   3   1 47.6824  6.2262   1
   3   3   1 52.1122  5.5242   6
  -4  -3  -1 998.283  28.444   1
  -4  -3  -1 903.818  33.053   6
  -4  -3  -1 983.379  36.861   1
   4   3   1 899.752  45.279   6
   4   3   1 953.428  38.806   1
   4   3   1 935.925  37.215   1
  -5  -3  -1 980.818  31.390   1
  -5  -3  -1 1128.33   44.76   6
  -5  -3  -1 1186.18   37.74   1
   5   3   1 1181.10   57.55   1
   5   3   1 1083.09   35.53   1
   5   3   1 1121.10   42.77   6
  -6  -3  -1 10.8254  5.4961   1
  -6  -3  -1 -0.1932  3.4267   6
  -6  -3  -1 2.78962 4.28982   1
   6   3   1 5.58259 5.93778   1
   6   3   1 4.68003 2.55815   1
   6   3   1 -0.7904  3.1385   6
  -7  -3  -1 109.718  12.915   6
  -7  -3  -1 109.443   9.903   1
  -7  -3  -1 128.511   9.628   1
   7   3   1 129.424  12.007   1
   7   3   1 140.742  10.246   6
  -8  -3  -1 196.246  16.796   1
   8   3   1 166.981  11.988   1
   8   3   1 213.381  13.547   6
  -9  -3  -1 940.840  42.681   1
   9   3   1 931.699  54.785   1
   9   3   1 983.291  45.636   6
 -10  -3  -1 -3.6041  9.4221   1
  10   3   1 9.08781 7.81963   6
  10   3   1 3.10864 8.59781   1
 -11  -3  -1 492.197  33.981   1
  11   3   1 462.651  39.374   6
  11   3   1 458.259  39.373   1
 -12  -3  -1 58.5200 10.5405   1
  12   3   1 58.4639 11.2994   1
  12   3   1 52.3257  9.4279   6
 -13  -3  -1 33.6655 10.6418   1
  13   3   1 16.8042  8.0159   1
  13   3   1 30.1662  7.7297   6
 -14  -3  -1 -2.9707 10.0804   1
  14   3   1  7.7098 10.7230   1
  16  -4  -1 92.0794 17.7338   1
  16  -4  -1 113.991  19.663   6
 -16   4   1 100.936  16.192   1
  15  -4  -1 152.583  18.977   6
 -15   4   1 138.322  19.883   1
  14  -4  -1 33.9859  7.9972   1
  14  -4  -1 34.9073  8.3665   6
 -14   4   1 47.4368 10.4483   1
  13  -4  -1 787.270  53.714   6
  13  -4  -1 766.716  54.029   1
 -13   4   1 778.813  35.408   1
  12  -4  -1 221.469  21.251   1
  12  -4  -1 238.864  23.440   6
 -12   4   1 213.303  18.430   1
  11  -4  -1 283.080  21.553   1
  11  -4  -1 319.958  20.004   6
 -11   4   1 288.549  19.441   1
  10  -4  -1 2.84268 6.51538   1
  10  -4  -1 6.73750 4.31369   6
 -10   4   1 13.2989  7.3501   1
   9  -4  -1 541.376  46.537   1
   9  -4  -1 571.460  22.866   1
   9  -4  -1 579.082  44.629   6
  -9   4   1 542.779  21.119   1
  -9   4   1 504.531  23.842   8
   8  -4  -1 22.4606  7.2160   1
   8  -4  -1 31.5702  7.0773   6
   8  -4  -1 19.0005  5.0119   8
   8  -4  -1 28.2105  5.7469   1
  -8   4   1 15.2083  3.7873   1
  -8   4   1 17.2010  6.2813   1
  -8   4   1 22.7644  4.0767   8
  -8   4   1 14.1182  4.4860   6
   7  -4  -1 9.78339 3.80920   8
   7  -4  -1 13.0085  3.8248   1
   7  -4  -1 20.1115  6.4121   1
   7  -4  -1 18.8398  4.8780   6
  -7   4   1 11.5110  3.6346   1
  -7   4   1 8.48538 5.91294   6
  -7   4   1 10.0944  5.3936   1
  -7   4   1 9.90578 5.39330   8
   6  -4  -1 776.361  30.011   1
   6  -4  -1 775.720  29.043   8
   6  -4  -1 792.339  46.917   6
   6  -4  -1 831.458  32.693   1
  -6   4   1 753.857  38.547   1
  -6   4   1 784.010  29.743   8
  -6   4   1 750.429  27.372   1
  -6   4   1 743.800  32.153   6
   5  -4  -1 3.02097 4.42114   1
   5  -4  -1 5.55500 3.80040   1
   5  -4  -1 6.65902 3.27681   8
   5  -4  -1 -5.5019  4.0263   6
  -5   4   1 15.0192  5.7790   6
  -5   4   1 5.03621 4.07649   1
  -5   4   1 2.81784 4.37335   8
  -5   4   1 1.43695 4.37954   1
   4  -4  -1 158.498   7.312   2
   4  -4  -1 172.217  15.097   6
   4  -4  -1 167.699   9.695   8
   4  -4  -1 162.544  10.479   1
   4  -4  -1 170.314   9.388   1
  -4   4   1 164.604   9.454   1
  -4   4   1 175.214   8.486   1
  -4   4   1 161.448   8.143   6
  -4   4   1 161.393  10.213   8
   3  -4  -1 669.031  33.605   8
   3  -4  -1 667.193  51.219   6
   3  -4  -1 687.902  33.023   1
   3  -4  -1 652.635  31.987   3
   3  -4  -1 650.122  37.372   1
   3  -4  -1 648.513  29.585   7
  -3   4   1 661.178  31.692   6
  -3   4   1 633.056  34.927   8
  -3   4   1 651.599  33.784   2
  -3   4   1 730.652  38.124   1
  -3   4   1 649.159  38.402   1
   2  -4  -1 92.9395  5.5577   6
   2  -4  -1 102.701   6.866   7
   2  -4  -1 104.033   7.379   5
   2  -4  -1 90.8844  6.7340   1
   2  -4  -1 86.7280  6.3113   1
  -2   4   1 89.5717  6.7189   1
  -2   4   1 97.9331  6.1559   1
  -2   4   1 89.1431  5.8629   7
  -2   4   1 101.797   6.033   5
   1  -4  -1 15.0911  2.7433   7
   1  -4  -1 18.9343  3.2164   1
   1  -4  -1 16.7493  3.6382   1
   1  -4  -1 22.0276  3.6097   5
  -1   4   1 17.5674  2.8237   5
  -1   4   1 9.99580 3.26512   1
  -1   4   1 15.0346  2.9839   7
  -1   4   1 25.4263  3.9879   1
   0  -4  -1 909.766  42.192   1
   0  -4  -1 911.414  51.009   5
   0  -4  -1 934.803  42.288   1
   0  -4  -1 950.714  36.805   7
   0   4   1 1001.85   53.38   5
   0   4   1 937.023  40.255   1
   0   4   1 955.319  47.586   7
   0   4   1 939.259  42.263   1
  -1  -4  -1 128.243   7.766   1
  -1  -4  -1 119.924   8.473   5
  -1  -4  -1 122.759   6.112   6
   1   4   1 120.462   7.245   6
   1   4   1 112.594   8.824   1
   1   4   1 127.830  13.371   1
   1   4   1 126.120   9.149   5
  -2  -4  -1 -0.1475  2.4400   6
  -2  -4  -1 7.11717 2.68750   1
  -2  -4  -1 5.47615 2.70369   5
  -2  -4  -1 2.09463 2.27438   4
  -2  -4  -1 5.63684 2.71527   1
   2   4   1 -0.2939  2.2810   6
   2   4   1 8.58871 2.96746   1
   2   4   1 2.82488 2.27403   1
  -3  -4  -1 1015.25   37.11   6
  -3  -4  -1 1019.26   35.92   4
  -3  -4  -1 1046.20   51.41   1
  -3  -4  -1 1061.24   31.62   1
   3   4   1 1051.10   33.33   1
   3   4   1 1060.18   48.33   1
   3   4   1 1076.08   54.07   6
  -4  -4  -1 135.159  19.359   1
  -4  -4  -1 186.593  11.673   6
  -4  -4  -1 133.541  27.498   1
   4   4   1 148.293  23.781   6
   4   4   1 129.421  25.098   1
   4   4   1 115.333  24.793   1
  -5  -4  -1 53.0328  7.0448   1
  -5  -4  -1 65.6735  6.5488   6
  -5  -4  -1 61.9767  7.7444   1
   5   4   1 68.2622  7.7780   6
   5   4   1 64.7682  7.3426   1
   5   4   1 51.3228  7.5567   1
  -6  -4  -1 163.571  16.595   1
  -6  -4  -1 171.759   9.273   1
  -6  -4  -1 154.768  12.956   6
   6   4   1 174.141  15.583   1
   6   4   1 159.949  11.606   6
   6   4   1 168.758  11.710   1
  -7  -4  -1 -2.8327  7.3446   1
  -7  -4  -1 6.54416 4.73107   1
  -7  -4  -1 0.92015 5.34466   6
   7   4   1 8.51723 5.47672   6
   7   4   1 0.12535 4.66317   1
  -8  -4  -1 7.38712 6.51104   1
   8   4   1 4.55855 4.67477   1
   8   4   1 9.70054 6.76714   6
  -9  -4  -1 14.7581  8.5170   1
   9   4   1 -2.6063  7.5269   1
   9   4   1 -0.3996  6.5273   6
 -10  -4  -1 181.274  16.255   1
  10   4   1 207.865  17.301   6
  10   4   1 214.319  22.726   1
 -11  -4  -1 70.7963 10.4177   1
  11   4   1 38.0048 10.9366   6
  11   4   1 70.3934 12.4064   1
 -12  -4  -1 101.491  13.513   1
  12   4   1 129.821  16.647   6
  12   4   1 122.000  17.489   1
 -13  -4  -1 15.7566 14.2362   1
  13   4   1  4.8083 10.6500   1
  13   4   1 16.4250 11.4672   6
 -14  -4  -1 133.174  19.534   1
  14   4   1 104.881  17.614   1
  16  -5  -1 101.150  18.586   6
  16  -5  -1 148.219  18.518   1
 -16   5   1 128.772  18.846   1
  15  -5  -1 57.7390 14.6864   6
  15  -5  -1 37.7441  9.2019   1
 -15   5   1 33.3972  9.8161   1
  14  -5  -1 35.5038  9.7333   1
  14  -5  -1 30.5722  9.7235   6
  13  -5  -1 218.839  21.308   6
  13  -5  -1 220.805  18.477   1
 -13   5   1 230.104  22.064   1
  12  -5  -1 50.6538 10.4139   1
  12  -5  -1 62.3162 10.3295   6
 -12   5   1 74.5557 11.0509   1
  11  -5  -1 97.8773 12.5537   6
  11  -5  -1 93.8506 12.2181   1
 -11   5   1 110.072  14.618   1
  10  -5  -1 167.208  12.292   6
  10  -5  -1 160.566  13.091   1
 -10   5   1 163.929  13.688   8
 -10   5   1 147.055  10.783   1
   9  -5  -1 -5.7564  4.1191   1
   9  -5  -1 2.23184 6.39704   1
   9  -5  -1 2.87086 4.52469   6
  -9   5   1 2.76625 5.17559   8
  -9   5   1 3.69119 6.50544   1
   8  -5  -1 1685.63  118.46   6
   8  -5  -1 1762.30   90.71   8
   8  -5  -1 1625.23   57.62   1
   8  -5  -1 1701.44  102.56   1
  -8   5   1 1721.97   56.61   8
  -8   5   1 1687.57  114.21   6
  -8   5   1 1711.52   49.36   1
  -8   5   1 1750.97  110.41   1
   7  -5  -1 11.3131  5.2464   6
   7  -5  -1 8.84438 5.15242   1
   7  -5  -1 6.18855 4.62706   1
   7  -5  -1 3.57080 2.55243   8
  -7   5   1 9.52488 5.64345   8
  -7   5   1 8.19022 4.91712   1
  -7   5   1 4.46736 5.90812   6
  -7   5   1 11.2010  6.2939   1
   6  -5  -1 386.996  16.622   8
   6  -5  -1 395.024  18.882   1
   6  -5  -1 387.800  22.331   6
   6  -5  -1 379.346  15.900   1
   6  -5  -1 365.055  13.371   2
  -6   5   1 361.283  14.594   8
  -6   5   1 359.676  13.262   6
  -6   5   1 377.706  17.683   1
  -6   5   1 371.144  24.347   1
   5  -5  -1 21.8928  3.5778   2
   5  -5  -1 21.5743  5.3020   6
   5  -5  -1 22.1615  3.6234   1
   5  -5  -1 18.9899  5.4743   1
   5  -5  -1 14.7313  3.9932   8
  -5   5   1 17.0793  5.9843   1
  -5   5   1 17.1768  3.6776   1
  -5   5   1 13.5386  3.6277   6
  -5   5   1 15.5947  3.7862   8
   4  -5  -1 665.293  27.268   1
   4  -5  -1 701.194  29.313   7
   4  -5  -1 655.952  35.266   8
   4  -5  -1 669.686  30.240   3
   4  -5  -1 627.481  30.792   2
   4  -5  -1 639.689  36.038   1
   4  -5  -1 649.238  48.804   6
  -4   5   1 701.468  37.099   1
  -4   5   1 660.657  28.376   8
  -4   5   1 656.017  29.475   1
  -4   5   1 674.205  39.178   6
   3  -5  -1 919.825  46.364   1
   3  -5  -1 941.106  39.859   1
   3  -5  -1 911.022  55.442   6
   3  -5  -1 893.659  46.104   3
   3  -5  -1 967.814  46.585   7
  -3   5   1 906.917  39.998   1
  -3   5   1 933.460  44.315   2
  -3   5   1 945.861  42.210   8
  -3   5   1 976.487  51.303   5
  -3   5   1 926.444  45.234   1
  -3   5   1 904.828  36.123   7
  -3   5   1 945.438  53.690   6
   2  -5  -1 11.7655  4.1525   1
   2  -5  -1 9.85848 2.38021   7
   2  -5  -1 12.9421  3.4095   5
   2  -5  -1 16.7887  6.5188   1
   2  -5  -1 13.7853  2.6140   6
  -2   5   1 11.0706  4.3987   3
  -2   5   1 13.5276  3.3420   5
  -2   5   1 13.9112  2.9474   6
  -2   5   1 12.0253  4.0910   7
  -2   5   1 15.2178  6.2424   1
  -2   5   1 16.0391  6.4548   1
   1  -5  -1 722.306  34.990   1
   1  -5  -1 748.899  36.899   5
   1  -5  -1 751.576  31.740   1
   1  -5  -1 730.099  23.557   7
  -1   5   1 689.219  35.343   6
  -1   5   1 739.811  29.735   1
  -1   5   1 737.464  30.907   1
  -1   5   1 695.159  31.137   7
  -1   5   1 753.557  36.734   5
   0  -5  -1 308.413  99.940   6
   0  -5  -1 212.717  44.773   1
   0  -5  -1 265.181  84.024   5
   0  -5  -1 231.526  77.488   1
   0  -5  -1 237.307 101.892   7
   0   5   1 222.060  86.601   1
   0   5   1 233.689  42.898   5
   0   5   1 238.780  63.835   7
   0   5   1 211.679  24.071   1
  -1  -5  -1 3174.50  176.83   6
  -1  -5  -1 3150.46  175.94   5
  -1  -5  -1 3287.73  125.83   1
  -1  -5  -1 3043.51  110.46   1
  -1  -5  -1 3124.15  134.45   4
   1   5   1 3011.52  119.10   1
   1   5   1 3124.56  150.87   7
   1   5   1 3133.82  103.89   1
   1   5   1 3193.17  134.47   5
  -2  -5  -1 146.427   9.308   5
  -2  -5  -1 155.533   7.583   4
  -2  -5  -1 145.078   7.702   6
  -2  -5  -1 145.660   9.946   1
  -2  -5  -1 156.387  10.300   1
   2   5   1 156.802   9.813   1
   2   5   1 159.135   7.834   6
   2   5   1 157.688   9.036   1
  -3  -5  -1 11.3743  3.8024   6
  -3  -5  -1 10.5008  4.7827   5
  -3  -5  -1 11.1706  3.8412   4
  -3  -5  -1 9.93933 3.58526   1
  -3  -5  -1 10.4640  4.2510   1
   3   5   1 11.3686  3.4168   1
   3   5   1 10.3752  3.7024   6
   3   5   1 8.67248 3.13706   1
  -4  -5  -1 828.713  30.562   6
  -4  -5  -1 823.733  37.559   5
  -4  -5  -1 898.213  43.999   1
  -4  -5  -1 848.320  41.950   1
   4   5   1 851.606  30.065   1
   4   5   1 851.074  27.558   1
   4   5   1 825.418  29.445   6
  -5  -5  -1 13.9643  3.8802   1
  -5  -5  -1 3.41612 4.17931   1
  -5  -5  -1 12.4036  4.2561   6
   5   5   1 10.6331  4.8031   1
   5   5   1 12.9566  4.4155   6
   5   5   1 7.75955 3.07096   1
  -6  -5  -1 1655.57   93.00   6
  -6  -5  -1 1543.25   70.93   1
  -6  -5  -1 1686.64  114.45   1
   6   5   1 1537.99   68.36   6
   6   5   1 1532.12   37.81   1
  -7  -5  -1 733.941  32.802   1
  -7  -5  -1 716.460  57.656   6
   7   5   1 758.923  31.505   1
   7   5   1 747.785  35.024   6
  -8  -5  -1 1.12491 6.58535   1
   8   5   1 2.94183 6.56527   6
   8   5   1 4.58285 6.57597   1
  -9  -5  -1 504.326  26.990   1
   9   5   1 558.461  29.294   1
   9   5   1 420.525  39.497   6
 -10  -5  -1 310.542  25.894   1
  10   5   1 307.792  25.025   1
  10   5   1 282.419  20.641   6
 -11  -5  -1 8.43818 8.34602   1
  11   5   1 1.99105 9.43244   1
  11   5   1 8.18918 8.52877   6
 -12  -5  -1 403.590  32.662   1
  12   5   1 297.334  24.512   1
  12   5   1 354.146  26.057   6
 -13  -5  -1 25.2948 13.7211   1
  13   5   1 28.9885 13.5807   1
  16  -6  -1  3.1516 11.1592   1
  16  -6  -1 34.5117 13.5170   6
 -16   6   1  7.1560 10.9656   1
  15  -6  -1 -3.4607  9.1398   6
  15  -6  -1 10.4271 13.1616   1
 -15   6   1  9.7433 11.5775   1
  14  -6  -1 802.890  50.598   1
  14  -6  -1 944.296 195.476   6
 -14   6   1 798.323  61.691   1
  13  -6  -1 75.3640 11.9046   1
  13  -6  -1 91.4030 13.8163   6
 -13   6   1 97.7978 12.0495   1
  12  -6  -1 604.216  39.360   1
  12  -6  -1 613.537  39.221   6
 -12   6   1 695.583  44.026   1
  11  -6  -1 195.672  19.096   6
  11  -6  -1 180.327  16.554   1
 -11   6   1 208.090  17.749   8
 -11   6   1 199.950  18.639   1
  10  -6  -1 54.9131  6.4999   1
  10  -6  -1 54.5191  8.5753   6
 -10   6   1 53.8562  7.0578   1
 -10   6   1 77.4691 10.9751   8
   9  -6  -1 554.573  26.876   6
   9  -6  -1 530.346  26.658   1
   9  -6  -1 565.274  41.216   1
  -9   6   1 563.922  21.092   8
  -9   6   1 541.480  23.033   1
   8  -6  -1 622.327  36.818   1
   8  -6  -1 644.358  39.111   8
   8  -6  -1 676.656  32.294   1
   8  -6  -1 632.946  39.500   6
   8  -6  -1 595.254  22.281   2
  -8   6   1 620.313  44.399   1
  -8   6   1 630.064  25.063   1
  -8   6   1 626.348  33.771   6
  -8   6   1 687.295  28.241   8
   7  -6  -1 178.656   9.089   2
   7  -6  -1 179.270  14.306   6
   7  -6  -1 198.463  12.121   1
   7  -6  -1 201.431  11.027   1
   7  -6  -1 180.139  11.283   8
  -7   6   1 154.819   9.960   1
  -7   6   1 178.785  12.741   8
  -7   6   1 199.029  13.344   1
  -7   6   1 178.947  13.042   6
   6  -6  -1 901.883  49.733   6
   6  -6  -1 864.748  34.451   1
   6  -6  -1 965.455  39.142   1
   6  -6  -1 888.746  34.841   2
   6  -6  -1 910.621  42.326   8
  -6   6   1 915.338  34.885   6
  -6   6   1 944.377  49.546   1
  -6   6   1 917.924  39.519   1
  -6   6   1 888.506  35.011   8
   5  -6  -1 1667.13   67.13   2
   5  -6  -1 1744.85   89.55   6
   5  -6  -1 1723.37   55.93   8
   5  -6  -1 1769.84   62.70   7
   5  -6  -1 1752.04   69.09   1
   5  -6  -1 1718.36   75.59   3
   5  -6  -1 1641.13   83.99   1
  -5   6   1 1740.12   66.82   8
  -5   6   1 1717.71   52.41   1
  -5   6   1 1804.45   70.75   6
  -5   6   1 1651.99   65.54   1
   4  -6  -1 836.023  28.318   7
   4  -6  -1 781.988  32.442   3
   4  -6  -1 801.722  55.554   6
   4  -6  -1 790.204  41.203   1
   4  -6  -1 865.600  44.178   1
   4  -6  -1 811.693  29.356   8
  -4   6   1 837.228  40.921   6
  -4   6   1 796.845  33.798   1
  -4   6   1 859.427  43.441   1
  -4   6   1 826.376  37.960   8
  -4   6   1 786.585  34.334   2
   3  -6  -1 840.095  55.925   6
   3  -6  -1 862.110  34.092   1
   3  -6  -1 829.936  42.826   1
   3  -6  -1 840.290  36.488   7
  -3   6   1 861.749  41.769   8
  -3   6   1 879.859  44.799   6
  -3   6   1 845.580  35.416   3
  -3   6   1 810.615  38.876   1
  -3   6   1 885.033  31.796   1
  -3   6   1 841.117  37.164   7
  -3   6   1 876.685  38.703   5
   2  -6  -1 405.313  16.643   1
   2  -6  -1 384.294  19.155   5
   2  -6  -1 400.441  16.244   1
   2  -6  -1 390.083  14.458   7
   2  -6  -1 365.771  21.897   6
  -2   6   1 389.827  19.575   1
  -2   6   1 383.590  26.038   6
  -2   6   1 420.530  16.973   1
  -2   6   1 383.436  17.814   3
  -2   6   1 398.221  20.853   5
  -2   6   1 372.126  17.750   7
   1  -6  -1 831.066  35.430   1
   1  -6  -1 897.573  31.698   7
   1  -6  -1 917.219  38.041   5
   1  -6  -1 909.835  31.382   1
  -1   6   1 873.058  40.528   7
  -1   6   1 887.678  37.011   1
  -1   6   1 895.005  35.399   1
  -1   6   1 903.344  38.978   5
   0  -6  -1 83.5168  6.6436   1
   0  -6  -1 93.3274  6.5251   5
   0  -6  -1 101.089   4.373   6
   0  -6  -1 75.2952  6.1798   1
   0  -6  -1 92.7671  5.9023   7
   0   6   1 95.2198  7.7590   1
   0   6   1 93.3132  8.6854   7
   0   6   1 80.1219  7.4163   5
   0   6   1 86.6897  6.3323   1
  -1  -6  -1 108.458   7.069   6
  -1  -6  -1 107.229   8.237   5
  -1  -6  -1 103.285   7.793   4
  -1  -6  -1 104.856   7.361   1
  -1  -6  -1 104.616   6.577   1
   1   6   1 106.190   6.992   1
   1   6   1 119.254   8.919   5
   1   6   1 106.731   7.639   7
   1   6   1 119.917   7.703   1
  -2  -6  -1 114.922   5.730   4
  -2  -6  -1 122.227   9.310   1
  -2  -6  -1 111.561  10.303   1
  -2  -6  -1 120.191  11.591   5
  -2  -6  -1 127.074   7.935   6
   2   6   1 136.603   7.965   1
   2   6   1 119.475   6.398   6
   2   6   1 121.575   9.081   1
  -3  -6  -1 3023.48   93.45   1
  -3  -6  -1 2976.90  143.60   6
  -3  -6  -1 2854.72   92.41   1
  -3  -6  -1 2861.80   99.63   4
  -3  -6  -1 2829.30   92.58   5
   3   6   1 2836.89  120.65   1
   3   6   1 2918.07  123.40   1
   3   6   1 2771.71  106.72   6
  -4  -6  -1 565.809  21.890   1
  -4  -6  -1 658.826  37.426   1
  -4  -6  -1 618.570  26.131   6
  -4  -6  -1 643.410  27.705   5
   4   6   1 609.946  24.220   6
   4   6   1 616.819  19.376   1
   4   6   1 611.230  46.469   1
  -5  -6  -1 37.4401  8.0967   1
  -5  -6  -1 50.2297  6.4812   6
  -5  -6  -1 39.9800  8.5272   5
  -5  -6  -1 44.0255  6.4627   1
   5   6   1 56.8261  7.9661   1
   5   6   1 51.3908  6.5694   6
  -6  -6  -1 753.149  51.160   1
  -6  -6  -1 753.217  30.732   1
  -6  -6  -1 740.110  46.188   6
  -6  -6  -1 749.323  43.529   5
   6   6   1 756.650  40.124   6
   6   6   1 794.604  31.214   1
  -7  -6  -1 112.054  11.833   5
  -7  -6  -1 119.523  12.193   1
   7   6   1 108.682   8.747   6
   7   6   1 134.053  12.405   1
  -8  -6  -1 250.960  16.735   1
  -8  -6  -1 288.473  25.176   5
   8   6   1 263.173  19.847   1
   8   6   1 227.860  18.660   6
  -9  -6  -1 50.7641 10.4443   5
  -9  -6  -1 42.7484 10.8626   1
   9   6   1 26.9249  8.0500   1
   9   6   1 47.0915  7.6382   6
 -10  -6  -1 139.964  16.775   1
 -10  -6  -1 125.326  15.905   5
  10   6   1 102.791  11.543   6
  10   6   1 124.006  14.292   1
 -11  -6  -1 431.068  37.933   5
 -11  -6  -1 410.946  38.751   1
  11   6   1 399.691  35.825   1
  11   6   1 402.512  41.141   6
 -12  -6  -1  5.3505 13.1854   5
 -12  -6  -1 20.5352 11.6404   1
  12   6   1 20.4135 12.7293   1
  12   6   1 31.3302 12.3405   6
 -13  -6  -1  5.1184 13.9198   5
 -13  -6  -1 -7.6817  8.9537   1
  13   6   1 9.76429 8.58497   1
  16  -7  -1 9.24169 9.53293   1
  16  -7  -1 12.4384 14.2732   6
 -16   7   1 21.0855  8.8845   1
  15  -7  -1 10.3655 12.9763   6
  15  -7  -1 28.2200 11.0847   1
 -15   7   1 22.0409 10.4119   1
  14  -7  -1 -1.7944  7.1822   1
  14  -7  -1 12.9889  9.1516   6
 -14   7   1 8.27380 6.96276   1
  13  -7  -1 0.56006 5.76241   1
  13  -7  -1 0.83224 6.14170   6
 -13   7   1 7.11994 6.34045   1
  12  -7  -1 405.204  24.564   1
  12  -7  -1 407.796  28.707   6
 -12   7   1 416.772  24.353   8
 -12   7   1 397.467  31.283   1
  11  -7  -1 125.902  13.998   2
  11  -7  -1 144.038  16.366   6
  11  -7  -1 175.392  16.489   1
 -11   7   1 130.322  16.849   1
 -11   7   1 136.133  13.908   8
  10  -7  -1 8.17714 5.22639   1
  10  -7  -1 -1.4664  4.3280   6
  10  -7  -1 0.02594 2.22604   2
 -10   7   1 0.82939 5.48478   8
 -10   7   1 0.86845 4.17493   1
   9  -7  -1 -3.3466  3.4676   1
   9  -7  -1 -1.0543  4.7095   1
   9  -7  -1 -0.4552  3.6252   6
   9  -7  -1 -2.4976  2.0735   2
  -9   7   1 2.91279 3.83236   1
  -9   7   1 5.15294 5.88248   8
   8  -7  -1 70.0083  8.5643   8
   8  -7  -1 84.7061  8.2236   6
   8  -7  -1 78.3713  9.1033   1
   8  -7  -1 84.1257  6.7492   2
   8  -7  -1 85.0590  9.2754   1
  -8   7   1 98.3781 10.8816   1
  -8   7   1 76.4853  8.5722   6
  -8   7   1 89.4288  9.1777   8
  -8   7   1 81.4696  7.8371   1
   7  -7  -1 69.5027  7.0326   6
   7  -7  -1 64.1744  5.8352   2
   7  -7  -1 64.8501  7.4673   8
   7  -7  -1 73.1666  7.8693   1
   7  -7  -1 58.6040  7.0141   1
  -7   7   1 60.3009  7.6123   1
  -7   7   1 45.7336  5.8809   6
  -7   7   1 74.1183  7.8448   8
  -7   7   1 54.0379  6.6465   1
   6  -7  -1 276.179  14.579   8
   6  -7  -1 282.628  15.621   7
   6  -7  -1 303.313  18.125   6
   6  -7  -1 256.220  14.484   1
   6  -7  -1 249.331  10.781   2
   6  -7  -1 280.454  13.069   1
   6  -7  -1 267.829  12.347   3
  -6   7   1 280.463  14.348   1
  -6   7   1 253.453  13.020   8
  -6   7   1 257.492  15.641   6
  -6   7   1 279.035  20.581   1
   5  -7  -1 125.530   7.540   7
   5  -7  -1 122.241   7.803   8
   5  -7  -1 133.376   9.551   1
   5  -7  -1 103.920   8.341   6
   5  -7  -1 109.020   4.910   3
   5  -7  -1 96.8321  8.1440   1
  -5   7   1 112.808   6.122   6
  -5   7   1 117.622   5.769   2
  -5   7   1 114.785   9.206   1
  -5   7   1 106.425  10.258   1
  -5   7   1 114.067   7.396   8
   4  -7  -1 3.87870 2.10979   6
   4  -7  -1 13.8531  4.0095   1
   4  -7  -1 5.51461 3.06136   7
   4  -7  -1 9.36475 2.20363   3
   4  -7  -1 4.42270 4.69928   1
  -4   7   1 5.01866 3.97480   1
  -4   7   1 5.78141 2.64019   1
  -4   7   1 5.24090 4.96794   7
  -4   7   1 -0.3759  3.9762   5
  -4   7   1 7.09732 3.18702   6
  -4   7   1 9.02583 3.20593   2
  -4   7   1 6.07198 4.06607   8
   3  -7  -1 1290.36   62.39   5
   3  -7  -1 1315.45   44.24   7
   3  -7  -1 1250.93   69.70   1
   3  -7  -1 1364.49   54.50   1
   3  -7  -1 1250.18   70.63   6
  -3   7   1 1246.58   62.60   8
  -3   7   1 1256.71   60.72   1
  -3   7   1 1302.54   70.53   6
  -3   7   1 1309.07   71.94   3
  -3   7   1 1362.38   60.70   1
  -3   7   1 1356.81   57.77   5
  -3   7   1 1366.06   48.27   7
   2  -7  -1 1221.94   54.27   5
   2  -7  -1 1237.68   55.76   1
   2  -7  -1 1157.07   59.66   6
   2  -7  -1 1273.94   51.65   1
   2  -7  -1 1267.82   38.49   7
  -2   7   1 1180.11   56.82   6
  -2   7   1 1272.91   64.65   1
  -2   7   1 1266.72   54.29   5
  -2   7   1 1245.14   58.46   1
  -2   7   1 1242.33   54.14   7
   1  -7  -1 1069.67   39.69   1
   1  -7  -1 1081.02   34.72   7
   1  -7  -1 1122.56   32.10   1
   1  -7  -1 1031.69   32.63   5
  -1   7   1 1097.62   34.57   1
  -1   7   1 1128.62   46.11   1
  -1   7   1 1144.65   49.50   5
  -1   7   1 1042.48   42.98   7
   0  -7  -1 316.275  15.990   5
   0  -7  -1 329.803  12.674   7
   0  -7  -1 333.270  15.764   1
   0  -7  -1 343.822  14.493   1
   0   7   1 332.729  14.370   7
   0   7   1 355.340  15.878   1
   0   7   1 330.601  14.965   1
   0   7   1 303.481  12.291   5
  -1  -7  -1 2054.58  112.79   6
  -1  -7  -1 1910.97   65.06   1
  -1  -7  -1 2048.64   78.16   4
  -1  -7  -1 1924.31   68.11   5
  -1  -7  -1 2045.87   65.40   1
   1   7   1 2117.28   75.86   1
   1   7   1 2088.97   86.99   5
   1   7   1 1898.84   67.29   1
   1   7   1 1896.78   86.91   7
  -2  -7  -1 86.8244  6.8458   6
  -2  -7  -1 67.1348  5.9052   4
  -2  -7  -1 82.6388  5.7642   1
  -2  -7  -1 71.7314  7.5727   1
  -2  -7  -1 86.4165  8.0608   5
   2   7   1 78.2607  4.4026   6
   2   7   1 72.7826  6.9152   1
   2   7   1 94.7559  8.9736   7
   2   7   1 79.8424  6.3264   1
  -3  -7  -1 768.737  28.824   1
  -3  -7  -1 718.349  29.047   1
  -3  -7  -1 753.086  32.033   5
  -3  -7  -1 771.617  42.875   6
  -3  -7  -1 690.187  23.218   4
   3   7   1 751.596  36.097   1
   3   7   1 778.812  29.737   6
   3   7   1 727.712  29.064   1
  -4  -7  -1 793.457  39.675   5
  -4  -7  -1 821.429  39.851   4
  -4  -7  -1 854.941  47.235   1
  -4  -7  -1 825.343  42.813   6
  -4  -7  -1 787.417  27.422   1
   4   7   1 850.263  33.520   1
   4   7   1 747.922  50.572   1
   4   7   1 844.924  27.535   6
  -5  -7  -1 600.902  25.082   5
  -5  -7  -1 597.644  25.633   1
  -5  -7  -1 614.674  26.590   6
  -5  -7  -1 624.864  47.435   1
   5   7   1 533.733  25.550   1
   5   7   1 640.076  26.161   6
  -6  -7  -1 299.720  25.685   6
  -6  -7  -1 358.357  22.651   1
  -6  -7  -1 416.546  24.457   1
  -6  -7  -1 349.596  21.397   5
   6   7   1 277.759  22.007   1
   6   7   1 341.647  16.136   6
  -7  -7  -1 7.49787 5.16453   1
  -7  -7  -1 3.87147 4.21736   6
  -7  -7  -1 16.4837  8.9720   5
   7   7   1 9.80744 5.31290   6
   7   7   1 12.5907  6.4201   1
  -8  -7  -1 504.727  48.579   5
  -8  -7  -1 655.240  31.480   1
   8   7   1 592.800  36.238   1
   8   7   1 586.585  42.753   6
  -9  -7  -1 203.700  21.978   1
  -9  -7  -1 218.091  20.051   5
   9   7   1 229.077  22.455   1
   9   7   1 245.713  24.065   6
 -10  -7  -1 16.3808  8.3713   5
 -10  -7  -1 20.3898 10.6881   1
  10   7   1 10.3130  9.1188   1
  10   7   1 8.94118 8.95084   6
 -11  -7  -1 -7.1943 10.1337   1
 -11  -7  -1 11.4503  9.2142   5
  11   7   1 11.7511  5.4738   6
  11   7   1 -3.9417  9.8332   1
 -12  -7  -1 -1.3034  7.3372   1
 -12  -7  -1  9.8356 13.0108   5
  12   7   1 0.17457 9.00689   1
 -13  -7  -1 86.8818 12.8792   5
 -13  -7  -1 117.171  17.493   1
  13   7   1 110.956  18.724   1
  16  -8  -1 90.1387 14.4077   6
  16  -8  -1 53.9482 14.9708   1
 -16   8   1 57.1187 17.6440   1
  15  -8  -1 34.5960 11.5566   6
  15  -8  -1 44.1339 12.5103   1
 -15   8   1 33.5745 13.9457   1
  14  -8  -1 80.2456 14.4016   1
  14  -8  -1 109.542  14.266   6
 -14   8   1 95.0731 15.7641   1
  13  -8  -1 378.006  24.237   6
  13  -8  -1 347.082  26.691   1
 -13   8   1 321.961  26.958   8
 -13   8   1 301.671  28.186   1
  12  -8  -1 70.5940 12.1028   6
  12  -8  -1 83.8350 13.4766   1
 -12   8   1 82.0998 10.3743   1
 -12   8   1 94.8650 12.2574   8
  11  -8  -1 17.8139  5.9290   1
  11  -8  -1 15.5552  4.3341   2
  11  -8  -1 12.2428  7.4325   6
 -11   8   1 3.12197 7.13738   8
 -11   8   1 10.5870  7.4924   1
  10  -8  -1 -0.2026  4.3361   1
  10  -8  -1 -1.1796  3.3517   2
  10  -8  -1 5.72161 6.47355   6
 -10   8   1 2.15809 3.58897   1
 -10   8   1 2.31932 4.64742   8
   9  -8  -1 94.3109  9.3478   1
   9  -8  -1 82.9759  6.5707   2
   9  -8  -1 76.3247  7.3674   1
   9  -8  -1 96.7281 10.4284   6
  -9   8   1 75.8841  7.4843   1
  -9   8   1 78.9275  9.5339   8
   8  -8  -1 312.498  25.309   1
   8  -8  -1 337.237  19.857   6
   8  -8  -1 289.037  32.984   8
   8  -8  -1 277.038  15.260   1
   8  -8  -1 309.584  22.266   7
   8  -8  -1 307.819  17.622   2
  -8   8   1 317.079  23.987   6
  -8   8   1 334.816  18.386   8
  -8   8   1 352.409  18.794   1
   7  -8  -1 963.747  31.720   7
   7  -8  -1 910.830  30.780   3
   7  -8  -1 942.113  53.692   6
   7  -8  -1 983.764  39.156   1
   7  -8  -1 908.947  28.247   2
   7  -8  -1 912.013  37.296   1
   7  -8  -1 888.286  51.452   8
  -7   8   1 840.425  34.741   1
  -7   8   1 936.516  40.182   8
  -7   8   1 933.201  48.683   6
  -7   8   1 960.701  57.164   1
   6  -8  -1 41.3572  5.4023   8
   6  -8  -1 47.7143  6.2293   1
   6  -8  -1 42.5710  3.8209   3
   6  -8  -1 51.1811  5.6602   7
   6  -8  -1 49.8124  7.6604   1
   6  -8  -1 48.0590  5.2252   6
  -6   8   1 46.2663  5.9022   1
  -6   8   1 49.9221  6.2794   6
  -6   8   1 59.1975  8.1655   8
  -6   8   1 55.1921  6.4821   1
   5  -8  -1 275.355  17.022   1
   5  -8  -1 289.897  16.663   6
   5  -8  -1 311.936  14.669   1
   5  -8  -1 271.038  11.809   3
   5  -8  -1 303.399  13.875   7
  -5   8   1 291.545  13.018   2
  -5   8   1 316.353  18.173   1
  -5   8   1 304.551  15.547   5
  -5   8   1 278.025  16.606   8
  -5   8   1 278.911  15.880   1
  -5   8   1 291.483  12.277   6
   4  -8  -1 265.785  11.140   1
   4  -8  -1 247.869  11.131   7
   4  -8  -1 242.048  12.593   6
   4  -8  -1 225.137  12.106   1
  -4   8   1 233.909  10.789   6
  -4   8   1 262.437  14.713   1
  -4   8   1 241.355  13.588   8
  -4   8   1 262.447  12.688   7
  -4   8   1 240.988   9.308   3
  -4   8   1 263.440  12.272   1
  -4   8   1 260.617  12.742   5
   3  -8  -1 215.011  10.551   7
   3  -8  -1 219.484  11.486   6
   3  -8  -1 220.972  13.363   5
   3  -8  -1 236.926  13.449   1
   3  -8  -1 227.644  11.180   1
  -3   8   1 252.925  12.579   1
  -3   8   1 216.176  11.944   7
  -3   8   1 217.437  12.866   6
  -3   8   1 224.294   9.801   3
  -3   8   1 253.829  12.495   1
  -3   8   1 246.748  12.310   5
   2  -8  -1 4478.55  178.52   1
   2  -8  -1 4621.94  163.26   7
   2  -8  -1 4685.23  154.81   1
   2  -8  -1 4424.35  190.89   5
  -2   8   1 4398.04  178.39   7
  -2   8   1 4653.11  169.39   5
  -2   8   1 4116.76  186.88   6
  -2   8   1 4446.55  178.49   1
  -2   8   1 4638.17  145.04   1
   1  -8  -1 50.9073 11.5037   1
   1  -8  -1 54.3829 11.9801   1
   1  -8  -1 64.2101 13.5249   5
   1  -8  -1 48.8108  5.1068   7
  -1   8   1 55.6130 10.5622   7
  -1   8   1 49.4900  7.1267   1
  -1   8   1 64.4336 14.4216   1
  -1   8   1 61.5634 11.8894   5
   0  -8  -1 1223.80   47.03   1
   0  -8  -1 1186.98   45.59   5
   0  -8  -1 1203.22   41.38   1
   0   8   1 1150.97   41.77   5
   0   8   1 1128.29   49.72   7
   0   8   1 1138.72   40.77   1
  -1  -8  -1 366.800  18.526   1
  -1  -8  -1 359.765  17.835   4
  -1  -8  -1 375.435  17.394   6
  -1  -8  -1 400.180  19.294   1
  -1  -8  -1 367.998  18.367   5
   1   8   1 355.351  17.660   1
   1   8   1 380.914  15.383   1
   1   8   1 386.594  15.720   5
   1   8   1 349.666  14.704   7
  -2  -8  -1 1003.73   40.21   1
  -2  -8  -1 1006.00   37.54   5
  -2  -8  -1 937.664  33.401   1
  -2  -8  -1 988.141  37.162   4
  -2  -8  -1 1032.42   57.04   6
   2   8   1 961.954  33.876   1
   2   8   1 1034.42   40.03   1
   2   8   1 1009.82   35.51   7
  -3  -8  -1 316.919  21.941   5
  -3  -8  -1 325.090  16.921   4
  -3  -8  -1 320.710  17.290   1
  -3  -8  -1 326.875  18.244   6
   3   8   1 330.147  18.021   1
   3   8   1 328.712  14.901   6
   3   8   1 343.157  18.783   1
  -4  -8  -1 1504.97   99.57   4
  -4  -8  -1 1561.08   91.93   1
  -4  -8  -1 1576.20   63.20   6
  -4  -8  -1 1541.75   60.81   5
  -4  -8  -1 1553.65   50.00   1
   4   8   1 1547.50   46.08   1
   4   8   1 1531.22   56.61   6
  -5  -8  -1 13.0634  7.7003   1
  -5  -8  -1 25.1884  5.3420   1
  -5  -8  -1 7.47750 4.71802   6
  -5  -8  -1 22.3877  7.6044   5
   5   8   1 15.3136  4.4137   1
   5   8   1 31.5499  6.0633   6
  -6  -8  -1 307.607  19.001   5
  -6  -8  -1 259.609  30.893   6
  -6  -8  -1 295.223  21.847   1
   6   8   1 243.357  15.378   6
   6   8   1 259.378  15.647   1
  -7  -8  -1 388.712  30.307   5
  -7  -8  -1 334.634  40.988   6
  -7  -8  -1 359.296  23.478   1
   7   8   1 394.482  34.258   1
   7   8   1 387.461  29.069   6
  -8  -8  -1 38.0772 11.2319   5
  -8  -8  -1 57.7059 11.2820   1
   8   8   1 44.5047  8.8937   1
   8   8   1 54.2148  8.9953   6
  -9  -8  -1 35.7723 11.3385   5
  -9  -8  -1 22.3996 10.5643   1
   9   8   1 34.6064  8.7783   6
   9   8   1 26.9912 10.5683   1
 -10  -8  -1 81.4475 13.8734   1
 -10  -8  -1 112.277  14.556   5
  10   8   1 93.8353 15.5490   1
  10   8   1 108.034  13.113   6
 -11  -8  -1 10.9710 11.5981   1
 -11  -8  -1 0.75758 8.42525   5
  11   8   1 16.1268 11.6467   1
 -12  -8  -1 53.6380 13.3913   5
 -12  -8  -1 13.4461  9.7287   1
  12   8   1 33.4350 10.6075   1
  16  -9  -1 33.6907 11.5238   6
  16  -9  -1 36.4063 11.5984   1
 -16   9   1 29.9247 14.2947   1
  15  -9  -1 308.736  22.610   1
  15  -9  -1 280.020  26.442   6
 -15   9   1 264.910  28.623   1
  14  -9  -1 14.3000  9.9404   1
  14  -9  -1 13.0540  7.9208   6
 -14   9   1 16.8654 10.8396   1
 -14   9   1 16.6410 10.7067   8
  13  -9  -1 347.213  28.147   6
  13  -9  -1 356.213  30.231   1
 -13   9   1 334.990  32.346   1
 -13   9   1 300.128  25.367   8
  12  -9  -1 -4.5603  7.9772   1
  12  -9  -1 13.6691  6.5021   6
 -12   9   1 -2.3364  8.2291   1
 -12   9   1 4.84307 5.76368   8
  11  -9  -1 342.438  30.857   2
  11  -9  -1 397.440  24.352   6
  11  -9  -1 403.433  24.793   1
 -11   9   1 378.987  28.519   1
 -11   9   1 389.460  23.347   8
  10  -9  -1 511.181  33.736   1
  10  -9  -1 464.866  27.415   6
  10  -9  -1 454.425  37.755   2
 -10   9   1 465.656  26.516   1
 -10   9   1 466.078  19.630   8
   9  -9  -1 25.3895  6.9481   6
   9  -9  -1 26.2088  5.8225   1
   9  -9  -1 19.1883  4.3300   1
   9  -9  -1 11.6075  3.9686   2
   9  -9  -1 17.9031  3.1582   3
  -9   9   1 16.2115  5.3886   8
  -9   9   1 16.8891  6.4867   1
   8  -9  -1 1215.13   78.06   6
   8  -9  -1 1072.20   38.44   1
   8  -9  -1 1198.10   52.77   3
   8  -9  -1 1118.91   75.10   7
   8  -9  -1 1173.75   50.17   2
   8  -9  -1 1222.29   52.02   1
  -8   9   1 1149.81   45.48   8
  -8   9   1 1203.42   38.50   1
  -8   9   1 1120.39   61.07   6
   7  -9  -1 25.1195  3.9120   3
   7  -9  -1 23.6945  5.6563   8
   7  -9  -1 25.2165  5.4045   1
   7  -9  -1 23.3483  5.8827   6
   7  -9  -1 19.4104  6.3173   1
  -7   9   1 11.1706  5.3800   1
  -7   9   1 8.14055 5.10190   8
  -7   9   1 19.5268  5.2970   6
  -7   9   1 17.2549  6.0605   1
   6  -9  -1 794.327  37.385   7
   6  -9  -1 714.631  27.294   3
   6  -9  -1 772.740  32.213   1
   6  -9  -1 787.177  24.290   1
   6  -9  -1 735.358  39.020   6
  -6   9   1 731.000  27.002   2
  -6   9   1 715.192  26.953   8
  -6   9   1 731.425  42.242   1
  -6   9   1 778.388  41.300   5
  -6   9   1 789.392  35.719   6
  -6   9   1 729.787  29.155   1
   5  -9  -1 323.874  13.055   3
   5  -9  -1 338.039  17.706   1
   5  -9  -1 245.459  21.066   7
   5  -9  -1 321.095  12.101   1
   5  -9  -1 308.574  16.757   6
  -5   9   1 315.848  17.424   1
  -5   9   1 336.706  16.119   8
  -5   9   1 344.085  17.819   5
  -5   9   1 330.626  16.207   7
  -5   9   1 309.188  15.843   6
  -5   9   1 337.439  15.210   2
  -5   9   1 319.987  13.910   1
   4  -9  -1 436.202  19.044   6
   4  -9  -1 478.419  17.444   1
   4  -9  -1 475.057  20.842   7
   4  -9  -1 437.447  21.608   1
  -4   9   1 472.508  18.960   1
  -4   9   1 450.390  20.040   3
  -4   9   1 457.831  19.919   1
  -4   9   1 430.312  16.795   7
  -4   9   1 471.226  19.406   8
  -4   9   1 459.899  23.554   6
  -4   9   1 481.275  22.342   5
   3  -9  -1 637.351  26.009   6
   3  -9  -1 663.333  23.362   7
   3  -9  -1 657.136  29.595   5
   3  -9  -1 687.851  21.858   1
   3  -9  -1 639.825  27.232   1
  -3   9   1 640.335  22.108   6
  -3   9   1 637.602  27.718   3
  -3   9   1 690.438  20.308   1
  -3   9   1 643.838  24.814   1
  -3   9   1 685.942  29.744   5
  -3   9   1 667.097  29.608   7
   2  -9  -1 1049.39   44.30   1
   2  -9  -1 1100.92   29.37   1
   2  -9  -1 1055.11   44.07   5
   2  -9  -1 1129.51   31.90   7
  -2   9   1 1032.67   35.22   7
  -2   9   1 1044.75   27.85   1
  -2   9   1 1103.70   45.74   1
  -2   9   1 1199.00   46.71   5
  -2   9   1 983.959  34.611   6
   1  -9  -1 9.04003 3.67761   1
   1  -9  -1  8.2333 14.4551   1
   1  -9  -1 7.34233 3.95557   5
   1  -9  -1 -1.2698  3.4560   7
  -1   9   1 0.44488 2.66791   1
  -1   9   1 4.54535 2.84951   5
  -1   9   1 3.11007 3.27609   1
  -1   9   1 3.86471 4.30545   7
   0  -9  -1 1820.75   61.76   5
   0  -9  -1 1968.12   64.01   1
   0  -9  -1 1874.99   63.09   4
   0  -9  -1 1805.30   67.47   1
   0   9   1 2009.26   52.48   5
   0   9   1 1901.13   60.98   1
   0   9   1 1946.09   63.63   7
   0   9   1 1911.96   71.97   1
  -1  -9  -1 45.0765  5.2875   1
  -1  -9  -1 34.3054  5.8903   4
  -1  -9  -1 43.6525  2.9573   6
  -1  -9  -1 41.9340  5.6592   5
  -1  -9  -1 35.1296  6.8090   1
   1   9   1 43.1461  6.9551   7
   1   9   1 44.5181  5.9430   1
   1   9   1 43.0555  5.1852   1
   1   9   1 44.5586  7.0646   5
  -2  -9  -1 490.887  24.403   4
  -2  -9  -1 497.338  18.736   1
  -2  -9  -1 549.824  23.535   6
  -2  -9  -1 494.507  24.677   5
  -2  -9  -1 523.726  28.062   1
   2   9   1 532.285  24.793   1
   2   9   1 486.676  16.715   7
   2   9   1 531.203  17.924   1
  -3  -9  -1 3.22049 3.73332   4
  -3  -9  -1 5.78246 4.05928   1
  -3  -9  -1 3.20274 5.28520   1
  -3  -9  -1 7.19414 3.27134   6
  -3  -9  -1 5.63177 4.74040   5
   3   9   1 2.09313 5.61084   1
   3   9   1 0.33489 4.82650   7
  -4  -9  -1 503.555  28.569   4
  -4  -9  -1 510.090  27.996   5
  -4  -9  -1 522.554  38.479   6
  -4  -9  -1 480.726  20.775   1
  -4  -9  -1 530.557  38.293   1
   4   9   1 515.549  26.695   6
   4   9   1 491.746  24.586   1
  -5  -9  -1 364.288  24.730   1
  -5  -9  -1 423.998  30.925   5
  -5  -9  -1 383.355  28.784   6
  -5  -9  -1 372.505  19.893   1
   5   9   1 414.474  26.280   6
   5   9   1 402.043  22.586   1
  -6  -9  -1 9.74790 5.79461   1
  -6  -9  -1 5.78695 6.20661   5
  -6  -9  -1 3.59650 4.56488   6
   6   9   1 6.79891 5.44359   1
   6   9   1 4.41401 3.26254   6
  -7  -9  -1 16.0269  7.2122   5
  -7  -9  -1 24.5772  7.0601   1
   7   9   1 31.5719  7.2616   1
   7   9   1 18.4684  5.9858   6
  -8  -9  -1 12.1448  8.2411   1
  -8  -9  -1 -2.1392  9.2819   5
   8   9   1 2.52541 6.03251   6
   8   9   1 4.88058 8.84904   1
  -9  -9  -1 278.248  25.441   5
  -9  -9  -1 299.709  22.059   1
   9   9   1 247.883  21.421   1
 -10  -9  -1 204.292  22.391   5
 -10  -9  -1 216.288  25.443   1
  10   9   1 186.097  26.103   1
 -11  -9  -1 6.12691 7.63144   1
 -11  -9  -1 3.84193 7.56957   5
  11   9   1 5.53138 7.29399   1
 -12  -9  -1 46.5114 15.8190   5
 -12  -9  -1 83.0438 16.0914   1
  12   9   1 58.0409 17.1067   1
  16 -10  -1 14.5841 11.7509   6
  16 -10  -1 37.0230  9.1734   1
 -16  10   1 2.09101 9.04744   1
  15 -10  -1 6.03212 7.01113   1
  15 -10  -1 16.1282 10.8185   6
 -15  10   1 10.1306  8.2463   8
 -15  10   1 1.81548 8.68374   1
  14 -10  -1 10.9002  9.3069   6
  14 -10  -1 -8.5006  5.4512   1
 -14  10   1 -14.047   8.902   8
 -14  10   1 4.67329 6.99793   1
  13 -10  -1 80.7768 13.0355   1
  13 -10  -1 89.1142 14.5460   6
 -13  10   1 81.1811 14.1292   1
 -13  10   1 47.6387 10.7300   8
  12 -10  -1 77.7124  9.3370   1
  12 -10  -1 85.8564 11.4056   6
 -12  10   1 72.4489 11.9497   8
 -12  10   1 64.1511  9.3821   1
  11 -10  -1 13.3962  7.6291   6
  11 -10  -1 12.7230  7.7910   1
  11 -10  -1 11.1254  3.8318   2
 -11  10   1 12.0331  8.9122   8
 -11  10   1 5.22093 9.34928   1
  10 -10  -1 95.7467 10.3545   1
  10 -10  -1 64.3211  7.0483   2
  10 -10  -1 70.3893  7.1375   3
  10 -10  -1 70.0504  8.8572   6
 -10  10   1 75.7985  9.0506   8
 -10  10   1 86.3040  9.6223   1
   9 -10  -1 493.367  36.927   1
   9 -10  -1 492.297  22.514   1
   9 -10  -1 502.861  31.122   3
   9 -10  -1 546.661  25.770   6
  -9  10   1 446.236  22.217   1
  -9  10   1 517.087  29.342   8
   8 -10  -1 159.389   6.924   3
   8 -10  -1 122.280   9.648   1
   8 -10  -1 144.361  11.933   6
   8 -10  -1 181.560  13.966   1
  -8  10   1 128.608  13.153   6
  -8  10   1 130.753  10.676   8
  -8  10   1 139.503  11.380   1
   7 -10  -1 187.908  17.614   7
   7 -10  -1 195.714  13.681   1
   7 -10  -1 193.577  12.455   6
   7 -10  -1 187.652   8.674   3
   7 -10  -1 184.494  10.763   1
  -7  10   1 190.007  16.810   5
  -7  10   1 187.700  13.245   1
  -7  10   1 175.191  12.385   8
  -7  10   1 186.884  13.067   6
   6 -10  -1 402.461  21.050   1
   6 -10  -1 414.515  22.189   6
   6 -10  -1 428.096  21.116   1
   6 -10  -1 425.819  24.191   7
   6 -10  -1 402.535  15.339   3
  -6  10   1 414.783  21.719   2
  -6  10   1 450.072  28.350   5
  -6  10   1 460.778  30.969   1
  -6  10   1 418.920  14.239   6
  -6  10   1 417.109  21.572   8
  -6  10   1 427.415  16.104   1
   5 -10  -1 1217.16   60.32   1
   5 -10  -1 1133.29   58.70   1
   5 -10  -1 1152.19   49.19   7
   5 -10  -1 1228.07   54.51   6
  -5  10   1 1140.74   66.11   3
  -5  10   1 1177.09   45.96   6
  -5  10   1 1207.93   49.96   1
  -5  10   1 1198.08   48.00   2
  -5  10   1 1160.94   43.71   1
  -5  10   1 1169.06   38.75   7
  -5  10   1 1278.79   70.93   5
  -5  10   1 1141.19   42.43   8
   4 -10  -1 28.5215  3.5803   6
   4 -10  -1 21.8454  5.2906   7
   4 -10  -1 37.9833  6.9415   5
   4 -10  -1 38.2631  5.5414   1
   4 -10  -1 30.3366  5.7692   1
  -4  10   1 36.3757  6.7549   5
  -4  10   1 32.2625  4.2211   1
  -4  10   1 31.1998  5.3768   1
  -4  10   1 24.2854  3.5006   6
  -4  10   1 32.2941  7.4902   7
  -4  10   1 31.7755  3.4202   3
  -4  10   1 36.5670  7.1293   8
   3 -10  -1 202.055  13.253   5
   3 -10  -1 199.900  13.198   1
   3 -10  -1 198.942   7.906   1
   3 -10  -1 179.349  10.689   7
  -3  10   1 220.215  14.200   5
  -3  10   1 185.054  10.507   3
  -3  10   1 183.373  10.519   1
  -3  10   1 172.687  10.675   6
  -3  10   1 179.404  12.237   7
  -3  10   1 173.844  11.385   1
   2 -10  -1 49.6185  7.6830   5
   2 -10  -1 54.0719  6.5717   1
   2 -10  -1 60.8373  6.8407   1
   2 -10  -1 62.0749  7.1316   7
  -2  10   1 53.7956  7.4397   7
  -2  10   1 63.8486  5.6501   5
  -2  10   1 56.6226  6.5487   1
  -2  10   1 70.2807  4.9787   1
   1 -10  -1 3671.18  133.90   5
   1 -10  -1 3603.68  143.34   1
   1 -10  -1 3784.61  124.08   1
   1 -10  -1 3783.71  189.12   7
  -1  10   1 3839.13  120.49   1
  -1  10   1 3546.93  103.03   7
  -1  10   1 3747.02  159.36   5
  -1  10   1 3772.17  131.75   1
   0 -10  -1 389.965  16.937   1
   0 -10  -1 443.361  21.814   1
   0 -10  -1 411.848  19.148   5
   0 -10  -1 385.679  29.016   4
   0  10   1 430.637  19.769   5
   0  10   1 398.689  15.211   1
   0  10   1 406.791  21.029   1
   0  10   1 408.681  19.099   7
  -1 -10  -1 -0.4217  5.5749   5
  -1 -10  -1 -0.7385  4.7303   1
  -1 -10  -1 3.34498 1.32399   6
  -1 -10  -1 -0.1980  3.9185   4
  -1 -10  -1 -2.1905  3.2239   1
   1  10   1 5.92438 3.49788   7
   1  10   1 -1.0363  3.1252   1
   1  10   1 5.48104 5.80192   5
   1  10   1 -2.4981  3.3452   1
  -2 -10  -1 32.4414  6.3418   5
  -2 -10  -1 31.4310  5.7244   4
  -2 -10  -1 19.6563  4.5187   1
  -2 -10  -1 27.1198  3.5780   6
  -2 -10  -1 34.6647  5.6883   1
   2  10   1 30.1918  6.6218   7
   2  10   1 24.0648  5.0835   1
   2  10   1 25.2805  5.7897   5
  -3 -10  -1 25.3309  4.5271   4
  -3 -10  -1 14.4210  6.5630   1
  -3 -10  -1 39.7561  4.4671   6
  -3 -10  -1 25.3470  6.9283   5
  -3 -10  -1 34.5184  6.3743   1
   3  10   1 28.6210  6.2228   1
   3  10   1 35.3267  7.2996   7
  -4 -10  -1 803.336  42.616   1
  -4 -10  -1 851.584  54.908   1
  -4 -10  -1 819.244  53.429   6
  -4 -10  -1 741.374  52.039   4
  -4 -10  -1 849.797  52.714   5
   4  10   1 866.923  39.794   1
   4  10   1 809.516  38.323   7
  -5 -10  -1 541.303  31.910   6
  -5 -10  -1 512.917  30.365   1
  -5 -10  -1 545.341  42.547   5
   5  10   1 513.314  26.242   1
  -6 -10  -1 2.14511 6.72745   5
  -6 -10  -1 9.45274 6.10023   6
  -6 -10  -1 13.7615  6.5998   1
   6  10   1 7.49484 4.52161   1
  -7 -10  -1 57.6068 10.8228   5
  -7 -10  -1 35.5775  9.4331   1
   7  10   1 46.2261  7.8376   1
  -8 -10  -1 39.9315 10.2808   1
   8  10   1 51.6047 11.2300   1
  -9 -10  -1 101.483  13.303   5
  -9 -10  -1 80.2968 13.2164   1
   9  10   1 70.2816 13.1216   1
 -10 -10  -1 253.724  32.760   5
 -10 -10  -1 239.788  25.015   1
  10  10   1 193.034  20.441   1
 -11 -10  -1 -3.0985  7.8662   1
 -11 -10  -1 6.01471 9.58942   5
  11  10   1 -0.5672  9.0291   1
  16 -11  -1 386.931  41.739   1
  16 -11  -1 394.372  47.020   6
 -16  11   1 398.346  38.453   1
  15 -11  -1 20.4391  8.0040   6
  15 -11  -1 17.4234  8.4870   1
 -15  11   1 21.2934  8.5198   8
 -15  11   1 40.5248 10.5647   1
  14 -11  -1 145.050  16.552   6
  14 -11  -1 163.091  19.416   1
 -14  11   1 160.269  18.810   1
 -14  11   1 158.520  18.210   8
  13 -11  -1 40.8516  6.5342   3
  13 -11  -1 58.2646 13.2350   1
  13 -11  -1 28.6605  7.9195   6
 -13  11   1 66.4477 10.6214   1
 -13  11   1 61.4524 12.2049   8
  12 -11  -1 292.681  22.036   1
  12 -11  -1 232.675  15.930   3
  12 -11  -1 268.387  21.316   6
 -12  11   1 246.600  19.048   8
 -12  11   1 233.712  28.077   1
  11 -11  -1 594.724  39.540   2
  11 -11  -1 760.773  46.664   3
  11 -11  -1 719.838  54.006   1
  11 -11  -1 691.033  30.153   6
 -11  11   1 785.300  47.155   8
 -11  11   1 742.505  44.925   1
  10 -11  -1 687.109  48.000   6
  10 -11  -1 727.224  40.970   1
  10 -11  -1 712.101  34.924   3
 -10  11   1 737.115  39.760   1
 -10  11   1 734.101  37.369   8
   9 -11  -1 169.344  15.613   1
   9 -11  -1 144.037  11.028   1
   9 -11  -1 138.093  12.884   6
   9 -11  -1 155.499  10.991   3
  -9  11   1 181.055  15.037   1
  -9  11   1 160.309  14.777   8
   8 -11  -1 2056.46   98.41   6
   8 -11  -1 1888.72   78.69   3
   8 -11  -1 1996.40   85.16   1
   8 -11  -1 1965.07  101.55   1
  -8  11   1 1978.72   85.96   8
  -8  11   1 1829.30  140.39   6
  -8  11   1 1977.74   73.09   1
   7 -11  -1 1049.61   43.91   1
   7 -11  -1 1094.31   55.91   6
   7 -11  -1 1043.70   47.42   3
   7 -11  -1 1104.00   45.66   1
  -7  11   1 1095.36   50.75   6
  -7  11   1 1104.01   38.06   8
  -7  11   1 1051.58   42.50   1
  -7  11   1 1137.04   59.61   2
  -7  11   1 1114.85   71.68   5
   6 -11  -1 232.554  15.821   1
   6 -11  -1 262.712  15.365   1
   6 -11  -1 231.884  15.590   7
   6 -11  -1 228.679  12.268   6
  -6  11   1 228.716  17.566   5
  -6  11   1 233.360  12.789   2
  -6  11   1 250.612  12.381   1
  -6  11   1 233.143   9.325   6
  -6  11   1 231.829  16.897   1
  -6  11   1 249.478  15.785   8
   5 -11  -1 43.3602  4.6574   6
   5 -11  -1 45.1214  5.3231   1
   5 -11  -1 38.2470  7.1207   1
   5 -11  -1 37.9782  6.4827   7
  -5  11   1 52.8094  5.1359   2
  -5  11   1 40.3057  4.5483   3
  -5  11   1 39.4292  5.6067   1
  -5  11   1 37.3495  5.3385   1
  -5  11   1 42.7099  3.9516   6
  -5  11   1 52.1723  8.8234   7
  -5  11   1 53.5181  9.8827   8
  -5  11   1 32.7340  5.9455   5
   4 -11  -1 366.098  20.905   1
   4 -11  -1 371.682  16.142   6
   4 -11  -1 352.832  12.636   1
   4 -11  -1 358.477  18.968   5
   4 -11  -1 362.896  22.263   7
  -4  11   1 368.431  18.424   6
  -4  11   1 378.643  21.541   1
  -4  11   1 370.310  22.775   1
  -4  11   1 378.640  20.516   7
  -4  11   1 390.719  22.053   3
  -4  11   1 330.977  19.440   8
  -4  11   1 409.538  19.695   5
   3 -11  -1 0.57381 4.17519   1
   3 -11  -1 -1.3128  4.6404   5
   3 -11  -1 2.87520 4.36736   1
   3 -11  -1 -1.4039  4.4742   7
  -3  11   1 -1.7478  5.2279   7
  -3  11   1 -7.0862  3.5645   1
  -3  11   1 -1.7780  2.4401   3
  -3  11   1 -0.6131  1.4991   6
  -3  11   1 8.75693 3.93536   5
  -3  11   1 -3.4746  3.2096   1
   2 -11  -1 350.000  28.153   1
   2 -11  -1 345.767  24.011   1
   2 -11  -1 343.265  32.595   5
   2 -11  -1 343.001  25.222   7
  -2  11   1 323.570  17.930   7
  -2  11   1 336.250  15.153   1
  -2  11   1 335.154  23.562   5
  -2  11   1 320.259  17.586   1
   1 -11  -1 668.611  33.235   7
   1 -11  -1 629.821  25.688   1
   1 -11  -1 653.920  22.031   1
   1 -11  -1 612.023  24.218   5
   1 -11  -1 635.343  38.202   4
  -1  11   1 586.096  26.289   1
  -1  11   1 694.172  25.307   7
  -1  11   1 586.865  35.643   5
  -1  11   1 626.238  34.053   1
   0 -11  -1 33.7876  6.2588   1
   0 -11  -1 35.9705  4.9931   1
   0 -11  -1 44.6081  5.3324   4
   0 -11  -1 33.0883  5.5736   5
   0  11   1 33.3627  5.5931   7
   0  11   1 49.6785  8.6352   5
   0  11   1 29.3713  5.5930   1
   0  11   1 30.7799  5.3645   1
  -1 -11  -1 2128.41  100.95   5
  -1 -11  -1 2062.19  107.70   4
  -1 -11  -1 2271.77   96.34   6
  -1 -11  -1 2066.70   79.30   1
  -1 -11  -1 2087.93   89.98   1
   1  11   1 2150.07   66.11   7
   1  11   1 2115.81   69.13   1
   1  11   1 2019.91  116.86   5
  -2 -11  -1 162.899  13.335   4
  -2 -11  -1 198.929  14.649   5
  -2 -11  -1 184.209  12.916   6
  -2 -11  -1 189.737  15.812   1
  -2 -11  -1 166.482  13.028   1
   2  11   1 167.618  13.405   1
   2  11   1 176.120  12.344   7
  -3 -11  -1 464.051  24.064   5
  -3 -11  -1 467.552  28.587   1
  -3 -11  -1 499.434  25.800   6
  -3 -11  -1 446.552  28.105   4
  -3 -11  -1 510.810  28.369   1
   3  11   1 468.475  23.111   1
   3  11   1 480.269  29.683   7
  -4 -11  -1 55.6651 11.6143   5
  -4 -11  -1 34.8252  6.3372   1
  -4 -11  -1 45.7828  5.2158   6
  -4 -11  -1 37.2267  7.9750   1
  -4 -11  -1 33.2144  5.9932   4
   4  11   1 38.9258  9.8486   7
   4  11   1 37.3741  6.7143   1
  -5 -11  -1 38.6178  6.5171   1
  -5 -11  -1 31.3403  8.8874   5
  -5 -11  -1 29.0015  5.8502   6
   5  11   1 17.1752  8.6900   7
   5  11   1 22.0581  5.9592   1
  -6 -11  -1 79.3712 15.4081   5
  -6 -11  -1 69.4034  9.0072   6
  -6 -11  -1 101.805  14.011   1
   6  11   1 104.809  12.180   1
  -7 -11  -1 113.722  13.053   1
  -7 -11  -1 123.018  17.802   5
   7  11   1 88.1483 12.5771   1
  -8 -11  -1 243.343  22.011   1
  -8 -11  -1 268.170  33.493   5
   8  11   1 229.348  24.200   1
  -9 -11  -1 89.2449 16.3913   1
  -9 -11  -1 85.7285 28.1514   5
   9  11   1 64.0475 11.3163   1
 -10 -11  -1 178.746  22.130   5
 -10 -11  -1 180.529  18.918   1
  10  11   1 151.684  18.097   1
 -11 -11  -1 15.2727 13.7364   1
 -11 -11  -1 23.6834 16.1029   5
  11  11   1  3.4374 12.5124   1
  16 -12  -1 29.1153 14.4650   6
  16 -12  -1 1.05231 7.22224   1
 -16  12   1 5.13258 8.29155   8
 -16  12   1 2.69556 8.79873   1
  15 -12  -1 21.1422  9.9686   1
  15 -12  -1 7.34661 9.72321   6
 -15  12   1  5.3092 12.4491   1
 -15  12   1 14.6834 11.1003   8
  14 -12  -1 500.698  35.752   1
  14 -12  -1 522.762  31.094   6
 -14  12   1 556.372  38.394   8
 -14  12   1 464.843  32.383   1
  13 -12  -1 84.6186 11.8856   1
  13 -12  -1 69.4886  8.2912   3
  13 -12  -1 82.4891 14.8710   6
 -13  12   1 78.9867 11.5046   1
 -13  12   1 59.0289 12.8063   8
  12 -12  -1 0.72342 5.79429   6
  12 -12  -1 5.21256 4.78848   3
  12 -12  -1 13.8372  7.7390   1
 -12  12   1 -6.9130  9.3120   8
 -12  12   1 6.71355 6.26811   1
  11 -12  -1 8.88592 7.83780   1
  11 -12  -1 9.69423 6.57944   6
  11 -12  -1 7.69634 3.74093   3
 -11  12   1 7.06317 8.39792   1
 -11  12   1 12.9585  8.5088   8
  10 -12  -1 759.539  37.164   3
  10 -12  -1 797.527  44.262   6
  10 -12  -1 750.607  46.803   1
 -10  12   1 841.418  52.863   8
 -10  12   1 773.184  48.180   1
   9 -12  -1 11.5915  7.0101   1
   9 -12  -1 27.8029  5.7503   6
   9 -12  -1 26.4305  7.2535   1
   9 -12  -1 24.2177  3.8119   3
  -9  12   1 23.3857  7.8138   1
  -9  12   1 24.6708  6.9616   8
   8 -12  -1 286.811  13.183   3
   8 -12  -1 311.727  25.039   1
   8 -12  -1 265.328  15.042   1
   8 -12  -1 262.883  21.461   6
  -8  12   1 245.901  16.232   1
  -8  12   1 283.605  20.297   6
  -8  12   1 271.228  18.458   8
   7 -12  -1 57.4461  7.9550   1
   7 -12  -1 41.9603  6.4783   1
   7 -12  -1 57.9204  6.2440   6
  -7  12   1 57.6320  6.2186   2
  -7  12   1 64.1112  7.6049   6
  -7  12   1 59.2736  8.2035   8
  -7  12   1 54.5366  7.4815   1
   6 -12  -1 1390.03   64.23   1
   6 -12  -1 1237.59   62.36   6
   6 -12  -1 1174.94   44.81   1
  -6  12   1 1255.03   62.96   5
  -6  12   1 1274.61   50.32   8
  -6  12   1 1315.40   42.88   7
  -6  12   1 1266.82   54.99   2
  -6  12   1 1271.19   47.87   1
  -6  12   1 1269.82   93.78   6
   5 -12  -1 430.143  23.029   1
   5 -12  -1 377.712  24.894   1
   5 -12  -1 405.492  25.778   7
   5 -12  -1 403.182  18.271   6
  -5  12   1 445.517  34.140   1
  -5  12   1 436.466  16.113   8
  -5  12   1 423.467  17.918   1
  -5  12   1 416.604  20.642   7
  -5  12   1 403.683  18.418   3
  -5  12   1 406.080  23.516   5
  -5  12   1 396.956  17.655   6
   4 -12  -1 282.764  19.190   7
   4 -12  -1 308.210  17.845   5
   4 -12  -1 265.445  15.664   1
   4 -12  -1 255.526  15.195   1
  -4  12   1 290.989  13.422   7
  -4  12   1 269.983  17.240   3
  -4  12   1 302.585  24.274   5
  -4  12   1 281.566  13.720   1
  -4  12   1 267.805  16.740   6
  -4  12   1 278.876  25.730   1
   3 -12  -1 552.021  33.670   7
   3 -12  -1 615.510  30.255   1
   3 -12  -1 550.385  21.474   1
   3 -12  -1 588.180  20.887   5
  -3  12   1 610.709  22.366   1
  -3  12   1 570.648  34.901   1
  -3  12   1 622.274  34.187   5
  -3  12   1 532.578  23.689   6
  -3  12   1 588.341  23.106   7
  -3  12   1 597.792  22.771   3
   2 -12  -1 35.3029  6.0512   1
   2 -12  -1 32.6725  5.2473   5
   2 -12  -1 29.9284  5.6233   7
   2 -12  -1 40.7788  6.1574   1
  -2  12   1 26.7457  4.9406   1
  -2  12   1 44.0498  4.6282   1
  -2  12   1 46.2227  7.7283   5
  -2  12   1 39.5062  5.7317   7
   1 -12  -1 5.58405 4.92471   1
   1 -12  -1 4.98161 4.69215   1
   1 -12  -1 4.85231 4.20296   5
   1 -12  -1 1.10875 3.62592   4
  -1  12   1 -2.8919  5.4307   1
  -1  12   1 -1.0930  4.0623   1
  -1  12   1 -9.1249  4.7577   5
  -1  12   1 4.39324 4.31213   7
   0 -12  -1 72.7612  7.6397   4
   0 -12  -1 80.6152  9.1966   1
   0 -12  -1 88.8331  8.5784   1
   0 -12  -1 77.4568  8.1443   5
   0  12   1 79.9536  8.8682   7
   0  12   1 67.1199  6.6898   1
  -1 -12  -1 51.5385  7.8977   5
  -1 -12  -1 48.4831  8.3683   1
  -1 -12  -1 50.0753  5.9633   1
  -1 -12  -1 46.0197  5.6793   4
   1  12   1 51.0387  8.6286   7
   1  12   1 59.5857  7.5621   1
  -2 -12  -1 801.457  38.983   6
  -2 -12  -1 720.153  44.220   5
  -2 -12  -1 776.047  61.290   4
  -2 -12  -1 713.965  38.837   1
  -2 -12  -1 749.469  47.705   1
   2  12   1 787.626  38.217   7
   2  12   1 784.741  35.536   1
  -3 -12  -1 667.088  56.826   4
  -3 -12  -1 808.270  56.027   1
  -3 -12  -1 757.658  40.967   1
  -3 -12  -1 784.884  49.722   6
  -3 -12  -1 797.714  35.134   5
   3  12   1 779.264  35.795   7
   3  12   1 764.774  43.963   1
  -4 -12  -1 31.1593  6.2086   6
  -4 -12  -1 31.4410 11.4377   5
  -4 -12  -1 22.2258  6.0008   1
  -4 -12  -1 36.4205  7.5176   1
   4  12   1 33.0272  5.8942   1
   4  12   1 35.6284  7.8972   7
  -5 -12  -1 80.9691 13.3177   5
  -5 -12  -1 73.9662  7.9789   6
  -5 -12  -1 76.5506  9.5477   1
   5  12   1 66.4536  9.7294   1
   5  12   1 104.287  13.720   7
  -6 -12  -1 238.187  21.530   1
  -6 -12  -1 320.355  23.221   5
   6  12   1 277.888  25.571   1
   6  12   1 228.632  21.229   7
  -7 -12  -1  5.3822 11.0887   5
  -7 -12  -1 29.0226 10.4922   1
   7  12   1 22.8194 11.3093   1
   7  12   1 18.8329 11.3471   7
  -8 -12  -1 43.3103  9.6569   1
  -8 -12  -1 43.3840  9.3543   5
   8  12   1 21.5831  8.7199   1
  -9 -12  -1 224.095  24.814   5
   9  12   1 212.034  23.217   1
 -10 -12  -1 31.6627 16.2780   5
  10  12   1 25.8186 13.1253   1
  16 -13  -1 4.07706 7.50576   6
  16 -13  -1 4.60737 8.12538   1
 -16  13   1 -4.7814 10.9282   8
 -16  13   1 -9.5287 10.5424   1
  15 -13  -1 581.328  40.326   1
  15 -13  -1 572.178  57.091   6
 -15  13   1 586.756  53.607   1
 -15  13   1 612.696  52.037   8
  14 -13  -1 209.571  22.629   1
  14 -13  -1 190.866  17.826   6
 -14  13   1 158.434  19.004   1
 -14  13   1 191.506  18.682   8
  13 -13  -1 298.374  19.749   6
  13 -13  -1 261.005  28.095   3
  13 -13  -1 282.118  20.733   1
 -13  13   1 294.646  28.218   8
 -13  13   1 301.003  31.034   1
  12 -13  -1 10.9305  5.4611   6
  12 -13  -1 2.97619 4.67725   3
  12 -13  -1 -2.4860  5.2027   1
 -12  13   1 12.2848  6.5326   1
 -12  13   1 2.15853 5.95358   8
  11 -13  -1 138.368  10.149   3
  11 -13  -1 138.110  13.849   1
  11 -13  -1 143.381  12.538   6
 -11  13   1 171.313  16.710   8
 -11  13   1 134.913  16.780   1
  10 -13  -1 792.213  59.276   3
  10 -13  -1 812.467  46.000   6
  10 -13  -1 805.393  46.370   1
 -10  13   1 826.836  55.629   1
 -10  13   1 792.513  42.562   8
   9 -13  -1 1400.49   71.88   1
   9 -13  -1 1413.25   66.26   3
   9 -13  -1 1428.03   69.48   6
   9 -13  -1 1370.24   83.96   1
  -9  13   1 1462.30   68.92   1
  -9  13   1 1353.26   66.29   8
   8 -13  -1 35.6223  6.0919   6
   8 -13  -1 24.0882  7.5313   1
   8 -13  -1 29.3314  6.2994   1
  -8  13   1 43.2743  9.8625   8
  -8  13   1 19.8979  4.8037   6
  -8  13   1 39.1022  6.9254   1
  -8  13   1 34.1156  6.1578   2
   7 -13  -1 403.651  31.589   1
   7 -13  -1 349.435  16.535   6
   7 -13  -1 362.198  21.876   1
  -7  13   1 296.311  30.557   6
  -7  13   1 359.717  22.522   8
  -7  13   1 334.687  20.082   1
  -7  13   1 326.742  20.213   2
   6 -13  -1 69.4211  6.3962   6
   6 -13  -1 47.2650  7.0027   1
   6 -13  -1 60.6290  8.4637   1
  -6  13   1 75.5996  8.4672   6
  -6  13   1 65.0200 10.5578   8
  -6  13   1 74.2764  8.5784   7
  -6  13   1 59.1563  5.2437   3
  -6  13   1 63.6156  6.8916   1
  -6  13   1 69.6552  6.8263   2
   5 -13  -1 88.6319 11.4381   1
   5 -13  -1 112.279   9.587   1
  -5  13   1 105.890   7.462   6
  -5  13   1 112.235  10.726   8
  -5  13   1 111.694  10.561   7
  -5  13   1 117.782  10.889   1
  -5  13   1 104.209   6.378   3
   4 -13  -1 776.194  34.068   1
   4 -13  -1 832.171  39.017   1
   4 -13  -1 743.664  23.208   5
  -4  13   1 750.764  33.781   6
  -4  13   1 726.837  24.537   7
  -4  13   1 742.639  39.781   3
  -4  13   1 782.922  30.414   1
   3 -13  -1 124.637   9.606   1
   3 -13  -1 125.593  11.660   5
   3 -13  -1 128.297  13.534   1
  -3  13   1 109.465  10.585   7
  -3  13   1 118.451   8.410   3
  -3  13   1 108.271  10.752   1
   2 -13  -1 339.773  19.598   1
   2 -13  -1 258.572  17.954   5
   2 -13  -1 347.192  18.073   1
  -2  13   1 331.622  17.233   7
  -2  13   1 330.279  14.661   1
   1 -13  -1 105.502   8.543   1
   1 -13  -1 122.623  13.212   5
   1 -13  -1 102.157   8.868   1
  -1  13   1 97.5845  9.9627   1
  -1  13   1 128.964  10.487   7
   0 -13  -1 697.769  34.258   1
   0 -13  -1 729.523  37.873   5
   0 -13  -1 774.802  44.503   1
   0  13   1 726.598  33.360   1
   0  13   1 726.543  37.469   7
  -1 -13  -1 789.082  46.860   1
  -1 -13  -1 799.027  34.800   5
  -1 -13  -1 723.597  31.394   1
   1  13   1 783.775  34.608   7
   1  13   1 755.182  36.962   1
  -2 -13  -1 162.243  14.831   5
  -2 -13  -1 187.793  14.781   1
  -2 -13  -1 187.632  14.926   1
  -2 -13  -1 180.269   9.888   6
   2  13   1 177.346  17.222   1
   2  13   1 178.227  13.143   7
  -3 -13  -1 26.6416  7.5213   1
  -3 -13  -1 29.7512  3.7476   6
  -3 -13  -1 23.1014  8.8541   5
  -3 -13  -1 27.1483  7.7202   1
   3  13   1 29.7450  6.5143   1
   3  13   1 28.0377  8.6623   7
  -4 -13  -1 622.069  35.224   1
  -4 -13  -1 641.738  57.322   6
  -4 -13  -1 612.673  49.577   5
   4  13   1 664.848  53.442   7
   4  13   1 651.898  49.405   1
  -5 -13  -1 749.067  37.180   5
  -5 -13  -1 701.773  50.129   1
   5  13   1 677.528  53.626   1
   5  13   1 649.338  46.862   7
  -6 -13  -1 171.191  22.385   5
  -6 -13  -1 173.549  17.655   1
   6  13   1 123.301  15.659   1
   6  13   1 149.879  15.605   7
  -7 -13  -1 15.0824 12.0346   1
  -7 -13  -1 23.0473 12.4931   5
   7  13   1 31.4521  9.7617   1
   7  13   1 31.9950  8.6225   7
  -8 -13  -1 201.103  25.941   5
  -8 -13  -1 236.007  25.495   1
   8  13   1 179.194  22.148   1
   8  13   1 196.143  19.157   7
  -9 -13  -1 6.37324 9.68266   5
  -9 -13  -1  8.0716 11.1329   1
   9  13   1 10.9257  8.0386   7
   9  13   1 32.0192 11.8543   1
 -10 -13  -1 -2.4580  9.4859   5
 -10 -13  -1 4.66459 9.47146   1
  10  13   1 23.8822 12.1109   7
  10  13   1 6.76060 8.18902   1
  16 -14  -1 11.0151 12.1817   6
  16 -14  -1 1.97516 8.19529   1
 -16  14   1 18.2763 10.7730   8
 -16  14   1  1.2511 11.5648   1
  15 -14  -1 318.019  28.739   1
  15 -14  -1 299.716  27.926   6
 -15  14   1 305.292  28.529   1
 -15  14   1 276.386  29.963   8
  14 -14  -1 83.3754 11.0745   1
  14 -14  -1 79.1527 13.4793   6
 -14  14   1 92.1647 14.8398   8
 -14  14   1 108.665  13.201   1
  13 -14  -1 495.029  30.723   6
  13 -14  -1 443.864  32.955   1
 -13  14   1 505.524  32.675   8
 -13  14   1 419.959  40.096   1
  12 -14  -1 224.330  19.817   3
  12 -14  -1 211.687  29.071   6
  12 -14  -1 270.727  24.125   1
 -12  14   1 231.117  22.090   8
 -12  14   1 239.701  24.398   1
  11 -14  -1 22.4957  8.0377   1
  11 -14  -1 31.3015  5.1538   3
  11 -14  -1 25.4541  6.7876   6
 -11  14   1 23.0882  8.2060   8
 -11  14   1 11.0539  8.2919   1
  10 -14  -1 64.6372 10.9198   6
  10 -14  -1 63.4336  8.4962   1
  10 -14  -1 61.5427  6.4885   3
 -10  14   1 72.3772 10.8500   8
   9 -14  -1 36.9048  6.8813   6
   9 -14  -1 31.2234  6.5823   1
   9 -14  -1 32.0834  7.1331   1
  -9  14   1 31.2360  8.5707   1
   8 -14  -1 60.2383  7.9688   6
   8 -14  -1 54.9406  7.5017   1
   8 -14  -1 50.8060  8.7724   1
  -8  14   1 57.0081  8.7094   8
  -8  14   1 51.0114  6.3486   2
  -8  14   1 47.1188  6.6910   6
   7 -14  -1 773.447  55.706   1
   7 -14  -1 854.439  53.154   1
   7 -14  -1 881.930  46.033   6
  -7  14   1 809.669  70.075   6
  -7  14   1 841.487  46.519   2
  -7  14   1 886.700  57.943   1
  -7  14   1 822.278  52.026   8
   6 -14  -1 718.169  37.815   1
   6 -14  -1 653.062  46.243   1
  -6  14   1 635.968  41.101   3
  -6  14   1 617.469  40.517   6
  -6  14   1 699.530  40.753   2
  -6  14   1 696.486  26.508   8
  -6  14   1 639.907  30.575   7
  -6  14   1 707.870  29.711   1
   5 -14  -1 47.1949  5.3965   1
   5 -14  -1 44.8295  6.8322   1
  -5  14   1 44.0543  4.8183   3
  -5  14   1 56.1621  8.3683   8
  -5  14   1 47.2780  5.7196   6
  -5  14   1 53.4448  7.1403   7
  -5  14   1 48.3393  5.7624   1
   4 -14  -1 51.3773  5.9791   1
   4 -14  -1 41.6897  6.9982   5
   4 -14  -1 31.3944  4.7335   1
  -4  14   1 34.3802  6.5528   1
  -4  14   1 40.7077  5.4849   3
  -4  14   1 34.4887  2.8191   6
  -4  14   1 33.8767  7.4602   7
   3 -14  -1 183.865  13.995   5
   3 -14  -1 147.979  12.347   1
   3 -14  -1 162.477  12.014   1
  -3  14   1 174.215  14.630   7
  -3  14   1 163.067  13.418   3
  -3  14   1 151.869  13.031   1
   2 -14  -1 129.144  12.836   1
   2 -14  -1 143.538   9.154   1
   2 -14  -1 130.300  12.109   5
  -2  14   1 131.137  12.775   7
  -2  14   1 145.746   9.683   1
   1 -14  -1 359.682  19.907   1
   1 -14  -1 356.908  25.277   5
   1 -14  -1 359.829  26.173   1
  -1  14   1 363.820  23.472   1
  -1  14   1 361.527  21.461   7
   0 -14  -1 62.2253  9.1924   1
   0 -14  -1 71.0527 12.0066   5
   0 -14  -1 66.9392  8.5768   1
   0  14   1 77.4366 11.1025   7
  -1 -14  -1 17.9413  6.9513   1
  -1 -14  -1 14.2581  8.3160   5
  -1 -14  -1 20.0524  6.5887   1
   1  14   1 11.8711  6.6515   1
   1  14   1 15.0606  8.1663   7
  -2 -14  -1 891.507  71.854   1
  -2 -14  -1 969.895  67.366   5
  -2 -14  -1 933.848  62.903   1
   2  14   1 983.836  58.003   1
   2  14   1 989.664  56.359   7
  -3 -14  -1 117.043  17.421   5
  -3 -14  -1 110.626  10.074   6
  -3 -14  -1 88.9288  9.6725   1
   3  14   1 128.733  14.574   7
   3  14   1 97.4425 13.1000   1
  -4 -14  -1 189.215  18.464   5
  -4 -14  -1 228.631  19.137   1
   4  14   1 200.758  20.472   1
   4  14   1 233.343  22.153   7
  -5 -14  -1 38.9616 10.6586   1
   5  14   1 39.3102  8.9687   1
   5  14   1 42.8972 11.3324   7
  -6 -14  -1 92.4030 14.3119   5
  -6 -14  -1 88.4885 12.5243   1
   6  14   1 82.7823 14.1266   7
   6  14   1 93.3425 14.4893   1
  -7 -14  -1 47.1626 11.8033   1
   7  14   1 54.4353 13.4696   7
   7  14   1 37.2846 16.1514   1
  -8 -14  -1 -3.9018 11.3742   1
  -8 -14  -1 -5.1910 11.4589   5
   8  14   1 10.1442  8.8675   7
   8  14   1  2.4474 10.4848   1
  -9 -14  -1 99.5161 16.2462   1
  -9 -14  -1 121.606  17.284   5
   9  14   1 101.143  15.071   7
   9  14   1 64.7454 14.2696   1
  16 -15  -1 4.68583 8.31708   6
  16 -15  -1 -1.0329  6.5555   1
 -16  15   1 11.5782 18.5047   1
 -16  15   1 12.6377 13.6148   8
  15 -15  -1 9.94235 9.68268   6
  15 -15  -1  8.9902 10.3592   1
 -15  15   1 12.2799 13.2443   1
 -15  15   1 17.3110 13.6332   8
  14 -15  -1 200.569  21.246   1
  14 -15  -1 194.084  23.906   6
 -14  15   1 145.358  19.349   1
 -14  15   1 193.229  22.065   8
  13 -15  -1 63.8642 11.9130   1
  13 -15  -1 40.9914 10.3291   6
 -13  15   1 40.8942 11.6960   1
 -13  15   1 42.0725 12.9230   8
  12 -15  -1 761.898  63.070   6
  12 -15  -1 748.863  51.380   1
 -12  15   1 805.503  63.233   8
 -12  15   1 765.285  57.639   1
  11 -15  -1 64.1017 11.9340   1
  11 -15  -1 57.7409  9.3029   6
  11 -15  -1 42.3226  6.4952   3
 -11  15   1 74.7536 11.7493   8
 -11  15   1 43.6214  9.6720   1
  10 -15  -1 41.0310  7.2434   1
  10 -15  -1 69.4396 10.4497   6
 -10  15   1 54.9388  9.1207   8
 -10  15   1 24.6325  8.6640   1
   9 -15  -1 52.0336  9.3194   1
   9 -15  -1 40.6040  7.4700   6
   9 -15  -1 33.9748  6.3388   1
  -9  15   1 50.5753 10.2643   8
  -9  15   1 43.4028  8.7261   1
   8 -15  -1 55.4600  8.9087   1
   8 -15  -1 67.6398  9.9000   1
   8 -15  -1 64.9120  8.3566   6
  -8  15   1 53.7851  6.8800   2
  -8  15   1 68.0938  7.5635   1
  -8  15   1 40.4801  8.6348   8
  -8  15   1 43.5447  6.6089   6
   7 -15  -1 49.8618  8.1756   1
   7 -15  -1 38.2543 10.9625   1
  -7  15   1 53.9293  8.4924   2
  -7  15   1 68.2931 11.6549   7
  -7  15   1 58.0495 11.9443   8
  -7  15   1 42.5567  7.8173   6
  -7  15   1 42.4962  9.9347   1
   6 -15  -1 83.6066  8.5387   1
   6 -15  -1 76.1567  8.9976   1
  -6  15   1 58.0418  9.5515   7
  -6  15   1 81.6639 10.8129   3
  -6  15   1 113.320  12.993   8
  -6  15   1 104.270  10.848   2
  -6  15   1 84.9560  8.9617   1
  -6  15   1 70.8797  5.8707   6
   5 -15  -1 53.3197  8.1335   5
   5 -15  -1 40.4743  7.1627   1
   5 -15  -1 53.9603  6.9885   1
  -5  15   1 34.5823  4.1401   6
  -5  15   1 38.4509  7.6830   1
  -5  15   1 49.0106  7.6327   7
  -5  15   1 54.1630  8.6110   8
  -5  15   1 33.3993  5.8414   3
   4 -15  -1 464.609  24.517   1
   4 -15  -1 430.198  29.499   5
   4 -15  -1 447.289  25.455   1
  -4  15   1 410.492  21.899   7
  -4  15   1 402.615  25.783   3
  -4  15   1 433.605  23.007   1
   3 -15  -1 1116.39   55.56   1
   3 -15  -1 964.105  40.423   5
   3 -15  -1 1020.45   62.89   1
  -3  15   1 1059.63   52.86   1
  -3  15   1 998.826  46.427   7
  -3  15   1 1016.68   76.75   3
   2 -15  -1 72.5504  8.6027   1
   2 -15  -1 54.2336  8.3353   1
   2 -15  -1 66.7883  8.9573   5
  -2  15   1 62.5388  8.4588   1
  -2  15   1 63.8663  8.6274   7
   1 -15  -1 248.797  16.926   5
   1 -15  -1 280.305  20.358   1
   1 -15  -1 259.558  20.794   1
  -1  15   1 286.785  17.740   1
  -1  15   1 304.018  18.277   7
   0 -15  -1 16.4783  7.8433   5
   0 -15  -1 19.1995  6.1166   1
   0 -15  -1 21.2922  5.1098   1
   0  15   1 14.3552  6.9520   1
   0  15   1 15.9238  6.3029   7
  -1 -15  -1 84.2953 10.2845   1
  -1 -15  -1 80.4078  9.5205   1
  -1 -15  -1 105.760  14.429   5
   1  15   1 112.280  15.217   7
   1  15   1 85.8979 10.6434   1
  -2 -15  -1 193.164  14.895   1
  -2 -15  -1 222.789  18.315   1
  -2 -15  -1 227.079  21.832   5
   2  15   1 226.606  16.572   1
   2  15   1 221.216  18.663   7
  -3 -15  -1 1061.03   68.40   5
  -3 -15  -1 1164.64   95.08   1
   3  15   1 1092.74   74.37   7
   3  15   1 1123.34   76.67   1
  -4 -15  -1 235.263  21.731   5
  -4 -15  -1 261.125  23.352   1
   4  15   1 246.171  23.001   7
   4  15   1 202.218  20.280   1
  -5 -15  -1 422.612  28.266   1
  -5 -15  -1 374.425  28.793   5
   5  15   1 336.787  26.184   1
   5  15   1 389.887  28.981   7
  -6 -15  -1 63.9340 15.5998   5
  -6 -15  -1 56.2711 10.9128   1
   6  15   1 45.2972 12.0168   7
   6  15   1 51.2895 10.0931   1
  -7 -15  -1 137.862  16.415   1
  -7 -15  -1 102.367  18.983   5
   7  15   1 125.196  15.656   1
   7  15   1 140.829  17.823   7
  -8 -15  -1 164.851  21.714   1
  -8 -15  -1 169.583  20.867   5
   8  15   1 169.344  20.468   7
  16 -16  -1 99.5389 16.6107   1
 -16  16   1 82.2578 14.0675   8
 -16  16   1 95.4302 13.2806   1
  15 -16  -1 105.046  17.545   1
 -15  16   1 114.228  17.621   1
 -15  16   1 111.175  17.092   8
  14 -16  -1 70.0729 13.8778   1
  14 -16  -1 49.2676 11.3892   6
 -14  16   1 74.0753 13.2006   8
 -14  16   1 65.8742 14.0464   1
  13 -16  -1 172.405  18.773   6
  13 -16  -1 189.475  19.390   1
 -13  16   1 191.348  22.504   1
 -13  16   1 160.371  16.410   8
  12 -16  -1 39.8194 10.2491   1
 -12  16   1 43.4725 12.5019   8
 -12  16   1 49.0265 12.0386   1
  11 -16  -1 56.2035 11.3470   1
  11 -16  -1 48.1416 10.3548   6
 -11  16   1 52.0345  8.3181   8
 -11  16   1 51.7970 10.7085   1
  10 -16  -1 191.583  17.768   6
  10 -16  -1 260.044  24.212   1
 -10  16   1 205.163  19.199   8
 -10  16   1 205.326  19.105   1
   9 -16  -1 592.036  33.910   1
  -9  16   1 572.214  41.347   1
  -9  16   1 585.962  49.117   2
  -9  16   1 569.658  34.149   8
   8 -16  -1 121.657  13.922   1
   8 -16  -1 106.252  13.526   1
  -8  16   1 121.939  16.177   8
  -8  16   1 118.104  11.730   2
  -8  16   1 123.253  15.946   1
  -8  16   1 111.840  11.366   6
   7 -16  -1 85.5086  9.6504   1
   7 -16  -1 77.4459 10.8126   1
  -7  16   1 76.8698  9.0029   6
  -7  16   1 95.2629 12.9457   7
  -7  16   1 97.0717 12.4885   1
  -7  16   1 81.1875  8.8260   2
  -7  16   1 82.2847 10.5372   8
   6 -16  -1 72.3259  9.3805   1
   6 -16  -1 78.8260  8.2062   1
  -6  16   1 58.8023  6.2864   3
  -6  16   1 89.7426 10.5363   1
  -6  16   1 58.8749  9.5565   6
  -6  16   1 99.8424 11.6836   7
  -6  16   1 73.0084 12.2088   8
   5 -16  -1 99.0087 12.7622   5
   5 -16  -1 82.6839 10.0761   1
   5 -16  -1 94.9330 10.1770   1
  -5  16   1 106.049  12.156   1
  -5  16   1 92.7227 12.7632   7
  -5  16   1 84.8982 12.9265   8
  -5  16   1 89.2086  6.2290   6
  -5  16   1 95.9655  8.8823   3
   4 -16  -1 405.093  27.477   1
   4 -16  -1 384.991  25.416   1
   4 -16  -1 361.374  26.187   5
  -4  16   1 375.886  21.587   1
  -4  16   1 370.417  31.398   3
  -4  16   1 426.519  24.559   7
   3 -16  -1 914.311  41.937   1
   3 -16  -1 853.666  41.017   5
   3 -16  -1 872.446  44.929   1
  -3  16   1 778.335  71.530   3
  -3  16   1 886.267  39.168   7
  -3  16   1 885.976  65.664   1
   2 -16  -1 129.738  13.856   1
   2 -16  -1 127.931  13.100   1
   2 -16  -1 145.038  17.161   5
  -2  16   1 136.304  13.782   1
  -2  16   1 121.366  10.999   7
  -2  16   1 117.894  10.776   3
   1 -16  -1 783.040  61.705   1
   1 -16  -1 825.061  45.414   5
   1 -16  -1 792.723  42.541   1
  -1  16   1 844.956  53.477   1
  -1  16   1 800.633  55.224   7
   0 -16  -1 108.382  12.694   5
   0 -16  -1 87.1333 10.6064   1
   0 -16  -1 81.2302 11.8355   1
   0  16   1 109.156  14.347   7
   0  16   1 75.1490 10.6566   1
  -1 -16  -1 -4.2213  8.4992   5
  -1 -16  -1 -1.2363  4.3884   1
   1  16   1 -4.1440  4.4830   1
   1  16   1 2.23305 7.98782   7
  -2 -16  -1 0.09628 4.69957   1
  -2 -16  -1  7.5598 11.0964   5
   2  16   1 0.19979 5.01747   1
   2  16   1 5.13260 7.27455   7
  -3 -16  -1 131.770  16.140   1
  -3 -16  -1 128.775  16.007   5
   3  16   1 139.182  13.043   1
   3  16   1 139.037  17.842   7
  -4 -16  -1 160.339  21.309   5
  -4 -16  -1 151.842  17.843   1
   4  16   1 101.149  13.813   1
   4  16   1 141.379  16.177   7
  -5 -16  -1 77.5817 16.2526   5
  -5 -16  -1 60.0923 11.7036   1
   5  16   1 70.8901 15.0981   7
   5  16   1 69.2411 12.8605   1
  -6 -16  -1 71.8646 14.0649   1
  -6 -16  -1 37.5370 12.6948   5
   6  16   1 90.5940 15.9167   7
   6  16   1 55.8870 13.3999   1
  -7 -16  -1 27.3239 12.2117   1
  -7 -16  -1 36.0552 13.9727   5
   7  16   1 36.0388 15.8898   7
  -8 -16  -1 -12.291   7.768   1
  -8 -16  -1 -11.616  14.713   5
  15 -17  -1 16.6066 11.3799   1
 -15  17   1 -0.9061  8.4395   8
 -15  17   1  3.5101 12.4667   1
  14 -17  -1 12.2137  6.1186   1
 -14  17   1 9.55878 8.04361   8
 -14  17   1 0.36192 8.26567   1
  13 -17  -1 210.824  20.017   1
 -13  17   1 192.707  23.437   8
 -13  17   1 175.675  24.392   1
  12 -17  -1 108.101  12.380   1
 -12  17   1 106.819  15.639   1
 -12  17   1 88.6609 15.9121   8
  11 -17  -1 52.0671 10.0845   1
 -11  17   1 27.8733  9.7979   1
 -11  17   1 36.3838 10.7322   8
  10 -17  -1 52.6947 11.6475   1
 -10  17   1 64.0287 13.0977   8
 -10  17   1 60.4919 11.4786   1
   9 -17  -1 103.093  13.947   1
  -9  17   1 88.1409 11.9668   1
  -9  17   1 84.9572 10.3212   8
  -9  17   1 96.6204 13.1320   2
   8 -17  -1 116.485  15.726   1
  -8  17   1 132.913  19.515   8
  -8  17   1 118.190  14.979   1
  -8  17   1 133.858  12.157   2
   7 -17  -1 43.3679  7.2848   1
   7 -17  -1 36.6503  7.4336   1
  -7  17   1 55.3258 10.8102   7
  -7  17   1 39.3523  7.8666   2
  -7  17   1 36.5594  8.9933   8
  -7  17   1 46.5307  6.3131   1
   6 -17  -1 12.1490  6.5176   1
   6 -17  -1 -1.5739  4.1377   1
  -6  17   1 -1.7601  4.5069   1
  -6  17   1 3.51908 3.69148   3
  -6  17   1 5.66163 6.66852   7
  -6  17   1 14.0771  7.5880   8
   5 -17  -1 53.7641  7.5116   1
   5 -17  -1 57.2771  8.2150   5
   5 -17  -1 72.9905 10.3446   1
  -5  17   1 37.2918  5.8624   3
  -5  17   1 47.6441  7.8761   1
  -5  17   1 71.2884 10.9630   7
  -5  17   1 74.7049 11.3878   8
  -5  17   1 41.7796  3.4063   6
   4 -17  -1 11.9176  8.7321   5
   4 -17  -1 24.9567  7.5456   1
   4 -17  -1 27.0823  7.2109   1
  -4  17   1 23.6428  8.7950   7
  -4  17   1 27.6573  6.7769   1
  -4  17   1 12.2663  5.0051   3
   3 -17  -1 185.659  17.140   1
   3 -17  -1 243.588  22.015   1
   3 -17  -1 238.331  19.366   5
  -3  17   1 231.064  16.705   7
  -3  17   1 222.199  17.475   1
  -3  17   1 164.662  19.061   3
   2 -17  -1 284.037  19.188   1
   2 -17  -1 289.210  27.487   5
   2 -17  -1 289.006  24.247   1
  -2  17   1 265.673  20.937   1
  -2  17   1 294.876  23.806   7
   1 -17  -1 -1.2533  5.4684   5
   1 -17  -1 6.19127 4.65354   1
   1 -17  -1 -0.0970  4.2886   1
  -1  17   1 7.29672 4.72918   1
  -1  17   1 5.29022 8.62586   7
   0 -17  -1 151.724  20.968   5
   0 -17  -1 172.699  17.720   1
   0  17   1 167.003  15.734   7
   0  17   1 165.524  14.481   1
  -1 -17  -1 69.5907 13.3631   5
   1  17   1 51.8228  8.8143   1
   1  17   1 50.7742 10.3354   7
  -2 -17  -1 52.3069 12.8679   5
  -2 -17  -1 65.9863  9.5969   1
   2  17   1 64.8444 12.4174   1
   2  17   1 52.9653 13.1896   7
  -3 -17  -1 6.59349 6.13578   1
  -3 -17  -1  0.5687 10.4539   5
   3  17   1 0.51202 8.19941   7
   3  17   1 3.10297 6.24926   1
  -4 -17  -1 457.178  46.078   5
  -4 -17  -1 459.036  35.030   1
   4  17   1 431.532  41.195   1
   4  17   1 528.595  49.914   7
  -5 -17  -1 -13.101  11.263   5
  -5 -17  -1 -0.7300 10.5726   1
   5  17   1 6.69794 7.22741   7
  -6 -17  -1 -8.7557 12.4106   5
  -6 -17  -1 -2.6588 10.1071   1
   6  17   1 16.3854  9.6823   7
  -7 -17  -1 18.6564 11.3217   1
  -7 -17  -1  8.4949 15.6409   5
   7  17   1  7.9936 10.6365   7
  15 -18  -1  6.2669 10.8331   1
 -15  18   1 0.85041 8.70890   8
  14 -18  -1 0.48603 9.48579   1
 -14  18   1 -2.2497  7.9382   8
  13 -18  -1 -9.5376  9.3009   1
 -13  18   1 -1.6856  8.7651   1
 -13  18   1 6.19215 7.25184   8
  12 -18  -1 73.2059 15.2036   1
 -12  18   1 44.4243 13.4529   1
 -12  18   1 60.6635  9.6122   8
  11 -18  -1 585.491  60.543   1
 -11  18   1 604.151  63.614   1
 -11  18   1 592.600  47.961   8
  10 -18  -1 145.105  17.517   1
 -10  18   1 150.497  16.968   8
 -10  18   1 148.740  15.544   1
   9 -18  -1 146.735  13.220   1
  -9  18   1 142.830  15.218   2
  -9  18   1 129.007  17.355   1
  -9  18   1 179.386  22.104   8
   8 -18  -1 299.842  33.192   1
  -8  18   1 291.429  29.380   1
  -8  18   1 286.629  26.095   8
  -8  18   1 269.138  21.488   2
   7 -18  -1 378.224  21.828   1
  -7  18   1 360.412  29.622   1
  -7  18   1 317.104  27.910   8
  -7  18   1 359.021  26.902   2
  -7  18   1 349.432  27.736   7
   6 -18  -1 734.920  44.822   1
  -6  18   1 773.774  39.817   7
  -6  18   1 688.606  42.038   1
  -6  18   1 679.890  51.830   8
   5 -18  -1 181.323  19.006   1
   5 -18  -1 184.695  19.426   5
  -5  18   1 180.982  14.417   1
  -5  18   1 161.459  18.376   7
  -5  18   1 211.791  21.522   8
   4 -18  -1 90.0794 11.0537   1
   4 -18  -1 51.5368  9.5513   1
   4 -18  -1 58.4074 12.6236   5
  -4  18   1 68.2355 10.0468   1
  -4  18   1 91.9079 13.2641   7
   3 -18  -1 471.005  36.393   1
   3 -18  -1 526.644  43.802   5
  -3  18   1 474.570  43.060   1
  -3  18   1 564.454  39.407   7
   2 -18  -1 856.155  62.371   1
   2 -18  -1 954.259  69.435   5
  -2  18   1 957.283  65.083   1
  -2  18   1 1054.23   70.40   7
   1 -18  -1 8.19826 7.54012   1
   1 -18  -1 6.31022 8.31824   5
  -1  18   1 0.47117 6.11719   7
  -1  18   1 1.60280 7.15146   1
   0 -18  -1 169.010  17.219   1
   0 -18  -1 180.187  21.179   5
   0  18   1 170.219  16.259   1
   0  18   1 187.320  18.355   7
  -1 -18  -1 11.1193  7.4241   1
  -1 -18  -1 -3.9272 10.3977   5
   1  18   1 -0.9048  8.9681   7
   1  18   1 4.02819 7.80193   1
  -2 -18  -1 75.4980 14.9041   5
  -2 -18  -1 40.7914  8.5691   1
   2  18   1 340.967 213.596   7
   2  18   1 45.2947  7.4430   1
  -3 -18  -1 31.2020 11.0173   5
  -3 -18  -1 51.3043 12.0881   1
   3  18   1 31.7187  9.7414   1
   3  18   1 70.6612 15.7308   7
  -4 -18  -1 81.7808 16.0430   5
  -4 -18  -1 85.8114 11.2607   1
   4  18   1 70.4426 14.6247   7
  -5 -18  -1 29.1576 11.2045   1
  -5 -18  -1 11.9949  8.4724   5
   5  18   1 12.9229 10.9214   7
  -6 -18  -1 107.626  14.735   1
  -6 -18  -1 125.711  20.860   5
   6  18   1 124.311  18.961   7
  14 -19  -1 96.6484 18.8614   1
 -14  19   1 76.6620 15.0603   8
  13 -19  -1 2.30010 6.03972   1
 -13  19   1 -2.3637  7.7753   8
  12 -19  -1 7.75002 7.52975   1
 -12  19   1 -3.1145  6.6979   1
 -12  19   1 5.41953 8.08822   8
  11 -19  -1 -0.2524  6.6071   1
 -11  19   1 11.4649  7.3282   8
 -11  19   1 -1.9406  6.6939   1
  10 -19  -1 33.3340  7.4616   1
 -10  19   1 35.1129  8.3824   2
 -10  19   1 23.7654  9.4410   1
 -10  19   1 45.6845  9.4894   8
   9 -19  -1 561.950  37.420   1
  -9  19   1 538.275  38.717   1
  -9  19   1 543.032  42.836   2
  -9  19   1 531.041  46.345   8
   8 -19  -1 204.252  24.845   1
  -8  19   1 181.029  19.889   1
  -8  19   1 239.378  24.208   8
  -8  19   1 203.632  24.144   2
  -8  19   1 202.194  19.608   7
   7 -19  -1 46.6569  9.1731   1
  -7  19   1 25.8190  8.5059   8
  -7  19   1 37.6873 12.4814   7
  -7  19   1 18.8060  7.7001   2
  -7  19   1 40.6312  6.6837   1
   6 -19  -1 86.7082 10.9260   1
  -6  19   1 81.9800 12.4874   8
  -6  19   1 86.0516 12.4332   1
  -6  19   1 99.2683 15.1436   7
   5 -19  -1 197.789  19.570   5
   5 -19  -1 209.513  20.653   1
  -5  19   1 230.039  19.707   8
  -5  19   1 209.740  18.851   7
   4 -19  -1 21.6677 10.4323   5
   4 -19  -1 19.4457  8.3317   1
  -4  19   1 29.0923  8.0480   7
  -4  19   1 18.1550  7.4467   1
   3 -19  -1 2.89198 7.95987   5
   3 -19  -1 -0.4604  7.1742   1
  -3  19   1 -1.4667  7.8710   1
  -3  19   1 3.71629 6.42395   7
   2 -19  -1 41.9606  8.8795   1
   2 -19  -1 23.9776  9.4991   5
  -2  19   1 39.6350 10.7979   7
  -2  19   1 46.0406  7.8119   1
   1 -19  -1 111.033  16.621   5
   1 -19  -1 88.2719 13.1405   1
  -1  19   1 80.1664 11.7458   1
  -1  19   1 89.7325 17.8345   7
   0 -19  -1 91.1730 12.4107   1
   0 -19  -1 54.4811 12.5226   5
   0  19   1 86.7454 14.6189   7
  -1 -19  -1 41.6529  9.6795   1
  -1 -19  -1 56.4805  9.5128   5
   1  19   1 60.0806 11.1728   7
   1  19   1 30.3439  9.9248   1
  -2 -19  -1 83.4669 11.9952   1
  -2 -19  -1 55.7292 12.4723   5
   2  19   1 65.1134 13.4031   7
  -3 -19  -1 22.7676  9.1804   5
  -3 -19  -1 22.4236  8.2335   1
   3  19   1 21.4085  9.8074   7
  -4 -19  -1 -8.1624  9.8466   1
  -4 -19  -1 -2.2902 12.5801   5
   4  19   1  5.2152 12.6053   7
  -5 -19  -1 11.1161  8.8568   1
  -5 -19  -1 26.9346 15.7070   5
   5  19   1 13.8533 13.8865   7
  14 -20  -1 29.8756 11.1760   1
 -14  20   1 50.9691 11.3001   8
  13 -20  -1 30.4748  8.6837   1
 -13  20   1 63.6319 14.6262   8
  12 -20  -1 89.7055 13.2666   1
 -12  20   1 62.1861 14.2879   8
  11 -20  -1 67.0592 11.7752   1
 -11  20   1 73.3146 13.3703   8
  10 -20  -1 247.735  24.514   1
 -10  20   1 225.645  27.260   2
 -10  20   1 202.055  25.366   8
   9 -20  -1 23.4958  7.2488   1
  -9  20   1 28.6771  9.9459   8
  -9  20   1 28.2397  7.5064   1
  -9  20   1 25.4021  7.6961   2
   8 -20  -1 35.5536  9.3789   1
  -8  20   1 36.8848  9.5133   1
  -8  20   1 29.5284  8.2253   8
  -8  20   1 28.4813  6.1016   2
  -8  20   1 28.1507  8.3406   7
   7 -20  -1 57.7342  9.4562   1
  -7  20   1 81.1171 12.2431   8
  -7  20   1 59.2186 11.4429   2
  -7  20   1 49.9606 12.3488   7
  -7  20   1 72.4687 10.8890   1
   6 -20  -1 19.5622  6.2514   1
  -6  20   1 7.01930 6.75594   8
  -6  20   1 17.8933  9.4365   7
  -6  20   1 10.6980  5.7864   1
   5 -20  -1 434.572  45.195   1
   5 -20  -1 417.377  29.336   5
  -5  20   1 406.747  28.798   1
  -5  20   1 469.733  30.644   7
  -5  20   1 439.885  35.881   8
   4 -20  -1 163.938  16.645   5
   4 -20  -1 167.015  17.272   1
  -4  20   1 191.736  20.023   7
  -4  20   1 148.706  15.565   1
   3 -20  -1  8.1573 10.4875   5
   3 -20  -1 9.24380 4.91912   1
  -3  20   1 20.5591  5.9738   1
  -3  20   1 10.2180  8.1078   7
   2 -20  -1 242.025  21.730   5
   2 -20  -1 295.029  24.615   1
  -2  20   1 262.206  25.323   7
  -2  20   1 261.387  31.822   1
   1 -20  -1 4.88743 6.71133   1
   1 -20  -1 0.73666 7.08731   5
  -1  20   1 8.81810 9.65025   7
   0 -20  -1 35.0588  9.8642   5
   0 -20  -1 42.2873  9.6724   1
   0  20   1 56.1888 10.4840   7
  -1 -20  -1 117.541  16.904   5
  -1 -20  -1 85.1019 12.3715   1
   1  20   1 109.292  16.292   7
  -2 -20  -1 57.8613 13.6558   5
  -2 -20  -1 51.5306 13.1935   1
   2  20   1 53.4817 14.0768   7
  -3 -20  -1 37.3883 11.9916   1
[truncated: 3,177,518 more chars]
