# Supplementary material for: Palladium and Platinum 2,4-cis-amino Azetidine and Related Complexes
Source: Front Chem. 2018 Jun 21;6:211. doi: 10.3389/fchem.2018.00211 (PMC6021532; doi:10.3389/fchem.2018.00211)
Supplement: Supplementary file 3 [file Data_Sheet_3.ZIP › CIF/2a.cif]

data_2a

# start Validation Reply Form
_vrf_PLAT018_2a
;
PROBLEM: _diffrn_measured_fraction_theta_max .NE. *_full           ! Check
RESPONSE: _diffrn_reflns_theta_max is reported as 66.599 degrees while 
_diffrn_reflns_theta_full is reported as 67.684 degrees. As these are not
equal there is no reason for _diffrn_measured_fraction_theta_max to be
reported as equal to _diffrn_measured_fraction_theta_full.
;
# end Validation Reply Form

_audit_creation_date              2018-03-29
_audit_creation_method
;
Olex2 1.2
(compiled 2017.08.10 svn.r3458 for OlexSys, GUI svn.r5381)
;
_shelxl_version_number            2014/6
_publ_contact_author_address      ?
_publ_contact_author_email        ?
_publ_contact_author_id_orcid     ?
_publ_contact_author_name         ''
_publ_contact_author_phone        ?
_publ_section_references
;
Dolomanov, O.V., Bourhis, L.J., Gildea, R.J, Howard, J.A.K. & Puschmann, H.
 (2009), J. Appl. Cryst. 42, 339-341.

Sheldrick, G.M. (2008). Acta Cryst. A64, 112-122.

Sheldrick, G.M. (2015). Acta Cryst. C71, 3-8.
;
_chemical_name_common             ?
_chemical_name_systematic         ?
_chemical_formula_moiety          'C24 H26 Cl2 N2 Pd, C2 H3 N'
_chemical_formula_sum             'C26 H29 Cl2 N3 Pd'
_chemical_formula_weight          560.82
_chemical_absolute_configuration  ad
_chemical_melting_point           ?
_chemical_oxdiff_formula          'C24 H26 N2 Pd Cl2'
loop_
  _atom_type_symbol
  _atom_type_description
  _atom_type_scat_dispersion_real
  _atom_type_scat_dispersion_imag
  _atom_type_scat_source
 'C' 'C' 0.0181 0.0091 'International Tables Vol C Tables 4.2.6.8 and 6.1.1.4'
 'H' 'H' 0.0000 0.0000 'International Tables Vol C Tables 4.2.6.8 and 6.1.1.4'
 'Cl' 'Cl' 0.3639 0.7018 'International Tables Vol C Tables 4.2.6.8 and 6.1.1.4'
 'N' 'N' 0.0311 0.0180 'International Tables Vol C Tables 4.2.6.8 and 6.1.1.4'
 'Pd' 'Pd' 0.1215 3.9337 'International Tables Vol C Tables 4.2.6.8 and 6.1.1.4'

_shelx_space_group_comment
;
The symmetry employed for this shelxl refinement is uniquely defined
by the following loop, which should always be used as a source of
symmetry information in preference to the above space-group names.
They are only intended as comments.
;
_space_group_crystal_system       'monoclinic'
_space_group_IT_number            4
_space_group_name_H-M_alt         'P 1 21 1'
_space_group_name_Hall            'P 2yb'
loop_
  _space_group_symop_operation_xyz
 'x, y, z'
 '-x, y+1/2, -z'

_cell_length_a                    10.69270(10)
_cell_length_b                    10.41080(10)
_cell_length_c                    43.8600(4)
_cell_angle_alpha                 90
_cell_angle_beta                  93.8860(10)
_cell_angle_gamma                 90
_cell_volume                      4871.25(8)
_cell_formula_units_Z             8
_cell_measurement_reflns_used     48016
_cell_measurement_temperature     100.00(10)
_cell_measurement_theta_max       74.3750
_cell_measurement_theta_min       4.0350
_shelx_estimated_absorpt_T_max    ?
_shelx_estimated_absorpt_T_min    ?
_exptl_absorpt_coefficient_mu     8.303
_exptl_absorpt_correction_T_max   0.903
_exptl_absorpt_correction_T_min   0.687
_exptl_absorpt_correction_type    gaussian
_exptl_absorpt_process_details
;
CrysAlisPro, Agilent Technologies,
Version 1.171.36.28 (release 01-02-2013 CrysAlis171 .NET)
(compiled Feb  1 2013,16:14:44)
Numerical absorption correction based on gaussian integration over
			a multifaceted crystal model
;
_exptl_absorpt_special_details    ?
_exptl_crystal_colour             orange
_exptl_crystal_colour_primary     orange
_exptl_crystal_density_diffrn     1.529
_exptl_crystal_density_meas       ?
_exptl_crystal_density_method     ?
_exptl_crystal_description        block
_exptl_crystal_F_000              2288
_exptl_crystal_size_max           0.1968
_exptl_crystal_size_mid           0.0866
_exptl_crystal_size_min           0.0396
_exptl_transmission_factor_max    ?
_exptl_transmission_factor_min    ?
_diffrn_reflns_av_R_equivalents   0.0493
_diffrn_reflns_av_unetI/netI      0.0338
_diffrn_reflns_Laue_measured_fraction_full 0.979
_diffrn_reflns_Laue_measured_fraction_max 1.000
_diffrn_reflns_limit_h_max        12
_diffrn_reflns_limit_h_min        -12
_diffrn_reflns_limit_k_max        12
_diffrn_reflns_limit_k_min        -12
_diffrn_reflns_limit_l_max        52
_diffrn_reflns_limit_l_min        -52
_diffrn_reflns_number             85740
_diffrn_reflns_point_group_measured_fraction_full 0.978
_diffrn_reflns_point_group_measured_fraction_max 1.000
_diffrn_reflns_theta_full         67.684
_diffrn_reflns_theta_max          66.599
_diffrn_reflns_theta_min          3.030
_diffrn_ambient_temperature       100.00(10)
_diffrn_detector_area_resol_mean  5.1768
_diffrn_measured_fraction_theta_full 0.979
_diffrn_measured_fraction_theta_max 1.000
_diffrn_measurement_details
;
#__ type_ start__ end____ width___ exp.time_
  1 omega  -55.00  -15.00   1.0000    2.7100
omega____ theta____ kappa____ phi______ frames
    -      -43.5000   45.0000 -180.0000 40

#__ type_ start__ end____ width___ exp.time_
  2 omega  -32.00   31.00   1.0000    2.7100
omega____ theta____ kappa____ phi______ frames
    -      -43.5000   30.0000   30.0000 63

#__ type_ start__ end____ width___ exp.time_
  3 omega  -85.00  -16.00   1.0000    2.7100
omega____ theta____ kappa____ phi______ frames
    -      -43.5000  -61.0000   30.0000 69

#__ type_ start__ end____ width___ exp.time_
  4 omega  -95.00   -2.00   1.0000    2.7100
omega____ theta____ kappa____ phi______ frames
    -      -43.5000  125.0000 -120.0000 93

#__ type_ start__ end____ width___ exp.time_
  5 omega -125.00  -93.00   1.0000    2.7100
omega____ theta____ kappa____ phi______ frames
    -      -43.5000  -94.0000   90.0000 32

#__ type_ start__ end____ width___ exp.time_
  6 omega  -47.00   28.00   1.0000    2.7100
omega____ theta____ kappa____ phi______ frames
    -      -43.5000   30.0000 -150.0000 75

#__ type_ start__ end____ width___ exp.time_
  7 omega   27.00  109.00   1.0000    2.7100
omega____ theta____ kappa____ phi______ frames
    -      106.6257  -94.0000   60.0000 82

#__ type_ start__ end____ width___ exp.time_
  8 omega   76.00  106.00   1.0000    2.7100
omega____ theta____ kappa____ phi______ frames
    -      106.6257  -94.0000  120.0000 30

#__ type_ start__ end____ width___ exp.time_
  9 omega   32.00   90.00   1.0000    2.7100
omega____ theta____ kappa____ phi______ frames
    -      106.6257  -30.0000   60.0000 58

#__ type_ start__ end____ width___ exp.time_
 10 omega   58.00  119.00   1.0000    2.7100
omega____ theta____ kappa____ phi______ frames
    -      106.6257 -125.0000  -60.0000 61

#__ type_ start__ end____ width___ exp.time_
 11 omega   50.00   91.00   1.0000    2.7100
omega____ theta____ kappa____ phi______ frames
    -      106.6257  -30.0000    0.0000 41

#__ type_ start__ end____ width___ exp.time_
 12 omega   33.00   60.00   1.0000    2.7100
omega____ theta____ kappa____ phi______ frames
    -      106.6257  -30.0000  -30.0000 27

#__ type_ start__ end____ width___ exp.time_
 13 omega   32.00   88.00   1.0000    2.7100
omega____ theta____ kappa____ phi______ frames
    -      106.6257  -30.0000 -120.0000 56

#__ type_ start__ end____ width___ exp.time_
 14 omega   87.00  144.00   1.0000    2.7100
omega____ theta____ kappa____ phi______ frames
    -      106.6257   45.0000  -30.0000 57

#__ type_ start__ end____ width___ exp.time_
 15 omega   43.00  108.00   1.0000    2.7100
omega____ theta____ kappa____ phi______ frames
    -      106.6257  -94.0000  -30.0000 65

#__ type_ start__ end____ width___ exp.time_
 16 omega   32.00   90.00   1.0000    2.7100
omega____ theta____ kappa____ phi______ frames
    -      106.6257  -30.0000  120.0000 58

#__ type_ start__ end____ width___ exp.time_
 17 omega   87.00  173.00   1.0000    2.7100
omega____ theta____ kappa____ phi______ frames
    -      106.6257   30.0000   30.0000 86

#__ type_ start__ end____ width___ exp.time_
 18 omega   36.00   89.00   1.0000    2.7100
omega____ theta____ kappa____ phi______ frames
    -      106.6257  -30.0000 -180.0000 53

#__ type_ start__ end____ width___ exp.time_
 19 omega   97.00  164.00   1.0000    2.7100
omega____ theta____ kappa____ phi______ frames
    -      106.6257  125.0000  120.0000 67

#__ type_ start__ end____ width___ exp.time_
 20 omega   48.00   88.00   1.0000    2.7100
omega____ theta____ kappa____ phi______ frames
    -      106.6257  -45.0000   60.0000 40

#__ type_ start__ end____ width___ exp.time_
 21 omega   42.00   92.00   1.0000    2.7100
omega____ theta____ kappa____ phi______ frames
    -      106.6257  -61.0000  150.0000 50

#__ type_ start__ end____ width___ exp.time_
 22 omega  -96.00   -2.00   1.0000    2.7100
omega____ theta____ kappa____ phi______ frames
    -      -43.5000  125.0000    0.0000 94

#__ type_ start__ end____ width___ exp.time_
 23 omega -114.00  -16.00   1.0000    2.7100
omega____ theta____ kappa____ phi______ frames
    -      -43.5000  -61.0000 -120.0000 98

#__ type_ start__ end____ width___ exp.time_
 24 omega -117.00  -12.00   1.0000    2.7100
omega____ theta____ kappa____ phi______ frames
    -      -43.5000  -77.0000  150.0000 105

#__ type_ start__ end____ width___ exp.time_
 25 omega -114.00  -16.00   1.0000    2.7100
omega____ theta____ kappa____ phi______ frames
    -      -43.5000  -61.0000  -30.0000 98

#__ type_ start__ end____ width___ exp.time_
 26 omega  -71.00   27.00   1.0000    2.7100
omega____ theta____ kappa____ phi______ frames
    -      -43.5000   61.0000  -90.0000 98

#__ type_ start__ end____ width___ exp.time_
 27 omega   75.00  178.00   1.0000    2.7100
omega____ theta____ kappa____ phi______ frames
    -      106.6257   77.0000  -90.0000 103

#__ type_ start__ end____ width___ exp.time_
 28 omega   75.00  178.00   1.0000    2.7100
omega____ theta____ kappa____ phi______ frames
    -      106.6257   77.0000   30.0000 103

#__ type_ start__ end____ width___ exp.time_
 29 omega   83.00  178.00   1.0000    2.7100
omega____ theta____ kappa____ phi______ frames
    -      106.6257   30.0000 -120.0000 95

#__ type_ start__ end____ width___ exp.time_
 30 omega   25.00  109.00   1.0000    2.7100
omega____ theta____ kappa____ phi______ frames
    -      106.6257  -94.0000  -60.0000 84

#__ type_ start__ end____ width___ exp.time_
 31 omega   75.00  178.00   1.0000    2.7100
omega____ theta____ kappa____ phi______ frames
    -      106.6257   77.0000  -30.0000 103

#__ type_ start__ end____ width___ exp.time_
 32 omega   75.00  178.00   1.0000    2.7100
omega____ theta____ kappa____ phi______ frames
    -      106.6257   77.0000 -120.0000 103

#__ type_ start__ end____ width___ exp.time_
 33 omega   75.00  178.00   1.0000    2.7100
omega____ theta____ kappa____ phi______ frames
    -      106.6257   77.0000 -180.0000 103

#__ type_ start__ end____ width___ exp.time_
 34 omega   79.00  177.00   1.0000    2.7100
omega____ theta____ kappa____ phi______ frames
    -      106.6257   61.0000  120.0000 98

#__ type_ start__ end____ width___ exp.time_
 35 omega   75.00  178.00   1.0000    2.7100
omega____ theta____ kappa____ phi______ frames
    -      106.6257   77.0000   60.0000 103

#__ type_ start__ end____ width___ exp.time_
 36 omega   75.00  178.00   1.0000    2.7100
omega____ theta____ kappa____ phi______ frames
    -      106.6257   77.0000    0.0000 103

#__ type_ start__ end____ width___ exp.time_
 37 omega   75.00  178.00   1.0000    2.7100
omega____ theta____ kappa____ phi______ frames
    -      106.6257   77.0000  150.0000 103

#__ type_ start__ end____ width___ exp.time_
 38 omega   61.00  178.00   1.0000    2.7100
omega____ theta____ kappa____ phi______ frames
    -      106.6257   15.0000  150.0000 117
;
_diffrn_measurement_device_type   'SuperNova, Dual, Cu at zero, Atlas'
_diffrn_measurement_method        '\w scans'
_diffrn_orient_matrix_UB_11       0.0534768000
_diffrn_orient_matrix_UB_12       0.1055549000
_diffrn_orient_matrix_UB_13       -0.0200180000
_diffrn_orient_matrix_UB_21       0.0269211000
_diffrn_orient_matrix_UB_22       -0.1013210000
_diffrn_orient_matrix_UB_23       -0.0243137000
_diffrn_orient_matrix_UB_31       -0.1313702000
_diffrn_orient_matrix_UB_32       0.0221940000
_diffrn_orient_matrix_UB_33       -0.0157481000
_diffrn_radiation_monochromator   mirror
_diffrn_radiation_type            CuK\a
_diffrn_radiation_wavelength      1.54184
_diffrn_source                    'SuperNova (Cu) X-ray Source'
_reflns_Friedel_coverage          0.886
_reflns_Friedel_fraction_full     0.977
_reflns_Friedel_fraction_max      0.999
_reflns_number_gt                 16784
_reflns_number_total              17235
_reflns_odcompleteness_completeness 99.98
_reflns_odcompleteness_iscentric  1
_reflns_odcompleteness_theta      66.97
_reflns_special_details
;
 Reflections were merged by SHELXL according to the crystal
 class for the calculation of statistics and refinement.
 
 _reflns_Friedel_fraction is defined as the number of unique
 Friedel pairs measured divided by the number that would be
 possible theoretically, ignoring centric projections and
 systematic absences.
;
_reflns_threshold_expression      'I > 2\s(I)'
_computing_cell_refinement
;
CrysAlisPro, Agilent Technologies,
Version 1.171.36.28 (release 01-02-2013 CrysAlis171 .NET)
(compiled Feb  1 2013,16:14:44)
;
_computing_data_collection
;
CrysAlisPro, Agilent Technologies,
Version 1.171.36.28 (release 01-02-2013 CrysAlis171 .NET)
(compiled Feb  1 2013,16:14:44)
;
_computing_data_reduction
;
CrysAlisPro, Agilent Technologies,
Version 1.171.36.28 (release 01-02-2013 CrysAlis171 .NET)
(compiled Feb  1 2013,16:14:44)
;
_computing_molecular_graphics     'Olex2 (Dolomanov et al., 2009)'
_computing_publication_material   'Olex2 (Dolomanov et al., 2009)'
_computing_structure_refinement   'ShelXL (Sheldrick, 2015)'
_computing_structure_solution     'ShelXS (Sheldrick, 2008)'
_refine_diff_density_max          2.687
_refine_diff_density_min          -1.276
_refine_diff_density_rms          0.136
_refine_ls_abs_structure_details
;
 Flack x determined using 7646 quotients [(I+)-(I-)]/[(I+)+(I-)]
 (Parsons, Flack and Wagner, Acta Cryst. B69 (2013) 249-259).
;
_refine_ls_abs_structure_Flack    -0.012(5)
_refine_ls_extinction_coef        .
_refine_ls_extinction_method      none
_refine_ls_goodness_of_fit_ref    1.122
_refine_ls_hydrogen_treatment     mixed
_refine_ls_matrix_type            full
_refine_ls_number_parameters      1115
_refine_ls_number_reflns          17235
_refine_ls_number_restraints      3
_refine_ls_R_factor_all           0.0483
_refine_ls_R_factor_gt            0.0473
_refine_ls_restrained_S_all       1.122
_refine_ls_shift/su_max           0.000
_refine_ls_shift/su_mean          0.000
_refine_ls_structure_factor_coef  Fsqd
_refine_ls_weighting_details
'w=1/[\s^2^(Fo^2^)+50.7906P] where P=(Fo^2^+2Fc^2^)/3'
_refine_ls_weighting_scheme       calc
_refine_ls_wR_factor_gt           0.1150
_refine_ls_wR_factor_ref          0.1155
_refine_special_details           ?
_olex2_refinement_description
;
1. Fixed Uiso
 At 1.2 times of:
  All C(H) groups, All C(H,H) groups, All N(H) groups
 At 1.5 times of:
  All C(H,H,H) groups
2. Restrained distances
 N102-H102 = N202-H202
 0.9 with sigma of 0.02
3. Uiso/Uaniso restraints and constraints
Uanis(N1) = Uanis(N101)
Uanis(N201) = Uanis(N301)
Uanis(C3) = Uanis(C303)
Uanis(C102) = Uanis(C302)
Uanis(C103) = Uanis(C203)
Uanis(C212) = Uanis(C312)
Uanis(C113) = Uanis(C213)
Uanis(C211) = Uanis(C311)
Uanis(C204) = Uanis(C304)
4.a Ternary CH refined with riding coordinates:
 C1(H1), C3(H3), C101(H101), C103(H103), C201(H201), C203(H203), C301(H301),
 C303(H303)
4.b Secondary CH2 refined with riding coordinates:
 C2(H2A,H2B), C4(H4A,H4B), C11(H11A,H11B), C18(H18A,H18B), C102(H10A,H10B),
 C104(H10C,H10D), C111(H11C,H11D), C118(H11E,H11F), C202(H20A,H20B), C204(H20C,
 H20D), C211(H21A,H21B), C218(H21C,H21D), C302(H30A,H30B), C304(H30C,H30D),
 C311(H31A,H31B), C318(H31C,H31D)
4.c Aromatic/amide H refined with riding coordinates:
 C6(H6), C7(H7), C8(H8), C9(H9), C10(H10), C13(H13), C14(H14), C15(H15),
 C16(H16), C17(H17), C20(H20), C21(H21), C22(H22), C23(H23), C24(H24),
 C106(H106), C107(H107), C108(H108), C109(H109), C110(H110), C113(H113),
 C114(H114), C115(H115), C116(H116), C117(H117), C120(H120), C121(H121),
 C122(H122), C123(H123), C124(H124), C206(H206), C207(H207), C208(H208),
 C209(H209), C210(H210), C213(H213), C214(H214), C215(H215), C216(H216),
 C217(H217), C220(H220), C221(H221), C222(H222), C223(H223), C224(H224),
 C306(H306), C307(H307), C308(H308), C309(H309), C310(H310), C313(H313),
 C314(H314), C315(H315), C316(H316), C317(H317), C320(H320), C321(H321),
 C322(H322), C323(H323), C324(H324)
4.d Idealised Me refined as rotating group:
 C402(H40A,H40B,H40C), C502(H50A,H50B,H50C), C602(H60A,H60B,H60C), C702(H70A,
 H70B,H70C)
;
_atom_sites_solution_hydrogens    mixed
_atom_sites_solution_primary      direct
_atom_sites_solution_secondary    ?
loop_
  _atom_site_label
  _atom_site_type_symbol
  _atom_site_fract_x
  _atom_site_fract_y
  _atom_site_fract_z
  _atom_site_U_iso_or_equiv
  _atom_site_adp_type
  _atom_site_occupancy
  _atom_site_site_symmetry_order
  _atom_site_calc_flag
  _atom_site_refinement_flags_posn
  _atom_site_refinement_flags_adp
  _atom_site_refinement_flags_occupancy
  _atom_site_disorder_assembly
  _atom_site_disorder_group
 C1 C -0.0241(10) 0.7818(10) 0.0670(3) 0.018(2) Uani 1 1 d . . . . .
 H1 H -0.1130 0.7699 0.0606 0.022 Uiso 1 1 calc R . . . .
 C2 C -0.0094(10) 0.9175(10) 0.0806(3) 0.019(2) Uani 1 1 d . . . . .
 H2A H -0.0693 0.9794 0.0718 0.022 Uiso 1 1 calc R . . . .
 H2B H 0.0755 0.9508 0.0811 0.022 Uiso 1 1 calc R . . . .
 C3 C -0.0453(10) 0.8590(10) 0.1109(3) 0.0185(16) Uani 1 1 d . . . . .
 H3 H -0.1364 0.8605 0.1122 0.022 Uiso 1 1 calc R . . . .
 C4 C 0.0206(10) 0.8987(12) 0.1410(3) 0.022(2) Uani 1 1 d . . . . .
 H4A H 0.0072 0.9895 0.1444 0.026 Uiso 1 1 calc R . . . .
 H4B H -0.0136 0.8512 0.1576 0.026 Uiso 1 1 calc R . . . .
 C5 C 0.0508(10) 0.7313(10) 0.0417(2) 0.020(2) Uani 1 1 d . . . . .
 C6 C 0.1414(11) 0.8043(12) 0.0288(3) 0.024(2) Uani 1 1 d . . . . .
 H6 H 0.1620 0.8854 0.0365 0.028 Uiso 1 1 calc R . . . .
 C7 C 0.2019(12) 0.7549(13) 0.0041(3) 0.030(3) Uani 1 1 d . . . . .
 H7 H 0.2611 0.8047 -0.0051 0.036 Uiso 1 1 calc R . . . .
 C8 C 0.1749(11) 0.6329(13) -0.0070(3) 0.025(3) Uani 1 1 d . . . . .
 H8 H 0.2173 0.6005 -0.0232 0.030 Uiso 1 1 calc R . . . .
 C9 C 0.0848(11) 0.5595(12) 0.0059(3) 0.025(3) Uani 1 1 d . . . . .
 H9 H 0.0666 0.4772 -0.0014 0.031 Uiso 1 1 calc R . . . .
 C10 C 0.0216(11) 0.6100(11) 0.0299(3) 0.022(2) Uani 1 1 d . . . . .
 H10 H -0.0412 0.5620 0.0382 0.027 Uiso 1 1 calc R . . . .
 C11 C -0.0851(10) 0.6136(10) 0.1044(3) 0.018(2) Uani 1 1 d . . . . .
 H11A H -0.1681 0.6316 0.0950 0.021 Uiso 1 1 calc R . . . .
 H11B H -0.0520 0.5407 0.0937 0.021 Uiso 1 1 calc R . . . .
 C12 C -0.0971(10) 0.5768(11) 0.1371(3) 0.019(2) Uani 1 1 d . . . . .
 C13 C -0.0311(12) 0.4676(11) 0.1491(3) 0.024(3) Uani 1 1 d . . . . .
 H13 H 0.0258 0.4249 0.1376 0.029 Uiso 1 1 calc R . . . .
 C14 C -0.0526(11) 0.4259(12) 0.1781(3) 0.027(3) Uani 1 1 d . . . . .
 H14 H -0.0094 0.3545 0.1860 0.033 Uiso 1 1 calc R . . . .
 C15 C -0.1364(13) 0.4871(13) 0.1956(3) 0.034(3) Uani 1 1 d . . . . .
 H15 H -0.1496 0.4570 0.2151 0.040 Uiso 1 1 calc R . . . .
 C16 C -0.2009(13) 0.5939(13) 0.1841(3) 0.035(3) Uani 1 1 d . . . . .
 H16 H -0.2560 0.6370 0.1961 0.042 Uiso 1 1 calc R . . . .
 C17 C -0.1833(12) 0.6368(12) 0.1547(3) 0.027(3) Uani 1 1 d . . . . .
 H17 H -0.2296 0.7061 0.1467 0.033 Uiso 1 1 calc R . . . .
 C18 C 0.2201(10) 0.8982(11) 0.1716(3) 0.021(2) Uani 1 1 d . . . . .
 H18A H 0.3090 0.8818 0.1706 0.026 Uiso 1 1 calc R . . . .
 H18B H 0.2103 0.9884 0.1765 0.026 Uiso 1 1 calc R . . . .
 C19 C 0.1727(11) 0.8194(12) 0.1970(3) 0.024(3) Uani 1 1 d . . . . .
 C20 C 0.1874(12) 0.6892(13) 0.1984(3) 0.029(3) Uani 1 1 d . . . . .
 H20 H 0.2261 0.6473 0.1828 0.035 Uiso 1 1 calc R . . . .
 C21 C 0.1464(13) 0.6183(14) 0.2223(3) 0.037(3) Uani 1 1 d . . . . .
 H21 H 0.1579 0.5297 0.2229 0.045 Uiso 1 1 calc R . . . .
 C22 C 0.0884(15) 0.6794(18) 0.2452(3) 0.047(4) Uani 1 1 d . . . . .
 H22 H 0.0598 0.6318 0.2612 0.057 Uiso 1 1 calc R . . . .
 C23 C 0.0722(15) 0.8098(19) 0.2445(3) 0.049(4) Uani 1 1 d . . . . .
 H23 H 0.0334 0.8509 0.2602 0.059 Uiso 1 1 calc R . . . .
 C24 C 0.1140(13) 0.8798(15) 0.2205(3) 0.035(3) Uani 1 1 d . . . . .
 H24 H 0.1027 0.9684 0.2200 0.042 Uiso 1 1 calc R . . . .
 N1 N -0.0026(8) 0.7280(8) 0.0997(2) 0.0163(14) Uani 1 1 d . . . . .
 N2 N 0.1551(9) 0.8727(9) 0.1404(2) 0.017(2) Uani 1 1 d . . . . .
 H2 H 0.185(12) 0.937(13) 0.131(3) 0.021 Uiso 1 1 d R . . . .
 Cl1 Cl 0.2103(2) 0.5185(2) 0.09034(6) 0.0199(5) Uani 1 1 d . . . . .
 Cl2 Cl 0.3908(2) 0.6939(3) 0.13509(6) 0.0196(5) Uani 1 1 d . . . . .
 Pd1 Pd 0.18296(6) 0.70575(8) 0.11695(2) 0.01469(15) Uani 1 1 d . . . . .
 C101 C 0.5609(11) 0.2785(11) 0.0692(3) 0.022(2) Uani 1 1 d . . . . .
 H101 H 0.6468 0.2656 0.0633 0.026 Uiso 1 1 calc R . . . .
 C102 C 0.5556(10) 0.4117(11) 0.0825(3) 0.0208(17) Uani 1 1 d . . . . .
 H10A H 0.4718 0.4474 0.0823 0.025 Uiso 1 1 calc R . . . .
 H10B H 0.6135 0.4719 0.0742 0.025 Uiso 1 1 calc R . . . .
 C103 C 0.6024(11) 0.3542(10) 0.1132(3) 0.0197(17) Uani 1 1 d . . . . .
 H103 H 0.6942 0.3545 0.1149 0.024 Uiso 1 1 calc R . . . .
 C104 C 0.5545(11) 0.3914(11) 0.1430(3) 0.023(2) Uani 1 1 d . . . . .
 H10C H 0.5753 0.4804 0.1475 0.028 Uiso 1 1 calc R . . . .
 H10D H 0.5932 0.3383 0.1592 0.028 Uiso 1 1 calc R . . . .
 C105 C 0.4756(10) 0.2292(10) 0.0434(2) 0.016(2) Uani 1 1 d . . . . .
 C106 C 0.3774(11) 0.3020(11) 0.0302(3) 0.022(2) Uani 1 1 d . . . . .
 H106 H 0.3608 0.3827 0.0381 0.026 Uiso 1 1 calc R . . . .
 C107 C 0.3034(12) 0.2550(13) 0.0052(3) 0.029(3) Uani 1 1 d . . . . .
 H107 H 0.2391 0.3050 -0.0038 0.034 Uiso 1 1 calc R . . . .
 C108 C 0.3260(12) 0.1339(13) -0.0061(3) 0.027(3) Uani 1 1 d . . . . .
 H108 H 0.2762 0.1025 -0.0227 0.033 Uiso 1 1 calc R . . . .
 C109 C 0.4223(11) 0.0588(12) 0.0070(3) 0.025(3) Uani 1 1 d . . . . .
 H109 H 0.4362 -0.0234 -0.0003 0.030 Uiso 1 1 calc R . . . .
 C110 C 0.4980(11) 0.1082(11) 0.0313(3) 0.022(2) Uani 1 1 d . . . . .
 H110 H 0.5648 0.0595 0.0396 0.027 Uiso 1 1 calc R . . . .
 C111 C 0.6375(11) 0.1087(11) 0.1073(3) 0.022(2) Uani 1 1 d . . . . .
 H11C H 0.6001 0.0376 0.0956 0.027 Uiso 1 1 calc R . . . .
 H11D H 0.7178 0.1266 0.0991 0.027 Uiso 1 1 calc R . . . .
 C112 C 0.6612(11) 0.0661(12) 0.1396(3) 0.021(2) Uani 1 1 d . . . . .
 C113 C 0.5909(12) -0.0329(11) 0.1511(3) 0.026(2) Uani 1 1 d . . . . .
 H113 H 0.5240 -0.0681 0.1393 0.031 Uiso 1 1 calc R . . . .
 C114 C 0.6210(13) -0.0791(14) 0.1804(3) 0.037(3) Uani 1 1 d . . . . .
 H114 H 0.5738 -0.1457 0.1879 0.044 Uiso 1 1 calc R . . . .
 C115 C 0.7177(14) -0.0292(15) 0.1985(3) 0.041(4) Uani 1 1 d . . . . .
 H115 H 0.7366 -0.0616 0.2180 0.049 Uiso 1 1 calc R . . . .
 C116 C 0.7881(13) 0.0710(14) 0.1872(3) 0.039(3) Uani 1 1 d . . . . .
 H116 H 0.8532 0.1069 0.1996 0.046 Uiso 1 1 calc R . . . .
 C117 C 0.7620(12) 0.1174(13) 0.1580(3) 0.033(3) Uani 1 1 d . . . . .
 H117 H 0.8109 0.1824 0.1505 0.039 Uiso 1 1 calc R . . . .
 C118 C 0.3653(11) 0.3985(11) 0.1717(3) 0.023(2) Uani 1 1 d . . . . .
 H11E H 0.2764 0.3790 0.1702 0.027 Uiso 1 1 calc R . . . .
 H11F H 0.3742 0.4893 0.1763 0.027 Uiso 1 1 calc R . . . .
 C119 C 0.4265(11) 0.3231(12) 0.1980(3) 0.024(3) Uani 1 1 d . . . . .
 C120 C 0.4044(12) 0.1918(14) 0.2012(3) 0.033(3) Uani 1 1 d . . . . .
 H120 H 0.3539 0.1482 0.1865 0.040 Uiso 1 1 calc R . . . .
 C121 C 0.4573(16) 0.1274(14) 0.2260(3) 0.045(4) Uani 1 1 d . . . . .
 H121 H 0.4409 0.0402 0.2280 0.054 Uiso 1 1 calc R . . . .
 C122 C 0.5329(13) 0.1862(18) 0.2479(3) 0.042(4) Uani 1 1 d . . . . .
 H122 H 0.5702 0.1402 0.2643 0.050 Uiso 1 1 calc R . . . .
 C123 C 0.5524(18) 0.317(2) 0.2451(4) 0.059(5) Uani 1 1 d . . . . .
 H123 H 0.6010 0.3605 0.2601 0.071 Uiso 1 1 calc R . . . .
 C124 C 0.5003(16) 0.3819(17) 0.2202(3) 0.050(4) Uani 1 1 d . . . . .
 H124 H 0.5160 0.4693 0.2185 0.061 Uiso 1 1 calc R . . . .
 N101 N 0.5555(7) 0.2238(9) 0.1017(2) 0.0163(14) Uani 1 1 d . . . . .
 N102 N 0.4163(9) 0.3739(10) 0.1413(2) 0.020(2) Uani 1 1 d D . . . .
 H102 H 0.371(10) 0.427(10) 0.129(2) 0.024 Uiso 1 1 d DR . . . .
 Cl11 Cl 0.3351(2) 0.0184(2) 0.09037(6) 0.0185(5) Uani 1 1 d . . . . .
 Cl12 Cl 0.1768(2) 0.1957(3) 0.13459(6) 0.0192(5) Uani 1 1 d . . . . .
 Pd11 Pd 0.37632(6) 0.20457(8) 0.11767(2) 0.01482(15) Uani 1 1 d . . . . .
 C201 C 0.6513(10) 0.6897(13) 0.4313(2) 0.020(2) Uani 1 1 d . . . . .
 H201 H 0.6405 0.6008 0.4379 0.024 Uiso 1 1 calc R . . . .
 C202 C 0.7764(10) 0.6961(14) 0.4164(2) 0.021(2) Uani 1 1 d . . . . .
 H20A H 0.8118 0.7818 0.4156 0.025 Uiso 1 1 calc R . . . .
 H20B H 0.8382 0.6344 0.4244 0.025 Uiso 1 1 calc R . . . .
 C203 C 0.7048(11) 0.6541(11) 0.3868(3) 0.0197(17) Uani 1 1 d . . . . .
 H203 H 0.7036 0.5601 0.3854 0.024 Uiso 1 1 calc R . . . .
 C204 C 0.7307(9) 0.7101(13) 0.3566(2) 0.0184(14) Uani 1 1 d . . . . .
 H20C H 0.6756 0.6717 0.3407 0.022 Uiso 1 1 calc R . . . .
 H20D H 0.8166 0.6921 0.3522 0.022 Uiso 1 1 calc R . . . .
 C205 C 0.6172(12) 0.7744(12) 0.4569(3) 0.022(3) Uani 1 1 d . . . . .
 C206 C 0.7072(13) 0.8497(12) 0.4726(3) 0.028(3) Uani 1 1 d . . . . .
 H206 H 0.7869 0.8562 0.4655 0.034 Uiso 1 1 calc R . . . .
 C207 C 0.6788(16) 0.9158(14) 0.4990(3) 0.039(4) Uani 1 1 d . . . . .
 H207 H 0.7404 0.9640 0.5097 0.046 Uiso 1 1 calc R . . . .
 C208 C 0.5603(16) 0.9097(14) 0.5091(3) 0.041(4) Uani 1 1 d . . . . .
 H208 H 0.5406 0.9557 0.5263 0.049 Uiso 1 1 calc R . . . .
 C209 C 0.4703(14) 0.8346(14) 0.4934(3) 0.035(3) Uani 1 1 d . . . . .
 H209 H 0.3901 0.8294 0.5003 0.042 Uiso 1 1 calc R . . . .
 C210 C 0.4988(12) 0.7683(13) 0.4680(3) 0.026(3) Uani 1 1 d . . . . .
 H210 H 0.4375 0.7178 0.4579 0.031 Uiso 1 1 calc R . . . .
 C211 C 0.4710(11) 0.6115(11) 0.3952(3) 0.0199(15) Uani 1 1 d . . . . .
 H21A H 0.4946 0.5292 0.4043 0.024 Uiso 1 1 calc R . . . .
 H21B H 0.4031 0.6460 0.4063 0.024 Uiso 1 1 calc R . . . .
 C212 C 0.4248(10) 0.5908(12) 0.3627(3) 0.0213(15) Uani 1 1 d . . . . .
 C213 C 0.3240(12) 0.6610(12) 0.3498(3) 0.026(2) Uani 1 1 d . . . . .
 H213 H 0.2897 0.7259 0.3611 0.031 Uiso 1 1 calc R . . . .
 C214 C 0.2734(14) 0.6366(14) 0.3204(3) 0.036(3) Uani 1 1 d . . . . .
 H214 H 0.2057 0.6844 0.3122 0.043 Uiso 1 1 calc R . . . .
 C215 C 0.3251(15) 0.5398(15) 0.3034(3) 0.041(4) Uani 1 1 d . . . . .
 H215 H 0.2923 0.5229 0.2836 0.049 Uiso 1 1 calc R . . . .
 C216 C 0.4253(15) 0.4689(14) 0.3158(3) 0.038(4) Uani 1 1 d . . . . .
 H216 H 0.4614 0.4059 0.3042 0.046 Uiso 1 1 calc R . . . .
 C217 C 0.4716(12) 0.4911(12) 0.3452(3) 0.027(3) Uani 1 1 d . . . . .
 H217 H 0.5354 0.4390 0.3538 0.032 Uiso 1 1 calc R . . . .
 C218 C 0.7234(10) 0.9100(13) 0.3266(3) 0.023(3) Uani 1 1 d . . . . .
 H21C H 0.8102 0.9024 0.3217 0.027 Uiso 1 1 calc R . . . .
 H21D H 0.7042 1.0009 0.3277 0.027 Uiso 1 1 calc R . . . .
 C219 C 0.6422(12) 0.8521(12) 0.3008(3) 0.022(3) Uani 1 1 d . . . . .
 C220 C 0.5147(12) 0.8801(14) 0.2968(3) 0.029(3) Uani 1 1 d . . . . .
 H220 H 0.4786 0.9334 0.3108 0.035 Uiso 1 1 calc R . . . .
 C221 C 0.4408(14) 0.8308(15) 0.2727(3) 0.038(3) Uani 1 1 d . . . . .
 H221 H 0.3568 0.8541 0.2700 0.045 Uiso 1 1 calc R . . . .
 C222 C 0.4922(14) 0.7457(14) 0.2524(3) 0.037(3) Uani 1 1 d . . . . .
 H222 H 0.4424 0.7096 0.2364 0.044 Uiso 1 1 calc R . . . .
 C223 C 0.6161(15) 0.7164(18) 0.2563(3) 0.045(4) Uani 1 1 d . . . . .
 H223 H 0.6510 0.6605 0.2426 0.055 Uiso 1 1 calc R . . . .
 C224 C 0.6917(13) 0.7682(16) 0.2802(3) 0.036(3) Uani 1 1 d . . . . .
 H224 H 0.7762 0.7466 0.2824 0.044 Uiso 1 1 calc R . . . .
 N201 N 0.5826(8) 0.7023(11) 0.39899(19) 0.0161(11) Uani 1 1 d . . . . .
 N202 N 0.7101(9) 0.8521(10) 0.3572(2) 0.020(2) Uani 1 1 d D . . . .
 H202 H 0.776(8) 0.865(13) 0.370(2) 0.024 Uiso 1 1 d DR . . . .
 Cl21 Cl 0.3737(2) 0.9145(3) 0.40685(6) 0.0199(6) Uani 1 1 d . . . . .
 Cl22 Cl 0.5316(2) 1.0920(3) 0.36219(6) 0.0206(6) Uani 1 1 d . . . . .
 Pd21 Pd 0.55153(7) 0.88387(7) 0.38086(2) 0.01558(17) Uani 1 1 d . . . . .
 C301 C 0.1529(11) 0.2687(11) 0.4317(3) 0.019(2) Uani 1 1 d . . . . .
 H301 H 0.1453 0.3571 0.4390 0.023 Uiso 1 1 calc R . . . .
 C302 C 0.2781(10) 0.2600(13) 0.4170(3) 0.0208(17) Uani 1 1 d . . . . .
 H30A H 0.3114 0.1736 0.4158 0.025 Uiso 1 1 calc R . . . .
 H30B H 0.3412 0.3197 0.4253 0.025 Uiso 1 1 calc R . . . .
 C303 C 0.2057(10) 0.3064(11) 0.3873(3) 0.0185(16) Uani 1 1 d . . . . .
 H303 H 0.2081 0.4004 0.3862 0.022 Uiso 1 1 calc R . . . .
 C304 C 0.2356(11) 0.2502(11) 0.3570(3) 0.0184(14) Uani 1 1 d . . . . .
 H30C H 0.1845 0.2907 0.3406 0.022 Uiso 1 1 calc R . . . .
 H30D H 0.3231 0.2648 0.3535 0.022 Uiso 1 1 calc R . . . .
 C305 C 0.1201(11) 0.1809(10) 0.4575(3) 0.019(2) Uani 1 1 d . . . . .
 C306 C 0.2105(13) 0.1066(12) 0.4732(3) 0.029(3) Uani 1 1 d . . . . .
 H306 H 0.2905 0.1006 0.4662 0.035 Uiso 1 1 calc R . . . .
 C307 C 0.1818(16) 0.0410(13) 0.4995(3) 0.038(4) Uani 1 1 d . . . . .
 H307 H 0.2431 -0.0073 0.5104 0.046 Uiso 1 1 calc R . . . .
 C308 C 0.0620(15) 0.0478(13) 0.5096(3) 0.037(4) Uani 1 1 d . . . . .
 H308 H 0.0423 0.0026 0.5269 0.044 Uiso 1 1 calc R . . . .
 C309 C -0.0279(14) 0.1212(13) 0.4939(3) 0.033(3) Uani 1 1 d . . . . .
 H309 H -0.1085 0.1246 0.5006 0.039 Uiso 1 1 calc R . . . .
 C310 C 0.0002(12) 0.1901(14) 0.4683(3) 0.027(3) Uani 1 1 d . . . . .
 H310 H -0.0602 0.2422 0.4584 0.032 Uiso 1 1 calc R . . . .
 C311 C -0.0255(11) 0.3489(11) 0.3960(3) 0.0199(15) Uani 1 1 d . . . . .
 H31A H -0.0037 0.4307 0.4055 0.024 Uiso 1 1 calc R . . . .
 H31B H -0.0927 0.3120 0.4069 0.024 Uiso 1 1 calc R . . . .
 C312 C -0.0734(10) 0.3731(12) 0.3636(3) 0.0213(15) Uani 1 1 d . . . . .
 C313 C -0.1784(13) 0.3102(13) 0.3511(3) 0.028(3) Uani 1 1 d . . . . .
 H313 H -0.2177 0.2496 0.3627 0.034 Uiso 1 1 calc R . . . .
 C314 C -0.2259(14) 0.3350(14) 0.3219(3) 0.036(3) Uani 1 1 d . . . . .
 H314 H -0.2937 0.2879 0.3135 0.043 Uiso 1 1 calc R . . . .
 C315 C -0.1729(15) 0.4302(16) 0.3048(3) 0.040(4) Uani 1 1 d . . . . .
 H315 H -0.2068 0.4497 0.2853 0.048 Uiso 1 1 calc R . . . .
 C316 C -0.0693(14) 0.4958(15) 0.3171(3) 0.036(3) Uani 1 1 d . . . . .
 H316 H -0.0318 0.5583 0.3057 0.043 Uiso 1 1 calc R . . . .
 C317 C -0.0213(13) 0.4688(13) 0.3464(3) 0.028(3) Uani 1 1 d . . . . .
 H317 H 0.0471 0.5153 0.3547 0.034 Uiso 1 1 calc R . . . .
 C318 C 0.2250(11) 0.0509(12) 0.3271(3) 0.022(3) Uani 1 1 d . . . . .
 H31C H 0.2058 -0.0401 0.3281 0.026 Uiso 1 1 calc R . . . .
 H31D H 0.3121 0.0589 0.3225 0.026 Uiso 1 1 calc R . . . .
 C319 C 0.1438(12) 0.1102(12) 0.3014(3) 0.022(3) Uani 1 1 d . . . . .
 C320 C 0.0162(13) 0.0930(16) 0.2988(3) 0.036(3) Uani 1 1 d . . . . .
 H320 H -0.0226 0.0448 0.3133 0.043 Uiso 1 1 calc R . . . .
 C321 C -0.0555(15) 0.1483(15) 0.2743(3) 0.039(4) Uani 1 1 d . . . . .
 H321 H -0.1421 0.1384 0.2728 0.046 Uiso 1 1 calc R . . . .
 C322 C 0.0013(17) 0.2164(17) 0.2526(3) 0.050(4) Uani 1 1 d . . . . .
 H322 H -0.0467 0.2514 0.2362 0.060 Uiso 1 1 calc R . . . .
 C323 C 0.1281(17) 0.2340(15) 0.2548(3) 0.048(4) Uani 1 1 d . . . . .
 H323 H 0.1660 0.2817 0.2401 0.058 Uiso 1 1 calc R . . . .
 C324 C 0.2004(15) 0.1808(15) 0.2790(3) 0.040(4) Uani 1 1 d . . . . .
 H324 H 0.2869 0.1922 0.2804 0.048 Uiso 1 1 calc R . . . .
 N301 N 0.0841(8) 0.2634(9) 0.3997(2) 0.0161(11) Uani 1 1 d . . . . .
 N302 N 0.2091(9) 0.1095(9) 0.3577(2) 0.016(2) Uani 1 1 d . . . . .
 H302 H 0.258(12) 0.060(13) 0.368(3) 0.020 Uiso 1 1 d R . . . .
 Cl31 Cl -0.1278(2) 0.0466(3) 0.40679(6) 0.0203(6) Uani 1 1 d . . . . .
 Cl32 Cl 0.0293(3) -0.1305(3) 0.36209(6) 0.0200(6) Uani 1 1 d . . . . .
 Pd31 Pd 0.05142(7) 0.07656(7) 0.38123(2) 0.01488(17) Uani 1 1 d . . . . .
 C401 C 0.6531(11) 0.2699(12) 0.4360(3) 0.022(3) Uani 1 1 d . . . . .
 C402 C 0.6011(12) 0.1439(13) 0.4414(3) 0.028(3) Uani 1 1 d . . . . .
 H40A H 0.6671 0.0813 0.4425 0.041 Uiso 1 1 calc GR . . . .
 H40B H 0.5408 0.1224 0.4250 0.041 Uiso 1 1 calc GR . . . .
 H40C H 0.5608 0.1447 0.4603 0.041 Uiso 1 1 calc GR . . . .
 N401 N 0.6942(11) 0.3692(12) 0.4319(3) 0.038(3) Uani 1 1 d . . . . .
 C501 C 0.1519(11) 0.6895(14) 0.4361(3) 0.025(3) Uani 1 1 d . . . . .
 C502 C 0.1011(13) 0.8160(12) 0.4415(3) 0.028(3) Uani 1 1 d . . . . .
 H50A H 0.0578 0.8146 0.4600 0.042 Uiso 1 1 calc GR . . . .
 H50B H 0.0438 0.8399 0.4247 0.042 Uiso 1 1 calc GR . . . .
 H50C H 0.1683 0.8773 0.4436 0.042 Uiso 1 1 calc GR . . . .
 N501 N 0.1955(12) 0.5912(12) 0.4327(3) 0.042(3) Uani 1 1 d . . . . .
 C601 C 0.5678(12) 0.7802(11) 0.0683(3) 0.026(3) Uani 1 1 d . . . . .
 C602 C 0.4440(10) 0.7420(11) 0.0561(3) 0.023(2) Uani 1 1 d . . . . .
 H60A H 0.4499 0.7025 0.0365 0.034 Uiso 1 1 calc GR . . . .
 H60B H 0.3909 0.8163 0.0540 0.034 Uiso 1 1 calc GR . . . .
 H60C H 0.4091 0.6818 0.0698 0.034 Uiso 1 1 calc GR . . . .
 N601 N 0.6652(10) 0.8094(13) 0.0773(3) 0.044(3) Uani 1 1 d . . . . .
 C701 C -0.0308(11) 0.2795(11) 0.0687(3) 0.025(3) Uani 1 1 d . . . . .
 C702 C 0.0848(10) 0.2470(11) 0.0554(3) 0.020(2) Uani 1 1 d . . . . .
 H70A H 0.0665 0.2089 0.0356 0.030 Uiso 1 1 calc GR . . . .
 H70B H 0.1311 0.1872 0.0684 0.030 Uiso 1 1 calc GR . . . .
 H70C H 0.1337 0.3234 0.0532 0.030 Uiso 1 1 calc GR . . . .
 N701 N -0.1239(11) 0.3049(13) 0.0787(3) 0.043(3) Uani 1 1 d . . . . .

loop_
  _atom_site_aniso_label
  _atom_site_aniso_U_11
  _atom_site_aniso_U_22
  _atom_site_aniso_U_33
  _atom_site_aniso_U_23
  _atom_site_aniso_U_13
  _atom_site_aniso_U_12
 C1 0.015(6) 0.013(6) 0.026(6) 0.002(4) -0.003(4) -0.008(4)
 C2 0.014(5) 0.008(5) 0.034(6) 0.003(4) 0.001(5) 0.007(4)
 C3 0.013(4) 0.015(4) 0.027(4) 0.001(3) 0.003(3) -0.002(3)
 C4 0.020(6) 0.018(6) 0.026(6) -0.004(5) 0.002(5) -0.005(5)
 C5 0.019(6) 0.020(7) 0.020(5) 0.004(4) -0.004(4) 0.004(5)
 C6 0.015(6) 0.025(6) 0.030(6) 0.001(5) -0.001(5) -0.001(5)
 C7 0.019(6) 0.042(8) 0.029(7) 0.002(6) 0.005(5) -0.004(5)
 C8 0.023(6) 0.036(7) 0.017(6) -0.002(5) 0.000(5) 0.008(5)
 C9 0.026(6) 0.024(6) 0.025(6) 0.000(5) -0.003(5) 0.009(5)
 C10 0.019(6) 0.021(6) 0.027(6) 0.003(5) 0.004(5) 0.004(5)
 C11 0.015(5) 0.011(5) 0.027(6) -0.002(4) 0.000(4) -0.001(4)
 C12 0.013(5) 0.011(5) 0.033(6) -0.002(5) 0.004(4) -0.008(5)
 C13 0.031(7) 0.014(6) 0.027(6) 0.000(5) 0.001(5) 0.013(5)
 C14 0.023(6) 0.023(6) 0.036(7) 0.004(5) 0.000(5) -0.002(5)
 C15 0.036(8) 0.037(8) 0.029(7) 0.007(6) 0.009(6) -0.001(6)
 C16 0.038(8) 0.032(8) 0.038(7) -0.002(6) 0.018(6) 0.004(6)
 C17 0.025(7) 0.025(6) 0.033(7) 0.001(5) 0.010(5) 0.004(5)
 C18 0.017(6) 0.017(6) 0.030(6) 0.003(5) -0.003(5) 0.000(5)
 C19 0.022(6) 0.032(7) 0.018(6) -0.003(5) -0.003(5) -0.001(5)
 C20 0.038(7) 0.026(7) 0.023(6) 0.004(5) 0.005(5) 0.006(6)
 C21 0.042(8) 0.032(8) 0.038(8) 0.012(6) -0.001(6) -0.008(6)
 C22 0.053(9) 0.067(13) 0.022(7) 0.008(7) 0.003(6) -0.017(9)
 C23 0.045(10) 0.077(13) 0.027(8) -0.015(8) 0.008(7) -0.002(9)
 C24 0.037(8) 0.036(8) 0.031(7) -0.008(6) 0.000(6) 0.009(6)
 N1 0.009(3) 0.015(3) 0.026(3) -0.002(3) 0.002(3) -0.005(2)
 N2 0.012(5) 0.012(5) 0.028(5) 0.007(4) 0.002(4) -0.008(4)
 Cl1 0.0191(13) 0.0136(12) 0.0264(13) -0.0024(10) -0.0016(10) 0.0025(10)
 Cl2 0.0145(11) 0.0142(12) 0.0296(13) 0.0018(11) -0.0016(9) -0.0005(11)
 Pd1 0.0111(3) 0.0113(3) 0.0217(4) 0.0017(3) 0.0009(3) -0.0002(3)
 C101 0.025(6) 0.014(6) 0.027(6) 0.000(5) 0.008(5) 0.004(5)
 C102 0.015(4) 0.018(4) 0.029(4) 0.000(3) 0.003(3) -0.007(3)
 C103 0.019(4) 0.009(4) 0.032(5) 0.000(3) 0.004(3) -0.003(3)
 C104 0.025(6) 0.012(5) 0.033(6) -0.005(5) -0.001(5) 0.001(5)
 C105 0.016(5) 0.012(6) 0.021(5) 0.001(4) 0.007(4) -0.003(4)
 C106 0.017(6) 0.021(6) 0.029(6) 0.002(5) 0.007(5) 0.002(5)
 C107 0.019(6) 0.039(7) 0.028(7) 0.003(5) 0.002(5) 0.005(5)
 C108 0.021(6) 0.038(7) 0.023(6) -0.004(5) 0.007(5) -0.004(6)
 C109 0.028(6) 0.021(6) 0.026(6) 0.003(5) 0.008(5) -0.007(5)
 C110 0.017(6) 0.020(6) 0.030(6) 0.004(5) 0.005(5) -0.002(5)
 C111 0.022(6) 0.014(6) 0.031(6) 0.000(5) 0.002(5) 0.003(5)
 C112 0.014(6) 0.022(6) 0.027(6) -0.003(5) -0.003(4) 0.003(5)
 C113 0.027(5) 0.015(4) 0.035(5) 0.001(3) 0.002(4) 0.004(3)
 C114 0.037(8) 0.040(8) 0.034(7) 0.007(6) 0.000(6) -0.002(6)
 C115 0.045(9) 0.045(9) 0.033(8) 0.004(6) -0.001(6) 0.010(7)
 C116 0.032(7) 0.039(8) 0.041(8) -0.014(7) -0.018(6) 0.009(7)
 C117 0.028(7) 0.029(7) 0.041(8) -0.007(6) -0.005(6) 0.001(6)
 C118 0.032(7) 0.010(5) 0.027(6) 0.001(4) 0.005(5) -0.003(5)
 C119 0.023(6) 0.028(7) 0.021(6) -0.005(5) 0.005(5) -0.002(5)
 C120 0.043(7) 0.023(7) 0.032(6) -0.002(6) -0.012(5) -0.008(7)
 C121 0.066(11) 0.030(8) 0.039(8) 0.005(6) -0.004(7) 0.010(7)
 C122 0.030(7) 0.066(12) 0.029(7) 0.010(7) 0.000(5) 0.013(8)
 C123 0.065(12) 0.083(14) 0.028(8) 0.008(8) -0.011(8) -0.032(10)
 C124 0.069(11) 0.052(10) 0.029(7) 0.001(7) -0.004(7) -0.030(9)
 N101 0.009(3) 0.015(3) 0.026(3) -0.002(3) 0.002(3) -0.005(2)
 N102 0.016(5) 0.014(5) 0.029(5) 0.003(4) 0.002(4) -0.002(4)
 Cl11 0.0167(12) 0.0111(11) 0.0282(13) -0.0026(10) 0.0045(10) -0.0033(10)
 Cl12 0.0129(11) 0.0155(12) 0.0297(12) 0.0012(12) 0.0048(9) -0.0019(11)
 Pd11 0.0115(3) 0.0105(3) 0.0226(4) 0.0010(3) 0.0021(3) 0.0000(3)
 C201 0.019(6) 0.018(6) 0.022(5) 0.002(5) 0.000(4) -0.008(5)
 C202 0.017(5) 0.023(6) 0.023(5) 0.005(5) 0.003(4) 0.008(6)
 C203 0.019(4) 0.009(4) 0.032(5) 0.000(3) 0.004(3) -0.003(3)
 C204 0.012(3) 0.016(3) 0.028(4) 0.000(4) 0.003(3) 0.004(4)
 C205 0.028(7) 0.017(6) 0.021(6) 0.007(5) 0.001(5) 0.001(5)
 C206 0.033(7) 0.023(7) 0.030(7) 0.002(5) 0.003(6) -0.004(6)
 C207 0.063(11) 0.028(8) 0.023(7) -0.002(6) -0.001(7) -0.004(7)
 C208 0.074(11) 0.028(8) 0.023(7) 0.004(6) 0.016(7) 0.010(8)
 C209 0.040(9) 0.040(8) 0.026(7) 0.004(6) 0.011(6) 0.003(7)
 C210 0.029(7) 0.025(7) 0.025(6) 0.003(5) 0.001(5) -0.001(6)
 C211 0.018(4) 0.010(3) 0.032(4) 0.002(4) 0.006(3) -0.003(4)
 C212 0.014(3) 0.024(4) 0.027(4) 0.001(4) 0.007(3) 0.004(4)
 C213 0.027(5) 0.015(4) 0.035(5) 0.001(3) 0.002(4) 0.004(3)
 C214 0.040(9) 0.025(7) 0.041(8) 0.003(6) -0.014(6) -0.010(6)
 C215 0.047(9) 0.039(9) 0.036(8) -0.006(6) -0.003(7) -0.029(7)
 C216 0.047(9) 0.029(8) 0.039(8) -0.013(6) 0.011(7) -0.011(7)
 C217 0.022(6) 0.014(6) 0.045(8) -0.005(5) 0.006(6) -0.001(5)
 C218 0.010(5) 0.030(7) 0.028(6) 0.004(5) 0.001(5) 0.000(5)
 C219 0.028(7) 0.021(6) 0.018(6) 0.004(5) 0.006(5) -0.011(5)
 C220 0.024(7) 0.034(7) 0.029(7) -0.004(6) -0.002(5) 0.008(6)
 C221 0.026(7) 0.043(9) 0.043(8) 0.002(7) -0.001(6) 0.006(6)
 C222 0.042(8) 0.037(8) 0.030(7) 0.003(6) -0.008(6) -0.010(6)
 C223 0.063(10) 0.049(10) 0.025(7) -0.013(7) 0.006(6) 0.003(9)
 C224 0.029(7) 0.052(9) 0.028(7) -0.001(6) 0.007(6) 0.003(7)
 N201 0.012(3) 0.011(3) 0.025(3) 0.000(3) 0.004(2) 0.007(3)
 N202 0.015(5) 0.021(6) 0.024(5) 0.001(4) -0.002(4) 0.002(4)
 Cl21 0.0147(13) 0.0168(14) 0.0286(14) 0.0024(11) 0.0052(10) 0.0031(10)
 Cl22 0.0154(13) 0.0152(14) 0.0311(14) 0.0035(11) 0.0004(10) 0.0021(11)
 Pd21 0.0125(4) 0.0123(4) 0.0219(4) 0.0007(3) 0.0014(3) 0.0002(3)
 C301 0.020(6) 0.012(6) 0.024(6) 0.000(5) -0.001(5) -0.012(5)
 C302 0.015(4) 0.018(4) 0.029(4) 0.000(3) 0.003(3) -0.007(3)
 C303 0.013(4) 0.015(4) 0.027(4) 0.001(3) 0.003(3) -0.002(3)
 C304 0.012(3) 0.016(3) 0.028(4) 0.000(4) 0.003(3) 0.004(4)
 C305 0.024(6) 0.010(6) 0.022(6) -0.002(4) 0.003(4) -0.008(5)
 C306 0.036(8) 0.018(6) 0.034(7) 0.000(5) 0.004(6) 0.002(6)
 C307 0.066(11) 0.024(8) 0.024(7) 0.001(5) -0.001(7) 0.016(7)
 C308 0.066(10) 0.023(8) 0.023(7) -0.003(5) 0.014(7) -0.009(7)
 C309 0.038(8) 0.032(8) 0.029(7) -0.007(6) 0.011(6) -0.013(6)
 C310 0.029(6) 0.029(7) 0.023(6) -0.002(6) 0.003(5) -0.002(6)
 C311 0.018(4) 0.010(3) 0.032(4) 0.002(4) 0.006(3) -0.003(4)
 C312 0.014(3) 0.024(4) 0.027(4) 0.001(4) 0.007(3) 0.004(4)
 C313 0.029(7) 0.024(7) 0.032(7) 0.003(5) 0.003(5) 0.009(5)
 C314 0.035(8) 0.035(8) 0.036(8) -0.002(6) -0.006(6) 0.010(6)
 C315 0.047(9) 0.049(9) 0.023(7) 0.007(6) 0.001(6) 0.009(7)
 C316 0.039(8) 0.038(9) 0.033(7) 0.009(6) 0.013(6) 0.005(7)
 C317 0.029(7) 0.023(7) 0.033(7) 0.009(5) 0.006(6) 0.006(6)
 C318 0.017(6) 0.023(7) 0.025(6) -0.005(5) 0.005(5) 0.000(5)
 C319 0.027(7) 0.023(6) 0.018(6) -0.004(5) 0.006(5) -0.004(5)
 C320 0.035(8) 0.051(9) 0.022(6) 0.007(6) 0.000(5) 0.004(7)
 C321 0.037(8) 0.040(8) 0.037(8) -0.002(6) -0.010(6) 0.011(7)
 C322 0.091(13) 0.037(9) 0.020(7) 0.000(7) -0.012(7) 0.016(10)
 C323 0.079(12) 0.037(10) 0.028(7) 0.005(6) 0.005(7) -0.016(8)
 C324 0.048(9) 0.044(10) 0.028(7) -0.004(6) 0.009(6) -0.020(7)
 N301 0.012(3) 0.011(3) 0.025(3) 0.000(3) 0.004(2) 0.007(3)
 N302 0.009(5) 0.012(5) 0.028(5) 0.003(4) 0.001(4) -0.002(4)
 Cl31 0.0160(13) 0.0207(16) 0.0248(14) -0.0021(11) 0.0062(10) -0.0016(11)
 Cl32 0.0192(13) 0.0117(13) 0.0289(14) -0.0026(11) 0.0012(10) -0.0002(11)
 Pd31 0.0117(4) 0.0116(4) 0.0214(4) 0.0004(3) 0.0014(3) -0.0005(3)
 C401 0.020(6) 0.016(6) 0.030(7) 0.003(5) 0.006(5) 0.011(5)
 C402 0.020(7) 0.030(7) 0.033(7) -0.001(6) 0.003(5) 0.001(6)
 N401 0.036(7) 0.024(7) 0.057(8) 0.003(6) 0.027(6) 0.009(6)
 C501 0.024(6) 0.024(7) 0.027(6) -0.001(6) 0.009(5) -0.006(6)
 C502 0.035(8) 0.019(7) 0.030(7) 0.003(5) 0.006(6) -0.004(6)
 N501 0.051(8) 0.025(7) 0.052(8) 0.001(6) 0.024(6) -0.006(6)
 C601 0.021(7) 0.017(6) 0.041(7) -0.004(5) 0.003(5) 0.014(5)
 C602 0.018(6) 0.019(6) 0.031(6) -0.005(4) 0.003(5) 0.003(4)
 N601 0.015(6) 0.054(8) 0.063(8) -0.026(7) -0.004(5) 0.008(5)
 C701 0.023(7) 0.015(6) 0.036(7) -0.002(5) 0.000(5) -0.011(5)
 C702 0.015(5) 0.016(5) 0.029(6) -0.004(4) 0.002(4) -0.004(4)
 N701 0.021(6) 0.056(8) 0.053(8) -0.024(6) 0.012(5) -0.015(6)

_geom_special_details
;
 All esds (except the esd in the dihedral angle between two l.s. planes)
 are estimated using the full covariance matrix.  The cell esds are taken
 into account individually in the estimation of esds in distances, angles
 and torsion angles; correlations between esds in cell parameters are only
 used when they are defined by crystal symmetry.  An approximate (isotropic)
 treatment of cell esds is used for estimating esds involving l.s. planes.
;
loop_
  _geom_bond_atom_site_label_1
  _geom_bond_atom_site_label_2
  _geom_bond_distance
  _geom_bond_site_symmetry_2
  _geom_bond_publ_flag
 C1 H1 0.9800 . ?
 C1 C2 1.537(14) . ?
 C1 C5 1.506(16) . ?
 C1 N1 1.542(14) . ?
 C2 H2A 0.9700 . ?
 C2 H2B 0.9700 . ?
 C2 C3 1.536(15) . ?
 C3 H3 0.9800 . ?
 C3 C4 1.510(15) . ?
 C3 N1 1.530(13) . ?
 C4 H4A 0.9700 . ?
 C4 H4B 0.9700 . ?
 C4 N2 1.465(14) . ?
 C5 C6 1.383(16) . ?
 C5 C10 1.393(16) . ?
 C6 H6 0.9300 . ?
 C6 C7 1.399(17) . ?
 C7 H7 0.9300 . ?
 C7 C8 1.383(18) . ?
 C8 H8 0.9300 . ?
 C8 C9 1.381(17) . ?
 C9 H9 0.9300 . ?
 C9 C10 1.393(16) . ?
 C10 H10 0.9300 . ?
 C11 H11A 0.9700 . ?
 C11 H11B 0.9700 . ?
 C11 C12 1.499(16) . ?
 C11 N1 1.504(13) . ?
 C12 C13 1.421(16) . ?
 C12 C17 1.390(16) . ?
 C13 H13 0.9300 . ?
 C13 C14 1.376(17) . ?
 C14 H14 0.9300 . ?
 C14 C15 1.377(18) . ?
 C15 H15 0.9300 . ?
 C15 C16 1.386(19) . ?
 C16 H16 0.9300 . ?
 C16 C17 1.391(18) . ?
 C17 H17 0.9300 . ?
 C18 H18A 0.9700 . ?
 C18 H18B 0.9700 . ?
 C18 C19 1.499(16) . ?
 C18 N2 1.515(14) . ?
 C19 C20 1.365(18) . ?
 C19 C24 1.394(17) . ?
 C20 H20 0.9300 . ?
 C20 C21 1.379(17) . ?
 C21 H21 0.9300 . ?
 C21 C22 1.37(2) . ?
 C22 H22 0.9300 . ?
 C22 C23 1.37(3) . ?
 C23 H23 0.9300 . ?
 C23 C24 1.38(2) . ?
 C24 H24 0.9300 . ?
 N1 Pd1 2.088(8) . ?
 N2 H2 0.86(13) . ?
 N2 Pd1 2.052(10) . ?
 Cl1 Pd1 2.301(3) . ?
 Cl2 Pd1 2.312(2) . ?
 C101 H101 0.9800 . ?
 C101 C102 1.507(15) . ?
 C101 C105 1.494(16) . ?
 C101 N101 1.540(14) . ?
 C102 H10A 0.9700 . ?
 C102 H10B 0.9700 . ?
 C102 C103 1.527(16) . ?
 C103 H103 0.9800 . ?
 C103 C104 1.486(16) . ?
 C103 N101 1.522(13) . ?
 C104 H10C 0.9700 . ?
 C104 H10D 0.9700 . ?
 C104 N102 1.486(14) . ?
 C105 C106 1.389(16) . ?
 C105 C110 1.395(15) . ?
 C106 H106 0.9300 . ?
 C106 C107 1.398(17) . ?
 C107 H107 0.9300 . ?
 C107 C108 1.382(18) . ?
 C108 H108 0.9300 . ?
 C108 C109 1.387(18) . ?
 C109 H109 0.9300 . ?
 C109 C110 1.391(17) . ?
 C110 H110 0.9300 . ?
 C111 H11C 0.9700 . ?
 C111 H11D 0.9700 . ?
 C111 C112 1.491(16) . ?
 C111 N101 1.494(14) . ?
 C112 C113 1.392(17) . ?
 C112 C117 1.406(17) . ?
 C113 H113 0.9300 . ?
 C113 C114 1.388(18) . ?
 C114 H114 0.9300 . ?
 C114 C115 1.36(2) . ?
 C115 H115 0.9300 . ?
 C115 C116 1.40(2) . ?
 C116 H116 0.9300 . ?
 C116 C117 1.38(2) . ?
 C117 H117 0.9300 . ?
 C118 H11E 0.9700 . ?
 C118 H11F 0.9700 . ?
 C118 C119 1.507(16) . ?
 C118 N102 1.496(15) . ?
 C119 C120 1.396(19) . ?
 C119 C124 1.357(18) . ?
 C120 H120 0.9300 . ?
 C120 C121 1.368(19) . ?
 C121 H121 0.9300 . ?
 C121 C122 1.36(2) . ?
 C122 H122 0.9300 . ?
 C122 C123 1.38(3) . ?
 C123 H123 0.9300 . ?
 C123 C124 1.37(2) . ?
 C124 H124 0.9300 . ?
 N101 Pd11 2.094(8) . ?
 N102 H102 0.89(3) . ?
 N102 Pd11 2.075(10) . ?
 Cl11 Pd11 2.305(3) . ?
 Cl12 Pd11 2.307(2) . ?
 C201 H201 0.9800 . ?
 C201 C202 1.530(14) . ?
 C201 C205 1.494(17) . ?
 C201 N201 1.556(13) . ?
 C202 H20A 0.9700 . ?
 C202 H20B 0.9700 . ?
 C202 C203 1.527(16) . ?
 C203 H203 0.9800 . ?
 C203 C204 1.488(15) . ?
 C203 N201 1.530(14) . ?
 C204 H20C 0.9700 . ?
 C204 H20D 0.9700 . ?
 C204 N202 1.495(16) . ?
 C205 C206 1.386(18) . ?
 C205 C210 1.387(18) . ?
 C206 H206 0.9300 . ?
 C206 C207 1.398(19) . ?
 C207 H207 0.9300 . ?
 C207 C208 1.37(2) . ?
 C208 H208 0.9300 . ?
 C208 C209 1.38(2) . ?
 C209 H209 0.9300 . ?
 C209 C210 1.364(19) . ?
 C210 H210 0.9300 . ?
 C211 H21A 0.9700 . ?
 C211 H21B 0.9700 . ?
 C211 C212 1.494(17) . ?
 C211 N201 1.523(15) . ?
 C212 C213 1.391(17) . ?
 C212 C217 1.402(17) . ?
 C213 H213 0.9300 . ?
 C213 C214 1.386(19) . ?
 C214 H214 0.9300 . ?
 C214 C215 1.39(2) . ?
 C215 H215 0.9300 . ?
 C215 C216 1.38(2) . ?
 C216 H216 0.9300 . ?
 C216 C217 1.37(2) . ?
 C217 H217 0.9300 . ?
 C218 H21C 0.9700 . ?
 C218 H21D 0.9700 . ?
 C218 C219 1.504(17) . ?
 C218 N202 1.489(15) . ?
 C219 C220 1.394(18) . ?
 C219 C224 1.388(19) . ?
 C220 H220 0.9300 . ?
 C220 C221 1.376(19) . ?
 C221 H221 0.9300 . ?
 C221 C222 1.40(2) . ?
 C222 H222 0.9300 . ?
 C222 C223 1.36(2) . ?
 C223 H223 0.9300 . ?
 C223 C224 1.39(2) . ?
 C224 H224 0.9300 . ?
 N201 Pd21 2.069(11) . ?
 N202 H202 0.89(3) . ?
 N202 Pd21 2.073(10) . ?
 Cl21 Pd21 2.305(3) . ?
 Cl22 Pd21 2.321(3) . ?
 C301 H301 0.9800 . ?
 C301 C302 1.528(16) . ?
 C301 C305 1.517(15) . ?
 C301 N301 1.540(15) . ?
 C302 H30A 0.9700 . ?
 C302 H30B 0.9700 . ?
 C302 C303 1.547(16) . ?
 C303 H303 0.9800 . ?
 C303 C304 1.504(16) . ?
 C303 N301 1.511(14) . ?
 C304 H30C 0.9700 . ?
 C304 H30D 0.9700 . ?
 C304 N302 1.493(15) . ?
 C305 C306 1.384(17) . ?
 C305 C310 1.400(16) . ?
 C306 H306 0.9300 . ?
 C306 C307 1.392(19) . ?
 C307 H307 0.9300 . ?
 C307 C308 1.38(2) . ?
 C308 H308 0.9300 . ?
 C308 C309 1.37(2) . ?
 C309 H309 0.9300 . ?
 C309 C310 1.382(18) . ?
 C310 H310 0.9300 . ?
 C311 H31A 0.9700 . ?
 C311 H31B 0.9700 . ?
 C311 C312 1.497(16) . ?
 C311 N301 1.472(14) . ?
 C312 C313 1.381(18) . ?
 C312 C317 1.392(17) . ?
 C313 H313 0.9300 . ?
 C313 C314 1.368(19) . ?
 C314 H314 0.9300 . ?
 C314 C315 1.39(2) . ?
 C315 H315 0.9300 . ?
 C315 C316 1.38(2) . ?
 C316 H316 0.9300 . ?
 C316 C317 1.377(19) . ?
 C317 H317 0.9300 . ?
 C318 H31C 0.9700 . ?
 C318 H31D 0.9700 . ?
 C318 C319 1.510(17) . ?
 C318 N302 1.495(15) . ?
 C319 C320 1.373(19) . ?
 C319 C324 1.394(18) . ?
 C320 H320 0.9300 . ?
 C320 C321 1.401(19) . ?
 C321 H321 0.9300 . ?
 C321 C322 1.36(2) . ?
 C322 H322 0.9300 . ?
 C322 C323 1.37(2) . ?
 C323 H323 0.9300 . ?
 C323 C324 1.39(2) . ?
 C324 H324 0.9300 . ?
 N301 Pd31 2.127(10) . ?
 N302 H302 0.84(13) . ?
 N302 Pd31 2.063(9) . ?
 Cl31 Pd31 2.306(3) . ?
 Cl32 Pd31 2.319(3) . ?
 C401 C402 1.450(17) . ?
 C401 N401 1.142(18) . ?
 C402 H40A 0.9600 . ?
 C402 H40B 0.9600 . ?
 C402 H40C 0.9600 . ?
 C501 C502 1.451(19) . ?
 C501 N501 1.138(19) . ?
 C502 H50A 0.9600 . ?
 C502 H50B 0.9600 . ?
 C502 H50C 0.9600 . ?
 C601 C602 1.450(17) . ?
 C601 N601 1.130(17) . ?
 C602 H60A 0.9600 . ?
 C602 H60B 0.9600 . ?
 C602 H60C 0.9600 . ?
 C701 C702 1.443(16) . ?
 C701 N701 1.146(16) . ?
 C702 H70A 0.9600 . ?
 C702 H70B 0.9600 . ?
 C702 H70C 0.9600 . ?

loop_
  _geom_angle_atom_site_label_1
  _geom_angle_atom_site_label_2
  _geom_angle_atom_site_label_3
  _geom_angle
  _geom_angle_site_symmetry_1
  _geom_angle_site_symmetry_3
  _geom_angle_publ_flag
 C2 C1 H1 107.4 . . ?
 C2 C1 N1 88.3(8) . . ?
 C5 C1 H1 107.4 . . ?
 C5 C1 C2 124.1(9) . . ?
 C5 C1 N1 120.3(9) . . ?
 N1 C1 H1 107.4 . . ?
 C1 C2 H2A 114.2 . . ?
 C1 C2 H2B 114.2 . . ?
 C1 C2 C3 86.9(8) . . ?
 H2A C2 H2B 111.3 . . ?
 C3 C2 H2A 114.2 . . ?
 C3 C2 H2B 114.2 . . ?
 C2 C3 H3 110.6 . . ?
 C4 C3 C2 121.3(10) . . ?
 C4 C3 H3 110.6 . . ?
 C4 C3 N1 113.1(9) . . ?
 N1 C3 C2 88.7(8) . . ?
 N1 C3 H3 110.6 . . ?
 C3 C4 H4A 109.8 . . ?
 C3 C4 H4B 109.8 . . ?
 H4A C4 H4B 108.2 . . ?
 N2 C4 C3 109.6(9) . . ?
 N2 C4 H4A 109.8 . . ?
 N2 C4 H4B 109.8 . . ?
 C6 C5 C1 122.1(10) . . ?
 C6 C5 C10 119.4(11) . . ?
 C10 C5 C1 118.3(10) . . ?
 C5 C6 H6 120.3 . . ?
 C5 C6 C7 119.3(11) . . ?
 C7 C6 H6 120.3 . . ?
 C6 C7 H7 119.5 . . ?
 C8 C7 C6 121.0(12) . . ?
 C8 C7 H7 119.5 . . ?
 C7 C8 H8 120.1 . . ?
 C7 C8 C9 119.9(11) . . ?
 C9 C8 H8 120.1 . . ?
 C8 C9 H9 120.4 . . ?
 C8 C9 C10 119.3(12) . . ?
 C10 C9 H9 120.4 . . ?
 C5 C10 H10 119.5 . . ?
 C9 C10 C5 121.1(11) . . ?
 C9 C10 H10 119.5 . . ?
 H11A C11 H11B 107.5 . . ?
 C12 C11 H11A 108.5 . . ?
 C12 C11 H11B 108.5 . . ?
 C12 C11 N1 114.9(9) . . ?
 N1 C11 H11A 108.5 . . ?
 N1 C11 H11B 108.5 . . ?
 C13 C12 C11 119.2(10) . . ?
 C17 C12 C11 121.3(11) . . ?
 C17 C12 C13 118.9(11) . . ?
 C12 C13 H13 120.5 . . ?
 C14 C13 C12 119.1(11) . . ?
 C14 C13 H13 120.5 . . ?
 C13 C14 H14 119.1 . . ?
 C15 C14 C13 121.7(12) . . ?
 C15 C14 H14 119.1 . . ?
 C14 C15 H15 120.2 . . ?
 C14 C15 C16 119.6(12) . . ?
 C16 C15 H15 120.2 . . ?
 C15 C16 H16 120.0 . . ?
 C15 C16 C17 120.0(12) . . ?
 C17 C16 H16 120.0 . . ?
 C12 C17 H17 119.7 . . ?
 C16 C17 C12 120.5(12) . . ?
 C16 C17 H17 119.7 . . ?
 H18A C18 H18B 107.6 . . ?
 C19 C18 H18A 108.6 . . ?
 C19 C18 H18B 108.6 . . ?
 C19 C18 N2 114.6(9) . . ?
 N2 C18 H18A 108.6 . . ?
 N2 C18 H18B 108.6 . . ?
 C20 C19 C18 122.3(11) . . ?
 C20 C19 C24 118.1(12) . . ?
 C24 C19 C18 119.6(12) . . ?
 C19 C20 H20 119.2 . . ?
 C19 C20 C21 121.6(12) . . ?
 C21 C20 H20 119.2 . . ?
 C20 C21 H21 120.3 . . ?
 C22 C21 C20 119.4(14) . . ?
 C22 C21 H21 120.3 . . ?
 C21 C22 H22 119.7 . . ?
 C23 C22 C21 120.6(14) . . ?
 C23 C22 H22 119.7 . . ?
 C22 C23 H23 120.3 . . ?
 C22 C23 C24 119.4(14) . . ?
 C24 C23 H23 120.3 . . ?
 C19 C24 H24 119.6 . . ?
 C23 C24 C19 120.8(14) . . ?
 C23 C24 H24 119.6 . . ?
 C1 N1 Pd1 117.1(6) . . ?
 C3 N1 C1 86.9(7) . . ?
 C3 N1 Pd1 106.2(6) . . ?
 C11 N1 C1 111.3(8) . . ?
 C11 N1 C3 118.2(8) . . ?
 C11 N1 Pd1 114.5(6) . . ?
 C4 N2 C18 110.1(9) . . ?
 C4 N2 H2 105(8) . . ?
 C4 N2 Pd1 110.0(7) . . ?
 C18 N2 H2 98(9) . . ?
 C18 N2 Pd1 121.9(7) . . ?
 Pd1 N2 H2 110(8) . . ?
 N1 Pd1 Cl1 93.5(2) . . ?
 N1 Pd1 Cl2 176.5(3) . . ?
 N2 Pd1 N1 85.5(4) . . ?
 N2 Pd1 Cl1 178.9(3) . . ?
 N2 Pd1 Cl2 92.4(3) . . ?
 Cl1 Pd1 Cl2 88.70(10) . . ?
 C102 C101 H101 106.7 . . ?
 C102 C101 N101 88.7(8) . . ?
 C105 C101 H101 106.7 . . ?
 C105 C101 C102 124.9(10) . . ?
 C105 C101 N101 121.0(9) . . ?
 N101 C101 H101 106.7 . . ?
 C101 C102 H10A 114.0 . . ?
 C101 C102 H10B 114.0 . . ?
 C101 C102 C103 87.8(9) . . ?
 H10A C102 H10B 111.2 . . ?
 C103 C102 H10A 114.0 . . ?
 C103 C102 H10B 114.0 . . ?
 C102 C103 H103 109.5 . . ?
 C104 C103 C102 124.2(10) . . ?
 C104 C103 H103 109.5 . . ?
 C104 C103 N101 113.5(9) . . ?
 N101 C103 C102 88.7(8) . . ?
 N101 C103 H103 109.5 . . ?
 C103 C104 H10C 109.9 . . ?
 C103 C104 H10D 109.9 . . ?
 C103 C104 N102 109.0(9) . . ?
 H10C C104 H10D 108.3 . . ?
 N102 C104 H10C 109.9 . . ?
 N102 C104 H10D 109.9 . . ?
 C106 C105 C101 122.2(10) . . ?
 C106 C105 C110 118.6(10) . . ?
 C110 C105 C101 119.2(10) . . ?
 C105 C106 H106 119.8 . . ?
 C105 C106 C107 120.5(11) . . ?
 C107 C106 H106 119.8 . . ?
 C106 C107 H107 120.1 . . ?
 C108 C107 C106 119.9(12) . . ?
 C108 C107 H107 120.1 . . ?
 C107 C108 H108 119.7 . . ?
 C107 C108 C109 120.6(12) . . ?
 C109 C108 H108 119.7 . . ?
 C108 C109 H109 120.5 . . ?
 C108 C109 C110 119.1(12) . . ?
 C110 C109 H109 120.5 . . ?
 C105 C110 H110 119.3 . . ?
 C109 C110 C105 121.4(11) . . ?
 C109 C110 H110 119.3 . . ?
 H11C C111 H11D 107.3 . . ?
 C112 C111 H11C 108.1 . . ?
 C112 C111 H11D 108.1 . . ?
 C112 C111 N101 117.0(9) . . ?
 N101 C111 H11C 108.1 . . ?
 N101 C111 H11D 108.1 . . ?
 C113 C112 C111 120.3(11) . . ?
 C113 C112 C117 119.0(12) . . ?
 C117 C112 C111 120.5(12) . . ?
 C112 C113 H113 120.1 . . ?
 C114 C113 C112 119.7(12) . . ?
 C114 C113 H113 120.1 . . ?
 C113 C114 H114 119.2 . . ?
 C115 C114 C113 121.7(13) . . ?
 C115 C114 H114 119.2 . . ?
 C114 C115 H115 120.4 . . ?
 C114 C115 C116 119.1(13) . . ?
 C116 C115 H115 120.4 . . ?
 C115 C116 H116 119.7 . . ?
 C117 C116 C115 120.6(13) . . ?
 C117 C116 H116 119.7 . . ?
 C112 C117 H117 120.0 . . ?
 C116 C117 C112 119.9(13) . . ?
 C116 C117 H117 120.0 . . ?
 H11E C118 H11F 107.5 . . ?
 C119 C118 H11E 108.5 . . ?
 C119 C118 H11F 108.5 . . ?
 N102 C118 H11E 108.5 . . ?
 N102 C118 H11F 108.5 . . ?
 N102 C118 C119 115.3(10) . . ?
 C120 C119 C118 121.3(11) . . ?
 C124 C119 C118 121.0(12) . . ?
 C124 C119 C120 117.6(13) . . ?
 C119 C120 H120 120.1 . . ?
 C121 C120 C119 119.8(12) . . ?
 C121 C120 H120 120.1 . . ?
 C120 C121 H121 118.8 . . ?
 C122 C121 C120 122.4(15) . . ?
 C122 C121 H121 118.8 . . ?
 C121 C122 H122 121.1 . . ?
 C121 C122 C123 117.7(14) . . ?
 C123 C122 H122 121.1 . . ?
 C122 C123 H123 119.9 . . ?
 C124 C123 C122 120.2(15) . . ?
 C124 C123 H123 119.9 . . ?
 C119 C124 C123 122.2(16) . . ?
 C119 C124 H124 118.9 . . ?
 C123 C124 H124 118.9 . . ?
 C101 N101 Pd11 115.9(6) . . ?
 C103 N101 C101 86.8(8) . . ?
 C103 N101 Pd11 105.2(6) . . ?
 C111 N101 C101 112.9(8) . . ?
 C111 N101 C103 119.0(8) . . ?
 C111 N101 Pd11 114.1(7) . . ?
 C104 N102 C118 110.9(9) . . ?
 C104 N102 H102 117(8) . . ?
 C104 N102 Pd11 107.4(7) . . ?
 C118 N102 H102 102(8) . . ?
 C118 N102 Pd11 121.0(7) . . ?
 Pd11 N102 H102 98(8) . . ?
 N101 Pd11 Cl11 93.1(2) . . ?
 N101 Pd11 Cl12 176.7(3) . . ?
 N102 Pd11 N101 85.6(4) . . ?
 N102 Pd11 Cl11 178.5(3) . . ?
 N102 Pd11 Cl12 92.1(3) . . ?
 Cl11 Pd11 Cl12 89.13(10) . . ?
 C202 C201 H201 107.0 . . ?
 C202 C201 N201 88.9(7) . . ?
 C205 C201 H201 107.0 . . ?
 C205 C201 C202 124.1(10) . . ?
 C205 C201 N201 120.8(10) . . ?
 N201 C201 H201 107.0 . . ?
 C201 C202 H20A 114.2 . . ?
 C201 C202 H20B 114.2 . . ?
 H20A C202 H20B 111.3 . . ?
 C203 C202 C201 87.0(8) . . ?
 C203 C202 H20A 114.2 . . ?
 C203 C202 H20B 114.2 . . ?
 C202 C203 H203 109.9 . . ?
 C202 C203 N201 89.9(8) . . ?
 C204 C203 C202 122.0(10) . . ?
 C204 C203 H203 109.9 . . ?
 C204 C203 N201 113.4(9) . . ?
 N201 C203 H203 109.9 . . ?
 C203 C204 H20C 109.8 . . ?
 C203 C204 H20D 109.8 . . ?
 C203 C204 N202 109.5(9) . . ?
 H20C C204 H20D 108.2 . . ?
 N202 C204 H20C 109.8 . . ?
 N202 C204 H20D 109.8 . . ?
 C206 C205 C201 120.6(11) . . ?
 C206 C205 C210 118.1(12) . . ?
 C210 C205 C201 120.8(11) . . ?
 C205 C206 H206 119.8 . . ?
 C205 C206 C207 120.4(13) . . ?
 C207 C206 H206 119.8 . . ?
 C206 C207 H207 119.9 . . ?
 C208 C207 C206 120.2(14) . . ?
 C208 C207 H207 119.9 . . ?
 C207 C208 H208 120.3 . . ?
 C207 C208 C209 119.5(13) . . ?
 C209 C208 H208 120.3 . . ?
 C208 C209 H209 119.9 . . ?
 C210 C209 C208 120.3(13) . . ?
 C210 C209 H209 119.9 . . ?
 C205 C210 H210 119.2 . . ?
 C209 C210 C205 121.6(13) . . ?
 C209 C210 H210 119.2 . . ?
 H21A C211 H21B 107.7 . . ?
 C212 C211 H21A 108.9 . . ?
 C212 C211 H21B 108.9 . . ?
 C212 C211 N201 113.5(9) . . ?
 N201 C211 H21A 108.9 . . ?
 N201 C211 H21B 108.9 . . ?
 C213 C212 C211 120.6(11) . . ?
 C213 C212 C217 117.5(12) . . ?
 C217 C212 C211 121.5(11) . . ?
 C212 C213 H213 119.1 . . ?
 C214 C213 C212 121.7(13) . . ?
 C214 C213 H213 119.1 . . ?
 C213 C214 H214 120.4 . . ?
 C213 C214 C215 119.1(14) . . ?
 C215 C214 H214 120.4 . . ?
 C214 C215 H215 120.0 . . ?
 C216 C215 C214 120.0(13) . . ?
 C216 C215 H215 120.0 . . ?
 C215 C216 H216 119.9 . . ?
 C217 C216 C215 120.2(13) . . ?
 C217 C216 H216 119.9 . . ?
 C212 C217 H217 119.3 . . ?
 C216 C217 C212 121.3(13) . . ?
 C216 C217 H217 119.3 . . ?
 H21C C218 H21D 107.5 . . ?
 C219 C218 H21C 108.4 . . ?
 C219 C218 H21D 108.4 . . ?
 N202 C218 H21C 108.4 . . ?
 N202 C218 H21D 108.4 . . ?
 N202 C218 C219 115.6(10) . . ?
 C220 C219 C218 121.4(11) . . ?
 C224 C219 C218 121.1(12) . . ?
 C224 C219 C220 117.6(12) . . ?
 C219 C220 H220 119.2 . . ?
 C221 C220 C219 121.6(13) . . ?
 C221 C220 H220 119.2 . . ?
 C220 C221 H221 120.1 . . ?
 C220 C221 C222 119.8(13) . . ?
 C222 C221 H221 120.1 . . ?
 C221 C222 H222 120.5 . . ?
 C223 C222 C221 119.1(13) . . ?
 C223 C222 H222 120.5 . . ?
 C222 C223 H223 119.4 . . ?
 C222 C223 C224 121.3(14) . . ?
 C224 C223 H223 119.4 . . ?
 C219 C224 C223 120.6(14) . . ?
 C219 C224 H224 119.7 . . ?
 C223 C224 H224 119.7 . . ?
 C201 N201 Pd21 118.7(8) . . ?
 C203 N201 C201 86.0(7) . . ?
 C203 N201 Pd21 106.5(7) . . ?
 C211 N201 C201 111.4(9) . . ?
 C211 N201 C203 116.1(9) . . ?
 C211 N201 Pd21 114.9(6) . . ?
 C204 N202 H202 93(9) . . ?
 C204 N202 Pd21 107.1(7) . . ?
 C218 N202 C204 111.1(9) . . ?
 C218 N202 H202 114(9) . . ?
 C218 N202 Pd21 121.2(7) . . ?
 Pd21 N202 H202 107(8) . . ?
 N201 Pd21 N202 86.0(4) . . ?
 N201 Pd21 Cl21 93.0(2) . . ?
 N201 Pd21 Cl22 175.6(3) . . ?
 N202 Pd21 Cl21 178.7(3) . . ?
 N202 Pd21 Cl22 91.8(3) . . ?
 Cl21 Pd21 Cl22 89.22(10) . . ?
 C302 C301 H301 106.8 . . ?
 C302 C301 N301 89.5(8) . . ?
 C305 C301 H301 106.8 . . ?
 C305 C301 C302 122.2(10) . . ?
 C305 C301 N301 122.6(9) . . ?
 N301 C301 H301 106.8 . . ?
 C301 C302 H30A 114.3 . . ?
 C301 C302 H30B 114.3 . . ?
 C301 C302 C303 86.2(8) . . ?
 H30A C302 H30B 111.4 . . ?
 C303 C302 H30A 114.3 . . ?
 C303 C302 H30B 114.3 . . ?
 C302 C303 H303 109.8 . . ?
 C304 C303 C302 119.8(10) . . ?
 C304 C303 H303 109.8 . . ?
 C304 C303 N301 116.2(9) . . ?
 N301 C303 C302 89.9(8) . . ?
 N301 C303 H303 109.8 . . ?
 C303 C304 H30C 110.1 . . ?
 C303 C304 H30D 110.1 . . ?
 H30C C304 H30D 108.4 . . ?
 N302 C304 C303 108.1(10) . . ?
 N302 C304 H30C 110.1 . . ?
 N302 C304 H30D 110.1 . . ?
 C306 C305 C301 121.4(11) . . ?
 C306 C305 C310 119.6(11) . . ?
 C310 C305 C301 118.4(11) . . ?
 C305 C306 H306 120.0 . . ?
 C305 C306 C307 120.0(13) . . ?
 C307 C306 H306 120.0 . . ?
 C306 C307 H307 120.0 . . ?
 C308 C307 C306 119.9(13) . . ?
 C308 C307 H307 120.0 . . ?
 C307 C308 H308 120.0 . . ?
 C309 C308 C307 120.0(12) . . ?
 C309 C308 H308 120.0 . . ?
 C308 C309 H309 119.6 . . ?
 C308 C309 C310 120.7(13) . . ?
 C310 C309 H309 119.6 . . ?
 C305 C310 H310 120.2 . . ?
 C309 C310 C305 119.6(13) . . ?
 C309 C310 H310 120.2 . . ?
 H31A C311 H31B 107.5 . . ?
 C312 C311 H31A 108.5 . . ?
 C312 C311 H31B 108.5 . . ?
 N301 C311 H31A 108.5 . . ?
 N301 C311 H31B 108.5 . . ?
 N301 C311 C312 115.1(10) . . ?
 C313 C312 C311 121.1(11) . . ?
 C313 C312 C317 117.8(12) . . ?
 C317 C312 C311 120.8(11) . . ?
 C312 C313 H313 119.2 . . ?
 C314 C313 C312 121.7(13) . . ?
 C314 C313 H313 119.2 . . ?
 C313 C314 H314 120.0 . . ?
 C313 C314 C315 120.0(14) . . ?
 C315 C314 H314 120.0 . . ?
 C314 C315 H315 120.4 . . ?
 C316 C315 C314 119.3(13) . . ?
 C316 C315 H315 120.4 . . ?
 C315 C316 H316 119.9 . . ?
 C317 C316 C315 120.2(13) . . ?
 C317 C316 H316 119.9 . . ?
 C312 C317 H317 119.5 . . ?
 C316 C317 C312 121.0(13) . . ?
 C316 C317 H317 119.5 . . ?
 H31C C318 H31D 107.6 . . ?
 C319 C318 H31C 108.7 . . ?
 C319 C318 H31D 108.7 . . ?
 N302 C318 H31C 108.7 . . ?
 N302 C318 H31D 108.7 . . ?
 N302 C318 C319 114.2(10) . . ?
 C320 C319 C318 121.8(11) . . ?
 C320 C319 C324 119.1(13) . . ?
 C324 C319 C318 119.1(12) . . ?
 C319 C320 H320 120.0 . . ?
 C319 C320 C321 120.0(13) . . ?
 C321 C320 H320 120.0 . . ?
 C320 C321 H321 119.9 . . ?
 C322 C321 C320 120.1(15) . . ?
 C322 C321 H321 119.9 . . ?
 C321 C322 H322 119.7 . . ?
 C321 C322 C323 120.6(14) . . ?
 C323 C322 H322 119.7 . . ?
 C322 C323 H323 120.0 . . ?
 C322 C323 C324 120.0(14) . . ?
 C324 C323 H323 120.0 . . ?
 C319 C324 H324 119.9 . . ?
 C323 C324 C319 120.1(14) . . ?
 C323 C324 H324 119.9 . . ?
 C301 N301 Pd31 115.8(7) . . ?
 C303 N301 C301 87.0(8) . . ?
 C303 N301 Pd31 104.9(6) . . ?
 C311 N301 C301 113.9(9) . . ?
 C311 N301 C303 118.7(9) . . ?
 C311 N301 Pd31 113.7(7) . . ?
 C304 N302 C318 110.4(9) . . ?
 C304 N302 H302 120(9) . . ?
 C304 N302 Pd31 109.7(7) . . ?
 C318 N302 H302 98(9) . . ?
 C318 N302 Pd31 121.8(7) . . ?
 Pd31 N302 H302 97(8) . . ?
 N301 Pd31 Cl31 93.4(3) . . ?
 N301 Pd31 Cl32 176.3(3) . . ?
 N302 Pd31 N301 85.4(4) . . ?
 N302 Pd31 Cl31 177.9(3) . . ?
 N302 Pd31 Cl32 92.3(3) . . ?
 Cl31 Pd31 Cl32 89.00(10) . . ?
 N401 C401 C402 179.6(16) . . ?
 C401 C402 H40A 109.5 . . ?
 C401 C402 H40B 109.5 . . ?
 C401 C402 H40C 109.5 . . ?
 H40A C402 H40B 109.5 . . ?
 H40A C402 H40C 109.5 . . ?
 H40B C402 H40C 109.5 . . ?
 N501 C501 C502 177.1(15) . . ?
 C501 C502 H50A 109.5 . . ?
 C501 C502 H50B 109.5 . . ?
 C501 C502 H50C 109.5 . . ?
 H50A C502 H50B 109.5 . . ?
 H50A C502 H50C 109.5 . . ?
 H50B C502 H50C 109.5 . . ?
 N601 C601 C602 178.8(14) . . ?
 C601 C602 H60A 109.5 . . ?
 C601 C602 H60B 109.5 . . ?
 C601 C602 H60C 109.5 . . ?
 H60A C602 H60B 109.5 . . ?
 H60A C602 H60C 109.5 . . ?
 H60B C602 H60C 109.5 . . ?
 N701 C701 C702 178.8(14) . . ?
 C701 C702 H70A 109.5 . . ?
 C701 C702 H70B 109.5 . . ?
 C701 C702 H70C 109.5 . . ?
 H70A C702 H70B 109.5 . . ?
 H70A C702 H70C 109.5 . . ?
 H70B C702 H70C 109.5 . . ?

loop_
  _geom_hbond_atom_site_label_D
  _geom_hbond_atom_site_label_H
  _geom_hbond_atom_site_label_A
  _geom_hbond_distance_DH
  _geom_hbond_distance_HA
  _geom_hbond_distance_DA
  _geom_hbond_angle_DHA
  _geom_hbond_site_symmetry_A
 N2 H2 Cl11 0.86(13) 2.62(13) 3.376(10) 148(11) 1_565
 N2 H2 Cl12 0.86(13) 2.70(13) 3.381(10) 137(10) 1_565
 N102 H102 Cl1 0.89(3) 2.52(5) 3.384(10) 164(11) .
 N102 H102 Cl2 0.89(3) 2.79(11) 3.352(10) 122(10) .
 N202 H202 Cl31 0.89(3) 2.63(9) 3.364(10) 140(11) 1_665
 N202 H202 Cl32 0.89(3) 2.76(10) 3.410(10) 131(10) 1_665
 N302 H302 Cl21 0.84(13) 2.54(13) 3.369(10) 169(11) 1_545

loop_
  _geom_torsion_atom_site_label_1
  _geom_torsion_atom_site_label_2
  _geom_torsion_atom_site_label_3
  _geom_torsion_atom_site_label_4
  _geom_torsion
  _geom_torsion_site_symmetry_1
  _geom_torsion_site_symmetry_2
  _geom_torsion_site_symmetry_3
  _geom_torsion_site_symmetry_4
  _geom_torsion_publ_flag
 C1 C2 C3 C4 139.3(10) . . . . ?
 C1 C2 C3 N1 22.8(8) . . . . ?
 C1 C5 C6 C7 -175.8(11) . . . . ?
 C1 C5 C10 C9 178.1(10) . . . . ?
 C2 C1 C5 C6 0.8(17) . . . . ?
 C2 C1 C5 C10 -175.1(10) . . . . ?
 C2 C1 N1 C3 22.7(8) . . . . ?
 C2 C1 N1 C11 141.8(8) . . . . ?
 C2 C1 N1 Pd1 -83.9(8) . . . . ?
 C2 C3 C4 N2 -58.7(13) . . . . ?
 C2 C3 N1 C1 -22.7(8) . . . . ?
 C2 C3 N1 C11 -135.2(9) . . . . ?
 C2 C3 N1 Pd1 94.6(7) . . . . ?
 C3 C4 N2 C18 -173.8(9) . . . . ?
 C3 C4 N2 Pd1 -36.8(11) . . . . ?
 C4 C3 N1 C1 -146.4(9) . . . . ?
 C4 C3 N1 C11 101.1(11) . . . . ?
 C4 C3 N1 Pd1 -29.1(10) . . . . ?
 C5 C1 C2 C3 -148.7(11) . . . . ?
 C5 C1 N1 C3 151.9(10) . . . . ?
 C5 C1 N1 C11 -89.0(11) . . . . ?
 C5 C1 N1 Pd1 45.3(11) . . . . ?
 C5 C6 C7 C8 -1.9(18) . . . . ?
 C6 C5 C10 C9 2.0(17) . . . . ?
 C6 C7 C8 C9 1.6(18) . . . . ?
 C7 C8 C9 C10 0.5(17) . . . . ?
 C8 C9 C10 C5 -2.3(17) . . . . ?
 C10 C5 C6 C7 0.1(17) . . . . ?
 C11 C12 C13 C14 -173.1(11) . . . . ?
 C11 C12 C17 C16 174.3(12) . . . . ?
 C12 C11 N1 C1 -164.1(9) . . . . ?
 C12 C11 N1 C3 -66.0(12) . . . . ?
 C12 C11 N1 Pd1 60.3(10) . . . . ?
 C12 C13 C14 C15 0.1(19) . . . . ?
 C13 C12 C17 C16 2.7(18) . . . . ?
 C13 C14 C15 C16 0(2) . . . . ?
 C14 C15 C16 C17 2(2) . . . . ?
 C15 C16 C17 C12 -3(2) . . . . ?
 C17 C12 C13 C14 -1.3(18) . . . . ?
 C18 C19 C20 C21 178.2(12) . . . . ?
 C18 C19 C24 C23 -178.4(13) . . . . ?
 C19 C18 N2 C4 59.3(13) . . . . ?
 C19 C18 N2 Pd1 -71.6(11) . . . . ?
 C19 C20 C21 C22 1(2) . . . . ?
 C20 C19 C24 C23 0(2) . . . . ?
 C20 C21 C22 C23 -1(2) . . . . ?
 C21 C22 C23 C24 1(3) . . . . ?
 C22 C23 C24 C19 0(2) . . . . ?
 C24 C19 C20 C21 0(2) . . . . ?
 N1 C1 C2 C3 -22.6(8) . . . . ?
 N1 C1 C5 C6 -109.8(12) . . . . ?
 N1 C1 C5 C10 74.2(13) . . . . ?
 N1 C3 C4 N2 44.7(12) . . . . ?
 N1 C11 C12 C13 -104.5(12) . . . . ?
 N1 C11 C12 C17 83.9(13) . . . . ?
 N2 C18 C19 C20 66.1(15) . . . . ?
 N2 C18 C19 C24 -115.4(12) . . . . ?
 C101 C102 C103 C104 -139.1(11) . . . . ?
 C101 C102 C103 N101 -21.4(8) . . . . ?
 C101 C105 C106 C107 176.9(10) . . . . ?
 C101 C105 C110 C109 -179.1(10) . . . . ?
 C102 C101 C105 C106 -3.5(17) . . . . ?
 C102 C101 C105 C110 173.8(10) . . . . ?
 C102 C101 N101 C103 -21.2(8) . . . . ?
 C102 C101 N101 C111 -141.5(9) . . . . ?
 C102 C101 N101 Pd11 84.2(8) . . . . ?
 C102 C103 C104 N102 55.5(14) . . . . ?
 C102 C103 N101 C101 20.9(8) . . . . ?
 C102 C103 N101 C111 135.4(9) . . . . ?
 C102 C103 N101 Pd11 -95.1(7) . . . . ?
 C103 C104 N102 C118 174.7(9) . . . . ?
 C103 C104 N102 Pd11 40.5(10) . . . . ?
 C104 C103 N101 C101 147.9(10) . . . . ?
 C104 C103 N101 C111 -97.5(12) . . . . ?
 C104 C103 N101 Pd11 31.9(10) . . . . ?
 C105 C101 C102 C103 148.8(11) . . . . ?
 C105 C101 N101 C103 -152.0(10) . . . . ?
 C105 C101 N101 C111 87.8(12) . . . . ?
 C105 C101 N101 Pd11 -46.6(12) . . . . ?
 C105 C106 C107 C108 1.5(17) . . . . ?
 C106 C105 C110 C109 -1.7(16) . . . . ?
 C106 C107 C108 C109 -0.5(17) . . . . ?
 C107 C108 C109 C110 -1.5(17) . . . . ?
 C108 C109 C110 C105 2.7(16) . . . . ?
 C110 C105 C106 C107 -0.4(16) . . . . ?
 C111 C112 C113 C114 174.5(12) . . . . ?
 C111 C112 C117 C116 -175.7(12) . . . . ?
 C112 C111 N101 C101 166.8(10) . . . . ?
 C112 C111 N101 C103 67.3(13) . . . . ?
 C112 C111 N101 Pd11 -58.0(12) . . . . ?
 C112 C113 C114 C115 0(2) . . . . ?
 C113 C112 C117 C116 -1.3(19) . . . . ?
 C113 C114 C115 C116 0(2) . . . . ?
 C114 C115 C116 C117 -1(2) . . . . ?
 C115 C116 C117 C112 2(2) . . . . ?
 C117 C112 C113 C114 0.1(18) . . . . ?
 C118 C119 C120 C121 -177.2(13) . . . . ?
 C118 C119 C124 C123 176.9(15) . . . . ?
 C119 C118 N102 C104 -53.3(13) . . . . ?
 C119 C118 N102 Pd11 73.7(12) . . . . ?
 C119 C120 C121 C122 -1(2) . . . . ?
 C120 C119 C124 C123 0(2) . . . . ?
 C120 C121 C122 C123 2(2) . . . . ?
 C121 C122 C123 C124 -2(3) . . . . ?
 C122 C123 C124 C119 1(3) . . . . ?
 C124 C119 C120 C121 0(2) . . . . ?
 N101 C101 C102 C103 21.1(8) . . . . ?
 N101 C101 C105 C106 109.2(12) . . . . ?
 N101 C101 C105 C110 -73.5(13) . . . . ?
 N101 C103 C104 N102 -49.9(13) . . . . ?
 N101 C111 C112 C113 97.4(13) . . . . ?
 N101 C111 C112 C117 -88.3(14) . . . . ?
 N102 C118 C119 C120 -73.0(15) . . . . ?
 N102 C118 C119 C124 110.2(14) . . . . ?
 C201 C202 C203 C204 139.7(11) . . . . ?
 C201 C202 C203 N201 21.7(9) . . . . ?
 C201 C205 C206 C207 -171.7(12) . . . . ?
 C201 C205 C210 C209 172.9(12) . . . . ?
 C202 C201 C205 C206 -11.7(18) . . . . ?
 C202 C201 C205 C210 176.0(11) . . . . ?
 C202 C201 N201 C203 21.3(9) . . . . ?
 C202 C201 N201 C211 137.8(10) . . . . ?
 C202 C201 N201 Pd21 -85.3(9) . . . . ?
 C202 C203 C204 N202 -59.1(13) . . . . ?
 C202 C203 N201 C201 -21.4(9) . . . . ?
 C202 C203 N201 C211 -133.2(10) . . . . ?
 C202 C203 N201 Pd21 97.4(8) . . . . ?
 C203 C204 N202 C218 -174.6(9) . . . . ?
 C203 C204 N202 Pd21 -40.2(10) . . . . ?
 C204 C203 N201 C201 -146.7(10) . . . . ?
 C204 C203 N201 C211 101.5(11) . . . . ?
 C204 C203 N201 Pd21 -27.9(11) . . . . ?
 C205 C201 C202 C203 -148.5(12) . . . . ?
 C205 C201 N201 C203 151.2(11) . . . . ?
 C205 C201 N201 C211 -92.3(12) . . . . ?
 C205 C201 N201 Pd21 44.6(12) . . . . ?
 C205 C206 C207 C208 -2(2) . . . . ?
 C206 C205 C210 C209 0.4(19) . . . . ?
 C206 C207 C208 C209 2(2) . . . . ?
 C207 C208 C209 C210 -1(2) . . . . ?
 C208 C209 C210 C205 0(2) . . . . ?
 C210 C205 C206 C207 0.8(19) . . . . ?
 C211 C212 C213 C214 -174.9(12) . . . . ?
 C211 C212 C217 C216 177.1(12) . . . . ?
 C212 C211 N201 C201 -163.1(9) . . . . ?
 C212 C211 N201 C203 -66.9(12) . . . . ?
 C212 C211 N201 Pd21 58.3(11) . . . . ?
 C212 C213 C214 C215 0(2) . . . . ?
 C213 C212 C217 C216 4.2(19) . . . . ?
 C213 C214 C215 C216 0(2) . . . . ?
 C214 C215 C216 C217 2(2) . . . . ?
 C215 C216 C217 C212 -4(2) . . . . ?
 C217 C212 C213 C214 -1.9(19) . . . . ?
 C218 C219 C220 C221 177.8(13) . . . . ?
 C218 C219 C224 C223 -179.3(13) . . . . ?
 C219 C218 N202 C204 54.6(13) . . . . ?
 C219 C218 N202 Pd21 -72.4(13) . . . . ?
 C219 C220 C221 C222 3(2) . . . . ?
 C220 C219 C224 C223 1(2) . . . . ?
 C220 C221 C222 C223 -2(2) . . . . ?
 C221 C222 C223 C224 1(2) . . . . ?
 C222 C223 C224 C219 0(3) . . . . ?
 C224 C219 C220 C221 -2(2) . . . . ?
 N201 C201 C202 C203 -21.3(9) . . . . ?
 N201 C201 C205 C206 -123.8(12) . . . . ?
 N201 C201 C205 C210 63.9(15) . . . . ?
 N201 C203 C204 N202 46.6(12) . . . . ?
 N201 C211 C212 C213 -96.9(13) . . . . ?
 N201 C211 C212 C217 90.3(13) . . . . ?
 N202 C218 C219 C220 76.6(15) . . . . ?
 N202 C218 C219 C224 -103.1(14) . . . . ?
 C301 C302 C303 C304 -141.0(11) . . . . ?
 C301 C302 C303 N301 -20.5(8) . . . . ?
 C301 C305 C306 C307 170.9(12) . . . . ?
 C301 C305 C310 C309 -173.2(11) . . . . ?
 C302 C301 C305 C306 13.3(17) . . . . ?
 C302 C301 C305 C310 -176.0(11) . . . . ?
 C302 C301 N301 C303 -20.6(8) . . . . ?
 C302 C301 N301 C311 -140.7(10) . . . . ?
 C302 C301 N301 Pd31 84.5(8) . . . . ?
 C302 C303 C304 N302 61.5(13) . . . . ?
 C302 C303 N301 C301 20.3(8) . . . . ?
 C302 C303 N301 C311 136.0(10) . . . . ?
 C302 C303 N301 Pd31 -95.6(7) . . . . ?
 C303 C304 N302 C318 174.4(9) . . . . ?
 C303 C304 N302 Pd31 37.5(11) . . . . ?
 C304 C303 N301 C301 143.9(10) . . . . ?
 C304 C303 N301 C311 -100.4(12) . . . . ?
 C304 C303 N301 Pd31 28.0(11) . . . . ?
 C305 C301 C302 C303 149.3(11) . . . . ?
 C305 C301 N301 C303 -149.4(11) . . . . ?
 C305 C301 N301 C311 90.4(13) . . . . ?
 C305 C301 N301 Pd31 -44.3(13) . . . . ?
 C305 C306 C307 C308 1(2) . . . . ?
 C306 C305 C310 C309 -2.4(19) . . . . ?
 C306 C307 C308 C309 -1(2) . . . . ?
 C307 C308 C309 C310 -1(2) . . . . ?
 C308 C309 C310 C305 3(2) . . . . ?
 C310 C305 C306 C307 0.4(19) . . . . ?
 C311 C312 C313 C314 177.5(12) . . . . ?
 C311 C312 C317 C316 -176.6(12) . . . . ?
 C312 C311 N301 C301 164.3(9) . . . . ?
 C312 C311 N301 C303 64.1(13) . . . . ?
 C312 C311 N301 Pd31 -60.0(11) . . . . ?
 C312 C313 C314 C315 -4(2) . . . . ?
 C313 C312 C317 C316 -2.9(19) . . . . ?
 C313 C314 C315 C316 2(2) . . . . ?
 C314 C315 C316 C317 -2(2) . . . . ?
 C315 C316 C317 C312 2(2) . . . . ?
 C317 C312 C313 C314 3.8(19) . . . . ?
 C318 C319 C320 C321 -179.1(12) . . . . ?
 C318 C319 C324 C323 178.7(13) . . . . ?
 C319 C318 N302 C304 -57.5(12) . . . . ?
 C319 C318 N302 Pd31 73.3(12) . . . . ?
 C319 C320 C321 C322 2(2) . . . . ?
 C320 C319 C324 C323 1(2) . . . . ?
 C320 C321 C322 C323 -1(2) . . . . ?
 C321 C322 C323 C324 1(3) . . . . ?
 C322 C323 C324 C319 -1(2) . . . . ?
 C324 C319 C320 C321 -1(2) . . . . ?
 N301 C301 C302 C303 20.1(8) . . . . ?
 N301 C301 C305 C306 126.4(12) . . . . ?
 N301 C301 C305 C310 -62.9(15) . . . . ?
 N301 C303 C304 N302 -44.8(13) . . . . ?
 N301 C311 C312 C313 101.7(13) . . . . ?
 N301 C311 C312 C317 -84.8(14) . . . . ?
 N302 C318 C319 C320 -70.3(16) . . . . ?
 N302 C318 C319 C324 111.8(13) . . . . ?

_shelx_res_file
;
TITL 2a
CELL 1.54184 10.6927 10.4108 43.86 90 93.886 90
ZERR 8 0.0001 0.0001 0.0004 0 0.001 0
LATT -1
SYMM -X,0.5+Y,-Z
SFAC C H Cl N Pd
UNIT 208 232 16 24 8
EQIV $1 +X,1+Y,+Z
EQIV $2 1+X,1+Y,+Z
EQIV $3 +X,-1+Y,+Z
DFIX 0.9 N102 H102 N202 H202
EADP N1 N101
EADP N201 N301
EADP C3 C303
EADP C102 C302
EADP C103 C203
EADP C212 C312
EADP C113 C213
EADP C211 C311
EADP C204 C304

L.S. 20
PLAN  5
HTAB N2 Cl11_$1
HTAB N2 Cl12_$1
HTAB N102 Cl1
HTAB N102 Cl2
HTAB N202 Cl31_$2
HTAB N202 Cl32_$2
HTAB N302 Cl21_$3
BOND $H
CONF
fmap 2
acta
MERG 2
SHEL 20 0.84
OMIT -4 11 2
OMIT -8 9 5
OMIT -8 9 1
OMIT -9 8 5
REM <olex2.extras>
REM <HklSrc "%.\\2a.hkl">
REM </olex2.extras>

WGHT    0.000000   50.790600
FVAR       1.84229
C1    1   -0.024100    0.781845    0.067020    11.00000    0.01542    0.01295 =
         0.02627    0.00170   -0.00341   -0.00839
AFIX  13
H1    2   -0.112961    0.769885    0.060649    11.00000   -1.20000
AFIX   0
C2    1   -0.009369    0.917509    0.080585    11.00000    0.01424    0.00782 =
         0.03385    0.00280    0.00050    0.00694
AFIX  23
H2A   2   -0.069333    0.979408    0.071816    11.00000   -1.20000
H2B   2    0.075462    0.950848    0.081122    11.00000   -1.20000
AFIX   0
C3    1   -0.045321    0.859013    0.110922    11.00000    0.01342    0.01504 =
         0.02710    0.00149    0.00264   -0.00196
AFIX  13
H3    2   -0.136450    0.860506    0.112214    11.00000   -1.20000
AFIX   0
C4    1    0.020556    0.898670    0.140987    11.00000    0.02014    0.01823 =
         0.02635   -0.00427    0.00198   -0.00503
AFIX  23
H4A   2    0.007182    0.989518    0.144442    11.00000   -1.20000
H4B   2   -0.013550    0.851213    0.157553    11.00000   -1.20000
AFIX   0
C5    1    0.050757    0.731305    0.041742    11.00000    0.01889    0.02038 =
         0.01954    0.00386   -0.00356    0.00416
C6    1    0.141440    0.804289    0.028822    11.00000    0.01504    0.02535 =
         0.02990    0.00088   -0.00059   -0.00051
AFIX  43
H6    2    0.162004    0.885383    0.036515    11.00000   -1.20000
AFIX   0
C7    1    0.201898    0.754869    0.004068    11.00000    0.01917    0.04177 =
         0.02872    0.00196    0.00484   -0.00371
AFIX  43
H7    2    0.261131    0.804719   -0.005054    11.00000   -1.20000
AFIX   0
C8    1    0.174868    0.632934   -0.007043    11.00000    0.02292    0.03631 =
         0.01672   -0.00221   -0.00036    0.00775
AFIX  43
H8    2    0.217266    0.600458   -0.023190    11.00000   -1.20000
AFIX   0
C9    1    0.084808    0.559511    0.005885    11.00000    0.02625    0.02430 =
         0.02510    0.00026   -0.00345    0.00863
AFIX  43
H9    2    0.066582    0.477210   -0.001367    11.00000   -1.20000
AFIX   0
C10   1    0.021575    0.610018    0.029896    11.00000    0.01869    0.02102 =
         0.02694    0.00345    0.00417    0.00356
AFIX  43
H10   2   -0.041181    0.561962    0.038159    11.00000   -1.20000
AFIX   0
C11   1   -0.085093    0.613594    0.104357    11.00000    0.01479    0.01137 =
         0.02706   -0.00221    0.00040   -0.00071
AFIX  23
H11A  2   -0.168086    0.631575    0.095023    11.00000   -1.20000
H11B  2   -0.052001    0.540695    0.093727    11.00000   -1.20000
AFIX   0
C12   1   -0.097100    0.576836    0.137063    11.00000    0.01319    0.01089 =
         0.03304   -0.00151    0.00391   -0.00761
C13   1   -0.031113    0.467574    0.149115    11.00000    0.03055    0.01424 =
         0.02674   -0.00012    0.00082    0.01296
AFIX  43
H13   2    0.025774    0.424860    0.137591    11.00000   -1.20000
AFIX   0
C14   1   -0.052584    0.425884    0.178074    11.00000    0.02273    0.02257 =
         0.03585    0.00440   -0.00015   -0.00202
AFIX  43
H14   2   -0.009373    0.354478    0.185990    11.00000   -1.20000
AFIX   0
C15   1   -0.136394    0.487145    0.195642    11.00000    0.03602    0.03667 =
         0.02905    0.00706    0.00872   -0.00110
AFIX  43
H15   2   -0.149601    0.457023    0.215126    11.00000   -1.20000
AFIX   0
C16   1   -0.200920    0.593931    0.184112    11.00000    0.03754    0.03226 =
         0.03808   -0.00168    0.01753    0.00384
AFIX  43
H16   2   -0.256021    0.636982    0.196069    11.00000   -1.20000
AFIX   0
C17   1   -0.183333    0.636779    0.154667    11.00000    0.02523    0.02483 =
         0.03320    0.00137    0.00958    0.00358
AFIX  43
H17   2   -0.229650    0.706098    0.146694    11.00000   -1.20000
AFIX   0
C18   1    0.220101    0.898245    0.171576    11.00000    0.01666    0.01666 =
         0.03040    0.00267   -0.00340    0.00034
AFIX  23
H18A  2    0.309020    0.881830    0.170562    11.00000   -1.20000
H18B  2    0.210260    0.988401    0.176456    11.00000   -1.20000
AFIX   0
C19   1    0.172723    0.819354    0.196953    11.00000    0.02221    0.03157 =
         0.01777   -0.00311   -0.00262   -0.00075
C20   1    0.187439    0.689162    0.198369    11.00000    0.03768    0.02606 =
         0.02326    0.00422    0.00494    0.00571
AFIX  43
H20   2    0.226119    0.647283    0.182813    11.00000   -1.20000
AFIX   0
C21   1    0.146381    0.618261    0.222284    11.00000    0.04159    0.03207 =
         0.03825    0.01161   -0.00126   -0.00802
AFIX  43
H21   2    0.157920    0.529735    0.222900    11.00000   -1.20000
AFIX   0
C22   1    0.088381    0.679372    0.245159    11.00000    0.05259    0.06662 =
         0.02228    0.00845    0.00329   -0.01734
AFIX  43
H22   2    0.059799    0.631790    0.261232    11.00000   -1.20000
AFIX   0
C23   1    0.072184    0.809775    0.244546    11.00000    0.04527    0.07685 =
         0.02682   -0.01452    0.00843   -0.00189
AFIX  43
H23   2    0.033399    0.850906    0.260192    11.00000   -1.20000
AFIX   0
C24   1    0.113969    0.879797    0.220471    11.00000    0.03707    0.03643 =
         0.03144   -0.00802   -0.00019    0.00912
AFIX  43
H24   2    0.102740    0.968372    0.219956    11.00000   -1.20000
AFIX   0
N1    4   -0.002641    0.727960    0.099705    11.00000    0.00860    0.01456 =
         0.02573   -0.00237    0.00192   -0.00525
N2    4    0.155058    0.872668    0.140412    11.00000    0.01163    0.01247 =
         0.02778    0.00692    0.00210   -0.00768
H2    2    0.185118    0.936764    0.131009    11.00000   -1.20000
CL1   3    0.210275    0.518468    0.090337    11.00000    0.01915    0.01363 =
         0.02641   -0.00235   -0.00165    0.00247
CL2   3    0.390753    0.693919    0.135087    11.00000    0.01451    0.01416 =
         0.02961    0.00177   -0.00164   -0.00046
PD1   5    0.182961    0.705750    0.116951    11.00000    0.01106    0.01129 =
         0.02169    0.00175    0.00090   -0.00019

C101  1    0.560871    0.278460    0.069208    11.00000    0.02502    0.01406 =
         0.02698    0.00045    0.00783    0.00373
AFIX  13
H101  2    0.646754    0.265599    0.063309    11.00000   -1.20000
AFIX   0
C102  1    0.555611    0.411703    0.082504    11.00000    0.01498    0.01844 =
         0.02924    0.00011    0.00285   -0.00719
AFIX  23
H10A  2    0.471752    0.447390    0.082263    11.00000   -1.20000
H10B  2    0.613521    0.471895    0.074156    11.00000   -1.20000
AFIX   0
C103  1    0.602366    0.354216    0.113210    11.00000    0.01882    0.00850 =
         0.03192    0.00017    0.00358   -0.00293
AFIX  13
H103  2    0.694224    0.354491    0.114945    11.00000   -1.20000
AFIX   0
C104  1    0.554530    0.391372    0.142987    11.00000    0.02453    0.01171 =
         0.03311   -0.00463   -0.00072    0.00101
AFIX  23
H10C  2    0.575313    0.480363    0.147496    11.00000   -1.20000
H10D  2    0.593244    0.338328    0.159180    11.00000   -1.20000
AFIX   0
C105  1    0.475593    0.229194    0.043436    11.00000    0.01563    0.01200 =
         0.02130    0.00121    0.00680   -0.00319
C106  1    0.377406    0.302048    0.030239    11.00000    0.01716    0.02079 =
         0.02887    0.00239    0.00669    0.00233
AFIX  43
H106  2    0.360783    0.382729    0.038119    11.00000   -1.20000
AFIX   0
C107  1    0.303390    0.254959    0.005194    11.00000    0.01899    0.03924 =
         0.02782    0.00343    0.00166    0.00550
AFIX  43
H107  2    0.239055    0.305036   -0.003834    11.00000   -1.20000
AFIX   0
C108  1    0.326006    0.133905   -0.006114    11.00000    0.02068    0.03849 =
         0.02330   -0.00424    0.00653   -0.00356
AFIX  43
H108  2    0.276187    0.102522   -0.022662    11.00000   -1.20000
AFIX   0
C109  1    0.422330    0.058808    0.006996    11.00000    0.02801    0.02132 =
         0.02644    0.00253    0.00784   -0.00651
AFIX  43
H109  2    0.436182   -0.023429   -0.000339    11.00000   -1.20000
AFIX   0
C110  1    0.497973    0.108171    0.031273    11.00000    0.01735    0.01970 =
         0.02987    0.00426    0.00528   -0.00202
AFIX  43
H110  2    0.564833    0.059499    0.039566    11.00000   -1.20000
AFIX   0
C111  1    0.637514    0.108709    0.107265    11.00000    0.02201    0.01433 =
         0.03072   -0.00032    0.00205    0.00319
AFIX  23
H11C  2    0.600077    0.037554    0.095650    11.00000   -1.20000
H11D  2    0.717785    0.126597    0.099111    11.00000   -1.20000
AFIX   0
C112  1    0.661245    0.066116    0.139593    11.00000    0.01425    0.02177 =
         0.02655   -0.00265   -0.00258    0.00290
C113  1    0.590897   -0.032943    0.151134    11.00000    0.02740    0.01495 =
         0.03521    0.00123    0.00203    0.00390
AFIX  43
H113  2    0.524028   -0.068077    0.139282    11.00000   -1.20000
AFIX   0
C114  1    0.620961   -0.079061    0.180402    11.00000    0.03684    0.03969 =
         0.03358    0.00733    0.00019   -0.00188
AFIX  43
H114  2    0.573836   -0.145672    0.187883    11.00000   -1.20000
AFIX   0
C115  1    0.717743   -0.029244    0.198452    11.00000    0.04454    0.04518 =
         0.03284    0.00446   -0.00090    0.01025
AFIX  43
H115  2    0.736650   -0.061602    0.217986    11.00000   -1.20000
AFIX   0
C116  1    0.788139    0.070988    0.187243    11.00000    0.03242    0.03946 =
         0.04148   -0.01422   -0.01826    0.00913
AFIX  43
H116  2    0.853208    0.106877    0.199568    11.00000   -1.20000
AFIX   0
C117  1    0.761973    0.117362    0.157984    11.00000    0.02774    0.02917 =
         0.04061   -0.00688   -0.00546    0.00056
AFIX  43
H117  2    0.810935    0.182405    0.150462    11.00000   -1.20000
AFIX   0
C118  1    0.365309    0.398527    0.171705    11.00000    0.03177    0.00964 =
         0.02741    0.00103    0.00484   -0.00308
AFIX  23
H11E  2    0.276397    0.379033    0.170163    11.00000   -1.20000
H11F  2    0.374234    0.489310    0.176330    11.00000   -1.20000
AFIX   0
C119  1    0.426454    0.323054    0.197985    11.00000    0.02300    0.02834 =
         0.02109   -0.00472    0.00472   -0.00152
C120  1    0.404373    0.191786    0.201198    11.00000    0.04281    0.02288 =
         0.03237   -0.00231   -0.01159   -0.00831
AFIX  43
H120  2    0.353882    0.148226    0.186512    11.00000   -1.20000
AFIX   0
C121  1    0.457275    0.127406    0.226032    11.00000    0.06588    0.03018 =
         0.03853    0.00534   -0.00362    0.01019
AFIX  43
H121  2    0.440894    0.040171    0.227991    11.00000   -1.20000
AFIX   0
C122  1    0.532867    0.186243    0.247939    11.00000    0.03012    0.06605 =
         0.02868    0.01037   -0.00001    0.01344
AFIX  43
H122  2    0.570197    0.140231    0.264300    11.00000   -1.20000
AFIX   0
C123  1    0.552374    0.316726    0.245079    11.00000    0.06487    0.08252 =
         0.02839    0.00781   -0.01125   -0.03191
AFIX  43
H123  2    0.601015    0.360518    0.260081    11.00000   -1.20000
AFIX   0
C124  1    0.500256    0.381854    0.220198    11.00000    0.06917    0.05204 =
         0.02923    0.00115   -0.00434   -0.02952
AFIX  43
H124  2    0.515997    0.469319    0.218477    11.00000   -1.20000
AFIX   0
N101  4    0.555538    0.223767    0.101716    11.00000    0.00860    0.01456 =
         0.02573   -0.00237    0.00192   -0.00525
N102  4    0.416275    0.373923    0.141319    11.00000    0.01648    0.01393 =
         0.02867    0.00332    0.00151   -0.00176
H102  2    0.370548    0.427329    0.129077    11.00000   -1.20000
CL11  3    0.335083    0.018352    0.090373    11.00000    0.01665    0.01115 =
         0.02819   -0.00256    0.00454   -0.00333
CL12  3    0.176836    0.195659    0.134592    11.00000    0.01294    0.01550 =
         0.02968    0.00122    0.00477   -0.00186
PD11  5    0.376318    0.204574    0.117672    11.00000    0.01146    0.01050 =
         0.02262    0.00100    0.00211   -0.00002

C201  1    0.651279    0.689680    0.431270    11.00000    0.01897    0.01809 =
         0.02197    0.00220    0.00011   -0.00833
AFIX  13
H201  2    0.640458    0.600758    0.437934    11.00000   -1.20000
AFIX   0
C202  1    0.776443    0.696119    0.416378    11.00000    0.01679    0.02267 =
         0.02266    0.00499    0.00297    0.00828
AFIX  23
H20A  2    0.811835    0.781761    0.415635    11.00000   -1.20000
H20B  2    0.838163    0.634413    0.424413    11.00000   -1.20000
AFIX   0
C203  1    0.704797    0.654097    0.386757    11.00000    0.01882    0.00850 =
         0.03192    0.00017    0.00358   -0.00293
AFIX  13
H203  2    0.703632    0.560136    0.385421    11.00000   -1.20000
AFIX   0
C204  1    0.730743    0.710120    0.356614    11.00000    0.01206    0.01568 =
         0.02775   -0.00025    0.00318    0.00448
AFIX  23
H20C  2    0.675624    0.671676    0.340667    11.00000   -1.20000
H20D  2    0.816637    0.692057    0.352181    11.00000   -1.20000
AFIX   0
C205  1    0.617166    0.774365    0.456921    11.00000    0.02777    0.01661 =
         0.02091    0.00726    0.00137    0.00110
C206  1    0.707184    0.849656    0.472561    11.00000    0.03292    0.02263 =
         0.03004    0.00205    0.00287   -0.00356
AFIX  43
H206  2    0.786922    0.856214    0.465451    11.00000   -1.20000
AFIX   0
C207  1    0.678782    0.915763    0.498954    11.00000    0.06345    0.02837 =
         0.02322   -0.00151   -0.00112   -0.00363
AFIX  43
H207  2    0.740366    0.963955    0.509686    11.00000   -1.20000
AFIX   0
C208  1    0.560310    0.909746    0.509067    11.00000    0.07372    0.02754 =
         0.02274    0.00388    0.01574    0.00955
AFIX  43
H208  2    0.540597    0.955734    0.526275    11.00000   -1.20000
AFIX   0
C209  1    0.470294    0.834648    0.493448    11.00000    0.04012    0.04029 =
         0.02641    0.00350    0.01102    0.00288
AFIX  43
H209  2    0.390073    0.829417    0.500328    11.00000   -1.20000
AFIX   0
C210  1    0.498824    0.768299    0.468005    11.00000    0.02858    0.02526 =
         0.02459    0.00336    0.00127   -0.00065
AFIX  43
H210  2    0.437497    0.717816    0.457854    11.00000   -1.20000
AFIX   0
C211  1    0.470972    0.611479    0.395238    11.00000    0.01816    0.00979 =
         0.03230    0.00151    0.00643   -0.00274
AFIX  23
H21A  2    0.494573    0.529232    0.404289    11.00000   -1.20000
H21B  2    0.403102    0.645998    0.406341    11.00000   -1.20000
AFIX   0
C212  1    0.424847    0.590759    0.362682    11.00000    0.01354    0.02399 =
         0.02713    0.00148    0.00676    0.00427
C213  1    0.324034    0.660965    0.349777    11.00000    0.02740    0.01495 =
         0.03521    0.00123    0.00203    0.00390
AFIX  43
H213  2    0.289722    0.725908    0.361140    11.00000   -1.20000
AFIX   0
C214  1    0.273354    0.636647    0.320409    11.00000    0.04026    0.02485 =
         0.04116    0.00319   -0.01386   -0.01045
AFIX  43
H214  2    0.205665    0.684390    0.312211    11.00000   -1.20000
AFIX   0
C215  1    0.325106    0.539845    0.303354    11.00000    0.04750    0.03902 =
         0.03638   -0.00564   -0.00300   -0.02922
AFIX  43
H215  2    0.292325    0.522879    0.283582    11.00000   -1.20000
AFIX   0
C216  1    0.425328    0.468874    0.315828    11.00000    0.04675    0.02911 =
         0.03937   -0.01303    0.01122   -0.01072
AFIX  43
H216  2    0.461362    0.405882    0.304207    11.00000   -1.20000
AFIX   0
C217  1    0.471598    0.491082    0.345211    11.00000    0.02187    0.01412 =
         0.04548   -0.00476    0.00611   -0.00137
AFIX  43
H217  2    0.535355    0.438997    0.353766    11.00000   -1.20000
AFIX   0
C218  1    0.723364    0.909993    0.326572    11.00000    0.00981    0.03003 =
         0.02791    0.00435    0.00119   -0.00007
AFIX  23
H21C  2    0.810239    0.902386    0.321735    11.00000   -1.20000
H21D  2    0.704157    1.000861    0.327692    11.00000   -1.20000
AFIX   0
C219  1    0.642190    0.852115    0.300801    11.00000    0.02829    0.02106 =
         0.01801    0.00363    0.00561   -0.01052
C220  1    0.514675    0.880093    0.296819    11.00000    0.02447    0.03429 =
         0.02907   -0.00399   -0.00175    0.00846
AFIX  43
H220  2    0.478644    0.933401    0.310808    11.00000   -1.20000
AFIX   0
C221  1    0.440757    0.830804    0.272704    11.00000    0.02612    0.04299 =
         0.04311    0.00205   -0.00131    0.00578
AFIX  43
H221  2    0.356792    0.854126    0.269951    11.00000   -1.20000
AFIX   0
C222  1    0.492189    0.745720    0.252396    11.00000    0.04176    0.03729 =
         0.02989    0.00338   -0.00808   -0.00962
AFIX  43
H222  2    0.442359    0.709578    0.236437    11.00000   -1.20000
AFIX   0
C223  1    0.616107    0.716382    0.256258    11.00000    0.06283    0.04895 =
         0.02490   -0.01286    0.00584    0.00280
AFIX  43
H223  2    0.650968    0.660506    0.242628    11.00000   -1.20000
AFIX   0
C224  1    0.691693    0.768237    0.280167    11.00000    0.02892    0.05242 =
         0.02834   -0.00099    0.00717    0.00347
AFIX  43
H224  2    0.776201    0.746570    0.282368    11.00000   -1.20000
AFIX   0
N201  4    0.582609    0.702277    0.398985    11.00000    0.01195    0.01133 =
         0.02542   -0.00014    0.00377    0.00665
N202  4    0.710133    0.852106    0.357243    11.00000    0.01527    0.02121 =
         0.02358    0.00058   -0.00201    0.00215
H202  2    0.776235    0.865279    0.370480    11.00000   -1.20000
CL21  3    0.373709    0.914506    0.406854    11.00000    0.01465    0.01677 =
         0.02864    0.00235    0.00521    0.00309
CL22  3    0.531643    1.091953    0.362191    11.00000    0.01541    0.01516 =
         0.03107    0.00348    0.00037    0.00210
PD21  5    0.551529    0.883866    0.380858    11.00000    0.01255    0.01233 =
         0.02190    0.00071    0.00145    0.00020

C301  1    0.152886    0.268745    0.431655    11.00000    0.02041    0.01212 =
         0.02408    0.00042   -0.00075   -0.01200
AFIX  13
H301  2    0.145315    0.357051    0.439047    11.00000   -1.20000
AFIX   0
C302  1    0.278117    0.260000    0.416967    11.00000    0.01498    0.01844 =
         0.02924    0.00011    0.00285   -0.00719
AFIX  23
H30A  2    0.311354    0.173562    0.415844    11.00000   -1.20000
H30B  2    0.341245    0.319704    0.425257    11.00000   -1.20000
AFIX   0
C303  1    0.205692    0.306419    0.387277    11.00000    0.01342    0.01504 =
         0.02710    0.00149    0.00264   -0.00196
AFIX  13
H303  2    0.208089    0.400406    0.386217    11.00000   -1.20000
AFIX   0
C304  1    0.235584    0.250242    0.357035    11.00000    0.01206    0.01568 =
         0.02775   -0.00025    0.00318    0.00448
AFIX  23
H30C  2    0.184491    0.290693    0.340619    11.00000   -1.20000
H30D  2    0.323074    0.264802    0.353548    11.00000   -1.20000
AFIX   0
C305  1    0.120130    0.180855    0.457534    11.00000    0.02355    0.01014 =
         0.02243   -0.00219    0.00316   -0.00801
C306  1    0.210519    0.106629    0.473245    11.00000    0.03578    0.01797 =
         0.03370   -0.00021    0.00386    0.00198
AFIX  43
H306  2    0.290462    0.100572    0.466233    11.00000   -1.20000
AFIX   0
C307  1    0.181842    0.041019    0.499544    11.00000    0.06611    0.02443 =
         0.02363    0.00080   -0.00059    0.01554
AFIX  43
H307  2    0.243111   -0.007288    0.510356    11.00000   -1.20000
AFIX   0
C308  1    0.062014    0.047784    0.509576    11.00000    0.06565    0.02324 =
         0.02267   -0.00342    0.01399   -0.00880
AFIX  43
H308  2    0.042329    0.002642    0.526910    11.00000   -1.20000
AFIX   0
C309  1   -0.027899    0.121203    0.493926    11.00000    0.03797    0.03220 =
         0.02938   -0.00707    0.01121   -0.01319
AFIX  43
H309  2   -0.108503    0.124556    0.500631    11.00000   -1.20000
AFIX   0
C310  1    0.000220    0.190056    0.468343    11.00000    0.02917    0.02866 =
         0.02324   -0.00157    0.00298   -0.00215
AFIX  43
H310  2   -0.060152    0.242211    0.458362    11.00000   -1.20000
AFIX   0
C311  1   -0.025510    0.348932    0.396003    11.00000    0.01816    0.00979 =
         0.03230    0.00151    0.00643   -0.00274
AFIX  23
H31A  2   -0.003661    0.430750    0.405513    11.00000   -1.20000
H31B  2   -0.092733    0.311976    0.406925    11.00000   -1.20000
AFIX   0
C312  1   -0.073439    0.373070    0.363646    11.00000    0.01354    0.02399 =
         0.02713    0.00148    0.00676    0.00427
C313  1   -0.178351    0.310244    0.351056    11.00000    0.02861    0.02381 =
         0.03187    0.00310    0.00347    0.00939
AFIX  43
H313  2   -0.217674    0.249598    0.362690    11.00000   -1.20000
AFIX   0
C314  1   -0.225891    0.334959    0.321907    11.00000    0.03461    0.03548 =
         0.03645   -0.00221   -0.00641    0.00989
AFIX  43
H314  2   -0.293740    0.287886    0.313546    11.00000   -1.20000
AFIX   0
C315  1   -0.172915    0.430212    0.304820    11.00000    0.04728    0.04876 =
         0.02337    0.00724    0.00061    0.00929
AFIX  43
H315  2   -0.206844    0.449684    0.285282    11.00000   -1.20000
AFIX   0
C316  1   -0.069291    0.495770    0.317136    11.00000    0.03869    0.03817 =
         0.03274    0.00894    0.01290    0.00488
AFIX  43
H316  2   -0.031796    0.558312    0.305671    11.00000   -1.20000
AFIX   0
C317  1   -0.021279    0.468827    0.346351    11.00000    0.02870    0.02344 =
         0.03310    0.00879    0.00635    0.00553
AFIX  43
H317  2    0.047056    0.515316    0.354660    11.00000   -1.20000
AFIX   0
C318  1    0.224977    0.050859    0.327131    11.00000    0.01682    0.02332 =
         0.02512   -0.00472    0.00516   -0.00050
AFIX  23
H31C  2    0.205817   -0.040050    0.328139    11.00000   -1.20000
H31D  2    0.312098    0.058919    0.322536    11.00000   -1.20000
AFIX   0
C319  1    0.143788    0.110157    0.301350    11.00000    0.02672    0.02280 =
         0.01770   -0.00438    0.00550   -0.00359
C320  1    0.016199    0.093047    0.298752    11.00000    0.03514    0.05103 =
         0.02173    0.00745   -0.00027    0.00411
AFIX  43
H320  2   -0.022606    0.044776    0.313252    11.00000   -1.20000
AFIX   0
C321  1   -0.055496    0.148330    0.274253    11.00000    0.03695    0.04030 =
         0.03724   -0.00199   -0.01024    0.01124
AFIX  43
H321  2   -0.142134    0.138428    0.272767    11.00000   -1.20000
AFIX   0
C322  1    0.001305    0.216422    0.252645    11.00000    0.09110    0.03738 =
         0.02021   -0.00048   -0.01156    0.01555
AFIX  43
H322  2   -0.046686    0.251372    0.236215    11.00000   -1.20000
AFIX   0
C323  1    0.128116    0.234003    0.254827    11.00000    0.07915    0.03735 =
         0.02783    0.00456    0.00497   -0.01594
AFIX  43
H323  2    0.165992    0.281686    0.240070    11.00000   -1.20000
AFIX   0
C324  1    0.200423    0.180769    0.279044    11.00000    0.04832    0.04387 =
         0.02830   -0.00374    0.00932   -0.01997
AFIX  43
H324  2    0.286885    0.192173    0.280417    11.00000   -1.20000
AFIX   0
N301  4    0.084079    0.263438    0.399676    11.00000    0.01195    0.01133 =
         0.02542   -0.00014    0.00377    0.00665
N302  4    0.209065    0.109545    0.357741    11.00000    0.00934    0.01181 =
         0.02778    0.00332    0.00068   -0.00245
H302  2    0.258086    0.060444    0.368187    11.00000   -1.20000
CL31  3   -0.127760    0.046592    0.406791    11.00000    0.01600    0.02071 =
         0.02475   -0.00206    0.00622   -0.00158
CL32  3    0.029281   -0.130454    0.362088    11.00000    0.01922    0.01169 =
         0.02893   -0.00256    0.00121   -0.00024
PD31  5    0.051424    0.076558    0.381225    11.00000    0.01174    0.01157 =
         0.02136    0.00038    0.00135   -0.00046

C401  1    0.653078    0.269879    0.435974    11.00000    0.01992    0.01641 =
         0.02993    0.00294    0.00647    0.01131
C402  1    0.601054    0.143935    0.441386    11.00000    0.01958    0.03035 =
         0.03307   -0.00139    0.00321    0.00088
AFIX 137
H40A  2    0.667098    0.081302    0.442485    11.00000   -1.50000
H40B  2    0.540798    0.122435    0.424955    11.00000   -1.50000
H40C  2    0.560826    0.144693    0.460299    11.00000   -1.50000
AFIX   0
N401  4    0.694201    0.369210    0.431903    11.00000    0.03640    0.02388 =
         0.05730    0.00298    0.02699    0.00913

C501  1    0.151888    0.689482    0.436063    11.00000    0.02417    0.02407 =
         0.02691   -0.00086    0.00946   -0.00618
C502  1    0.101145    0.816041    0.441547    11.00000    0.03518    0.01931 =
         0.03019    0.00302    0.00556   -0.00447
AFIX 137
H50A  2    0.057764    0.814629    0.460004    11.00000   -1.50000
H50B  2    0.043842    0.839870    0.424700    11.00000   -1.50000
H50C  2    0.168262    0.877346    0.443566    11.00000   -1.50000
AFIX   0
N501  4    0.195506    0.591229    0.432694    11.00000    0.05059    0.02474 =
         0.05221    0.00142    0.02442   -0.00583

C601  1    0.567844    0.780196    0.068261    11.00000    0.02134    0.01707 =
         0.04055   -0.00441    0.00326    0.01377
C602  1    0.443964    0.741996    0.056102    11.00000    0.01831    0.01908 =
         0.03143   -0.00549    0.00318    0.00333
AFIX 137
H60A  2    0.449871    0.702547    0.036468    11.00000   -1.50000
H60B  2    0.390918    0.816306    0.054008    11.00000   -1.50000
H60C  2    0.409064    0.681836    0.069777    11.00000   -1.50000
AFIX   0
N601  4    0.665190    0.809410    0.077272    11.00000    0.01463    0.05350 =
         0.06335   -0.02615   -0.00372    0.00835

C701  1   -0.030844    0.279457    0.068668    11.00000    0.02319    0.01477 =
         0.03644   -0.00174   -0.00007   -0.01102
C702  1    0.084808    0.247023    0.055373    11.00000    0.01546    0.01623 =
         0.02878   -0.00427    0.00242   -0.00430
AFIX 137
H70A  2    0.066524    0.208912    0.035642    11.00000   -1.50000
H70B  2    0.131131    0.187161    0.068394    11.00000   -1.50000
H70C  2    0.133732    0.323414    0.053234    11.00000   -1.50000
AFIX   0
N701  4   -0.123865    0.304885    0.078720    11.00000    0.02063    0.05621 =
         0.05306   -0.02446    0.01161   -0.01545
HKLF 4

REM  2a
REM R1 =  0.0473 for   16784 Fo > 4sig(Fo)  and  0.0483 for all   17235 data
REM   1115 parameters refined using      3 restraints

END

WGHT      0.0000     50.9742

REM Highest difference peak  2.687,  deepest hole -1.276,  1-sigma level  0.136
Q1    1   0.0447  0.0781  0.3575  11.00000  0.05    2.69
Q2    1   0.3829  0.2044  0.1402  11.00000  0.05    2.55
Q3    1   0.0561  0.0779  0.4046  11.00000  0.05    2.49
Q4    1   0.1770  0.7061  0.0929  11.00000  0.05    2.43
Q5    1   0.1894  0.7114  0.1393  11.00000  0.05    2.32
;
_shelx_res_checksum               27863
_shelx_hkl_file
;
   0 -12   0 25245.3 1578.09  14
   0 -12  -1 16810.7 1282.96  14
   0 -12   1 17007.9 1314.07  14
   0 -12  -1 12919.3 921.944  27
   0 -12  -2 2310.09 502.899  14
   0 -12   2 3141.95 618.339  14
   0 -12  -2 1988.62 401.905  27
   0 -12   3 14608.7 1224.73  14
   0 -12  -3 12635.2 968.536  27
   0 -12  -3 15125.5 1183.46  14
   0 -12  -4 20311.4 1342.81  14
   0 -12  -4 19170.1 1227.81  27
   0 -12   4 23462.6 1551.67  14
   0 -12  -5 28995.3 1529.48  27
   0 -12   5 32867.8 1804.58  14
   0 -12  -5 32786.5 1660.22  14
   0 -12   6 4724.02 710.052  14
   0 -12  -6 4328.43 625.989  27
   0 -12  -6 4378.67 596.946  14
   0 -12   7 8415.46 924.548  14
   0 -12  -7 7852.07 816.998  27
   0 -12  -7 8062.94 780.207  14
   0 -12  -8 20740.8 1193.91  14
   0 -12   8 22844.0 1478.20  14
   0 -12   8 17846.0 949.658  31
   0 -12  -8 21014.3 1337.30  27
   0 -12   9 32690.2 1730.30  14
   0 -12  -9 29019.5 1566.36  27
   0 -12   9 27149.8 1199.65  31
   0 -12  -9 29923.7 1375.93  14
   0 -12 -10 1445.39 401.187  27
   0 -12  10 1873.94 477.773  14
   0 -12  10 1463.63 311.252  31
   0 -12 -10 1676.68 328.049  14
   0 -12 -11 5701.24 679.162  27
   0 -12  11 5879.80 729.438  14
   0 -12 -11 4652.28 479.538  14
   0 -12  11 5298.52 555.363  31
   0 -12  12 13450.5 873.104  31
   0 -12 -12 13597.7 1035.76  27
   0 -12  12 15166.0 1118.92  14
   0 -12  13 16214.8 1128.61  14
   0 -12  13 14474.5 907.792  31
   0 -12 -13 14991.1 1079.36  27
   0 -12  14 2762.36 463.093  14
   0 -12  14 2499.93 388.850  31
   0 -12 -14 2610.17 459.693  27
   0 -12  15 376.152 217.403  14
   0 -12  15 117.609 121.742  31
   0 -12 -15 255.265 228.295  27
   0 -12  16 5827.03 559.852  31
   0 -12  16 5229.30 587.998  14
   0 -12 -16 4829.07 566.002  27
   0 -12 -17 19414.5 1101.47  27
   0 -12  17 19113.0 988.248  31
   0 -12  17 20452.2 1110.58  14
   0 -12  18 9856.04 728.592  14
   0 -12 -18 9259.39 738.487  27
   0 -12  18 9257.51 666.438  31
   0 -12  19 230.403 94.8194  14
   0 -12  19 300.323 135.395  31
   0 -12 -19 277.132 174.588  27
   0 -12  20 3859.72 402.548  31
   0 -12 -20 2946.71 389.507  27
   0 -12  20 3191.56 398.595  17
   0 -12 -21 17687.8 874.383  27
   0 -12  21 16301.0 828.212  17
   0 -11   0 486.928 241.467  27
   0 -11   0 874.839 432.536  14
   0 -11  -1 7833.50 1028.02  14
   0 -11   1 7742.68 1079.66  14
   0 -11   1 6747.04 838.196  27
   0 -11  -1 6183.37 825.424  27
   0 -11  -2 16123.2 1463.10  14
   0 -11   2 15772.3 1229.19  27
   0 -11  -2 15042.1 1333.21  27
   0 -11   2 18497.1 1594.56  14
   0 -11  -3 12086.9 1274.23  14
   0 -11   3 8650.12 825.932  31
   0 -11  -3 11193.5 1156.63  27
   0 -11   3 12151.1 1302.95  14
   0 -11   4 700.430 253.450  31
   0 -11  -4 1439.80 498.324  14
   0 -11   4 1047.81 430.186  14
   0 -11  -4 1644.43 513.683  27
   0 -11   5 3533.95 578.658  31
   0 -11  -5 3144.96 639.611  14
   0 -11   5 4062.13 766.859  14
   0 -11  -5 4270.46 764.251  27
   0 -11   6 18054.3 1563.99  14
   0 -11  -6 16155.0 1445.25  27
   0 -11  -6 16727.9 1421.93  14
   0 -11   6 15092.2 1178.90  31
   0 -11  -7 14679.6 1322.44  14
   0 -11  -7 14173.4 1357.56  27
   0 -11   7 12367.3 1092.65  31
   0 -11   7 16219.3 1480.91  14
   0 -11   8 3380.45 704.895  14
   0 -11  -8 3075.69 676.772  27
   0 -11   8 2917.01 572.731  31
   0 -11  -8 3395.01 616.159  14
   0 -11   9 373.398 208.661  31
   0 -11   9 314.734 272.883  14
   0 -11  -9 333.254 209.519  14
   0 -11  -9 546.904 341.919  27
   0 -11 -10 7805.91 892.641  14
   0 -11  10 8640.30 942.134  31
   0 -11 -10 8966.16 1063.76  27
   0 -11  10 8876.32 1079.33  14
   0 -11 -11 10817.8 1168.94  27
   0 -11  11 9886.72 1111.89  14
   0 -11 -11 9899.27 994.126  14
   0 -11  11 9733.44 1014.69  31
   0 -11 -12 1303.74 447.554  27
   0 -11  12 1025.23 333.336  31
   0 -11  12 1258.60 410.363  14
   0 -11 -12 1040.61 327.700  14
   0 -11 -13 767.696 376.337  27
   0 -11 -13 1244.96 334.678  14
   0 -11  13 1133.52 390.485  31
   0 -11  13 1602.49 484.155  14
   0 -11  14 10104.5 1080.94  14
   0 -11 -14 8451.21 779.814   9
   0 -11 -14 10306.5 1114.24  27
   0 -11  14 8632.76 937.351  31
   0 -11 -14 9222.22 835.563  14
   0 -11 -15 13702.0 985.431   9
   0 -11  15 14234.5 1185.88  31
   0 -11  15 16251.8 1339.23  14
   0 -11 -15 14644.8 1297.77  27
   0 -11 -16 4168.42 552.766   9
   0 -11  16 4868.10 715.664  14
   0 -11  16 4531.66 683.668  31
   0 -11 -16 4321.46 718.620  27
   0 -11  17-170.150 197.995  31
   0 -11 -17-29.6661 124.472   9
   0 -11  17 535.353 282.984  14
   0 -11 -17 47.4162 243.023  27
   0 -11 -18 6856.27 823.115  27
   0 -11  18 6853.94 838.680  14
   0 -11 -18 5982.84 641.748   9
   0 -11  18 6554.60 785.290  31
   0 -11 -19 11944.7 885.573   9
   0 -11  19 13048.6 1083.79  31
   0 -11 -19 14302.6 1185.16  27
   0 -11  19 14059.4 1142.72  14
   0 -11  20 4890.89 652.353  31
   0 -11 -20 4042.96 630.377  27
   0 -11 -20 3671.54 491.029   9
   0 -11  20 4662.10 657.084  14
   0 -11  21-6.35770 180.079  14
   0 -11 -21 94.5530 166.412  27
   0 -11 -21 58.3669 134.703   9
   0 -11  21-44.6041 139.978  31
   0 -11  22 4671.07 608.315  31
   0 -11  22 5701.64 658.313  14
   0 -11 -22 3878.00 562.615  27
   0 -11 -22 4197.96 489.207   9
   0 -11 -23 5238.72 530.516   9
   0 -11  23 5825.29 620.482  14
   0 -11  23 5161.19 611.316  31
   0 -11 -23 5575.61 658.114  27
   0 -11  24 3904.61 522.078  31
   0 -11 -24 3991.10 528.661  27
   0 -11 -24 3613.90 429.086   9
   0 -11  24 3953.49 480.133  14
   0 -11 -25 289.934 81.0378   9
   0 -11  25 360.642 186.204  17
   0 -11  25 318.099 130.663  31
   0 -11  25 428.184 163.063  14
   0 -11 -25 232.003 149.850  27
   0 -11 -26 2617.48 373.725  27
   0 -11  26 3048.00 421.402  31
   0 -11  26 2530.24 397.067  17
   0 -11 -26 2247.75 307.084   9
   0 -11  27 3868.96 444.452  31
   0 -11  27 3284.88 423.375  17
   0 -11 -27 3942.07 434.873  27
   0 -11  28 3564.80 412.303  17
   0 -11  28 3599.87 403.560  31
   0 -11  29 909.641 195.024  31
   0 -11  29 750.273 181.277  17
   0 -10   0 85196.6 3639.97  14
   0 -10   0 86640.9 3432.51  27
   0 -10   1 49399.3 2770.64  14
   0 -10  -1 56483.1 2818.67  27
   0 -10  -1 54387.0 2922.34  14
   0 -10   1 47928.9 2498.10  27
   0 -10   1 44732.9 2139.15  31
   0 -10   2 2772.52 620.081  31
   0 -10  -2 5617.58 1017.74  27
   0 -10  -2 6805.82 1133.72  14
   0 -10   2 4339.85 944.917  14
   0 -10   2 3830.13 789.831  27
   0 -10   3 31061.4 1924.35  27
   0 -10   3 33379.1 2303.76  14
   0 -10  -3 29502.6 2135.46  14
   0 -10  -3 27978.2 2058.95  27
   0 -10   3 28202.6 1804.56  31
   0 -10   4 83045.4 3595.55  14
   0 -10  -4 83758.7 3582.38  27
   0 -10  -4 77435.9 3413.22  14
   0 -10   4 79773.7 2989.96  27
   0 -10   4 77455.5 3017.90  31
   0 -10  -5 55835.1 2962.46  27
   0 -10   5 47018.2 2396.79  31
   0 -10   5 51373.2 2844.12  14
   0 -10  -5 51439.5 2799.47  14
   0 -10  -6 9375.07 1234.55  14
   0 -10   6 5775.10 901.011  31
   0 -10   6 6140.73 1068.15  14
   0 -10  -6 8862.37 1259.87  27
   0 -10  -7 3696.64 782.795  14
   0 -10   7 3449.91 690.413  31
   0 -10  -7 2695.88 533.302   9
   0 -10  -7 2145.84 646.837  27
   0 -10   7 3974.31 852.089  14
   0 -10  -8 35321.6 1814.59   9
   0 -10  -8 39318.3 2329.09  14
   0 -10   8 41826.3 2538.16  14
   0 -10  -8 43237.5 2611.84  27
   0 -10   8 39627.6 2282.39  31
   0 -10   9 29576.4 2146.15  14
   0 -10   9 29990.3 2012.74  31
   0 -10  -9 28243.9 1951.96  14
   0 -10  -9 30530.2 1706.16   9
   0 -10  -9 31502.9 2243.18  27
   0 -10 -10 13202.0 1482.42  27
   0 -10  10 11860.7 1288.79  31
   0 -10  10 11146.5 1328.43  14
   0 -10 -10 10749.5 1211.87  14
   0 -10 -10 12367.1 1123.09   9
   0 -10  11 4758.28 854.831  31
   0 -10 -11 4430.56 902.407  27
   0 -10 -11 4255.74 761.722  14
   0 -10 -11 5492.85 789.394   9
   0 -10  11 6090.95 1036.75  14
   0 -10 -12 60257.1 2680.97  14
   0 -10  12 70267.1 3217.60  14
   0 -10 -12 63676.6 2548.29   9
   0 -10 -12 70947.8 3309.28  27
   0 -10  12 68314.8 3049.66  31
   0 -10  13 39469.4 2423.99  14
   0 -10  13 38465.4 2283.54  31
   0 -10 -13 39123.4 2471.78  27
   0 -10 -13 36055.7 2022.49  14
   0 -10 -13 36702.5 1955.84   9
   0 -10  14 9850.81 1194.69  31
   0 -10 -14 9831.31 1042.51  14
   0 -10 -14 11866.2 1371.76  27
   0 -10 -14 9390.60 1028.22   9
   0 -10  14 10003.1 1241.98  14
   0 -10 -15 1190.79 519.072  27
   0 -10 -15 511.887 274.082  14
   0 -10  15 556.182 385.734  14
   0 -10  15 885.776 417.617  31
   0 -10 -15 1795.90 545.279   9
   0 -10 -16 32963.5 1870.78   9
   0 -10  16 36774.0 2191.57  31
   0 -10 -16 39108.3 2373.39  27
   0 -10 -16 31460.7 1841.82  32
   0 -10 -16 30025.2 1671.44  14
   0 -10  16 37453.0 2289.58  14
   0 -10 -17 8571.44 943.253  32
   0 -10  17 8397.57 1034.58  14
   0 -10 -17 11297.8 1295.65  27
   0 -10 -17 10612.9 1081.61   9
   0 -10  17 10964.5 1201.77  31
   0 -10 -18 923.585 367.797   9
   0 -10  18 982.758 449.626  14
   0 -10 -18 817.665 325.636  32
   0 -10  18 1077.29 448.742  31
   0 -10 -18 97.9955 293.886  27
   0 -10  19 3067.60 681.584  31
   0 -10  19 3382.27 681.644  14
   0 -10 -19 3208.82 736.700  27
   0 -10 -19 1428.28 429.603  32
   0 -10 -19 2711.42 565.456   9
   0 -10 -20 28517.4 1745.71   9
   0 -10 -20 32371.3 2037.85  27
   0 -10  20 26390.6 1369.60  36
   0 -10 -20 28031.8 1760.54  32
   0 -10  20 29723.9 1895.92  31
   0 -10  20 33647.8 2006.78  14
   0 -10  21 25043.5 1332.04  36
   0 -10  21 30067.0 1864.64  14
   0 -10 -21 26170.7 1649.58   9
   0 -10  21 29011.5 1830.80  31
   0 -10 -21 23995.3 1612.42  32
   0 -10 -21 29668.7 1914.22  27
   0 -10 -22 18389.3 1370.24   9
   0 -10  22 18933.7 1456.52  31
   0 -10 -22 19484.8 1528.10  27
   0 -10  22 19405.5 1460.47  14
   0 -10 -22 17260.1 1355.10  32
   0 -10  22 16844.1 1084.21  36
   0 -10  23 385.647 258.882  14
   0 -10 -23 168.289 184.696   9
   0 -10 -23 180.614 224.987  27
   0 -10  23 418.930 227.263  36
   0 -10  23 268.598 196.118  31
   0 -10 -23 267.156 200.393  32
   0 -10 -24 3371.61 574.351   9
   0 -10  24 4319.58 649.649  14
   0 -10  24 3548.54 491.846  36
   0 -10  24 4546.12 703.031  31
   0 -10 -24 3508.15 587.883  32
   0 -10 -24 4076.05 647.566  27
   0 -10  25 22014.9 1390.46  14
   0 -10  25 18628.3 1090.79  36
   0 -10 -25 21937.6 1468.68  27
   0 -10  25 21210.2 1424.96  31
   0 -10 -25 19283.6 1310.33   9
   0 -10 -25 19337.1 1369.82  32
   0 -10  26 9924.97 778.957  36
   0 -10  26 9666.54 872.974  14
   0 -10 -26 9667.32 957.101  32
   0 -10 -26 10140.1 981.556  27
   0 -10  26 10966.0 1004.74  31
   0 -10 -26 10026.9 929.827   9
   0 -10 -27 1427.95 375.535   9
   0 -10 -27 621.584 168.846  27
   0 -10  27 996.555 248.676  14
   0 -10  27 705.418 284.543  31
   0 -10  27 861.440 235.690  36
   0 -10 -27 855.877 251.573  32
   0 -10  28 1512.66 286.364  36
   0 -10 -28 1937.86 416.275   9
   0 -10  28 1545.47 307.176  14
   0 -10  28 1696.13 383.807  31
   0 -10  28 1742.48 437.719  17
   0 -10 -28 1893.73 400.453  27
   0 -10 -28 1541.74 379.765  32
   0 -10 -29 18826.1 1136.62  27
   0 -10  29 16541.8 916.091  36
   0 -10 -29 17520.0 1174.47  32
   0 -10  29 19438.0 1258.33  17
   0 -10  29 19512.1 1202.53  31
   0 -10 -29 17963.3 1113.31   9
   0 -10 -30 5751.19 587.206  27
   0 -10  30 6518.83 706.701  17
   0 -10  30 6261.86 546.687  36
   0 -10 -30 5257.78 595.397   9
   0 -10 -30 5287.49 619.362  32
   0 -10  30 6008.99 634.580  31
   0 -10  31 2695.10 426.377  17
   0 -10 -31 2505.06 362.464  27
   0 -10  31 2364.18 394.967  31
   0 -10  31 2232.42 307.649  36
   0 -10 -31 2327.41 370.317   9
   0 -10 -31 2733.14 426.096  32
   0 -10 -32 503.979 171.349   9
   0 -10 -32 205.366 184.279  32
   0 -10  32 492.899 149.390  36
   0 -10  32 641.277 215.629  17
   0 -10  32 758.099 220.469  31
   0 -10  33 10702.5 692.184  31
   0 -10  33 9715.71 574.897  36
   0 -10 -33 9734.82 658.024   9
   0 -10  33 10316.3 723.159  17
   0 -10 -33 9996.34 735.055  32
   0 -10 -34 8550.10 630.945  32
   0 -10 -34 8232.19 559.230   9
   0 -10  34 9585.57 632.311  17
   0  -9   0 157.171 233.916  27
   0  -9   0 5.66390 206.716  31
   0  -9   0 1018.50 383.466  25
   0  -9   0 475.585 342.238  14
   0  -9  -1 5461.67 902.091  27
   0  -9   1 5930.55 870.016  31
   0  -9  -1 4374.31 862.609  14
   0  -9  -1 5085.56 768.868  25
   0  -9   1 6204.59 943.428  27
   0  -9   1 5712.90 965.765  14
   0  -9   1 5783.00 815.313  25
   0  -9  -2 6429.17 1020.66  27
   0  -9  -2 5742.63 759.850  25
   0  -9   2 6011.99 853.238  31
   0  -9   2 5853.14 772.638  25
   0  -9   2 6251.54 907.335  27
   0  -9   2 5547.85 948.543  14
   0  -9   3 1391.91 481.971  25
   0  -9  -3 1231.31 503.100  27
   0  -9   3 687.840 391.543  14
   0  -9   3 814.213 329.628  27
   0  -9   3 634.063 365.591  31
   0  -9  -3 857.070 362.564  25
   0  -9  -4 4706.62 684.078   9
   0  -9   4 5360.12 858.227  31
   0  -9   4 6155.83 862.792  25
   0  -9   4 5348.52 919.694  14
   0  -9  -4 4755.24 877.352  27
   0  -9  -4 4765.92 704.756  25
   0  -9   4 4556.48 765.268  27
   0  -9   5 16110.0 1307.38  25
   0  -9  -5 17034.6 1353.74  25
   0  -9  -5 14896.7 1563.79  27
   0  -9   5 14805.2 1527.24  14
   0  -9   5 15732.5 1348.32  27
   0  -9  -5 14145.2 1161.64   9
   0  -9   5 15975.7 1465.27  31
   0  -9   6 10622.8 1305.47  14
   0  -9  -6 12910.8 1474.85  27
   0  -9   6 10512.5 1218.46  31
   0  -9  -6 11662.8 1109.65  25
   0  -9  -6 11461.7 1061.93   9
   0  -9   6 11672.7 1101.98  25
   0  -9   7 3555.83 641.317  25
   0  -9  -7 2805.34 614.666   9
   0  -9   7 2286.07 624.215  14
   0  -9   7 3033.66 691.861  31
   0  -9  -7 3228.01 811.803  27
   0  -9  -7 2593.79 525.058  25
   0  -9  -8 3404.74 793.411  27
   0  -9   8 3576.65 790.606  14
   0  -9  -8 3841.36 686.097  25
   0  -9   8 3813.60 661.549  25
   0  -9  -8 3978.18 676.187   9
   0  -9   8 3463.33 756.041  31
   0  -9  -9 23325.4 1574.05   9
   0  -9  -9 25407.5 2052.97  27
   0  -9   9 23990.6 1888.66  31
   0  -9   9 22710.1 1882.55  14
   0  -9 -10 36923.2 2024.32   9
   0  -9  10 37460.8 2428.40  14
   0  -9  10 37839.1 2365.68  31
   0  -9 -10 40076.6 2592.33  27
   0  -9 -11 27014.9 2137.63  27
   0  -9 -11 24771.9 1691.87   9
   0  -9 -11 25724.1 1898.04  29
   0  -9  11 23344.5 1893.79  14
   0  -9  11 24998.1 1937.28  31
   0  -9  12 1243.09 498.625  14
   0  -9  12 1763.41 556.021  31
   0  -9 -12 1609.41 680.399  27
   0  -9 -12 2604.74 642.179   9
   0  -9 -12 2095.74 653.440  29
   0  -9 -12 2338.09 533.745  32
   0  -9  13 8777.34 1158.57  14
   0  -9 -13 7018.94 1079.05  27
   0  -9  13 8587.83 1148.13  31
   0  -9 -13 6841.65 1013.48  29
   0  -9 -13 6766.85 899.427   9
   0  -9 -13 6694.38 962.282  32
   0  -9  14 21991.5 1821.86  14
   0  -9 -14 19668.1 1607.75  32
   0  -9 -14 24184.2 1991.32  27
   0  -9 -14 20511.1 1753.50  29
   0  -9 -14 22036.2 1636.61   9
   0  -9  14 24140.0 1907.34  31
   0  -9 -15 14068.8 1526.81  27
   0  -9  15 11298.6 1294.14  14
   0  -9 -15 12168.7 1288.83  32
   0  -9  15 14261.1 1455.76  31
   0  -9 -15 11595.0 1326.62  29
   0  -9 -15 11454.4 1220.54   9
   0  -9  16 684.064 363.162  14
   0  -9 -16 672.650 400.160  32
   0  -9 -16 614.240 402.523  29
   0  -9 -16 621.096 393.413  27
   0  -9 -16 645.338 340.993   9
   0  -9  16 389.026 211.531  31
   0  -9 -17 2675.66 673.261  27
   0  -9 -17 2210.25 601.630  32
   0  -9 -17 2588.33 657.607  29
   0  -9  17 3040.46 702.488  14
   0  -9 -17 2232.18 596.031   9
   0  -9  17 2199.95 567.753  31
   0  -9 -18 8238.96 1152.51  27
   0  -9  18 7366.72 1019.96  31
   0  -9 -18 6484.85 999.587  29
   0  -9  18 6906.60 1018.77  14
   0  -9 -18 6287.95 937.855  32
   0  -9 -19 4263.44 802.866  27
   0  -9 -19 3969.34 791.996  32
   0  -9 -19 4147.92 862.591  29
   0  -9  19 4630.35 840.885  31
   0  -9  19 4779.26 843.264  14
   0  -9  20 1208.62 510.000  14
   0  -9  20 522.288 225.087  31
   0  -9 -20 1336.73 469.349  27
   0  -9 -20 890.020 397.677  32
   0  -9 -20 529.508 296.649  29
   0  -9 -21-29.2168 295.517  27
   0  -9 -21 212.454 255.346  32
   0  -9  21 224.629 307.962  14
   0  -9  21-231.583 292.296  31
   0  -9 -21 480.583 350.162  29
   0  -9 -22 4360.53 791.153  27
   0  -9  22 4807.07 775.186  31
   0  -9 -22 4372.83 790.139  32
   0  -9 -22 3969.34 780.758  29
   0  -9  22 4410.06 783.685  14
   0  -9 -23 16236.8 1568.04  29
   0  -9  23 14041.5 1182.73  36
   0  -9 -23 13976.1 1398.00  32
   0  -9  23 17387.3 1484.06  14
   0  -9  23 14254.8 1357.50  31
   0  -9 -23 16677.5 1515.17  27
   0  -9 -24 7466.66 1042.26  32
   0  -9  24 6549.05 799.612  36
   0  -9 -24 8250.16 1038.47  27
   0  -9  24 5665.01 806.929  14
   0  -9 -24 8228.61 1106.82  29
   0  -9  24 7266.87 939.155  31
   0  -9 -25 200.007 200.894  27
   0  -9 -25-147.092 355.097  32
   0  -9 -25 71.5161 197.262  29
   0  -9  25 142.022 217.541  14
   0  -9  25 175.907 210.515  36
   0  -9  25 144.935 243.136  31
   0  -9 -26 901.389 378.533  32
   0  -9 -26 782.997 363.033  27
   0  -9 -26 207.082 252.500  29
   0  -9  26 524.353 272.416  14
   0  -9  26 556.824 279.816  36
   0  -9  26 784.569 324.945  31
   0  -9  27 7346.43 920.677  31
   0  -9  27 6883.77 814.791  14
   0  -9 -27 7619.35 935.641  27
   0  -9  27 6170.66 756.444  36
   0  -9 -27 7463.16 1006.34  29
   0  -9 -27 7006.37 939.989  32
   0  -9 -28 8425.78 950.558  27
   0  -9  28 9229.20 995.603  31
   0  -9  28 7889.76 833.245  36
   0  -9  28 8095.88 846.041  14
   0  -9 -28 7636.03 970.868  32
   0  -9 -28 8107.63 1059.65  29
   0  -9 -29 2737.98 600.974  29
   0  -9 -29 3488.84 599.683  27
   0  -9 -29 3101.51 625.095  32
   0  -9  29 3329.26 594.651  31
   0  -9  29 3483.03 522.819  14
   0  -9  29 3469.15 554.648  36
   0  -9  30 990.804 294.942  31
   0  -9  30 792.481 327.845  17
   0  -9 -30 1039.05 386.299  32
   0  -9 -30 277.470 145.790  27
   0  -9 -30 899.492 366.898  29
   0  -9  30 1134.08 330.913  36
   0  -9  31 638.539 233.241  17
   0  -9 -31 652.434 221.707  27
   0  -9 -31 1633.68 438.349  29
   0  -9  31 977.805 289.527  31
   0  -9 -31 1555.07 406.676  32
   0  -9  31 1241.99 329.981  36
   0  -9 -32 3845.35 622.580  32
   0  -9 -32 3976.43 648.616  29
   0  -9  32 4140.98 549.094  36
   0  -9 -32 3297.75 486.508  27
   0  -9  32 3892.03 606.407  17
   0  -9  32 4450.31 612.210  31
   0  -9 -33 3445.75 569.692  32
   0  -9 -33 3786.96 469.580  27
   0  -9  33 3811.50 504.657  36
   0  -9 -33 3207.71 552.196  29
   0  -9  33 3777.84 557.792  17
   0  -9  33 3735.26 524.313  31
   0  -9  34 2193.87 400.339  31
   0  -9 -34 2887.37 468.103   9
   0  -9  34 2837.67 420.178  36
   0  -9 -34 2283.87 434.663  29
   0  -9 -34 2855.44 501.825  32
   0  -9  34 2986.59 484.441  17
   0  -9  35 314.293 157.163  31
   0  -9 -35 87.7256 166.214  32
   0  -9  35 239.240 163.594  17
   0  -9 -35 161.960 150.581  29
   0  -9  35 304.539 141.078  36
   0  -9 -35 169.964 117.719   9
   0  -9  36 2496.11 362.003  36
   0  -9 -36 2077.33 305.173  20
   0  -9  36 2759.03 409.695  17
   0  -9 -36 2376.68 387.923   9
   0  -9 -36 2586.32 447.980  32
   0  -9  36 2407.45 333.762  31
   0  -9  37 3288.49 349.661  31
   0  -9  37 2354.38 340.982  36
   0  -9  37 3475.45 420.558  17
   0  -9 -37 2776.30 393.437   9
   0  -9 -37 2108.09 281.911  20
   0  -9 -37 2423.19 399.721  32
   0  -9 -38 1407.18 257.854   9
   0  -9 -38 1014.18 245.976  32
   0  -9  38 1442.81 262.607  36
   0  -9  38 1187.84 216.434  17
   0  -9 -39 553.309 171.839  32
   0  -9  39 1055.51 192.851  36
   0  -9 -39 932.108 206.885   9
   0  -8   0 30779.5 2010.67  27
   0  -8   0 30081.8 1707.65  25
   0  -8   0 29029.1 1580.80   6
   0  -8   1 11079.7 1205.10  27
   0  -8  -1 12599.9 1343.78  27
   0  -8   1 9323.62 988.623   6
   0  -8  -1 11584.9 1056.44  25
   0  -8   1 10989.0 1039.66  25
   0  -8   2 6424.70 942.102  27
   0  -8  -2 6836.13 789.859   9
   0  -8   2 9323.41 990.485  25
   0  -8  -2 6480.38 987.633  27
   0  -8   2 6950.67 788.323   6
   0  -8  -2 7107.17 882.187  25
   0  -8  -3 23644.7 1433.42   9
   0  -8  -3 26544.2 1964.39  27
   0  -8   3 26272.6 1786.99  27
   0  -8   3 28105.4 1687.22  25
   0  -8  -3 26430.1 1646.48  25
   0  -8   4 39645.2 2119.69  27
   0  -8  -4 41453.3 2003.94  25
   0  -8  -4 46172.2 2596.56  27
   0  -8  -4 40796.0 1901.84   9
   0  -8   4 41144.3 2004.30  25
   0  -8   5 10841.9 1223.12  14
   0  -8  -5 13518.2 1446.95  27
   0  -8  -5 14923.0 1201.81  25
   0  -8   5 12369.9 1104.93  25
   0  -8  -5 15078.4 1311.27  29
   0  -8  -5 16011.9 1228.72   9
   0  -8   5 11486.9 1121.39  27
   0  -8   6 5252.48 878.941  14
   0  -8  -6 5513.38 735.748   9
   0  -8   6 6587.09 947.239  25
   0  -8  -6 5715.88 772.442  25
   0  -8  -6 5779.78 974.863  27
   0  -8  -6 5948.13 833.580  29
   0  -8  -7 21648.1 1459.28   9
   0  -8   7 25599.4 1621.53  25
   0  -8  -7 23141.2 1889.06  27
   0  -8   7 20294.4 1689.89  14
   0  -8  -7 23204.3 1525.80  25
   0  -8  -7 21492.3 1599.31  29
   0  -8  -8 57743.6 2405.58   9
   0  -8   8 57964.7 2389.73  25
   0  -8   8 55196.4 2753.07  14
   0  -8  -8 59692.8 2445.34  25
   0  -8  -8 62704.7 3112.37  27
   0  -8  -8 56291.0 2581.88  29
   0  -8  -9 32042.3 1824.41  25
   0  -8   9 29544.8 2009.17  14
   0  -8  -9 29303.8 1910.15  29
   0  -8   9 32709.6 1807.05  25
   0  -8  -9 34343.9 2325.86  27
   0  -8  -9 31477.0 1818.41   9
   0  -8 -10 6981.96 967.156  29
   0  -8  10 6916.70 884.644  25
   0  -8 -10 7357.32 1118.44  27
   0  -8  10 5512.50 911.442  14
   0  -8 -10 6404.35 876.293  32
   0  -8 -10 8243.52 942.758  25
   0  -8  11 18515.0 1395.00  25
   0  -8 -11 18827.4 1730.87  27
   0  -8 -11 16604.4 1457.18  32
   0  -8 -11 17654.3 1539.52  29
   0  -8  11 17069.7 1589.09  14
   0  -8  12 80574.0 3348.44  14
   0  -8 -12 89390.6 3776.96  27
   0  -8 -12 82869.5 3253.94  32
   0  -8 -12 81135.4 3302.98  29
   0  -8  12 79538.5 2860.05  25
   0  -8  12 84493.6 3481.11  31
   0  -8  13 58393.4 2869.95  14
   0  -8 -13 58420.8 2801.59  32
   0  -8  13 57477.2 2437.79  25
   0  -8 -13 54840.3 2801.34  29
   0  -8 -13 63997.6 3190.06  27
   0  -8  13 57433.8 2890.24  31
   0  -8  14 10976.4 1244.74  14
   0  -8  14 10403.6 1060.92  25
   0  -8 -14 11323.2 1300.98  32
   0  -8 -14 10432.3 1281.59  11
   0  -8 -14 12999.1 1463.51  27
   0  -8 -14 11809.6 1351.26  29
   0  -8  14 11165.4 1294.71  31
   0  -8  15 24733.6 1618.82  25
   0  -8 -15 27979.9 2123.83  27
   0  -8 -15 25214.1 1895.45  32
   0  -8 -15 23514.5 1851.68  11
   0  -8  15 26000.0 1947.60  14
   0  -8  15 27575.5 2002.48  31
   0  -8 -15 26022.9 1970.94  29
   0  -8  16 39913.5 2058.04  25
   0  -8  16 43799.5 2538.88  31
   0  -8 -16 43689.6 2571.81  29
   0  -8 -16 40359.8 2444.94  11
   0  -8 -16 45333.5 2698.59  27
   0  -8  16 43623.2 2488.69  14
   0  -8 -16 41926.0 2478.77  32
   0  -8  17 25608.4 1943.03  31
   0  -8 -17 23102.1 1895.42  11
   0  -8 -17 23756.3 1885.80  32
   0  -8  17 24506.5 1622.83  25
   0  -8  17 25482.9 1911.44  14
   0  -8 -17 27034.3 2093.68  27
   0  -8 -17 24533.0 1984.20  29
   0  -8 -18 2282.03 674.049  29
   0  -8  18 1666.77 436.798  25
   0  -8 -18 1645.41 518.760  32
   0  -8 -18 2372.42 640.323  11
   0  -8 -18 2364.49 614.130  27
   0  -8  18 2089.14 596.086  31
   0  -8  18 2028.93 598.295  14
   0  -8  19 22283.6 1556.47  25
   0  -8 -19 24048.8 1969.95  29
   0  -8 -19 23922.9 1957.87  27
   0  -8 -19 22149.6 1896.49  11
   0  -8 -19 22039.9 1847.80  32
   0  -8  19 25172.3 1881.19  14
   0  -8  19 24530.8 1888.26  31
   0  -8 -20 10377.7 1290.90  27
   0  -8  20 9435.33 1159.78  14
   0  -8 -20 9208.01 1273.02  29
   0  -8 -20 8704.34 1174.54  32
   0  -8 -20 9537.67 1288.63  11
   0  -8  20 9392.92 1178.12  31
   0  -8 -21 18019.5 1786.94  11
   0  -8 -21 20531.8 1814.40  29
   0  -8 -21 21896.7 1838.94  27
   0  -8  21 21613.4 1731.46  14
   0  -8  21 19193.5 1661.81  31
   0  -8 -21 21304.9 1818.54  32
   0  -8  22 29339.9 2070.62  31
   0  -8 -22 29454.2 2171.96  29
   0  -8  22 32188.4 2084.62  14
   0  -8 -22 28724.9 2102.06  27
   0  -8 -22 26570.4 2085.01  11
   0  -8 -22 30039.2 2180.16  32
   0  -8  23 3678.40 703.781  14
   0  -8 -23 3165.86 758.281  32
   0  -8 -23 3085.32 712.191  27
   0  -8 -23 3495.62 813.004  11
   0  -8 -23 3926.28 856.756  29
   0  -8  23 3146.18 641.648  31
   0  -8 -24 5587.65 950.847  32
   0  -8 -24 6465.60 965.446  27
   0  -8 -24 6401.67 1001.68  29
   0  -8  24 6051.82 877.545  14
   0  -8  24 6752.32 976.468  31
   0  -8 -24 5819.23 1005.97  11
   0  -8 -25 17233.6 1639.83  29
   0  -8 -25 15874.5 1568.08  32
   0  -8  25 16943.4 1538.02  31
   0  -8 -25 16968.9 1668.77  11
   0  -8 -25 17450.4 1576.27  27
   0  -8  25 19523.8 1557.62  14
   0  -8 -26 19210.4 1750.80  29
   0  -8  26 19075.6 1587.01  31
   0  -8 -26 21459.0 1707.00  27
   0  -8 -26 17180.8 1624.68  32
   0  -8 -26 17825.2 1715.95  11
   0  -8  26 21928.5 1623.43  14
   0  -8 -27 3354.20 764.549  11
   0  -8  27 4050.41 701.850  14
   0  -8  27 2620.25 560.268  36
   0  -8 -27 2841.39 706.186  29
   0  -8 -27 2878.38 614.780  27
   0  -8 -27 2574.68 636.351  32
   0  -8  27 3290.28 661.652  31
   0  -8 -28 2036.76 575.315  11
   0  -8  28 2368.31 525.732  36
   0  -8  28 2987.81 612.944  14
   0  -8 -28 2538.56 575.574  27
   0  -8 -28 2573.46 639.583  29
   0  -8 -28 2086.48 613.321  32
   0  -8  28 2293.09 535.157  31
   0  -8 -29 8433.45 1098.90  32
   0  -8 -29 7948.32 1118.38  11
   0  -8  29 7627.41 970.907  31
   0  -8  29 8173.37 970.938  36
   0  -8 -29 9749.09 1195.66  29
   0  -8 -29 8300.29 993.530  27
   0  -8  30 6947.42 859.465  36
   0  -8 -30 7949.90 1060.70  32
   0  -8 -30 7493.92 1057.09  11
   0  -8 -30 8992.66 1138.44  29
   0  -8  30 8351.57 988.376  31
   0  -8 -30 8351.97 955.236  27
   0  -8  31 6830.20 918.202  17
   0  -8 -31 6319.88 812.873  27
   0  -8  31 7010.24 881.222  31
   0  -8 -31 5433.89 850.339  32
   0  -8 -31 5974.79 917.921  11
   0  -8 -31 5264.09 818.941  29
   0  -8  31 7342.98 855.081  36
   0  -8  32 3973.99 630.033  31
   0  -8 -32 3876.34 584.511  27
   0  -8 -32 3962.22 742.176  11
   0  -8 -32 5343.31 848.293  29
   0  -8  32 3714.49 684.515  17
   0  -8  32 5213.14 729.639  36
   0  -8 -32 4348.70 779.458  32
   0  -8  33 2191.30 481.839  31
   0  -8 -33 2223.66 440.272  27
   0  -8  33 2338.29 491.375  36
   0  -8 -33 2576.11 585.523  29
   0  -8 -33 2393.96 560.224  32
   0  -8 -33 1944.36 510.166  11
   0  -8  33 2834.21 580.146  17
   0  -8  34 3501.70 555.030  31
   0  -8 -34 3695.40 675.664  32
   0  -8  34 3349.71 584.265  17
   0  -8 -34 3345.78 656.281  29
   0  -8  34 2943.50 530.427  36
   0  -8 -34 2940.37 581.083  11
   0  -8 -35 2264.71 518.539  11
   0  -8 -35 2823.31 595.670  32
   0  -8  35 2188.35 437.777  36
   0  -8 -35 2662.27 549.875  29
   0  -8  35 1834.08 365.812  31
   0  -8  35 2954.45 534.403  17
   0  -8 -36 3378.04 574.059  29
   0  -8  36 3403.62 492.264  31
   0  -8 -36 3332.51 600.806  11
   0  -8 -36 4573.36 713.472  32
   0  -8  36 3764.86 567.834  36
   0  -8  36 3845.11 582.124  17
   0  -8 -37 3694.74 589.113  29
   0  -8 -37 3936.84 609.014  11
   0  -8 -37 4196.71 660.690  32
   0  -8  37 3902.62 481.058  31
   0  -8  37 3797.72 531.883  36
   0  -8  37 3942.37 551.904  17
   0  -8 -38 2716.38 447.940  11
   0  -8 -38 2640.21 473.940  29
   0  -8  38 2795.83 383.398  31
   0  -8  38 3289.18 488.934  17
   0  -8  38 2971.77 456.618  36
   0  -8 -38 3269.03 543.560  32
   0  -8 -39 1882.34 384.073  29
   0  -8 -39 1822.83 382.996  11
   0  -8  39 2310.44 375.774  17
   0  -8  39 1942.25 352.876  36
   0  -8 -39 2192.60 447.268  32
   0  -8 -40 1327.66 331.187  29
   0  -8  40 1351.62 287.780  36
   0  -8 -40 1299.68 313.192  32
   0  -8  40 950.826 211.800  17
   0  -8 -40 623.425 207.185  11
   0  -8 -41 654.779 226.458  32
   0  -8  41 921.930 209.636  17
   0  -8 -41 870.420 250.511  29
   0  -8  41 868.871 229.237  36
   0  -8 -42 2621.74 354.648   9
   0  -8  42 3155.37 364.900  36
   0  -8 -42 3203.63 407.299  32
   0  -8  43 3979.35 372.943  36
   0  -8 -43 3069.96 337.275   9
   0  -7   0 417.777 299.864   6
   0  -7   0 472.361 316.287  25
   0  -7   1 7021.93 723.180   6
   0  -7  -1 5666.18 675.159   6
   0  -7   1 7268.59 793.561  25
   0  -7  -1 6381.04 663.436   1
   0  -7  -1 8037.21 820.845  25
   0  -7  -2 7944.60 732.197   1
   0  -7   2 8328.72 848.620  25
   0  -7   2 7201.03 740.414   6
   0  -7  -2 8413.10 829.984  25
   0  -7  -2 7648.90 774.196   6
   0  -7   3 4529.41 604.264   6
   0  -7  -3 5398.38 516.813  23
   0  -7   3 4624.85 619.017  25
   0  -7  -3 5814.30 693.801   6
   0  -7  -3 5496.90 615.211   1
   0  -7  -3 5582.83 678.969  25
   0  -7  -4 540.119 271.853  25
   0  -7   4 891.830 367.318  25
   0  -7   4 471.669 241.168   6
   0  -7  -4 632.681 283.153   1
   0  -7  -5 4589.42 578.770   1
   0  -7   5 5660.90 727.647  25
   0  -7   5 3958.02 551.345   6
   0  -7  -5 5152.12 657.956  25
   0  -7   6 9325.39 897.467  25
   0  -7  -6 9425.04 897.096  25
   0  -7  -6 8141.72 764.190   1
   0  -7   6 6900.71 704.072   6
   0  -7   7 6452.15 697.723   6
   0  -7   7 8362.34 871.264  25
   0  -7  -7 8810.92 1073.44  27
   0  -7  -7 8497.05 859.862  25
   0  -7  -7 8507.63 810.491   1
   0  -7   8 3411.13 530.996  25
   0  -7   8 2757.60 446.004   6
   0  -7  -8 3817.21 594.082  25
   0  -7  -8 3216.90 511.100   1
   0  -7  -8 3455.02 696.424  27
   0  -7   9 212.503 262.746  14
   0  -7  -9-128.431 201.775  25
   0  -7  -9 93.4994 259.558  27
   0  -7   9-23.2537 133.990   6
   0  -7   9 9.36156 114.334  25
   0  -7  -9 330.224 187.086  29
   0  -7  -9 316.532 196.736   1
   0  -7  10 905.039 297.417   6
   0  -7 -10 1630.52 444.314  29
   0  -7 -10 1431.18 385.401   1
   0  -7  10 1430.92 386.183  14
   0  -7 -10 1309.31 395.703  11
   0  -7 -10 1980.39 544.595  27
   0  -7 -10 1311.67 378.284  25
   0  -7  10 1581.60 456.902  25
   0  -7 -11 10801.0 1006.82  25
   0  -7 -11 10614.8 1103.94  32
   0  -7 -11 10903.6 1115.48  29
   0  -7 -11 9780.39 1051.78  11
   0  -7  11 10388.7 1102.44  14
   0  -7 -11 9784.58 925.454   1
   0  -7  11 10898.6 997.915  25
   0  -7 -11 10815.2 1232.05  27
   0  -7 -12 11249.2 1174.27  32
   0  -7 -12 11708.5 1178.98  29
   0  -7  12 11321.9 1177.94  14
   0  -7 -12 12193.7 1043.88   1
   0  -7 -12 11414.8 1136.21  11
   0  -7  12 11341.3 1011.74  25
   0  -7 -12 13557.2 1363.66  27
   0  -7 -13 4291.08 624.232   1
   0  -7  13 4930.83 674.936  25
   0  -7 -13 5439.98 886.126  27
   0  -7  13 4710.20 748.450  14
   0  -7 -13 4999.93 791.706  32
   0  -7 -13 5819.75 852.885  11
   0  -7 -13 5506.62 810.465  29
   0  -7 -14-2.28516 367.814  27
   0  -7 -14-187.812 254.382  29
   0  -7 -14-8.77322 197.584  32
   0  -7 -14 412.573 380.680  11
   0  -7 -14 668.010 286.938   1
   0  -7  14 238.138 255.603  25
   0  -7  14 414.702 271.505  14
   0  -7  15 14298.2 1330.84  14
   0  -7 -15 16159.2 1531.95  27
   0  -7 -15 15369.0 1217.80   1
   0  -7 -15 15297.2 1414.78  11
   0  -7  15 14131.6 1157.57  25
   0  -7 -15 16131.0 1457.32  29
   0  -7 -15 16085.7 1473.55  32
   0  -7 -16 26385.3 1942.57  27
   0  -7 -16 24535.8 1837.40  29
   0  -7  16 23372.7 1502.79  25
   0  -7  16 23281.3 1688.21  14
   0  -7 -16 24968.3 1849.69  11
   0  -7 -16 22360.0 1486.13   1
   0  -7 -16 24684.0 1847.41  32
   0  -7 -17 6641.67 996.932  27
   0  -7 -17 7183.40 862.146   1
   0  -7 -17 6428.49 961.323  32
   0  -7  17 7277.15 989.279  31
   0  -7 -17 6650.87 970.085  11
   0  -7  17 6430.81 802.771  25
   0  -7 -17 5995.09 914.267  29
   0  -7  17 6276.76 886.319  14
   0  -7 -18 182.919 184.806  29
   0  -7 -18 383.472 370.577  32
   0  -7  18-23.0777 225.107  31
   0  -7  18-132.725 172.992  25
   0  -7 -18-138.546 282.171  27
   0  -7  18-217.678 270.571  14
   0  -7 -18 360.234 241.593  11
   0  -7 -19 1534.56 548.480  29
   0  -7 -19 1635.29 496.129  11
   0  -7 -19 1967.06 561.499  32
   0  -7  19 1051.62 330.363  14
   0  -7  19 1102.60 328.530  25
   0  -7  19 1933.01 515.438  31
   0  -7 -19 1311.63 470.311  27
   0  -7 -20 172.891 283.736  27
   0  -7 -20 1420.69 561.879  11
   0  -7  20 253.036 107.106  25
   0  -7  20 287.395 289.051  14
   0  -7  20 614.965 419.276  31
   0  -7 -20 740.300 401.092  29
   0  -7 -20 417.388 297.300  32
   0  -7 -21 4063.25 813.278  32
   0  -7  21 3172.70 568.831  25
   0  -7 -21 3826.28 779.910  29
   0  -7 -21 4515.39 805.619  27
   0  -7 -21 4370.34 854.578  11
   0  -7  21 3763.81 707.173  14
   0  -7  21 3893.15 775.826  31
   0  -7 -22 8524.02 1141.43  32
   0  -7  22 8187.54 1064.68  31
   0  -7 -22 9388.18 1215.48  11
   0  -7 -22 9496.50 1189.02  27
   0  -7 -22 8198.22 1129.12  29
   0  -7  22 9340.44 1098.34  14
   0  -7  22 7916.16 934.910  25
   0  -7  23 4455.24 703.361  25
   0  -7 -23 4101.91 748.553  27
   0  -7 -23 5832.61 972.225  32
   0  -7 -23 5455.71 954.536  11
   0  -7 -23 6117.60 1004.44  29
   0  -7  23 4867.94 862.519  31
   0  -7  23 4647.28 777.829  14
   0  -7  24 190.022 122.387  25
   0  -7  24 633.693 369.305  31
   0  -7  24 793.352 330.698  14
   0  -7 -24 464.924 301.238  11
   0  -7 -24 252.824 225.921  27
   0  -7 -24 562.449 414.710  29
   0  -7 -24 575.427 365.912  32
   0  -7 -25 835.005 401.867  29
   0  -7  25 1293.77 468.223  31
   0  -7 -25 1036.02 443.557  32
   0  -7  25 940.622 297.167  25
   0  -7  25 902.607 345.528  14
   0  -7 -25 778.388 368.512  11
   0  -7 -25 1487.99 495.784  27
   0  -7  26 1739.86 457.237  14
   0  -7 -26 2078.63 599.372  32
   0  -7 -26 1383.39 425.422  27
   0  -7  26 1556.44 399.745  31
   0  -7 -26 1722.26 549.546  29
   0  -7 -26 1677.02 556.550  11
   0  -7 -27 2252.14 636.907  29
   0  -7 -27 2103.31 613.854  11
   0  -7 -27 2263.24 540.840  27
   0  -7 -27 2860.29 694.866  32
   0  -7  27 2411.29 603.588  31
   0  -7  27 2771.52 562.525  14
   0  -7 -28 2205.86 576.825  29
   0  -7 -28 3234.50 776.501  32
   0  -7 -28 2367.55 543.616  27
   0  -7 -28 2310.19 646.596  11
   0  -7  28 3606.46 670.912  31
   0  -7  29 446.633 274.092  31
   0  -7 -29 114.296 204.983  11
   0  -7 -29 499.872 325.721  32
   0  -7 -29 611.295 351.065  29
   0  -7 -29 151.113 154.989  27
   0  -7 -30 2279.38 603.591  32
   0  -7  30 2740.79 595.876  31
   0  -7 -30 2884.04 686.427  29
   0  -7 -30 2631.69 663.598  11
   0  -7 -30 3200.56 643.210  27
   0  -7  30 3514.78 665.044  36
   0  -7  31 18614.9 1475.88  31
   0  -7 -31 17231.9 1378.17  27
   0  -7 -31 17659.7 1605.16  29
   0  -7 -31 16777.5 1592.57  11
   0  -7  31 18147.2 1464.52  36
   0  -7 -31 17804.5 1660.85  32
   0  -7 -32 7431.44 1070.67  29
   0  -7  32 7724.46 931.501  31
   0  -7 -32 6938.70 1019.90  11
   0  -7  32 6783.36 940.991  17
   0  -7  32 7683.01 952.767  36
   0  -7 -32 8307.59 1122.29  32
   0  -7  33 26.9011 159.002  36
   0  -7 -33 35.9904 274.459  32
   0  -7 -33 413.910 296.437  11
   0  -7 -33 247.129 312.071  29
   0  -7  33-356.725 253.618  31
   0  -7  33 139.975 171.607  17
   0  -7 -34 3103.30 689.370  29
   0  -7  34 3134.43 577.305  36
   0  -7  34 1895.79 473.036  17
   0  -7 -34 2357.13 571.233  11
   0  -7 -34 2378.04 618.747  32
   0  -7  34 2374.55 511.953  31
   0  -7  35 6060.01 821.938  17
   0  -7  35 5913.28 779.586  36
   0  -7 -35 5707.46 855.206  29
   0  -7 -35 7321.91 1009.03  11
   0  -7 -35 5103.17 814.269  32
   0  -7  35 6411.13 759.472  31
   0  -7  36 2688.43 553.486  17
   0  -7  36 2327.37 507.317  36
   0  -7  36 2251.78 449.135  31
   0  -7 -36 2092.64 523.390  32
   0  -7 -36 1908.18 546.694  29
   0  -7 -36 2093.86 538.702  11
   0  -7  37 246.046 213.952  17
   0  -7 -37-203.494 256.262  29
   0  -7  37-46.6747 189.180  36
   0  -7  37-48.5188 131.675  31
   0  -7 -37 129.413 174.975  11
   0  -7 -37 11.3039 234.652  32
   0  -7 -38 350.773 233.306  29
   0  -7  38 978.397 312.824  36
   0  -7 -38 720.756 268.025  32
   0  -7  38 904.007 292.228  17
   0  -7 -38 798.476 315.243  11
   0  -7 -39 5733.57 781.591  32
   0  -7  39 5298.46 659.683  17
   0  -7  39 6387.71 612.924  28
   0  -7  39 5538.76 690.722  36
   0  -7 -39 4421.11 673.408  29
   0  -7 -39 5616.45 758.464  11
   0  -7 -40 4281.76 644.903  29
   0  -7  40 4468.46 592.656  36
   0  -7  40 4006.35 548.045  17
   0  -7 -40 4013.68 617.140  11
   0  -7 -40 4197.79 646.438  32
   0  -7  40 3989.40 469.567  28
   0  -7  41 2694.21 415.293  17
   0  -7 -41 2259.21 438.062  32
   0  -7  41 2479.57 439.701  36
   0  -7 -41 1500.06 363.070  29
   0  -7 -41 2290.04 463.073  11
   0  -7  41 2044.35 313.080  28
   0  -7 -42 693.460 221.247  11
   0  -7  42 679.208 197.610  17
   0  -7 -42 855.621 253.887  32
   0  -7  42 1111.79 211.888  28
   0  -7 -42 1048.81 301.194  29
   0  -7  42 910.640 244.148  36
   0  -7 -43 431.400 208.326  29
   0  -7  43 383.967 113.656  28
   0  -7  43 770.227 207.916  17
   0  -7 -43 342.458 170.498  11
   0  -7  43 660.177 209.991  36
   0  -7 -43 590.906 198.795  32
   0  -7 -44 552.448 195.475  11
   0  -7  44 823.565 168.160  17
   0  -7  44 796.850 206.239  36
   0  -7 -44 753.738 224.193  32
   0  -7 -44 545.352 172.942  29
   0  -7 -45 1271.38 252.623  29
   0  -7  45 1734.60 268.888  36
   0  -7 -45 1703.57 296.875  11
   0  -7 -45 1666.74 269.058  32
   0  -6   0 266432. 4055.17   6
   0  -6   0 281237. 4315.77  25
   0  -6   1 31772.4 1426.95   6
   0  -6  -1 43693.3 1859.12  25
   0  -6  -1 45925.1 1728.20   6
   0  -6   2 10867.2 839.383   6
   0  -6  -2 9544.16 857.867  25
   0  -6   2 10019.2 867.503  25
   0  -6  -2 9215.86 809.016   6
   0  -6  -3 47846.4 1819.01  25
   0  -6  -3 50542.6 1847.60   6
   0  -6   3 64280.4 2128.41  25
   0  -6   3 59782.7 1924.56   6
   0  -6  -3 52965.7 1746.50   1
   0  -6  -4 274172. 4008.29   1
   0  -6  -4 287715. 4386.04  25
   0  -6   4 277300. 4316.07  25
   0  -6  -4 265464. 4236.99   6
   0  -6  -4 264588. 3350.64  23
   0  -6   4 256884. 3903.37   6
   0  -6  -5 83643.6 2475.94   6
   0  -6  -5 89676.2 2536.74  25
   0  -6  -5 84250.2 2279.28   1
   0  -6  -5 74154.5 1773.41  23
   0  -6   5 75975.1 2134.42   6
   0  -6   5 77999.7 2313.71  25
   0  -6  -6 21019.0 1256.36   6
   0  -6  -6 21847.3 1164.45   1
   0  -6   6 18627.3 1063.32   6
   0  -6  -6 21140.3 1222.27  25
   0  -6   6 19620.0 1174.04  25
   0  -6  -6 18290.0 878.056  23
   0  -6  -7 11337.0 1035.81  25
   0  -6  -7 13077.6 940.544   1
   0  -6  -7 10880.4 659.002  23
   0  -6  -8 214421. 2909.69  23
   0  -6  -8 223544. 3818.89   1
   0  -6   8 217835. 3902.06  25
   0  -6  -9 78872.4 2426.29  25
   0  -6  -9 74420.1 2271.50   1
   0  -6   9 68870.9 1990.88   6
   0  -6   9 75498.1 2329.17  25
   0  -6  -9 73891.0 1706.20  23
   0  -6 -10 26446.7 1408.14  25
   0  -6  10 25361.1 1367.00  25
   0  -6 -10 27073.7 1393.55   1
   0  -6  10 23726.5 1185.64   6
   0  -6  11 4850.13 563.326   6
   0  -6  11 5858.00 715.918  25
   0  -6 -11 5377.07 642.201   1
   0  -6 -11 5921.44 687.808  25
   0  -6 -12 94070.1 2676.31   1
   0  -6 -12 95982.4 2765.21  25
   0  -6  12 95485.6 2682.21  25
   0  -6 -13 31818.9 1597.11   1
   0  -6  13 31256.5 1396.38   6
   0  -6  13 36171.4 1674.05  25
   0  -6  14 22091.9 1176.23   6
   0  -6 -14 25139.7 1447.92   1
   0  -6  14 25566.3 1423.41  25
   0  -6  15 4047.48 528.557   6
   0  -6 -15 4705.95 650.175   1
   0  -6  15 4950.01 665.390  25
   0  -6 -16 61910.0 2364.03   1
   0  -6  16 61813.1 2266.34  25
   0  -6 -17 3139.29 641.140  32
   0  -6 -17 3461.05 664.655  11
   0  -6 -17 3180.96 633.534  27
   0  -6 -17 3354.96 587.032   1
   0  -6 -17 2570.57 530.604  29
   0  -6  17 3643.85 582.166  25
   0  -6  17 3167.67 461.143   6
   0  -6  18 12673.5 1061.60  25
   0  -6  18 13193.9 1164.28  14
   0  -6 -18 13354.5 1136.25   1
   0  -6 -18 13162.6 1256.96  29
   0  -6 -18 13989.5 1300.00  27
   0  -6 -18 13890.2 1299.17  11
   0  -6 -18 13032.3 1291.16  32
   0  -6  19 3978.93 610.683  25
   0  -6 -19 4545.24 733.032  27
   0  -6 -19 3633.57 680.637  29
   0  -6 -19 3991.15 725.971  32
   0  -6  19 2239.89 474.115  14
   0  -6 -19 3855.75 711.770  11
   0  -6 -20 18643.1 1518.58  27
   0  -6 -20 16815.9 1519.38  32
   0  -6  20 16037.6 1222.73  25
   0  -6 -20 17733.3 1537.01  29
   0  -6 -20 19648.3 1603.26  11
   0  -6  20 16219.3 1392.18  31
   0  -6  20 14631.0 1246.66  14
   0  -6  21 2837.36 559.796  14
   0  -6 -21 2940.43 638.831  11
   0  -6  21 2481.36 557.251  31
   0  -6 -21 2927.66 636.951  29
   0  -6 -21 3320.53 677.875  32
   0  -6  21 3197.32 569.952  25
   0  -6 -21 3113.73 618.959  27
   0  -6 -22 3026.59 671.968  32
   0  -6  22 2633.99 513.288  25
   0  -6 -22 2721.27 611.497  27
   0  -6  22 2981.46 569.260  14
   0  -6  22 2552.19 615.717  31
   0  -6 -22 3308.83 655.368  11
   0  -6 -22 2346.20 575.456  29
   0  -6 -23 1333.27 460.198  32
   0  -6 -23 1382.66 509.070  11
   0  -6  23 816.424 335.794  31
   0  -6  23 470.880 260.094  14
   0  -6 -23 1591.04 527.288  29
   0  -6 -23 744.511 290.861  27
   0  -6  23 822.136 305.026  25
   0  -6  24 39470.9 2049.49  25
   0  -6 -24 43499.8 2328.91  27
   0  -6 -24 42934.6 2539.80  32
   0  -6 -24 41357.6 2418.70  29
   0  -6  24 40832.7 2081.41  14
   0  -6 -24 41616.2 2507.72  11
   0  -6  24 40287.8 2237.69  31
   0  -6 -25 24392.1 1751.82  27
   0  -6  25 28043.0 1706.40  14
   0  -6  25 28361.1 1863.19  31
   0  -6 -25 26696.9 2056.81  11
   0  -6 -25 27289.0 2055.53  32
   0  -6  25 23712.5 1609.24  25
   0  -6 -25 26615.4 1957.48  29
   0  -6  26 4593.01 761.162  31
   0  -6 -26 4048.08 825.145  32
   0  -6 -26 3642.97 768.407  29
   0  -6 -26 4737.28 765.097  27
   0  -6 -26 5193.80 925.578  11
   0  -6  26 3840.07 658.109  25
   0  -6  27 8494.73 986.147  25
   0  -6 -27 7037.60 1039.64  29
   0  -6 -27 8383.18 1154.70  32
   0  -6  27 8650.40 1030.06  31
   0  -6 -27 8355.44 1035.60  27
   0  -6 -27 9990.78 1249.63  11
   0  -6  28 11120.4 1132.13  25
   0  -6 -28 11065.8 1323.64  11
   0  -6 -28 9913.22 1230.86  29
   0  -6 -28 9972.76 1242.79  32
   0  -6  28 10302.8 1114.17  31
   0  -6 -28 10515.2 1121.01  27
   0  -6 -29 8809.11 1148.81  29
   0  -6 -29 9576.65 1047.14  27
   0  -6  29 9883.82 1072.94  25
   0  -6 -29 10396.1 1289.42  11
   0  -6  29 10499.3 1124.46  31
   0  -6 -29 10488.6 1306.05  32
   0  -6  30 31325.8 1913.90  31
   0  -6 -30 28865.5 2076.84  29
   0  -6 -30 31371.0 2239.02  32
   0  -6 -30 30780.9 2206.48  11
   0  -6  31 8008.77 958.376  31
   0  -6 -31 8234.66 1162.06  32
   0  -6 -31 6348.46 980.220  29
   0  -6 -31 7240.55 1069.63  11
   0  -6 -32-66.0735 237.370  32
   0  -6  32 454.493 312.469  36
   0  -6 -32 90.4230 367.293  29
   0  -6  32-94.5267 178.215  17
   0  -6 -32 309.378 304.053  11
   0  -6  32 137.111 185.429  31
   0  -6  33 8921.60 1027.16  36
   0  -6  33 8593.56 937.591  31
   0  -6 -33 9004.88 1177.74  11
   0  -6 -33 9157.75 1218.52  32
   0  -6 -33 9868.00 1215.26  29
   0  -6  33 8286.50 1051.61  17
   0  -6  34 38798.9 1943.31  31
   0  -6  34 36673.3 2180.29  17
   0  -6 -34 38659.0 2335.47  29
   0  -6 -34 42898.1 2562.65  32
   0  -6 -34 39372.9 2449.45  11
   0  -6  34 39748.1 2156.62  36
   0  -6 -35 13397.9 1412.88  32
   0  -6  35 11714.6 1150.23  36
   0  -6 -35 13699.8 1421.48  11
   0  -6  35 11339.2 1204.66  17
   0  -6 -35 11190.5 1250.76  29
   0  -6  35 11693.4 1041.49  31
   0  -6  36 1687.05 385.770  31
   0  -6  36 2805.05 595.229  17
   0  -6 -36 2368.60 622.913  11
   0  -6  36 2443.05 562.184  36
   0  -6 -36 1829.55 542.325  32
   0  -6 -36 2349.20 576.972  29
   0  -6 -37 7687.44 1005.38  29
   0  -6  37 7053.64 882.650  36
   0  -6 -37 8868.63 1101.82  11
   0  -6  37 7621.72 939.679  17
   0  -6 -37 7123.05 1048.72  32
   0  -6  38 66926.3 2642.47  17
   0  -6 -38 63039.5 2785.92  29
   0  -6 -38 64843.2 2896.31  32
   0  -6  38 60526.0 2460.03  36
   0  -6 -38 61142.2 2785.21  11
   0  -6 -39 27244.2 1792.61  29
   0  -6  39 29277.0 1709.86  17
   0  -6 -39 27048.8 1819.87  11
   0  -6 -39 29744.4 1922.95  32
   0  -6  39 28766.4 1677.74  36
   0  -6 -40 9489.84 1062.98  32
   0  -6  40 10668.5 967.557  17
   0  -6 -40 8282.95 963.056  29
   0  -6 -40 9015.73 1025.97  11
   0  -6  40 9339.26 925.127  36
   0  -6 -41 7788.17 942.965  11
   0  -6 -41 7891.77 915.771  32
   0  -6  41 8875.47 864.786  17
   0  -6  41 8330.42 847.982  36
   0  -6 -41 8509.56 966.135  29
   0  -6  41 8188.98 769.157  28
   0  -6  42 51805.4 1929.52  17
   0  -6 -42 49277.7 2207.97  11
   0  -6 -42 48824.1 2164.00  32
   0  -6  42 47544.0 1769.56  28
   0  -6 -42 45097.9 2044.82  29
   0  -6  42 50617.5 1990.69  36
   0  -6  43 16461.0 1087.42  36
   0  -6 -43 14442.6 1146.79  11
   0  -6 -43 14376.8 1112.84  32
   0  -6  43 14382.4 931.750  28
   0  -6  43 15987.5 1001.15  17
   0  -6 -43 14616.9 1112.31  29
   0  -6 -44 12605.6 976.381  29
   0  -6  44 15199.9 1002.10  36
   0  -6  44 14571.7 894.107  28
   0  -6  44 15357.7 907.451  17
   0  -6 -44 13121.5 997.834  32
   0  -6 -44 13952.6 1067.94  11
   0  -6 -45 2582.42 455.708  11
   0  -6  45 2800.01 369.807  28
   0  -6 -45 2656.09 417.140  29
   0  -6  45 2658.73 349.390  17
   0  -6 -45 2377.47 406.961  32
   0  -6  45 2620.38 384.464  36
   0  -6  46 28953.8 1089.43  28
   0  -6 -46 24642.6 1143.91  29
   0  -6  46 30941.1 1239.73  36
   0  -6 -46 27808.9 1177.21  32
   0  -6 -46 26253.8 1307.34  11
   0  -6 -47 11894.6 818.775  11
   0  -6 -47 10458.4 652.651  29
   0  -6  47 12853.9 736.867  36
   0  -6  47 11781.6 629.072  28
   0  -6 -48 10272.8 685.500  11
   0  -5   0 6392.95 708.143   6
   0  -5   0 3786.10 729.455  25
   0  -5  -1 122806. 2489.00   6
   0  -5  -1 126571. 2580.30  25
   0  -5   1 132645. 2649.29  25
   0  -5   1 125808. 2485.09   6
   0  -5   2 217562. 3212.47   6
   0  -5   2 224159. 3453.06  25
   0  -5  -2 219809. 3392.85  25
   0  -5  -2 216605. 3345.21   6
   0  -5  -3 104615. 2380.72   6
   0  -5  -3 104220. 2414.18  25
   0  -5   3 98747.1 2272.68  25
   0  -5   4 3436.48 534.763  25
   0  -5   4 3362.09 516.092   6
   0  -5  -4 2192.51 559.771  25
   0  -5  -4 3001.20 592.383   6
   0  -5  -5 92313.0 2254.66  25
   0  -5  -5 91066.8 1765.68  23
   0  -5  -5 90624.1 2249.61   6
   0  -5  -5 94090.4 2130.30   1
   0  -5   5 90456.9 2056.44   6
   0  -5   5 98518.0 2324.27  25
   0  -5   6 128788. 2445.46   6
   0  -5  -6 135102. 2706.63  25
   0  -5  -6 136952. 2605.01   1
   0  -5  -6 137090. 2841.34   6
   0  -5   6 136230. 2729.06  25
   0  -5  -6 130353. 2091.23  23
   0  -5  -7 52477.1 1717.41  25
   0  -5   7 50993.5 1677.33  25
   0  -5   7 47779.3 1502.80   6
   0  -5  -7 49732.8 1299.10  23
   0  -5  -7 51176.0 1757.44   6
   0  -5  -7 50637.9 1617.02   1
   0  -5   8 2722.14 422.195  25
   0  -5   8 3052.17 389.848   6
   0  -5  -8 2906.50 447.243  25
   0  -5  -8 2817.96 312.865  23
   0  -5  -8 3437.05 463.455   1
   0  -5  -9 7145.40 662.551  25
   0  -5   9 6509.53 630.771  25
   0  -5  -9 6270.98 453.046  23
   0  -5  -9 5770.59 581.837   1
   0  -5   9 6354.38 550.363   6
   0  -5 -10 30213.3 1013.17  23
   0  -5 -10 32003.9 1373.13  25
   0  -5  10 30980.6 1354.62  25
   0  -5  10 28768.4 1169.37   6
   0  -5 -10 28143.8 1273.43   1
   0  -5 -11 28008.4 977.293  23
   0  -5  11 27146.2 1145.37   6
   0  -5  11 30148.0 1345.08  25
   0  -5 -11 28947.6 1344.63  25
   0  -5 -11 27774.3 1315.98   1
   0  -5  12 6713.29 643.193  25
   0  -5  12 6588.17 572.547   6
   0  -5 -12 6733.96 484.149  23
   0  -5 -12 7206.11 698.330  25
   0  -5 -12 6487.97 659.462   1
   0  -5  13 2877.71 447.063  25
   0  -5  13 2141.84 344.385   6
   0  -5 -13 2385.31 427.501   1
   0  -5 -13 2911.57 323.580  23
   0  -5 -14 27920.4 1017.74  23
   0  -5  14 30779.5 1413.54  25
   0  -5 -14 29728.1 1467.25   1
   0  -5 -15 15566.4 772.500  23
   0  -5 -15 14620.3 1056.67   1
   0  -5  15 14648.9 895.379   6
   0  -5  15 15751.1 1030.14  25
   0  -5 -16 515.913 241.234   1
   0  -5  16 248.719 204.062  25
   0  -5  16 357.782 130.229   6
   0  -5  17 7324.47 666.528   6
   0  -5  17 8501.06 787.812  25
   0  -5 -17 8055.56 826.425   1
   0  -5 -18 15793.5 1181.91   1
   0  -5  18 14784.0 1061.85  25
   0  -5  18 13455.2 926.036   6
   0  -5  19 8236.07 805.644  25
   0  -5  19 6805.18 678.272   6
   0  -5  20 4689.80 633.709  25
   0  -5  20 3816.62 505.938   6
   0  -5  21 409.295 188.502   6
   0  -5  21 502.664 233.848  25
   0  -5  22 5874.83 729.211  25
   0  -5  22 4034.00 560.837   6
   0  -5 -22 5990.64 889.777  11
   0  -5 -22 5113.03 791.481  29
   0  -5 -22 6092.02 900.942  32
   0  -5  23 10505.5 1042.62  31
   0  -5 -23 9980.73 1159.91  32
   0  -5 -23 10539.5 1163.41  11
   0  -5  23 10870.5 1000.46  25
   0  -5 -23 9953.94 1091.61  29
   0  -5  24 10080.0 1020.04  31
   0  -5 -24 11292.9 1273.96  32
   0  -5 -24 11709.4 1212.00  29
   0  -5 -24 10810.7 1065.48  27
   0  -5 -24 10014.6 1173.09  11
   0  -5  24 10216.1 992.848  25
   0  -5  25 3126.99 571.590  31
   0  -5 -25 2749.55 647.789  11
   0  -5  25 2954.02 553.076  25
   0  -5 -25 3537.19 726.983  32
   0  -5 -25 3260.24 694.077  29
   0  -5 -25 3253.02 652.649  27
   0  -5 -26 6574.24 946.145  11
   0  -5  26 5874.29 797.377  31
   0  -5 -26 5250.36 902.162  32
   0  -5  26 5124.69 737.875  25
   0  -5 -26 5519.05 851.444  29
   0  -5 -27 12774.8 1344.08  11
   0  -5  27 11735.1 1126.00  25
   0  -5 -27 11954.9 1360.02  32
   0  -5  27 11833.4 1112.28  31
   0  -5 -27 11661.2 1252.12  29
   0  -5  28 5553.05 770.519  25
   0  -5 -28 7584.40 1048.93  11
   0  -5  28 6426.80 820.148  31
   0  -5 -28 5825.27 938.258  32
   0  -5 -28 6153.28 928.064  29
   0  -5  29 822.318 306.035  25
   0  -5 -29 1475.63 552.393  11
   0  -5 -29 1073.79 327.746  29
   0  -5 -29 565.119 348.462  32
   0  -5  29 984.168 246.076  31
   0  -5 -30 4300.69 818.348  11
   0  -5  30 3852.98 670.434  25
   0  -5  30 3932.88 662.120  31
   0  -5 -30 4422.46 816.349  32
   0  -5 -30 3710.97 746.593  29
   0  -5 -31 13342.9 1466.27  32
   0  -5 -31 14033.6 1451.98  11
   0  -5  31 12778.5 1231.88  25
   0  -5  31 11685.9 1245.46  17
   0  -5  31 12602.6 1135.43  31
   0  -5 -31 12239.2 1361.69  29
   0  -5  32 26179.6 1853.07  17
   0  -5 -32 27156.9 1951.03  29
   0  -5  32 25589.2 1745.09  36
   0  -5  32 25451.7 1588.83  31
   0  -5 -32 26838.8 2033.90  32
   0  -5 -32 25888.7 2002.30  11
   0  -5  32 25267.9 1705.40  25
   0  -5 -33 13689.8 1472.30  32
   0  -5 -33 12844.6 1362.98  29
   0  -5  33 13746.2 1288.88  36
   0  -5 -33 13254.5 1429.42  11
   0  -5  33 12666.2 1076.66  31
   0  -5  33 11963.9 1248.60  17
   0  -5  34 949.611 337.006  36
   0  -5 -34 1462.09 527.728  29
   0  -5 -34 858.235 419.849  32
   0  -5 -34 328.549 341.981  11
   0  -5  34 650.199 312.571  17
   0  -5  35 13992.2 1269.51  36
   0  -5  35 12909.1 1260.40  17
   0  -5 -35 14660.8 1515.80  32
   0  -5 -35 15195.2 1487.38  29
   0  -5 -35 15029.4 1506.55  11
   0  -5  36 26253.6 1772.85  17
   0  -5 -36 27865.1 2026.23  11
   0  -5 -36 28580.8 2040.98  32
   0  -5 -36 27002.6 1964.64  29
   0  -5  36 26810.1 1753.75  36
   0  -5 -37 8566.26 1101.18  11
   0  -5 -37 9020.42 1139.62  29
   0  -5 -37 8124.09 1081.22  32
   0  -5  37 8555.81 1000.04  17
   0  -5  37 8131.02 952.728  36
   0  -5 -38 1324.24 449.649  32
   0  -5 -38 996.551 278.340  29
   0  -5  38 762.521 323.585  17
   0  -5  38 999.938 394.847  36
   0  -5 -38 1849.38 513.211  11
   0  -5  39 6311.69 812.058  36
   0  -5 -39 7453.06 989.462  32
   0  -5 -39 6916.95 946.949  29
   0  -5 -39 7014.05 1006.23  11
   0  -5  39 6756.62 853.839  17
   0  -5 -40 14714.8 1324.89  29
   0  -5 -40 18095.6 1543.69  11
   0  -5  40 19421.2 1379.84  17
   0  -5 -40 14488.7 1331.37  32
   0  -5  40 18020.0 1353.95  36
   0  -5  41 13775.4 1135.34  36
   0  -5  41 14985.5 1184.06  17
   0  -5 -41 13559.9 1247.79  32
   0  -5 -41 14567.0 1344.82  11
   0  -5 -41 12760.2 1223.63  29
   0  -5  42 1019.89 326.261  36
   0  -5  42 758.655 277.216  17
   0  -5 -42 1189.51 332.068  32
   0  -5  42 1118.03 341.380  28
   0  -5 -42 517.983 285.523  29
   0  -5 -42 1235.99 476.658  11
   0  -5 -43 4387.20 713.844  11
   0  -5  43 4510.09 591.016  17
   0  -5  43 4673.21 621.276  36
   0  -5 -43 4101.23 648.347  32
   0  -5  43 4340.34 576.564  28
   0  -5 -43 3124.89 553.557  29
   0  -5 -44 16289.7 1203.24  29
   0  -5  44 17110.7 1109.07  28
   0  -5 -44 18432.9 1362.74  11
   0  -5  44 17062.1 1069.16  17
   0  -5 -44 15979.1 1157.53  32
   0  -5  44 17461.0 1154.56  36
   0  -5  45 15236.3 1027.51  36
   0  -5 -45 13575.5 1003.92  32
   0  -5 -45 15386.7 1196.22  11
   0  -5 -45 13230.2 1027.50  29
   0  -5  45 15460.6 937.295  17
   0  -5  45 14760.5 986.272  28
   0  -5 -46 1724.69 344.321  32
   0  -5 -46 1784.88 412.897  11
   0  -5  46 2363.61 382.224  36
   0  -5  46 1742.39 344.654  28
   0  -5  46 2419.53 338.450  17
   0  -5 -46 1482.51 322.731  29
   0  -5  47 650.981 203.937  36
   0  -5  47 615.279 194.987  28
   0  -5 -47 1309.76 350.843  11
   0  -5 -47 802.513 239.376  29
   0  -5  48 12193.1 757.228  28
   0  -5 -48 9921.11 658.872  29
   0  -5  48 11932.9 724.977  36
   0  -5 -48 12791.3 930.838  11
   0  -5  49 11042.4 658.721  28
   0  -5 -49 9712.42 737.009  11
   0  -5  49 10948.4 618.651  36
   0  -5 -50 1238.96 248.562  11
   0  -4   0 72634.1 1664.38   6
   0  -4   0 71984.1 1689.74  25
   0  -4   1 228347. 2968.57  25
   0  -4  -1 230793. 3031.12  25
   0  -4  -1 233144. 2983.88   6
   0  -4   1 222181. 2856.47   6
   0  -4  -2 44284.7 1348.86   6
   0  -4   2 44631.9 1282.30   6
   0  -4  -2 42479.1 1344.67  25
   0  -4   2 41488.6 1279.32  25
   0  -4   3 195926. 2777.97  25
   0  -4   3 194367. 2649.07   6
   0  -4  -3 200882. 2871.44  25
   0  -4  -4 65247.3 1676.52   6
   0  -4   4 69815.0 1689.42  25
   0  -4  -4 69110.7 1712.31  25
   0  -4   4 66607.9 1568.31   6
   0  -4   5 215596. 2969.41  25
   0  -4  -5 210609. 2947.96  25
   0  -4  -5 207481. 2812.53   1
   0  -4   5 210018. 2713.02   6
   0  -4  -6 58651.9 1237.71  23
   0  -4   6 58177.1 1565.79  25
   0  -4   6 58687.5 1438.65   6
   0  -4  -6 58003.7 1534.99   1
   0  -4  -6 54615.5 755.632  22
   0  -4  -6 60244.0 1636.51  25
   0  -4  -6 58026.8 1632.93   6
   0  -4  -7 106382. 2084.17   1
   0  -4  -7 105312. 1663.85  23
   0  -4  -7 102303. 1178.98  22
   0  -4   7 108983. 2153.72  25
   0  -4  -7 110357. 2205.03  25
   0  -4  -7 107319. 2267.31   6
   0  -4   7 105521. 1931.04   6
   0  -4   8 73051.2 1614.49   6
   0  -4   8 74032.4 1795.39  25
   0  -4  -8 74593.1 1409.45  23
   0  -4  -8 76644.5 1844.86  25
   0  -4  -8 76259.8 1818.73   1
   0  -4  -8 70000.9 1080.24  22
   0  -4  -9 150412. 2661.19   1
   0  -4   9 154576. 2412.36   6
   0  -4   9 157181. 2637.99  25
   0  -4  -9 152663. 1727.38  22
   0  -4  -9 156897. 2061.56  23
   0  -4 -10 1032.00 266.674  25
   0  -4 -10 1116.99 177.105  22
   0  -4  10 967.397 258.441  25
   0  -4  10 672.468 177.187   6
   0  -4 -10 816.914 235.800   1
   0  -4 -10 808.802 169.678  23
   0  -4 -11 55859.9 1265.43  23
   0  -4  11 57656.3 1669.94  25
   0  -4 -11 58050.1 1208.35  22
   0  -4 -11 54129.8 1685.61   1
   0  -4  11 53718.3 1461.57   6
   0  -4 -11 56038.5 1684.09  25
   0  -4  12 67274.3 1827.56  25
   0  -4  12 66326.7 1654.70   6
   0  -4 -12 65719.7 1412.94  23
   0  -4 -12 69840.9 1400.59  22
   0  -4 -12 68415.3 1952.58   1
   0  -4 -13 158016. 2203.72  22
   0  -4  13 153416. 2790.72  25
   0  -4 -13 150386. 2192.82  23
   0  -4  13 150540. 2542.74   6
   0  -4 -13 154359. 3000.99   1
   0  -4 -14 17044.9 754.628  23
   0  -4 -14 17731.6 776.462  22
   0  -4  14 17483.4 975.044  25
   0  -4  14 17157.9 887.759   6
   0  -4 -14 16350.5 1025.05   1
   0  -4 -15 59591.4 1486.93  22
   0  -4  15 55269.9 1601.34   6
   0  -4  15 59040.3 1810.49  25
   0  -4 -15 56889.0 1427.32  23
   0  -4 -15 59985.4 1980.41   1
   0  -4  16 12835.8 871.300  25
   0  -4 -16 12374.1 947.536   1
   0  -4 -16 11478.9 667.103  23
   0  -4 -16 12063.5 692.737  22
   0  -4  16 10748.1 742.244   6
   0  -4 -17 95228.6 1982.88  23
   0  -4 -17 96903.0 2023.18  22
   0  -4 -17 91689.5 2597.45   1
   0  -4  17 91567.2 2371.30  25
   0  -4  17 90270.1 2474.20   3
   0  -4  17 89894.3 2161.89   6
   0  -4 -18 10542.5 900.702   1
   0  -4 -18 10033.3 666.510  23
   0  -4  18 9979.69 871.736   3
   0  -4  18 10954.9 839.644  25
   0  -4  18 9663.83 736.937   6
   0  -4 -18 10559.0 693.153  22
   0  -4 -19 145.866 105.930  23
   0  -4  19 162.318 135.957   6
   0  -4  19-23.3613 107.708   3
   0  -4 -19 64.5300 75.6892  22
   0  -4  19 37.3422 150.184  25
   0  -4 -20 25041.0 1127.97  22
   0  -4 -20 22342.4 1031.55  23
   0  -4  20 20782.7 1132.67   6
   0  -4  20 23163.1 1366.33   3
   0  -4  20 23641.9 1299.29  25
   0  -4  21 52010.6 1972.35  25
   0  -4  21 50019.0 2069.07   3
   0  -4 -21 51698.1 1662.59  22
   0  -4  21 49889.5 1793.12   6
   0  -4  22 4028.42 606.339   3
   0  -4 -22 3921.18 465.185  22
   0  -4  22 3735.28 510.113   6
   0  -4  22 4488.64 606.760  25
   0  -4  23 86.1340 121.904   3
   0  -4 -23 147.041 71.3735  22
   0  -4  23 239.965 149.853  25
   0  -4  23 359.861 191.143   6
   0  -4  24 7409.35 811.435  25
   0  -4  24 6418.03 806.207   3
   0  -4  24 6429.37 700.304   6
   0  -4 -24 6743.38 647.540  22
   0  -4  25 45569.4 2035.89  25
   0  -4 -25 44786.5 2203.68  29
   0  -4  25 40232.8 2079.07   3
   0  -4 -25 46422.3 2380.77  32
   0  -4  25 40270.4 1808.59   6
   0  -4 -25 43766.0 1692.45  22
   0  -4 -26 3648.93 508.685  22
   0  -4  26 4025.53 629.105  25
   0  -4 -26 4319.05 748.868  32
   0  -4  26 3816.18 546.988   6
   0  -4 -26 4149.96 706.013  29
   0  -4  26 4354.68 696.957   3
   0  -4  27 5286.58 684.773   6
   0  -4 -27 5985.40 837.828  29
   0  -4  27 6609.28 771.705  31
   0  -4 -27 6497.22 908.705  32
   0  -4  27 5990.04 772.757  25
   0  -4  27 5357.33 784.474   3
   0  -4 -27 5162.67 612.526  22
   0  -4 -28 3627.25 626.417  29
   0  -4  28 3398.99 591.741  25
   0  -4  28 2367.17 520.279   3
   0  -4 -28 3386.94 487.452  22
   0  -4  28 3378.15 538.610  31
   0  -4 -28 3581.95 714.809  32
   0  -4  28 2714.12 482.322   6
   0  -4  29 27992.2 1714.72  25
   0  -4 -29 27510.0 1837.49  29
   0  -4 -29 25554.0 1386.44  22
   0  -4  29 25950.0 1798.70   3
   0  -4 -29 24363.6 1675.63  33
   0  -4 -29 26376.2 1895.12  32
   0  -4  30 14814.5 1297.58  17
   0  -4  30 15109.1 1387.88   3
   0  -4 -30 14161.7 1050.56  22
   0  -4 -30 14789.2 1457.09  32
   0  -4 -30 13860.7 1339.94  29
   0  -4  30 15733.9 1311.95  25
   0  -4 -30 14377.9 1315.04  33
   0  -4 -31 22020.2 1779.39  32
   0  -4  31 23338.2 1744.72   3
   0  -4 -31 21049.1 1297.14  22
   0  -4 -31 20868.8 1646.15  29
   0  -4 -31 20360.5 1577.25  33
   0  -4  31 21792.6 1543.13  25
   0  -4  31 21821.6 1590.32  17
   0  -4  32 10265.1 1165.31   3
   0  -4 -32 11067.7 1213.46  29
   0  -4  32 9812.67 1035.75  25
   0  -4  32 10340.7 1115.24  17
   0  -4 -32 10117.9 1132.37  33
   0  -4 -32 10852.3 936.453  22
   0  -4 -32 10008.0 1235.63  32
   0  -4  32 10564.3 1091.21  36
   0  -4  33 12821.5 1306.85   3
   0  -4  33 13606.7 1282.58  17
   0  -4  33 13530.8 1231.27  36
   0  -4 -33 15124.9 1467.06  32
   0  -4  33 14126.7 1261.39  25
   0  -4 -33 12131.4 1254.06  33
   0  -4 -33 13736.1 1362.60  29
   0  -4 -34 1642.84 566.037  29
   0  -4 -34 2016.14 581.782  32
   0  -4  34 1304.26 449.373  17
   0  -4 -34 1117.87 427.507  33
   0  -4  34 1079.44 400.918   3
   0  -4  34 1389.96 411.210  36
   0  -4  34 1303.44 386.121  25
   0  -4  35 46360.1 2353.73  17
   0  -4 -35 43443.5 2388.24  33
   0  -4 -35 50176.3 2716.05  11
   0  -4 -35 46433.4 2568.56  32
   0  -4 -35 43936.5 2453.53  29
   0  -4  35 46411.1 2261.20  25
   0  -4  35 45957.9 2282.55  36
   0  -4  36 6180.07 842.708  36
   0  -4 -36 6794.97 1060.23  11
   0  -4 -36 5621.95 862.636  33
   0  -4 -36 6311.70 952.118  32
   0  -4  36 6388.43 866.929  17
   0  -4 -36 6395.07 955.348  29
   0  -4 -37 29442.1 2069.67  11
   0  -4 -37 25599.0 1833.98  33
   0  -4 -37 27090.0 1937.72  32
   0  -4  37 27925.4 1744.54  36
   0  -4  37 27473.8 1761.98  17
   0  -4 -37 26766.1 1897.18  29
   0  -4 -38 1933.14 540.331  11
   0  -4  38 1568.13 448.751  17
   0  -4 -38 661.145 187.105  33
   0  -4 -38 673.022 299.865  32
   0  -4  38 1454.20 432.907  36
   0  -4 -38 1296.79 454.510  29
   0  -4 -39 22729.5 1706.38  29
   0  -4 -39 25262.1 1793.81  32
   0  -4  39 25168.6 1638.05  36
   0  -4 -39 25004.9 1866.77  11
   0  -4 -39 21708.6 1658.82  33
   0  -4  39 26015.7 1647.70  17
   0  -4 -40 375.480 231.376  32
   0  -4 -40 184.988 334.605  11
   0  -4  40 585.077 264.027  17
   0  -4  40 460.859 275.441  36
   0  -4 -40 1003.93 444.526  33
   0  -4 -40 425.777 242.512  29
   0  -4 -41 5228.16 870.902  11
   0  -4 -41 3874.49 675.935  33
   0  -4 -41 4581.84 769.801  32
   0  -4 -41 4435.66 718.441  29
   0  -4  41 3705.66 622.404  36
   0  -4  41 4277.48 643.347  17
   0  -4  42 434.752 217.578  28
   0  -4 -42 545.769 328.539  33
   0  -4 -42-305.799 273.723  32
   0  -4 -42-354.591 296.942  11
   0  -4  42-61.3925 139.320  36
   0  -4  42 267.751 226.834  17
   0  -4 -42 229.670 259.218  29
   0  -4  43 44158.2 1891.25  17
   0  -4  43 42607.4 1929.15  36
   0  -4 -43 38608.3 2012.49  29
   0  -4 -43 43487.8 2312.31  11
   0  -4 -43 39770.0 1964.50  32
   0  -4  43 43297.4 1965.90  28
   0  -4  44 905.969 303.725  36
   0  -4 -44 713.527 350.769  11
   0  -4  44 1111.40 361.611  28
   0  -4  44 922.135 298.940  17
   0  -4 -44 804.588 261.309  32
   0  -4 -44 1049.53 359.362  29
   0  -4 -44 787.669 299.540  33
   0  -4  45 618.723 200.339  17
   0  -4 -45 980.098 352.741  11
   0  -4 -45 509.072 209.210  29
   0  -4  45 1063.83 334.783  28
   0  -4  45 1102.34 296.030  36
   0  -4 -45 809.578 305.942  33
   0  -4 -46 5438.69 668.878  33
   0  -4 -46 6076.68 684.618  29
   0  -4  46 8011.74 777.488  28
   0  -4  46 7390.59 645.858  17
   0  -4  46 7564.95 728.000  36
   0  -4 -46 8013.49 887.865  11
   0  -4  47 32954.0 1395.35  36
   0  -4 -47 32949.9 1738.76  11
   0  -4  47 35374.6 1545.17  28
   0  -4  48 2261.01 346.845  36
   0  -4  48 2264.84 388.959  28
   0  -4 -48 1651.12 300.704  29
   0  -4 -48 2232.58 437.764  11
   0  -4 -49 675.888 306.469  11
   0  -4  49 722.885 215.871  28
   0  -4  49 429.855 146.229  36
   0  -4 -50 8857.68 755.264  11
   0  -4  50 9786.46 671.825  28
   0  -4 -51 44955.6 1545.60  11
   0  -4  51 49143.6 1375.22  28
   0  -4 -52 7649.94 570.831  11
   0  -3   0 175.083 118.845   6
   0  -3   0 133.596 90.5157  25
   0  -3   1 11858.6 591.109  25
   0  -3   1 11355.2 547.198   6
   0  -3  -1 11122.8 554.508   6
   0  -3  -1 12069.1 585.858  25
   0  -3  -2 4036.67 347.458   6
   0  -3  -2 4340.14 367.209  25
   0  -3   2 3649.54 332.796  25
   0  -3   2 4169.17 329.256   6
   0  -3  -3 10246.6 556.033   6
   0  -3   3 11473.9 549.990   6
   0  -3  -3 11336.6 573.317  25
   0  -3   3 11394.5 575.452  25
   0  -3   4 16309.4 645.055   6
   0  -3  -4 14461.4 678.441   6
   0  -3   4 15318.7 669.708  25
   0  -3  -4 16905.9 714.257  25
   0  -3   5 1558.21 212.996   6
   0  -3   5 1204.03 214.183  25
   0  -3  -5 1000.21 189.680  25
   0  -3  -5 1421.18 220.248   1
   0  -3  -5 1331.13 217.182   6
   0  -3  -6 15910.0 699.400   1
   0  -3   6 16500.5 710.393  25
   0  -3  -6 17287.7 737.682  25
   0  -3  -6 16698.3 568.008  23
   0  -3   6 17143.0 680.244   6
   0  -3  -6 17532.3 782.576   6
   0  -3  -7 12280.1 492.951  23
   0  -3  -7 13013.6 698.170   6
   0  -3  -7 12430.0 638.441   1
   0  -3  -7 12835.2 647.777  25
   0  -3   7 13338.1 602.136   6
   0  -3   7 13187.1 647.679  25
   0  -3  -8 13402.4 674.417  25
   0  -3   8 12890.6 657.023  25
   0  -3  -8 12435.9 506.757  23
   0  -3   8 12689.3 603.221   6
   0  -3  -8 12624.0 669.736   1
   0  -3  -9 42394.2 1243.59  25
   0  -3   9 41382.2 1090.99   6
   0  -3   9 39571.7 1176.30   3
   0  -3   9 40369.8 1175.64  25
   0  -3  -9 42195.8 1261.02   1
   0  -3  -9 40504.9 946.130  23
   0  -3 -10 61900.8 1586.12   1
   0  -3 -10 60520.0 1181.47  23
   0  -3  10 63326.8 1537.80   3
   0  -3 -10 61546.8 1517.05  25
   0  -3  10 60128.3 1462.31  25
   0  -3  10 62712.9 1369.82   6
   0  -3 -11 25229.0 1062.79   1
   0  -3  11 24408.7 987.024   3
   0  -3  11 24750.3 967.113  25
   0  -3  11 23782.2 882.640   6
   0  -3 -11 23469.9 770.302  23
   0  -3  12 959.176 210.433   3
   0  -3 -12 1012.93 176.988  23
   0  -3 -12 910.521 223.842   1
   0  -3  12 1176.74 234.400  25
   0  -3  13 17382.1 853.732  25
   0  -3  13 18150.3 917.042   3
   0  -3 -13 18650.4 985.683   1
   0  -3 -13 18778.0 744.456  23
   0  -3  14 7916.56 598.214  25
   0  -3  14 7625.50 629.781   3
   0  -3 -14 8060.66 514.597  23
   0  -3 -14 8407.12 681.942   1
   0  -3 -15 261.162 108.518  23
   0  -3  15 396.490 198.008   3
   0  -3 -15 361.840 179.797   1
   0  -3  15 65.3702 105.476  25
   0  -3  16 2467.55 385.909   3
   0  -3  16 2533.26 351.682  25
   0  -3 -16 2728.30 345.722  22
   0  -3 -16 2708.32 427.096   1
   0  -3 -16 2553.41 317.583  23
   0  -3 -17 2459.61 322.652  23
   0  -3  17 2101.75 342.909  25
   0  -3  17 2197.06 375.936   3
   0  -3 -17 2024.46 296.654  22
   0  -3 -18 543.277 175.339  22
   0  -3 -18 647.125 185.037  23
   0  -3  18 825.660 244.780  25
   0  -3  18 805.592 248.928   3
   0  -3  19 253.677 199.444   3
   0  -3 -19 126.879 69.5570  23
   0  -3  19 238.166 121.276  25
   0  -3 -19 251.840 125.545  22
   0  -3 -20 993.585 231.879  22
   0  -3  20 1446.78 339.948   3
   0  -3 -20 1341.78 268.310  23
   0  -3  20 1435.77 311.761  25
   0  -3 -21 1965.99 353.375  22
   0  -3  21 1785.92 374.708   3
   0  -3 -21 1876.46 322.790  23
   0  -3  21 1982.13 384.386  25
   0  -3  22 613.772 241.562   3
   0  -3 -22 1029.95 273.616  22
   0  -3  22 1190.78 310.860  25
   0  -3 -22 913.074 238.283  23
   0  -3 -23 579.941 177.605  23
   0  -3  23 461.973 222.181  25
   0  -3  23 341.637 215.588   3
   0  -3 -23 799.655 237.349  22
   0  -3  24 558.829 232.393  25
   0  -3 -24 931.480 245.609  23
   0  -3 -24 373.087 165.656  22
   0  -3  24 502.476 262.076   3
   0  -3  25 375.312 148.325  25
   0  -3  25 269.440 144.389   3
   0  -3 -25 491.562 214.678  22
   0  -3 -25 564.564 192.604  23
   0  -3  26 1150.55 386.426   3
   0  -3 -26 1817.56 378.144  22
   0  -3  26 1684.71 380.632  25
   0  -3 -26 1347.43 294.796  23
   0  -3  27 6425.57 834.881   3
   0  -3 -27 6856.72 722.886  22
   0  -3  27 7409.63 822.009  25
   0  -3 -28 4351.49 593.497  22
   0  -3 -28 5056.45 750.390  32
   0  -3  28 4235.43 637.977  17
   0  -3 -28 4284.14 676.877  29
   0  -3  28 3840.56 653.900   3
   0  -3  28 4133.71 634.456  25
   0  -3 -29 190.509 170.160  29
   0  -3  29 109.922 132.682  25
   0  -3  29 209.051 151.481   3
   0  -3 -29 427.019 194.933  22
   0  -3 -29-80.7538 233.994  32
   0  -3 -29 29.8111 246.747  33
   0  -3  29 87.8341 155.853  17
   0  -3 -30 462.644 186.197  22
   0  -3  30 825.355 330.475  17
   0  -3  30 394.051 221.717  25
   0  -3 -30 216.620 178.799  33
   0  -3 -30 324.081 225.312  32
   0  -3 -30 275.795 273.306  29
   0  -3  30 480.018 251.387   3
   0  -3  31 744.237 291.054  36
   0  -3 -31 923.436 303.203  22
   0  -3 -31 625.468 300.682  32
   0  -3 -31-159.387 260.003  33
   0  -3 -31 464.109 199.583  29
   0  -3  31 944.635 289.516  25
   0  -3  31 528.635 295.022   3
   0  -3  31 732.238 290.067  17
   0  -3  32 105.894 193.959   3
   0  -3 -32 140.272 101.939  22
   0  -3  32-59.4121 155.289  25
   0  -3 -32-195.387 318.919  32
   0  -3  32-43.9516 167.395  36
   0  -3 -32 35.2781 169.212  29
   0  -3  32 1.71719 178.396  17
   0  -3 -32-98.7700 254.231  33
   0  -3 -33 495.122 214.873  22
   0  -3 -33-4.22635 195.482  32
   0  -3  33 3.47515 138.953  25
   0  -3  33 409.100 186.558  17
   0  -3 -33 517.240 333.468  33
   0  -3  33 585.928 320.857  36
   0  -3  33 505.025 259.543   3
   0  -3 -33 13.9397 240.821  29
   0  -3 -34 720.634 388.751  32
   0  -3 -34 915.552 283.644  22
   0  -3  34 806.656 343.213  17
   0  -3  34 737.091 312.798  25
   0  -3 -34 1175.24 586.438  33
   0  -3  34 860.237 338.699   3
   0  -3  34 547.711 309.514  36
   0  -3 -34 727.717 328.146  29
   0  -3 -35 267.588 320.963  33
   0  -3  35 35.1538 121.259   3
   0  -3  35-12.5969 209.633  25
   0  -3  35-57.8055 151.401  36
   0  -3 -35-502.514 363.377  32
   0  -3 -35-417.209 211.898  22
   0  -3 -35-240.351 279.691  29
   0  -3  35 18.9868 235.054  17
   0  -3  36 70.9282 120.398  25
   0  -3 -36 974.392 307.213  22
   0  -3 -36 842.701 373.448  33
   0  -3  36 735.663 267.833   3
   0  -3 -36 689.362 277.671  32
   0  -3  36 864.967 299.944  36
   0  -3 -36 1118.98 373.635  29
   0  -3  36 1445.59 402.679  17
   0  -3 -36 35.3867 167.402   7
   0  -3 -37 4536.97 754.524  32
   0  -3 -37 3353.08 724.224  33
   0  -3 -37 4186.47 740.055  29
   0  -3  37 3875.77 646.043  36
   0  -3 -37 4452.41 692.244   7
   0  -3  37 3853.32 629.814  17
   0  -3  38 2150.94 500.125  36
   0  -3 -38 2571.60 645.393  33
   0  -3 -38 1121.69 373.131   7
   0  -3 -38 1261.43 408.400  32
   0  -3  38 1683.44 452.232  17
   0  -3 -38 1607.31 457.632  29
   0  -3  39 266.622 162.893  36
   0  -3 -39-165.069 203.554   7
   0  -3 -39 29.3927 216.319  32
   0  -3  39 137.451 163.251  17
   0  -3 -39 19.8334 178.226  29
   0  -3 -39-175.812 279.344  33
   0  -3  40-215.836 205.042  17
   0  -3 -40 3.76810 157.360  32
   0  -3 -40-437.651 381.768  29
   0  -3 -40-20.6556 177.188   7
   0  -3 -40 184.105 250.342  33
   0  -3  40-213.599 227.339  36
   0  -3 -41 50.4423 206.271  29
   0  -3  41 451.776 195.474  17
   0  -3  41 539.664 242.631  36
   0  -3 -41 156.121 247.538  33
   0  -3  42 125.247 145.488  36
   0  -3 -42 473.880 176.635  29
   0  -3  42 271.028 116.921  17
   0  -3  42 486.197 240.124  28
   0  -3 -42 380.756 219.224  33
   0  -3 -43 219.389 218.463  11
   0  -3 -43 81.1914 222.352  29
   0  -3  43-34.2142 154.537  36
   0  -3  43 434.126 240.467  28
   0  -3 -43 371.121 289.477  33
   0  -3  43 118.078 144.753  17
   0  -3  44 1262.53 340.490  36
   0  -3 -44 1132.10 378.995  11
   0  -3 -44 1157.57 398.161  33
   0  -3  44 961.918 245.491  17
   0  -3 -44 259.972 183.089  29
   0  -3  44 975.649 354.572  28
   0  -3  45 1863.32 409.231  28
   0  -3 -45 1338.78 333.525  29
   0  -3  45 1659.65 354.380  36
   0  -3  45 1482.30 337.193  17
   0  -3 -45 1414.24 426.438  11
   0  -3 -45 1156.34 359.217  33
   0  -3  46 955.486 238.690  36
   0  -3 -46 832.650 277.049  29
   0  -3 -46 1186.70 403.077  11
   0  -3  46 1544.07 383.298  28
   0  -3 -46 779.814 258.471  33
   0  -3 -47 688.809 299.742  11
   0  -3  47 640.035 220.689  28
   0  -3  47 1316.52 292.152  36
   0  -3 -47 806.852 273.785  33
   0  -3  48 2819.49 388.637  36
   0  -3 -48 2628.79 507.698  11
   0  -3  48 2813.19 459.216  28
   0  -3 -48 2486.66 483.047  33
   0  -3 -49 969.721 291.383  33
   0  -3  49 1141.88 282.638  28
   0  -3  49 1163.38 247.611  35
   0  -3 -49 1143.36 353.470  11
   0  -3 -50 84.2266 131.149  33
   0  -3 -50 64.9158 162.156  11
   0  -3  50-17.7678 131.958  28
   0  -3  51 1064.19 254.278  28
   0  -3 -51 836.087 235.362  11
   0  -3  52 2333.46 315.870  28
   0  -3 -52 1719.35 321.334  11
   0  -3  53 1723.28 242.212  28
   0  -3 -53 1903.38 304.696  11
   0  -2   0 252641. 2137.35  25
   0  -2   0 242178. 2009.46   6
   0  -2   1 127872. 1501.36  25
   0  -2   1 127236. 1432.83   6
   0  -2  -1 125908. 1490.57   6
   0  -2  -1 127470. 1496.73  25
   0  -2   2 24105.7 652.353  25
   0  -2   2 25183.4 639.802   6
   0  -2  -2 23804.3 675.660   6
   0  -2  -2 25691.2 690.676  25
   0  -2  -3 29469.4 746.552  25
   0  -2   3 29642.4 746.989  25
   0  -2   3 29513.3 699.049   6
   0  -2  -4 6099.84 347.374  25
   0  -2  -4 5692.28 362.504   6
   0  -2   4 6075.11 348.739  25
   0  -2   4 6048.14 324.001   6
   0  -2  -5 60109.2 1123.12  25
   0  -2   5 59326.4 1030.06   6
   0  -2  -5 57561.0 871.767  23
   0  -2   5 57410.3 1083.80   3
   0  -2   5 58090.9 1078.92  25
   0  -2  -5 56723.1 1154.54   6
   0  -2  -5 58994.4 1110.64   1
   0  -2   6 145240. 1769.48   3
   0  -2  -6 147808. 1806.10  25
   0  -2   6 146101. 1764.22  25
   0  -2  -6 143992. 1423.26  23
   0  -2  -6 150357. 1845.18   1
   0  -2  -7 125964. 1378.51  23
   0  -2   7 128093. 1704.26  25
   0  -2  -7 127701. 1746.33  25
   0  -2   7 128366. 1761.68   3
   0  -2  -7 122178. 1762.91   1
   0  -2  -8 128660. 1846.40  25
   0  -2  -8 131118. 1907.63   1
   0  -2  -8 128340. 1449.88  23
   0  -2   8 129204. 1765.77  25
   0  -2   8 130741. 1869.30   3
   0  -2  -9 185356. 2384.27   1
   0  -2  -9 192766. 1880.26  23
   0  -2   9 190610. 2338.66   3
   0  -2   9 189800. 2212.90  25
   0  -2  10 99105.9 1668.06  25
   0  -2 -10 96118.5 1405.06  23
   0  -2 -10 97496.0 1827.84   1
   0  -2  10 96387.9 1757.33   3
   0  -2 -11 4585.74 335.434  23
   0  -2  11 4830.20 392.117  25
   0  -2 -11 4548.52 426.747   1
   0  -2  11 4421.43 399.406   3
   0  -2  12 106172. 2038.82   3
   0  -2 -12 102653. 2044.65   1
   0  -2  12 103385. 1834.77  25
   0  -2 -12 100661. 1630.71  23
   0  -2  13 191560. 2590.66  25
   0  -2 -13 194840. 2406.12  23
   0  -2 -13 194846. 2938.96   1
   0  -2  13 200808. 2930.48   3
   0  -2 -14 21616.5 1032.86   1
   0  -2 -14 20835.6 826.761  23
   0  -2  14 21263.6 984.312   3
   0  -2  14 20217.0 878.413  25
   0  -2 -15 36194.5 1135.57  23
   0  -2  15 35583.0 1351.55   3
   0  -2  15 37051.6 1227.75  25
   0  -2  16 68107.9 1895.01   3
   0  -2 -16 65733.2 1583.52  23
   0  -2 -17 161004. 2568.77  23
   0  -2  17 170139. 3109.44   3
   0  -2 -18 23771.0 1080.46  22
   0  -2 -18 22909.6 991.783  23
   0  -2  18 24139.9 1216.28   3
   0  -2 -19 3067.52 390.404  23
   0  -2  19 4444.76 554.699   3
   0  -2 -19 3816.08 441.493  22
   0  -2 -20 3096.74 395.283  23
   0  -2 -20 3025.62 421.596  22
   0  -2  20 3395.75 485.410   3
   0  -2  21 55971.6 2059.05   3
   0  -2 -21 57349.1 1827.27  22
   0  -2 -21 56153.6 1672.31  23
   0  -2 -22 75497.6 2000.72  23
   0  -2  22 78720.9 2495.91   3
   0  -2 -22 82945.7 2255.15  22
   0  -2 -23 7299.10 693.892  22
   0  -2 -23 6483.93 602.326  23
   0  -2  23 7154.28 771.593   3
   0  -2  24 764.627 304.921   3
   0  -2 -24 666.031 222.983  22
   0  -2 -24 446.999 178.431  23
   0  -2  25 68306.2 2291.53  25
   0  -2 -25 64323.0 1985.51  23
   0  -2  25 69160.0 2513.61   3
   0  -2 -25 67370.1 2182.47  22
   0  -2  26 14605.6 1188.63   3
   0  -2 -26 15056.0 964.241  23
   0  -2  26 16301.8 1144.30  25
   0  -2 -26 16142.5 1095.01  22
   0  -2 -27 871.830 242.041  23
   0  -2  27 1079.33 351.255   3
   0  -2 -27 684.171 229.850  22
   0  -2  27 1105.50 325.888  25
   0  -2 -28 24498.4 1272.24  23
   0  -2  28 24832.4 1618.36   3
   0  -2  28 27186.8 1535.30  25
   0  -2 -28 26157.1 1447.36  22
   0  -2 -29 21591.0 1344.88  22
   0  -2 -29 21227.1 1510.43  12
   0  -2 -29 20385.5 1181.03  23
   0  -2  29 20851.1 1359.99  25
   0  -2  29 19626.5 1465.76   3
   0  -2 -30 1661.53 444.325  12
   0  -2 -30 1373.91 342.690  22
   0  -2 -30 1509.49 388.181  29
   0  -2 -30 1562.36 342.432  23
   0  -2  30 1526.82 377.095  36
   0  -2  30 1195.60 330.651   3
   0  -2  30 1201.70 326.058  17
   0  -2 -30 1643.79 470.586  33
   0  -2  30 1347.52 353.346  25
   0  -2  31 1478.79 328.453  17
   0  -2  31 1799.09 391.245  36
   0  -2  31 2365.69 481.342  25
   0  -2 -31 1897.15 431.155  29
   0  -2 -31 2000.79 492.421  33
   0  -2 -31 2424.19 419.764  23
   0  -2 -31 1789.18 396.959  22
   0  -2  31 1715.18 476.886   3
   0  -2  32 4391.81 719.410   3
   0  -2 -32 4496.94 722.352  29
   0  -2 -32 4270.25 740.658  33
   0  -2 -32 4585.91 648.897  22
   0  -2  32 5246.79 690.132  36
   0  -2  32 5645.84 737.057  25
   0  -2  32 5170.40 711.991  17
   0  -2 -32 4031.93 645.632  32
   0  -2  33 11780.1 1025.89  36
   0  -2 -33 11264.1 1242.12  33
   0  -2  33 12620.6 1074.68  17
   0  -2 -33 12136.7 1083.07  22
   0  -2  33 11161.7 1188.08   3
   0  -2 -33 12468.7 1189.54  29
   0  -2  33 12868.9 1131.37  25
   0  -2 -34 2324.35 598.179  33
   0  -2 -34 3727.53 654.965  29
   0  -2  34 2967.55 620.718   3
   0  -2  34 3427.46 584.935  36
   0  -2  34 3516.00 575.025  17
   0  -2  34 3541.32 577.412  25
   0  -2 -34 3654.25 600.173  22
   0  -2 -35 7165.23 926.253   7
   0  -2 -35 6593.25 879.159  29
   0  -2 -35 6393.32 1008.62  33
   0  -2  35 7055.25 822.970  36
   0  -2  35 7784.24 883.566  25
   0  -2  35 6710.50 939.277   3
   0  -2 -35 6407.21 797.551  22
   0  -2  35 6778.74 787.358  17
   0  -2 -36 5688.84 815.370  29
   0  -2  36 5421.94 734.961  17
   0  -2  36 4597.34 669.450  25
   0  -2  36 4248.55 745.240   3
   0  -2 -36 4524.05 735.029   7
   0  -2  36 4506.25 645.244  36
   0  -2 -36 4728.61 690.383  22
   0  -2 -36 4292.91 819.384  33
   0  -2 -37 5533.43 804.200   7
   0  -2 -37 7245.14 1068.85  33
   0  -2  37 6622.81 800.187  17
   0  -2  37 7209.42 844.437  25
   0  -2 -37 6855.94 823.076  22
   0  -2  37 6254.76 910.275   3
   0  -2  37 7840.63 877.861  36
   0  -2 -37 7588.08 954.567  29
   0  -2  38 621.862 298.694  36
   0  -2  38 400.248 215.475  17
   0  -2 -38 333.618 300.534  29
   0  -2 -38 241.929 234.244  33
   0  -2  38 732.701 280.682  25
   0  -2 -38 1036.61 336.518  22
   0  -2 -38 523.757 259.131   7
   0  -2 -39 6212.70 848.011  29
   0  -2 -39 7301.27 943.924   7
   0  -2 -39 7252.15 1067.20  33
   0  -2  39 7051.97 815.742  36
   0  -2  39 8311.14 877.866  17
   0  -2  40 3095.01 547.132  17
   0  -2  40 2846.79 531.342  36
   0  -2 -40 2571.92 526.523   7
   0  -2 -40 2608.11 670.494  33
   0  -2 -40 3464.77 629.975  29
   0  -2  41 3701.76 575.142  17
   0  -2 -41 3888.82 664.935  29
   0  -2  41 4264.22 628.211  36
   0  -2  41 4214.91 666.096  28
   0  -2 -41 3725.08 642.100   7
   0  -2 -41 4497.27 842.848  33
   0  -2 -42-26.2513 217.500   7
   0  -2  42 8.40823 139.922  17
   0  -2 -42 4.67075 236.874  33
   0  -2  42 27.6655 130.541  36
   0  -2  42 159.448 167.459  28
   0  -2 -42 284.157 173.907  29
   0  -2 -43 31130.1 1763.59  29
   0  -2 -43 35259.1 2246.34  33
   0  -2 -43 32353.9 1859.71   7
   0  -2  43 33585.9 1642.28  17
   0  -2  43 35286.4 1901.60  28
   0  -2  43 34780.8 1674.03  36
   0  -2 -44 3790.20 622.763   7
   0  -2  44 5633.04 780.059  28
   0  -2  44 4877.05 611.244  17
   0  -2 -44 5901.27 932.932  33
   0  -2  44 5571.08 662.037  36
   0  -2 -44 4387.66 635.801  29
   0  -2 -45 653.691 246.161   7
   0  -2  45 375.735 193.623  36
   0  -2 -45 698.259 387.990  33
   0  -2  45 258.787 170.974  28
   0  -2 -46 2894.72 488.528   7
   0  -2 -46 4538.90 812.871  33
   0  -2  46 4625.69 553.150  36
   0  -2  46 4400.60 632.467  28
   0  -2  47 36421.1 1748.56  28
   0  -2 -47 33803.8 1981.89  33
   0  -2 -48 2425.38 414.594   7
   0  -2  48 3032.22 487.551  28
   0  -2 -48 3067.73 575.576  11
   0  -2 -48 2928.77 590.638  33
   0  -2 -49 443.442 175.087  11
   0  -2 -49 928.177 237.729   7
   0  -2  49 1138.92 288.907  28
   0  -2 -49 736.307 294.534  33
   0  -2  49 913.410 249.868  35
   0  -2 -50 4617.48 637.577  11
   0  -2 -50 3893.23 596.620  33
   0  -2  50 4449.23 463.334  35
   0  -2 -50 3599.39 423.149   7
   0  -2  50 4411.82 549.452  28
   0  -2  51 28782.8 1055.75  35
   0  -2 -51 27116.0 1417.67  33
   0  -2 -51 30711.2 1519.25  11
   0  -2  51 32429.4 1354.18  28
   0  -2  52 4047.33 454.949  28
   0  -2 -52 3839.87 520.851  11
   0  -2 -52 3317.19 472.791  33
   0  -2  53 2013.61 295.087  28
   0  -2 -53 2067.35 354.782  11
   0  -2 -53 1659.89 300.195  33
   0  -1   0 55.5513 36.4859  25
   0  -1   0 18.1551 28.2884   6
   0  -1  -1 68006.3 766.965  25
   0  -1  -1 68760.7 785.602   6
   0  -1   1 69307.4 769.369  25
   0  -1   2 117275. 977.973   6
   0  -1  -2 114030. 1085.50   6
   0  -1   2 109790. 990.142   3
   0  -1   2 113094. 1015.23  25
   0  -1  -2 105756. 1000.30  25
   0  -1  -3 60161.7 849.219   6
   0  -1   3 63215.6 809.032   3
   0  -1   3 61927.8 789.500  25
   0  -1  -3 62581.5 815.060  25
   0  -1  -3 61408.4 642.616  23
   0  -1  -4 4857.40 193.318  23
   0  -1  -4 4516.05 240.429   1
   0  -1   4 4715.47 247.148   3
   0  -1   4 4545.99 227.156  25
   0  -1  -4 4581.50 237.429  25
   0  -1   5 11341.2 409.955   3
   0  -1  -5 11029.0 319.492  23
   0  -1  -5 11212.0 416.555   1
   0  -1  -6 61304.4 838.575  23
   0  -1  -6 63649.9 1076.27   1
   0  -1   6 63309.6 1050.67   3
   0  -1  -7 70119.0 986.127  23
   0  -1   7 72055.2 1209.17   3
   0  -1  -7 71584.4 1240.66   1
   0  -1  -8 11506.9 441.582  23
   0  -1   8 12448.5 552.018   3
   0  -1  -8 12251.0 552.099   1
   0  -1   8 10610.4 251.660  26
   0  -1   9 27223.9 858.810   3
   0  -1  -9 26830.2 732.034  23
   0  -1  -9 26670.4 870.812   1
   0  -1  10 112766. 1849.20   3
   0  -1 -10 108095. 1606.17  23
   0  -1 -11 77198.7 1422.53  23
   0  -1  11 79214.3 1606.67   3
   0  -1 -12 7197.73 465.252  23
   0  -1  12 6980.04 516.902   3
   0  -1  12 6292.51 216.376  26
   0  -1  13 6034.68 221.934  26
   0  -1 -13 7529.21 485.769  23
   0  -1  13 7682.88 560.938   3
   0  -1  14 18829.2 920.151   3
   0  -1 -14 18413.9 800.437  23
   0  -1  15 20157.2 984.598   3
   0  -1 -15 17950.4 829.133  23
   0  -1  16 7405.67 633.396   3
   0  -1 -16 7088.74 538.299  23
   0  -1  17 88.1951 146.145   3
   0  -1 -17 31.4306 97.0042  23
   0  -1  17 43.9866 32.0505  26
   0  -1  18 4218.85 501.740   3
   0  -1 -18 4128.07 479.342  22
   0  -1 -18 4112.33 440.232  23
   0  -1  19 6424.12 647.013   3
   0  -1 -19 7373.81 622.347  22
   0  -1 -19 6484.98 559.964  23
   0  -1 -20 256.457 159.503  22
   0  -1  20 293.446 256.421   3
   0  -1 -20 421.489 170.575  23
   0  -1 -21 10960.4 807.136  22
   0  -1  21 10782.1 867.152   3
   0  -1 -21 10128.0 733.203  23
   0  -1  22 29995.9 1502.18   3
   0  -1 -22 29630.7 1280.44  23
   0  -1 -22 31646.5 1412.35  22
   0  -1 -23 14409.4 898.116  23
   0  -1 -23 16985.6 1059.23  22
   0  -1  23 16465.1 1148.41   3
   0  -1  24 165.830 140.050   3
   0  -1 -24-18.4311 139.535  23
   0  -1 -24-20.7854 142.160  22
   0  -1  25 8097.61 844.863   3
   0  -1 -25 8956.94 793.860  22
   0  -1 -25 7311.58 680.046  23
   0  -1 -26 19468.6 1207.93  22
   0  -1  26 18005.8 1285.30   3
   0  -1 -26 16976.7 1040.79  23
   0  -1 -27 11626.3 964.032  22
   0  -1  27 11056.9 1034.24   3
   0  -1 -27 11516.3 878.765  23
   0  -1 -28 474.980 188.090  23
   0  -1 -28 1175.47 312.600  22
   0  -1  28 1490.61 413.547   3
   0  -1 -29 2041.58 381.803  23
   0  -1  29 2477.55 535.498   3
   0  -1 -29 2292.99 438.399  22
   0  -1 -30 5337.15 809.658  33
   0  -1 -30 5762.63 777.852  12
   0  -1  30 5366.29 762.046   3
   0  -1 -30 6164.86 739.200  22
   0  -1 -31 10125.0 1060.58  12
   0  -1 -31 10843.8 1002.35  22
   0  -1  31 9580.59 1041.03   3
   0  -1 -31 11367.4 1210.74  33
   0  -1  32 18038.2 1159.30  36
   0  -1 -32 18835.3 1472.67  12
   0  -1 -32 19858.9 1404.99  29
   0  -1 -32 14992.0 1307.16  37
   0  -1  32 16642.5 1402.09   3
   0  -1 -32 18439.5 1553.51  33
   0  -1 -32 19375.8 1375.61  22
   0  -1  32 17962.2 1203.95  17
   0  -1 -33 7380.88 946.813  37
   0  -1 -33 8658.46 1090.90  33
   0  -1 -33 9119.06 953.449  22
   0  -1  33 7895.74 810.952  17
   0  -1  33 8351.37 999.795   3
   0  -1 -33 8287.92 907.664  29
   0  -1 -33 10245.4 1113.56  12
   0  -1  33 7827.02 773.245  36
   0  -1  34 380.999 254.148   3
   0  -1 -34 292.891 216.250  22
   0  -1 -34 285.885 226.933  37
   0  -1  34 768.181 286.135  36
   0  -1 -34 281.414 220.410  29
   0  -1 -34 440.882 287.223  33
   0  -1 -34 916.199 384.795  12
   0  -1  34 204.256 117.655  17
   0  -1  35 12166.7 1240.87   3
   0  -1 -35 12539.6 1283.85  12
   0  -1 -35 13519.6 1193.06  29
   0  -1  35 12811.6 1014.49  36
   0  -1 -35 13103.6 1178.23  22
   0  -1  35 11910.5 1011.47  17
   0  -1 -35 10828.4 1171.48  37
   0  -1 -35 12816.4 1393.01  33
   0  -1  36 35490.2 2132.45   3
   0  -1  36 35308.2 1753.67  17
   0  -1  36 33248.5 1646.16  36
   0  -1 -36 34096.3 2133.82  12
   0  -1 -36 37647.8 1989.24  22
   0  -1 -36 35603.4 1961.05  29
   0  -1 -36 31184.9 2005.17  37
   0  -1  36 34436.1 1846.15  25
   0  -1 -36 37935.9 2417.75  33
   0  -1  37 18057.2 1260.66  17
   0  -1 -37 18234.6 1711.92  33
   0  -1 -37 14615.0 1377.46  37
   0  -1 -37 18911.6 1619.70  12
   0  -1 -37 19389.5 1429.89  29
   0  -1  37 18396.7 1220.47  36
   0  -1  37 17354.7 1512.80   3
   0  -1 -37 17087.6 1346.88  22
   0  -1  37 17779.8 1343.60  25
   0  -1 -38 294.233 188.883  12
   0  -1 -38 477.285 260.706  29
   0  -1  38 679.199 271.785   3
   0  -1 -38 577.974 290.863  22
   0  -1 -38 589.246 331.456  33
   0  -1 -38 751.905 372.522  37
   0  -1  38 333.123 250.350  25
   0  -1  38 144.662 228.197  36
   0  -1  38 554.550 222.102  17
   0  -1 -39 12225.2 1155.78  29
   0  -1 -39 13748.0 1505.22  33
   0  -1  39 12639.7 1014.45  36
   0  -1  39 11779.0 1014.58  17
   0  -1 -39 10246.0 1168.50  37
   0  -1  39 12432.9 1158.16  28
   0  -1 -40 22110.0 1678.19  37
   0  -1 -40 27006.5 2117.94  33
   0  -1  40 25861.9 1488.59  17
   0  -1  40 27183.4 1721.41  28
   0  -1 -40 24848.2 1790.87   7
   0  -1  40 26364.8 1453.48  36
   0  -1 -41 10427.4 1163.05  37
   0  -1  41 12690.3 1038.35  17
   0  -1 -41 12239.2 1419.79  33
   0  -1  41 12187.3 1136.34  28
   0  -1 -41 12579.8 1257.09   7
   0  -1  42 167.078 227.523  28
   0  -1 -42 132.471 252.201  33
   0  -1 -42 465.994 333.732   7
   0  -1  42-2.71633 139.092  17
   0  -1  43 4524.91 697.690  28
   0  -1 -43 5078.81 908.534  33
   0  -1 -43 4958.93 794.087   7
   0  -1  44 20261.4 1425.34  28
   0  -1 -44 17507.1 1673.49  33
   0  -1 -44 17325.5 1429.16   7
   0  -1  45 20907.2 1423.12  28
   0  -1 -45 21237.5 1754.16  33
   0  -1  46 5256.25 712.783  28
   0  -1 -46 5372.24 765.346   7
   0  -1 -46 5052.84 833.472  33
   0  -1 -47 1997.88 550.167  33
   0  -1 -47 1867.70 434.754   7
   0  -1  47 1540.99 391.644  28
   0  -1  48 10743.7 895.787  35
   0  -1  48 10275.5 920.219  28
   0  -1 -48 8417.86 864.533   7
   0  -1 -48 9187.49 1056.08  33
   0  -1 -49 9972.91 1056.04  33
   0  -1 -49 11506.9 963.393   7
   0  -1  49 13245.9 981.753  28
   0  -1  49 12213.1 894.608  35
   0  -1 -50 2821.94 538.930  33
   0  -1  50 3838.01 465.215  35
   0  -1 -50 3474.70 495.800   7
   0  -1  50 3306.20 474.075  28
   0  -1 -51 397.517 191.710  33
   0  -1 -51 315.706 154.938   7
   0  -1  51 381.379 150.201  35
   0  -1 -51 420.191 219.024  11
   0  -1  51 418.059 184.822  28
   0  -1 -52 5134.64 586.256  11
   0  -1 -52 4434.20 458.536   7
   0  -1  52 5868.90 556.632  28
   0  -1  52 4822.72 443.005  35
   0  -1 -52 5042.81 635.748  33
   0  -1 -53 7443.88 664.281  11
   0  -1 -53 5837.09 615.234  33
   0  -1  53 6366.06 521.438  28
   0  -1  53 6047.84 434.274  35
   0  -1 -54 2708.38 362.646  11
   0  -1  54 3477.54 345.355  28
   0  -1 -54 3120.71 404.320  33
   0   0   3 147.590 59.0369   3
   0   0  -3 170.174 54.3673  23
   0   0   4 965742. 3283.68   3
   0   0  -4 999999. 3442.10  23
   0   0  -5 645.056 131.531  23
   0   0   5 708.358 120.398   3
   0   0   6 27360.0 682.836   3
   0   0  -6 27160.8 703.399  23
   0   0   7 952.891 70.2280  24
   0   0  -7 1261.54 187.627  23
   0   0   7 1243.20 176.304   3
   0   0  -8 514971. 3472.98  23
   0   0   8 506145. 3414.21   3
   0   0   9 1578.29 222.153   3
   0   0  -9 1281.27 204.820  23
   0   0   9 1231.25 126.036  26
   0   0  10 76418.3 982.374  26
   0   0 -10 78176.1 1532.01  23
   0   0  11 4109.01 383.320   3
   0   0 -11 3946.39 373.079  23
   0   0  11 3935.36 239.969  26
   0   0  12 92183.4 1813.99   3
   0   0 -12 95060.7 1826.22  23
   0   0  12 88874.6 1152.01  26
   0   0  13 332.603 162.315   3
   0   0  13 128.170 66.4350  26
   0   0 -13 47.1608 128.790  23
   0   0  14 1386.09 262.486   3
   0   0 -14 1113.39 229.613  23
   0   0  14 1134.55 145.247  26
   0   0 -15 1094.24 261.397  23
   0   0  15 663.407 119.057  26
   0   0  15 1032.71 255.780   3
   0   0  16 213243. 3211.03   3
   0   0  16 198475. 1984.78  26
   0   0 -16 203946. 3021.23  23
   0   0 -16 216864. 3109.32  22
   0   0 -17 225.940 177.545  23
   0   0 -17 543.019 219.804  22
   0   0  17 142.731 160.919   3
   0   0  17 143.586 70.6535  26
   0   0  18 1224.82 296.630   3
   0   0  18 971.074 153.119  26
   0   0 -18 929.944 231.564  22
   0   0 -18 857.200 230.607  23
   0   0  19 138.094 87.7581  26
   0   0  19 191.693 133.572   3
   0   0 -19 286.956 146.341  22
   0   0 -19 213.329 140.037  23
   0   0 -20 2912.98 423.060  22
   0   0  20 2592.32 255.086  26
   0   0 -20 2586.72 401.344  23
   0   0  20 2549.12 418.968   3
   0   0  21 734.391 136.721  26
   0   0 -21 937.983 251.017  22
   0   0 -21 512.285 217.506  23
   0   0  21 586.259 188.158   3
   0   0 -22 4833.21 555.206  22
   0   0 -22 3678.88 480.455  23
   0   0  22 3980.79 556.351   3
   0   0  23 317.194 200.412   3
   0   0 -23 148.788 151.901  23
   0   0 -23 320.785 170.000  22
   0   0  24 8213.79 826.202   3
   0   0 -24 8774.59 763.265  23
   0   0 -24 9416.97 806.234  22
   0   0 -25 6147.78 677.228  22
   0   0  25 5348.83 680.428   3
   0   0 -25 5426.52 621.339  23
   0   0 -26 50448.8 1906.24  23
   0   0 -26 57579.4 2104.26  22
   0   0  26 54903.9 2185.63   3
   0   0  27 2064.44 459.294   3
   0   0 -27 2836.12 551.148  22
   0   0 -28 10272.7 925.894  22
   0   0  28 10465.7 1030.69   3
   0   0  29 316.030 231.478   3
   0   0 -29 631.595 261.097  22
   0   0 -30 29743.2 1648.23  22
   0   0 -30 26575.5 1804.43  33
   0   0 -30 27402.8 1693.29  12
   0   0  30 26940.1 1680.58   3
   0   0 -31 2648.43 617.582  33
   0   0 -31 1954.39 490.389  37
   0   0 -31 2484.55 476.914  22
   0   0 -31 1818.59 433.932  12
   0   0  31 2278.02 519.943   3
   0   0 -32 9256.86 1066.59  37
   0   0 -32 11781.0 1092.55  22
   0   0  32 10837.8 1110.77   3
   0   0 -32 10371.5 1090.07  12
   0   0  32 11127.1 906.164  17
   0   0 -32 11859.2 1272.54  33
   0   0  33 5072.62 801.623   3
   0   0 -33 5443.26 922.775  33
   0   0  33 4442.15 586.621  17
   0   0 -33 3759.68 698.493  37
   0   0 -33 5027.28 791.286  12
   0   0 -33 5020.42 715.550  22
   0   0 -34 104534. 3673.93  37
   0   0 -34 121775. 3564.89  22
   0   0  34 105448. 2880.85  17
   0   0 -34 113365. 3730.62  12
   0   0  34 106673. 3604.15   3
   0   0 -34 116009. 4112.15  33
   0   0  35 1039.51 367.486   3
   0   0  35 779.193 209.507  17
   0   0 -35 1129.33 436.414  33
   0   0 -35 550.797 291.553  37
   0   0  35 1311.17 340.184  28
   0   0 -35 1904.93 456.109  22
   0   0 -35 1054.40 402.998  12
   0   0 -36 23276.6 1902.26  33
   0   0 -36 23057.8 1757.15  12
   0   0  36 24191.1 1755.59   3
   0   0  36 22462.7 1352.67  17
   0   0 -36 23060.4 1595.29  22
   0   0  36 22336.1 1488.33  28
   0   0 -36 21663.5 1740.52  37
   0   0  37 13224.5 1316.43   3
   0   0 -37 13402.7 1216.47  22
   0   0 -37 11340.8 1421.90  33
   0   0 -37 12712.2 1313.84  12
   0   0  37 12319.9 1129.87  28
   0   0 -37 12083.1 1334.63  37
   0   0  37 11383.5 966.260  17
   0   0  38 173305. 4724.75   3
   0   0  38 168638. 3735.94  17
   0   0 -38 156838. 4748.79  37
   0   0  38 167138. 4116.19  28
   0   0 -38 181758. 4476.22  22
   0   0 -38 174536. 5306.16  33
   0   0 -38 170504. 4852.64  12
   0   0 -39 311.051 308.750  12
   0   0  39 600.021 351.816  28
   0   0 -39 721.824 455.201  33
   0   0 -39 1163.03 513.138  37
   0   0 -40 3529.24 747.704  37
   0   0 -40 3605.87 785.910  33
   0   0 -40 4482.36 790.743  12
   0   0  40 4905.84 722.200  28
   0   0 -41 4398.15 867.981  33
   0   0 -41 4967.82 837.965  37
   0   0 -41 5565.51 897.506  12
   0   0  41 5970.48 786.587  28
   0   0 -42 44948.0 2510.32  37
   0   0  42 50555.6 2282.18  28
   0   0 -42 49822.4 2598.48   7
   0   0 -42 48379.6 2834.20  33
   0   0 -42 53044.6 2702.77  12
   0   0  43 422.601 240.914  28
   0   0 -43 642.854 253.041   7
   0   0 -43 394.181 291.743  37
   0   0 -43 249.755 297.556  33
   0   0 -44 46212.7 2441.95   7
   0   0 -44 39575.3 2281.40  37
   0   0  44 48056.2 2159.08  28
   0   0 -44 44987.7 2667.39  33
   0   0 -45 4736.35 777.390  37
   0   0  45 5727.68 752.716  28
   0   0 -45 5530.15 855.899   7
   0   0 -45 6194.06 1007.43  33
   0   0 -46 35206.6 1999.52   7
   0   0 -46 37525.7 2324.70  33
   0   0  46 39048.6 1872.75  35
   0   0  46 38499.4 1866.44  28
   0   0 -47 180.795 323.088  33
   0   0 -47 393.823 287.456   7
   0   0  47 363.578 285.470  28
   0   0  47 418.471 283.169  35
   0   0 -48 52648.3 2584.46  33
   0   0 -48 50164.2 2216.63   7
   0   0  48 55075.9 2086.77  28
   0   0  48 56200.1 2085.35  35
   0   0 -49 9013.64 1041.06  33
   0   0  49 9420.19 829.018  28
   0   0  49 9534.02 828.046  35
   0   0 -49 8614.04 888.647   7
   0   0  50 33952.4 1459.21  35
   0   0 -50 30013.7 1555.26   7
   0   0  50 32707.2 1464.20  28
   0   0 -50 32034.6 1854.89  33
   0   0  51 444.549 156.132  35
   0   0 -51 390.708 235.866   7
   0   0  51 362.873 150.653  28
   0   0 -51 506.223 272.684  33
   0   0  52 10652.6 725.855  28
   0   0 -52 9098.75 745.446   7
   0   0 -52 10753.7 924.861  33
   0   0 -52 10926.1 881.643  11
   0   0  52 10334.2 698.314  35
   0   0 -53 2841.53 379.398   7
   0   0  53 3152.87 369.901  28
   0   0 -53 3304.30 484.329  33
   0   0 -53 3085.28 443.421  11
   0   0  53 3228.76 349.148  35
   0   0  54 31732.2 1011.33  28
   0   0 -54 28588.9 1272.51  33
   0   0 -54 30954.7 1213.00  11
   0   1   0 76.6265 47.1640   2
   0   1   0 78.2187 61.1202  24
   0   1  -1 69241.1 825.891   2
   0   1   1 65633.3 786.293   2
   0   1   1 72405.1 977.622  24
   0   1  -1 68840.6 908.297  24
   0   1   2 117048. 1288.99  24
   0   1  -2 114999. 1143.24  24
   0   1  -3 59940.5 647.383   4
   0   1   3 64159.5 997.791  24
   0   1  -3 60619.7 783.832  24
   0   1  -3 62328.0 853.634   2
   0   1  -3 57743.0 648.989  22
   0   1  -4 4750.08 257.378   2
   0   1  -4 4621.43 176.733   4
   0   1  -4 4428.12 207.153  24
   0   1  -4 4464.91 212.680  22
   0   1   4 4751.68 287.786  24
   0   1   5 11455.9 438.139  24
   0   1  -5 10743.9 377.183  22
   0   1  -5 10377.7 294.719  24
   0   1  -5 10388.6 259.887   4
   0   1  -6 60001.0 653.918  24
   0   1  -6 60389.0 646.426   4
   0   1  -6 58894.7 968.582  22
   0   1  -7 71095.2 1192.27  22
   0   1  -7 70741.9 751.352   4
   0   1  -7 73001.3 1253.50  23
   0   1   7 74428.4 1150.00  24
   0   1  -8 11831.3 340.301   4
   0   1  -8 11301.6 504.706  22
   0   1  -8 11467.6 557.723  23
   0   1   8 12421.0 486.619  24
   0   1  -9 25825.2 867.318  23
   0   1   9 28320.4 738.318  24
   0   1  -9 26267.3 552.752   4
   0   1  -9 27077.7 831.482  22
   0   1 -10 101997. 1806.15  23
   0   1  10 110560. 1500.91  24
   0   1 -10 109781. 1793.03  22
   0   1 -10 102453. 1190.82   4
   0   1 -11 80632.5 1583.00  22
   0   1  11 80679.4 1297.35  24
   0   1  11 78089.5 1610.95   3
   0   1 -11 76202.9 1655.61  23
   0   1  12 6926.02 386.982  24
   0   1 -12 7780.18 520.417  22
   0   1  12 6933.81 528.352   3
   0   1 -12 6702.93 530.735  23
   0   1 -13 7217.74 568.893  23
   0   1  13 7379.31 407.623  24
   0   1 -13 7829.45 545.392  22
   0   1  13 7510.82 579.335   3
   0   1  14 18862.4 636.338  24
   0   1  14 18788.3 922.893   3
   0   1 -14 20150.1 975.742  23
   0   1 -14 19959.6 916.487  22
   0   1  15 18439.2 927.616   3
   0   1 -15 17873.7 973.304  23
   0   1  15 17041.6 605.479  24
   0   1 -15 18574.2 902.642  22
   0   1  16 7623.45 623.984   3
   0   1 -16 6432.72 603.752  23
   0   1 -16 7009.75 574.813  22
   0   1  16 5776.97 359.197  24
   0   1 -17 48.5015 136.720  23
   0   1  17 196.327 166.370   3
   0   1  17 276.737 86.8128  24
   0   1 -17 183.403 169.405  22
   0   1  18 4406.21 512.980   3
   0   1  18 4267.51 378.454  26
   0   1 -18 4331.36 507.939  23
   0   1 -18 4557.38 506.402  22
   0   1  18 3797.35 291.320  24
   0   1 -19 7060.99 664.348  23
   0   1  19 6872.80 494.034  26
   0   1  19 7177.51 663.693   3
   0   1 -19 7649.13 671.275  22
   0   1  20 124.233 170.038   3
   0   1  20 166.812 107.927  26
   0   1 -20-51.2247 151.265  22
   0   1 -21 11172.4 851.499  22
   0   1  21 8806.82 576.036  26
   0   1  21 9554.51 810.013   3
   0   1  22 30172.6 1510.54   3
   0   1 -22 32833.8 1468.08  22
   0   1  22 29742.9 1038.58  26
   0   1 -23 18470.3 1126.00  22
   0   1  23 16327.1 778.437  26
   0   1  23 16822.6 1128.16   3
   0   1  24 109.430 190.821   3
   0   1 -24 161.860 177.650  22
   0   1  25 6758.97 771.218   3
   0   1 -25 6866.89 716.511  22
   0   1 -26 20955.8 1282.62  22
   0   1  26 16189.1 1186.44   3
   0   1 -27 12795.6 1026.77  22
   0   1  27 11195.6 1034.01   3
   0   1  28 568.156 257.226   3
   0   1 -28 1195.89 354.058  22
   0   1 -29 2131.02 453.253  22
   0   1  29 1293.84 368.978   3
   0   1  30 6031.35 801.579   3
   0   1 -30 6803.93 931.246  33
   0   1 -30 7482.57 847.601  22
   0   1 -30 5263.45 779.440  12
   0   1  31 10057.3 892.594  28
   0   1 -31 9811.60 1170.81  33
   0   1  31 8904.85 968.872   3
   0   1 -31 9102.57 1057.50  37
   0   1 -31 11237.4 1049.56  22
   0   1 -31 8914.60 1011.27  12
   0   1 -32 17786.5 1571.60  33
   0   1 -32 17928.3 1332.09  22
   0   1 -32 16237.7 1406.28  12
   0   1  32 16808.7 1196.62  28
   0   1  32 17984.2 1448.92   3
   0   1 -32 17897.8 1566.64  37
   0   1  33 8703.23 876.811  28
   0   1 -33 7436.84 1005.80  37
   0   1 -33 7251.07 1037.97  33
   0   1 -33 10273.4 1033.69  22
   0   1  33 8767.04 1015.42   3
   0   1 -33 9024.00 1058.33  12
   0   1  34 222.805 91.9071  28
   0   1 -34 323.402 235.690  22
   0   1 -34-63.5649 260.706  33
   0   1 -34 80.2464 103.600   2
   0   1 -34 64.5100 216.270  37
   0   1 -34 293.078 205.527  12
   0   1  34 1.92557 141.975   3
   0   1 -35 12948.7 1129.72   2
   0   1 -35 10876.9 1247.27  37
   0   1  35 12168.3 1067.52  28
   0   1 -35 12927.2 1183.89  22
   0   1 -35 12780.7 1402.34  33
   0   1  35 11569.8 1199.24   3
   0   1 -35 12596.6 1301.96  12
   0   1 -36 35698.1 1877.16   2
   0   1  36 36277.3 1852.40  28
   0   1 -36 33775.8 2296.13  33
   0   1 -36 35462.7 2196.41  12
   0   1  36 33097.9 2029.59   3
   0   1 -36 36646.5 2009.79  22
   0   1 -36 34802.7 2277.93  37
   0   1  37 18115.7 1339.52  28
   0   1 -37 19572.5 1406.18   2
   0   1  37 18586.4 1532.05   3
   0   1 -37 20667.1 1506.20  22
   0   1 -37 18235.0 1582.34  12
   0   1 -37 16230.9 1579.61  37
   0   1 -37 19472.2 1791.31  33
   0   1  38 443.294 317.376   3
   0   1 -38 277.320 252.782  12
   0   1 -38 709.399 328.797  22
   0   1 -38 438.605 316.723  37
   0   1 -38-65.8192 252.734  33
   0   1  38 701.559 272.682  28
   0   1 -39 13372.1 1389.31  12
   0   1 -39 12557.6 1401.25  37
   0   1 -39 13362.1 1517.18  33
   0   1  39 12472.5 1111.49  28
   0   1 -40 29523.4 2193.33  33
   0   1 -40 27444.6 1981.28  12
   0   1  40 25311.7 1597.19  28
   0   1 -40 22961.3 1886.27  37
   0   1 -41 10085.5 1232.93  37
   0   1 -41 12474.7 1470.74  33
   0   1  41 11884.4 1095.13  28
   0   1 -41 12892.1 1390.68  12
   0   1  42 202.047 129.278  28
   0   1 -42 353.813 287.972  12
   0   1 -42 184.908 241.300  37
   0   1 -42-69.8811 264.078  33
   0   1  43 4374.84 663.508  28
   0   1 -43 5001.54 953.959  33
   0   1 -43 4404.11 825.310  37
   0   1 -43 4479.67 823.082  12
   0   1 -44 15520.3 1476.57  37
   0   1 -44 17626.6 1508.46   7
   0   1 -44 18355.2 1709.00  33
   0   1  44 19470.4 1404.23  35
   0   1  44 18656.0 1320.26  28
   0   1 -44 17651.5 1568.67  12
   0   1  45 17962.0 1266.22  28
   0   1 -45 22059.8 1835.51  33
   0   1 -45 22484.5 1688.67  12
   0   1  45 21770.4 1470.35  35
   0   1 -45 19332.7 1606.41  37
   0   1 -45 20476.4 1614.82   7
   0   1 -46 5667.87 906.769  33
   0   1 -46 4980.98 786.368   7
   0   1  46 5605.40 745.708  35
   0   1 -46 4294.11 738.079  37
   0   1  46 5358.79 666.450  28
   0   1 -47 1550.75 442.216   7
   0   1 -47 1313.41 407.860  37
   0   1 -47 1957.93 550.451  33
   0   1  47 2150.46 442.617  35
   0   1  47 1787.25 391.300  28
   0   1  48 10295.8 902.409  35
   0   1  48 9809.43 848.002  28
   0   1 -48 10049.3 1018.25   7
   0   1 -48 10468.7 1131.69  33
   0   1 -49 9614.22 960.111   7
   0   1  49 11263.4 906.947  35
   0   1  49 11682.3 880.923  28
   0   1 -49 10832.3 1098.95  33
   0   1 -50 3157.30 548.034   7
   0   1  50 3187.18 464.309  35
   0   1 -50 3176.70 571.269  33
   0   1  50 3578.16 461.313  28
   0   1 -51 372.442 163.420   7
   0   1  51 407.167 155.550  28
   0   1 -51 183.988 152.888  33
   0   1  51 490.276 176.082  35
   0   1 -52 5185.45 653.858  33
   0   1  52 5848.68 507.902  28
   0   1 -52 4647.70 560.873   7
   0   1  52 5500.53 526.957  35
   0   1 -53 5814.22 559.847   7
   0   1 -53 5903.52 648.884  33
   0   1  53 6724.49 520.813  35
   0   1  53 6383.42 468.819  28
   0   1 -54 3274.33 374.992  11
   0   1 -54 2834.90 404.472  33
   0   1 -54 2939.24 368.993   7
   0   2   0 277700. 2708.51  24
   0   2   0 274572. 2317.25   2
   0   2   1 141091. 1957.33  24
   0   2  -1 136271. 1658.67   2
   0   2  -1 139039. 1907.02  24
   0   2   2 27652.3 884.666  24
   0   2  -2 26640.1 751.552   2
   0   2  -2 25150.7 373.098  22
   0   2   2 27126.4 742.252   2
   0   2  -2 27143.9 840.019  24
   0   2  -3 33004.2 848.657   2
   0   2  -3 32479.3 483.892  22
   0   2   4 1765.83 241.768  24
   0   2  -4 1615.25 214.108  24
   0   2  -4 1277.32 112.053  22
   0   2  -4 1719.60 209.646   2
   0   2  -5 63161.8 1231.92   2
   0   2  -5 63379.6 1188.30  24
   0   2   5 64616.0 1395.03  24
   0   2  -5 62687.4 953.821   4
   0   2  -6 146342. 1459.10  22
   0   2  -6 156856. 1816.78  24
   0   2  -6 153159. 2020.14   2
   0   2  -6 149375. 1446.57   4
   0   2  -7 120381. 1828.48   2
   0   2  -7 119953. 1544.88  24
   0   2  -7 118530. 1269.03   4
   0   2  -8 116159. 1447.70  24
   0   2  -8 126341. 1930.56   2
   0   2   8 131869. 2062.54  24
   0   2  -8 118445. 1250.19   4
   0   2  -8 113977. 1558.42  22
   0   2  -9 174417. 1501.03   4
   0   2  -9 176848. 2074.78  22
   0   2   9 173795. 2392.75  24
   0   2  -9 171035. 1670.42  24
   0   2  10 96288.7 1804.45  24
   0   2 -10 93568.9 1805.21   2
   0   2 -10 89742.2 1084.27   4
   0   2 -10 87199.0 1551.26  22
   0   2 -10 87765.3 1120.65  24
   0   2 -11 6727.57 471.005  22
   0   2 -11 6374.34 517.366   2
   0   2  11 6760.66 492.789  24
   0   2 -11 6034.78 271.139  24
   0   2 -11 5852.40 285.309   4
   0   2  12 109289. 1952.75  24
   0   2 -12 108885. 2162.20   2
   0   2 -12 104255. 1230.11   4
   0   2 -12 101951. 1892.63  22
   0   2 -13 187041. 2692.09  22
   0   2  13 198557. 2650.12  24
   0   2 -13 200851. 3081.11   2
   0   2 -13 184724. 1695.98   4
   0   2 -14 20279.3 933.136  22
   0   2 -14 18033.2 546.218   4
   0   2  14 19564.7 850.831  24
   0   2 -15 39061.2 1354.25  22
   0   2  15 36191.9 1340.37   3
   0   2  15 39204.7 1184.31  24
   0   2  16 69322.3 1609.16  24
   0   2  16 70870.8 1919.26   3
   0   2 -16 73340.0 1900.53  22
   0   2  17 170233. 3082.13   3
   0   2  17 161349. 2412.53  24
   0   2 -17 168922. 3001.01  22
   0   2  18 22744.1 1162.40   3
   0   2 -18 23818.5 1159.70  22
   0   2  18 20461.6 871.207  24
   0   2  19 3244.01 453.850   3
   0   2  19 3098.86 349.570  24
   0   2 -19 3602.96 476.821  22
   0   2 -20 5778.30 595.707  22
   0   2  20 5213.23 449.527  24
   0   2  20 4641.50 545.731   3
   0   2 -21 67925.5 2141.90  22
   0   2  21 65664.6 2139.17   3
   0   2  21 60762.0 1478.13  24
   0   2  22 80652.8 2028.78  26
   0   2  22 82252.1 2492.87   3
   0   2 -22 85364.1 2437.29  22
   0   2  23 7576.02 773.914   3
   0   2  23 7148.20 603.331  26
   0   2 -23 8157.61 767.121  22
   0   2  24 599.909 252.121   3
   0   2  24 509.787 167.274  26
   0   2 -24 383.879 186.685  22
   0   2 -25 70468.5 2355.75  22
   0   2  25 64002.2 2348.72   3
   0   2 -25 68828.8 2563.98   2
   0   2  25 64732.7 1829.36  26
   0   2  26 14110.6 1125.07   3
   0   2 -26 14496.4 1200.74   2
   0   2 -26 14434.1 1107.62  22
   0   2 -27 1616.77 384.141  22
   0   2 -27 2170.49 457.711   2
   0   2  27 2292.95 471.256   3
   0   2 -28 27059.7 1552.68  22
   0   2  28 24390.7 1561.38   3
   0   2 -28 26327.5 1643.95   2
   0   2 -29 17681.6 1282.62  22
   0   2 -29 17572.2 1376.83   2
   0   2 -29 15576.9 1388.57  37
   0   2 -29 16471.0 1422.29  33
   0   2  29 16344.0 1285.72   3
   0   2 -30 812.067 417.380  37
   0   2 -30 834.837 302.902   2
   0   2 -30 1138.31 326.201  22
   0   2  30 774.526 292.625   3
   0   2  30 1509.21 354.063  28
   0   2 -30 1123.51 417.482  33
   0   2 -31 6179.22 818.994   2
   0   2 -31 5370.07 728.179  22
   0   2 -31 5580.76 894.100  37
   0   2  31 4752.48 623.619  28
   0   2  31 5079.16 752.811   3
   0   2 -31 5050.74 820.812  33
   0   2  32 6093.69 828.539   3
   0   2 -32 5487.57 878.969  37
   0   2 -32 7105.55 847.846  22
   0   2 -32 7388.57 908.261   2
   0   2 -32 6426.11 988.734  33
   0   2  32 7128.94 767.534  28
   0   2 -33 10955.8 1283.80  37
   0   2 -33 11092.9 1076.98  22
   0   2  33 9983.62 1075.11   3
   0   2  33 10538.8 960.869  28
   0   2 -33 10157.2 1223.71  33
   0   2 -33 10512.0 1076.70   2
   0   2  34 2170.62 528.191   3
   0   2 -34 1127.55 426.139  12
   0   2 -34 1261.15 338.601  22
   0   2 -34 1521.55 407.426   2
   0   2  34 1176.82 338.613  28
   0   2 -34 1046.30 493.082  37
   0   2 -34 1622.79 544.694  33
   0   2 -35 8878.03 985.948   2
   0   2  35 8202.70 887.414  28
   0   2 -35 9159.93 1144.43  12
   0   2 -35 7698.35 1124.88  37
   0   2 -35 8641.11 1151.42  33
   0   2 -35 9458.31 1016.67  22
   0   2  35 8572.24 1025.16   3
   0   2  36 5361.29 732.526  28
   0   2  36 4744.18 753.263   3
   0   2 -36 5415.01 772.062   2
   0   2 -36 6962.63 875.602  22
   0   2 -36 4794.37 842.291  12
   0   2 -36 5671.67 978.903  37
   0   2 -36 5543.48 933.265  33
   0   2  37 5852.91 856.881   3
   0   2 -37 6714.97 1078.31  37
   0   2 -37 7203.98 870.929   2
   0   2 -37 7078.55 1059.56  33
   0   2 -37 6008.85 972.527  12
   0   2 -37 7204.79 889.387  22
   0   2  37 6620.53 789.694  28
   0   2 -38 1016.74 356.053  33
   0   2 -38 1105.95 402.938  12
   0   2  38 1324.81 425.815   3
   0   2  38 1101.65 354.099  28
   0   2 -38 962.838 411.799  37
   0   2 -38 1284.82 349.511  22
   0   2 -39 8896.11 1192.66  33
   0   2 -39 8241.14 1102.05  12
   0   2 -39 8884.30 1224.98  37
   0   2  39 7936.92 864.515  28
   0   2  40 2844.28 561.222  35
   0   2  40 2262.30 488.995  28
   0   2 -40 2554.53 623.045  12
   0   2 -40 1929.37 597.537  33
   0   2 -40 2424.16 590.230  37
   0   2  41 6431.37 777.469  28
   0   2 -41 7674.62 1092.45  33
   0   2 -41 5498.56 968.133  37
   0   2  41 6240.94 835.727  35
   0   2 -41 5273.86 871.943  12
   0   2 -42-14.6951 362.294  33
   0   2 -42 392.794 209.333  12
   0   2  42-59.1449 220.053  28
   0   2 -42 709.206 419.335  37
   0   2  42 278.798 297.631  35
   0   2 -43 35317.0 2199.83  12
   0   2 -43 30797.8 2169.39  37
   0   2 -43 33776.1 2293.88  33
   0   2  43 36351.3 1945.45  35
   0   2  43 33751.2 1739.01  28
   0   2 -44 4840.32 820.153  12
   0   2  44 4514.31 631.409  28
   0   2  44 6545.24 819.542  35
   0   2 -44 5441.76 938.469  33
   0   2 -44 3641.65 767.786  37
   0   2  45 680.241 240.912  28
   0   2 -45 1016.47 480.225  33
   0   2 -45 607.953 295.020   7
   0   2 -45 637.828 361.445  12
   0   2  45 776.774 305.227  35
   0   2 -45 509.737 245.183  37
   0   2 -46 4032.61 746.345  37
   0   2 -46 4967.29 834.204  33
   0   2  46 4983.99 681.711  35
   0   2  46 4055.58 569.105  28
   0   2 -46 4239.62 718.544   7
   0   2 -46 4224.85 719.263  12
   0   2 -47 34858.7 2108.90  33
   0   2 -47 33728.8 1914.23   7
   0   2 -47 30970.2 1952.81  37
   0   2  47 32939.1 1512.94  28
   0   2 -47 35072.0 1978.76  12
   0   2  47 34449.8 1711.59  35
   0   2  48 1545.42 340.841  28
   0   2 -48 1364.72 426.376  33
   0   2 -48 1952.18 527.383  37
   0   2 -48 1811.21 448.628   7
   0   2  48 1748.18 409.901  35
   0   2  49 1459.18 305.690  28
   0   2  49 1271.88 314.447  35
   0   2 -49 1529.69 394.083   7
   0   2 -49 1819.82 449.988  37
   0   2 -49 613.124 260.214  33
   0   2 -50 4871.53 644.255   7
   0   2  50 4987.69 494.502  28
   0   2  50 4791.27 563.979  35
   0   2 -50 5380.61 724.437  33
   0   2  51 34719.2 1376.56  35
   0   2 -51 30874.7 1504.81   7
   0   2  51 31648.7 1130.34  28
   0   2 -51 29960.1 1604.46  33
   0   2 -52 3862.03 496.347   7
   0   2  52 3283.20 366.425  38
   0   2  52 3520.85 411.532  35
   0   2  52 3047.11 312.885  28
   0   2 -52 2749.83 456.221  33
   0   2  53 2262.84 301.059  35
   0   2 -53 1621.05 300.685   7
   0   2 -53 1372.54 288.851  33
   0   3   0 183.852 146.664   2
   0   3   0 131.925 185.336  24
   0   3   1 11436.9 606.952   2
   0   3   1 12183.6 736.247  24
   0   3  -1 11802.9 705.919  24
   0   3  -1 11147.8 606.675   2
   0   3  -2 3283.09 136.001  22
   0   3  -2 3908.23 418.971  24
   0   3   2 4338.36 460.417  24
   0   3   2 3766.55 347.636   2
   0   3  -2 4109.56 386.627   2
   0   3  -3 10923.8 679.831  24
   0   3  -3 9841.62 271.649  22
   0   3   3 11179.6 605.045   2
   0   3   3 11076.2 716.893  24
   0   3  -3 10738.0 597.885   2
   0   3  -4 16074.3 753.357   2
   0   3  -4 16449.9 811.253  24
   0   3   4 15973.3 860.928  24
   0   3  -4 15295.4 379.479  22
   0   3   5 1102.38 251.632  24
   0   3  -5 807.421 199.141   2
   0   3  -5 854.197 102.055  22
   0   3  -5 919.393 202.711  24
   0   3   6 17243.0 909.027  24
   0   3  -6 17097.5 803.773   2
   0   3  -6 17280.0 787.844  24
   0   3  -6 15843.2 461.613  22
   0   3  -6 16444.7 628.172   4
   0   3  -7 11456.6 430.197  22
   0   3  -7 13299.1 683.098  24
   0   3  -7 13174.7 554.794   4
   0   3  -7 12439.7 688.178   2
   0   3   7 12580.3 789.369  24
   0   3  -8 13921.8 755.575   2
   0   3   8 12963.1 798.700  24
   0   3  -8 12988.6 540.090   4
   0   3  -8 12378.0 638.405  24
   0   3  -8 12507.1 492.251  22
   0   3  -9 38223.8 922.910  22
   0   3  -9 42841.7 1339.03   2
   0   3  -9 39467.5 913.922   4
   0   3   9 40314.9 1402.86  24
   0   3  -9 40174.5 1116.41  24
   0   3  10 65399.1 1790.25  24
   0   3 -10 64584.4 1686.35   2
   0   3 -10 58995.5 1234.38  22
   0   3 -10 59339.9 1297.99  24
   0   3 -10 61113.0 1123.99   4
   0   3  11 26132.8 1149.65  24
   0   3 -11 23433.0 829.583  22
   0   3 -11 25081.1 709.407   4
   0   3 -11 25467.8 1114.72   2
   0   3 -11 24226.0 799.273  24
   0   3 -12 1021.59 258.777   2
   0   3  12 975.605 209.625  24
   0   3 -12 814.130 129.441   4
   0   3 -12 970.301 182.391  22
   0   3 -12 851.491 158.759  24
   0   3 -13 16375.1 583.979  24
   0   3 -13 18281.0 832.243  22
   0   3 -13 17755.1 581.876   4
   0   3 -13 19251.2 1025.95   2
   0   3  13 18137.3 962.750  24
   0   3 -14 7297.56 559.361  22
   0   3 -14 8228.96 711.503   2
   0   3 -14 7064.99 359.913   4
   0   3 -14 7024.80 348.751  24
   0   3  14 7832.76 647.631  24
   0   3 -15 63.8493 58.4953   4
   0   3 -15 191.197 123.945  22
   0   3 -15 296.302 187.535   2
   0   3  15 59.6552 147.284  24
   0   3 -16 2477.99 356.300  22
   0   3 -16 2868.69 475.860   2
   0   3  16 2582.90 387.239  24
   0   3  17 2452.90 375.503  24
   0   3 -17 2160.06 357.435  22
   0   3 -17 2017.54 394.174   2
   0   3 -18 635.483 274.482   2
   0   3  18 234.679 150.089  24
   0   3  18 572.177 240.148   3
   0   3 -18 662.502 201.618  22
   0   3 -19 761.405 309.355   2
   0   3  19 467.145 191.898   3
   0   3  19 321.815 169.417  24
   0   3 -19 186.569 142.318  22
   0   3  20 1127.73 296.592   3
   0   3 -20 765.765 233.668  22
   0   3 -20 1841.31 439.462   2
   0   3  20 1150.53 284.356  24
   0   3 -21 2321.55 472.446   2
   0   3  21 1879.51 417.923   3
   0   3  21 1783.27 329.876  24
   0   3 -21 1894.96 366.475  22
   0   3  22 244.821 164.935  24
   0   3 -22 694.350 213.445  22
   0   3  22 486.090 204.715   3
   0   3 -23 784.237 304.027   2
   0   3 -23 338.796 190.719  22
   0   3  23 669.149 249.332   3
   0   3  23 167.409 157.866  24
   0   3 -24 656.621 256.067  22
   0   3 -24 744.026 280.949   2
   0   3  24 358.341 229.864   3
   0   3  25 446.514 238.632  26
   0   3 -25 301.228 183.363  22
   0   3 -25 527.941 308.611   2
   0   3  25 306.543 187.090   3
   0   3  26 1490.84 322.465  26
   0   3 -26 1409.30 335.147  22
   0   3  26 1357.45 389.085   3
   0   3 -26 1881.34 483.704   2
   0   3  27 5287.34 627.902  26
   0   3  27 5785.00 750.528   3
   0   3 -27 6890.36 788.534  22
   0   3 -27 6661.82 910.120   2
   0   3 -28 4882.47 670.099  22
   0   3 -28 3937.07 737.545  34
   0   3 -28 4754.67 762.914  33
   0   3 -28 4266.43 667.231  38
   0   3 -28 4068.97 709.161   2
   0   3  28 4198.72 648.613   3
   0   3 -28 3811.77 723.818  37
   0   3 -29-56.3903 336.999  37
   0   3  29 36.1012 111.169   3
   0   3 -29-92.5164 185.131  22
   0   3 -29-163.732 263.706  19
   0   3  29 319.645 192.940  28
   0   3 -29-76.6960 176.632  38
   0   3 -29 147.765 267.450  34
   0   3 -29 26.6763 236.093   2
   0   3 -29 306.992 252.031  33
   0   3  30 750.841 311.514   3
   0   3 -30 434.940 215.008  34
   0   3 -30 694.525 318.932  37
   0   3  30 205.442 153.169  28
   0   3 -30 1150.94 373.364  19
   0   3 -30 688.035 327.349  38
   0   3 -30 1533.22 469.854  33
   0   3 -30 375.635 171.990  22
   0   3 -30 396.427 261.213   2
   0   3 -31 532.509 316.903  19
   0   3 -31 602.780 224.931  34
   0   3  31 623.991 177.720  28
   0   3 -31 512.465 192.302  33
   0   3  31 577.630 270.207   3
   0   3 -31 780.636 256.616  22
   0   3 -31 903.026 297.442   2
   0   3 -31 256.592 165.570  37
   0   3  32 193.600 109.318  28
   0   3 -32-47.5060 224.295   2
   0   3 -32 46.4360 161.437  22
   0   3 -32 143.298 186.424  37
   0   3 -32 21.5845 224.158  19
   0   3 -32 53.0975 186.981  33
   0   3  32 93.0472 178.598   3
   0   3  33-139.115 148.324  28
   0   3 -33 908.953 430.120  33
   0   3 -33 471.647 477.297  37
   0   3  33 165.560 172.859  35
   0   3 -33 270.277 172.707  22
   0   3 -33 804.261 313.716  19
   0   3  33 735.227 302.719   3
   0   3 -33-74.1012 142.565   2
   0   3  34 1196.95 385.804   3
   0   3  34 1063.44 366.393  28
   0   3  34 699.886 279.626  35
   0   3 -34 509.649 434.984  37
   0   3 -34 841.589 335.630  33
   0   3 -34 729.310 244.925   2
   0   3 -34 998.930 334.231  22
   0   3  35-27.3722 161.120  28
   0   3  35-63.3717 181.621  35
   0   3  35 266.645 208.359   3
   0   3 -35-105.235 206.324  33
   0   3 -35 303.918 151.593  22
   0   3 -35-261.967 406.407  37
   0   3 -35-163.760 189.994   2
   0   3 -36 1968.58 483.090   2
   0   3 -36 774.437 416.259  33
   0   3 -36 1240.93 396.015  22
   0   3  36 1572.19 373.792  28
   0   3 -36 347.903 277.809  37
   0   3 -36 1093.27 417.114  12
   0   3  36 1098.78 393.595  35
   0   3  36 1025.43 383.327   3
   0   3  37 5668.06 842.933  35
   0   3  37 4066.63 597.991  28
   0   3 -37 4464.75 836.272  33
   0   3 -37 3800.10 812.201  12
   0   3 -37 3432.90 802.971  37
   0   3 -38 1540.96 558.027  12
   0   3  38 1287.26 308.161  28
   0   3 -38 1976.68 559.546  37
   0   3  38 1703.38 472.438  35
   0   3 -38 1836.27 612.163  33
   0   3 -39-240.076 324.851  33
   0   3  39 137.141 195.160  28
   0   3 -39 210.450 261.980  37
   0   3 -39 169.651 223.853  12
   0   3  39 147.746 169.136  35
   0   3 -40-129.985 292.643  37
   0   3  40 26.9749 231.713  35
   0   3 -40-79.6931 231.532  12
   0   3 -40 53.6629 242.030  33
   0   3  40 232.095 182.814  28
   0   3  41 115.114 140.988  35
   0   3  41 310.116 206.097  28
   0   3 -41-116.698 268.479  37
   0   3 -41 153.613 221.655  33
   0   3 -41 214.668 235.934  12
   0   3  42 183.406 180.337  35
   0   3 -42 930.608 419.390  33
   0   3  42 342.995 174.746  28
   0   3 -42 203.288 204.809  12
   0   3 -42 501.361 365.149  37
   0   3 -43 275.321 240.952  37
   0   3 -43 367.123 215.821  12
   0   3  43 209.192 114.519  28
   0   3  43 360.547 267.338  35
   0   3 -43 399.943 360.231  33
   0   3 -44 1116.03 403.234  12
   0   3  44 1027.91 333.378  35
   0   3  44 1048.06 284.371  28
   0   3 -44 1291.54 495.922  33
   0   3 -44 452.007 310.186  37
   0   3  45 1847.78 386.778  35
   0   3 -45 2287.72 566.285  12
   0   3 -45 1725.24 524.846   7
   0   3  45 2044.19 364.538  28
   0   3 -45 1762.99 519.987  37
   0   3 -45 2088.85 583.112  33
   0   3 -46 690.110 325.726  37
   0   3  46 1741.46 416.071  35
   0   3 -46 1796.14 461.281   7
   0   3 -46 1368.07 382.813  33
   0   3  46 925.669 238.159  28
   0   3 -46 1015.92 326.821  12
   0   3 -47 1017.20 319.407   7
   0   3  47 898.216 265.414  35
   0   3  47 961.585 229.117  28
   0   3 -47 775.560 285.621  37
   0   3 -47 1269.46 392.085  33
   0   3 -47 692.172 276.345  12
   0   3 -48 2813.67 501.072   7
   0   3 -48 2499.34 529.192  37
   0   3  48 2629.62 342.164  28
   0   3 -48 3292.78 593.397  12
   0   3  48 2543.13 441.719  35
   0   3 -48 2979.15 564.091  33
   0   3  49 892.354 192.112  28
   0   3 -49 1185.57 349.731  37
   0   3 -49 927.448 297.831   7
   0   3 -49 1012.14 346.407  33
   0   3  49 1088.87 289.823  35
   0   3  50-57.1632 113.195  35
   0   3  50 134.151 101.094  38
   0   3 -50 95.0277 152.671  33
   0   3 -50 147.778 136.371  37
   0   3 -50 14.0331 141.753   7
   0   3 -51 855.896 267.863   7
   0   3 -51 1483.10 330.179  33
   0   3  51 988.969 219.510  38
   0   3  51 798.412 218.597  35
   0   3 -52 1697.62 332.106  33
   0   3  52 1532.82 226.749  38
   0   3 -52 1927.20 325.186   7
   0   3  52 1725.90 278.815  35
   0   3 -53 1380.15 255.025   7
   0   3  53 1617.14 238.450  35
   0   4   0 60926.0 1949.65  24
   0   4   0 62613.1 1688.22   2
   0   4   1 239444. 3290.52   2
   0   4  -1 244795. 3330.11   2
   0   4   1 233480. 3800.18  24
   0   4  -1 241982. 3835.82  24
   0   4  -2 44424.4 1445.73   2
   0   4   2 47560.2 1776.25  24
   0   4  -2 47049.4 1679.85  24
   0   4   2 45484.4 1452.39   2
   0   4  -3 168451. 2770.68   2
   0   4   3 174747. 3326.05  24
   0   4   3 176535. 2811.08   2
   0   4  -3 167123. 3123.78  24
   0   4   4 67518.5 2082.91  24
   0   4  -4 63877.8 1900.16  24
   0   4  -4 63887.4 1770.29   2
   0   4  -5 217788. 3445.04  24
   0   4  -5 222874. 3253.27   2
   0   4   5 215852. 3715.92  24
   0   4  -6 62919.1 1783.17   2
   0   4  -6 60975.5 1463.79   4
   0   4   6 63296.8 2040.25  24
   0   4  -6 61607.3 1801.21  24
   0   4  -7 94030.7 2179.14  24
   0   4  -7 92996.4 2188.69   2
   0   4  -7 90144.0 1757.24   4
   0   4   7 94814.3 2475.82  24
   0   4   8 66870.1 2113.58  24
   0   4  -8 66236.9 1463.79   4
   0   4  -8 62920.1 1739.28  24
   0   4  -8 66200.1 1884.27   2
   0   4  -9 159189. 2246.68   4
   0   4  -9 160071. 2707.41  24
   0   4   9 157625. 3236.37  24
   0   4  -9 162349. 2981.71   2
   0   4 -10 1337.22 183.114  22
   0   4 -10 1665.98 361.869   2
   0   4 -10 1347.50 209.549   4
   0   4  10 1249.80 367.753  24
   0   4 -10 1146.21 249.003  24
   0   4 -11 50370.2 1434.41  24
   0   4 -11 48815.5 1120.88  22
   0   4 -11 52496.6 1240.15   4
   0   4 -11 53494.7 1792.78   2
   0   4  11 51029.4 1859.52  24
   0   4 -12 59786.1 1967.46   2
   0   4 -12 54741.2 1433.38  24
   0   4 -12 57768.1 1306.82  22
   0   4 -12 59478.5 1292.38   4
   0   4  12 57511.0 1979.05  24
   0   4 -13 156295. 3200.59   2
   0   4 -13 156310. 2050.56   4
   0   4 -13 147870. 2219.40  22
   0   4  13 155211. 3257.56  24
   0   4 -14 18598.8 839.529  22
   0   4  14 19501.7 1174.46  24
   0   4 -14 17138.3 734.769  24
   0   4 -15 61934.7 2157.92   2
   0   4  15 58055.4 1998.38  24
   0   4 -15 59132.5 1580.26  22
   0   4  16 10054.8 850.657  24
   0   4 -16 9874.68 688.319  22
   0   4 -16 11620.3 1003.76   2
   0   4 -17 87152.2 2167.84  22
   0   4  17 86403.0 2449.23  24
   0   4 -18 9220.74 736.211  22
   0   4  18 9072.85 820.486  24
   0   4 -18 9436.66 948.262   2
   0   4  19 9.14216 128.354   3
   0   4 -19 277.379 276.760   2
   0   4 -19 116.257 134.866  22
   0   4  19 240.563 184.438  24
   0   4 -20 20885.3 1481.55   2
   0   4  20 17794.7 1115.93  24
   0   4  20 16909.0 1148.55   3
   0   4 -20 17878.2 1100.06  22
   0   4 -21 44863.0 2231.18   2
   0   4  21 44498.2 1763.98  24
   0   4 -21 41796.2 1753.49  22
   0   4  21 43330.1 1858.70   3
   0   4 -22 4645.76 597.613  22
   0   4  22 3561.54 548.630   3
   0   4 -22 4979.25 767.870   2
   0   4  22 3966.94 521.567  24
   0   4  23 1.12130 114.677  24
   0   4  23-41.9827 124.634   3
   0   4 -23-31.4096 151.089   2
   0   4 -23-106.780 154.445  22
   0   4  24 6928.81 781.828   3
   0   4 -24 8308.72 856.494  22
   0   4  24 6576.67 680.353  24
   0   4 -24 8051.11 1006.34   2
   0   4 -25 47127.9 2422.60  37
   0   4  25 42128.1 1969.60   3
   0   4 -25 44658.6 2013.22  22
   0   4 -25 42213.4 2169.71  34
   0   4 -25 47499.6 2512.58   2
   0   4  25 42647.1 2101.12  35
   0   4 -26 4181.33 735.478  19
   0   4 -26 3692.35 711.434   2
   0   4 -26 4239.73 626.308  22
   0   4  26 3349.05 621.905  35
   0   4  26 3768.67 576.421  26
   0   4 -26 2610.62 585.317  37
   0   4 -26 3784.28 724.364  34
   0   4  26 2897.25 533.031   3
   0   4 -26 3049.40 558.798  38
   0   4 -27 3076.83 592.009  33
   0   4  27 2541.84 469.373  26
   0   4 -27 3333.39 697.160   2
   0   4 -27 2887.86 657.780  37
   0   4 -27 2628.94 580.278  34
   0   4 -27 2811.67 554.963  38
   0   4  27 2505.52 500.317   3
   0   4  27 3555.11 620.859  35
   0   4 -27 2371.52 554.643  19
   0   4 -27 2001.28 415.238  22
   0   4 -28 3794.81 696.268  19
   0   4 -28 2807.62 681.345  37
   0   4 -28 3669.84 633.041  38
   0   4  28 3514.15 597.811   3
   0   4 -28 2778.97 513.702  22
   0   4 -28 3468.74 708.393  34
   0   4 -28 2695.75 643.107   2
   0   4  28 2728.62 483.941  26
   0   4  28 3671.98 641.296  35
   0   4 -28 2738.51 643.517  33
   0   4 -29 24903.2 1936.21  37
   0   4 -29 23455.5 1636.20  38
   0   4 -29 24609.2 1781.30  33
   0   4 -29 27672.6 1963.08   2
   0   4 -29 25516.5 1591.09  22
   0   4  29 25639.9 1727.29  35
   0   4 -29 24802.7 1780.82  19
   0   4 -29 23447.1 1822.89  34
   0   4  29 24691.4 1588.43   3
   0   4  29 23828.6 1418.31  26
   0   4 -30 16033.4 1486.70  19
   0   4 -30 14466.9 1503.64  37
   0   4 -30 16173.8 1500.39   2
   0   4 -30 13247.1 1242.42  38
   0   4  30 14722.8 1114.43  28
   0   4  30 15782.0 1285.32   3
   0   4  30 16512.4 1388.89  35
   0   4 -30 15310.1 1498.14  34
   0   4 -30 15549.7 1477.29  33
   0   4 -30 16570.2 1290.43  22
   0   4  31 18446.1 1267.40  28
   0   4 -31 16689.7 1639.87  37
   0   4 -31 13445.3 1290.08  38
   0   4 -31 16381.3 1291.55  22
   0   4 -31 16842.0 1563.52  33
   0   4 -31 17555.6 1519.32  19
   0   4  31 15546.2 1357.60  35
   0   4 -31 18113.4 1589.02   2
   0   4 -31 14903.7 1508.20  34
   0   4  31 15104.3 1269.60   3
   0   4 -32 8262.68 1072.64   2
   0   4 -32 6353.74 907.961  38
   0   4  32 9066.83 1049.57  35
   0   4 -32 7364.87 1083.44  34
   0   4 -32 8382.30 916.203  22
   0   4 -32 8206.44 1061.42  19
   0   4 -32 9243.23 1200.02  33
   0   4 -32 8118.29 1164.34  37
   0   4  32 7664.18 830.965  28
   0   4  32 7584.25 908.685   3
   0   4  33 18248.1 1258.53  28
   0   4 -33 19261.0 1689.28  33
   0   4 -33 14743.8 1516.29  34
   0   4  33 17520.5 1463.04  35
   0   4 -33 16886.6 1311.21  22
   0   4 -33 15418.6 1643.49  37
   0   4  33 15159.4 1291.81   3
   0   4 -33 17812.7 1556.22  19
   0   4 -33 18271.0 1554.28   2
   0   4 -34 1058.73 456.657  33
   0   4  34 832.741 393.139  35
   0   4  34 382.496 201.470   3
   0   4 -34 493.080 185.738  22
   0   4 -34 585.128 304.251  19
   0   4 -34 578.839 224.771   2
   0   4  34 1036.12 343.113  28
   0   4 -34 963.743 476.427  37
   0   4 -35 49904.8 2517.23   2
   0   4 -35 46881.7 2494.64  19
   0   4 -35 44780.4 2588.89  33
   0   4 -35 42658.0 2817.34  37
   0   4  35 46274.3 2013.26  28
   0   4  35 45186.5 2338.30  35
   0   4 -35 48769.7 2211.19  22
   0   4 -36 4318.74 857.996  33
   0   4  36 5018.83 792.064  35
   0   4 -36 4003.69 736.199  19
   0   4 -36 4738.09 948.417  37
   0   4  36 4120.79 586.189  28
   0   4 -37 28387.2 1892.72  19
   0   4 -37 26794.3 2010.81  33
   0   4  37 28396.9 1554.78  28
   0   4  37 30043.0 1885.83  35
   0   4 -37 28075.3 2195.87  37
   0   4 -38 1493.28 531.132  12
   0   4  38 2363.25 548.786  35
   0   4  38 1616.55 371.357  28
   0   4 -38 1389.96 508.875  33
   0   4 -38 1340.52 416.978  19
   0   4 -38 1432.87 562.420  37
   0   4  39 25510.0 1691.30  35
   0   4 -39 24908.2 1952.51  12
   0   4 -39 24598.9 2072.61  37
   0   4  39 24813.8 1397.80  28
   0   4 -39 24080.4 1900.97  33
   0   4 -39 25307.3 1721.45  19
   0   4 -40 668.526 303.920  37
   0   4  40 212.841 106.368  28
   0   4 -40 482.776 319.054  12
   0   4 -40 9.20139 201.084  33
   0   4  40 318.113 268.574  35
   0   4 -41 5149.06 876.188  12
   0   4 -41 3965.89 856.081  37
   0   4 -41 4659.74 811.136  33
   0   4  41 5513.42 773.015  35
   0   4  41 3093.85 474.281  28
   0   4 -42 421.808 281.667  37
   0   4 -42 231.643 238.247  12
   0   4  42 224.572 206.355  35
   0   4  42-101.016 146.348  28
   0   4 -42 253.310 207.750  33
   0   4 -43 48435.1 2694.49  37
   0   4 -43 45570.0 2464.99  33
   0   4 -43 52079.7 2561.49  12
   0   4  43 44079.6 1654.83  28
   0   4  43 50097.0 2201.21  35
   0   4 -44 464.705 333.738  37
   0   4  44 607.239 266.346  35
   0   4 -44 829.945 381.548  33
   0   4 -44 1099.80 376.375   7
   0   4 -44 1201.43 449.057  12
   0   4 -45 743.392 282.396  12
   0   4 -45 379.525 324.477  37
   0   4  45 583.442 277.252  35
   0   4 -45-67.0841 199.210  33
   0   4 -45 206.586 182.843   7
   0   4  46 6116.28 661.114  38
   0   4 -46 5462.48 758.142   7
   0   4  46 6006.87 690.721  35
   0   4 -46 5470.17 762.727  12
   0   4 -46 5533.17 772.406  33
   0   4 -46 6096.48 910.416  37
   0   4 -47 30580.0 1709.04  33
   0   4  47 35019.9 1571.68  35
   0   4  47 32150.7 1462.13  38
   0   4 -47 30386.1 1845.07  37
   0   4 -47 32832.4 1710.69   7
   0   4 -47 36257.6 1833.30  12
   0   4  48 1194.86 306.787  35
   0   4 -48 926.522 327.973  33
   0   4  48 835.688 247.128  38
   0   4 -48 1189.77 332.754  12
   0   4 -48 725.199 271.950   7
   0   4 -48 1065.83 361.375  37
   0   4 -49 342.048 209.782  33
   0   4  49 332.376 175.355  35
   0   4 -49 210.380 121.381  12
   0   4 -49 272.512 145.677   7
   0   4 -49 585.061 255.951  37
   0   4  49 425.524 174.907  38
   0   4 -50 7890.35 682.621  33
   0   4  50 9166.52 677.340  35
   0   4 -50 8314.57 709.809   7
   0   4 -50 7819.07 769.144  37
   0   4  50 8383.74 598.694  38
   0   4 -51 42982.5 1458.55   7
   0   4  51 40702.9 1161.40  38
   0   4  52 9079.04 543.377  35
   0   5   0 5466.37 762.705   2
   0   5   0 6469.09 848.482  24
   0   5   1 124195. 2747.58   2
   0   5   1 119908. 3157.79  24
   0   5  -1 128671. 3259.08  24
   0   5  -1 126940. 2778.02   2
   0   5   2 216679. 4263.37  24
   0   5   2 228974. 3718.47   2
   0   5  -2 215642. 4141.67  24
   0   5  -2 224388. 3710.19   2
   0   5  -3 92941.9 2685.52  24
   0   5  -3 96916.4 2460.07   2
   0   5   3 101927. 2941.63  24
   0   5  -4 3965.10 641.519   2
   0   5   4 4049.01 748.874  24
   0   5  -4 2102.14 568.076  24
   0   5  -5 90795.9 2395.26   2
   0   5   5 92424.1 2810.56  24
   0   5  -5 88622.5 2110.09   4
   0   5  -5 91191.3 2583.92  24
   0   5   6 129376. 3339.22  24
   0   5  -6 130620. 2887.19   2
   0   5  -6 128241. 2487.49   4
   0   5  -6 124836. 2973.15  24
   0   5   7 50380.8 2117.63  24
   0   5  -7 48824.5 1511.17   4
   0   5  -7 47542.0 1805.49  24
   0   5  -7 48943.2 1808.00   2
   0   5  -8 2981.79 470.105  24
   0   5   8 3430.37 602.447  24
   0   5  -8 2484.64 341.314   4
   0   5  -8 2886.14 503.784   2
   0   5  -9 6003.03 511.428   4
   0   5  -9 6398.78 648.378  24
   0   5  -9 6835.42 707.682   2
   0   5   9 6881.85 797.121  24
   0   5 -10 28357.3 1449.49   2
   0   5  10 30087.3 1607.32  24
   0   5 -10 26749.7 1262.39  24
   0   5 -10 29502.8 1107.29   4
   0   5 -11 28044.2 1252.82  24
   0   5  11 29823.6 1616.35  24
   0   5 -11 29399.1 1079.00   4
   0   5 -11 29581.7 1489.92   2
   0   5 -12 6728.92 728.051   2
   0   5 -12 6185.45 563.389  24
   0   5 -12 6816.73 514.974   4
   0   5  12 6853.91 794.414  24
   0   5 -13 3503.19 554.146   2
   0   5 -13 2591.27 363.869  24
   0   5  13 3053.56 541.041  24
   0   5 -14 29444.6 1576.12   2
   0   5  14 28008.9 1566.07  24
   0   5 -15 16043.6 1199.14   2
   0   5  15 15002.5 1150.51  24
   0   5 -16-226.101 185.551   2
   0   5  16 132.946 197.132  24
   0   5 -17 7796.29 900.498   2
   0   5  17 7122.25 801.706  24
   0   5 -18 16629.0 1323.80   2
   0   5  18 12481.2 1059.63  24
   0   5  19 7341.35 766.264   3
   0   5  19 8264.45 868.207  24
   0   5 -19 7921.22 948.749   2
   0   5  20 4202.26 620.815  24
   0   5 -20 4790.73 751.416   2
   0   5  20 4067.05 575.571   3
   0   5  21 415.366 195.189   3
   0   5 -21 465.133 380.687   2
   0   5  21 513.909 195.722  24
   0   5  22 4629.35 632.653   3
   0   5 -22 5044.26 821.128  19
   0   5 -22 4685.14 716.679  34
   0   5  22 4859.38 670.614  24
   0   5 -22 4724.13 783.547   2
   0   5 -22 5510.30 846.507  37
   0   5 -22 4553.68 700.082  13
   0   5  22 4488.49 675.730  35
   0   5  23 10254.4 966.724   3
   0   5 -23 11332.3 1203.03  37
   0   5 -23 11395.7 1266.86   2
   0   5 -23 13026.5 1331.85  19
   0   5  23 10115.8 1051.82  35
   0   5 -23 9468.23 1037.91  13
   0   5 -23 10007.5 967.310  38
   0   5 -23 10380.3 1074.98  34
   0   5  23 11192.1 994.547  24
   0   5  24 8709.83 885.183  24
   0   5  24 8066.23 967.998  35
   0   5  24 7548.52 840.707   3
   0   5 -24 8199.59 1067.05  37
   0   5 -24 8348.96 905.006  38
   0   5 -24 9499.40 1126.49  19
   0   5 -24 8414.24 1015.81  34
   0   5 -24 9512.68 1189.26   2
   0   5 -24 8162.96 987.903  13
   0   5  25 2328.91 481.974   3
   0   5  25 2108.01 426.319  24
   0   5 -25 2534.38 632.239   2
   0   5 -25 1646.63 450.795  38
   0   5 -25 2343.67 592.601  37
   0   5  25 1734.73 455.655  35
   0   5 -25 1894.97 488.724  34
   0   5 -25 2126.03 544.255  13
   0   5 -25 2647.00 635.473  19
   0   5 -26 5283.18 914.756  37
   0   5 -26 5166.09 847.350  34
   0   5  26 4778.54 692.551   3
   0   5  26 5563.66 814.709  35
   0   5 -26 5101.60 850.685  19
   0   5  26 5238.68 729.403  26
   0   5 -26 3776.72 635.903  38
   0   5 -26 5092.36 878.954   2
   0   5 -27 13280.0 1386.22  19
   0   5 -27 10700.1 1297.87  37
   0   5 -27 12318.9 1308.83  34
   0   5  27 11178.2 1050.85   3
   0   5 -27 11368.0 1167.66  38
   0   5 -27 12408.2 1376.37   2
   0   5 -27 11084.4 1156.98  33
   0   5  27 10959.9 1043.69  26
   0   5  27 12450.7 1238.78  35
   0   5 -28 5529.70 831.253  38
   0   5  28 4545.30 794.344  35
   0   5 -28 4729.27 794.076  33
   0   5 -28 4690.45 911.931  37
   0   5 -28 6148.63 940.111  34
   0   5  28 4722.04 669.238  26
   0   5 -28 6627.79 1017.15  19
   0   5  28 5078.48 696.320   3
   0   5 -28 5550.22 942.091   2
   0   5 -29 573.665 363.742   2
   0   5 -29 724.445 302.457  33
   0   5 -29 299.383 423.078  19
   0   5 -29 906.247 317.921  37
   0   5 -29 1003.08 525.756  34
   0   5 -29 496.251 253.884  38
   0   5  29 1017.50 307.753  26
   0   5  29 721.785 395.659  35
   0   5  29 640.180 148.242   3
   0   5 -30 3972.56 768.556   2
   0   5 -30 3281.56 757.366  19
   0   5  30 3689.93 689.321  35
   0   5 -30 3293.82 755.542  33
   0   5 -30 3884.29 831.197  34
   0   5 -30 3934.15 825.642  37
   0   5 -30 3664.35 741.711  38
   0   5 -31 11718.2 1413.24  37
   0   5 -31 11484.9 1371.64  34
   0   5 -31 10294.9 1174.24  38
   0   5 -31 10541.0 1210.53  33
   0   5 -31 11793.3 1325.06   2
   0   5 -31 13076.4 1424.78  19
   0   5  31 12275.7 1272.19  35
   0   5  32 28012.6 1903.36  35
   0   5 -32 30585.6 2104.50   2
   0   5 -32 26355.6 1947.59  33
   0   5 -32 26000.7 2074.41  34
   0   5 -32 28642.7 2098.86  19
   0   5 -32 25353.4 2153.48  37
   0   5 -32 23332.4 1759.36  38
   0   5 -33 11354.0 1433.55  37
   0   5 -33 11804.7 1361.74  19
   0   5  33 12917.9 1284.50  35
   0   5 -33 11858.9 1399.53  34
   0   5 -33 10349.3 1175.41  38
   0   5 -33 10036.6 1185.51  33
   0   5 -34 870.029 354.260  37
   0   5 -34 940.947 425.243  19
   0   5  34 723.652 342.971  35
   0   5 -34 424.051 270.839  34
   0   5 -34 1511.93 497.647  33
   0   5 -35 14719.0 1666.44  37
   0   5 -35 13717.8 1402.17  19
   0   5 -35 12706.4 1447.04  34
   0   5  35 14913.2 1374.02  35
   0   5 -35 13201.6 1362.02  33
   0   5 -36 23893.5 1809.14  33
   0   5  36 26439.0 1788.41  35
   0   5 -36 26504.1 2169.22  37
   0   5 -36 23912.3 1854.66  19
   0   5 -37 8943.81 1268.82  37
   0   5 -37 8579.51 1095.00  19
   0   5 -37 8960.72 1102.74  33
   0   5  37 9068.55 1029.62  35
   0   5 -38 1085.71 447.600  33
   0   5 -38 1965.50 539.622  19
   0   5  38 960.692 352.106  35
   0   5 -38 698.385 384.844  37
   0   5  39 7545.20 921.169  35
   0   5 -39 7148.88 992.346  33
   0   5 -39 7025.58 1107.62  37
   0   5 -39 6401.00 919.586  19
   0   5 -39 6156.48 931.968  12
   0   5 -40 17984.1 1597.78  12
   0   5 -40 15852.6 1362.21  19
   0   5 -40 17313.0 1472.05  33
   0   5  40 18013.8 1355.41  38
   0   5  40 19025.9 1406.28  35
   0   5 -40 18462.3 1738.52  37
   0   5 -41 14218.9 1309.36  33
   0   5  41 14498.7 1187.74  38
   0   5 -41 13803.2 1200.48  19
   0   5 -41 14083.5 1376.26  12
   0   5  41 14780.4 1217.65  35
   0   5 -41 15174.1 1556.63  37
   0   5  42 1088.19 352.089  35
   0   5 -42 1209.38 361.955  19
   0   5 -42 1224.10 389.835   7
   0   5 -42 1088.88 420.272  37
   0   5  42 1187.28 356.441  38
   0   5 -42 1410.09 497.400  12
   0   5 -42 850.685 275.064  33
   0   5 -43 3926.01 668.180  33
   0   5  43 3637.16 563.826  38
   0   5 -43 5616.91 815.488  12
   0   5 -43 4006.52 651.972   7
   0   5  43 4429.26 623.030  35
   0   5 -43 4586.37 817.516  37
   0   5  44 18291.3 1211.85  35
   0   5  44 15568.3 1102.14  38
   0   5 -44 16508.0 1469.17  37
   0   5 -44 15145.8 1206.44  33
   0   5 -44 14691.1 1182.57   7
   0   5 -44 15641.3 1276.08  12
   0   5  45 13899.4 987.043  38
   0   5 -45 15745.9 1238.29  12
   0   5 -45 11989.0 1035.95  33
   0   5  45 15236.9 1058.61  35
   0   5 -45 14235.0 1300.10  37
   0   5 -45 13366.5 1076.04   7
   0   5  46 1862.08 353.119  38
   0   5  46 2396.88 414.704  35
   0   5 -46 2021.87 484.232  37
   0   5 -46 2725.04 496.733  12
   0   5 -46 2585.85 467.062   7
   0   5 -46 1354.98 356.471  33
   0   5 -47 626.603 227.754   7
   0   5 -47 1128.33 378.382  37
   0   5  47 1003.83 245.370  35
   0   5 -47 1030.20 302.872  12
   0   5  47 884.482 238.145  38
   0   5 -47 797.927 228.157  33
   0   5 -48 11337.2 812.875   7
   0   5 -48 8941.96 662.823  33
   0   5  48 11525.6 776.807  35
   0   5 -48 11894.2 884.857  12
   0   5  48 10482.8 716.267  38
   0   5 -48 10971.1 974.448  37
   0   5 -49 11000.7 777.381  12
   0   5  49 12787.9 755.161  35
   0   5 -49 10942.2 722.305   7
   0   5 -49 10806.2 874.633  37
   0   5  49 10374.7 641.603  38
   0   5 -50 618.292 216.408  37
   0   5  50 806.373 174.320  35
   0   6   0 279400. 5442.90  24
   0   6   0 293300. 4745.66   2
   0   6  -1 28209.4 1743.37  24
   0   6  -1 31397.1 1619.93   2
   0   6   2 11463.4 1149.56  24
   0   6  -2 12568.9 1182.65  24
   0   6  -2 11951.9 1000.19   2
   0   6  -3 64244.4 2300.95   2
   0   6  -3 56552.6 2003.00   4
   0   6   3 53729.4 2434.93  24
   0   6  -3 66054.0 2589.00  24
   0   6   4 260368. 5319.07  24
   0   6  -4 254373. 4951.09  24
   0   6  -4 259244. 4150.30   4
   0   6  -4 258908. 4545.31   2
   0   6  -5 74176.3 2186.11   4
   0   6  -5 73686.9 2622.92  24
   0   6  -6 18585.1 1081.49   4
   0   6   6 20828.4 1552.86  24
   0   6  -6 19029.8 1278.92   2
   0   6  -6 16590.7 1223.22  24
   0   6   7 17749.8 1441.83  24
   0   6  -7 16203.0 1212.46  24
   0   6  -7 15476.2 994.491   4
   0   6  -7 18039.7 1293.19   2
   0   6  -8 208614. 4199.89   2
   0   6   8 211961. 4805.47  24
   0   6  -8 197558. 4013.60  24
   0   6  -8 205218. 3447.13   4
   0   6  -9 69512.6 2479.39   2
   0   6  -9 68435.4 1956.75   4
   0   6  -9 63007.1 2219.59  24
   0   6 -10 22272.7 1085.91   4
   0   6 -10 22941.3 1316.83  24
   0   6 -10 25636.3 1500.72   2
   0   6  10 23027.8 1601.78  24
   0   6  11 6866.72 882.706  24
   0   6 -11 7129.73 870.258   2
   0   6 -11 5917.67 666.342  24
   0   6  12 84067.6 3012.01  24
   0   6 -12 79834.0 2312.79  24
   0   6 -12 87209.7 2856.31   2
   0   6  13 37890.9 2022.04  24
   0   6 -13 39115.3 1970.97   2
   0   6  14 23773.4 1611.17  24
   0   6 -14 23838.9 1561.35   2
   0   6  15 3512.14 627.070  24
   0   6 -15 4573.38 739.381   2
   0   6  16 61777.2 2598.66  24
   0   6 -16 60454.9 2631.70   2
   0   6  16 67399.9 2504.37  38
   0   6 -16 65817.3 2472.64  13
   0   6 -17 6997.95 942.071   2
   0   6  17 6175.32 828.117  24
   0   6  17 7171.54 845.406  38
   0   6 -17 6498.75 787.332  13
   0   6 -17 6715.67 811.242  34
   0   6  18 15717.8 1212.93  35
   0   6  18 15614.9 1263.68  38
   0   6  18 14725.8 1274.28  24
   0   6 -18 15295.2 1377.13   2
   0   6 -18 14651.1 1318.47  37
   0   6 -18 14942.1 1228.02  34
   0   6 -18 15404.0 1260.17  13
   0   6 -18 14684.7 1111.52  38
   0   6 -19 3887.01 640.806  34
   0   6 -19 3714.81 735.759   2
   0   6  19 3542.98 621.276  38
   0   6  19 3427.53 603.997  24
   0   6 -19 3676.65 654.454  13
   0   6  19 3537.21 594.607  35
   0   6 -19 3935.61 706.121  37
   0   6 -19 3733.51 604.823  38
   0   6 -20 18170.1 1298.06  38
   0   6 -20 19412.8 1472.22  34
   0   6  20 16538.2 1339.74  24
   0   6 -20 19015.3 1599.67   2
   0   6  20 19561.4 1471.27  38
   0   6  20 19890.8 1439.57  35
   0   6 -20 17795.2 1426.09  13
   0   6 -20 17353.7 1498.90  37
   0   6 -21 1543.17 446.716  13
   0   6 -21 2247.77 560.725  37
   0   6 -21 2477.97 682.365  19
   0   6 -21 2281.50 546.447  34
   0   6  21 2411.26 540.883  38
   0   6 -21 1946.76 443.701  38
   0   6  21 2158.01 475.434  24
   0   6  21 2313.94 519.487  35
   0   6 -21 2318.46 603.858   2
   0   6 -22 1514.07 490.399  37
   0   6 -22 1970.06 582.616   2
   0   6 -22 1187.50 401.959  13
   0   6  22 1082.82 391.612  38
   0   6 -22 1653.93 501.263  34
   0   6  22 1231.32 368.119  35
   0   6 -22 1557.33 439.301  19
   0   6 -22 1289.48 393.934  38
   0   6  22 1264.64 336.132  24
   0   6 -23 1144.92 417.780  37
   0   6 -23 781.878 379.883   2
   0   6 -23 1198.20 421.260  34
   0   6  23 899.145 323.477  35
   0   6 -23 1712.99 512.364  19
   0   6 -23 1534.02 414.572  38
   0   6  23 1285.89 352.206  24
   0   6 -23 531.778 252.208  13
   0   6  23 1694.98 489.094  38
   0   6 -24 37562.5 2536.97  19
   0   6 -24 34731.5 1976.59  38
   0   6  24 36464.5 1932.27  24
   0   6 -24 34373.8 2175.86  13
   0   6 -24 37452.7 2427.73   2
   0   6 -24 36395.0 2406.57  37
   0   6 -24 36000.6 2214.33  34
   0   6  24 37643.8 2169.73  38
   0   6  24 38367.4 2184.18  35
   0   6 -25 19362.9 1509.25  38
   0   6  25 20633.9 1630.24  35
   0   6 -25 21045.0 1839.10  19
   0   6  25 17739.8 1328.64  24
   0   6  25 19264.2 1578.33  38
   0   6 -25 18067.5 1614.20  13
   0   6 -25 16812.3 1643.58  37
   0   6 -25 19122.3 1771.11   2
   0   6 -25 21667.3 1743.25  34
   0   6 -26 2341.26 620.920  38
   0   6 -26 2505.40 699.832   2
   0   6  26 2646.55 561.384  26
   0   6 -26 2764.67 702.158  19
   0   6  26 2435.96 611.142  38
   0   6  26 2147.84 575.863  35
   0   6 -26 3123.03 777.692  37
   0   6 -26 2276.79 590.935  34
   0   6 -26 2830.23 675.903  13
   0   6  27 10845.1 1215.46  35
   0   6  27 9810.45 1129.30  38
   0   6 -27 8101.32 1014.28  38
   0   6  27 10516.3 1096.29  26
   0   6 -27 9606.98 1324.34  37
   0   6 -27 10029.2 1289.98   2
   0   6 -27 12182.2 1417.30  19
   0   6 -27 9591.78 1225.40  34
   0   6  28 6067.73 913.177  38
   0   6 -28 5882.93 1031.02  19
   0   6 -28 4590.69 888.217  37
   0   6  28 5810.70 808.282  26
   0   6  28 6510.07 950.170  35
   0   6 -28 5823.04 883.883  38
   0   6 -28 5615.90 956.159   2
   0   6 -28 4838.67 854.054  34
   0   6 -29 10261.7 1179.85  38
   0   6  29 12631.9 1302.18  35
   0   6 -29 10969.2 1341.95  19
   0   6 -29 12012.1 1399.27   2
   0   6  29 11767.2 1115.43  26
   0   6 -29 11042.5 1398.72  37
   0   6 -29 11094.7 1350.56  34
   0   6  29 11184.8 1227.75  38
   0   6 -30 22812.0 2073.63  37
   0   6  30 27099.1 1910.82  35
   0   6 -30 26607.2 2161.53  19
   0   6 -30 22064.4 1725.20  38
   0   6  30 24265.4 1770.68  38
   0   6 -30 24069.8 2007.38  34
   0   6  31 7806.17 1003.89  38
   0   6 -31 8174.50 1160.13  19
   0   6  31 8844.65 1106.80  35
   0   6 -31 8663.78 1260.55  37
   0   6 -31 8380.44 1189.48  34
   0   6 -31 7710.65 1036.91  38
   0   6 -32-2.75919 382.493  37
   0   6  32 336.860 259.889  38
   0   6 -32 492.453 260.093  38
   0   6 -32 552.406 350.754  19
   0   6 -32 309.298 251.912  34
   0   6  32-80.2902 190.935  35
   0   6 -33 6551.69 941.769  38
   0   6 -33 6764.92 1077.82  34
   0   6  33 7514.91 1001.08  35
   0   6 -33 6658.67 1132.76  37
   0   6 -33 7776.89 1156.70  19
   0   6  33 6025.93 876.982  38
   0   6  34 35912.1 2082.65  38
   0   6 -34 31942.4 2020.93  38
   0   6 -34 37177.7 2437.13  19
   0   6 -34 37375.7 2466.72  34
   0   6 -34 35952.3 2525.51  37
   0   6  34 40317.9 2247.82  35
   0   6 -35 13196.1 1426.32  19
   0   6  35 11566.7 1183.43  38
   0   6 -35 11532.0 1409.47  37
   0   6 -35 10065.0 1293.11  34
   0   6  35 13591.0 1290.05  35
   0   6 -36 3744.44 756.055  19
   0   6  36 2856.25 593.470  35
   0   6 -36 2513.33 656.407  37
   0   6  36 2626.58 613.990  38
   0   6  37 6822.39 863.987  38
   0   6  37 7027.99 912.162  35
   0   6 -37 6340.18 1051.09  37
   0   6 -37 6271.83 954.714  19
   0   6 -38 59683.3 2786.93  19
   0   6  38 54548.8 2364.84  38
   0   6 -38 57667.0 3018.34  37
   0   6  38 58598.8 2471.46  35
   0   6  39 26567.3 1619.80  38
   0   6 -39 28111.2 2112.44  37
   0   6 -39 27272.2 1826.77  19
   0   6  39 26922.9 1636.76  35
   0   6  40 8748.35 895.104  35
   0   6 -40 8221.41 910.531   7
   0   6 -40 8759.03 1003.53  19
   0   6 -40 9299.01 1187.60  37
   0   6 -40 9007.83 1091.55  12
   0   6  40 8255.38 878.986  38
   0   6  41 7477.53 809.018  38
   0   6 -41 6685.45 830.007  19
   0   6 -41 9243.42 1139.53  37
   0   6  41 7953.57 837.924  35
   0   6 -41 8722.57 1029.86  12
   0   6 -41 6492.41 775.244   7
   0   6  42 45835.8 1533.30  34
   0   6 -42 52885.0 2584.25  37
   0   6 -42 52492.8 2355.68  12
   0   6  42 52798.6 2034.14  35
   0   6 -42 48618.8 2067.80  19
   0   6 -42 43623.6 1880.12   7
   0   6  42 49106.6 1963.45  38
   0   6 -43 14896.0 1057.43  19
   0   6  43 17678.5 1132.39  35
   0   6  43 15489.1 1055.85  38
   0   6 -43 16458.7 1263.40  12
   0   6 -43 13803.6 1008.48   7
   0   6 -43 15018.2 1343.46  37
   0   6 -44 14554.1 1113.05  12
   0   6 -44 11103.1 847.047   7
   0   6 -44 13103.9 1188.30  37
   0   6  44 12689.8 910.504  38
   0   6  44 13629.7 946.072  35
   0   6 -45 1524.25 355.878  12
   0   6 -45 1346.58 425.680  37
   0   6  45 1815.51 365.655  35
   0   6 -45 1468.00 307.090   7
   0   6  45 1557.73 310.308  38
   0   6  46 28390.3 1176.33  38
   0   6  46 31160.1 1263.73  35
   0   6 -46 30626.1 1408.18  12
   0   6 -46 28924.1 1580.06  37
   0   6 -46 26810.4 1093.53   7
   0   6 -47 11314.6 789.065  12
   0   6  47 10195.5 649.903  38
   0   6  47 11692.3 718.243  35
   0   6 -47 9643.58 840.319  37
   0   6  48 9208.73 543.906  38
   0   6  48 10811.5 617.400  35
   0   6 -48 10571.5 675.298  12
   0   6 -48 9637.83 770.702  37
   0   7   0 232.780 228.589   4
   0   7   0 741.952 427.643  24
   0   7  -1 8072.25 1030.99  24
   0   7  -1 6842.39 770.820   4
   0   7   1 7714.17 1045.11  24
   0   7  -2 7726.89 1005.90  24
   0   7   2 7865.75 1041.96  24
   0   7  -2 7167.13 805.070   4
   0   7   3 5999.03 946.923  24
   0   7  -3 4726.69 622.227   4
   0   7  -3 5671.51 872.563  24
   0   7  -3 5423.00 730.146   2
   0   7  -4 366.959 309.578  24
   0   7  -4 898.262 313.555   4
   0   7   4 1007.24 415.656  24
   0   7  -4 1420.60 436.559   2
   0   7   5 4874.31 823.157  24
   0   7  -5 5735.63 793.457   2
   0   7  -5 4764.36 755.862  24
   0   7  -5 4989.73 628.954   4
   0   7  -6 9178.73 997.397  24
   0   7  -6 8872.77 876.205  13
   0   7  -6 8502.92 948.855   2
   0   7  -6 8692.41 815.555   4
   0   7   6 9100.85 873.983  38
   0   7   6 9660.15 1154.88  24
   0   7  -6 10029.3 937.678  34
   0   7   7 8461.68 858.306  38
   0   7  -7 6648.08 853.116  24
   0   7  -7 7889.21 835.747  13
   0   7  -7 8337.20 934.328   2
   0   7  -7 8603.36 879.922  34
   0   7   7 7258.46 988.869  24
   0   7   7 7834.37 810.994  34
   0   7  -7 7979.55 774.833   4
   0   7  -8 3266.07 540.766  13
   0   7  -8 2629.55 449.074  38
   0   7  -8 2743.43 499.299  34
   0   7  -8 2746.15 564.937   2
   0   7   8 2101.43 601.291  24
   0   7  -8 2494.32 498.775  24
   0   7   8 2799.64 504.894  34
   0   7   8 3409.53 556.170  38
   0   7  -9 22.4490 160.995  13
   0   7  -9-266.912 217.697  24
   0   7  -9 40.7754 157.052  38
   0   7   9 66.3991 167.569  24
   0   7   9-13.8410 157.002  18
   0   7  -9-85.3313 148.814  34
   0   7   9-32.6889 142.892  38
   0   7  -9 14.8007 199.934   2
   0   7   9 166.717 166.390  34
   0   7  10 837.906 313.947  34
   0   7 -10 1429.07 442.596   2
   0   7  10 1284.16 449.230  24
   0   7 -10 873.516 304.906  24
   0   7  10 616.003 278.349  18
   0   7 -10 1551.70 404.671  34
   0   7 -10 1704.86 445.391  13
   0   7  10 1234.15 355.831  38
   0   7 -10 1513.25 364.315  38
   0   7  11 10957.8 1019.98  38
   0   7 -11 9793.15 977.376  13
   0   7  11 9031.80 1099.59  24
   0   7 -11 8857.03 925.835  34
   0   7 -11 8669.32 992.240   2
   0   7 -11 9125.48 857.025  38
   0   7 -11 8412.16 845.950  24
   0   7  11 9342.20 867.779  35
   0   7  11 8739.53 911.736  34
   0   7  11 8794.99 956.168  18
   0   7 -12 11925.3 1082.43  13
   0   7 -12 11428.9 1155.08   2
   0   7 -12 10591.8 925.220  38
   0   7  12 10971.2 1007.29  34
   0   7  12 11157.8 1089.80  18
   0   7  12 11348.6 1222.09  24
   0   7 -12 11793.7 1092.60  34
   0   7  12 10980.5 935.027  35
   0   7 -12 11024.4 1084.15  37
   0   7  12 13173.7 1135.67  38
   0   7  13 4877.37 669.127  35
   0   7  13 6172.60 772.206  34
   0   7 -13 4863.86 710.911  13
   0   7 -13 5541.47 781.197  34
   0   7 -13 4531.99 747.271   2
   0   7 -13 4540.98 606.198  38
   0   7  13 5347.51 766.113  38
   0   7 -13 4289.81 683.594  37
   0   7  13 4193.23 685.220  18
   0   7  13 5266.01 823.927  24
   0   7 -14 35.7014 241.303  37
   0   7 -14-112.249 189.548  13
   0   7  14 197.586 224.972  35
   0   7 -14 270.719 301.055   2
   0   7  14 193.249 146.144  34
   0   7  14 277.009 245.390  38
   0   7  14 367.089 221.178  24
   0   7 -14 224.255 230.845  34
   0   7 -14 245.049 214.720  38
   0   7  14-5.38907 186.029  18
   0   7 -15 14246.6 1143.15  38
   0   7 -15 15520.8 1297.04  34
   0   7  15 15018.2 1386.24  24
   0   7 -15 13888.6 1337.60   2
   0   7  15 14036.9 1196.51  34
   0   7 -15 14968.9 1281.02  13
   0   7  15 14956.8 1181.13  35
   0   7  15 15438.7 1291.87  18
   0   7  15 16102.7 1348.06  38
   0   7 -15 13782.2 1313.15  37
   0   7  16 21887.1 1676.31  24
   0   7  16 20070.4 1476.44  18
   0   7 -16 21922.8 1703.21   2
   0   7  16 22538.8 1563.10  34
   0   7 -16 22719.5 1617.49  13
   0   7 -16 21105.8 1627.13  37
   0   7 -16 21987.5 1558.89  34
   0   7  16 20648.1 1421.26  35
   0   7 -16 20734.8 1393.31  38
   0   7  16 23937.1 1632.39  38
   0   7 -17 6149.15 840.355  13
   0   7 -17 6162.40 942.154   2
   0   7  17 6289.37 841.776  34
   0   7 -17 6084.92 763.453  38
   0   7 -17 5640.15 876.859  37
   0   7  17 4978.50 725.377  18
   0   7  17 5991.41 872.917  24
   0   7 -17 6929.55 893.417  34
   0   7  17 5837.51 805.870  35
   0   7  17 6888.63 898.539  38
   0   7 -18 475.746 242.043  38
   0   7 -18 281.806 232.418  13
   0   7 -18 39.9404 216.663  34
   0   7 -18 294.205 192.220  19
   0   7  18 294.230 311.185  24
   0   7  18 241.949 114.708  18
   0   7 -18-196.236 180.626  37
   0   7  18 421.469 252.359  34
   0   7  18 412.105 243.529  35
   0   7  18 682.548 314.658  38
   0   7 -18 245.897 179.763   2
   0   7  19 1324.03 380.593  35
   0   7 -19 1615.34 560.498  19
   0   7 -19 1076.45 424.479   2
   0   7  19 1501.21 441.889  34
   0   7 -19 1772.52 498.595  13
   0   7  19 1057.20 367.794  18
   0   7 -19 1318.75 397.912  34
   0   7 -19 1135.02 495.338  37
   0   7  19 551.486 207.620  24
   0   7  19 1336.90 445.625  38
   0   7 -19 1006.56 355.087  38
   0   7  20 829.007 350.217  34
   0   7  20 297.732 206.090  35
   0   7 -20 446.377 258.805  13
   0   7  20 361.001 250.226  24
   0   7 -20 64.6115 234.974  37
   0   7  20 478.024 279.890  38
   0   7  20 147.951 188.201  18
   0   7 -20-5.35134 302.041  19
   0   7 -20 400.337 387.068   2
   0   7 -20 645.362 363.028  34
   0   7 -20 17.4586 229.093  38
   0   7 -21 3874.54 737.886  13
   0   7  21 3099.13 589.753  24
   0   7  21 3319.28 580.062  18
   0   7 -21 3115.72 566.928  38
   0   7 -21 4448.47 883.076  19
   0   7  21 3471.25 635.404  35
   0   7 -21 3497.95 670.232  34
   0   7 -21 3049.61 712.014   2
   0   7  21 3201.61 676.881  38
   0   7 -21 3717.38 821.117  37
   0   7 -22 9366.75 1141.61  34
   0   7  22 8414.90 1069.01  38
   0   7  22 8014.80 970.768  24
   0   7 -22 8599.05 1170.46   2
   0   7 -22 8360.79 1270.02  19
   0   7  22 7041.35 927.485  35
   0   7 -22 7404.16 1099.36  37
   0   7 -22 8634.80 1088.15  13
   0   7 -22 6810.87 905.929  38
   0   7 -23 4563.22 823.124  13
   0   7 -23 4701.59 810.928  34
   0   7 -23 4918.44 937.026  37
   0   7  23 5018.66 791.481  35
   0   7  23 4865.77 723.790  24
   0   7 -23 5820.42 1101.88  19
   0   7 -23 5359.44 779.695  38
   0   7  23 5550.08 881.443  38
   0   7 -23 5336.08 943.472   2
   0   7  24 368.172 276.558  35
   0   7  24-175.756 224.877  24
   0   7 -24 38.9019 223.863  38
   0   7 -24 324.862 232.671  34
   0   7 -24-85.7333 321.658  13
   0   7 -24 92.1818 361.127  37
   0   7  24 711.573 364.886  38
   0   7 -24 1015.74 479.766  19
   0   7 -24 275.140 248.215   2
   0   7  25 1574.36 526.983  35
   0   7 -25 965.931 417.776  37
   0   7  25 831.596 404.753  38
   0   7  25 598.580 250.865  26
   0   7 -25 680.417 292.265  34
   0   7 -25 713.561 313.984   2
   0   7 -25 425.247 288.121  13
   0   7 -25 895.690 343.947  38
   0   7 -26 1432.59 555.248  19
   0   7  26 2020.16 482.688  35
   0   7  26 2022.41 559.758  38
   0   7 -26 1211.67 421.565  38
   0   7 -26 2531.28 673.048  34
   0   7 -26 2652.18 752.252  37
   0   7 -26 1901.99 531.486  13
   0   7 -27 2075.61 641.481  37
   0   7  27 2090.03 538.335  35
   0   7 -27 2958.27 781.525  19
   0   7 -27 1778.08 498.680  38
   0   7 -27 1971.35 552.447  34
   0   7  27 1956.69 540.886  38
   0   7 -28 2935.48 696.557  34
   0   7  28 2257.58 580.212  35
   0   7 -28 2987.65 754.696  19
   0   7 -28 2479.51 586.818  38
   0   7 -28 1789.09 515.279  37
   0   7  28 2053.29 569.435  38
   0   7  29 752.556 319.802  35
   0   7 -29 351.538 337.000  34
   0   7 -29 61.2049 306.599  19
   0   7  29 302.509 278.249  38
   0   7 -29 1104.61 515.118  37
   0   7 -29 76.9312 217.343  38
   0   7 -30 2122.77 540.845  38
   0   7 -30 2654.35 698.923  19
   0   7 -30 3200.69 765.404  37
   0   7  30 2987.88 647.627  38
   0   7 -30 2828.98 725.011  34
   0   7  30 2178.02 568.808  35
   0   7 -31 14596.7 1359.09  38
   0   7  31 18380.1 1536.36  38
   0   7  31 17264.5 1482.55  35
   0   7 -31 17954.0 1732.01  19
   0   7 -31 17767.2 1753.70  37
   0   7 -31 16653.3 1658.50  34
   0   7  32 7539.90 969.892  38
   0   7 -32 7326.43 1093.44  19
   0   7 -32 6523.36 922.520  38
   0   7 -32 7398.76 1150.70  37
   0   7  32 6894.07 918.094  35
   0   7 -32 7429.78 1105.05  34
   0   7  33-19.9591 176.898  35
   0   7 -33 415.706 374.701  37
   0   7 -33 123.062 265.970  19
   0   7  33 118.642 186.325  38
   0   7 -33 114.590 227.522  38
   0   7 -33-270.473 333.701  34
   0   7  33-20.8345 187.640  34
   0   7  34 1933.32 453.416  34
   0   7  34 2538.47 562.706  35
   0   7 -34 1383.62 414.450  38
   0   7 -34 2798.24 648.299  37
   0   7 -34 2416.20 629.130  34
   0   7 -34 3142.23 687.040  19
   0   7  34 3160.57 618.862  38
   0   7  35 6274.33 819.566  38
   0   7 -35 7905.33 1079.95  19
   0   7  35 6777.56 863.576  35
   0   7  35 6997.51 768.116  34
   0   7 -35 5646.99 971.277  34
   0   7 -35 5323.80 935.770  37
   0   7 -36 1517.67 508.465  37
   0   7  36 1802.29 372.284  34
   0   7  36 2368.44 544.934  35
   0   7  36 2399.96 505.962  38
   0   7 -36 2051.02 563.332  19
   0   7  37-137.606 194.562  38
   0   7  37 125.038 180.243  34
   0   7  37-228.432 263.323  35
   0   7 -37-437.298 366.464  19
   0   7 -37 238.906 318.763  37
   0   7 -38 1239.67 410.524  19
   0   7  38 788.822 216.879  34
   0   7 -38 764.690 350.568  37
   0   7  38 1004.22 315.838  35
   0   7  38 825.212 257.793  38
   0   7 -39 4993.30 736.144  12
   0   7  39 5073.83 515.964  34
   0   7 -39 4988.03 747.885  19
   0   7 -39 5095.18 822.192  37
   0   7  39 5080.36 644.350  35
   0   7  39 5152.41 655.644  38
   0   7  40 3681.44 533.775  38
   0   7 -40 3843.39 714.802  37
   0   7  40 3777.11 535.463  35
   0   7 -40 3023.25 537.637  12
   0   7 -40 2903.24 538.251  19
   0   7 -41 1979.35 488.826  37
   0   7 -41 1824.10 421.084  12
   0   7  41 2167.21 379.054  35
   0   7  41 2133.25 379.743  38
   0   7 -41 2348.88 459.581  19
   0   7 -42 707.701 265.966  37
   0   7  42 777.534 245.786  35
   0   7 -42 662.118 218.227  19
   0   7  42 946.298 248.281  38
   0   7 -42 943.417 294.228  12
   0   7  43 296.067 89.1166  38
   0   7 -43 315.405 149.995  12
   0   7 -43 371.794 163.350  19
   0   7  43 614.073 192.647  35
   0   7 -44 918.965 238.464  12
   0   7 -44 817.647 316.703  37
   0   7  44 1049.72 228.340  35
   0   7  44 452.624 131.903  38
   0   7  45 1805.06 266.795  38
   0   7 -45 1601.33 339.666  37
   0   7  45 1838.54 266.730  35
   0   7 -45 2239.35 335.060  12
   0   7 -46 1648.42 323.409  37
   0   8   0 34638.2 1828.24  13
   0   8   0 32975.3 2257.73  24
   0   8   0 35874.5 1820.33  38
   0   8   0 36911.2 1928.44  34
   0   8   0 31994.6 1843.66   4
   0   8  -1 11468.4 1334.99  24
   0   8   1 16002.9 1273.90  38
   0   8   1 15697.6 1260.37  34
   0   8   1 15946.4 1281.47  13
   0   8   1 16326.1 1609.72  24
   0   8  -1 13249.6 1147.57  38
   0   8  -1 11364.7 1087.15   4
   0   8  -1 12205.6 1115.48  34
   0   8  -1 14809.8 1227.09  13
   0   8   1 13051.2 1202.05   4
   0   8   2 7467.10 878.084  13
   0   8  -2 8687.91 952.694  38
   0   8  -2 5712.59 769.300   4
   0   8  -2 7022.90 1020.32  24
   0   8   2 6251.47 1036.75  24
   0   8  -2 9011.42 1014.51  34
   0   8  -2 8727.54 968.260  13
   0   8   2 10330.8 1088.44  34
   0   8   2 10088.0 1040.96  38
   0   8   2 5611.37 814.914   4
   0   8   3 20108.8 1549.57   4
   0   8  -3 26569.9 1574.93  38
   0   8  -3 24484.0 1583.85  13
   0   8  -3 27820.8 1716.20  34
   0   8  -3 22405.0 1466.27   4
   0   8   3 24565.0 1535.94  38
   0   8   3 25338.5 1557.44  13
   0   8   3 20594.8 1831.67  24
   0   8   3 23059.6 1510.70  34
   0   8  -3 24138.7 1854.76  24
   0   8   4 50010.8 2217.87  38
   0   8  -4 43018.8 2094.88  34
   0   8   4 40937.3 2562.11  24
   0   8  -4 42196.9 1977.64   4
   0   8  -4 44506.7 2115.20  13
   0   8   4 48243.4 2145.21  13
   0   8  -4 38674.0 2278.01  24
   0   8  -4 46675.3 2067.34  38
   0   8   4 49495.4 2228.38  34
   0   8   4 41376.3 2257.76   4
   0   8  -5 15799.4 1325.65  34
   0   8   5 17463.7 1687.07  24
   0   8  -5 12765.5 1282.20  24
   0   8   5 16978.6 1314.30  34
   0   8  -5 15763.2 1277.35  13
   0   8  -5 15042.8 1190.88  38
   0   8   5 15040.4 1413.85   4
   0   8   5 18407.6 1371.85  38
   0   8   5 16844.1 1287.50  13
   0   8   6 5206.19 970.113  24
   0   8  -6 5772.99 816.381  13
   0   8  -6 5828.75 786.218  38
   0   8  -6 5817.78 838.638  34
   0   8   6 6488.28 851.498  34
   0   8  -6 4016.51 724.266  24
   0   8   6 7563.52 1031.90  38
   0   8   6 6299.29 806.019  13
   0   8  -7 23357.0 1728.02   2
   0   8  -7 24051.2 1605.66  34
   0   8   7 25461.1 1612.71  38
   0   8  -7 24222.0 1519.92  38
   0   8   7 21635.1 1854.67  24
   0   8  -7 23736.6 1610.37  13
   0   8   7 20449.1 1282.61  35
   0   8  -7 20517.9 1562.17  24
   0   8   7 25899.8 1701.20  34
   0   8   7 22767.9 1499.50  13
   0   8   8 70132.6 2687.86  34
   0   8  -8 63438.6 2787.53   2
   0   8   8 64981.4 2509.85  13
   0   8  -8 61636.4 2398.28  38
   0   8   8 64561.9 2594.62  38
   0   8  -8 56323.1 2492.91  24
   0   8  -8 66934.4 2681.61  13
   0   8   8 60374.9 2215.57  35
   0   8  -8 68064.7 2715.84  34
   0   8   8 61616.7 3099.43  24
   0   8  -9 33782.4 2067.36   2
   0   8   9 33981.2 2312.52  24
   0   8  -9 33233.1 1914.32  13
   0   8   9 39296.6 2088.77  38
   0   8  -9 29908.3 1767.34  24
   0   8  -9 34072.0 1976.50  34
   0   8   9 33113.2 1679.35  35
   0   8   9 37795.8 2010.42  34
   0   8  -9 35109.9 1815.93  38
   0   8 -10 5451.61 826.245  34
   0   8  10 6581.55 1012.26  24
   0   8  10 8735.57 1037.00  38
   0   8 -10 5886.71 787.323  38
   0   8 -10 6601.61 956.706   2
   0   8  10 7801.94 954.191  34
   0   8 -10 6266.19 890.869  13
   0   8  10 5550.72 710.135  35
   0   8 -11 17966.8 1480.32  37
   0   8 -11 16875.9 1301.59  38
   0   8 -11 16129.3 1455.67   2
   0   8  11 14852.5 1517.21  24
   0   8  11 15446.0 1206.75  35
   0   8 -11 16776.5 1421.96  13
   0   8 -11 16766.1 1425.26  34
   0   8  11 20202.2 1505.40  34
   0   8 -12 90096.1 3249.10  34
   0   8 -12 86582.9 2916.32  38
   0   8 -12 86115.1 3196.99  13
   0   8 -12 82326.9 3290.55   2
   0   8  12 82458.8 3473.88  24
   0   8  12 86145.1 2823.50  35
   0   8  12 98668.6 3348.22  38
   0   8 -12 87413.5 3277.88  37
   0   8  12 89731.4 3136.77  34
   0   8  13 55548.5 2854.08  24
   0   8 -13 59542.6 2831.11   2
   0   8 -13 58246.4 2732.72  37
   0   8  13 61124.8 2624.92  34
   0   8  13 63926.6 2751.55  38
   0   8 -13 61887.0 2765.74  13
   0   8  13 60125.4 2401.21  35
   0   8 -13 57938.7 2627.15  34
   0   8 -13 56661.3 2396.13  38
   0   8  14 14126.7 1347.73  38
   0   8 -14 10937.8 1228.37  37
   0   8 -14 10975.4 1105.93  38
   0   8 -14 11726.2 1229.21  34
   0   8 -14 11162.6 1445.43  19
   0   8  14 11664.9 1317.25  24
   0   8 -14 11976.5 1318.41   2
   0   8  14 11533.0 1219.66  34
   0   8  14 10296.3 1046.25  35
   0   8 -14 11761.9 1248.68  13
   0   8  15 25072.0 1744.39  34
   0   8 -15 21652.3 1777.32  37
   0   8 -15 24441.3 1777.86  13
   0   8  15 22853.0 1794.90  24
   0   8 -15 23079.3 1564.58  38
   0   8 -15 26031.0 2158.70  19
   0   8  15 22588.1 1527.22  35
   0   8  15 27658.9 1872.76  38
   0   8 -15 23130.0 1811.29   2
   0   8 -15 25213.4 1782.95  34
   0   8 -16 35770.6 1948.62  38
   0   8 -16 38691.0 2250.72  34
   0   8  16 35266.0 2196.11  24
   0   8 -16 37369.3 2335.43   2
   0   8  16 43600.2 2358.66  38
   0   8  16 39218.2 2204.08  34
   0   8 -16 38037.5 2310.33  37
   0   8 -16 38558.6 2267.40  13
   0   8  16 36996.3 1982.57  35
   0   8 -16 38883.9 2652.67  19
   0   8 -17 27230.1 1722.69  38
   0   8  17 25385.0 1845.87  24
   0   8 -17 26741.4 1980.88  37
   0   8 -17 31034.4 2369.50  19
   0   8 -17 27488.6 2029.46   2
   0   8 -17 28241.9 1966.15  13
   0   8  17 30685.8 2007.68  38
   0   8  17 28807.8 1894.58  34
   0   8  17 28216.6 1764.82  35
   0   8 -17 27939.8 1925.28  34
   0   8 -18 2986.15 679.939  34
   0   8 -18 3187.45 694.381  13
   0   8  18 2737.44 685.830  38
   0   8 -18 2587.19 660.540  37
   0   8 -18 3566.39 834.221  19
   0   8 -18 2480.71 555.781  38
   0   8  18 3390.05 686.308  24
   0   8  18 2758.23 572.867  35
   0   8  18 3093.49 754.131  34
   0   8 -18 1503.19 484.255   2
   0   8 -19 21738.8 1730.06  34
   0   8 -19 24915.8 1862.75  13
   0   8 -19 23446.3 1912.88  37
   0   8  19 24807.2 1860.02  38
   0   8 -19 26583.8 2223.34  19
   0   8  19 22150.9 1680.08  34
   0   8  19 21044.2 1656.38  24
   0   8 -19 21366.5 1566.81  38
   0   8  19 22144.8 1611.76  35
   0   8 -19 23458.7 1927.34   2
   0   8  20 5736.63 868.083  34
   0   8 -20 4469.96 747.884  38
   0   8  20 5341.41 895.839  38
   0   8 -20 5450.04 1007.20  19
   0   8 -20 5432.18 980.339  37
   0   8 -20 4423.92 816.571  13
   0   8 -20 4773.79 857.025  34
   0   8  20 5533.99 814.362  35
   0   8  21 16383.7 1417.79  35
   0   8  21 19568.8 1692.61  38
   0   8 -21 15479.7 1578.68  37
   0   8 -21 20284.0 1928.62  19
   0   8 -21 17431.6 1464.98  38
   0   8 -21 17869.7 1661.58  13
   0   8  21 19206.1 1587.19  34
   0   8 -21 17738.0 1616.39  34
   0   8  22 27352.8 1866.83  35
   0   8 -22 26508.1 1806.55  38
   0   8  22 27132.4 1920.02  34
   0   8 -22 32122.2 2424.10  19
   0   8  22 30008.9 2070.17  38
   0   8 -22 29306.8 2088.26  34
   0   8 -22 28031.6 2069.64  13
   0   8 -22 27270.1 2132.28  37
   0   8 -23 2930.60 663.613  34
   0   8 -23 3703.82 825.423  19
   0   8  23 3056.82 672.082  34
   0   8  23 2869.68 671.882  38
   0   8 -23 3167.91 630.724  38
   0   8 -23 2594.07 647.197  37
   0   8 -23 3057.21 668.854  13
   0   8  23 3229.69 662.656  35
   0   8 -24 4073.42 773.840  13
   0   8 -24 4527.36 986.955  19
   0   8 -24 3298.80 676.144  34
   0   8  24 3905.35 736.076  35
   0   8 -24 4515.43 900.411  37
   0   8  24 3710.76 722.921  34
   0   8  24 4033.47 741.895  38
   0   8 -24 4647.48 773.695  38
   0   8 -25 20317.8 1941.05  19
   0   8  25 16986.8 1469.50  34
   0   8 -25 16440.2 1670.37  37
   0   8  25 17320.4 1572.46  38
   0   8 -25 15440.3 1395.17  38
   0   8 -25 14365.2 1496.60  13
   0   8 -25 16928.0 1648.97  34
   0   8  25 15554.2 1419.17  35
   0   8  26 18992.6 1652.29  38
   0   8 -26 17829.6 1664.88  34
   0   8  26 15895.0 1434.10  35
   0   8 -26 17088.7 1465.45  38
   0   8 -26 19021.0 1793.79  37
   0   8  26 18238.7 1496.95  34
   0   8 -26 19079.5 1839.39  19
   0   8 -27 4482.98 907.344  37
   0   8 -27 4267.27 909.011  19
   0   8 -27 2699.24 593.060  38
   0   8  27 3536.94 721.667  38
   0   8  27 4097.41 737.430  35
   0   8  27 3381.51 656.681  34
   0   8 -27 4162.54 805.214  34
   0   8 -28 2086.44 612.541  19
   0   8  28 2373.65 613.668  38
   0   8 -28 1819.34 538.283  34
   0   8  28 2293.71 553.101  35
   0   8 -28 2225.48 549.277  38
   0   8 -28 2822.34 696.002  37
   0   8  28 2524.25 566.156  34
   0   8 -29 11690.7 1384.47  19
   0   8 -29 9639.24 1090.58  38
   0   8 -29 10634.6 1311.68  34
   0   8  29 10683.0 1083.04  34
   0   8  29 11623.5 1218.71  38
   0   8  29 10816.5 1129.85  35
   0   8 -29 10426.1 1307.97  37
   0   8  30 8062.56 907.076  34
   0   8 -30 7619.92 1111.01  34
   0   8 -30 8598.06 1164.11  37
   0   8 -30 5549.66 810.594  38
   0   8 -30 7849.25 1195.74  19
   0   8  30 5740.86 807.576  35
   0   8  30 8571.60 1052.72  38
   0   8 -31 5641.38 939.426  19
   0   8 -31 4497.31 868.696  37
   0   8 -31 3925.98 831.695  34
   0   8  31 3908.88 665.125  38
   0   8  31 4576.94 666.907  34
   0   8  31 5428.33 759.244  35
   0   8 -31 3730.80 637.591  38
   0   8 -32 4877.80 845.538  19
   0   8 -32 4856.08 849.936  37
   0   8  32 3572.28 559.788  34
   0   8  32 4340.62 687.450  35
   0   8 -32 3663.37 631.753  38
   0   8  32 3148.05 614.970  38
   0   8 -32 4897.53 880.673  34
   0   8  33 3177.01 570.546  38
   0   8  33 3704.87 551.143  34
   0   8 -33 4007.70 742.944  19
   0   8 -33 2712.68 649.858  34
   0   8  33 3681.31 606.915  35
   0   8 -33 2849.84 662.242  37
   0   8 -33 3228.98 588.766  38
   0   8  34 1760.15 398.257  35
   0   8 -34 1266.77 417.982  37
   0   8 -34 2071.00 524.090  19
   0   8 -34 1261.65 392.144  34
   0   8  34 1674.90 444.642  38
   0   8  34 1487.63 308.984  34
   0   8  35 1996.47 349.555  34
   0   8 -35 1386.93 415.927  34
   0   8  35 1867.35 423.541  38
   0   8 -35 1597.84 440.887  19
   0   8  35 2212.98 419.940  35
   0   8 -35 2023.99 525.392  37
   0   8  36 3946.52 455.212  34
   0   8 -36 3838.19 672.211  37
   0   8  36 4391.29 572.357  35
   0   8 -36 5821.15 830.889  19
   0   8  36 3573.97 543.863  38
   0   8  37 4057.76 445.763  34
   0   8 -37 5391.85 756.424  19
   0   8  37 4693.27 591.022  38
   0   8  37 5355.22 600.361  35
   0   8 -37 4885.71 765.385  37
   0   8 -38 1071.01 320.497  19
   0   8  38 1749.62 340.766  35
   0   8 -38 1419.28 382.139  37
   0   8  38 1377.64 316.980  38
   0   8  39 2368.69 380.937  38
   0   8  39 2346.61 364.106  35
   0   8 -39 2147.14 454.333  37
   0   8 -39 2206.84 431.305  19
   0   8 -39 2060.04 433.377  12
   0   8  40 825.986 209.773  35
   0   8  40 786.564 227.560  38
   0   8 -40 1005.64 300.625  19
   0   8 -40 494.692 195.752  12
   0   8 -40 1205.83 332.064  37
   0   8 -41 1620.77 381.880  37
   0   8  41 1164.81 240.707  38
   0   8 -41 1551.08 311.248  19
   0   8  41 1367.51 238.994  35
   0   8 -41 1019.15 242.731  12
   0   8 -42 2364.93 385.096  37
   0   8  42 2562.99 298.681  35
   0   8  42 2759.12 332.890  38
   0   8 -42 2404.55 341.668  12
   0   9   0 1584.51 534.493  38
   0   9   0 755.370 373.218   4
   0   9   0 1655.07 599.642  13
   0   9   0 307.632 245.456  24
   0   9   0 815.225 389.363  34
   0   9   1 6527.27 864.974  13
   0   9  -1 5736.97 830.756  38
   0   9  -1 6499.04 967.030  34
   0   9   1 6428.08 845.750  38
   0   9  -1 6039.01 1012.03  24
   0   9  -1 6162.81 828.892  13
   0   9   1 5809.78 866.455  34
   0   9   1 5436.52 975.719  24
   0   9   1 4264.81 697.748   4
   0   9   2 6169.89 869.455   4
   0   9  -2 6187.60 830.676  38
   0   9   2 7027.89 872.414  38
   0   9   2 6047.51 1052.69  24
   0   9   2 8401.23 988.550  13
   0   9  -2 6540.97 888.299  34
   0   9   2 7685.29 1003.43  34
   0   9  -2 6067.12 959.394  24
   0   9  -2 5991.57 824.302  13
   0   9   3 1471.81 461.314  13
   0   9   3 1892.12 520.109  34
   0   9   3 987.183 530.287  24
   0   9   3 1105.28 538.148  38
   0   9  -3 773.908 485.751  34
   0   9  -3 1534.24 564.290  38
   0   9  -3 766.821 359.541  24
   0   9  -3 861.327 425.865  13
   0   9   3 277.721 292.725   4
   0   9  -4 5107.73 895.318  24
   0   9  -4 6415.86 899.117  38
   0   9   4 5172.36 802.467  34
   0   9  -4 5381.42 840.246  13
   0   9  -4 5548.12 846.082  34
   0   9   4 4980.89 801.649  38
   0   9   4 4838.98 944.708  24
   0   9   4 3702.06 693.149   4
   0   9   4 5742.09 811.491  13
   0   9  -5 17127.9 1427.63  13
   0   9  -5 13113.8 1346.47  24
   0   9   5 14289.5 1581.90  24
   0   9   5 17134.6 1515.78   4
   0   9  -5 16976.4 1443.50  34
   0   9   5 17853.2 1401.64  13
   0   9  -5 14214.2 1544.67  19
   0   9   5 16448.0 1402.23  34
   0   9  -5 16051.5 1307.48  38
   0   9   5 20385.2 1550.55  38
   0   9   6 10526.0 1352.50  24
   0   9  -6 10752.1 1150.55  34
   0   9  -6 11054.6 1119.82  38
   0   9   6 13734.2 1261.82  38
   0   9   6 15088.0 1301.90  13
   0   9   6 10952.4 1231.48   4
   0   9  -6 11400.3 1424.56  19
   0   9   6 13550.9 1328.53  34
   0   9  -6 11376.2 1191.64  13
   0   9  -6 10426.5 1147.44  24
   0   9  -7 2962.65 675.691  38
   0   9  -7 2852.19 642.356  34
   0   9   7 3935.10 717.862  13
   0   9   7 2537.30 626.535   4
   0   9   7 3440.44 745.523  34
   0   9  -7 3143.40 650.735  13
   0   9  -7 2559.44 822.821  19
   0   9   7 3702.07 695.707  38
   0   9   7 2422.77 684.298  24
   0   9   8 4545.52 785.657  38
   0   9  -8 4337.45 736.462  38
   0   9   8 6116.09 963.482  34
   0   9  -8 5025.21 1068.64  19
   0   9   8 3455.48 762.626   4
   0   9   8 3755.25 688.882  13
   0   9  -8 4408.17 772.618  34
   0   9   8 1983.13 617.816  24
   0   9  -8 3848.09 787.639  13
   0   9   9 22021.7 1893.88  24
   0   9  -9 25850.0 1817.79  34
   0   9   9 24041.0 1625.57  13
   0   9  -9 25529.9 1801.40  13
   0   9   9 27398.7 1832.01  34
   0   9   9 23981.4 1950.97   4
   0   9   9 28383.1 1865.89  38
   0   9  -9 24112.9 1620.91  38
   0   9  -9 27667.3 2277.46  19
   0   9 -10 33191.8 1895.51  38
   0   9  10 40092.5 2231.20  38
   0   9 -10 37957.1 2211.77  34
   0   9  10 37016.5 2017.63  13
   0   9  10 34005.1 1753.03  35
   0   9  10 38145.6 2157.26  34
   0   9 -10 40396.8 2272.59  13
   0   9 -10 35010.8 2596.03  19
   0   9  11 26066.2 1811.97  34
   0   9 -11 24166.9 1792.77  34
   0   9 -11 23244.5 2121.96  19
   0   9 -11 24420.8 1774.69  13
   0   9  11 22549.5 1451.39  35
   0   9 -11 21536.6 1527.23  38
   0   9  11 26073.1 1845.74  38
   0   9  11 26292.6 1705.15  13
   0   9  12 1708.94 471.078  35
   0   9  12 2762.58 757.285  38
   0   9  12 3037.91 662.226  13
   0   9 -12 1979.34 754.167  19
   0   9 -12 1443.60 414.709  38
   0   9 -12 2845.99 726.720  34
   0   9  12 2612.61 809.103  34
   0   9 -12 1714.50 633.541  13
   0   9 -13 7370.41 911.043  38
   0   9 -13 8206.82 1293.95  19
   0   9 -13 9058.94 1120.75  13
   0   9  13 8566.34 1085.10  38
   0   9  13 6829.29 824.090  35
   0   9  13 8009.85 941.085  13
   0   9  13 8039.10 1028.82  34
   0   9 -13 8301.49 1086.47  34
   0   9 -14 20428.2 1987.98  19
   0   9 -14 20594.6 1670.29  37
   0   9 -14 20159.2 1486.03  38
   0   9  14 23050.1 1725.10  38
   0   9 -14 22128.6 1719.56  34
   0   9 -14 22243.1 1746.74  13
   0   9  14 21481.5 1648.50  34
   0   9  14 23318.6 1585.47  13
   0   9  14 20350.3 1439.66  35
   0   9  15 14235.5 1403.63  38
   0   9  15 13363.0 1327.31  34
   0   9 -15 11375.1 1245.47  37
   0   9 -15 12328.0 1324.57  34
   0   9  15 12030.4 1111.51  35
   0   9 -15 11023.8 1513.57  19
   0   9 -15 13063.8 1360.52  13
   0   9 -15 10989.9 1106.57  38
   0   9  15 13630.0 1227.18  13
   0   9  16 645.336 511.830  38
   0   9 -16-28.2676 190.220  13
   0   9  16 361.495 284.028  13
   0   9 -16-104.153 235.406  34
   0   9 -16 494.839 296.122  37
   0   9 -16 563.618 448.746  19
   0   9 -16 106.299 168.498  38
   0   9  16 406.548 277.227  35
   0   9  16 504.501 359.067  34
   0   9  17 2314.94 494.171  35
   0   9  17 3072.16 577.397  13
   0   9 -17 2622.37 615.920  13
   0   9  17 3171.94 667.664  34
   0   9  17 3194.45 667.558  38
   0   9 -17 3263.09 824.537  19
   0   9 -17 2411.27 601.312  34
   0   9 -17 2769.19 676.497  37
   0   9 -17 2275.64 497.336  38
   0   9 -18 5656.84 801.869  38
   0   9 -18 5732.99 918.777  13
   0   9 -18 5768.57 923.396  37
   0   9  18 8157.10 1046.43  34
   0   9 -18 6591.69 994.207  34
   0   9  18 6978.90 986.889  38
   0   9  18 6195.05 791.457  13
   0   9 -18 6964.59 1166.03  19
   0   9  18 5660.26 764.061  35
   0   9 -19 3179.10 749.963  19
   0   9  19 5070.94 830.659  34
   0   9  19 3185.65 570.482  35
   0   9  19 3731.31 753.938  38
   0   9 -19 3597.40 792.224  37
   0   9 -19 5306.01 869.582  34
   0   9  19 4702.18 687.485  13
   0   9 -19 4110.54 687.340  38
   0   9 -19 4056.18 795.035  13
   0   9 -20 1355.19 508.765  37
   0   9 -20 946.662 462.528  13
   0   9 -20 524.755 192.016  38
   0   9  20 881.873 320.396  13
   0   9 -20 1104.92 557.153  19
   0   9  20 1844.95 561.066  38
   0   9  20 1307.87 405.991  35
   0   9 -20 1151.07 506.658  34
   0   9  20 399.288 290.643  34
   0   9  21 37.4771 184.766  35
   0   9  21-49.2177 320.521  38
   0   9 -21-189.593 337.641  19
   0   9  21 689.639 336.872  34
   0   9 -21-400.458 268.810  34
   0   9 -21 70.9307 323.961  13
   0   9 -21-296.374 310.012  37
   0   9  21 159.152 170.381  13
   0   9 -21 300.930 272.504  38
   0   9 -22 4262.43 796.576  34
   0   9  22 4378.45 795.830  38
   0   9 -22 3453.97 739.247  13
   0   9 -22 3102.77 733.662  37
   0   9  22 3527.14 699.523  34
   0   9 -22 3794.53 868.669  19
   0   9  22 3023.97 522.433  13
   0   9 -22 3453.74 628.759  38
   0   9  22 3265.33 616.066  35
   0   9 -23 14744.3 1468.63  13
   0   9 -23 16717.5 1692.14  19
   0   9 -23 13628.9 1418.14  37
   0   9 -23 14598.8 1311.25  38
   0   9  23 11685.9 977.475  13
   0   9 -23 15331.6 1505.63  34
   0   9  23 13728.0 1306.14  34
   0   9  23 13910.7 1248.37  35
   0   9  23 16097.9 1466.48  38
   0   9 -24 5043.74 878.343  37
   0   9 -24 8522.45 1216.36  19
   0   9 -24 6880.87 901.138  38
   0   9  24 7898.32 1031.01  38
   0   9  24 4799.04 720.081  35
   0   9  24 7221.32 908.255  34
   0   9 -24 7111.74 1041.25  34
   0   9  25 327.241 278.281  38
   0   9  25-33.5220 151.649  35
   0   9 -25-39.5338 237.562  19
   0   9 -25 437.899 303.831  34
   0   9 -25 211.914 240.752  37
   0   9  25-24.4549 184.973  34
   0   9 -25-142.134 235.838  38
   0   9  26 652.625 276.444  35
   0   9  26 666.179 329.254  34
   0   9 -26 555.207 262.158  37
   0   9 -26 430.445 371.167  34
   0   9  26 674.356 371.060  38
   0   9 -26 381.706 358.605  19
   0   9 -26 925.746 368.508  38
   0   9  27 6147.07 788.926  35
   0   9 -27 5841.82 890.780  37
   0   9 -27 7430.86 1072.97  19
   0   9  27 6931.65 822.924  34
   0   9  27 6120.84 866.763  38
   0   9 -27 6079.85 991.592  34
   0   9 -27 6918.05 870.183  38
   0   9 -28 6934.07 1003.90  34
   0   9 -28 7739.41 1082.94  19
   0   9 -28 7187.40 857.536  38
   0   9  28 6586.58 778.032  35
   0   9  28 8959.86 1005.97  38
   0   9 -28 7406.76 997.767  37
   0   9  28 8024.29 834.998  34
   0   9 -29 2612.24 692.834  19
   0   9 -29 1989.12 456.069  38
   0   9  29 3488.11 553.492  34
   0   9  29 2834.51 566.612  38
   0   9  29 3049.50 512.964  35
   0   9 -29 2499.68 615.329  34
   0   9 -29 2766.73 638.220  37
   0   9 -30 252.415 249.258  37
   0   9  30 956.225 305.679  35
   0   9 -30 750.811 301.218  38
   0   9  30 1022.67 300.606  34
   0   9 -30 453.246 251.484  34
   0   9 -30 1102.88 450.385  19
   0   9  30 858.909 306.359  38
   0   9  31 815.343 261.598  38
   0   9 -31 580.148 331.742  34
   0   9  31 1178.03 295.033  34
   0   9  31 506.426 206.654  35
   0   9 -31 901.944 324.965  37
   0   9 -31 1018.07 305.663  38
   0   9 -31 1025.45 448.217  19
   0   9 -32 3599.20 657.583  34
   0   9  32 3718.96 461.052  34
   0   9 -32 3186.28 586.353  19
   0   9 -32 3763.30 633.085  37
   0   9  32 4105.77 544.081  35
   0   9  32 4560.32 643.073  38
   0   9  33 3210.35 444.879  35
   0   9 -33 3200.87 571.417  37
   0   9 -33 2714.48 560.212  34
   0   9 -33 3645.31 645.420  19
   0   9  33 3422.79 407.867  34
   0   9  33 2901.35 471.679  38
   0   9  34 2907.66 463.812  38
   0   9 -34 1676.44 380.783  37
   0   9  34 2331.20 372.420  35
   0   9 -34 3173.47 599.210  19
   0   9 -35 172.680 182.028  37
   0   9  35-108.625 126.780  35
   0   9 -35-4.35216 144.193  19
   0   9  35 206.288 164.234  38
   0   9  36 2361.28 359.987  38
   0   9 -36 2479.17 438.721  37
   0   9 -36 2280.77 438.621  19
   0   9  36 2346.36 326.684  35
   0   9 -37 2635.92 425.500  12
   0   9  37 2867.28 323.704  35
   0   9 -37 2572.30 443.964  37
   0   9  37 2713.90 371.236  38
   0   9 -37 3464.95 526.265  19
   0   9 -38 1383.47 288.536  12
   0   9  38 1183.58 242.395  38
   0   9 -38 1223.11 281.621  37
   0   9 -38 1281.13 304.514  19
   0   9  39 953.563 195.778  38
   0  10   0 96807.9 3339.47  13
   0  10   0 93315.2 3144.81  38
   0  10   1 64568.4 2758.45  34
   0  10  -1 58163.8 2621.04  13
   0  10   1 62086.9 2658.40  13
   0  10  -1 82065.2 2998.27  38
   0  10  -1 87559.2 3282.97  34
   0  10   1 70924.2 2784.55  38
   0  10  -2 14774.4 1389.48  13
   0  10   2 25554.9 1732.03  38
   0  10   2 24833.5 1808.36  34
   0  10   2 15668.1 1402.25  13
   0  10  -2 22009.6 1741.64  34
   0  10  -3 43112.5 2156.06  38
   0  10   3 38797.1 2229.52  34
   0  10  -3 33269.3 2012.99  34
   0  10   3 31369.9 1911.94  38
   0  10   3 31218.8 1881.73  13
   0  10  -3 38488.2 2193.81  13
   0  10  -4 91934.5 3297.13  13
   0  10   4 86018.8 3099.61  13
   0  10   4 95660.1 3403.22  34
   0  10  -4 90306.0 3335.40  34
   0  10  -4 88112.3 3064.92  38
   0  10   4 91479.7 3199.36  38
   0  10  -5 64861.5 2649.37  38
   0  10   5 77582.8 2946.54  38
   0  10  -5 72442.7 3072.15  34
   0  10   5 76798.7 3070.42  34
   0  10  -5 58865.2 2668.90  13
   0  10   5 62633.2 2644.90  13
   0  10   6 15828.3 1360.71  13
   0  10  -6 9920.11 1131.58  34
   0  10  -6 11320.7 1235.85  13
   0  10  -6 12439.1 1187.24  38
   0  10   6 17275.5 1492.33  38
   0  10   7 7906.70 1105.91  34
   0  10  -7 11109.0 1278.76  34
   0  10  -7 8108.04 1014.01  38
   0  10   7 6139.64 900.345  13
   0  10  -7 7805.84 1083.43  13
   0  10  -7 3880.04 863.385  19
   0  10  -8 42621.8 2305.74  13
   0  10  -8 38663.4 2017.59  38
   0  10   8 39888.8 2070.96  13
   0  10   8 39717.7 2180.06  34
   0  10  -8 36276.2 2482.68  19
   0  10  -8 40120.8 2245.65  34
   0  10  -9 31681.4 1824.39  38
   0  10  -9 24659.1 2085.27  19
   0  10   9 33246.6 1908.05  13
   0  10   9 39294.3 2203.90  34
   0  10  -9 38379.3 2244.50  34
   0  10  -9 29121.3 1930.06  13
   0  10   9 35670.4 2042.84  38
   0  10  10 19098.0 1555.12  34
   0  10  10 18064.8 1418.43  13
   0  10 -10 16274.9 1324.59  38
   0  10 -10 16319.2 1485.56  34
   0  10 -10 18744.2 1566.26  13
   0  10 -10 16133.0 1725.04  19
   0  10  10 18721.7 1498.47  38
   0  10 -11 7428.90 1053.75  13
   0  10  11 10574.5 1296.27  34
   0  10 -11 5050.10 1007.11  19
   0  10 -11 9143.09 1037.87  38
   0  10  11 6224.08 853.082  13
   0  10 -11 11030.1 1295.37  34
   0  10 -12 60386.0 2530.49  38
   0  10 -12 61323.3 2832.02  34
   0  10  12 68958.0 2879.53  38
   0  10  12 59297.3 2461.71  13
   0  10 -12 58538.7 3237.17  19
   0  10  12 63116.4 2782.33  34
   0  10 -12 65036.5 2907.47  13
   0  10  13 43087.9 2356.73  38
   0  10 -13 36356.3 1969.24  38
   0  10 -13 38008.1 2615.95  19
   0  10  13 43251.2 2324.47  34
   0  10 -13 40600.2 2358.86  34
   0  10 -13 37721.3 2264.23  13
   0  10  13 39299.6 1993.62  13
   0  10  14 16686.6 1298.21  13
   0  10 -14 16860.9 1545.48  13
   0  10 -14 15832.5 1472.40  34
   0  10  14 18902.1 1565.42  38
   0  10 -14 13712.8 1576.57  19
   0  10 -14 15736.9 1301.19  38
   0  10  14 17087.4 1497.33  34
   0  10 -15 1127.25 421.831  38
   0  10  15 2098.19 497.711  13
   0  10  15 2461.98 642.050  34
   0  10 -15 1904.47 609.908  34
   0  10 -15 853.960 506.247  19
   0  10 -15 1480.59 601.025  13
   0  10 -16 31413.1 2039.99  34
   0  10 -16 28914.8 1987.09  13
   0  10  16 27830.2 1842.01  34
   0  10  16 31035.9 1941.18  38
   0  10  16 28378.5 1604.23  13
   0  10 -16 28413.5 2193.82  19
   0  10 -16 25674.3 1631.03  38
   0  10  17 12881.5 1243.10  34
   0  10 -17 12030.1 1305.87  13
   0  10 -17 11510.1 1096.79  38
   0  10  17 10773.5 964.213  13
   0  10  17 14454.5 1342.34  38
   0  10 -17 11935.6 1312.65  34
   0  10 -17 10439.6 1332.61  19
   0  10  18 470.526 233.932  13
   0  10 -18 747.078 457.114  13
   0  10 -18 1110.75 482.611  19
   0  10 -18 736.292 298.946  38
   0  10  18 1171.25 495.579  38
   0  10 -18 58.9726 294.683  34
   0  10  18 510.040 350.300  34
   0  10 -19 2871.19 584.683  38
   0  10  19 1906.33 395.279  13
   0  10  19 1570.75 451.070  35
   0  10  19 3678.97 706.291  34
   0  10 -19 2446.78 683.228  13
   0  10 -19 2861.31 741.562  19
   0  10  19 4061.77 804.358  38
   0  10 -19 1983.68 648.524  34
   0  10 -20 25949.8 1880.52  13
   0  10 -20 29681.9 2011.34  34
   0  10  20 29303.0 1864.44  38
   0  10 -20 29416.6 2145.95  19
   0  10 -20 25366.0 1606.51  38
   0  10  20 26335.2 1377.62  13
   0  10  20 24596.6 1418.11  35
   0  10  20 28974.0 1765.32  34
   0  10 -21 24781.1 1835.96  13
   0  10 -21 23800.3 1558.93  38
   0  10 -21 28055.5 2053.21  19
   0  10 -21 20559.4 1520.81  37
   0  10  21 20500.8 1273.99  35
   0  10  21 24946.1 1594.69  34
   0  10  21 25320.1 1734.68  38
   0  10 -21 25771.5 1857.86  34
   0  10 -22 16884.2 1593.09  19
   0  10  22 12952.8 990.845  35
   0  10 -22 12098.0 1130.97  37
   0  10  22 16825.0 1362.70  38
   0  10  22 15497.7 1218.13  34
   0  10 -22 14765.0 1194.16  38
   0  10 -22 15720.5 1448.61  34
   0  10 -23 320.420 225.799  38
   0  10 -23 229.882 300.907  34
   0  10  23 360.078 209.840  34
   0  10 -23 218.564 230.880  19
   0  10 -23 500.279 274.296  37
   0  10  23 190.044 100.350  35
   0  10  23 694.851 328.308  38
   0  10 -24 6135.42 922.195  19
   0  10  24 4468.12 565.930  35
   0  10  24 6866.57 780.355  34
   0  10 -24 5173.56 688.669  38
   0  10 -24 5790.47 772.022  37
   0  10  24 5166.87 748.867  38
   0  10 -24 5694.45 873.639  34
   0  10  25 20286.7 1387.30  38
   0  10 -25 17724.6 1218.46  38
   0  10 -25 22558.2 1685.00  19
   0  10 -25 20323.1 1597.83  34
   0  10  25 21224.0 1279.72  34
   0  10  25 17313.3 1068.13  35
   0  10 -25 17120.1 1293.30  37
   0  10 -26 6451.83 726.314  38
   0  10 -26 6862.57 795.802  37
   0  10  26 8671.57 893.692  38
   0  10 -26 7828.46 985.609  34
   0  10 -26 8690.14 1050.10  19
   0  10  26 7284.31 658.707  35
   0  10  26 9046.08 790.908  34
   0  10 -27 1616.46 406.592  37
   0  10  27 1484.34 308.013  34
   0  10 -27 1347.50 504.133  19
   0  10  27 750.650 191.380  35
   0  10  27 969.684 337.593  38
   0  10 -27 654.175 167.455  38
   0  10 -27 1686.24 485.740  34
   0  10 -28 2331.56 394.813  38
   0  10 -28 2058.21 486.687  34
   0  10 -28 2972.42 587.542  19
   0  10 -28 2389.32 440.173  37
   0  10  28 1953.21 326.466  35
   0  10  28 2326.18 369.672  34
   0  10  28 3086.75 514.824  38
   0  10 -29 17403.2 1133.25  37
   0  10  29 19827.0 1197.51  38
   0  10 -29 21425.7 1494.19  19
   0  10 -29 19954.4 1413.96  34
   0  10  29 20394.2 974.419  34
   0  10 -29 16716.6 977.858  38
   0  10  29 16139.3 842.121  35
   0  10  30 6380.08 666.014  38
   0  10 -30 6416.77 786.488  19
   0  10 -30 6096.81 769.826  34
   0  10 -30 7020.90 700.346  37
   0  10 -31 2563.65 479.040  19
   0  10 -31 2193.29 367.797  37
   0  10 -31 2292.87 459.084  34
   0  10  31 2922.21 426.825  38
   0  10 -32 618.666 275.606  19
   0  10  32 727.211 217.400  38
   0  10 -32 624.254 179.835  37
   0  10  33 9896.89 675.419  38
   0  10 -33 11304.3 900.341  19
   0  10 -34 11115.0 827.412  19
   0  10  34 9754.25 617.594  38
   0  11   0 4257.99 703.501  38
   0  11   0 2098.32 560.141  13
   0  11   0 4194.47 762.714  34
   0  11  -1 11542.5 1084.95  38
   0  11  -1 9037.37 1060.54  34
   0  11   1 8473.61 943.952  13
   0  11  -1 9312.43 1028.28  13
   0  11   1 12271.3 1195.11  34
   0  11   1 8930.89 962.084  38
   0  11   2 20397.8 1450.26  38
   0  11   2 18379.5 1379.02  13
   0  11  -2 21391.3 1596.77  34
   0  11   2 21115.8 1521.93  34
   0  11  -2 18995.0 1441.28  13
   0  11  -2 16450.4 1269.02  38
   0  11   3 13316.9 1171.21  13
   0  11   3 14494.5 1267.65  34
   0  11  -3 15813.2 1219.12  38
   0  11  -3 17111.0 1464.83  34
   0  11  -3 14482.4 1257.50  13
   0  11   3 15123.8 1259.65  38
   0  11  -4 3589.25 740.660  34
   0  11   4 4648.25 778.218  38
   0  11  -4 3339.11 605.339  38
   0  11  -4 3302.99 662.401  13
   0  11   4 4789.81 786.387  34
   0  11   4 2629.88 580.192  13
   0  11  -5 6109.93 894.249  13
   0  11   5 6735.87 850.871  13
   0  11   5 9282.21 1062.05  34
   0  11  -5 8143.36 894.766  38
   0  11   5 11341.3 1044.35  38
   0  11  -5 5422.64 856.050  34
   0  11   6 21152.6 1447.72  38
   0  11   6 18285.6 1461.75  34
   0  11  -6 18436.3 1457.45  13
   0  11  -6 17170.3 1427.16  34
   0  11  -6 15906.5 1226.81  38
   0  11   6 17006.2 1290.56  13
   0  11   7 16434.7 1392.72  34
   0  11   7 15529.7 1215.78  13
   0  11  -7 15028.2 1315.51  13
   0  11  -7 14956.8 1169.29  38
   0  11   7 14648.5 1198.99  38
   0  11  -7 17098.8 1433.42  34
   0  11   8 3813.99 656.883  38
   0  11   8 5621.48 824.170  34
   0  11   8 4379.02 644.842  13
   0  11  -8 3237.90 567.460  38
   0  11  -8 3771.73 710.084  34
   0  11  -8 4171.54 714.414  13
   0  11   9 1088.95 396.259  13
   0  11  -9 1167.49 480.915  13
   0  11   9 2129.11 556.165  34
   0  11  -9 1509.10 426.100  38
   0  11  -9 1982.97 597.920  34
   0  11  10 8067.11 821.248  13
   0  11 -10 8836.08 1008.28  34
   0  11 -10 8865.01 1019.42  13
   0  11  10 9065.99 998.930  34
   0  11  10 9296.72 1005.96  38
   0  11 -10 8051.56 850.992  38
   0  11 -11 7909.62 996.840  19
   0  11  11 10259.5 927.015  13
   0  11  11 10245.3 1050.79  34
   0  11 -11 9502.51 1050.41  13
   0  11 -11 12188.6 1204.84  34
   0  11  11 10277.7 1020.69  38
   0  11 -11 9615.36 916.518  38
   0  11  12 2257.78 513.184  38
   0  11  12 2155.48 530.083  34
   0  11  12 1946.74 405.198  13
   0  11 -12 1311.48 401.279  13
   0  11 -12 1677.07 404.884  38
   0  11 -12 1799.01 530.254  34
   0  11 -12 1431.46 456.246  19
   0  11  13 1924.79 530.680  34
   0  11 -13 1233.17 417.079  38
   0  11 -13 2557.82 629.872  19
   0  11 -13 1465.87 490.098  34
   0  11  13 3048.95 637.502  38
   0  11  13 1334.29 347.060  13
   0  11 -13 1369.10 447.037  13
   0  11 -14 7685.45 1015.91  19
   0  11 -14 8600.93 871.437  38
   0  11 -14 9954.96 1082.87  13
   0  11  14 9790.73 825.128  13
   0  11 -14 10397.8 1097.40  34
   0  11  14 11139.5 1076.27  38
   0  11  14 11102.8 1077.12  34
   0  11 -15 14406.6 1287.49  34
   0  11 -15 12854.4 1213.82  13
   0  11 -15 12762.3 1293.39  19
   0  11 -15 12560.1 1030.44  38
   0  11  15 14388.0 975.582  13
   0  11  15 13778.7 1153.20  34
   0  11  15 14487.7 1172.37  38
   0  11  16 4652.90 663.041  34
   0  11  16 3890.16 639.663  38
   0  11 -16 4281.83 696.567  34
   0  11  16 4301.16 525.140  13
   0  11 -16 4720.23 723.397  13
   0  11 -16 3140.86 637.681  19
   0  11 -16 3225.61 522.264  38
   0  11 -17 205.742 329.032  13
   0  11  17 536.871 287.169  34
   0  11  17-104.908 191.293  38
   0  11 -17 234.176 232.054  38
   0  11 -17-149.768 289.944  19
   0  11 -17 266.822 271.128  34
   0  11  18 7758.09 870.325  38
   0  11 -18 6632.60 854.112  13
   0  11 -18 6394.60 710.257  38
   0  11  18 6641.37 738.727  34
   0  11 -18 7219.59 929.449  34
   0  11 -18 6763.80 900.714  19
   0  11 -19 11329.1 910.580  38
   0  11  19 12583.3 1063.03  38
   0  11 -19 12111.4 1152.37  34
   0  11  19 12243.5 962.742  34
   0  11 -19 12988.3 1210.87  19
   0  11  20 4200.95 555.980  34
   0  11 -20 4286.16 681.304  34
   0  11 -20 2858.96 575.252  19
   0  11  20 3874.39 572.165  38
   0  11 -20 3442.86 486.795  38
   0  11 -21 235.662 240.498  34
   0  11 -21-272.261 214.012  19
   0  11  21-26.5295 149.808  38
   0  11 -21-367.570 201.092  38
   0  11  21 295.952 143.595  34
   0  11  22 3689.29 535.263  38
   0  11 -22 4742.17 696.555  19
   0  11 -22 4336.90 514.652  38
   0  11 -22 4351.04 668.859  34
   0  11  22 4752.50 516.803  34
   0  11 -23 4861.60 508.789  38
   0  11  23 5662.38 533.383  34
   0  11 -23 4850.43 683.580  19
   0  11  23 4993.99 595.009  38
   0  11 -23 6562.39 797.544  34
   0  11 -24 3021.46 536.556  34
   0  11  24 3045.85 362.787  34
   0  11 -24 3026.15 540.273  19
   0  11 -24 2868.02 371.310  38
   0  11  24 2671.94 415.736  38
   0  11 -25 185.392 185.863  19
   0  11  25 26.4911 108.016  38
   0  11  26 1816.81 317.100  38
   0  11 -26 1914.67 388.902  34
   0  11 -26 2777.89 459.365  19
   0  11 -27 3319.26 474.963  34
   0  11 -27 3671.70 530.884  19
   0  11  27 3519.69 419.015  38
   0  11 -28 3325.33 448.979  19
   0  11  28 2929.71 350.092  38
   0  11 -28 2762.35 414.744  34
   0  11  29 771.022 150.406  38
   0  12   0 29967.7 1646.31  34
   0  12   0 24734.9 1415.04  13
   0  12   0 28054.0 1422.66  38
   0  12   1 20876.8 1226.15  38
   0  12   1 20975.0 1293.75  13
   0  12   1 23197.0 1429.42  34
   0  12  -1 23915.4 1293.63  38
   0  12  -1 23376.8 1466.13  34
   0  12  -1 21265.9 1314.79  13
   0  12  -2 9297.59 835.326  38
   0  12   2 12634.3 1080.07  34
   0  12  -2 11033.5 1045.31  34
   0  12  -2 8467.14 876.622  13
   0  12   2 8062.25 822.665  13
   0  12   2 12413.5 965.947  38
   0  12   3 15305.3 1066.05  13
   0  12  -3 15273.5 1139.38  13
   0  12  -3 18441.9 1280.13  34
   0  12   3 18750.2 1173.41  38
   0  12  -3 16242.2 1082.88  38
   0  12   3 20054.1 1318.03  34
   0  12   4 29631.3 1459.53  38
   0  12  -4 24861.6 1304.64  38
   0  12   4 22533.5 1280.08  13
   0  12  -4 22811.2 1407.25  13
   0  12   4 28577.6 1584.60  34
   0  12  -4 24394.7 1476.09  34
   0  12   5 31824.1 1514.70  38
   0  12   5 29641.8 1427.37  13
   0  12  -5 29508.0 1580.77  13
   0  12  -5 27014.7 1339.55  38
   0  12  -5 31395.1 1655.96  34
   0  12   5 31113.5 1626.09  34
   0  12  -6 6576.95 790.603  13
   0  12   6 10382.5 922.584  38
   0  12   6 6794.78 698.253  13
   0  12   6 11623.7 1011.58  34
   0  12  -6 8783.34 800.706  38
   0  12  -7 9292.19 917.709  13
   0  12  -7 13682.0 954.853  38
   0  12   7 11382.0 996.598  34
   0  12  -7 13040.3 1086.73  34
   0  12   7 11904.3 954.862  38
   0  12   7 10144.1 797.093  13
   0  12  -8 22301.8 1381.57  13
   0  12  -8 23436.5 1243.68  38
   0  12   8 26120.0 1363.49  38
   0  12   8 21020.9 1110.08  13
   0  12   8 26998.1 1473.63  34
   0  12  -8 24751.4 1481.96  34
   0  12  -9 27506.6 1527.39  13
   0  12   9 28781.2 1488.29  34
   0  12  -9 23725.9 1220.13  38
   0  12   9 27467.3 1387.75  38
   0  12   9 27689.4 1223.64  13
   0  12  10 5175.95 644.801  34
   0  12 -10 5498.49 801.320  34
   0  12 -10 3169.16 456.279  38
   0  12  10 2229.59 339.620  13
   0  12 -10 2615.15 535.403  13
   0  12  10 3220.04 558.398  38
   0  12 -11 6018.83 726.215  34
   0  12 -11 5941.20 590.272  38
   0  12 -11 5936.46 724.491  13
   0  12  11 6541.26 689.655  34
   0  12  11 7079.50 715.358  38
   0  12 -12 11207.7 955.467  13
   0  12  12 11347.0 882.486  34
   0  12  12 12352.4 913.256  38
   0  12 -12 12007.8 820.258  38
   0  12 -12 12533.4 1044.91  34
   0  12 -13 12848.1 1038.17  34
   0  12 -13 10653.2 756.596  38
   0  12  13 13034.8 920.028  38
   0  12  13 13096.4 899.848  34
   0  12 -14 2689.61 383.300  38
   0  12  14 3718.63 471.466  34
   0  12 -14 3228.33 534.669  34
   0  12  14 3643.30 483.332  38
   0  12  15 745.801 241.457  34
   0  12 -15 746.968 318.094  34
   0  12 -15 668.474 198.288  38
   0  12  15 888.565 283.295  38
   0  12 -16 5103.04 649.990  34
   0  12  16 5468.35 573.126  38
   0  12  16 5058.22 491.059  34
   0  12 -17 13824.3 1014.61  34
   0  12  17 13517.7 862.400  38
   0  12 -18 9693.28 839.290  34
   0  12  18 9122.13 683.454  38
   0  12 -19 218.417 141.868  34
   0  12  19 422.008 159.227  38
   0  12 -20 2810.76 417.973  34
   0  12  20 2311.24 316.153  38
   0  12 -21 12464.7 854.732  34
   1 -12 -21 14430.3 788.019  27
  -1 -12  20 13797.7 762.536  17
   1 -12 -20 14397.8 842.911  27
  -1 -12  19 7867.11 610.552  17
  -1 -12  19 9892.90 706.655  14
  -1 -12  19 8361.77 592.136  31
   1 -12 -19 8731.96 690.738  27
  -1 -12  18 1346.19 294.497  14
  -1 -12  18 783.778 221.296  17
  -1 -12  18 947.028 231.342  31
   1 -12 -18 1059.62 286.789  27
  -1 -12  17 14562.7 818.365  31
   1 -12 -17 16330.2 1019.97  27
  -1 -12  17 16078.0 995.470  14
  -1 -12  16 16747.3 898.970  31
   1 -12 -16 17410.4 1081.64  27
  -1 -12  16 19708.0 1148.43  14
  -1 -12  15 11068.3 885.777  14
   1 -12 -15 9566.45 821.447  27
  -1 -12  15 8970.81 665.688  31
  -1 -12  14 829.015 323.618  14
   1 -12 -14 619.837 240.518  27
  -1 -12  14 478.045 181.277  31
  -1 -12  13 19731.8 983.744  31
   1 -12 -13 21225.5 1275.56  27
   1 -12 -13 20431.8 971.959  14
  -1 -12  13 23027.1 1345.14  14
   1 -12 -12 18483.0 993.736  14
   1 -12 -12 21681.3 1309.81  27
  -1 -12  12 19878.1 984.628  31
   1 -12 -11 5910.62 609.703  14
  -1 -12  11 4928.71 485.539  31
   1 -12 -11 5149.73 658.851  27
  -1 -12  11 6523.04 774.118  14
   1 -12 -10 6844.77 680.350  14
   1 -12 -10 6247.33 733.201  27
  -1 -12  10 5639.57 512.415  31
  -1 -12  10 6753.31 789.305  14
  -1 -12   9 11432.3 1025.52  14
   1 -12  -9 11695.7 919.493  14
   1 -12  -9 11131.8 963.999  27
   1 -12  -8 16291.1 1158.87  27
  -1 -12   8 19073.3 1319.49  14
   1 -12  -8 16880.6 1139.55  14
  -1 -12   7 7034.02 821.126  14
   1 -12  -7 6750.50 750.206  14
   1 -12  -7 6629.74 747.959  27
  -1 -12   6 14129.1 1165.29  14
   1 -12  -6 13245.2 1078.25  14
   1 -12  -6 12879.7 1024.19  27
   1 -12  -5 13863.4 1121.89  14
   1 -12  -5 11817.5 975.312  27
  -1 -12   5 14506.9 1175.19  14
   1 -12  -4 17029.8 1259.47  14
   1 -12  -4 14048.7 1036.36  27
  -1 -12   4 16858.7 1278.22  14
   1 -12  -3 6803.17 706.202  27
   1 -12  -3 8309.78 919.606  14
  -1 -12   3 7272.39 869.426  14
  -1 -12   2 33364.8 1770.10  14
   1 -12  -2 29768.0 1402.32  27
   1 -12  -2 34367.1 1850.70  14
  -1 -12   1 5607.47 748.048  14
   1 -12  -1 5047.05 736.574  14
   1 -12   0 4017.11 659.369  14
  -1 -12   0 4384.47 641.808  14
  -1 -12   0 3013.30 414.680  27
   1 -12   1 6402.77 850.784  14
  -1 -12  -1 4537.57 575.507  27
  -1 -12  -1 5815.98 730.294  14
  -1 -12  -2 28717.9 1414.24  27
  -1 -12  -2 30182.2 1588.85  14
   1 -12   2 30511.8 1761.76  14
  -1 -12  -3 5341.21 673.606  14
   1 -12   3 5478.19 766.028  14
  -1 -12  -3 5088.12 629.887  27
  -1 -12  -4 1243.00 346.353  27
   1 -12   4 1218.48 365.283  14
  -1 -12  -4 1525.15 365.503  14
  -1 -12  -5 2109.08 423.966  27
  -1 -12  -5 1750.83 386.433  14
  -1 -12  -6 32003.2 1458.38  14
   1 -12   6 34224.0 1807.96  14
   1 -12   6 29118.6 1213.03  31
  -1 -12  -6 31988.3 1613.42  27
  -1 -12  -7 5430.02 679.574  27
   1 -12   7 4524.46 500.892  31
  -1 -12  -7 4674.83 545.701  14
   1 -12   7 5181.48 743.662  14
   1 -12   8 10.4071 84.7734  31
   1 -12   8 195.219 227.068  14
  -1 -12  -8 514.951 230.914  27
  -1 -12  -8 426.989 169.459  14
   1 -12   9 728.817 269.126  31
  -1 -12  -9 846.388 333.543  27
   1 -12   9 1475.70 441.423  14
   1 -12  10 25790.2 1232.11  31
   1 -12  10 27396.7 1533.22  14
  -1 -12 -10 26367.3 1453.48  27
   1 -12  11 6850.97 648.326  31
   1 -12  11 8219.06 834.516  14
  -1 -12 -11 7988.69 806.548  27
   1 -12  12 6145.51 697.563  14
  -1 -12 -12 5138.27 636.097  27
   1 -12  12 5650.67 587.375  31
   1 -12  13 5390.39 647.284  14
   1 -12  13 5280.41 569.649  31
  -1 -12 -13 5069.55 620.785  27
   1 -12  14 24582.2 1188.13  31
  -1 -12 -14 26034.9 1355.04  27
   1 -12  14 26785.6 1357.47  14
   1 -12  15 6872.78 625.798  31
   1 -12  15 7220.73 680.632  14
  -1 -12 -15 6926.80 696.536  27
   1 -12  16 3059.17 438.010  14
   1 -12  16 2989.93 406.005  31
  -1 -12 -16 2818.27 431.494  27
   1 -12  17 6496.41 583.130  31
  -1 -12 -17 5340.21 560.449  27
   1 -12  17 7023.08 600.906  14
   1 -12  18 21901.4 979.692  14
   1 -12  18 22817.7 1047.92  31
  -1 -12 -18 22118.3 1098.06  27
  -1 -12 -19 3548.44 431.129  27
   1 -12  19 3711.94 413.232  31
  -1 -12 -20 2490.90 337.945  27
  -1 -11  29 2027.66 287.121  31
  -1 -11  29 1659.19 256.509  17
  -1 -11  28 2184.54 322.297  17
  -1 -11  28 2540.41 347.373  31
  -1 -11  27 2670.47 381.606  17
  -1 -11  27 2335.80 346.901  31
   1 -11 -27 2874.50 384.121  27
  -1 -11  26 109.747 99.3486  14
  -1 -11  26 548.329 194.544  31
   1 -11 -26 398.650 173.010  27
  -1 -11  26 526.819 214.633  17
  -1 -11  25 1282.64 297.916  17
   1 -11 -25 1399.75 329.121  27
  -1 -11  25 1736.82 355.385  31
  -1 -11  25 2130.93 342.966  14
  -1 -11  24 11791.5 881.394  31
  -1 -11  24 10541.8 860.401  17
  -1 -11  24 12315.1 889.046  14
   1 -11 -24 12485.2 945.594  27
   1 -11 -23 3559.39 532.844  27
  -1 -11  23 2882.00 473.198  17
  -1 -11  23 2895.01 457.604  31
  -1 -11  23 3524.03 500.654  14
   1 -11 -22 237.209 168.114  27
  -1 -11  22 68.7391 113.783  31
  -1 -11  22 88.7460 112.828  14
   1 -11 -21 1098.16 351.234  27
  -1 -11  21 591.685 247.341  14
  -1 -11  21 802.236 232.745  31
  -1 -11  20 17884.4 1267.44  14
  -1 -11  20 16488.0 1161.48  31
   1 -11 -20 17042.9 1256.08  27
  -1 -11  19 4452.90 654.347  14
   1 -11 -19 4665.63 692.256  27
  -1 -11  19 4580.58 627.198  31
   1 -11 -18 694.188 344.240  27
  -1 -11  18 490.462 232.730  31
  -1 -11  18 515.448 279.197  14
   1 -11 -17 3541.38 479.109  14
  -1 -11  17 3390.90 555.488  31
  -1 -11  17 4892.83 725.027  14
   1 -11 -17 3162.77 595.538  27
   1 -11 -16 15488.1 1314.84  27
   1 -11 -16 12521.5 961.418  14
  -1 -11  16 14151.5 1136.45  31
  -1 -11  16 15903.3 1306.69  14
   1 -11 -15 6855.98 753.529  14
  -1 -11  15 7474.41 846.092  31
   1 -11 -15 7191.87 917.660  27
  -1 -11  15 8090.34 980.719  14
  -1 -11  14 8072.24 883.781  31
   1 -11 -14 6179.64 755.164  14
   1 -11 -14 7651.05 966.628  27
  -1 -11  14 8488.86 980.226  14
  -1 -11  13 1978.68 458.902  31
   1 -11 -13 1978.32 513.765  27
   1 -11 -13 1779.74 422.098  14
  -1 -11  13 2109.70 542.527  14
  -1 -11  12 5644.04 737.735  31
  -1 -11  12 6208.70 876.342  14
   1 -11 -12 5929.65 873.948  27
   1 -11 -12 4878.56 699.671  14
   1 -11 -11 8599.37 1064.19  27
  -1 -11  11 8564.55 1061.99  14
  -1 -11  11 6550.90 794.910  31
   1 -11 -11 6459.95 847.998  14
  -1 -11  10 8315.15 1055.96  14
   1 -11 -10 8177.54 1036.55  27
  -1 -11  10 7042.15 809.763  31
   1 -11 -10 6859.13 864.352  14
   1 -11  -9 2031.78 526.743  14
  -1 -11   9 2348.87 472.961  31
  -1 -11   9 2998.85 667.763  14
   1 -11  -9 2460.24 607.076  27
  -1 -11   8 3613.09 715.059  14
   1 -11  -8 3274.94 694.259  27
   1 -11  -8 3848.88 704.340  14
  -1 -11   8 3742.81 567.358  31
   1 -11  -7 3935.81 747.909  27
  -1 -11   7 3460.05 554.119  31
  -1 -11   7 5022.21 805.623  14
   1 -11  -7 3714.29 708.332  14
   1 -11  -6 1436.08 464.815  27
  -1 -11   6 1595.39 367.350  31
   1 -11  -6 1531.86 440.165  14
  -1 -11   6 1722.71 539.799  14
   1 -11  -5 464.786 296.235  27
  -1 -11   5 646.632 288.140  31
   1 -11  -5 1190.74 407.354  14
  -1 -11   5 1219.16 429.831  14
   1 -11  -4 1320.66 337.994  27
  -1 -11   4 1668.84 485.115  14
   1 -11  -4 1236.67 453.714  14
   1 -11  -3 5552.42 839.201  27
  -1 -11   3 4017.50 594.163  27
   1 -11  -3 6322.00 963.147  14
  -1 -11   3 6398.07 923.646  14
   1 -11  -2 5668.37 891.119  14
  -1 -11   2 5844.50 756.436  27
   1 -11  -2 5001.99 804.146  27
  -1 -11   2 6139.71 910.572  14
  -1 -11   1 4489.17 818.993  14
   1 -11  -1 3784.66 716.270  14
   1 -11  -1 3392.41 638.922  27
  -1 -11   1 2623.39 528.440  27
  -1 -11   0 2294.10 492.547  27
  -1 -11   0 2878.30 634.051  14
   1 -11   0 3438.19 758.704  14
   1 -11   0 2642.38 554.715  27
  -1 -11  -1 7399.68 995.099  14
   1 -11   1 6356.31 812.982  27
  -1 -11  -1 6785.09 877.436  27
   1 -11   1 7695.60 1037.54  14
   1 -11   2 6648.48 973.733  14
  -1 -11  -2 7322.71 983.707  14
   1 -11   2 6919.36 804.488  27
   1 -11   2 5592.01 696.321  31
  -1 -11  -2 7836.87 967.900  27
  -1 -11  -3 3401.09 657.906  27
   1 -11   3 3018.49 527.526  31
   1 -11   3 3049.82 693.688  14
  -1 -11  -3 3333.30 645.335  14
   1 -11   4 2750.78 614.120  14
  -1 -11  -4 1878.52 452.823  27
  -1 -11  -4 2400.63 527.409  14
   1 -11   4 1326.03 374.215  31
  -1 -11  -5 1804.72 468.413  27
   1 -11   5 671.296 294.559  31
   1 -11   5 1545.81 512.734  14
  -1 -11  -5 1686.57 418.184  14
  -1 -11  -5 1256.04 306.692   9
   1 -11   6 4241.51 778.756  14
  -1 -11  -6 2683.02 473.970   9
  -1 -11  -6 3851.34 651.693  14
   1 -11   6 3432.45 598.248  31
  -1 -11  -6 3648.67 713.582  27
  -1 -11  -7 6598.47 910.350  27
   1 -11   7 7435.59 1007.16  14
  -1 -11  -7 5548.86 646.692   9
   1 -11   7 5454.67 751.323  31
  -1 -11  -7 6269.57 831.597  14
   1 -11   8 321.946 212.817  31
  -1 -11  -8 879.579 349.045  27
  -1 -11  -8 543.530 270.382  14
  -1 -11  -8 192.980 115.392   9
   1 -11   8 391.545 241.046  14
  -1 -11  -9 177.466 172.611  14
   1 -11   9-88.9778 303.441  14
   1 -11   9 640.954 333.342  31
  -1 -11  -9 326.309 245.141  27
  -1 -11  -9 138.482 161.074   9
  -1 -11 -10 3785.28 568.822   9
   1 -11  10 2906.93 555.171  31
  -1 -11 -10 3507.55 648.249  27
   1 -11  10 3703.52 677.401  14
  -1 -11 -10 2671.01 522.292  14
   1 -11  11 6390.29 884.892  14
  -1 -11 -11 6116.94 704.169  14
  -1 -11 -11 5031.97 632.068   9
  -1 -11 -11 6834.56 927.921  27
   1 -11  11 5538.49 768.737  31
   1 -11  12 7094.02 865.371  31
  -1 -11 -12 7912.09 975.179  27
  -1 -11 -12 6340.63 710.799   9
   1 -11  12 7461.58 934.919  14
   1 -11  13 560.343 221.556  31
  -1 -11 -13 472.158 320.086   9
   1 -11  13 274.707 192.688  14
   1 -11  14 3088.45 588.406  31
  -1 -11 -14 3038.24 526.351   9
  -1 -11 -14 3034.10 585.830  27
   1 -11  14 3565.72 642.504  14
   1 -11  15 7293.75 888.908  14
  -1 -11 -15 6013.67 699.977   9
   1 -11  15 6613.27 831.295  31
  -1 -11 -15 6780.16 863.993  27
  -1 -11 -16 5514.50 673.260   9
  -1 -11 -16 6401.02 825.178  27
   1 -11  16 6309.13 784.202  31
   1 -11  16 6358.77 796.303  14
   1 -11  17 773.986 281.265  31
   1 -11  17 1481.77 413.956  14
  -1 -11 -17 889.567 324.490  27
  -1 -11 -17 1133.49 330.274   9
   1 -11  18 5544.76 712.939  31
  -1 -11 -18 6233.51 794.098  27
   1 -11  18 6479.51 783.166  14
  -1 -11 -18 5194.80 632.420   9
   1 -11  19 6504.37 775.298  31
   1 -11  19 6451.19 735.609  14
  -1 -11 -19 7089.92 826.647  27
  -1 -11 -19 5924.51 662.825   9
  -1 -11 -20 12403.7 935.363   9
   1 -11  20 12929.7 1036.38  31
   1 -11  20 14746.6 1066.48  14
  -1 -11 -20 12964.1 1078.76  27
  -1 -11 -21 126.654 110.476   9
   1 -11  21-106.840 196.532  31
  -1 -11 -21 46.7918 179.169  27
   1 -11  21 399.600 199.000  14
  -1 -11 -22 4627.86 530.404   9
   1 -11  22 5443.24 644.455  31
  -1 -11 -22 5260.31 636.871  27
   1 -11  22 5081.76 551.291  14
  -1 -11 -23 6663.67 692.811  27
   1 -11  23 7036.93 605.914  14
  -1 -11 -23 5106.64 504.054  32
   1 -11  23 6460.13 671.338  31
  -1 -11 -23 7062.92 646.969   9
  -1 -11 -24 13403.6 932.163  27
  -1 -11 -24 12851.8 834.094   9
  -1 -11 -24 11473.5 732.847  32
   1 -11  24 13536.9 933.209  31
  -1 -11 -25 848.302 218.716  27
   1 -11  25 1331.82 310.635  31
  -1 -11 -25 1068.58 232.866   9
   1 -11  25 1305.05 333.185  17
  -1 -11 -26 519.164 150.783  27
   1 -11  26 730.341 218.747  31
   1 -11  26 432.705 162.970  17
  -1 -11 -26 461.961 160.050   9
   1 -11  27 4985.04 490.625  31
  -1 -11 -27 4887.86 435.406   9
   1 -11  27 4983.57 492.224  17
  -1 -11 -27 4588.07 433.664  27
   1 -11  28 13254.2 730.946  17
   1 -11  28 13680.5 746.459  31
  -1 -10  34 1184.15 214.874  31
  -1 -10  34 1023.75 208.890  17
   1 -10 -34 927.485 208.619  32
   1 -10 -33 3351.60 433.292  32
   1 -10 -33 3306.06 356.742   9
  -1 -10  33 4175.12 451.723  31
  -1 -10  33 4367.64 477.208  17
   1 -10 -32 7781.09 589.310   9
  -1 -10  32 8051.49 515.680  36
   1 -10 -32 8826.13 724.581  32
   1 -10 -32 8119.10 583.079  27
  -1 -10  32 9994.16 733.331  31
  -1 -10  32 10274.7 785.008  17
  -1 -10  31 5024.92 551.183  31
   1 -10 -31 5087.94 507.758  27
  -1 -10  31 4617.51 410.934  36
   1 -10 -31 4762.83 498.381   9
  -1 -10  31 5433.42 619.457  17
   1 -10 -31 4128.61 522.272  32
  -1 -10  30 1509.79 254.628  36
   1 -10 -30 1559.08 304.263   9
  -1 -10  30 1411.61 306.432  31
   1 -10 -30 1504.08 346.517  32
   1 -10 -30 1623.15 327.247  27
  -1 -10  30 1835.17 390.274  17
  -1 -10  29 394.927 228.783  17
   1 -10 -29 514.579 209.623   9
   1 -10 -29 485.795 194.783  27
  -1 -10  29 151.515 99.6199  36
   1 -10 -29 172.585 167.456  32
  -1 -10  29 520.723 180.524  14
  -1 -10  29 421.495 184.118  31
  -1 -10  28 7585.27 598.051  36
  -1 -10  28 8409.23 761.541  14
   1 -10 -28 7175.34 759.837  32
   1 -10 -28 7040.57 696.517   9
  -1 -10  28 7119.14 788.341  17
   1 -10 -28 7641.55 774.972  27
  -1 -10  28 7982.88 800.022  31
  -1 -10  27 2178.72 399.432  14
  -1 -10  27 1426.17 280.698  36
  -1 -10  27 1580.59 382.095  31
  -1 -10  27 1254.52 342.208  17
   1 -10 -27 1407.00 334.061   9
   1 -10 -27 1600.89 377.696  32
   1 -10 -27 1949.79 431.026  27
   1 -10 -26 3189.12 569.054  27
  -1 -10  26 2482.72 478.756  31
  -1 -10  26 2549.86 469.325  14
  -1 -10  26 3043.95 407.614  36
   1 -10 -26 2737.37 499.219  32
   1 -10 -26 2613.05 452.146   9
  -1 -10  25 2258.29 470.131  14
  -1 -10  25 1522.81 298.309  36
  -1 -10  25 1652.06 433.224  31
   1 -10 -25 1825.94 447.968  27
   1 -10 -25 1454.51 332.644   9
   1 -10 -25 1686.40 418.088  32
   1 -10 -24 7507.90 873.365  32
   1 -10 -24 7541.07 910.696  27
   1 -10 -24 7069.48 768.997   9
  -1 -10  24 7462.62 867.416  31
  -1 -10  24 7606.73 875.704  14
   1 -10 -23 2382.40 470.262   9
   1 -10 -23 1691.97 441.905  32
   1 -10 -23 2784.68 587.084  27
  -1 -10  23 2507.85 546.451  31
  -1 -10  23 2824.93 555.608  14
   1 -10 -22 12682.9 1227.32  27
  -1 -10  22 12004.6 1142.19  31
   1 -10 -22 10012.3 955.176   9
  -1 -10  22 12781.3 1206.26  14
   1 -10 -22 10674.5 1060.09  32
   1 -10 -21 1724.51 478.186  32
   1 -10 -21 1527.42 487.814  27
   1 -10 -21 1289.75 358.568   9
  -1 -10  21 1646.01 446.903  31
  -1 -10  21 1792.96 497.685  14
   1 -10 -20 2408.05 556.158  27
  -1 -10  20 4572.21 773.033  14
   1 -10 -20 2923.38 558.716   9
  -1 -10  20 4007.80 698.891  31
   1 -10 -20 3313.49 636.924  32
   1 -10 -19 3568.43 730.471  27
  -1 -10  19 3447.29 675.703  31
   1 -10 -19 3508.62 587.693   9
   1 -10 -19 1992.12 464.455  32
  -1 -10  19 3883.94 743.174  14
  -1 -10  18 3871.94 746.763  14
   1 -10 -18 4661.18 719.027  32
  -1 -10  18 4468.90 729.414  31
   1 -10 -18 2966.18 529.315   9
   1 -10 -18 5356.23 889.486  27
   1 -10 -18 3294.50 530.186  14
   1 -10 -17 665.418 280.846   9
  -1 -10  17 141.694 301.559  14
   1 -10 -17 615.097 354.471  27
  -1 -10  17 183.245 173.840  31
   1 -10 -17 41.8354 154.782  32
   1 -10 -17 405.504 181.247  14
   1 -10 -16 3046.17 585.181  14
   1 -10 -16 2476.79 475.013   9
   1 -10 -16 3697.02 764.443  27
  -1 -10  16 3966.60 759.258  14
  -1 -10  16 3933.87 697.939  31
   1 -10 -15 6531.46 993.206  27
  -1 -10  15 7108.85 938.989  31
   1 -10 -15 4242.10 623.315   9
  -1 -10  15 5402.85 882.799  14
   1 -10 -15 4136.15 678.528  14
  -1 -10  14 5327.83 845.110  31
   1 -10 -14 5640.56 936.595  27
  -1 -10  14 6298.33 990.853  14
  -1 -10  13 673.894 341.912  31
   1 -10 -13 403.980 300.914  27
  -1 -10  13 485.155 356.650  14
  -1 -10  12 4621.87 873.113  14
  -1 -10  12 5893.47 883.550  31
   1 -10 -12 5626.46 990.550  27
  -1 -10  11 22517.2 1706.32  31
  -1 -10  11 23036.9 1847.84  14
   1 -10 -11 22772.0 1890.80  27
   1 -10 -10 8052.93 1142.50  27
  -1 -10  10 6323.68 909.610  31
  -1 -10  10 7669.12 1122.49  14
  -1 -10   9 9077.79 1062.93  31
   1 -10  -9 10920.9 1353.13  27
  -1 -10   9 9524.62 1220.86  14
  -1 -10   8 16863.5 1607.73  14
  -1 -10   8 15249.8 1358.57  31
   1 -10  -8 17163.1 1668.12  27
  -1 -10   7 8682.02 1024.95  31
   1 -10  -7 10477.4 1340.02  27
  -1 -10   7 10393.2 1296.47  14
  -1 -10   6 16803.6 1389.50  31
   1 -10  -6 20104.3 1792.43  27
  -1 -10   6 18883.6 1722.95  14
   1 -10  -5 11512.4 1355.91  14
  -1 -10   5 12875.1 1193.53  31
  -1 -10   5 15632.3 1570.12  14
  -1 -10   5 13570.8 1220.02  27
   1 -10  -5 14584.5 1525.54  27
   1 -10  -4 11712.3 1374.90  14
   1 -10  -4 11620.0 1366.96  27
  -1 -10   4 10648.8 1131.46  27
  -1 -10   4 11124.8 1085.23  31
  -1 -10   4 12406.5 1391.37  14
   1 -10  -3 14770.0 1491.27  27
  -1 -10   3 14805.1 1340.09  27
  -1 -10   3 14930.9 1534.52  14
   1 -10  -3 13845.6 1481.49  14
  -1 -10   3 13548.4 1177.84  31
  -1 -10   2 24707.7 1968.19  14
  -1 -10   2 22912.4 1708.24  27
  -1 -10   2 21677.3 1436.33  31
   1 -10  -2 22285.3 1898.70  14
   1 -10  -2 24456.2 1892.86  27
   1 -10  -1 26011.5 2017.75  14
   1 -10  -1 27190.9 1945.82  27
  -1 -10   1 29163.5 2121.53  14
   1 -10  -1 24991.1 1601.58  31
  -1 -10   1 25855.2 1854.83  27
   1 -10   0 13376.6 1497.10  14
   1 -10   0 12524.8 1308.43  27
   1 -10   0 12740.2 1183.29  31
  -1 -10   0 14633.9 1435.47  27
  -1 -10   0 15204.3 1207.33   9
  -1 -10   0 15394.3 1551.06  14
  -1 -10  -1 10423.8 1018.25   9
  -1 -10  -1 10869.7 1311.36  14
   1 -10   1 10234.8 1319.22  14
   1 -10   1 9246.33 1148.86  27
   1 -10   1 8659.02 1005.37  31
  -1 -10  -1 9038.43 1123.47  27
   1 -10   2 32019.5 2256.21  14
  -1 -10  -2 31463.5 1721.84   9
  -1 -10  -2 32813.4 2157.98  27
  -1 -10  -2 32950.0 2230.00  14
   1 -10   2 33370.2 2003.91  31
   1 -10   2 33105.3 2036.58  27
  -1 -10  -3 31576.4 2191.75  27
   1 -10   3 32504.6 1966.26  27
  -1 -10  -3 33367.4 2238.64  14
   1 -10   3 31600.1 1996.73  31
   1 -10   3 31640.8 2237.42  14
  -1 -10  -3 31567.1 1766.56   9
  -1 -10  -4 21938.3 1788.56  14
  -1 -10  -4 22355.2 1844.63  27
   1 -10   4 20099.8 1789.55  14
  -1 -10  -4 22520.6 1503.84   9
   1 -10   4 18754.6 1558.37  31
  -1 -10  -5 4662.99 870.732  27
   1 -10   5 5166.32 1020.29  14
  -1 -10  -5 3589.08 784.149  14
   1 -10   5 3882.31 781.535  31
  -1 -10  -5 7014.97 896.984   9
  -1 -10  -6 34120.5 2179.71  14
  -1 -10  -6 32445.5 2232.23  27
   1 -10   6 33268.2 2279.92  14
   1 -10   6 33628.7 2127.42  31
  -1 -10  -6 32601.9 1830.38   9
  -1 -10  -7 26783.7 1905.03  14
  -1 -10  -7 29275.5 2151.44  27
   1 -10   7 24313.9 1957.60  14
   1 -10   7 25170.4 1867.32  31
  -1 -10  -7 27780.9 1717.43   9
  -1 -10  -8 9057.62 1006.35   9
   1 -10   8 7611.79 1095.69  14
   1 -10   8 7233.64 1025.12  31
  -1 -10  -8 8312.89 1060.04  14
  -1 -10  -8 10119.9 1299.82  27
  -1 -10  -9 3165.32 773.567  27
  -1 -10  -9 4069.42 745.901  14
  -1 -10  -9 5383.27 771.775   9
   1 -10   9 3879.12 785.114  31
   1 -10   9 4630.53 906.507  14
  -1 -10 -10 25038.9 1954.90  27
   1 -10  10 23215.7 1855.38  14
   1 -10  10 23658.5 1833.07  31
  -1 -10 -10 22267.3 1614.68  14
  -1 -10 -10 23955.5 1625.26   9
   1 -10  11 20250.2 1691.63  31
  -1 -10 -11 20527.4 1509.70   9
   1 -10  11 18097.7 1640.49  14
  -1 -10 -11 21607.7 1820.09  27
  -1 -10 -11 18659.9 1455.24  14
  -1 -10 -12 994.114 351.538  14
  -1 -10 -12 1012.53 508.705  27
  -1 -10 -12 1962.50 499.498   9
   1 -10  12 319.395 344.213  14
   1 -10  12 732.836 421.764  31
  -1 -10 -13 1928.63 575.581  27
   1 -10  13 856.657 326.117  31
  -1 -10 -13 1404.75 459.522   9
   1 -10  13 1193.05 453.535  14
  -1 -10 -13 608.965 264.405  14
  -1 -10 -14 10804.5 1270.27  27
  -1 -10 -14 10909.7 1120.69   9
   1 -10  14 11874.0 1288.08  31
   1 -10  14 10583.2 1232.09  14
   1 -10  15 5634.50 883.715  31
   1 -10  15 5389.40 862.130  14
  -1 -10 -15 5299.72 799.843   9
  -1 -10 -15 3117.96 580.916  32
  -1 -10 -15 6611.43 1023.84  27
   1 -10  16 1081.81 333.941  14
  -1 -10 -16 2511.73 632.901  27
  -1 -10 -16 1199.25 345.174  32
   1 -10  16 2311.13 565.328  31
  -1 -10 -16 1789.82 491.112   9
   1 -10  17 110.606 237.073  31
  -1 -10 -17 33.4165 179.224  32
  -1 -10 -17 435.223 296.669   9
   1 -10  17 241.934 233.648  14
  -1 -10 -17 290.757 332.195  27
  -1 -10 -18 8503.86 992.034   9
   1 -10  18 8604.47 1045.83  31
  -1 -10 -18 7964.18 933.520  32
   1 -10  18 9114.20 1056.59  14
  -1 -10 -18 9870.29 1131.71  27
  -1 -10 -19 3973.88 695.014   9
   1 -10  19 4006.01 692.592  14
  -1 -10 -19 3212.23 579.122  32
  -1 -10 -19 3338.27 692.109  27
   1 -10  19 3915.76 702.742  31
  -1 -10 -20 1411.84 425.359  27
   1 -10  20 971.473 366.383  31
  -1 -10 -20 1134.84 367.368  32
   1 -10  20 1292.83 410.388  14
  -1 -10 -20 1345.55 421.228   9
  -1 -10 -21 454.798 264.188  32
   1 -10  21 1031.51 298.705  36
  -1 -10 -21 835.562 303.454  27
  -1 -10 -21 383.077 258.866   9
   1 -10  21 935.730 384.885  31
   1 -10  21 592.860 296.878  14
   1 -10  22 3704.47 637.837  14
  -1 -10 -22 2267.77 392.181  20
  -1 -10 -22 3530.71 652.693  27
   1 -10  22 3147.63 491.147  36
  -1 -10 -22 3975.36 659.924   9
  -1 -10 -22 3386.35 587.961  32
   1 -10  22 3729.16 676.144  31
  -1 -10 -23 6703.07 840.384  32
  -1 -10 -23 7004.02 874.334  27
   1 -10  23 6188.43 675.414  36
  -1 -10 -23 7299.58 853.930   9
  -1 -10 -23 5517.67 638.630  20
   1 -10  23 6992.75 859.155  31
   1 -10  23 8620.41 889.498  14
   1 -10  24 2808.96 538.308  31
  -1 -10 -24 2548.86 526.884  27
   1 -10  24 2853.31 501.788  14
  -1 -10 -24 2830.52 531.142   9
  -1 -10 -24 2226.90 376.041  20
  -1 -10 -24 2603.62 524.313  32
   1 -10  24 2291.92 400.052  36
   1 -10  25 369.928 212.714  31
   1 -10  25 751.679 242.957  14
  -1 -10 -25 945.659 311.356   9
  -1 -10 -25 1055.10 285.867  32
   1 -10  25 504.042 144.084  36
  -1 -10 -25 1098.49 336.190  27
  -1 -10 -25 287.047 147.898  20
   1 -10  26 898.015 311.588  31
  -1 -10 -26 967.773 278.920  20
  -1 -10 -26 701.978 259.597  27
   1 -10  26 779.988 220.123  36
  -1 -10 -26 1104.15 342.897  32
  -1 -10 -26 818.063 324.420   9
  -1 -10 -27 4733.18 642.016  32
   1 -10  27 4320.17 521.488  36
   1 -10  27 4546.47 609.337  31
  -1 -10 -27 4169.32 475.629  20
  -1 -10 -27 4845.86 633.323   9
  -1 -10 -27 4824.14 620.004  27
   1 -10  28 2409.32 436.091  31
   1 -10  28 2354.88 371.683  36
  -1 -10 -28 2821.88 470.673  32
  -1 -10 -28 2789.80 449.981  27
  -1 -10 -28 1675.47 289.642  20
   1 -10  28 2705.01 475.233  17
  -1 -10 -28 2988.36 504.865   9
   1 -10  29 2432.41 357.970  36
   1 -10  29 2389.53 417.300  31
  -1 -10 -29 2897.68 474.148  32
   1 -10  29 2442.17 449.041  17
  -1 -10 -29 2537.67 402.612  27
  -1 -10 -29 1520.33 245.375  20
  -1 -10 -29 2311.14 412.476   9
   1 -10  30 1248.23 291.045  17
  -1 -10 -30 780.540 247.032  32
  -1 -10 -30 1145.45 250.266  27
  -1 -10 -30 668.410 169.272  20
   1 -10  30 772.900 204.408  36
   1 -10  30 1225.05 293.472  31
  -1 -10 -30 843.169 237.922   9
   1 -10  31 7762.07 659.060  31
   1 -10  31 7778.26 593.498  36
  -1 -10 -31 8385.31 734.667  32
  -1 -10 -31 7525.66 575.541  27
   1 -10  31 7656.96 668.125  17
  -1 -10 -31 7066.81 643.593   9
   1 -10  32 8362.19 650.648  17
  -1 -10 -32 7398.73 614.360   9
  -1 -10 -32 7458.78 650.219  32
   1 -10  32 7118.48 538.541  36
   1 -10  32 7554.79 599.358  31
  -1 -10 -33 1175.09 258.786  32
   1 -10  33 1187.19 217.619  17
   1 -10  33 1076.44 212.537  31
  -1 -10 -33 1095.84 230.412   9
   1 -10  33 676.532 145.623  36
  -1 -10 -34 346.528 154.439  32
  -1 -10 -34 333.107 136.060   9
   1  -9 -39 5236.49 510.081  32
   1  -9 -39 4974.04 429.621   9
   1  -9 -38 893.752 240.822  32
   1  -9 -38 857.649 202.907   9
   1  -9 -38 337.121 148.842  29
  -1  -9  38 900.510 207.607  17
  -1  -9  38 1027.86 207.132  36
   1  -9 -37 2216.13 415.265  32
  -1  -9  37 2160.30 304.575  31
  -1  -9  37 2285.26 316.139  36
   1  -9 -37 2312.45 346.723   9
   1  -9 -37 2198.83 381.553  29
  -1  -9  37 2417.83 374.185  17
  -1  -9  36 7228.01 671.392  17
   1  -9 -36 6895.32 639.739   9
   1  -9 -36 5692.52 632.694  29
  -1  -9  36 6592.52 571.008  36
  -1  -9  36 6827.18 585.852  31
   1  -9 -36 6023.85 664.302  32
   1  -9 -35 6091.15 709.542  32
  -1  -9  35 6956.60 714.207  17
  -1  -9  35 6656.58 631.324  31
   1  -9 -35 6492.66 706.370  29
  -1  -9  35 6133.10 573.416  36
   1  -9 -34 1131.75 349.699  29
  -1  -9  34 1289.73 275.311  36
  -1  -9  34 1876.60 401.394  17
   1  -9 -34 1739.17 406.399  32
  -1  -9  34 1572.96 331.319  31
   1  -9 -33 2740.81 415.925  27
  -1  -9  33 2431.55 394.384  36
   1  -9 -33 2764.59 557.015  32
  -1  -9  33 2863.85 510.544  17
  -1  -9  33 2541.39 435.958  31
   1  -9 -33 3269.71 570.064  29
  -1  -9  32 13262.2 948.356  36
  -1  -9  32 13874.1 1151.06  17
   1  -9 -32 13471.5 995.132  27
   1  -9 -32 13677.5 1170.77  29
  -1  -9  32 15493.1 1125.87  31
   1  -9 -32 14079.9 1211.03  32
  -1  -9  31 14978.4 1036.77  14
   1  -9 -31 15056.3 1120.52  27
  -1  -9  31 14397.6 1219.57  17
  -1  -9  31 13382.9 983.529  36
  -1  -9  31 15667.4 1175.68  31
   1  -9 -31 16661.9 1331.21  29
   1  -9 -31 14492.6 1266.13  32
  -1  -9  30 3818.37 536.788  36
   1  -9 -30 2979.50 591.815  29
   1  -9 -30 3603.89 651.369  32
  -1  -9  30 3687.97 653.705  17
  -1  -9  30 3510.84 536.680  14
  -1  -9  30 3856.45 611.611  31
   1  -9 -30 3264.07 565.556  27
  -1  -9  29 3029.97 604.329  17
  -1  -9  29 2447.36 460.762  36
  -1  -9  29 2030.18 444.367  31
   1  -9 -29 2202.12 518.535  27
   1  -9 -29 2163.15 576.445  32
  -1  -9  29 2422.13 505.251  14
   1  -9 -29 2323.50 550.579  29
  -1  -9  28 9331.32 968.791  14
   1  -9 -28 9431.37 1022.03  27
   1  -9 -28 8733.86 1027.30  32
  -1  -9  28 8726.33 841.510  36
  -1  -9  28 9023.12 1008.99  31
   1  -9 -28 9671.07 1116.68  29
  -1  -9  27 20754.4 1498.32  14
   1  -9 -27 15872.0 1459.32  29
   1  -9 -27 19164.3 1551.51  32
   1  -9 -27 18004.4 1451.39  27
  -1  -9  27 17261.8 1198.38  36
  -1  -9  27 19416.9 1465.41  31
  -1  -9  26 7800.06 939.016  14
   1  -9 -26 7044.75 958.624  32
   1  -9 -26 7325.78 963.714  27
   1  -9 -26 7064.67 1025.69  29
  -1  -9  26 6720.62 909.135  31
  -1  -9  26 6778.88 769.899  36
   1  -9 -25 2538.95 635.465  29
  -1  -9  25 5348.60 833.173  14
   1  -9 -25 3083.67 640.734  27
  -1  -9  25 4552.96 643.971  36
  -1  -9  25 4006.39 736.969  31
   1  -9 -25 3664.88 703.039  32
   1  -9 -24 10162.8 1185.17  32
   1  -9 -24 13907.0 1434.91  29
  -1  -9  24 9032.27 893.301  36
  -1  -9  24 12088.1 1232.39  31
  -1  -9  24 13335.2 1307.08  14
   1  -9 -24 13048.8 1355.44  27
  -1  -9  23 12343.0 1062.82  36
  -1  -9  23 13828.9 1333.75  31
   1  -9 -23 12645.1 1311.52  32
  -1  -9  23 14637.1 1383.76  14
   1  -9 -23 14066.6 1437.49  29
   1  -9 -23 14314.8 1415.27  27
  -1  -9  22 9896.18 1152.06  31
   1  -9 -22 10223.0 1215.67  27
  -1  -9  22 10457.2 1191.14  14
   1  -9 -22 10685.0 1278.58  29
  -1  -9  22 9481.25 960.398  36
   1  -9 -22 9612.12 1158.55  32
  -1  -9  21 13826.2 1120.07  36
   1  -9 -21 15064.5 1534.42  29
  -1  -9  21 15915.3 1507.13  14
   1  -9 -21 15960.4 1571.44  27
   1  -9 -21 13855.7 1402.73  32
  -1  -9  21 15726.5 1460.62  31
   1  -9 -20 3464.20 752.322  27
   1  -9 -20 4414.02 821.775  32
  -1  -9  20 4080.94 766.770  14
   1  -9 -20 4313.34 819.690  29
  -1  -9  20 4260.10 770.566  31
  -1  -9  20 4006.76 624.239  36
  -1  -9  19 6981.85 1055.92  14
   1  -9 -19 7801.41 1113.82  27
  -1  -9  19 7268.66 807.676  36
  -1  -9  19 6733.83 968.833  31
   1  -9 -19 6740.55 1004.90  32
   1  -9 -19 7125.58 1071.40  29
  -1  -9  18 31934.3 2198.35  14
   1  -9 -18 28073.8 1981.14  32
   1  -9 -18 29596.5 2122.96  29
  -1  -9  18 29774.8 2048.08  31
  -1  -9  18 26708.3 1560.94  36
   1  -9 -18 31361.6 2246.84  27
   1  -9 -17 1823.79 544.180  27
   1  -9 -17 1789.85 565.557  29
  -1  -9  17 1643.25 495.684  31
  -1  -9  17 1408.14 534.216  14
   1  -9 -17 1021.88 489.569  32
   1  -9 -16 3318.02 782.413  27
   1  -9 -16 3317.95 647.335   9
   1  -9 -16 3144.59 655.624  32
   1  -9 -16 3296.08 710.815  29
  -1  -9  16 3652.90 724.429  31
  -1  -9  16 3873.27 800.614  14
  -1  -9  15 17359.1 1657.27  14
  -1  -9  15 16810.7 1553.30  31
   1  -9 -15 17376.5 1585.57  29
   1  -9 -15 17823.4 1733.78  27
   1  -9 -15 15892.7 1464.65  32
   1  -9 -15 15491.0 1317.36   9
   1  -9 -14 20659.3 1851.02  27
  -1  -9  14 19567.6 1733.72  14
   1  -9 -14 16051.4 1455.89  32
  -1  -9  14 19380.5 1678.56  31
   1  -9 -14 16215.4 1334.59   9
   1  -9 -14 17986.0 1588.74  29
   1  -9 -13 1489.84 424.044  32
   1  -9 -13 1996.94 584.785  29
  -1  -9  13 2042.63 573.946  31
   1  -9 -13 1840.81 617.456  27
   1  -9 -13 1945.23 487.085   9
  -1  -9  13 1626.26 549.621  14
   1  -9 -12 6747.22 874.450   9
  -1  -9  12 6602.12 1003.70  31
  -1  -9  12 7024.65 1087.67  14
   1  -9 -12 7716.99 1032.98  29
   1  -9 -12 9357.86 1327.40  27
  -1  -9  11 30567.3 2093.36  31
   1  -9 -11 27472.3 1881.52  29
  -1  -9  11 27998.6 2099.84  14
   1  -9 -11 30120.7 2248.31  27
   1  -9 -11 27011.9 1640.10   9
   1  -9 -10 9901.80 1113.62  29
  -1  -9  10 10629.7 1296.69  14
   1  -9 -10 10812.0 1371.04  27
  -1  -9  10 13271.0 1373.39  31
  -1  -9   9 723.883 410.005  14
   1  -9  -9 534.838 431.822  27
  -1  -9   9 454.103 313.815  31
   1  -9  -8 4248.28 915.015  27
  -1  -9   8 4003.42 709.124  25
   1  -9  -8 3875.83 643.908  25
  -1  -9   8 4170.07 839.288  14
  -1  -9   8 3679.38 704.526  31
  -1  -9   7 15978.7 1280.57  25
   1  -9  -7 20073.8 1845.57  27
  -1  -9   7 16647.7 1489.82  31
  -1  -9   7 16063.4 1590.00  14
   1  -9  -7 16559.8 1289.25  25
  -1  -9   6 9398.45 1125.93  31
   1  -9  -6 10848.9 1353.98  27
  -1  -9   6 10451.0 1285.06  14
  -1  -9   6 9989.03 1070.28  27
  -1  -9   6 10166.9 1037.40  25
   1  -9  -6 9487.05 991.800  25
  -1  -9   5 1529.76 450.398  31
  -1  -9   5 1818.14 552.650  14
  -1  -9   5 1897.54 444.053  27
  -1  -9   5 2141.85 514.557  25
   1  -9  -5 2331.83 500.078  25
   1  -9  -5 2336.44 621.597  27
  -1  -9   4 3085.30 642.046  31
  -1  -9   4 2484.85 647.963  25
  -1  -9   4 3905.39 630.139   9
   1  -9  -4 4883.21 755.003  25
  -1  -9   4 3015.39 732.952  14
   1  -9  -4 4885.70 974.654  27
  -1  -9   4 4079.02 730.903  27
  -1  -9   3 22428.7 1457.09   9
   1  -9  -3 22695.2 1906.46  27
  -1  -9   3 21941.9 1675.74  27
  -1  -9   3 21141.0 1813.14  14
   1  -9  -3 24321.4 1576.10  25
  -1  -9   3 22528.3 1535.83  25
  -1  -9   3 20834.0 1551.37  31
   1  -9  -2 13661.4 1470.23  27
  -1  -9   2 14462.4 1226.51  25
  -1  -9   2 14929.4 1540.00  14
  -1  -9   2 15656.2 1251.95   9
   1  -9  -2 14621.7 1223.97  25
  -1  -9   2 14210.3 1381.15  27
  -1  -9   2 13164.9 1218.58  31
  -1  -9   1 12483.6 1121.57   9
   1  -9  -1 13018.9 1421.16  27
  -1  -9   1 10992.3 1084.02  31
   1  -9  -1 13768.8 1207.42  25
  -1  -9   1 12923.5 1422.34  14
  -1  -9   1 14306.1 1220.67  25
  -1  -9   1 12993.8 1341.40  27
  -1  -9   0 3390.46 674.377  25
  -1  -9   0 2402.61 683.296  14
  -1  -9   0 2484.14 666.486  27
  -1  -9   0 3920.60 695.035   9
   1  -9   0 2776.34 698.421  27
   1  -9   0 1856.70 476.307  25
  -1  -9  -1 7702.72 901.864  25
  -1  -9  -1 9162.21 971.053   9
  -1  -9  -1 8380.82 1109.86  27
   1  -9   1 9079.00 1143.19  27
   1  -9   1 9244.62 1011.63  25
  -1  -9  -1 8717.74 1171.28  14
  -1  -9  -2 16130.8 1390.37  25
  -1  -9  -2 11503.9 1097.30   9
   1  -9   2 11644.2 1266.51  27
   1  -9   2 13101.9 1199.45  25
  -1  -9  -2 12041.2 1366.28  27
  -1  -9  -2 11117.7 1340.91  14
  -1  -9  -3 34297.6 1886.76  25
   1  -9   3 31257.3 1781.74  25
  -1  -9  -3 35877.2 2356.01  27
   1  -9   3 33141.5 2056.84  27
  -1  -9  -3 35286.1 2296.08  14
  -1  -9  -3 34469.1 1905.72   9
  -1  -9  -4 3224.22 777.805  14
   1  -9   4 1101.79 329.621  27
  -1  -9  -4 5243.02 843.031   9
   1  -9   4 2246.19 806.103  25
  -1  -9  -4 3311.71 831.274  27
  -1  -9  -4 4163.94 827.671  25
  -1  -9  -5 2773.93 656.653  14
   1  -9   5 2741.54 682.878  14
  -1  -9  -5 2568.47 542.886   9
  -1  -9  -5 3023.96 572.680  25
  -1  -9  -5 3133.14 783.833  27
   1  -9   5 3325.20 599.598  25
   1  -9   6 8410.85 949.676  25
   1  -9   6 8193.94 1149.88  14
  -1  -9  -6 7964.38 1089.56  14
  -1  -9  -6 8940.47 1006.33   9
  -1  -9  -6 10037.3 1296.28  27
  -1  -9  -6 9358.82 1010.71  25
  -1  -9  -7 21366.5 1544.35   9
  -1  -9  -7 24908.3 2025.73  27
  -1  -9  -7 23073.5 1801.67  14
   1  -9   7 20118.3 1749.53  14
   1  -9   7 20546.5 1464.44  25
  -1  -9  -8 1791.39 549.811  14
  -1  -9  -8 2487.96 612.959   9
  -1  -9  -8 1717.00 604.705  27
   1  -9   8 1048.17 433.643  14
  -1  -9  -9 1040.26 394.905   9
  -1  -9  -9 617.276 312.982  14
  -1  -9  -9 488.162 324.555  27
   1  -9   9 859.877 403.652  14
  -1  -9 -10 6706.27 909.427   9
  -1  -9 -10 4880.83 801.601  14
   1  -9  10 7025.41 1089.02  14
  -1  -9 -10 6160.48 1058.99  27
   1  -9  11 33603.2 2271.62  14
  -1  -9 -11 34156.2 2045.81   9
  -1  -9 -11 37079.2 2484.50  27
  -1  -9 -11 32905.8 1983.66  32
  -1  -9 -11 31813.4 2001.15  14
  -1  -9 -12 5148.42 803.984  14
   1  -9  12 4871.08 890.746  14
  -1  -9 -12 5809.93 1048.04  27
  -1  -9 -12 5364.30 835.585  32
  -1  -9 -12 6728.46 960.174   9
  -1  -9 -13 663.705 258.784  14
  -1  -9 -13 1022.42 432.435  27
  -1  -9 -13 1041.65 433.567  32
   1  -9  13 931.307 417.654  14
  -1  -9 -13 1247.40 467.058   9
  -1  -9 -13 748.365 296.509  20
   1  -9  13 1270.50 520.437  31
  -1  -9 -14 7449.60 994.832  32
  -1  -9 -14 7675.24 1013.39   9
  -1  -9 -14 7254.78 1099.56  27
   1  -9  14 8357.29 1141.66  31
  -1  -9 -14 6092.40 787.905  20
   1  -9  14 7178.17 1043.16  14
  -1  -9 -15 29595.7 2129.86  29
  -1  -9 -15 27757.4 1968.27  32
  -1  -9 -15 34121.7 2338.80  27
  -1  -9 -15 27490.9 1691.77  20
   1  -9  15 32327.0 2213.84  31
   1  -9  15 29894.0 2093.09  14
  -1  -9 -15 30950.4 2003.53   9
  -1  -9 -16 9731.88 1311.27  27
   1  -9  16 8973.94 1136.82  14
   1  -9  16 7852.89 1118.98  31
  -1  -9 -16 8596.17 1198.86  29
  -1  -9 -16 7554.99 915.786  20
  -1  -9 -16 7920.34 1090.80  32
  -1  -9 -16 9359.80 1138.76   9
  -1  -9 -17 12262.7 1144.85  20
   1  -9  17 15175.0 1499.90  31
  -1  -9 -17 15879.5 1573.62  27
   1  -9  17 13025.5 1355.79  14
  -1  -9 -17 12919.5 1367.18  32
  -1  -9 -17 13251.3 1431.97  29
  -1  -9 -17 13989.7 1368.12   9
  -1  -9 -18 1779.50 522.891  32
   1  -9  18 1493.96 474.993  14
  -1  -9 -18 2800.49 680.522  27
  -1  -9 -18 1618.90 539.902  29
   1  -9  18 2067.75 552.182  31
  -1  -9 -18 2052.67 555.119   9
  -1  -9 -19 12556.6 1302.77   9
  -1  -9 -19 12702.3 1404.49  27
  -1  -9 -19 11953.1 1290.45  32
   1  -9  19 11741.9 1297.57  31
   1  -9  19 12220.6 1296.49  14
  -1  -9 -19 12510.3 1398.72  29
   1  -9  20 23058.2 1748.00  14
   1  -9  20 22973.8 1820.31  31
  -1  -9 -20 24469.6 1886.30  27
  -1  -9 -20 22524.0 1872.39  29
  -1  -9 -20 20033.7 1700.74  32
  -1  -9 -20 21628.8 1722.68   9
  -1  -9 -21 2213.98 588.894  32
  -1  -9 -21 1870.58 552.916  27
  -1  -9 -21 1858.06 653.841  29
   1  -9  21 2260.52 636.572  31
   1  -9  21 2386.14 517.418  14
  -1  -9 -21 1963.04 573.711   9
  -1  -9 -22 4785.90 829.053  27
  -1  -9 -22 3594.61 738.812  32
  -1  -9 -22 4254.92 861.602  29
   1  -9  22 5127.07 825.501  14
   1  -9  22 4896.16 835.742  31
  -1  -9 -22 5303.80 842.856   9
   1  -9  23 30243.3 1861.25  14
  -1  -9 -23 31687.0 2202.75  29
  -1  -9 -23 30121.0 2036.98  32
  -1  -9 -23 32251.4 2038.58   9
  -1  -9 -23 34214.8 2149.19  27
   1  -9  23 33327.2 2087.69  31
  -1  -9 -24 20889.0 1694.65  32
   1  -9  24 24385.5 1633.37  14
   1  -9  24 23250.3 1736.80  31
  -1  -9 -24 22642.5 1825.79  29
  -1  -9 -24 22637.7 1702.26   9
  -1  -9 -24 22402.8 1702.54  27
  -1  -9 -25 1237.09 466.276  29
  -1  -9 -25 2541.27 584.054  32
   1  -9  25 3197.57 571.669  14
  -1  -9 -25 2374.74 557.289   9
   1  -9  25 2455.03 560.985  31
  -1  -9 -25 2373.44 509.468  27
   1  -9  26 3092.52 571.988  14
  -1  -9 -26 3151.21 579.697  27
  -1  -9 -26 3080.52 629.002   9
  -1  -9 -26 2365.34 531.396  32
   1  -9  26 2300.50 523.600  31
  -1  -9 -26 1998.02 545.060  29
   1  -9  27 11326.8 1133.75  31
  -1  -9 -27 11095.7 1145.61   9
  -1  -9 -27 10220.4 1133.01  32
   1  -9  27 10086.5 988.090  36
  -1  -9 -27 10295.9 1065.12  27
  -1  -9 -27 9585.56 1112.85  29
  -1  -9 -28 7167.34 916.989  32
  -1  -9 -28 8499.88 926.941  27
  -1  -9 -28 10135.7 1063.46   9
   1  -9  28 8182.07 858.117  36
   1  -9  28 7985.80 919.091  31
  -1  -9 -28 8900.32 1040.86  29
   1  -9  29 511.219 245.396  31
  -1  -9 -29 269.240 216.679   9
  -1  -9 -29 346.209 185.358  27
  -1  -9 -29 712.727 343.705  29
   1  -9  29 373.266 238.473  36
  -1  -9 -29 143.837 178.011  32
  -1  -9 -30 577.771 298.527  29
  -1  -9 -30 1443.93 380.548  32
   1  -9  30 808.070 298.924  31
   1  -9  30 755.789 275.232  36
  -1  -9 -30 838.576 277.067  27
   1  -9  30 1122.94 331.247  17
  -1  -9 -30 1373.93 356.435   9
  -1  -9 -31 11053.7 891.063  27
  -1  -9 -31 11016.2 1011.55   9
  -1  -9 -31 9488.97 1000.58  29
   1  -9  31 11504.1 952.607  36
  -1  -9 -31 11321.9 1069.59  32
   1  -9  31 11610.7 1055.54  17
   1  -9  31 12140.1 1017.16  31
  -1  -9 -32 13989.4 946.961  27
   1  -9  32 14552.4 1035.36  36
   1  -9  32 14657.9 1060.68  31
  -1  -9 -32 14289.3 1166.15  32
  -1  -9 -32 14020.5 1092.46   9
   1  -9  32 14800.0 1111.92  17
   1  -9  33 1773.35 381.427  17
   1  -9  33 2002.14 386.474  36
   1  -9  33 1981.31 366.414  31
  -1  -9 -33 1983.60 401.658   9
  -1  -9 -33 1721.85 441.360  32
  -1  -9 -34 381.503 144.099  20
  -1  -9 -34 204.758 187.130   9
   1  -9  34 455.630 165.505  31
   1  -9  34 200.898 117.710  17
   1  -9  34 114.097 104.041  36
  -1  -9 -34 127.464 185.642  32
   1  -9  35 7921.96 673.650  36
  -1  -9 -35 9242.85 837.411  32
   1  -9  35 8469.26 701.271  17
  -1  -9 -35 8497.17 745.354   9
  -1  -9 -35 7338.56 631.256  20
   1  -9  35 8335.15 645.312  31
   1  -9  36 14369.5 747.012  31
  -1  -9 -36 13048.7 872.928   9
  -1  -9 -36 11181.8 722.189  20
   1  -9  36 13574.0 839.541  36
   1  -9  36 14112.3 821.061  17
  -1  -9 -36 13464.3 968.950  32
  -1  -9 -37 2103.82 376.314  32
  -1  -9 -37 2061.57 341.967   9
  -1  -9 -37 1982.74 293.824  20
   1  -9  37 2367.09 307.547  17
   1  -9  37 2409.15 343.878  36
   1  -9  38 125.779 68.5444  36
  -1  -9 -38 38.5202 113.469  32
  -1  -9 -38 139.789 69.0441   9
  -1  -9 -39 4846.32 453.372  32
  -1  -9 -39 4872.85 423.603   9
   1  -8 -43 1336.19 247.779  32
   1  -8 -43 1331.51 218.883   9
  -1  -8  43 1485.75 227.500  36
   1  -8 -43 1151.82 228.194  29
   1  -8 -42 2991.70 407.308  29
  -1  -8  42 3507.28 378.562  17
   1  -8 -42 3232.52 418.975  32
  -1  -8  42 3389.83 375.829  36
  -1  -8  41 19555.2 976.215  17
  -1  -8  41 18702.8 948.852  36
   1  -8 -41 16561.0 1021.45  32
   1  -8 -41 16023.8 989.138  29
  -1  -8  40 392.218 169.812  36
   1  -8 -40 546.384 239.046  32
   1  -8 -40 901.440 308.542  29
  -1  -8  40 1076.99 267.632  17
  -1  -8  39 1518.84 306.342  36
   1  -8 -39 1898.74 420.405  32
   1  -8 -39 1607.73 361.901  29
  -1  -8  39 1495.58 258.523  31
  -1  -8  39 2075.58 398.592  17
   1  -8 -39 1450.63 330.914  11
   1  -8 -38 6754.04 785.652  32
   1  -8 -38 4757.09 623.146  11
  -1  -8  38 5833.40 633.128  36
  -1  -8  38 6630.04 724.671  17
  -1  -8  38 6015.54 572.973  31
   1  -8 -38 5172.62 667.911  29
   1  -8 -37 26910.7 1510.19  11
   1  -8 -37 33169.6 1818.04  32
  -1  -8  37 33433.4 1678.78  17
  -1  -8  37 31808.5 1505.31  36
  -1  -8  37 33738.4 1462.59  31
   1  -8 -37 31439.0 1703.68  29
   1  -8 -36 1141.06 396.569  29
  -1  -8  36 970.038 339.657  17
   1  -8 -36 1060.12 365.995  11
  -1  -8  36 1244.18 331.666  36
  -1  -8  36 1428.40 336.976  31
   1  -8 -36 1867.35 495.394  32
  -1  -8  35 580.250 251.875  17
   1  -8 -35 175.868 215.526  29
  -1  -8  35 282.314 183.140  31
   1  -8 -35 331.227 217.321  11
   1  -8 -35 404.074 280.439  32
  -1  -8  35 232.650 182.150  36
   1  -8 -34 8040.31 1005.70  32
  -1  -8  34 6419.27 734.257  36
   1  -8 -34 6892.27 891.701  29
  -1  -8  34 6269.90 746.796  31
  -1  -8  34 7373.94 888.000  17
   1  -8 -34 6679.66 854.385  11
   1  -8 -33 36970.7 1773.73  27
  -1  -8  33 36748.7 2025.67  17
   1  -8 -33 36143.1 2118.97  29
   1  -8 -33 33876.8 1990.78  11
  -1  -8  33 36117.9 1862.05  31
   1  -8 -33 36036.9 2139.67  32
  -1  -8  33 36257.5 1790.21  36
   1  -8 -32 4110.98 748.867  32
  -1  -8  32 4019.33 663.371  31
   1  -8 -32 3677.84 751.652  29
   1  -8 -32 3283.43 664.556  11
   1  -8 -32 3664.54 582.819  27
  -1  -8  32 4041.62 634.572  36
  -1  -8  32 3262.06 662.138  17
  -1  -8  31 4.42865 188.055  36
  -1  -8  31 138.066 198.535  14
   1  -8 -31-91.9972 248.672  32
  -1  -8  31 225.504 191.719  17
   1  -8 -31 205.771 290.358  29
   1  -8 -31 160.736 176.338  27
  -1  -8  31 170.859 158.143  31
   1  -8 -31-8.18237 223.458  11
  -1  -8  30 5254.14 856.083  17
  -1  -8  30 6774.24 914.705  31
   1  -8 -30 6292.00 946.144  29
  -1  -8  30 7247.66 866.584  14
  -1  -8  30 5717.09 764.518  36
   1  -8 -30 6616.17 905.202  27
   1  -8 -30 3540.47 715.461  11
   1  -8 -30 8598.22 1135.30  32
  -1  -8  29 46860.3 2349.17  31
  -1  -8  29 43964.3 2122.36  36
   1  -8 -29 49657.3 2464.89  27
   1  -8 -29 43068.1 2464.41  11
  -1  -8  29 47382.8 2280.48  14
   1  -8 -29 47743.9 2662.24  29
   1  -8 -29 47387.4 2619.67  32
  -1  -8  28 3575.71 634.006  14
   1  -8 -28 3480.48 675.630  27
   1  -8 -28 3936.30 777.948  29
   1  -8 -28 3469.56 741.392  11
  -1  -8  28 4224.31 737.906  31
  -1  -8  28 3434.04 596.166  36
   1  -8 -28 3813.03 785.031  32
  -1  -8  27 9548.96 1100.84  31
  -1  -8  27 10731.6 1165.86  14
   1  -8 -27 10441.3 1274.02  29
   1  -8 -27 9468.03 1208.52  32
  -1  -8  27 9787.92 1020.80  36
   1  -8 -27 9262.58 1180.86  11
   1  -8 -27 8988.17 1113.96  27
   1  -8 -26 15280.9 1473.44  27
   1  -8 -26 13677.8 1473.58  11
  -1  -8  26 14201.5 1236.12  36
  -1  -8  26 13926.9 1377.80  31
   1  -8 -26 14131.1 1499.22  29
   1  -8 -26 14208.6 1483.23  32
  -1  -8  26 15996.6 1446.76  14
   1  -8 -25 77143.7 3335.22  27
  -1  -8  25 69698.9 3078.21  31
  -1  -8  25 70083.7 2742.67  36
  -1  -8  25 81551.1 3280.42  14
   1  -8 -25 70175.6 3381.03  29
   1  -8 -25 66707.6 3218.41  11
   1  -8 -25 65627.8 3165.49  32
  -1  -8  24 782.642 316.531  36
   1  -8 -24 1029.21 427.885  32
   1  -8 -24 1356.75 511.916  29
  -1  -8  24 956.101 404.287  14
  -1  -8  24 1551.45 530.586  31
   1  -8 -24 1246.15 518.119  11
   1  -8 -24 602.321 282.680  27
   1  -8 -23 20390.9 1772.74  27
   1  -8 -23 19246.5 1721.28  32
  -1  -8  23 18854.2 1626.62  31
   1  -8 -23 17927.9 1733.83  29
  -1  -8  23 19496.2 1461.45  36
  -1  -8  23 19781.4 1660.43  14
   1  -8 -23 16556.4 1612.64  11
  -1  -8  22 14898.8 1467.73  14
  -1  -8  22 14029.8 1240.81  36
   1  -8 -22 14866.8 1538.71  32
   1  -8 -22 14332.7 1531.01  29
   1  -8 -22 13087.2 1489.54  11
  -1  -8  22 14341.3 1429.34  31
   1  -8 -22 15661.9 1587.78  27
   1  -8 -21 70072.4 3298.19  32
   1  -8 -21 61335.8 3038.52  11
   1  -8 -21 70441.5 3365.01  29
  -1  -8  21 71169.9 3204.92  14
   1  -8 -21 70994.4 3342.39  27
  -1  -8  21 70993.1 3172.62  31
   1  -8 -20 4473.08 878.105  29
   1  -8 -20 4975.45 922.689  32
  -1  -8  20 3789.61 775.466  14
  -1  -8  20 3971.11 784.192  31
   1  -8 -20 3233.92 767.177  11
   1  -8 -20 5595.66 997.667  27
   1  -8 -19 33833.4 2244.28  11
  -1  -8  19 39081.6 2014.31  25
  -1  -8  19 43450.2 2517.33  14
  -1  -8  19 39703.5 2383.93  31
   1  -8 -19 41590.3 2578.18  27
   1  -8 -19 40597.3 2541.55  29
   1  -8 -19 38175.2 2410.07  32
   1  -8 -18 19987.2 1688.50  11
   1  -8 -18 22663.7 1884.85  32
  -1  -8  18 20827.4 1479.29  25
  -1  -8  18 23934.1 1866.92  31
   1  -8 -18 23787.0 1960.88  27
  -1  -8  18 22592.5 1835.08  14
   1  -8 -18 24294.1 1931.31  29
  -1  -8  17 17183.9 1333.87  25
   1  -8 -17 15888.7 1493.57  11
  -1  -8  17 19315.4 1661.29  31
  -1  -8  17 19136.8 1676.83  14
   1  -8 -17 17678.6 1628.00  32
   1  -8 -17 21666.2 1880.63  27
   1  -8 -17 18311.9 1692.06  29
   1  -8 -16 8797.85 1240.08  27
  -1  -8  16 7690.30 916.693  25
   1  -8 -16 6312.33 966.137  11
   1  -8 -16 7423.60 1094.65  29
   1  -8 -16 6903.25 1030.29  32
  -1  -8  16 7453.86 1110.85  14
  -1  -8  16 8447.83 1152.92  31
   1  -8 -15 57876.4 2768.11  11
  -1  -8  15 61467.5 2509.64  25
  -1  -8  15 67692.1 3109.21  31
   1  -8 -15 70064.9 3349.16  27
   1  -8 -15 63927.1 3019.19  32
   1  -8 -15 66770.9 3063.88  29
  -1  -8  15 66677.9 3092.04  14
   1  -8 -14 42331.3 2614.14  27
  -1  -8  14 40788.6 2445.77  14
   1  -8 -14 40693.0 2381.10  29
  -1  -8  14 39916.7 2022.38  25
  -1  -8  14 42077.4 2461.58  31
   1  -8 -14 40397.8 2373.08  32
   1  -8 -13 10289.7 1316.99  27
  -1  -8  13 9834.48 1216.13  31
   1  -8 -13 8715.73 1081.95  32
  -1  -8  13 8679.40 945.310  25
   1  -8 -13 9033.92 1145.15  29
  -1  -8  13 9565.94 1194.97  14
   1  -8 -12 5562.60 1047.01  27
  -1  -8  12 4103.82 807.887  31
   1  -8 -12 5050.70 877.665  29
   1  -8 -12 5231.79 871.956  32
  -1  -8  12 3517.93 635.035  25
  -1  -8  12 3260.97 713.082  14
   1  -8 -11 73022.1 2976.98  32
   1  -8 -11 81159.6 3612.20  27
   1  -8 -11 71258.9 2964.72  29
   1  -8 -11 76214.6 2747.97  25
  -1  -8  11 70983.7 2658.33  25
  -1  -8  11 80145.4 3320.86  31
  -1  -8  11 68943.3 3117.99  14
  -1  -8  10 32541.1 1810.85  25
  -1  -8  10 30879.5 2099.07  14
  -1  -8  10 31825.7 2112.88  31
   1  -8 -10 29477.0 1882.61  29
   1  -8 -10 30922.3 1751.36  25
   1  -8 -10 33450.7 2313.69  27
  -1  -8  10 28137.1 1591.42   6
  -1  -8   9 3245.24 633.980  25
  -1  -8   9 1871.53 580.301  14
  -1  -8   9 1591.12 551.872  31
   1  -8  -9 1517.16 483.031  27
   1  -8  -9 2091.23 538.881  29
   1  -8  -9 1889.48 462.599  25
  -1  -8   9 1402.86 468.419   6
  -1  -8   8 7102.09 811.792   6
   1  -8  -8 8602.01 1189.48  27
  -1  -8   8 6883.36 961.714  31
   1  -8  -8 8144.89 902.488  25
   1  -8  -8 6937.08 916.316  29
  -1  -8   8 7029.09 1014.72  14
  -1  -8   8 7253.67 875.876  25
  -1  -8   7 32072.4 2124.05  14
   1  -8  -7 35247.4 1846.51  25
  -1  -8   7 36176.9 2160.51  31
  -1  -8   7 30733.9 1652.06   6
   1  -8  -7 36154.5 2390.47  27
  -1  -8   7 36646.5 1915.89  25
   1  -8  -7 36612.4 1984.57  29
  -1  -8   6 33917.7 2182.98  14
  -1  -8   6 32764.1 1722.72   6
   1  -8  -6 35033.6 1827.10  25
  -1  -8   6 36082.4 2130.59  31
   1  -8  -6 36171.7 2364.01  27
  -1  -8   6 38261.6 1936.30  25
  -1  -8   6 34031.8 1895.99  27
  -1  -8   6 32910.6 1684.42   9
   1  -8  -6 31635.6 1828.82  29
  -1  -8   5 3519.90 763.744  14
   1  -8  -5 2952.58 574.033  25
  -1  -8   5 2416.61 557.342  27
   1  -8  -5 3202.43 770.382  27
   1  -8  -5 3421.83 637.119  29
  -1  -8   5 2890.08 595.651  31
  -1  -8   5 4415.56 713.664   9
  -1  -8   5 3599.85 729.424   6
   1  -8  -4 17851.5 1635.78  27
  -1  -8   4 15273.1 1341.27  27
   1  -8  -4 17700.9 1321.61  25
  -1  -8   4 20198.8 1440.19  25
  -1  -8   4 15577.9 1362.97  31
  -1  -8   4 16861.5 1216.39   9
  -1  -8   4 14462.6 1155.44   6
  -1  -8   4 14089.3 1399.78  14
   1  -8  -3 41472.1 2459.90  27
  -1  -8   3 33144.7 1742.81   6
   1  -8  -3 40163.1 1964.26  25
  -1  -8   3 39365.3 2123.14  31
  -1  -8   3 38958.1 2140.86  27
  -1  -8   3 42831.1 2019.13  25
  -1  -8   3 38640.0 1856.18   9
  -1  -8   3 38298.9 2274.81  14
   1  -8  -2 14934.4 1458.96  27
  -1  -8   2 19476.1 1449.79  25
  -1  -8   2 17994.3 1290.21   9
  -1  -8   2 18801.1 1537.07  27
  -1  -8   2 16781.5 1372.86  31
  -1  -8   2 17827.9 1303.01   6
  -1  -8   2 15204.4 1449.91  14
   1  -8  -2 13112.1 934.123  23
   1  -8  -2 16833.0 1270.49  25
  -1  -8   1 2911.44 575.945   6
  -1  -8   1 3049.89 678.701  27
   1  -8  -1 3512.86 595.537  25
   1  -8  -1 3569.76 783.865  27
  -1  -8   1 2920.01 699.234  14
   1  -8  -1 1866.68 388.791  23
  -1  -8   1 3540.94 581.915   9
  -1  -8   1 3548.52 600.865  25
  -1  -8   1 2718.64 570.166  31
  -1  -8   0 19485.1 1437.83   6
   1  -8   0 16594.3 1085.08  23
   1  -8   0 24102.5 1547.28  25
  -1  -8   0 17380.2 1552.67  14
  -1  -8   0 25300.4 1532.49   1
  -1  -8   0 19695.5 1351.94   9
  -1  -8   0 21677.2 1535.55  25
   1  -8   0 21455.6 1702.33  27
  -1  -8   0 16745.9 1504.56  27
  -1  -8  -1 62979.8 2431.36   9
   1  -8   1 58044.9 2738.90  27
  -1  -8  -1 60901.1 2409.66  25
  -1  -8  -1 61469.5 2907.43  27
  -1  -8  -1 60599.2 2254.35   1
   1  -8   1 60029.9 2390.03  25
  -1  -8  -1 57615.5 2347.76   6
  -1  -8  -1 57318.0 2764.52  14
   1  -8   2 3967.50 674.199  25
  -1  -8  -2 9139.11 992.261  25
  -1  -8  -2 10649.1 1045.72   1
   1  -8   2 3672.14 717.964  27
  -1  -8  -2 7207.11 1008.34  14
  -1  -8  -2 9906.30 1026.97   9
  -1  -8  -2 8860.29 1011.43   6
  -1  -8  -2 8086.46 1143.14  27
   1  -8   3 1986.57 445.269  27
  -1  -8  -3 2177.19 502.257   6
  -1  -8  -3 1689.27 502.353  14
  -1  -8  -3 2080.70 574.895  27
  -1  -8  -3 1958.26 443.507   1
  -1  -8  -3 2417.63 554.088   9
   1  -8   3 1773.40 514.391  25
  -1  -8  -3 1480.38 490.548  25
  -1  -8  -4 8624.52 897.612   1
  -1  -8  -4 6244.03 1020.63  27
  -1  -8  -4 5859.64 777.489  25
  -1  -8  -4 7949.23 937.963   9
   1  -8   4 6760.49 907.180  27
  -1  -8  -5 61332.0 2318.05   1
  -1  -8  -5 60630.4 2419.17  25
  -1  -8  -5 60783.4 3003.93  27
  -1  -8  -5 57430.7 2404.90   9
   1  -8   5 57494.0 2364.88  25
  -1  -8  -6 10447.9 1009.60   1
  -1  -8  -6 8695.71 1221.16  27
  -1  -8  -6 9191.64 1023.33   9
  -1  -8  -6 9265.81 1055.96  25
   1  -8   6 7083.20 914.825  25
   1  -8   7 8215.34 900.653  25
  -1  -8  -7 8929.83 907.595   1
  -1  -8  -7 7680.34 905.716   9
  -1  -8  -7 8130.56 920.894  25
  -1  -8  -7 8756.17 1189.73  27
  -1  -8  -8 6964.33 878.302   1
  -1  -8  -8 4833.33 787.308   9
  -1  -8  -8 5459.79 974.556  29
  -1  -8  -8 4935.31 983.231  27
   1  -8   8 6078.71 833.586  25
  -1  -8  -8 4998.92 771.726  25
  -1  -8  -9 69930.9 2830.51  32
  -1  -8  -9 77930.5 3162.18  29
  -1  -8  -9 86389.2 3692.70  27
  -1  -8  -9 69444.0 2482.44  20
  -1  -8  -9 75598.7 2673.67   1
   1  -8   9 75754.4 2759.13  25
  -1  -8  -9 80223.0 2851.14  25
   1  -8   9 68448.1 3054.53  14
  -1  -8  -9 76912.4 2913.55   9
  -1  -8 -10 6390.15 1069.31  27
  -1  -8 -10 6562.39 1021.84  29
  -1  -8 -10 7374.12 982.806   9
   1  -8  10 4343.36 876.693  14
  -1  -8 -10 6012.42 788.827   1
  -1  -8 -10 4945.43 795.395  32
   1  -8  10 6477.82 928.406  25
  -1  -8 -11 24733.8 1564.28   1
  -1  -8 -11 26371.4 2063.80  27
  -1  -8 -11 23130.1 1770.60  29
  -1  -8 -11 24003.4 1684.15   9
   1  -8  11 24310.0 1579.19  25
  -1  -8 -11 24519.0 1758.40  32
   1  -8  11 23254.3 1786.72  14
  -1  -8 -12 18261.5 1586.71  32
   1  -8  12 20183.1 1766.45  14
  -1  -8 -12 20310.1 1449.74   1
  -1  -8 -12 20247.3 1742.22  29
  -1  -8 -12 21960.9 1901.75  27
   1  -8  12 19573.7 1472.99  25
   1  -8  13 106199. 3826.99  14
  -1  -8 -13 114153. 4029.16  29
  -1  -8 -13 119867. 4394.08  27
  -1  -8 -13 107013. 3338.54   1
   1  -8  13 106118. 3326.13  25
  -1  -8 -13 107629. 3819.80  32
  -1  -8 -14 3476.71 841.496  27
   1  -8  14 2363.14 705.621  14
   1  -8  14 2543.92 661.920  25
  -1  -8 -14 2354.58 541.685   1
  -1  -8 -14 2203.01 686.489  32
  -1  -8 -14 3239.46 858.170  29
   1  -8  15 48814.2 2634.53  14
  -1  -8 -15 46907.3 2250.89   1
  -1  -8 -15 53764.6 2916.50  27
  -1  -8 -15 48574.5 2699.85  29
   1  -8  15 44336.4 2170.01  25
  -1  -8 -15 46445.3 2607.39  32
  -1  -8 -15 44798.2 2607.01  11
   1  -8  16 5766.51 814.602  25
  -1  -8 -16 6247.28 983.857  32
   1  -8  16 5765.21 919.888  14
  -1  -8 -16 6609.42 1140.10  11
  -1  -8 -16 6628.92 1030.22  27
  -1  -8 -16 5438.63 764.985   1
  -1  -8 -16 7057.01 1083.26  29
  -1  -8 -17 36791.0 2426.11  29
  -1  -8 -17 36326.1 2355.41  32
  -1  -8 -17 35012.9 1973.55   1
   1  -8  17 37592.2 2262.78  14
  -1  -8 -17 39910.1 2499.01  27
   1  -8  17 35525.2 1978.31  25
  -1  -8 -17 33240.4 2323.71  11
   1  -8  18 7402.45 1005.50  14
  -1  -8 -18 7599.85 1119.26  27
  -1  -8 -18 6546.35 1118.19  11
  -1  -8 -18 7363.96 1140.64  29
  -1  -8 -18 6651.33 1015.87  32
   1  -8  18 7417.12 912.148  25
  -1  -8 -18 7871.46 958.239   1
  -1  -8 -19 72148.2 3469.84  11
  -1  -8 -19 72725.2 3366.83  32
   1  -8  19 74548.9 3320.61  31
  -1  -8 -19 80992.8 3554.76  27
   1  -8  19 77341.4 3215.72  14
  -1  -8 -19 75326.3 3464.59  29
  -1  -8 -20 21068.9 1811.77  27
   1  -8  20 17949.2 1640.49  31
  -1  -8 -20 19075.0 1824.87  29
   1  -8  20 18372.3 1566.67  14
  -1  -8 -20 16151.8 1589.11  32
  -1  -8 -20 18079.8 1784.63  11
   1  -8  21 16724.0 1558.84  31
  -1  -8 -21 17342.3 1614.32  27
  -1  -8 -21 16445.3 1664.60  11
  -1  -8 -21 15097.1 1555.39  32
  -1  -8 -21 16664.1 1657.08  29
   1  -8  21 15325.1 1413.05  14
  -1  -8 -22 16640.4 1709.71  11
  -1  -8 -22 18478.2 1656.50  27
   1  -8  22 16438.2 1579.84  31
  -1  -8 -22 17758.6 1662.35  32
   1  -8  22 18438.9 1527.32  14
  -1  -8 -22 17928.9 1699.38  29
   1  -8  23 58807.3 2897.05  31
  -1  -8 -23 53995.7 2914.81  32
  -1  -8 -23 56660.5 3004.94  29
  -1  -8 -23 57928.8 2891.81  27
   1  -8  23 58501.6 2687.82  14
  -1  -8 -23 53460.9 3045.52  11
  -1  -8 -24 41436.6 2526.35  32
  -1  -8 -24 40367.0 2385.57  27
   1  -8  24 41672.0 2223.89  14
  -1  -8 -24 40685.5 2547.83  29
  -1  -8 -24 39049.9 2573.09  11
   1  -8  24 40438.9 2402.67  31
  -1  -8 -25 13633.0 1472.81  29
  -1  -8 -25 13481.0 1473.65  32
   1  -8  25 14040.3 1255.79  14
  -1  -8 -25 13151.7 1508.41  11
   1  -8  25 14834.2 1428.26  31
  -1  -8 -25 14992.7 1420.69  27
  -1  -8 -26 12892.2 1409.29  32
   1  -8  26 12440.5 1300.39  31
  -1  -8 -26 11721.5 1416.44  11
  -1  -8 -26 14021.0 1482.09  29
  -1  -8 -26 13545.2 1332.41  27
   1  -8  27 24742.3 1785.00  31
  -1  -8 -27 21843.9 1883.47  11
  -1  -8 -27 23427.0 1912.28  29
  -1  -8 -27 23341.2 1714.78  27
  -1  -8 -27 22367.3 1831.89  32
  -1  -8 -28 12773.5 1436.25  11
  -1  -8 -28 15253.1 1355.26  27
   1  -8  28 14066.8 1317.80  31
  -1  -8 -28 15724.7 1540.44  32
  -1  -8 -28 13160.9 1428.14  29
  -1  -8 -29 12056.9 1305.96  29
  -1  -8 -29 11510.0 1322.30  11
  -1  -8 -29 9305.19 1004.81  27
   1  -8  29 10145.1 1116.37  31
  -1  -8 -29 10981.0 1257.33  32
  -1  -8 -30 22518.8 1791.95  11
  -1  -8 -30 25041.5 1852.02  32
   1  -8  30 25819.3 1711.56  31
  -1  -8 -30 24343.4 1857.84  29
  -1  -8 -30 26296.1 1636.59  27
  -1  -8 -31 8698.57 1112.07  11
  -1  -8 -31 10290.6 1181.41  29
  -1  -8 -31 10143.6 1201.58  32
   1  -8  31 10247.2 1059.24  31
  -1  -8 -31 9681.94 957.769  27
   1  -8  31 9654.47 1028.34  36
  -1  -8 -32 8320.75 1022.01  29
  -1  -8 -32 7678.10 1000.54  32
  -1  -8 -32 6904.28 971.280  11
   1  -8  32 7299.93 850.116  31
   1  -8  32 7195.78 889.248  17
   1  -8  32 8025.29 899.577  36
  -1  -8 -32 8348.75 837.525  27
   1  -8  33 7536.54 830.596  31
  -1  -8 -33 6937.78 927.349  32
  -1  -8 -33 8405.89 988.121  29
  -1  -8 -33 6850.23 918.414  11
   1  -8  33 8119.69 899.387  17
   1  -8  33 7707.23 873.438  36
   1  -8  34 22439.8 1346.06  31
   1  -8  34 22868.6 1437.29  36
  -1  -8 -34 21331.9 1588.92  32
  -1  -8 -34 21147.4 1569.30  11
  -1  -8 -34 22178.4 1550.37  29
   1  -8  34 21942.5 1441.23  17
  -1  -8 -35 10191.2 1031.18  11
   1  -8  35 10643.3 952.767  17
  -1  -8 -35 10280.5 1031.63  29
   1  -8  35 10850.5 954.816  36
   1  -8  35 10593.9 870.761  31
  -1  -8 -35 10527.4 1066.11  32
   1  -8  36 2217.30 415.221  17
   1  -8  36 2548.60 451.732  36
   1  -8  36 2292.12 385.205  31
  -1  -8 -36 1478.22 408.161  11
  -1  -8 -36 2366.84 492.291  32
  -1  -8 -36 1828.70 441.301  29
   1  -8  37 984.707 304.111  36
  -1  -8 -37 1127.87 341.034  29
  -1  -8 -37 810.363 281.925  11
   1  -8  37 823.178 225.058  31
   1  -8  37 1650.25 341.130  17
  -1  -8 -37 1488.61 388.361  32
  -1  -8 -38 13246.0 1069.05  32
  -1  -8 -38 11187.4 937.992  29
  -1  -8 -38 11222.2 951.019  11
   1  -8  38 11925.6 698.436  28
   1  -8  38 13355.8 868.272  17
   1  -8  38 13295.0 938.733  36
  -1  -8 -39 8878.57 811.742  32
   1  -8  39 8242.83 621.867  17
  -1  -8 -39 7506.42 743.381  11
   1  -8  39 8894.52 731.963  36
   1  -8  39 7019.00 482.286  28
  -1  -8 -39 7967.54 744.203  29
  -1  -8 -40 844.556 255.146  32
  -1  -8 -40 925.165 246.669   9
   1  -8  40 1082.91 257.755  36
   1  -8  40 893.958 187.186  17
  -1  -8 -41 359.349 158.569  32
  -1  -8 -41 244.878 142.016   9
   1  -8  41 720.002 196.786  36
  -1  -8 -42 3992.40 406.980   9
  -1  -8 -42 4151.29 441.844  32
  -1  -7  46 3116.40 330.044  36
   1  -7 -45 2807.07 369.920  32
   1  -7 -45 2417.33 341.344  11
  -1  -7  45 3240.27 338.719  17
   1  -7 -45 3209.00 400.515  29
  -1  -7  45 3081.67 371.027  36
  -1  -7  44 7679.19 587.583  17
   1  -7 -44 6912.76 648.090  29
  -1  -7  44 7652.07 621.179  36
   1  -7 -44 5478.98 552.520  11
   1  -7 -44 7383.48 669.022  32
   1  -7 -43 2962.31 466.043  29
  -1  -7  43 2613.11 397.396  36
  -1  -7  43 2376.06 363.321  17
   1  -7 -43 2412.27 400.708  11
   1  -7 -43 3063.36 468.186  32
  -1  -7  42 3163.61 448.692  17
   1  -7 -42 3010.69 508.588  32
   1  -7 -42 2579.33 435.391  11
  -1  -7  42 3654.85 500.667  36
   1  -7 -42 2828.00 471.141  29
  -1  -7  41 3364.34 490.053  36
  -1  -7  41 3111.66 472.572  17
   1  -7 -41 3162.70 511.598  11
   1  -7 -41 3213.83 550.847  32
   1  -7 -41 3504.82 574.060  29
  -1  -7  40 8864.88 843.551  17
   1  -7 -40 8720.55 960.309  32
   1  -7 -40 7170.21 816.289  11
   1  -7 -40 8308.24 883.910  29
  -1  -7  40 8661.43 810.809  36
   1  -7 -39 8592.24 978.201  32
  -1  -7  39 8638.59 712.051  31
   1  -7 -39 8398.95 931.254  29
  -1  -7  39 8085.62 811.855  36
  -1  -7  39 8584.99 882.269  17
  -1  -7  39 8024.13 631.393  28
   1  -7 -39 8224.82 900.880  11
  -1  -7  38 5245.55 686.787  36
  -1  -7  38 5353.03 615.032  31
  -1  -7  38 5110.39 704.417  17
   1  -7 -38 5678.29 816.809  32
  -1  -7  38 4527.77 494.830  28
   1  -7 -38 4900.56 732.247  11
   1  -7 -38 5072.93 766.961  29
   1  -7 -37 2479.74 574.205  11
  -1  -7  37 2612.91 456.536  31
  -1  -7  37 2718.49 551.704  17
  -1  -7  37 2733.12 499.208  36
   1  -7 -37 2829.62 597.132  32
  -1  -7  37 2001.45 340.133  28
   1  -7 -37 1813.68 439.274  29
  -1  -7  36 16557.8 1355.33  17
   1  -7 -36 15113.7 1367.25  11
  -1  -7  36 13899.8 936.898  28
   1  -7 -36 17891.7 1533.49  32
  -1  -7  36 16987.4 1215.96  31
   1  -7 -36 15220.0 1386.87  29
  -1  -7  36 16117.1 1238.41  36
  -1  -7  35 20468.9 1394.10  31
  -1  -7  35 20901.7 1570.88  17
   1  -7 -35 17961.4 1518.21  29
   1  -7 -35 18719.4 1582.46  32
  -1  -7  35 18676.2 1365.29  36
   1  -7 -35 20847.0 1626.95  11
  -1  -7  34 8657.81 967.430  36
  -1  -7  34 5586.61 740.961  31
   1  -7 -34 9763.21 1181.62  32
  -1  -7  34 9084.13 1071.57  17
   1  -7 -34 8570.51 1086.43  29
   1  -7 -34 7694.20 1031.72  11
  -1  -7  33 3261.33 671.828  17
  -1  -7  33 4084.10 703.490  36
  -1  -7  33 3463.74 628.678  31
   1  -7 -33 3649.10 757.876  29
   1  -7 -33 2978.25 672.145  11
   1  -7 -33 3564.40 773.705  32
   1  -7 -32 17601.0 1364.45  27
  -1  -7  32 16797.7 1373.19  31
  -1  -7  32 16621.9 1365.78  36
   1  -7 -32 17568.2 1598.88  11
   1  -7 -32 16157.4 1527.45  29
   1  -7 -32 16559.8 1597.21  32
  -1  -7  32 15586.6 1461.31  17
  -1  -7  31 30187.2 1839.59  36
   1  -7 -31 32521.2 1921.86  27
   1  -7 -31 31700.0 2239.97  32
   1  -7 -31 29601.3 2123.54  29
  -1  -7  31 30727.1 1886.62  31
   1  -7 -31 29700.0 2098.23  11
  -1  -7  31 32366.0 1830.66  14
  -1  -7  31 27804.4 1971.03  17
  -1  -7  30 1306.06 437.331  31
   1  -7 -30 2029.74 573.836  11
   1  -7 -30 2483.21 569.333  27
   1  -7 -30 1818.20 616.208  32
  -1  -7  30 1950.33 514.955  36
   1  -7 -30 1431.82 526.951  29
  -1  -7  30 1791.65 433.169  14
   1  -7 -29 10885.2 1294.62  11
   1  -7 -29 10865.9 1321.89  29
   1  -7 -29 10909.3 1175.53  27
  -1  -7  29 11725.7 1216.84  31
  -1  -7  29 10939.0 1138.25  36
  -1  -7  29 12680.9 1205.28  14
   1  -7 -29 11468.5 1381.50  32
   1  -7 -28 19571.8 1788.28  32
  -1  -7  28 18445.5 1523.61  31
  -1  -7  28 20317.4 1564.25  14
   1  -7 -28 19321.8 1622.78  27
  -1  -7  28 16677.7 1399.99  36
   1  -7 -28 19860.6 1759.33  29
   1  -7 -28 16776.3 1650.80  11
   1  -7 -27 20894.9 1873.60  32
  -1  -7  27 24675.7 1743.25  14
   1  -7 -27 22226.7 1731.57  27
  -1  -7  27 20390.8 1532.80  36
  -1  -7  27 21497.7 1687.28  31
   1  -7 -27 20522.2 1803.62  11
   1  -7 -27 21245.0 1830.88  29
   1  -7 -26 5941.89 971.266  11
   1  -7 -26 4929.46 960.937  32
  -1  -7  26 5311.84 863.454  31
   1  -7 -26 5646.04 995.712  29
  -1  -7  26 5869.59 855.781  14
  -1  -7  26 6117.70 845.859  36
   1  -7 -26 5874.20 942.841  27
   1  -7 -25 4561.87 870.200  29
  -1  -7  25 3924.62 715.616  31
   1  -7 -25 3404.99 737.602  27
   1  -7 -25 4176.32 836.016  11
   1  -7 -25 3383.25 779.371  32
  -1  -7  25 4685.31 781.205  14
  -1  -7  25 4278.85 678.323  25
  -1  -7  24 23951.1 1598.44  25
   1  -7 -24 23828.0 1960.53  11
  -1  -7  24 25198.1 1803.87  14
   1  -7 -24 25578.7 1931.38  27
   1  -7 -24 24735.7 1988.04  32
   1  -7 -24 24142.3 2001.20  29
  -1  -7  24 22631.3 1754.73  31
   1  -7 -23 45281.1 2707.71  29
  -1  -7  23 42089.8 2093.33  25
  -1  -7  23 46113.6 2489.98  31
   1  -7 -23 46559.8 2624.58  27
  -1  -7  23 46656.8 2462.21  14
   1  -7 -23 41055.7 2522.65  11
   1  -7 -23 46810.3 2744.30  32
   1  -7 -22 14339.1 1465.37  11
  -1  -7  22 13499.7 1353.28  31
   1  -7 -22 11461.1 1347.73  29
  -1  -7  22 12582.7 1296.15  14
   1  -7 -22 12269.7 1406.17  32
   1  -7 -22 13354.1 1412.88  27
  -1  -7  22 12028.9 1111.27  25
   1  -7 -21 8825.10 1207.25  32
   1  -7 -21 8790.24 1153.31  27
  -1  -7  21 10081.6 1206.62  14
   1  -7 -21 8168.38 1121.10  11
  -1  -7  21 8635.41 1094.25  31
  -1  -7  21 7702.81 891.452  25
   1  -7 -21 9426.81 1260.92  29
   1  -7 -20 41574.3 2485.73  29
   1  -7 -20 41165.1 2478.23  32
   1  -7 -20 44029.5 2572.27  27
  -1  -7  20 42133.9 2345.84  14
  -1  -7  20 39221.4 1967.41  25
   1  -7 -20 39355.1 2377.52  11
  -1  -7  20 42682.3 2388.57  31
   1  -7 -19 19409.0 1708.56  29
   1  -7 -19 22067.4 1727.74  11
   1  -7 -19 21727.7 1819.14  27
  -1  -7  19 18830.6 1364.82  25
  -1  -7  19 21421.5 1667.40  14
  -1  -7  19 20819.2 1658.97  31
   1  -7 -19 22528.8 1820.82  32
  -1  -7  18 15423.0 1224.19  25
   1  -7 -18 16488.9 1523.25  29
  -1  -7  18 15334.0 1431.47  14
   1  -7 -18 16561.9 1468.14  11
   1  -7 -18 15855.2 1509.84  32
  -1  -7  18 16386.5 1471.61  31
   1  -7 -18 15899.0 1544.62  27
   1  -7 -17 3245.39 692.890  29
  -1  -7  17 3020.29 553.678  25
   1  -7 -17 3928.05 769.151  27
  -1  -7  17 3238.28 644.832  14
  -1  -7  17 4637.47 793.636  31
   1  -7 -17 3613.15 704.863  32
  -1  -7  17 3118.33 541.744   6
   1  -7 -17 3456.83 688.242  11
  -1  -7  16 32156.2 1659.98   6
  -1  -7  16 33451.8 1765.07  25
   1  -7 -16 39843.3 2294.35  29
   1  -7 -16 34669.6 2034.44  11
   1  -7 -16 36390.9 2230.34  32
  -1  -7  16 38033.5 2193.43  14
   1  -7 -16 40272.8 2401.80  27
  -1  -7  16 33117.5 2070.45  31
   1  -7 -15 40788.4 2179.92  11
   1  -7 -15 47802.3 2640.99  27
  -1  -7  15 39574.5 1815.08   6
  -1  -7  15 45634.6 2420.60  31
   1  -7 -15 45644.8 2434.72  29
   1  -7 -15 48567.9 2533.18  32
  -1  -7  15 46332.8 2432.00  14
  -1  -7  15 41541.1 1964.26  25
  -1  -7  14 48195.8 2088.81  25
   1  -7 -14 51223.1 2564.63  32
  -1  -7  14 47336.0 2431.40  14
   1  -7 -14 46645.8 2282.51  11
  -1  -7  14 51223.9 2539.11  31
   1  -7 -14 49863.6 2486.52  29
  -1  -7  14 43066.9 1884.70   6
   1  -7 -14 53778.0 2759.53  27
   1  -7 -13 4228.43 741.066  32
  -1  -7  13 5068.44 816.954  31
  -1  -7  13 4411.49 656.744  25
   1  -7 -13 4182.98 718.456  11
  -1  -7  13 3688.42 582.310   6
   1  -7 -13 4866.40 838.893  27
  -1  -7  13 4325.97 768.742  14
   1  -7 -13 4291.82 734.393  29
   1  -7 -12 23653.5 1459.32  25
  -1  -7  12 23872.5 1716.89  31
   1  -7 -12 28093.3 1959.49  27
   1  -7 -12 22141.1 1515.80  11
   1  -7 -12 24969.8 1670.73  29
  -1  -7  12 23583.4 1441.08  25
  -1  -7  12 20729.1 1308.83   6
  -1  -7  12 25037.2 1734.22  14
   1  -7 -12 23352.4 1685.27  32
  -1  -7  11 9925.66 919.335   6
   1  -7 -11 11594.0 1172.21  32
  -1  -7  11 12907.5 1233.96  31
   1  -7 -11 12807.7 1330.65  27
   1  -7 -11 10845.4 1052.63  11
   1  -7 -11 13278.1 1079.99  25
  -1  -7  11 11906.9 1201.58  14
   1  -7 -11 12955.7 1199.91  29
  -1  -7  11 11012.6 998.457  25
   1  -7 -10 44069.2 1951.22  25
  -1  -7  10 38877.1 1761.31   6
   1  -7 -10 39371.4 1973.08  11
  -1  -7  10 45298.8 2319.10  31
  -1  -7  10 42050.3 2235.40  14
   1  -7 -10 47195.6 2564.05  27
   1  -7 -10 43275.5 2121.81  29
  -1  -7  10 43448.1 1942.10  25
   1  -7  -9 1935.39 469.192  25
  -1  -7   9 2092.57 505.842   6
  -1  -7   9 2396.65 591.231  31
  -1  -7   9 2849.00 642.425  25
  -1  -7   9 2031.25 581.946  14
   1  -7  -9 1619.78 500.461  27
   1  -7  -9 1783.47 335.751  23
   1  -7  -8 4627.70 516.257  23
  -1  -7   8 4653.60 710.359  31
   1  -7  -8 4977.55 664.096  25
  -1  -7   8 5571.15 690.231  25
  -1  -7   8 4529.05 735.225  14
  -1  -7   8 4974.78 649.315   6
   1  -7  -8 5608.82 878.130  27
  -1  -7   7 8144.41 983.858  14
   1  -7  -7 10209.4 950.326  25
  -1  -7   7 8865.09 929.121  25
  -1  -7   7 9205.49 1027.69  31
   1  -7  -7 8372.26 701.940  23
   1  -7  -7 10566.3 1190.34  27
  -1  -7   7 10279.8 936.346   6
   1  -7  -6 37904.7 1765.93  25
   1  -7  -6 37499.5 1475.28  23
  -1  -7   6 31714.1 1897.95  14
  -1  -7   6 36150.0 1746.77  25
   1  -7  -6 38054.3 2215.96  27
  -1  -7   6 33558.0 1641.06   6
   1  -7  -5 504.713 258.129  25
  -1  -7   5 1573.74 510.542  14
  -1  -7   5 1378.19 506.499   6
   1  -7  -5 220.869 133.911  23
  -1  -7   4 838.992 286.673   6
  -1  -7   4 839.229 299.799  25
   1  -7  -4 924.565 264.431  23
  -1  -7   4 798.681 356.084  14
   1  -7  -4 1123.63 329.342  25
  -1  -7   3 6623.82 758.408   6
  -1  -7   3 5953.94 737.749  25
   1  -7  -3 6498.23 653.332  23
   1  -7  -2 44056.7 1892.80  25
  -1  -7   2 39177.5 1794.65   6
  -1  -7   2 42536.3 1875.36  25
  -1  -7   1 12881.9 1057.21   6
   1  -7  -1 11352.6 971.098  25
  -1  -7   1 13371.9 1066.03  25
  -1  -7   0 4186.89 624.569   6
   1  -7   0 4294.14 602.062  25
  -1  -7   0 4058.80 610.408  25
  -1  -7  -1 5022.64 733.266   6
  -1  -7  -1 3982.77 654.106  25
  -1  -7  -2 62373.2 2289.08  25
  -1  -7  -2 57253.4 2212.15   6
   1  -7   2 58788.2 2195.09  25
  -1  -7  -3 15815.4 1227.31  25
  -1  -7  -3 13323.2 1094.26   6
  -1  -7  -3 14934.6 1147.55   1
   1  -7   3 11293.9 1005.44  25
  -1  -7  -4 4016.04 630.819  25
   1  -7   4 3311.43 547.847  25
  -1  -7  -4 3294.63 575.741   6
  -1  -7  -4 3618.16 547.708   1
  -1  -7  -5 7256.11 815.332   1
  -1  -7  -5 5646.02 769.226   6
   1  -7   5 7224.96 841.110  25
  -1  -7  -5 5635.93 874.048  27
  -1  -7  -5 6008.02 779.865  25
  -1  -7  -6 35888.9 1767.54  25
   1  -7   6 36725.9 1813.78  25
  -1  -7  -6 36066.1 1931.72  29
  -1  -7  -6 35759.6 1729.04   1
  -1  -7  -6 40054.0 2284.79  27
  -1  -7  -6 36583.0 1826.89   6
  -1  -7  -7 25093.9 1460.06   1
  -1  -7  -7 23619.5 1448.89  25
  -1  -7  -7 27139.8 1909.04  27
   1  -7   7 23629.2 1434.22  25
  -1  -7  -7 24947.7 1627.95  29
  -1  -7  -8 13179.3 1092.61  25
   1  -7   8 12026.1 1043.39  25
  -1  -7  -8 12532.9 1178.59  11
  -1  -7  -8 12595.5 1192.58  29
  -1  -7  -8 15162.0 1447.31  27
  -1  -7  -8 13050.8 1065.16   1
  -1  -7  -9 5385.45 882.519  11
   1  -7   9 7257.24 871.789  25
  -1  -7  -9 6342.65 978.347  27
  -1  -7  -9 5884.12 758.229  25
  -1  -7  -9 6206.02 877.249  29
  -1  -7  -9 6210.22 774.989   1
  -1  -7 -10 48480.6 2580.58  27
  -1  -7 -10 45402.1 2275.67  29
  -1  -7 -10 45649.1 2065.00  25
  -1  -7 -10 43392.3 1981.09   1
  -1  -7 -10 44445.9 2228.02  32
   1  -7  10 43712.7 1986.17  25
  -1  -7 -10 42365.1 2210.96  11
   1  -7  11 24400.7 1483.89  25
  -1  -7 -11 25722.6 1757.47  11
  -1  -7 -11 24889.8 1710.79  32
  -1  -7 -11 26211.4 1764.66  29
  -1  -7 -11 27484.0 1968.63  27
  -1  -7 -11 24439.5 1511.73   1
  -1  -7 -12 30255.6 1933.10  32
  -1  -7 -12 30968.1 1958.38  11
  -1  -7 -12 30166.1 1909.98  29
  -1  -7 -12 33061.2 2170.72  27
   1  -7  12 26941.3 1769.50  14
   1  -7  12 30508.2 1679.57  25
  -1  -7 -12 29338.5 1677.49   1
  -1  -7 -13 6925.53 927.116  32
   1  -7  13 5914.20 815.437  14
  -1  -7 -13 5257.84 737.251   1
  -1  -7 -13 7628.23 1044.92  27
  -1  -7 -13 7014.35 930.504  29
   1  -7  13 6504.41 815.951  25
  -1  -7 -13 6833.01 985.132  11
  -1  -7 -14 35750.6 2170.08  11
  -1  -7 -14 37059.4 2221.72  29
  -1  -7 -14 40338.8 2412.16  27
  -1  -7 -14 36974.6 2206.00  32
   1  -7  14 34522.3 1822.99  25
  -1  -7 -14 35416.9 1894.41   1
   1  -7  14 34722.3 2021.57  14
  -1  -7 -15 46635.7 2586.31  27
   1  -7  15 42381.4 2241.88  14
  -1  -7 -15 43876.5 2150.08   1
  -1  -7 -15 45032.8 2481.21  32
  -1  -7 -15 46963.9 2514.23  11
  -1  -7 -15 45193.5 2457.33  29
   1  -7  15 42824.7 2042.96  25
  -1  -7 -16 36753.2 1981.50   1
  -1  -7 -16 37934.3 2310.02  11
  -1  -7 -16 39901.5 2399.24  27
  -1  -7 -16 37156.2 2295.18  32
   1  -7  16 35851.1 1887.85  25
   1  -7  16 37694.5 2113.77  14
  -1  -7 -16 34683.7 2186.48  29
   1  -7  17 1465.20 411.901  25
  -1  -7 -17 1985.79 502.202   1
  -1  -7 -17 1868.43 576.754  32
  -1  -7 -17 1995.22 551.827  29
  -1  -7 -17 2298.06 644.808  11
   1  -7  17 1875.37 501.711  14
  -1  -7 -17 2030.06 566.404  27
  -1  -7 -18 36163.6 2281.64  27
  -1  -7 -18 33100.1 2184.98  29
   1  -7  18 31124.1 1914.34  14
  -1  -7 -18 32722.9 2198.22  11
  -1  -7 -18 32317.3 1903.05   1
   1  -7  18 31087.5 1794.86  25
  -1  -7 -18 35008.2 2274.80  32
  -1  -7 -19 18938.6 1686.15  29
  -1  -7 -19 20409.0 1728.60  27
  -1  -7 -19 18184.9 1439.10   1
   1  -7  19 18470.8 1418.65  25
   1  -7  19 17878.9 1454.13  14
  -1  -7 -19 19577.0 1733.41  32
  -1  -7 -19 17121.6 1619.63  11
  -1  -7 -20 47933.6 2647.95  27
  -1  -7 -20 44477.2 2659.81  29
  -1  -7 -20 46290.8 2658.81  32
   1  -7  20 46903.8 2357.76  14
   1  -7  20 44416.7 2214.56  25
  -1  -7 -20 46893.9 2333.89   1
  -1  -7 -20 46199.5 2728.04  11
  -1  -7 -21 11760.3 1392.67  11
   1  -7  21 10109.5 1076.11  25
  -1  -7 -21 10833.5 1321.28  32
   1  -7  21 10494.3 1133.80  14
  -1  -7 -21 10384.0 1283.67  29
  -1  -7 -21 11548.3 1309.97  27
   1  -7  22 5442.32 885.570  31
  -1  -7 -22 6330.98 1049.50  11
  -1  -7 -22 6819.08 1052.88  29
  -1  -7 -22 5774.86 974.590  32
  -1  -7 -22 5075.91 876.614  27
   1  -7  22 5311.70 781.374  25
   1  -7  22 5646.66 844.343  14
   1  -7  23 30514.9 1888.17  25
  -1  -7 -23 28417.6 2104.85  29
  -1  -7 -23 30913.3 2096.09  27
   1  -7  23 30694.7 2051.57  31
  -1  -7 -23 29343.9 2166.42  32
   1  -7  23 30436.2 1867.23  14
  -1  -7 -23 30574.9 2245.81  11
  -1  -7 -24 37978.9 2440.11  29
  -1  -7 -24 39077.2 2520.69  32
  -1  -7 -24 41139.4 2378.32  27
   1  -7  24 40486.2 2117.27  14
   1  -7  24 40651.8 2195.23  25
   1  -7  24 40307.7 2348.74  31
  -1  -7 -24 39265.9 2558.13  11
   1  -7  25 372.238 289.063  31
  -1  -7 -25 615.629 465.997  11
  -1  -7 -25 387.182 328.564  32
  -1  -7 -25 973.319 441.153  29
  -1  -7 -25 414.441 350.191  27
  -1  -7 -26 8938.49 1239.46  11
   1  -7  26 8756.23 1094.74  31
  -1  -7 -26 9432.03 1137.00  27
  -1  -7 -26 10038.5 1265.28  32
  -1  -7 -26 7748.22 1097.70  29
  -1  -7 -27 24051.8 1748.03  27
   1  -7  27 22237.8 1727.57  31
  -1  -7 -27 22949.8 1957.80  11
  -1  -7 -27 21664.7 1891.70  32
  -1  -7 -27 22862.0 1904.02  29
  -1  -7 -28 45798.9 2690.95  32
  -1  -7 -28 45620.5 2649.13  29
   1  -7  28 47368.3 2494.99  31
  -1  -7 -28 47014.0 2399.18  27
  -1  -7 -28 46265.2 2777.04  11
  -1  -7 -29 1764.72 489.730  27
  -1  -7 -29 3045.48 743.929  32
   1  -7  29 1435.97 461.326  31
  -1  -7 -29 2370.57 639.718  29
  -1  -7 -29 1977.20 620.972  11
   1  -7  30 2053.39 539.331  31
  -1  -7 -30 2377.94 522.631  27
  -1  -7 -30 1661.13 578.572  29
  -1  -7 -30 2528.05 675.835  11
  -1  -7 -30 1566.04 483.052  32
  -1  -7 -31 23035.3 1527.59  27
  -1  -7 -31 23531.9 1844.36  29
  -1  -7 -31 23072.0 1906.69  11
  -1  -7 -31 24984.3 1970.77  32
   1  -7  31 23282.5 1629.06  31
  -1  -7 -32 34436.1 2274.05  32
  -1  -7 -32 30455.9 2097.12  29
  -1  -7 -32 32624.7 2204.80  11
   1  -7  32 31511.5 1843.72  31
   1  -7  32 29383.2 1921.77  17
   1  -7  33 9517.25 1049.65  36
  -1  -7 -33 9068.89 1109.43  29
   1  -7  33 8391.27 1000.02  17
  -1  -7 -33 9313.04 1172.06  32
  -1  -7 -33 9576.32 1202.46  11
   1  -7  33 7126.14 847.341  31
  -1  -7 -34 1520.73 432.978  29
   1  -7  34 814.342 260.397  31
  -1  -7 -34 1187.16 444.256  32
   1  -7  34 1144.72 337.868  17
  -1  -7 -34 1695.73 491.361  11
   1  -7  34 1558.57 477.219  36
  -1  -7 -35 7198.78 962.622  29
   1  -7  35 7653.68 794.805  31
   1  -7  35 7723.18 919.202  17
  -1  -7 -35 8194.36 1053.64  11
  -1  -7 -35 7617.71 1005.27  32
   1  -7  35 8175.12 934.702  36
  -1  -7 -36 20713.8 1612.07  11
  -1  -7 -36 22246.4 1657.59  32
   1  -7  36 24184.3 1534.98  36
  -1  -7 -36 20633.5 1572.82  29
   1  -7  36 22906.0 1467.57  17
   1  -7  36 22362.5 1298.02  31
  -1  -7 -37 8326.31 976.560  29
  -1  -7 -37 7478.06 964.583  11
   1  -7  37 8216.06 882.552  17
  -1  -7 -37 9487.14 1092.91  32
   1  -7  37 8783.59 909.043  36
   1  -7  38 6.21903 120.188  17
  -1  -7 -38 213.441 279.349  11
   1  -7  38 337.122 220.810  36
  -1  -7 -38-59.0479 222.064  29
  -1  -7 -38 260.201 174.074  32
  -1  -7 -39 4738.93 695.885  32
  -1  -7 -39 4359.98 642.265  29
   1  -7  39 4629.83 565.209  17
   1  -7  39 5175.90 641.527  36
  -1  -7 -39 4923.87 717.875  11
  -1  -7 -40 19685.6 1348.65  32
  -1  -7 -40 17161.7 1212.07  29
   1  -7  40 18939.6 1050.42  17
  -1  -7 -40 19044.4 1317.54  11
   1  -7  40 20032.8 1217.11  36
  -1  -7 -41 3807.38 587.338  32
   1  -7  41 3517.80 433.317  28
   1  -7  41 3550.36 416.365  17
   1  -7  41 3705.20 504.856  36
  -1  -7 -41 3063.69 484.730  29
  -1  -7 -41 3966.77 572.410  11
  -1  -7 -42-60.9289 141.273  32
  -1  -7 -42-207.579 155.289  29
   1  -7  42 46.3839 82.7048  28
  -1  -7 -42 65.3843 186.802  11
   1  -7  42 139.259 108.961  36
   1  -7  42 121.674 93.0032  17
  -1  -7 -43 1502.78 309.283  32
  -1  -7 -43 2133.53 398.660  11
  -1  -7 -43 1722.22 318.880  29
   1  -7  43 2675.54 390.197  36
   1  -7  43 2062.20 284.365  28
   1  -7  44 16323.9 853.886  36
   1  -7  44 15281.4 700.387  28
  -1  -7 -44 14727.4 856.185  32
  -1  -7 -44 13798.5 883.287  11
   1  -7  45 5849.69 456.720  36
  -1  -7 -45 4393.21 461.582  11
  -1  -7 -45 5047.91 451.645   9
  -1  -6  48 2923.30 328.521  36
   1  -6 -48 2005.48 289.053  11
   1  -6 -47 1865.02 328.115  11
   1  -6 -47 2307.26 351.659  29
  -1  -6  47 2309.41 325.582  36
  -1  -6  47 2471.56 288.303  17
  -1  -6  46 21681.5 873.078  28
  -1  -6  46 23493.4 1107.83  36
  -1  -6  46 21836.8 983.906  17
   1  -6 -46 20697.7 1136.74  11
   1  -6 -46 20420.4 1106.76  29
   1  -6 -46 21015.4 1062.12  32
   1  -6 -45 1593.33 353.412  29
  -1  -6  45 1860.64 287.678  28
  -1  -6  45 1670.52 333.044  36
  -1  -6  45 2121.24 356.399  17
   1  -6 -45 1490.73 347.236  11
   1  -6 -45 1473.47 329.255  32
  -1  -6  44 10325.3 704.448  28
  -1  -6  44 10731.8 846.801  36
  -1  -6  44 11244.6 845.176  17
   1  -6 -44 10293.4 907.803  32
   1  -6 -44 10274.3 914.064  29
   1  -6 -44 10010.6 901.782  11
   1  -6 -43 5167.38 672.064  11
   1  -6 -43 5255.48 693.047  29
   1  -6 -43 4364.09 620.533  32
  -1  -6  43 4444.78 497.340  28
  -1  -6  43 4975.82 595.460  17
  -1  -6  43 5068.86 628.296  36
  -1  -6  42 25183.1 1424.71  17
  -1  -6  42 23997.0 1196.57  28
   1  -6 -42 23645.0 1513.17  11
   1  -6 -42 24440.8 1565.91  32
  -1  -6  42 26517.9 1465.86  36
   1  -6 -42 23372.4 1514.58  29
   1  -6 -41 1701.48 432.311  11
  -1  -6  41 2166.85 476.929  17
  -1  -6  41 2055.22 419.243  36
   1  -6 -41 2030.98 516.936  32
   1  -6 -41 1749.96 459.348  29
  -1  -6  41 1822.66 353.680  28
   1  -6 -40 23450.2 1624.34  11
  -1  -6  40 24110.6 1290.78  28
  -1  -6  40 25699.5 1576.81  17
   1  -6 -40 26271.0 1734.21  29
   1  -6 -40 26246.5 1744.84  32
  -1  -6  40 26332.9 1558.16  36
  -1  -6  39 810.773 298.363  17
   1  -6 -39 614.899 346.837  11
  -1  -6  39 630.892 203.267  28
   1  -6 -39 1014.08 346.646  32
   1  -6 -39 455.728 379.281  29
  -1  -6  39 1308.04 388.040  36
  -1  -6  38 11345.4 1071.28  36
   1  -6 -38 11403.5 1185.50  29
  -1  -6  38 11125.1 930.341  28
   1  -6 -38 9642.43 1161.95  32
  -1  -6  38 13247.6 1201.14  17
   1  -6 -38 11567.8 1201.36  11
   1  -6 -37 3642.00 727.841  11
  -1  -6  37 3327.36 540.098  31
   1  -6 -37 4322.48 762.037  29
  -1  -6  37 3393.51 654.641  17
  -1  -6  37 3248.20 591.487  36
   1  -6 -37 4652.58 838.067  32
   1  -6 -36 29267.5 1996.13  11
   1  -6 -36 31593.7 2114.53  29
   1  -6 -36 33720.7 2247.59  32
  -1  -6  36 33238.5 2033.77  17
  -1  -6  36 31532.3 1841.51  36
  -1  -6  36 31979.6 1687.04  31
  -1  -6  35 1165.70 356.430  36
  -1  -6  35 1533.81 470.340  17
   1  -6 -35 1279.63 513.551  32
   1  -6 -35 1317.14 483.927  29
   1  -6 -35 1558.41 509.350  11
  -1  -6  35 1217.37 398.228  31
  -1  -6  34 6699.04 878.878  36
   1  -6 -34 7442.70 1053.77  29
  -1  -6  34 6567.44 837.737  31
  -1  -6  34 6957.58 978.707  17
   1  -6 -34 7303.77 1044.02  11
   1  -6 -34 7753.90 1130.85  32
  -1  -6  33 1781.93 455.912  36
  -1  -6  33 1727.09 479.681  31
   1  -6 -33 2665.55 670.246  29
   1  -6 -33 2803.17 773.172  32
  -1  -6  33 2297.19 597.865  17
   1  -6 -33 2405.74 651.783  11
  -1  -6  32 23975.2 1640.08  31
  -1  -6  32 22768.0 1782.34  17
   1  -6 -32 26454.9 2012.29  11
   1  -6 -32 23304.7 1913.79  29
   1  -6 -32 27489.0 2109.66  32
  -1  -6  32 24324.7 1692.99  36
  -1  -6  31 3775.46 741.002  17
   1  -6 -31 3599.75 769.814  11
   1  -6 -31 3279.57 751.574  32
  -1  -6  31 2929.85 624.594  31
  -1  -6  31 3672.48 663.421  36
   1  -6 -31 4083.30 793.944  29
   1  -6 -30 3560.25 795.722  32
   1  -6 -30 3445.68 774.257  29
   1  -6 -30 2961.99 584.772  27
   1  -6 -30 4616.86 870.547  11
  -1  -6  30 3688.19 670.483  36
  -1  -6  30 3433.71 645.991  31
  -1  -6  29 9273.97 1019.87  14
   1  -6 -29 8622.41 1166.82  11
  -1  -6  29 9360.63 1056.60  36
   1  -6 -29 9306.26 1201.82  29
   1  -6 -29 7847.80 992.187  27
  -1  -6  29 9633.82 1085.35  31
  -1  -6  29 8683.85 975.330  25
   1  -6 -29 9694.28 1271.06  32
   1  -6 -28 20781.8 1626.92  27
  -1  -6  28 23002.5 1616.24  14
  -1  -6  28 20907.8 1574.05  36
  -1  -6  28 20860.5 1484.74  25
   1  -6 -28 20271.2 1788.73  11
   1  -6 -28 19145.6 1747.24  29
   1  -6 -28 20289.7 1808.45  32
  -1  -6  28 19687.4 1561.68  31
  -1  -6  27 19269.6 1414.33  25
   1  -6 -27 19026.1 1540.36  27
   1  -6 -27 20867.4 1835.35  32
   1  -6 -27 16073.4 1538.48  29
  -1  -6  27 18192.8 1480.41  31
   1  -6 -27 19813.4 1756.59  11
  -1  -6  27 19661.5 1502.47  14
  -1  -6  26 6156.34 891.011  31
   1  -6 -26 5837.43 1009.01  11
   1  -6 -26 5660.86 889.004  27
   1  -6 -26 6348.94 970.803  29
   1  -6 -26 5527.93 928.143  32
  -1  -6  26 6829.30 886.064  14
  -1  -6  26 6283.92 810.024  25
   1  -6 -25 26224.0 2031.28  32
   1  -6 -25 24929.3 1931.53  11
  -1  -6  25 25385.9 1716.84  14
   1  -6 -25 27083.5 1865.24  27
   1  -6 -25 24039.4 1888.06  29
  -1  -6  25 22943.9 1509.97  25
  -1  -6  25 24567.1 1737.72  31
  -1  -6  24 19286.3 1496.81  14
   1  -6 -24 18635.6 1695.93  32
  -1  -6  24 17523.9 1317.64  25
   1  -6 -24 19638.5 1703.20  29
  -1  -6  24 17374.1 1452.89  31
   1  -6 -24 21203.4 1758.30  11
   1  -6 -24 18228.5 1544.24  27
  -1  -6  23 21179.9 1606.29  31
  -1  -6  23 21282.6 1556.61  14
   1  -6 -23 22320.2 1765.09  11
   1  -6 -23 21945.7 1802.89  32
  -1  -6  23 20221.1 1406.80  25
   1  -6 -23 20634.2 1721.80  29
  -1  -6  23 19890.4 1342.75   6
   1  -6 -23 22990.3 1722.81  27
   1  -6 -22 12127.6 1320.83  29
  -1  -6  22 9584.59 932.927   6
  -1  -6  22 11313.7 1172.93  31
   1  -6 -22 13856.8 1340.11  27
  -1  -6  22 11908.1 1061.63  25
  -1  -6  22 12813.4 1213.13  14
   1  -6 -22 10874.0 1221.28  11
   1  -6 -22 13046.1 1372.36  32
   1  -6 -21 27806.0 1900.14  27
   1  -6 -21 26724.5 1971.79  32
  -1  -6  21 27325.9 1751.29  14
  -1  -6  21 24113.3 1690.63  31
  -1  -6  21 24167.0 1451.18   6
   1  -6 -21 26629.1 1863.98  11
  -1  -6  21 24892.7 1509.18  25
   1  -6 -21 27447.9 1930.78  29
   1  -6 -20 11645.8 1268.15  32
   1  -6 -20 11205.5 1204.32  27
   1  -6 -20 12518.0 1304.43  29
  -1  -6  20 10253.2 941.707   6
  -1  -6  20 11838.9 1149.35  14
  -1  -6  20 11131.4 997.933  25
  -1  -6  20 10776.0 1138.18  31
   1  -6 -20 13745.7 1307.45  11
   1  -6 -19 23525.2 1725.21  29
   1  -6 -19 23384.7 1758.23  32
   1  -6 -19 24814.4 1772.28  27
  -1  -6  19 21666.9 1578.00  31
  -1  -6  19 21249.5 1355.93  25
  -1  -6  19 19311.4 1254.41   6
  -1  -6  19 24706.3 1655.73  14
   1  -6 -19 24138.0 1692.83  11
   1  -6 -18 5155.47 782.578  11
  -1  -6  18 4752.07 744.901  31
  -1  -6  18 3591.31 626.259  14
   1  -6 -18 4279.22 744.323  32
   1  -6 -18 4131.54 754.216  29
  -1  -6  18 2792.90 481.196   6
  -1  -6  18 4288.78 606.339  25
   1  -6 -18 3046.47 680.439  27
  -1  -6  17 10174.7 913.774  25
   1  -6 -17 11025.7 1143.43  29
  -1  -6  17 9883.43 871.258   6
   1  -6 -17 11390.3 1206.36  32
  -1  -6  17 10802.4 1069.18  14
  -1  -6  17 10860.4 1105.96  31
   1  -6 -17 12263.0 1235.92  27
  -1  -6  16 6644.65 729.536  25
  -1  -6  16 7894.02 926.200  31
  -1  -6  16 6673.53 704.068   6
   1  -6 -15 11236.2 954.644   1
   1  -6 -15 9875.80 727.111  23
  -1  -6  15 11128.1 929.556  25
  -1  -6  15 10124.1 861.819   6
   1  -6 -14 3905.08 560.563   1
  -1  -6  14 4305.50 588.075  25
   1  -6 -14 3582.34 428.362  23
  -1  -6  14 4095.77 542.319   6
  -1  -6  13 12071.8 934.357   6
   1  -6 -13 14539.9 1047.24  25
  -1  -6  13 14143.1 1045.17  25
   1  -6 -13 14061.5 861.447  23
   1  -6 -13 14992.5 1051.28   1
  -1  -6  12 38920.7 1695.71  25
   1  -6 -12 39213.4 1669.33   1
   1  -6 -12 41162.1 1757.20  25
   1  -6 -12 38629.0 1415.24  23
  -1  -6  12 34865.3 1568.59   6
  -1  -6  11 22619.3 1287.59  25
  -1  -6  11 21053.8 1209.23   6
   1  -6 -11 20839.7 1029.15  23
   1  -6 -11 22934.0 1286.28  25
   1  -6 -11 22857.0 1237.93   1
  -1  -6  10 5288.24 671.092  25
   1  -6 -10 4479.27 477.076  23
  -1  -6  10 4125.43 567.737   6
   1  -6 -10 4487.96 560.849   1
   1  -6 -10 5196.69 663.145  25
  -1  -6   9 9272.30 818.635  25
  -1  -6   9 7677.98 729.315   6
   1  -6  -9 9383.94 814.059  25
   1  -6  -9 9162.81 682.160  23
   1  -6  -9 8776.11 741.564   1
  -1  -6   8 31431.0 1448.04   6
   1  -6  -8 30934.1 1485.84  25
  -1  -6   8 34788.6 1562.40  25
   1  -6  -8 34099.8 1414.37   1
   1  -6  -8 33538.6 1305.48  23
   1  -6  -7 31934.4 1504.80  25
   1  -6  -7 25681.2 1204.39   1
   1  -6  -7 28564.8 1211.54  23
  -1  -6   7 30819.9 1486.85  25
  -1  -6   7 27253.9 1377.86   6
   1  -6  -6 65881.3 1864.72   1
  -1  -6   6 69118.8 2183.98  25
   1  -6  -6 65553.3 1825.88  23
   1  -6  -6 70048.1 2177.59  25
  -1  -6   5 11710.4 934.542   6
   1  -6  -5 11779.1 810.635   1
   1  -6  -5 9991.32 726.430  23
   1  -6  -5 11600.1 922.781  25
   1  -6  -4 29455.4 1246.28  23
   1  -6  -4 29356.7 1213.39   1
  -1  -6   4 28539.4 1378.33   6
  -1  -6   4 30230.9 1439.43  25
   1  -6  -4 31596.6 1465.32  25
  -1  -6   3 33538.3 1520.02   6
   1  -6  -3 41272.6 1748.79  25
  -1  -6   3 29080.9 1453.07  25
   1  -6  -3 42127.6 1460.15   1
  -1  -6   2 239750. 3991.85   6
   1  -6  -2 240969. 3351.59   1
  -1  -6   2 250303. 4074.20  25
   1  -6  -2 246753. 4042.38  25
   1  -6  -1 16622.7 880.127   1
  -1  -6   1 31054.0 1552.15   6
   1  -6  -1 17405.0 1097.13  25
   1  -6  -1 16674.0 1014.89   6
  -1  -6   1 29220.9 1629.39  25
   1  -6   0 12386.6 1011.71  25
  -1  -6   0 10529.6 885.390   6
  -1  -6   0 10051.3 903.672  25
  -1  -6  -1 62347.5 2051.39  25
  -1  -6  -1 63992.8 2111.97   6
   1  -6   1 63494.1 1891.96   6
   1  -6   2 182255. 3476.28  25
  -1  -6  -2 177456. 3540.84   6
  -1  -6  -2 187016. 3542.00  25
   1  -6   3 17716.4 1000.46   6
   1  -6   3 17785.7 1108.72  25
  -1  -6  -3 24902.1 1322.84  25
  -1  -6  -3 25893.4 1407.72   6
   1  -6   4 154.951 196.692   6
  -1  -6  -4 255.109 321.022  25
  -1  -6  -4 781.062 313.946   6
   1  -6   5 20239.5 1032.95   6
  -1  -6  -5 20112.3 1258.21   1
  -1  -6  -5 22122.7 1278.51  25
  -1  -6  -5 21680.8 1296.16   6
  -1  -6  -6 102066. 2663.24  25
   1  -6   6 102969. 2681.35  25
  -1  -6  -6 96961.0 2603.28   1
  -1  -6  -6 99084.6 2752.19   6
   1  -6   7 7813.73 750.060  25
  -1  -6  -7 10989.0 924.013  25
  -1  -6  -7 11603.6 992.387   6
  -1  -6  -7 10707.4 926.347   1
   1  -6   7 7685.35 661.201   6
  -1  -6  -8 3357.03 501.872   1
   1  -6   8 3391.66 492.969  25
  -1  -6  -8 3580.07 537.938  25
  -1  -6  -8 3362.32 536.665   6
   1  -6   8 2336.13 375.976   6
  -1  -6  -9 4902.46 644.593   1
   1  -6   9 4962.01 658.175  25
  -1  -6  -9 4229.01 605.001  25
  -1  -6 -10 44813.8 1839.53  25
  -1  -6 -10 43069.9 1849.40   1
   1  -6  10 44713.6 1817.88  25
   1  -6  11 6491.08 708.893  25
  -1  -6 -11 7167.57 759.396   1
  -1  -6 -11 7169.60 747.546  25
  -1  -6 -12 1953.85 428.969   1
   1  -6  12 1609.17 351.292  25
   1  -6  13 1416.22 381.407  25
  -1  -6 -13 1952.98 435.363   1
   1  -6  14 14097.2 1072.06  25
  -1  -6 -14 15163.9 1164.15   1
  -1  -6 -15 13303.8 1121.02   1
   1  -6  15 13504.0 1074.54  25
  -1  -6 -16 16841.9 1460.18  32
  -1  -6 -16 15043.5 1339.69  29
  -1  -6 -16 17113.4 1413.15  11
  -1  -6 -16 17555.6 1452.19  27
  -1  -6 -16 14774.8 1210.10   1
   1  -6  16 16264.3 1184.68  25
  -1  -6 -17 9917.52 1018.66   1
  -1  -6 -17 10536.2 1157.90  11
  -1  -6 -17 9698.44 1109.32  32
  -1  -6 -17 10571.8 1144.00  29
   1  -6  17 9828.45 946.660  25
  -1  -6 -17 11101.0 1177.86  27
   1  -6  18 34963.9 1795.84  25
  -1  -6 -18 36569.9 2225.81  32
  -1  -6 -18 33389.2 2084.84  29
  -1  -6 -18 36173.3 2126.64  11
  -1  -6 -18 38990.0 2193.09  27
  -1  -6 -18 33763.9 1884.60   1
   1  -6  18 34283.1 1817.91  14
   1  -6  19 10357.5 1005.09  25
  -1  -6 -19 11198.8 1231.19  11
  -1  -6 -19 10993.7 1199.14  29
  -1  -6 -19 11796.6 1266.19  32
  -1  -6 -19 10785.3 1161.21  27
   1  -6  19 11043.6 1043.44  14
  -1  -6 -19 11180.4 1104.64   1
  -1  -6 -20 17403.6 1525.57  29
   1  -6  20 15898.5 1242.36  14
  -1  -6 -20 16812.8 1451.74  27
  -1  -6 -20 15521.2 1336.26   1
  -1  -6 -20 15106.2 1456.96  32
  -1  -6 -20 15480.3 1455.39  11
   1  -6  20 14919.2 1225.52  25
  -1  -6 -21 9831.43 1199.89  32
  -1  -6 -21 9155.80 1142.35  29
   1  -6  21 10115.3 1020.92  25
  -1  -6 -21 8200.28 986.446   1
  -1  -6 -21 10525.6 1231.73  11
  -1  -6 -21 10074.0 1149.34  27
   1  -6  21 8965.67 932.739  14
  -1  -6 -22 43324.6 2329.85  27
   1  -6  22 40794.0 2074.65  25
  -1  -6 -22 43956.4 2523.89  11
  -1  -6 -22 42851.1 2504.89  32
  -1  -6 -22 38109.9 2325.56  29
  -1  -6 -23 8368.71 1102.75  29
  -1  -6 -23 9079.32 1068.09  27
  -1  -6 -23 9036.26 1181.43  32
  -1  -6 -23 10700.1 1284.57  11
   1  -6  23 9438.79 1024.41  25
  -1  -6 -24 1309.94 437.572  27
  -1  -6 -24 1637.04 496.201  32
  -1  -6 -24 1949.38 593.544  11
  -1  -6 -24 2846.66 677.639  29
   1  -6  24 2392.94 526.821  25
   1  -6  24 2252.91 552.334  31
  -1  -6 -25 10301.7 1254.60  29
  -1  -6 -25 13674.7 1478.23  11
  -1  -6 -25 12593.7 1226.07  27
   1  -6  25 11853.5 1230.12  31
   1  -6  25 11334.2 1150.24  25
  -1  -6 -25 11887.2 1373.24  32
  -1  -6 -26 34242.6 2265.18  29
  -1  -6 -26 34955.6 2031.14  27
   1  -6  26 33375.8 2040.57  31
   1  -6  26 32860.6 1982.34  25
  -1  -6 -26 33639.1 2310.49  32
  -1  -6 -26 32371.6 2256.68  11
  -1  -6 -27 11871.7 1332.79  29
  -1  -6 -27 11710.1 1349.67  32
  -1  -6 -27 10896.7 1131.41  27
   1  -6  27 11492.7 1196.90  31
  -1  -6 -27 10016.2 1275.58  11
   1  -6  27 10239.6 1111.99  25
   1  -6  28 6452.14 876.228  25
   1  -6  28 5863.08 877.917  31
  -1  -6 -28 6232.80 840.455  27
  -1  -6 -28 6106.15 972.119  29
  -1  -6 -28 5537.75 965.542  32
  -1  -6 -28 6838.54 1067.30  11
   1  -6  29 13545.4 1260.01  31
  -1  -6 -29 15335.6 1561.87  11
  -1  -6 -29 13707.5 1469.55  29
   1  -6  29 15382.3 1370.92  25
  -1  -6 -29 16143.0 1618.67  32
   1  -6  30 15840.9 1352.60  31
  -1  -6 -30 14658.4 1461.06  29
  -1  -6 -30 15413.7 1584.11  32
  -1  -6 -30 15666.5 1595.70  11
  -1  -6 -31 2366.09 613.974  29
  -1  -6 -31 2152.68 621.126  32
   1  -6  31 2106.17 520.272  31
  -1  -6 -31 2667.01 711.616  11
  -1  -6 -32 9976.11 1203.16  29
  -1  -6 -32 8478.98 1161.32  32
   1  -6  32 9008.85 979.456  31
   1  -6  32 8925.11 1068.31  17
  -1  -6 -32 9396.86 1190.62  11
   1  -6  33 6272.67 879.545  17
  -1  -6 -33 7027.50 1037.26  32
  -1  -6 -33 7234.81 1086.35  11
   1  -6  33 6233.36 793.996  31
  -1  -6 -33 6952.24 1009.14  29
  -1  -6 -34 7190.10 1051.76  32
   1  -6  34 7106.93 832.150  31
  -1  -6 -34 6587.59 978.708  29
   1  -6  34 7701.22 961.644  36
  -1  -6 -34 6743.99 1046.25  11
   1  -6  34 7778.91 978.754  17
   1  -6  35 1619.99 494.795  17
   1  -6  35 1754.20 490.723  36
  -1  -6 -35 1630.94 500.019  29
  -1  -6 -35 1954.26 573.792  11
  -1  -6 -35 2758.25 652.125  32
  -1  -6 -36 10459.2 1175.53  29
  -1  -6 -36 10500.2 1218.02  32
   1  -6  36 10409.9 1054.10  17
  -1  -6 -36 9215.78 1159.98  11
   1  -6  36 9627.36 1041.00  36
  -1  -6 -37 22387.2 1723.88  32
  -1  -6 -37 23108.2 1772.31  11
   1  -6  37 22104.5 1479.18  17
   1  -6  37 20906.7 1487.16  36
  -1  -6 -37 19647.4 1549.55  29
   1  -6  38 1028.82 372.103  36
   1  -6  38 941.144 326.887  17
  -1  -6 -38 767.278 304.617  32
  -1  -6 -38 1241.79 435.997  11
  -1  -6 -38 673.593 283.357  29
   1  -6  39 1926.78 408.823  17
  -1  -6 -39 992.581 386.920  32
  -1  -6 -39 1600.45 454.110  29
  -1  -6 -39 1851.23 516.355  11
   1  -6  39 1664.82 424.925  36
   1  -6  40 2993.82 517.362  36
  -1  -6 -40 2281.67 484.412  29
  -1  -6 -40 2442.52 551.333  32
  -1  -6 -40 2588.71 538.605  11
   1  -6  40 3511.35 522.080  17
   1  -6  41 21567.7 1336.31  36
  -1  -6 -41 22002.0 1531.43  11
   1  -6  41 22236.7 1204.50  17
  -1  -6 -41 22625.4 1499.23  32
  -1  -6 -41 20237.7 1371.58  29
  -1  -6 -42 886.137 295.347  32
   1  -6  42 1110.15 261.882  17
   1  -6  42 666.029 237.858  36
  -1  -6 -42 1185.01 363.373  11
  -1  -6 -42 1160.55 331.680  29
   1  -6  43 2673.74 423.824  36
  -1  -6 -43 2153.37 398.405  32
   1  -6  43 2381.67 392.426  28
  -1  -6 -43 2017.54 434.489  11
  -1  -6 -43 1802.73 372.641  29
   1  -6  44 4680.29 526.379  36
  -1  -6 -44 4121.23 580.967  11
  -1  -6 -44 4200.83 537.520  32
  -1  -6 -44 3618.25 483.380  29
   1  -6  44 4096.30 484.142  28
  -1  -6 -45 5715.30 659.251  11
  -1  -6 -45 5636.90 532.087  29
   1  -6  45 6375.31 556.674  28
  -1  -6 -45 5836.25 568.966  32
   1  -6  45 6803.19 599.855  36
   1  -6  46 4849.70 464.150  36
  -1  -6 -46 3493.05 461.696  11
   1  -6  46 4627.64 444.554  28
   1  -6  47 1255.55 215.444  28
   1  -6  47 1275.45 211.333  36
  -1  -6 -47 940.093 236.693  11
  -1  -6 -48 1811.50 268.461  11
   1  -5 -50 1328.75 257.953  11
  -1  -5  49 1794.27 261.284  28
  -1  -5  49 2254.36 299.239  36
   1  -5 -49 1824.00 283.011  29
   1  -5 -49 2065.67 343.664  11
  -1  -5  48 1048.94 234.226  36
  -1  -5  48 1295.60 241.350  28
   1  -5 -48 1236.11 294.733  11
   1  -5 -48 1109.33 243.143  29
  -1  -5  48 1317.93 232.890  17
  -1  -5  47 1152.72 245.762  17
   1  -5 -47 857.471 226.722  29
  -1  -5  47 901.287 222.766  28
   1  -5 -47 669.292 204.362  32
   1  -5 -47 902.119 282.347  11
  -1  -5  47 1405.02 282.987  36
   1  -5 -46 637.972 286.921  11
  -1  -5  46 310.366 144.340  28
   1  -5 -46 590.004 211.139  32
  -1  -5  46 823.217 222.268  17
   1  -5 -46 277.031 188.373  29
  -1  -5  46 682.835 202.468  36
  -1  -5  45 907.839 235.841  17
   1  -5 -45 599.821 211.684  32
   1  -5 -45 876.387 292.306  11
  -1  -5  45 1052.80 266.255  28
   1  -5 -45 858.836 309.658  29
  -1  -5  45 1263.27 344.734  36
   1  -5 -44 1547.91 379.493  11
   1  -5 -44 764.716 291.675  32
  -1  -5  44 1650.07 380.410  36
  -1  -5  44 1785.10 381.141  17
  -1  -5  44 1716.41 354.287  28
   1  -5 -44 951.326 306.121  29
  -1  -5  43 1491.83 382.408  36
   1  -5 -43 1447.76 395.583  32
   1  -5 -43 1630.72 398.971  29
   1  -5 -43 1107.34 354.097  11
  -1  -5  43 1327.58 359.233  17
  -1  -5  43 1461.92 330.451  28
   1  -5 -42 6297.15 868.837  32
   1  -5 -42 5838.68 833.867  11
  -1  -5  42 6041.01 760.499  17
   1  -5 -42 7295.91 915.107  29
  -1  -5  42 5875.85 691.582  28
  -1  -5  42 6187.65 757.214  36
   1  -5 -41 4210.40 710.998  29
  -1  -5  41 4482.33 649.187  36
   1  -5 -41 3836.34 678.089  32
  -1  -5  41 4091.08 600.109  28
  -1  -5  41 4313.43 672.183  17
   1  -5 -41 4439.10 754.078  11
   1  -5 -40 14247.1 1358.85  29
  -1  -5  40 13984.7 1091.99  28
   1  -5 -40 15556.3 1415.03  11
  -1  -5  40 16316.8 1285.53  36
  -1  -5  40 14208.0 1242.50  17
   1  -5 -40 14095.1 1339.37  32
  -1  -5  39 3562.66 657.255  17
   1  -5 -39 2897.94 618.797  29
   1  -5 -39 3150.18 669.675  11
  -1  -5  39 2983.42 537.762  28
   1  -5 -39 3175.51 680.180  32
  -1  -5  39 2489.45 514.522  36
   1  -5 -38 1754.45 544.349  29
  -1  -5  38 1312.46 434.466  17
  -1  -5  38 1562.46 427.132  36
   1  -5 -38 1533.44 503.951  32
   1  -5 -38 1088.66 413.022  11
  -1  -5  37 7014.78 881.992  36
   1  -5 -37 7053.47 1000.97  11
   1  -5 -37 5885.95 969.808  32
  -1  -5  37 6312.46 874.343  17
   1  -5 -37 6307.67 940.050  29
   1  -5 -36 8668.64 1107.85  29
   1  -5 -36 9053.21 1174.50  32
  -1  -5  36 7851.90 998.436  17
  -1  -5  36 7153.81 899.512  36
   1  -5 -36 8879.11 1117.16  11
  -1  -5  35 1739.62 521.580  36
   1  -5 -35 629.593 331.830  11
  -1  -5  35 1308.76 351.116  31
   1  -5 -35 2103.24 571.267  29
   1  -5 -35 1615.75 524.045  32
  -1  -5  35 1286.89 405.885  17
  -1  -5  34 2333.48 588.542  17
   1  -5 -34 2058.95 575.339  11
   1  -5 -34 2459.73 646.982  32
  -1  -5  34 2234.99 521.380  36
   1  -5 -34 1815.54 515.956  29
  -1  -5  34 2221.16 479.805  31
   1  -5 -33 10766.6 1256.91  11
  -1  -5  33 9709.81 984.591  31
   1  -5 -33 11203.9 1285.25  29
   1  -5 -33 12014.5 1398.91  32
  -1  -5  33 10352.5 1172.84  17
  -1  -5  33 10348.9 1114.42  36
   1  -5 -32 18370.1 1664.17  11
  -1  -5  32 14692.3 1314.54  36
   1  -5 -32 16859.2 1639.16  32
  -1  -5  32 16446.9 1294.20  31
  -1  -5  32 18306.2 1380.17  25
   1  -5 -32 15902.4 1541.13  29
  -1  -5  32 15592.0 1445.55  17
   1  -5 -31 12427.0 1400.43  32
   1  -5 -31 11011.0 1295.40  11
  -1  -5  31 10933.4 1225.79  17
   1  -5 -31 10197.3 1216.42  29
  -1  -5  31 11445.0 1145.47  36
  -1  -5  31 10857.1 1063.51  31
  -1  -5  31 11126.9 1089.19  25
  -1  -5  30 1295.35 360.752  25
  -1  -5  30 1847.81 502.794  31
  -1  -5  30 2085.17 501.108  36
   1  -5 -30 2191.21 576.459  11
  -1  -5  30 1529.57 457.964  17
   1  -5 -30 2336.73 651.474  32
   1  -5 -30 2843.05 684.949  29
   1  -5 -29 12152.5 1342.29  11
  -1  -5  29 10260.2 1024.11  25
   1  -5 -29 12997.7 1410.92  32
   1  -5 -29 12596.6 1355.31  29
  -1  -5  29 12461.8 1158.22  31
  -1  -5  29 11544.7 1144.35  36
  -1  -5  28 19760.9 1412.84  25
  -1  -5  28 19539.7 1446.61  31
   1  -5 -28 18866.4 1713.92  32
   1  -5 -28 18953.5 1611.65  29
  -1  -5  28 18116.3 1346.76   6
   1  -5 -28 17529.0 1586.24  11
   1  -5 -27 11457.6 1272.01  29
  -1  -5  27 10604.1 1012.73  14
  -1  -5  27 9362.08 959.583   6
   1  -5 -27 11515.0 1327.32  32
  -1  -5  27 11096.3 1090.66  31
   1  -5 -27 10467.8 1214.64  11
  -1  -5  27 11290.2 1051.32  25
  -1  -5  26 9259.23 938.269  25
  -1  -5  26 9579.81 1010.17  31
   1  -5 -26 9706.38 1143.16  29
  -1  -5  26 8361.38 945.036  14
   1  -5 -26 9978.39 1236.73  32
  -1  -5  26 8312.29 899.120   6
   1  -5 -26 8872.34 1112.16  11
   1  -5 -26 10185.0 1039.71  27
   1  -5 -25 5056.65 737.608  27
   1  -5 -25 4323.76 797.800  32
  -1  -5  25 4570.82 660.734   6
   1  -5 -25 5209.05 827.188  11
  -1  -5  25 5491.57 749.046  14
  -1  -5  25 4100.74 609.220  25
   1  -5 -25 5347.94 857.527  29
  -1  -5  25 4536.98 683.360  31
   1  -5 -24 8151.38 1080.99  32
   1  -5 -24 9198.50 1077.64  11
  -1  -5  24 7958.80 862.039   6
  -1  -5  24 8179.73 857.093  25
  -1  -5  24 7810.06 906.618  31
  -1  -5  24 8319.13 897.498  14
   1  -5 -24 9409.23 1100.27  29
   1  -5 -24 7987.06 929.581  27
   1  -5 -23 8326.62 1026.52  11
   1  -5 -23 7911.29 931.597  27
  -1  -5  23 8211.52 839.674  25
   1  -5 -23 8820.46 1038.48  29
  -1  -5  23 8037.01 924.255  31
   1  -5 -23 6937.16 967.035  32
  -1  -5  23 6743.35 761.624   6
   1  -5 -22 1062.07 394.907  11
  -1  -5  22 1077.07 315.316   6
   1  -5 -22 1363.54 374.261  29
   1  -5 -22 1504.69 503.528  32
  -1  -5  22 1271.84 364.268  31
  -1  -5  22 1217.23 336.521  25
   1  -5 -21 6509.57 641.990  23
  -1  -5  21 6161.06 712.360   6
  -1  -5  21 7180.91 761.102  25
  -1  -5  20 8816.78 825.210  25
   1  -5 -20 8522.50 716.097  23
  -1  -5  20 8804.04 823.156   6
  -1  -5  19 9729.96 842.274  25
   1  -5 -19 10561.8 781.092  23
  -1  -5  19 8308.07 793.697   6
  -1  -5  18 1648.60 350.717  25
   1  -5 -18 1256.88 269.576  23
  -1  -5  18 1449.78 342.414   6
  -1  -5  17 17546.5 1099.14  25
   1  -5 -17 16321.6 932.228  23
  -1  -5  17 16806.9 1070.42   6
  -1  -5  16 5088.76 586.757   6
  -1  -5  16 5759.40 627.357  25
   1  -5 -16 6055.67 558.505  23
  -1  -5  15 5006.53 564.015   6
   1  -5 -15 5460.39 640.607   1
   1  -5 -15 5388.67 514.368  23
  -1  -5  15 5984.38 625.160  25
   1  -5 -14 1178.82 319.633   1
  -1  -5  14 1696.83 333.734  25
   1  -5 -14 1812.24 302.055  23
  -1  -5  14 1315.70 302.546   6
   1  -5 -13 2318.51 394.700   1
  -1  -5  13 2052.43 366.047  25
   1  -5 -13 1951.09 304.913  23
  -1  -5  13 1413.61 279.254   6
   1  -5 -13 2488.19 401.978  25
  -1  -5  12 12205.7 854.121   6
   1  -5 -12 12257.3 750.741  23
   1  -5 -12 12452.1 892.392  25
   1  -5 -12 11493.3 836.259   1
  -1  -5  12 12461.9 863.755  25
  -1  -5  11 11104.1 821.522  25
   1  -5 -11 12831.4 888.680  25
  -1  -5  11 10207.4 755.905   6
   1  -5 -11 11734.6 717.559  23
   1  -5 -11 11468.2 816.443   1
  -1  -5  10 6709.75 621.114   6
   1  -5 -10 6997.17 554.352  23
  -1  -5  10 7022.84 638.842  25
   1  -5 -10 7402.58 662.841  25
   1  -5 -10 6771.26 605.592   1
   1  -5  -9 3279.45 427.067   1
  -1  -5   9 3419.43 454.978   6
   1  -5  -9 3630.88 406.238  23
  -1  -5   9 3665.04 473.082  25
   1  -5  -9 3936.35 485.934  25
  -1  -5   8 20044.1 1042.33   6
   1  -5  -8 23069.1 994.163  23
  -1  -5   8 24042.9 1160.91  25
   1  -5  -8 23187.1 1063.07   1
   1  -5  -8 24716.3 1165.36  25
  -1  -5   7 17626.7 983.367   6
  -1  -5   7 19518.0 1051.29  25
   1  -5  -7 18754.2 931.139   1
   1  -5  -7 19181.6 1025.11  25
   1  -5  -7 19174.6 909.220  23
   1  -5  -6 15458.8 817.387  23
  -1  -5   6 14384.8 885.599   6
   1  -5  -6 14995.5 908.481  25
  -1  -5   6 15495.0 930.545  25
   1  -5  -6 14141.4 787.058   1
   1  -5  -5 6191.25 614.013  25
   1  -5  -5 5242.48 501.948  23
  -1  -5   5 5606.11 580.242   6
   1  -5  -5 5902.78 535.289   1
  -1  -5   5 5576.51 574.401  25
   1  -5  -4 56954.3 1737.55  25
   1  -5  -4 53895.3 1459.68   1
  -1  -5   4 55469.6 1704.97  25
  -1  -5   4 53034.8 1712.97   6
   1  -5  -3 13346.1 891.474  25
  -1  -5   3 13426.3 917.332  25
   1  -5  -3 12894.8 724.018   1
  -1  -5   3 14338.0 935.032   6
   1  -5  -3 13546.4 838.659   6
  -1  -5   2 44183.3 1544.65   6
   1  -5  -2 48110.0 1592.26  25
  -1  -5   2 45996.8 1564.24  25
   1  -5  -2 45750.4 1314.23   1
   1  -5  -2 44279.8 1450.02   6
  -1  -5   1 22089.5 1090.54  25
   1  -5  -1 18706.1 979.100  25
   1  -5  -1 18282.7 902.052   6
  -1  -5   1 21181.9 1089.02   6
  -1  -5   0 2737.92 460.767   6
   1  -5   0 2821.84 387.254   6
   1  -5   0 2833.45 412.201  25
  -1  -5   0 2403.29 444.432  25
   1  -5   1 19584.0 1079.52  25
  -1  -5  -1 17732.3 993.065  25
  -1  -5  -1 18627.6 1050.88   6
   1  -5   1 18884.1 921.298   6
  -1  -5  -2 64445.9 1849.64  25
   1  -5   2 60563.5 1598.25   6
   1  -5   2 63004.8 1825.17  25
  -1  -5  -2 64372.0 1915.57   6
   1  -5   3 8285.33 696.296  25
   1  -5   3 7431.38 559.559   6
  -1  -5  -3 8668.78 718.809   6
  -1  -5  -3 9401.53 774.657  25
   1  -5   4 13250.4 740.001   6
  -1  -5  -4 13275.1 900.480   6
   1  -5   4 13175.3 864.063  25
  -1  -5  -4 12890.1 841.508  25
   1  -5   5 7178.74 705.706  25
   1  -5   5 5619.55 517.049   6
  -1  -5  -5 5479.25 578.415  25
  -1  -5  -5 5285.63 365.133  23
  -1  -5  -5 5649.85 601.859   6
  -1  -5  -6 57752.8 1909.10   6
   1  -5   6 56982.8 1773.02  25
  -1  -5  -6 57589.6 1816.96  25
   1  -5   6 52784.8 1451.22   6
  -1  -5  -6 54161.7 1141.72  23
  -1  -5  -6 57297.3 1808.87   1
  -1  -5  -7 15257.8 977.847   1
   1  -5   7 14791.9 930.456  25
  -1  -5  -7 13430.8 561.368  23
  -1  -5  -7 15082.0 982.496   6
  -1  -5  -7 15019.3 936.810  25
   1  -5   7 12536.1 726.620   6
   1  -5   8 25508.9 1002.21   6
  -1  -5  -8 27459.2 1355.11   6
   1  -5   8 27757.1 1257.97  25
  -1  -5  -8 27016.2 1279.69   1
  -1  -5  -8 28244.5 1300.54  25
  -1  -5  -9 6171.34 664.292   6
   1  -5   9 5912.17 601.593  25
  -1  -5  -9 5347.01 580.952   1
  -1  -5  -9 5421.38 575.932  25
   1  -5   9 5251.83 467.222   6
  -1  -5 -10 6912.04 681.728   1
  -1  -5 -10 7001.25 678.598  25
   1  -5  10 6671.31 521.863   6
   1  -5  10 7061.07 666.119  25
  -1  -5 -11 12179.2 918.551   1
  -1  -5 -11 11842.3 875.221  25
   1  -5  11 10873.4 827.289  25
   1  -5  11 10135.1 642.411   6
   1  -5  12 417.705 198.066  25
  -1  -5 -12 331.213 140.306   1
   1  -5  12 484.580 162.304   6
  -1  -5 -13 4722.63 600.826   1
   1  -5  13 4832.32 581.664  25
   1  -5  13 4291.09 427.015   6
  -1  -5 -14 7654.51 775.487   1
   1  -5  14 7305.58 714.248  25
   1  -5  14 5646.97 495.961   6
   1  -5  15 7559.09 744.890  25
  -1  -5 -15 6499.97 742.583   1
  -1  -5 -16 15278.9 1152.60   1
   1  -5  16 15874.4 1081.23  25
   1  -5  17 10562.0 903.262  25
  -1  -5 -17 11039.9 994.123   1
   1  -5  18 6869.16 744.966  25
  -1  -5 -18 5779.72 736.806   1
   1  -5  19 14002.3 1080.66  25
  -1  -5 -19 13824.4 1168.50   1
  -1  -5 -20 6532.06 806.542   1
   1  -5  20 7275.44 797.203  25
   1  -5  21 3534.30 588.542  25
  -1  -5 -21 3892.26 675.807  29
  -1  -5 -21 3437.05 650.448  11
  -1  -5 -21 3262.35 659.389  32
  -1  -5 -21 2844.87 553.321   1
   1  -5  22 7933.13 880.157  25
  -1  -5 -22 8372.52 1042.25  11
  -1  -5 -22 7094.24 954.797  32
  -1  -5 -22 6949.09 932.611  29
  -1  -5 -23 10310.6 1033.20  27
  -1  -5 -23 9971.77 1144.36  11
  -1  -5 -23 9326.44 1066.95  29
  -1  -5 -23 10397.8 1200.37  32
   1  -5  23 8409.68 912.571  25
  -1  -5 -24 9619.57 1105.00  29
   1  -5  24 9930.81 1020.49  25
  -1  -5 -24 10853.9 1231.51  11
  -1  -5 -24 10584.0 1030.72  27
  -1  -5 -24 9838.62 1223.01  32
  -1  -5 -25 1389.03 446.093  29
  -1  -5 -25 1248.09 394.669  32
   1  -5  25 1681.23 449.969  25
  -1  -5 -25 2189.03 568.307  11
   1  -5  25 1476.82 428.627  31
   1  -5  26 14332.9 1269.02  25
  -1  -5 -26 13127.3 1399.35  32
  -1  -5 -26 12746.0 1300.80  29
   1  -5  26 13538.2 1198.03  31
  -1  -5 -26 13608.2 1398.99  11
  -1  -5 -27 44640.2 2545.97  11
   1  -5  27 44295.2 2161.63  31
  -1  -5 -27 48280.0 2677.62  32
   1  -5  27 43798.3 2251.25  25
  -1  -5 -27 44801.9 2457.03  29
   1  -5  28 16953.0 1419.33  25
   1  -5  28 15514.1 1275.28  31
  -1  -5 -28 15497.8 1460.76  29
  -1  -5 -28 15795.2 1533.65  11
  -1  -5 -28 14536.6 1512.77  32
  -1  -5 -29 16830.7 1600.70  11
   1  -5  29 17718.2 1373.58  31
  -1  -5 -29 13505.9 1381.74  29
  -1  -5 -29 16062.4 1608.38  32
   1  -5  29 15544.7 1367.90  25
   1  -5  30 1582.45 372.192  31
   1  -5  30 2466.93 548.827  25
  -1  -5 -30 2438.14 639.047  11
  -1  -5 -30 1829.50 587.817  32
  -1  -5 -30 2084.03 539.879  29
  -1  -5 -30 2343.39 553.258  33
  -1  -5 -31 10986.3 1357.17  32
  -1  -5 -31 11825.1 1350.91  11
   1  -5  31 10125.9 1118.60  17
   1  -5  31 13545.2 1293.41  25
  -1  -5 -31 9318.81 1107.32  33
  -1  -5 -31 12477.5 1362.16  29
   1  -5  31 11085.1 1056.20  31
  -1  -5 -32 17326.7 1555.45  29
   1  -5  32 18639.4 1496.46  25
  -1  -5 -32 14783.5 1393.69  33
   1  -5  32 17144.1 1439.49  17
  -1  -5 -32 17570.8 1626.97  11
  -1  -5 -32 18025.8 1680.10  32
  -1  -5 -33 6942.04 958.088  33
  -1  -5 -33 7116.64 1049.32  11
  -1  -5 -33 7362.75 1035.86  29
  -1  -5 -33 7539.21 1089.78  32
   1  -5  33 7431.49 936.911  17
  -1  -5 -34 3256.87 666.500  29
  -1  -5 -34 3839.94 784.396  11
  -1  -5 -34 4507.50 822.034  32
  -1  -5 -34 2903.24 609.516  33
   1  -5  34 2839.00 599.742  17
   1  -5  35 5716.82 809.484  17
  -1  -5 -35 5097.94 864.990  29
  -1  -5 -35 6199.09 929.248  32
   1  -5  35 5091.34 768.342  36
  -1  -5 -35 5790.92 927.840  11
  -1  -5 -35 4000.83 706.527  33
  -1  -5 -36 9894.33 1115.37  33
  -1  -5 -36 8881.33 1115.87  29
   1  -5  36 11243.9 1102.09  17
   1  -5  36 12213.9 1183.06  36
  -1  -5 -36 11882.2 1311.96  11
  -1  -5 -36 12189.3 1349.15  32
  -1  -5 -37 4264.91 717.691  33
  -1  -5 -37 4502.26 780.279  32
  -1  -5 -37 3290.89 663.766  29
   1  -5  37 4408.35 726.845  36
  -1  -5 -37 4591.32 809.865  11
   1  -5  37 4185.65 647.099  17
   1  -5  38 1141.03 371.646  36
  -1  -5 -38 1279.14 372.244  32
  -1  -5 -38 1498.99 511.735  11
   1  -5  38 1224.08 348.179  17
  -1  -5 -38 532.807 289.244  33
  -1  -5 -38 1142.16 393.662  29
  -1  -5 -39 6507.08 897.154  32
  -1  -5 -39 7533.11 1013.59  11
  -1  -5 -39 6794.07 922.383  29
   1  -5  39 6571.02 813.655  36
   1  -5  39 7087.96 794.255  17
   1  -5  40 27836.9 1637.76  36
  -1  -5 -40 29491.8 1923.86  11
  -1  -5 -40 26717.2 1753.82  32
   1  -5  40 27850.5 1507.13  17
  -1  -5 -40 24488.3 1642.41  29
  -1  -5 -41 3298.44 675.359  11
   1  -5  41 3203.20 554.224  36
  -1  -5 -41 3678.17 633.117  32
  -1  -5 -41 3702.88 624.865  29
   1  -5  41 3097.03 497.892  17
   1  -5  42 207.433 195.755  17
  -1  -5 -42 99.5091 176.559  32
   1  -5  42-74.8383 174.517  36
  -1  -5 -42 161.076 212.569  11
  -1  -5 -42 16.5905 146.005  29
  -1  -5 -43 408.234 216.634  32
   1  -5  43 826.682 298.317  36
  -1  -5 -43 628.026 276.651  29
  -1  -5 -43 983.246 384.260  11
   1  -5  44 9678.41 849.045  28
  -1  -5 -44 8180.36 786.645  29
  -1  -5 -44 8516.77 815.625  32
  -1  -5 -44 8971.51 933.582  11
   1  -5  44 9004.44 794.172  36
  -1  -5 -45 1323.63 314.916  32
   1  -5  45 647.399 197.292  28
  -1  -5 -45 727.344 224.503  29
  -1  -5 -45 871.754 316.439  11
   1  -5  45 887.890 251.436  36
  -1  -5 -46 356.934 227.423  11
   1  -5  46 433.336 206.116  28
   1  -5  46 550.820 179.411  36
  -1  -5 -46 107.795 120.216  29
   1  -5  47 909.022 217.426  36
   1  -5  47 1231.09 268.730  28
  -1  -5 -47 1099.79 296.510  11
   1  -5  48 8240.33 539.310  36
  -1  -5 -48 8151.86 715.605  11
   1  -5  48 8570.09 635.770  28
  -1  -5 -49 4297.18 478.325  11
   1  -5  49 4708.67 426.654  28
  -1  -5 -50 2209.11 320.584  11
   1  -4 -52 1178.09 230.095  11
   1  -4 -51 1053.54 243.742  11
  -1  -4  51 1138.55 213.556  28
  -1  -4  50 15054.9 827.396  28
  -1  -4  50 16438.8 784.321  36
   1  -4 -50 16733.8 1022.35  11
  -1  -4  49 8166.21 620.671  36
   1  -4 -49 7099.89 619.732  29
  -1  -4  49 8737.42 592.565  17
  -1  -4  49 8415.47 664.812  28
   1  -4 -49 7506.12 746.820  11
  -1  -4  48 3184.59 450.404  28
   1  -4 -48 2606.56 418.270  29
  -1  -4  48 3064.90 395.344  17
  -1  -4  48 3376.81 438.813  36
   1  -4 -48 3325.08 542.715  11
  -1  -4  47 4440.79 518.336  17
  -1  -4  47 4504.81 543.497  36
   1  -4 -47 3411.03 520.712  29
  -1  -4  47 4675.45 559.384  28
   1  -4 -47 4775.31 673.840  11
  -1  -4  46 13271.6 952.940  17
   1  -4 -46 11650.4 1005.16  29
  -1  -4  46 12795.3 965.229  28
   1  -4 -46 12197.5 1101.20  11
  -1  -4  46 13353.3 982.554  36
   1  -4 -45 8479.92 833.557  32
  -1  -4  45 10914.2 923.416  17
  -1  -4  45 9747.13 877.104  36
   1  -4 -45 8437.73 906.031  29
   1  -4 -45 9387.79 1001.02  11
  -1  -4  45 9549.08 855.582  28
  -1  -4  44 3032.90 520.703  36
   1  -4 -44 2834.80 575.562  11
   1  -4 -44 2892.24 535.189  29
  -1  -4  44 3501.22 553.396  28
   1  -4 -44 2623.81 503.965  32
  -1  -4  44 3577.19 568.265  17
  -1  -4  43 2275.75 484.857  36
  -1  -4  43 2609.48 497.168  28
  -1  -4  43 3086.25 558.906  17
   1  -4 -43 2341.77 563.989  11
   1  -4 -43 1645.92 427.996  29
   1  -4 -43 2066.36 475.147  32
   1  -4 -43 1101.38 342.240  33
   1  -4 -42 17138.5 1310.42  33
  -1  -4  42 21766.1 1457.65  17
  -1  -4  42 20953.1 1402.68  36
  -1  -4  42 22936.2 1448.55  28
   1  -4 -42 19048.4 1511.18  29
   1  -4 -42 23740.2 1642.36  32
   1  -4 -42 24373.5 1755.36  11
   1  -4 -41 8451.89 1068.03  29
  -1  -4  41 7569.81 855.526  28
   1  -4 -41 7398.96 1008.89  11
  -1  -4  41 7634.01 902.884  17
   1  -4 -41 6847.50 920.698  32
  -1  -4  41 7551.12 871.209  36
  -1  -4  40 7731.46 877.306  28
   1  -4 -40 7862.27 1064.66  11
  -1  -4  40 7813.59 917.152  36
   1  -4 -40 7603.30 1009.25  29
  -1  -4  40 7857.77 917.103  17
   1  -4 -40 5946.22 822.683  33
   1  -4 -40 6826.61 929.418  32
  -1  -4  39 4935.14 759.646  36
   1  -4 -39 4353.27 765.816  29
   1  -4 -39 4153.47 684.884  33
   1  -4 -39 4581.18 799.797  32
  -1  -4  39 4913.56 753.056  17
   1  -4 -39 4237.75 812.335  11
   1  -4 -38 21473.6 1729.41  32
   1  -4 -38 19236.5 1495.82  33
   1  -4 -38 21283.8 1713.15  29
  -1  -4  38 21219.7 1519.72  36
   1  -4 -38 23991.0 1861.65  11
  -1  -4  38 20430.2 1554.98  17
   1  -4 -37 15595.1 1481.66  32
  -1  -4  37 14675.8 1277.51  36
  -1  -4  37 14818.3 1362.37  17
   1  -4 -37 13578.8 1277.71  33
   1  -4 -37 14419.2 1438.15  29
   1  -4 -36 10134.6 1214.32  32
  -1  -4  36 11966.1 1174.06  36
   1  -4 -36 11733.9 1313.19  29
  -1  -4  36 11415.9 1210.30  17
   1  -4 -36 11200.3 1161.37  33
  -1  -4  35 3564.33 700.189  17
   1  -4 -35 4445.68 839.315  29
  -1  -4  35 3507.26 629.393  36
   1  -4 -35 3954.40 815.728  32
  -1  -4  35 5239.17 729.425  25
  -1  -4  34 61077.9 2452.77  25
   1  -4 -34 59655.7 2899.43  29
  -1  -4  34 57431.6 2559.03  36
   1  -4 -34 57895.9 2220.19  22
  -1  -4  34 57697.6 2709.71  17
   1  -4 -34 58928.0 2941.25  32
   1  -4 -33 20662.6 1788.37  32
   1  -4 -33 19965.3 1300.89  22
  -1  -4  33 19644.6 1479.72  36
  -1  -4  33 20059.7 1585.12  17
  -1  -4  33 22075.2 1488.24  25
  -1  -4  33 20807.4 1488.30   6
   1  -4 -33 21142.0 1728.54  29
   1  -4 -32 21756.6 1725.09  29
  -1  -4  32 21073.6 1508.24   6
  -1  -4  32 19878.4 1560.82  17
   1  -4 -32 19775.0 1285.11  22
  -1  -4  32 18764.1 1449.90  36
   1  -4 -32 22218.6 1817.81  32
  -1  -4  32 22545.6 1497.56  25
  -1  -4  31 6177.66 790.487  25
  -1  -4  31 5884.49 785.571   6
   1  -4 -31 6077.42 698.262  22
  -1  -4  31 6203.64 762.791  31
   1  -4 -31 5681.12 902.456  29
  -1  -4  31 5430.42 765.618  36
   1  -4 -31 6494.50 1009.23  32
  -1  -4  31 6022.54 890.835  17
  -1  -4  30 32471.6 1782.30  25
   1  -4 -30 29769.9 2066.08  32
   1  -4 -30 29833.6 1557.06  22
  -1  -4  30 30138.4 1660.22  31
  -1  -4  30 28680.6 1739.12   6
  -1  -4  30 26827.5 1794.00  17
   1  -4 -30 31678.7 2017.75  29
  -1  -4  30 29147.5 1754.00  36
  -1  -4  29 12297.3 1056.80  31
   1  -4 -29 12280.6 1288.11  32
  -1  -4  29 12767.9 1101.35  25
   1  -4 -29 10341.5 1146.59  29
  -1  -4  29 11598.9 1176.80  17
   1  -4 -29 11371.0 935.928  22
  -1  -4  29 12117.0 1127.80  36
  -1  -4  29 13144.8 1168.55   6
  -1  -4  28 32918.9 1720.66  31
   1  -4 -28 35142.7 2065.66  29
  -1  -4  28 33452.5 1843.28  36
   1  -4 -28 34255.5 1622.26  22
[truncated: 2,734,744 more chars]
