# Supplementary material for: Palladium and Platinum 2,4-cis-amino Azetidine and Related Complexes
Source: Front Chem. 2018 Jun 21;6:211. doi: 10.3389/fchem.2018.00211 (PMC6021532; doi:10.3389/fchem.2018.00211)
Supplement: Supplementary file 3 [file Data_Sheet_3.ZIP › CIF/5.cif]

data_5

# UK National Crystallography Service Code: 2011src0304

_audit_creation_date              2018-03-29
_audit_creation_method
;
Olex2 1.2
(compiled 2017.08.10 svn.r3458 for OlexSys, GUI svn.r5381)
;
_shelxl_version_number            2014/6
_publ_contact_author_address      ?
_publ_contact_author_email        ?
_publ_contact_author_id_orcid     ?
_publ_contact_author_name         ''
_publ_contact_author_phone        ?
_publ_section_references
;
Dolomanov, O.V., Bourhis, L.J., Gildea, R.J, Howard, J.A.K. & Puschmann, H.
 (2009), J. Appl. Cryst. 42, 339-341.

Sheldrick, G.M. (2008). Acta Cryst. A64, 112-122.

Sheldrick, G.M. (2015). Acta Cryst. C71, 3-8.
;
_chemical_name_common             ?
_chemical_name_systematic         ?
_chemical_formula_moiety
'C24 H25 Br N2 Pd, 0.616(C4 H8 O2), 0.384(C4 H10 O)'
_chemical_formula_sum             'C28 H33.77 Br N2 O1.62 Pd'
_chemical_formula_weight          610.49
_chemical_melting_point           ?
loop_
  _atom_type_symbol
  _atom_type_description
  _atom_type_scat_dispersion_real
  _atom_type_scat_dispersion_imag
  _atom_type_scat_source
 'C' 'C' 0.0033 0.0016 'International Tables Vol C Tables 4.2.6.8 and 6.1.1.4'
 'H' 'H' 0.0000 0.0000 'International Tables Vol C Tables 4.2.6.8 and 6.1.1.4'
 'Br' 'Br' -0.2901 2.4595
 'International Tables Vol C Tables 4.2.6.8 and 6.1.1.4'
 'N' 'N' 0.0061 0.0033 'International Tables Vol C Tables 4.2.6.8 and 6.1.1.4'
 'O' 'O' 0.0106 0.0060 'International Tables Vol C Tables 4.2.6.8 and 6.1.1.4'
 'Pd' 'Pd' -0.9988 1.0072
 'International Tables Vol C Tables 4.2.6.8 and 6.1.1.4'

_shelx_space_group_comment
;
The symmetry employed for this shelxl refinement is uniquely defined
by the following loop, which should always be used as a source of
symmetry information in preference to the above space-group names.
They are only intended as comments.
;
_space_group_crystal_system       'monoclinic'
_space_group_IT_number            15
_space_group_name_H-M_alt         'C 1 2/c 1'
_space_group_name_Hall            '-C 2yc'
loop_
  _space_group_symop_operation_xyz
 'x, y, z'
 '-x, y, -z+1/2'
 'x+1/2, y+1/2, z'
 '-x+1/2, y+1/2, -z+1/2'
 '-x, -y, -z'
 'x, -y, z-1/2'
 '-x+1/2, -y+1/2, -z'
 'x+1/2, -y+1/2, z-1/2'

_cell_length_a                    30.2910(5)
_cell_length_b                    9.6252(2)
_cell_length_c                    17.6711(4)
_cell_angle_alpha                 90
_cell_angle_beta                  90.9440(10)
_cell_angle_gamma                 90
_cell_volume                      5151.43(18)
_cell_formula_units_Z             8
_cell_measurement_reflns_used     25492
_cell_measurement_temperature     120(2)
_cell_measurement_theta_max       27.48
_cell_measurement_theta_min       2.91
_shelx_estimated_absorpt_T_max    0.803
_shelx_estimated_absorpt_T_min    0.656
_exptl_absorpt_coefficient_mu     2.298
_exptl_absorpt_correction_T_max   0.8028
_exptl_absorpt_correction_T_min   0.6565
_exptl_absorpt_correction_type    multi-scan
_exptl_absorpt_process_details
;
SADABS was used to perform the Absorption correction
Parameter refinement on 26825 reflections reduced R(int) from 0.0452 to 0.0368
Ratio of minimum to maximum apparent transmission: 0.862393
The given Tmin and Tmax were generated using the SHELX SIZE command.
;
_exptl_absorpt_special_details    ?
_exptl_crystal_colour             'light yellow'
_exptl_crystal_colour_modifier    light
_exptl_crystal_colour_primary     yellow
_exptl_crystal_density_diffrn     1.574
_exptl_crystal_density_meas       ?
_exptl_crystal_density_method     ?
_exptl_crystal_description        block
_exptl_crystal_F_000              2477.6
_exptl_crystal_preparation        ?
_exptl_crystal_size_max           0.2
_exptl_crystal_size_mid           0.12
_exptl_crystal_size_min           0.1
_exptl_transmission_factor_max    ?
_exptl_transmission_factor_min    ?
_diffrn_reflns_av_R_equivalents   0.0349
_diffrn_reflns_av_unetI/netI      0.0295
_diffrn_reflns_Laue_measured_fraction_full 0.996
_diffrn_reflns_Laue_measured_fraction_max 0.996
_diffrn_reflns_limit_h_max        38
_diffrn_reflns_limit_h_min        -38
_diffrn_reflns_limit_k_max        12
_diffrn_reflns_limit_k_min        -12
_diffrn_reflns_limit_l_max        22
_diffrn_reflns_limit_l_min        -22
_diffrn_reflns_number             26372
_diffrn_reflns_point_group_measured_fraction_full 0.996
_diffrn_reflns_point_group_measured_fraction_max 0.996
_diffrn_reflns_theta_full         25.242
_diffrn_reflns_theta_max          26.731
_diffrn_reflns_theta_min          2.924
_diffrn_ambient_temperature       120(2)
_diffrn_detector_area_resol_mean  '4096x4096pixels / 62x62mm'
_diffrn_measured_fraction_theta_full 0.996
_diffrn_measured_fraction_theta_max 0.996
_diffrn_measurement_device_type
'Bruker-Nonius APEX II CCD camera on \k-goniostat'
_diffrn_measurement_method        '\f & \w scans'
_diffrn_radiation_monochromator  '10cm confocal mirrors'
_diffrn_radiation_type            MoK\a
_diffrn_radiation_wavelength      0.71073
_diffrn_source                    'Bruker-Nonius FR591 rotating anode'
_reflns_Friedel_coverage          0.000
_reflns_Friedel_fraction_full     .
_reflns_Friedel_fraction_max      .
_reflns_number_gt                 4978
_reflns_number_total              5459
_reflns_special_details
;
 Reflections were merged by SHELXL according to the crystal
 class for the calculation of statistics and refinement.
 
 _reflns_Friedel_fraction is defined as the number of unique
 Friedel pairs measured divided by the number that would be
 possible theoretically, ignoring centric projections and
 systematic absences.
;
_reflns_threshold_expression      'I > 2\s(I)'
_computing_data_collection        
'COLLECT (Hooft, R.W.W., 1998)'
_computing_cell_refinement        
'DENZO (Otwinowski & Minor, 1997) & COLLECT (Hooft, R.W.W., 1998)'
#Although determined using DirAx, the cell is refined in the HKL
#package during data reduction
_computing_data_reduction         
'DENZO (Otwinowski & Minor, 1997) & COLLECT (Hooft, R.W.W., 1998)' 
_computing_molecular_graphics     'Olex2 (Dolomanov et al., 2009)'
_computing_publication_material   'Olex2 (Dolomanov et al., 2009)'
_computing_structure_refinement   'ShelXL (Sheldrick, 2015)'
_computing_structure_solution     'ShelXS-1997 (Sheldrick, 2008)'
_refine_diff_density_max          0.414
_refine_diff_density_min          -0.626
_refine_diff_density_rms          0.077
_refine_ls_extinction_coef        .
_refine_ls_extinction_method      none
_refine_ls_goodness_of_fit_ref    1.117
_refine_ls_hydrogen_treatment     mixed
_refine_ls_matrix_type            full
_refine_ls_number_parameters      355
_refine_ls_number_reflns          5459
_refine_ls_number_restraints      161
_refine_ls_R_factor_all           0.0324
_refine_ls_R_factor_gt            0.0273
_refine_ls_restrained_S_all       1.101
_refine_ls_shift/su_max           0.001
_refine_ls_shift/su_mean          0.000
_refine_ls_structure_factor_coef  Fsqd
_refine_ls_weighting_details
'w=1/[\s^2^(Fo^2^)+18.8597P] where P=(Fo^2^+2Fc^2^)/3'
_refine_ls_weighting_scheme       calc
_refine_ls_wR_factor_gt           0.0588
_refine_ls_wR_factor_ref          0.0615
_refine_special_details           ?
_olex2_refinement_description
;
1. Fixed Uiso
 At 1.2 times of:
  All C(H) groups, All C(H,H) groups
 At 1.5 times of:
  All C(H,H,H) groups
2. Rigid bond restraints
 C101, C102, C103, C104, O101, O102, C11', C12', C13', C14', O11'
 with sigma for 1-2 distances of 0.01 and sigma for 1-3 distances of 0.01
3. Uiso/Uaniso restraints and constraints
C101 \\sim C102 \\sim C103 \\sim C104 \\sim O101 \\sim O102 \\sim C11' \\sim
C12' \\sim C13' \\sim C14' \\sim O11': within 2A with sigma of 0.04 and sigma
for terminal atoms of 0.08
Uanis(C12') = Uanis(C102)
4. Others
 Sof(C11')=Sof(H11C)=Sof(H11D)=Sof(C12')=Sof(H12A)=Sof(H12B)=Sof(H12C)=
 Sof(C13')=Sof(H13A)=Sof(H13B)=Sof(C14')=Sof(H14A)=Sof(H14B)=Sof(H14C)=
 Sof(O11')=1-FVAR(1)
 Sof(C101)=Sof(H10C)=Sof(H10D)=Sof(C102)=Sof(H10E)=Sof(H10F)=Sof(H10G)=
 Sof(C103)=Sof(C104)=Sof(H10H)=Sof(H10I)=Sof(H10J)=Sof(O101)=Sof(O102)=FVAR(1)
5.a Ternary CH refined with riding coordinates:
 C1(H1), C3(H3)
5.b Secondary CH2 refined with riding coordinates:
 C2(H2A,H2B), C10(H10A,H10B), C11(H11A,H11B), C18(H18A,H18B), C101(H10C,H10D),
 C11'(H11C,H11D), C13'(H13A,H13B)
5.c Aromatic/amide H refined with riding coordinates:
 C5(H5), C6(H6), C7(H7), C8(H8), C13(H13), C14(H14), C15(H15), C16(H16),
 C17(H17), C20(H20), C21(H21), C22(H22), C23(H23), C24(H24)
5.d Idealised Me refined as rotating group:
 C102(H10E,H10F,H10G), C104(H10H,H10I,H10J), C12'(H12A,H12B,H12C), C14'(H14A,
 H14B,H14C)
;
_atom_sites_solution_hydrogens    mixed
_atom_sites_solution_primary      direct
_atom_sites_solution_secondary    ?
loop_
  _atom_site_label
  _atom_site_type_symbol
  _atom_site_fract_x
  _atom_site_fract_y
  _atom_site_fract_z
  _atom_site_U_iso_or_equiv
  _atom_site_adp_type
  _atom_site_occupancy
  _atom_site_site_symmetry_order
  _atom_site_calc_flag
  _atom_site_refinement_flags_posn
  _atom_site_refinement_flags_adp
  _atom_site_refinement_flags_occupancy
  _atom_site_disorder_assembly
  _atom_site_disorder_group
 C1 C 0.09687(8) 0.5647(3) 0.34735(14) 0.0170(5) Uani 1 1 d . . . . .
 H1 H 0.1159 0.5146 0.3852 0.020 Uiso 1 1 calc R . . . .
 C2 C 0.05295(8) 0.4847(3) 0.33509(14) 0.0197(5) Uani 1 1 d . . . . .
 H2A H 0.0282 0.5431 0.3164 0.024 Uiso 1 1 calc R . . . .
 H2B H 0.0441 0.4275 0.3789 0.024 Uiso 1 1 calc R . . . .
 C3 C 0.07678(8) 0.4021(3) 0.27203(14) 0.0176(5) Uani 1 1 d . . . . .
 H3 H 0.0913 0.3168 0.2931 0.021 Uiso 1 1 calc R . . . .
 C4 C 0.05864(8) 0.3763(3) 0.19348(15) 0.0178(5) Uani 1 1 d . . . . .
 C5 C 0.04463(8) 0.2456(3) 0.16830(15) 0.0214(5) Uani 1 1 d . . . . .
 H5 H 0.0436 0.1697 0.2026 0.026 Uiso 1 1 calc R . . . .
 C6 C 0.03212(8) 0.2269(3) 0.09278(16) 0.0240(6) Uani 1 1 d . . . . .
 H6 H 0.0222 0.1386 0.0755 0.029 Uiso 1 1 calc R . . . .
 C7 C 0.03415(8) 0.3385(3) 0.04257(15) 0.0217(5) Uani 1 1 d . . . . .
 H7 H 0.0262 0.3255 -0.0092 0.026 Uiso 1 1 calc R . . . .
 C8 C 0.04779(8) 0.4690(3) 0.06782(14) 0.0191(5) Uani 1 1 d . . . . .
 H8 H 0.0490 0.5443 0.0332 0.023 Uiso 1 1 calc R . . . .
 C9 C 0.05968(7) 0.4901(3) 0.14341(14) 0.0159(5) Uani 1 1 d . . . . .
 C10 C 0.10033(8) 0.7208(3) 0.36037(14) 0.0178(5) Uani 1 1 d . . . . .
 H10A H 0.0836 0.7457 0.4061 0.021 Uiso 1 1 calc R . . . .
 H10B H 0.1317 0.7456 0.3698 0.021 Uiso 1 1 calc R . . . .
 C11 C 0.10948(8) 0.9274(3) 0.27772(14) 0.0179(5) Uani 1 1 d . . . . .
 H11A H 0.0952 0.9764 0.2345 0.021 Uiso 1 1 calc R . . . .
 H11B H 0.1390 0.8968 0.2612 0.021 Uiso 1 1 calc R . . . .
 C12 C 0.11569(8) 1.0301(3) 0.34190(14) 0.0190(5) Uani 1 1 d . . . . .
 C13 C 0.08133(9) 1.0624(3) 0.39031(15) 0.0238(6) Uani 1 1 d . . . . .
 H13 H 0.0536 1.0171 0.3842 0.029 Uiso 1 1 calc R . . . .
 C14 C 0.08717(10) 1.1601(3) 0.44736(16) 0.0277(6) Uani 1 1 d . . . . .
 H14 H 0.0637 1.1800 0.4807 0.033 Uiso 1 1 calc R . . . .
 C15 C 0.12707(10) 1.2284(3) 0.45576(16) 0.0293(6) Uani 1 1 d . . . . .
 H15 H 0.1309 1.2961 0.4945 0.035 Uiso 1 1 calc R . . . .
 C16 C 0.16138(10) 1.1985(3) 0.40803(17) 0.0297(6) Uani 1 1 d . . . . .
 H16 H 0.1888 1.2456 0.4138 0.036 Uiso 1 1 calc R . . . .
 C17 C 0.15584(9) 1.0992(3) 0.35133(15) 0.0235(6) Uani 1 1 d . . . . .
 H17 H 0.1796 1.0784 0.3188 0.028 Uiso 1 1 calc R . . . .
 C18 C 0.15547(8) 0.4853(3) 0.25186(15) 0.0197(5) Uani 1 1 d . . . . .
 H18A H 0.1558 0.4154 0.2108 0.024 Uiso 1 1 calc R . . . .
 H18B H 0.1692 0.4425 0.2974 0.024 Uiso 1 1 calc R . . . .
 C19 C 0.18278(8) 0.6090(3) 0.22865(15) 0.0181(5) Uani 1 1 d . . . . .
 C20 C 0.17825(8) 0.6599(3) 0.15538(15) 0.0215(5) Uani 1 1 d . . . . .
 H20 H 0.1582 0.6165 0.1209 0.026 Uiso 1 1 calc R . . . .
 C21 C 0.20272(9) 0.7735(3) 0.13217(17) 0.0278(6) Uani 1 1 d . . . . .
 H21 H 0.1993 0.8081 0.0821 0.033 Uiso 1 1 calc R . . . .
 C22 C 0.23220(9) 0.8363(3) 0.18219(19) 0.0320(7) Uani 1 1 d . . . . .
 H22 H 0.2492 0.9136 0.1661 0.038 Uiso 1 1 calc R . . . .
 C23 C 0.23703(9) 0.7872(3) 0.25511(19) 0.0317(7) Uani 1 1 d . . . . .
 H23 H 0.2572 0.8308 0.2893 0.038 Uiso 1 1 calc R . . . .
 C24 C 0.21225(8) 0.6736(3) 0.27871(16) 0.0240(6) Uani 1 1 d . . . . .
 H24 H 0.2155 0.6401 0.3291 0.029 Uiso 1 1 calc R . . . .
 N1 N 0.10919(6) 0.5217(2) 0.26832(11) 0.0155(4) Uani 1 1 d . . . . .
 N2 N 0.08300(7) 0.8027(2) 0.29488(12) 0.0161(4) Uani 1 1 d . . . . .
 Br1 Br 0.02631(2) 0.82065(3) 0.13118(2) 0.01902(7) Uani 1 1 d . . . . .
 Pd1 Pd 0.07417(2) 0.66019(2) 0.20112(2) 0.01325(6) Uani 1 1 d . . . . .
 C101 C 0.3467(11) 0.743(3) 0.4432(18) 0.028(3) Uani 0.616(11) 1 d . U P A 1
 H10C H 0.3467 0.7041 0.4951 0.033 Uiso 0.616(11) 1 calc R . P A 1
 H10D H 0.3718 0.8076 0.4386 0.033 Uiso 0.616(11) 1 calc R . P A 1
 C102 C 0.3499(16) 0.619(4) 0.381(3) 0.037(2) Uani 0.616(11) 1 d . U P A 1
 H10E H 0.3251 0.5545 0.3870 0.056 Uiso 0.616(11) 1 calc GR . P A 1
 H10F H 0.3777 0.5682 0.3885 0.056 Uiso 0.616(11) 1 calc GR . P A 1
 H10G H 0.3489 0.6585 0.3299 0.056 Uiso 0.616(11) 1 calc GR . P A 1
 C103 C 0.2896(4) 0.9000(17) 0.4788(8) 0.026(2) Uani 0.616(11) 1 d . U P A 1
 C104 C 0.2453(5) 0.958(2) 0.4601(11) 0.041(3) Uani 0.616(11) 1 d . U P A 1
 H10H H 0.2317 0.9929 0.5062 0.061 Uiso 0.616(11) 1 calc GR . P A 1
 H10I H 0.2266 0.8844 0.4381 0.061 Uiso 0.616(11) 1 calc GR . P A 1
 H10J H 0.2482 1.0335 0.4235 0.061 Uiso 0.616(11) 1 calc GR . P A 1
 O101 O 0.3045(8) 0.813(2) 0.4256(14) 0.023(3) Uani 0.616(11) 1 d . U P A 1
 O102 O 0.31192(14) 0.9329(5) 0.5350(3) 0.0477(17) Uani 0.616(11) 1 d . U P A
 1
 C11' C 0.3447(18) 0.720(5) 0.437(3) 0.033(5) Uani 0.384(11) 1 d . U P A 2
 H11C H 0.3686 0.7900 0.4336 0.039 Uiso 0.384(11) 1 calc R . P A 2
 H11D H 0.3479 0.6744 0.4874 0.039 Uiso 0.384(11) 1 calc R . P A 2
 C12' C 0.349(3) 0.631(7) 0.387(4) 0.037(2) Uani 0.384(11) 1 d . U P A 2
 H12A H 0.3222 0.5768 0.3812 0.056 Uiso 0.384(11) 1 calc GR . P A 2
 H12B H 0.3740 0.5695 0.4005 0.056 Uiso 0.384(11) 1 calc GR . P A 2
 H12C H 0.3558 0.6778 0.3388 0.056 Uiso 0.384(11) 1 calc GR . P A 2
 C13' C 0.3007(7) 0.900(3) 0.4901(15) 0.035(4) Uani 0.384(11) 1 d . U P A 2
 H13A H 0.3250 0.9676 0.4842 0.042 Uiso 0.384(11) 1 calc R . P A 2
 H13B H 0.3023 0.8612 0.5420 0.042 Uiso 0.384(11) 1 calc R . P A 2
 C14' C 0.2567(8) 0.969(3) 0.4759(16) 0.051(5) Uani 0.384(11) 1 d . U P A 2
 H14A H 0.2515 0.9794 0.4213 0.076 Uiso 0.384(11) 1 calc GR . P A 2
 H14B H 0.2567 1.0612 0.4998 0.076 Uiso 0.384(11) 1 calc GR . P A 2
 H14C H 0.2332 0.9123 0.4974 0.076 Uiso 0.384(11) 1 calc GR . P A 2
 O11' O 0.3040(14) 0.789(4) 0.434(2) 0.024(4) Uani 0.384(11) 1 d . U P A 2
 H2 H 0.0582(10) 0.823(3) 0.3028(16) 0.016(7) Uiso 1 1 d . . . . .

loop_
  _atom_site_aniso_label
  _atom_site_aniso_U_11
  _atom_site_aniso_U_22
  _atom_site_aniso_U_33
  _atom_site_aniso_U_23
  _atom_site_aniso_U_13
  _atom_site_aniso_U_12
 C1 0.0169(12) 0.0194(12) 0.0146(12) 0.0027(9) -0.0012(9) 0.0001(10)
 C2 0.0192(12) 0.0215(13) 0.0184(12) 0.0043(10) 0.0020(9) -0.0010(10)
 C3 0.0142(11) 0.0158(12) 0.0229(13) 0.0045(10) -0.0002(10) -0.0010(9)
 C4 0.0109(11) 0.0176(12) 0.0251(13) -0.0014(10) 0.0014(9) 0.0022(9)
 C5 0.0173(12) 0.0179(13) 0.0289(15) -0.0009(11) -0.0016(10) 0.0010(10)
 C6 0.0163(12) 0.0207(13) 0.0350(16) -0.0095(11) -0.0008(11) 0.0019(10)
 C7 0.0159(12) 0.0277(14) 0.0216(13) -0.0089(11) -0.0014(10) 0.0041(10)
 C8 0.0155(11) 0.0219(13) 0.0199(13) -0.0032(10) 0.0002(10) 0.0028(10)
 C9 0.0124(11) 0.0160(12) 0.0193(12) -0.0022(10) 0.0005(9) 0.0020(9)
 C10 0.0166(12) 0.0210(13) 0.0157(12) -0.0011(10) -0.0018(9) -0.0004(10)
 C11 0.0196(12) 0.0154(12) 0.0186(13) -0.0020(10) 0.0013(10) -0.0011(9)
 C12 0.0222(12) 0.0164(12) 0.0183(12) 0.0009(10) -0.0003(10) -0.0001(10)
 C13 0.0233(13) 0.0228(14) 0.0254(14) -0.0050(11) 0.0030(11) -0.0032(11)
 C14 0.0338(15) 0.0256(15) 0.0239(14) -0.0057(11) 0.0058(12) 0.0033(12)
 C15 0.0392(16) 0.0252(15) 0.0231(14) -0.0083(11) -0.0080(12) 0.0003(12)
 C16 0.0261(14) 0.0300(15) 0.0326(16) -0.0027(12) -0.0078(12) -0.0065(12)
 C17 0.0216(13) 0.0242(14) 0.0247(14) -0.0016(11) 0.0009(11) -0.0007(11)
 C18 0.0141(11) 0.0201(13) 0.0247(13) 0.0020(10) -0.0003(10) 0.0031(10)
 C19 0.0131(11) 0.0170(12) 0.0242(13) -0.0017(10) 0.0020(10) 0.0038(9)
 C20 0.0174(12) 0.0251(14) 0.0222(13) -0.0014(11) 0.0014(10) 0.0006(10)
 C21 0.0252(14) 0.0274(15) 0.0311(16) 0.0064(12) 0.0039(12) 0.0003(12)
 C22 0.0206(14) 0.0250(15) 0.051(2) 0.0022(13) 0.0061(13) -0.0051(11)
 C23 0.0176(13) 0.0307(16) 0.0467(19) -0.0092(14) -0.0037(12) -0.0024(11)
 C24 0.0163(12) 0.0278(15) 0.0279(15) -0.0019(11) -0.0018(10) 0.0044(11)
 N1 0.0126(9) 0.0165(10) 0.0174(10) 0.0010(8) 0.0001(8) 0.0002(8)
 N2 0.0142(10) 0.0164(10) 0.0176(11) -0.0019(8) 0.0004(8) 0.0001(8)
 Br1 0.01970(13) 0.01900(13) 0.01829(13) 0.00124(9) -0.00152(9) 0.00301(9)
 Pd1 0.01316(9) 0.01301(10) 0.01357(10) -0.00024(7) -0.00039(7) 0.00066(7)
 C101 0.022(4) 0.031(7) 0.030(4) -0.008(5) -0.004(3) -0.004(5)
 C102 0.0379(18) 0.030(7) 0.044(6) -0.005(4) 0.009(4) -0.005(4)
 C103 0.029(5) 0.032(3) 0.018(5) 0.003(3) -0.001(4) -0.006(4)
 C104 0.032(6) 0.043(5) 0.049(6) 0.003(4) 0.007(4) 0.010(4)
 O101 0.021(3) 0.024(6) 0.024(6) 0.004(4) -0.001(3) -0.003(4)
 O102 0.054(3) 0.055(3) 0.034(3) -0.013(2) -0.0084(19) 0.005(2)
 C11' 0.024(7) 0.036(12) 0.039(13) 0.002(7) 0.002(8) -0.008(8)
 C12' 0.0379(18) 0.030(7) 0.044(6) -0.005(4) 0.009(4) -0.005(4)
 C13' 0.043(11) 0.041(6) 0.020(8) -0.009(5) -0.008(7) -0.002(7)
 C14' 0.047(12) 0.042(7) 0.064(15) 0.011(9) 0.033(9) 0.006(8)
 O11' 0.032(5) 0.025(9) 0.016(6) 0.009(6) 0.001(4) -0.003(6)

_geom_special_details
;
 All esds (except the esd in the dihedral angle between two l.s. planes)
 are estimated using the full covariance matrix.  The cell esds are taken
 into account individually in the estimation of esds in distances, angles
 and torsion angles; correlations between esds in cell parameters are only
 used when they are defined by crystal symmetry.  An approximate (isotropic)
 treatment of cell esds is used for estimating esds involving l.s. planes.
;
loop_
  _geom_bond_atom_site_label_1
  _geom_bond_atom_site_label_2
  _geom_bond_distance
  _geom_bond_site_symmetry_2
  _geom_bond_publ_flag
 C1 H1 1.0000 . ?
 C1 C2 1.549(3) . ?
 C1 C10 1.523(3) . ?
 C1 N1 1.509(3) . ?
 C2 H2A 0.9900 . ?
 C2 H2B 0.9900 . ?
 C2 C3 1.556(4) . ?
 C3 H3 1.0000 . ?
 C3 C4 1.505(3) . ?
 C3 N1 1.515(3) . ?
 C4 C5 1.398(3) . ?
 C4 C9 1.409(3) . ?
 C5 H5 0.9500 . ?
 C5 C6 1.393(4) . ?
 C6 H6 0.9500 . ?
 C6 C7 1.395(4) . ?
 C7 H7 0.9500 . ?
 C7 C8 1.393(4) . ?
 C8 H8 0.9500 . ?
 C8 C9 1.393(3) . ?
 C9 Pd1 1.974(2) . ?
 C10 H10A 0.9900 . ?
 C10 H10B 0.9900 . ?
 C10 N2 1.489(3) . ?
 C11 H11A 0.9900 . ?
 C11 H11B 0.9900 . ?
 C11 C12 1.513(3) . ?
 C11 N2 1.478(3) . ?
 C12 C13 1.393(4) . ?
 C12 C17 1.394(4) . ?
 C13 H13 0.9500 . ?
 C13 C14 1.388(4) . ?
 C14 H14 0.9500 . ?
 C14 C15 1.382(4) . ?
 C15 H15 0.9500 . ?
 C15 C16 1.379(4) . ?
 C16 H16 0.9500 . ?
 C16 C17 1.393(4) . ?
 C17 H17 0.9500 . ?
 C18 H18A 0.9900 . ?
 C18 H18B 0.9900 . ?
 C18 C19 1.511(3) . ?
 C18 N1 1.479(3) . ?
 C19 C20 1.389(4) . ?
 C19 C24 1.393(4) . ?
 C20 H20 0.9500 . ?
 C20 C21 1.387(4) . ?
 C21 H21 0.9500 . ?
 C21 C22 1.385(4) . ?
 C22 H22 0.9500 . ?
 C22 C23 1.378(4) . ?
 C23 H23 0.9500 . ?
 C23 C24 1.394(4) . ?
 C24 H24 0.9500 . ?
 N1 Pd1 2.067(2) . ?
 N2 Pd1 2.164(2) . ?
 N2 H2 0.79(3) . ?
 Br1 Pd1 2.4405(3) . ?
 C101 H10C 0.9900 . ?
 C101 H10D 0.9900 . ?
 C101 C102 1.63(4) . ?
 C101 O101 1.48(3) . ?
 C102 H10E 0.9800 . ?
 C102 H10F 0.9800 . ?
 C102 H10G 0.9800 . ?
 C103 C104 1.484(12) . ?
 C103 O101 1.34(3) . ?
 C103 O102 1.234(13) . ?
 C104 H10H 0.9800 . ?
 C104 H10I 0.9800 . ?
 C104 H10J 0.9800 . ?
 C11' H11C 0.9900 . ?
 C11' H11D 0.9900 . ?
 C11' C12' 1.25(7) . ?
 C11' O11' 1.40(6) . ?
 C12' H12A 0.9800 . ?
 C12' H12B 0.9800 . ?
 C12' H12C 0.9800 . ?
 C13' H13A 0.9900 . ?
 C13' H13B 0.9900 . ?
 C13' C14' 1.51(2) . ?
 C13' O11' 1.46(5) . ?
 C14' H14A 0.9800 . ?
 C14' H14B 0.9800 . ?
 C14' H14C 0.9800 . ?

loop_
  _geom_angle_atom_site_label_1
  _geom_angle_atom_site_label_2
  _geom_angle_atom_site_label_3
  _geom_angle
  _geom_angle_site_symmetry_1
  _geom_angle_site_symmetry_3
  _geom_angle_publ_flag
 C2 C1 H1 109.7 . . ?
 C10 C1 H1 109.7 . . ?
 C10 C1 C2 124.6(2) . . ?
 N1 C1 H1 109.7 . . ?
 N1 C1 C2 87.65(17) . . ?
 N1 C1 C10 113.1(2) . . ?
 C1 C2 H2A 114.2 . . ?
 C1 C2 H2B 114.2 . . ?
 C1 C2 C3 86.95(18) . . ?
 H2A C2 H2B 111.3 . . ?
 C3 C2 H2A 114.2 . . ?
 C3 C2 H2B 114.2 . . ?
 C2 C3 H3 111.0 . . ?
 C4 C3 C2 125.3(2) . . ?
 C4 C3 H3 111.0 . . ?
 C4 C3 N1 108.23(19) . . ?
 N1 C3 C2 87.21(18) . . ?
 N1 C3 H3 111.0 . . ?
 C5 C4 C3 123.1(2) . . ?
 C5 C4 C9 120.6(2) . . ?
 C9 C4 C3 116.0(2) . . ?
 C4 C5 H5 120.1 . . ?
 C6 C5 C4 119.8(2) . . ?
 C6 C5 H5 120.1 . . ?
 C5 C6 H6 120.1 . . ?
 C5 C6 C7 119.7(2) . . ?
 C7 C6 H6 120.1 . . ?
 C6 C7 H7 119.8 . . ?
 C8 C7 C6 120.4(2) . . ?
 C8 C7 H7 119.8 . . ?
 C7 C8 H8 119.7 . . ?
 C9 C8 C7 120.6(2) . . ?
 C9 C8 H8 119.7 . . ?
 C4 C9 Pd1 109.12(17) . . ?
 C8 C9 C4 118.7(2) . . ?
 C8 C9 Pd1 131.91(19) . . ?
 C1 C10 H10A 109.1 . . ?
 C1 C10 H10B 109.1 . . ?
 H10A C10 H10B 107.8 . . ?
 N2 C10 C1 112.5(2) . . ?
 N2 C10 H10A 109.1 . . ?
 N2 C10 H10B 109.1 . . ?
 H11A C11 H11B 107.4 . . ?
 C12 C11 H11A 108.3 . . ?
 C12 C11 H11B 108.3 . . ?
 N2 C11 H11A 108.3 . . ?
 N2 C11 H11B 108.3 . . ?
 N2 C11 C12 116.0(2) . . ?
 C13 C12 C11 121.4(2) . . ?
 C13 C12 C17 118.6(2) . . ?
 C17 C12 C11 119.9(2) . . ?
 C12 C13 H13 119.7 . . ?
 C14 C13 C12 120.6(3) . . ?
 C14 C13 H13 119.7 . . ?
 C13 C14 H14 120.0 . . ?
 C15 C14 C13 120.1(3) . . ?
 C15 C14 H14 120.0 . . ?
 C14 C15 H15 120.0 . . ?
 C16 C15 C14 120.1(3) . . ?
 C16 C15 H15 120.0 . . ?
 C15 C16 H16 120.0 . . ?
 C15 C16 C17 120.0(3) . . ?
 C17 C16 H16 120.0 . . ?
 C12 C17 H17 119.7 . . ?
 C16 C17 C12 120.5(3) . . ?
 C16 C17 H17 119.7 . . ?
 H18A C18 H18B 107.8 . . ?
 C19 C18 H18A 109.0 . . ?
 C19 C18 H18B 109.0 . . ?
 N1 C18 H18A 109.0 . . ?
 N1 C18 H18B 109.0 . . ?
 N1 C18 C19 113.1(2) . . ?
 C20 C19 C18 119.0(2) . . ?
 C20 C19 C24 119.2(2) . . ?
 C24 C19 C18 121.8(2) . . ?
 C19 C20 H20 119.7 . . ?
 C21 C20 C19 120.6(3) . . ?
 C21 C20 H20 119.7 . . ?
 C20 C21 H21 120.1 . . ?
 C22 C21 C20 119.9(3) . . ?
 C22 C21 H21 120.1 . . ?
 C21 C22 H22 119.9 . . ?
 C23 C22 C21 120.3(3) . . ?
 C23 C22 H22 119.9 . . ?
 C22 C23 H23 120.0 . . ?
 C22 C23 C24 120.0(3) . . ?
 C24 C23 H23 120.0 . . ?
 C19 C24 C23 120.2(3) . . ?
 C19 C24 H24 119.9 . . ?
 C23 C24 H24 119.9 . . ?
 C1 N1 C3 89.90(17) . . ?
 C1 N1 Pd1 102.85(14) . . ?
 C3 N1 Pd1 100.84(13) . . ?
 C18 N1 C1 119.78(19) . . ?
 C18 N1 C3 116.46(19) . . ?
 C18 N1 Pd1 121.28(15) . . ?
 C10 N2 Pd1 107.26(15) . . ?
 C10 N2 H2 109(2) . . ?
 C11 N2 C10 113.84(19) . . ?
 C11 N2 Pd1 114.73(15) . . ?
 C11 N2 H2 111(2) . . ?
 Pd1 N2 H2 101(2) . . ?
 C9 Pd1 N1 82.51(9) . . ?
 C9 Pd1 N2 160.84(9) . . ?
 C9 Pd1 Br1 97.93(7) . . ?
 N1 Pd1 N2 85.01(8) . . ?
 N1 Pd1 Br1 173.85(6) . . ?
 N2 Pd1 Br1 92.95(6) . . ?
 H10C C101 H10D 108.8 . . ?
 C102 C101 H10C 110.8 . . ?
 C102 C101 H10D 110.8 . . ?
 O101 C101 H10C 110.8 . . ?
 O101 C101 H10D 110.8 . . ?
 O101 C101 C102 105(3) . . ?
 C101 C102 H10E 109.5 . . ?
 C101 C102 H10F 109.5 . . ?
 C101 C102 H10G 109.5 . . ?
 H10E C102 H10F 109.5 . . ?
 H10E C102 H10G 109.5 . . ?
 H10F C102 H10G 109.5 . . ?
 O101 C103 C104 113.0(15) . . ?
 O102 C103 C104 124.5(13) . . ?
 O102 C103 O101 122.4(14) . . ?
 C103 C104 H10H 109.5 . . ?
 C103 C104 H10I 109.5 . . ?
 C103 C104 H10J 109.5 . . ?
 H10H C104 H10I 109.5 . . ?
 H10H C104 H10J 109.5 . . ?
 H10I C104 H10J 109.5 . . ?
 C103 O101 C101 116(2) . . ?
 H11C C11' H11D 107.7 . . ?
 C12' C11' H11C 108.8 . . ?
 C12' C11' H11D 108.8 . . ?
 C12' C11' O11' 114(6) . . ?
 O11' C11' H11C 108.8 . . ?
 O11' C11' H11D 108.8 . . ?
 C11' C12' H12A 109.5 . . ?
 C11' C12' H12B 109.5 . . ?
 C11' C12' H12C 109.5 . . ?
 H12A C12' H12B 109.5 . . ?
 H12A C12' H12C 109.5 . . ?
 H12B C12' H12C 109.5 . . ?
 H13A C13' H13B 108.7 . . ?
 C14' C13' H13A 110.5 . . ?
 C14' C13' H13B 110.5 . . ?
 O11' C13' H13A 110.5 . . ?
 O11' C13' H13B 110.5 . . ?
 O11' C13' C14' 106(2) . . ?
 C13' C14' H14A 109.5 . . ?
 C13' C14' H14B 109.5 . . ?
 C13' C14' H14C 109.5 . . ?
 H14A C14' H14B 109.5 . . ?
 H14A C14' H14C 109.5 . . ?
 H14B C14' H14C 109.5 . . ?
 C11' O11' C13' 113(3) . . ?

loop_
  _geom_hbond_atom_site_label_D
  _geom_hbond_atom_site_label_H
  _geom_hbond_atom_site_label_A
  _geom_hbond_distance_DH
  _geom_hbond_distance_HA
  _geom_hbond_distance_DA
  _geom_hbond_angle_DHA
  _geom_hbond_site_symmetry_A
 N2 H2 Br1 0.79(3) 2.83(3) 3.583(2) 160(3) 2

loop_
  _geom_torsion_atom_site_label_1
  _geom_torsion_atom_site_label_2
  _geom_torsion_atom_site_label_3
  _geom_torsion_atom_site_label_4
  _geom_torsion
  _geom_torsion_site_symmetry_1
  _geom_torsion_site_symmetry_2
  _geom_torsion_site_symmetry_3
  _geom_torsion_site_symmetry_4
  _geom_torsion_publ_flag
 C1 C2 C3 C4 -131.7(2) . . . . ?
 C1 C2 C3 N1 -21.22(17) . . . . ?
 C1 C10 N2 C11 -140.5(2) . . . . ?
 C1 C10 N2 Pd1 -12.4(2) . . . . ?
 C2 C1 C10 N2 -62.3(3) . . . . ?
 C2 C1 N1 C3 -21.87(17) . . . . ?
 C2 C1 N1 C18 -142.7(2) . . . . ?
 C2 C1 N1 Pd1 79.23(15) . . . . ?
 C2 C3 C4 C5 -109.6(3) . . . . ?
 C2 C3 C4 C9 75.3(3) . . . . ?
 C2 C3 N1 C1 21.78(17) . . . . ?
 C2 C3 N1 C18 145.4(2) . . . . ?
 C2 C3 N1 Pd1 -81.29(15) . . . . ?
 C3 C4 C5 C6 -174.0(2) . . . . ?
 C3 C4 C9 C8 173.2(2) . . . . ?
 C3 C4 C9 Pd1 -11.5(3) . . . . ?
 C4 C3 N1 C1 148.19(19) . . . . ?
 C4 C3 N1 C18 -88.2(2) . . . . ?
 C4 C3 N1 Pd1 45.1(2) . . . . ?
 C4 C5 C6 C7 0.7(4) . . . . ?
 C5 C4 C9 C8 -2.0(3) . . . . ?
 C5 C4 C9 Pd1 173.30(18) . . . . ?
 C5 C6 C7 C8 -1.3(4) . . . . ?
 C6 C7 C8 C9 0.1(4) . . . . ?
 C7 C8 C9 C4 1.4(3) . . . . ?
 C7 C8 C9 Pd1 -172.53(19) . . . . ?
 C9 C4 C5 C6 0.9(4) . . . . ?
 C10 C1 C2 C3 138.0(2) . . . . ?
 C10 C1 N1 C3 -148.8(2) . . . . ?
 C10 C1 N1 C18 90.4(3) . . . . ?
 C10 C1 N1 Pd1 -47.7(2) . . . . ?
 C11 C12 C13 C14 -177.9(2) . . . . ?
 C11 C12 C17 C16 177.1(2) . . . . ?
 C12 C11 N2 C10 -56.7(3) . . . . ?
 C12 C11 N2 Pd1 179.18(16) . . . . ?
 C12 C13 C14 C15 1.2(4) . . . . ?
 C13 C12 C17 C16 0.0(4) . . . . ?
 C13 C14 C15 C16 -0.8(4) . . . . ?
 C14 C15 C16 C17 -0.1(4) . . . . ?
 C15 C16 C17 C12 0.5(4) . . . . ?
 C17 C12 C13 C14 -0.8(4) . . . . ?
 C18 C19 C20 C21 179.9(2) . . . . ?
 C18 C19 C24 C23 179.7(2) . . . . ?
 C19 C18 N1 C1 -88.9(3) . . . . ?
 C19 C18 N1 C3 164.7(2) . . . . ?
 C19 C18 N1 Pd1 41.4(3) . . . . ?
 C19 C20 C21 C22 0.5(4) . . . . ?
 C20 C19 C24 C23 -0.4(4) . . . . ?
 C20 C21 C22 C23 -0.6(4) . . . . ?
 C21 C22 C23 C24 0.2(4) . . . . ?
 C22 C23 C24 C19 0.3(4) . . . . ?
 C24 C19 C20 C21 0.0(4) . . . . ?
 N1 C1 C2 C3 21.29(17) . . . . ?
 N1 C1 C10 N2 41.7(3) . . . . ?
 N1 C3 C4 C5 150.5(2) . . . . ?
 N1 C3 C4 C9 -24.5(3) . . . . ?
 N1 C18 C19 C20 -77.9(3) . . . . ?
 N1 C18 C19 C24 102.0(3) . . . . ?
 N2 C11 C12 C13 -40.2(3) . . . . ?
 N2 C11 C12 C17 142.7(2) . . . . ?
 C102 C101 O101 C103 166(3) . . . . ?
 C104 C103 O101 C101 -175(2) . . . . ?
 O102 C103 O101 C101 9(3) . . . . ?
 C12' C11' O11' C13' -175(6) . . . . ?
 C14' C13' O11' C11' 176(4) . . . . ?

_shelx_res_file
;
TITL 5 in C2/c
CELL 0.71073 30.291 9.6252 17.6711 90 90.944 90
ZERR 8 0.0005 0.0002 0.0004 0 0.001 0
LATT 7
SYMM -X,+Y,0.5-Z
SFAC C H Br N O Pd
UNIT 224 270.11 8 16 12.94 8
EQIV $1 -X,+Y,0.5-Z
DELU C101 C102 C103 C104 O101 O102 C11' C12' C13' C14' O11'
SIMU C101 C102 C103 C104 O101 O102 C11' C12' C13' C14' O11'
EADP C12' C102

L.S. 10
PLAN  5
SIZE 0.1 0.12 0.2
TEMP -153
HTAB N2 Br1_$1
BOND $H
CONF
fmap 2
acta
MERG 2
SHEL 20 0.79
OMIT -20 8 9
OMIT -17 7 9
REM <olex2.extras>
REM <HklSrc "%.\\5.hkl">
REM </olex2.extras>

WGHT    0.000000   18.859699
FVAR       0.17858   0.61564
C1    1    0.096870    0.564742    0.347353    11.00000    0.01690    0.01943 =
         0.01461    0.00268   -0.00124    0.00012
AFIX  13
H1    2    0.115902    0.514580    0.385198    11.00000   -1.20000
AFIX   0
C2    1    0.052950    0.484713    0.335089    11.00000    0.01921    0.02150 =
         0.01840    0.00429    0.00201   -0.00103
AFIX  23
H2A   2    0.028162    0.543071    0.316409    11.00000   -1.20000
H2B   2    0.044142    0.427452    0.378862    11.00000   -1.20000
AFIX   0
C3    1    0.076782    0.402123    0.272028    11.00000    0.01416    0.01579 =
         0.02288    0.00454   -0.00020   -0.00104
AFIX  13
H3    2    0.091281    0.316833    0.293092    11.00000   -1.20000
AFIX   0
C4    1    0.058641    0.376260    0.193477    11.00000    0.01088    0.01755 =
         0.02511   -0.00144    0.00136    0.00217
C5    1    0.044632    0.245594    0.168304    11.00000    0.01731    0.01790 =
         0.02894   -0.00092   -0.00162    0.00097
AFIX  43
H5    2    0.043649    0.169710    0.202612    11.00000   -1.20000
AFIX   0
C6    1    0.032116    0.226917    0.092779    11.00000    0.01626    0.02068 =
         0.03504   -0.00952   -0.00077    0.00190
AFIX  43
H6    2    0.022238    0.138570    0.075533    11.00000   -1.20000
AFIX   0
C7    1    0.034149    0.338522    0.042572    11.00000    0.01589    0.02769 =
         0.02157   -0.00886   -0.00144    0.00414
AFIX  43
H7    2    0.026186    0.325450   -0.009162    11.00000   -1.20000
AFIX   0
C8    1    0.047785    0.469035    0.067824    11.00000    0.01549    0.02189 =
         0.01991   -0.00317    0.00017    0.00281
AFIX  43
H8    2    0.048979    0.544329    0.033158    11.00000   -1.20000
AFIX   0
C9    1    0.059679    0.490099    0.143410    11.00000    0.01243    0.01595 =
         0.01934   -0.00220    0.00049    0.00204
C10   1    0.100330    0.720763    0.360366    11.00000    0.01665    0.02096 =
         0.01568   -0.00115   -0.00180   -0.00035
AFIX  23
H10A  2    0.083606    0.745670    0.406078    11.00000   -1.20000
H10B  2    0.131656    0.745627    0.369773    11.00000   -1.20000
AFIX   0
C11   1    0.109477    0.927443    0.277724    11.00000    0.01965    0.01540 =
         0.01861   -0.00197    0.00126   -0.00107
AFIX  23
H11A  2    0.095232    0.976435    0.234538    11.00000   -1.20000
H11B  2    0.138989    0.896762    0.261208    11.00000   -1.20000
AFIX   0
C12   1    0.115688    1.030082    0.341900    11.00000    0.02220    0.01637 =
         0.01833    0.00088   -0.00026   -0.00010
C13   1    0.081329    1.062376    0.390315    11.00000    0.02333    0.02279 =
         0.02535   -0.00498    0.00299   -0.00319
AFIX  43
H13   2    0.053633    1.017085    0.384214    11.00000   -1.20000
AFIX   0
C14   1    0.087171    1.160051    0.447356    11.00000    0.03385    0.02557 =
         0.02388   -0.00567    0.00585    0.00328
AFIX  43
H14   2    0.063707    1.179965    0.480682    11.00000   -1.20000
AFIX   0
C15   1    0.127075    1.228407    0.455762    11.00000    0.03924    0.02515 =
         0.02313   -0.00828   -0.00797    0.00033
AFIX  43
H15   2    0.130885    1.296079    0.494455    11.00000   -1.20000
AFIX   0
C16   1    0.161375    1.198488    0.408033    11.00000    0.02612    0.03003 =
         0.03264   -0.00267   -0.00777   -0.00654
AFIX  43
H16   2    0.188778    1.245619    0.413837    11.00000   -1.20000
AFIX   0
C17   1    0.155842    1.099183    0.351328    11.00000    0.02157    0.02423 =
         0.02472   -0.00163    0.00093   -0.00069
AFIX  43
H17   2    0.179623    1.078388    0.318824    11.00000   -1.20000
AFIX   0
C18   1    0.155472    0.485306    0.251856    11.00000    0.01407    0.02014 =
         0.02473    0.00202   -0.00028    0.00314
AFIX  23
H18A  2    0.155755    0.415434    0.210754    11.00000   -1.20000
H18B  2    0.169182    0.442455    0.297428    11.00000   -1.20000
AFIX   0
C19   1    0.182779    0.609048    0.228651    11.00000    0.01307    0.01704 =
         0.02419   -0.00175    0.00199    0.00379
C20   1    0.178252    0.659881    0.155381    11.00000    0.01738    0.02505 =
         0.02216   -0.00136    0.00136    0.00055
AFIX  43
H20   2    0.158223    0.616467    0.120867    11.00000   -1.20000
AFIX   0
C21   1    0.202719    0.773458    0.132175    11.00000    0.02517    0.02737 =
         0.03112    0.00641    0.00392    0.00030
AFIX  43
H21   2    0.199268    0.808090    0.082084    11.00000   -1.20000
AFIX   0
C22   1    0.232202    0.836315    0.182185    11.00000    0.02058    0.02495 =
         0.05072    0.00220    0.00612   -0.00508
AFIX  43
H22   2    0.249165    0.913600    0.166147    11.00000   -1.20000
AFIX   0
C23   1    0.237033    0.787213    0.255111    11.00000    0.01765    0.03073 =
         0.04671   -0.00921   -0.00374   -0.00235
AFIX  43
H23   2    0.257232    0.830763    0.289280    11.00000   -1.20000
AFIX   0
C24   1    0.212252    0.673570    0.278708    11.00000    0.01629    0.02780 =
         0.02789   -0.00190   -0.00183    0.00436
AFIX  43
H24   2    0.215482    0.640073    0.329064    11.00000   -1.20000
AFIX   0
N1    4    0.109191    0.521717    0.268319    11.00000    0.01256    0.01648 =
         0.01741    0.00102    0.00012    0.00017
N2    4    0.082997    0.802715    0.294884    11.00000    0.01420    0.01637 =
         0.01764   -0.00191    0.00039    0.00008
BR1   3    0.026305    0.820653    0.131180    11.00000    0.01970    0.01900 =
         0.01829    0.00124   -0.00152    0.00301
PD1   6    0.074172    0.660193    0.201117    11.00000    0.01316    0.01301 =
         0.01357   -0.00024   -0.00039    0.00066

PART 1
C101  1    0.346668    0.742502    0.443152    21.00000    0.02215    0.03086 =
         0.02992   -0.00841   -0.00409   -0.00448
AFIX  23
H10C  2    0.346692    0.704145    0.495135    21.00000   -1.20000
H10D  2    0.371779    0.807636    0.438590    21.00000   -1.20000
AFIX   0
C102  1    0.349915    0.618609    0.380979    21.00000    0.03792    0.03011 =
         0.04411   -0.00493    0.00891   -0.00549
AFIX 137
H10E  2    0.325082    0.554513    0.387002    21.00000   -1.50000
H10F  2    0.377743    0.568152    0.388503    21.00000   -1.50000
H10G  2    0.348877    0.658468    0.329950    21.00000   -1.50000
AFIX   0
C103  1    0.289571    0.900041    0.478770    21.00000    0.02905    0.03177 =
         0.01761    0.00263   -0.00118   -0.00615
C104  1    0.245281    0.957601    0.460057    21.00000    0.03166    0.04277 =
         0.04866    0.00324    0.00700    0.00969
AFIX 137
H10H  2    0.231741    0.992931    0.506223    21.00000   -1.50000
H10I  2    0.226621    0.884363    0.438053    21.00000   -1.50000
H10J  2    0.248230    1.033526    0.423538    21.00000   -1.50000
AFIX   0
O101  5    0.304516    0.813165    0.425601    21.00000    0.02105    0.02419 =
         0.02439    0.00385   -0.00121   -0.00270
O102  5    0.311925    0.932884    0.534990    21.00000    0.05379    0.05499 =
         0.03395   -0.01272   -0.00842    0.00507

PART 0
PART 2
C11'  1    0.344713    0.720401    0.437499   -21.00000    0.02389    0.03602 =
         0.03870    0.00184    0.00162   -0.00769
AFIX  23
H11C  2    0.368640    0.789981    0.433635   -21.00000   -1.20000
H11D  2    0.347879    0.674448    0.487416   -21.00000   -1.20000
AFIX   0
C12'  1    0.349434    0.631329    0.386772   -21.00000    0.03792    0.03011 =
         0.04411   -0.00493    0.00891   -0.00549
AFIX 137
H12A  2    0.322249    0.576821    0.381196   -21.00000   -1.50000
H12B  2    0.373995    0.569549    0.400546   -21.00000   -1.50000
H12C  2    0.355759    0.677803    0.338812   -21.00000   -1.50000
AFIX   0
C13'  1    0.300681    0.899991    0.490091   -21.00000    0.04269    0.04090 =
         0.02020   -0.00876   -0.00828   -0.00223
AFIX  23
H13A  2    0.325019    0.967591    0.484237   -21.00000   -1.20000
H13B  2    0.302254    0.861208    0.541953   -21.00000   -1.20000
AFIX   0
C14'  1    0.256675    0.969262    0.475886   -21.00000    0.04740    0.04152 =
         0.06370    0.01139    0.03307    0.00646
AFIX 137
H14A  2    0.251543    0.979370    0.421263   -21.00000   -1.50000
H14B  2    0.256690    1.061162    0.499759   -21.00000   -1.50000
H14C  2    0.233190    0.912279    0.497404   -21.00000   -1.50000
AFIX   0
O11'  5    0.303973    0.789329    0.434108   -21.00000    0.03160    0.02484 =
         0.01587    0.00859    0.00128   -0.00344

PART 0
H2    2    0.058249    0.823187    0.302770    11.00000    0.01552
HKLF 4

REM  5 in C2/c
REM R1 =  0.0273 for    4978 Fo > 4sig(Fo)  and  0.0324 for all    5459 data
REM    355 parameters refined using    161 restraints

END

WGHT      0.0000     18.8635

REM Highest difference peak  0.414,  deepest hole -0.626,  1-sigma level  0.077
Q1    1   0.0722  0.9717  0.2029  11.00000  0.05    0.41
Q2    1   0.0890  0.7752  0.2508  11.00000  0.05    0.41
Q3    1   0.1098  0.9885  0.3100  11.00000  0.05    0.39
Q4    1   0.1733  0.8281  0.0329  11.00000  0.05    0.38
Q5    1   0.1293  0.5011  0.2595  11.00000  0.05    0.38
;
_shelx_res_checksum               42457
_shelx_hkl_file
;
  -6   0   0 3373.75  188.01   4
   6   0   0 3382.74  199.16   4
   8   0   0 5677.02  330.18   4
  -8   0   0 5587.54  270.02   4
 -10   0   0  337.14   14.81   4
 -10   0   0  345.28   18.15   1
  10   0   0  339.68   16.92   1
  10   0   0  332.83   18.40   4
 -12   0   0  463.73   22.93   1
 -12   0   0  468.66   22.95   4
  12   0   0  469.69   23.47   1
  12   0   0  458.19   22.82   4
  14   0   0   15.47    2.86   4
  14   0   0   13.24    1.59   1
 -14   0   0    9.02    1.58   1
  16   0   0  435.48   21.86   1
  16   0   0  457.55   20.12   4
 -16   0   0  468.35   21.69   4
 -16   0   0  452.20   21.86   1
 -18   0   0 2484.22  140.03   4
  18   0   0 2536.46  127.93   4
 -18   0   0 2447.35  120.94   1
  18   0   0 2419.28  125.24   1
 -20   0   0 2062.66  121.00   4
 -20   0   0 2005.21   94.72   1
  20   0   0 2063.17  109.85   4
  20   0   0 2041.08  104.93   1
 -22   0   0 2567.87  141.00   1
 -22   0   0 2535.33  121.31   4
  22   0   0 2538.14  125.28   1
  22   0   0 2575.48  121.26   4
  24   0   0   87.25    7.83   4
  24   0   0   79.55    4.88   1
 -24   0   0   83.96    6.48   2
  24   0   0   78.28    4.41   1
  26   0   0  823.86   37.99   1
  26   0   0  782.18   41.30   4
  26   0   0  793.80   45.47   1
 -26   0   0  841.83   42.95   2
 -28   0   0  340.92   18.79   2
  28   0   0  319.80   17.91   1
  28   0   0  338.73   17.39   4
  28   0   0  318.16   18.03   1
 -30   0   0    6.42    4.94   2
 -32   0   0   36.02    5.96   2
 -34   0   0   12.99    8.10   2
  34   0   0   24.97    5.11   4
 -36   0   0   14.91    5.89   2
  36   0   0    6.08    4.86   4
 -38   0   0  893.52   72.35   2
 -38   0   0 1058.56   77.09   3
  38   0   0  924.76   75.33   4
  -3  -1   0   57.95    3.35   1
  -3  -1   0   42.45    3.34   1
  -3   1   0   50.40    2.94   1
  -3   1   0   48.54    2.86   1
   3   1   0   53.21    2.98   1
  -3   1   0   53.05    3.23   4
   3   1   0   46.37    2.62   2
  -5  -1   0  148.49    7.99   1
  -5   1   0  151.15    7.10   4
   5   1   0  164.19    8.95   1
   5   1   0  154.52    7.22   4
  -5  -1   0  160.44    6.94   2
  -5   1   0  153.16    7.35   1
  -5  -1   0  160.71    8.19   1
  -5   1   0  158.78    7.75   1
   5  -1   0  155.50    7.97   4
   5   1   0  156.91    6.99   1
   7   1   0 4660.31  252.25   1
  -7  -1   0 4523.07  251.45   2
   7   1   0 4576.59  226.46   4
   7  -1   0 4648.92  233.56   4
  -7   1   0 4706.63  223.12   4
   9   1   0 1759.04   91.19   1
  -9   1   0 1754.66   78.73   4
   9   1   0 1678.88   89.92   1
   9   1   0 1723.47   96.36   4
  -9   1   0 1680.13   82.95   1
  -9  -1   0 1756.58   82.00   1
   9  -1   0 1742.60   95.52   4
  -9  -1   0 1725.67   88.76   1
  -9  -1   0 1715.65   86.82   4
  -9  -1   0 1655.11   89.18   2
  11   1   0  194.87    9.77   1
 -11  -1   0  211.48   10.50   1
 -11  -1   0  216.21   10.18   4
  11   1   0  211.97   11.73   1
 -11   1   0  209.42    9.73   1
  11   1   0  208.75   11.57   4
  11  -1   0  217.89   10.33   4
  11  -1   0  222.88    9.53   1
 -11  -1   0  221.10   10.87   1
  11  -1   0  212.90    9.88   1
 -11   1   0  211.85   10.57   4
 -13   1   0   87.59    5.45   4
 -13  -1   0  106.83    4.96   1
  13   1   0   96.15    6.24   4
  13   1   0   98.94    5.09   1
  13  -1   0   86.61    5.47   4
  13  -1   0   92.33    4.58   1
  13  -1   0   97.40    4.25   1
 -13  -1   0  100.19    4.49   1
  13   1   0  102.12    5.08   1
 -13   1   0   94.59    4.42   1
 -13  -1   0   99.61    5.17   4
 -15  -1   0 1351.43   64.94   1
  15  -1   0 1305.36   59.41   1
  15  -1   0 1390.30   60.69   4
  15   1   0 1317.01   62.94   4
 -15  -1   0 1327.97   68.36   4
 -15  -1   0 1340.99   66.27   2
  15   1   0 1301.94   64.07   1
  15   1   0 1365.91   63.41   1
 -15   1   0 1302.59   56.19   1
 -15   1   0 1342.63   64.39   4
  15  -1   0 1347.65   57.00   1
 -15  -1   0 1333.61   67.40   1
  17  -1   0  347.43   13.94   1
 -17   1   0  347.73   13.58   1
  17   1   0  310.91   14.68   4
  17  -1   0  351.21   14.80   1
  17   1   0  344.99   15.76   1
  17   1   0  340.99   16.52   1
 -17  -1   0  338.89   16.16   1
 -17  -1   0  359.72   16.70   2
  17  -1   0  378.74   17.61   4
 -17   1   0  358.69   17.83   4
 -17  -1   0  347.46   16.59   1
  19   1   0   46.76    3.26   1
  19   1   0   57.83    5.99   4
  19  -1   0   44.33    1.92   1
 -19  -1   0   47.47    3.75   1
  19  -1   0   43.94    2.01   1
 -19  -1   0   36.11    5.93   2
  19  -1   0   43.02    5.50   4
 -19   1   0   52.95    4.29   4
  19   1   0   47.61    3.32   1
  21   1   0    8.03    4.14   4
 -21   1   0    3.73    2.55   4
 -21  -1   0    3.73    2.39   1
  21  -1   0    5.53    5.01   4
  21   1   0    3.98    1.95   1
 -23  -1   0   11.52    6.20   2
  23  -1   0   13.15    4.65   4
  23   1   0   11.53    4.04   4
 -23  -1   0   11.28    2.33   1
 -25  -1   0   10.69    2.17   1
  25  -1   0   10.14    5.79   4
 -25  -1   0   20.65    6.06   2
  27   1   0  219.24   12.56   1
  27  -1   0  228.47   14.17   4
 -27  -1   0  211.63   12.61   1
  27   1   0  207.04   14.39   4
 -27  -1   0  209.25   14.11   2
  29  -1   0   79.02    6.31   4
  29   1   0   85.31    9.56   4
 -29  -1   0   91.27    8.35   2
 -29   1   0   78.72    8.49   2
  29   1   0   72.38    4.90   1
  31  -1   0   26.33    7.01   4
  31   1   0   22.91    4.98   4
 -31  -1   0   16.08    5.10   2
  31   1   0   26.54    2.29   1
 -31   1   0   20.55    6.53   2
 -33   1   0  191.91   13.33   2
  33   1   0  201.74   11.57   4
 -33   1   0  194.62   11.76   3
  33  -1   0  185.32   12.91   4
  33   1   0  174.00   13.97   1
  35   1   0  329.09   23.66   4
 -35  -1   0  354.72   19.67   2
 -35   1   0  328.30   26.13   3
 -35   1   0  364.94   27.83   2
  35  -1   0  318.52   23.49   4
 -37  -1   0   19.25    5.99   2
 -37   1   0   12.00    3.28   3
 -37   1   0   14.12    6.75   2
 -39  -1   0   26.84    6.65   2
   0   2   0 3591.65  191.15   1
   0   2   0 3675.94  187.55   1
   0  -2   0 3542.83  200.76   1
   0  -2   0 3737.21  196.63   1
   2   2   0  535.79   25.47   1
  -2   2   0  538.06   28.89   1
   2  -2   0  527.68   26.18   1
  -2  -2   0  562.42   28.48   1
  -2  -2   0  543.62   24.71   1
  -2   2   0  541.44   31.38   1
   2   2   0  542.43   28.73   1
   2  -2   0  550.14   27.29   1
  -4  -2   0  965.66   52.59   1
   4   2   0  915.92   50.33   1
   4  -2   0  918.48   49.27   1
   4   2   0  955.58   46.28   2
   4  -2   0  926.29   49.70   1
  -4   2   0  906.26   47.16   1
  -4  -2   0  957.23   48.44   1
   4   2   0  956.46   50.76   1
  -4   2   0  949.20   49.77   1
   6   2   0  143.85    7.20   2
  -6   2   0  137.54    6.75   4
   6   2   0  145.35    7.76   1
  -6   2   0  149.37    6.44   1
  -6  -2   0  130.65    7.67   1
   6   2   0  117.22    9.35   1
  -6   2   0  143.01    6.99   1
  -6  -2   0  152.08    6.82   1
   8   2   0  266.93   11.06   4
  -8   2   0  243.32   12.56   1
  -8  -2   0  266.31   12.22   1
   8   2   0  241.09   11.22   1
  -8   2   0  261.78   13.30   4
  -8  -2   0  235.56   12.81   2
  -8   2   0  237.31   11.43   3
  -8   2   0  242.54   12.44   1
   8   2   0  248.22   13.57   1
 -10  -2   0   32.29    3.39   2
  10   2   0   27.30    3.54   1
  10   2   0   30.25    3.22   1
 -10   2   0   32.62    3.34   4
 -10  -2   0   30.07    3.29   1
 -10  -2   0   31.96    2.42   1
 -10   2   0   32.29    1.90   3
 -10   2   0   29.75    2.18   1
 -10   2   0   30.15    1.87   1
  10   2   0   34.27    3.41   4
  12   2   0    5.91    2.85   1
 -12   2   0    7.64    2.66   4
  12   2   0    8.48    2.56   1
 -12  -2   0    2.38    3.91   2
  12  -2   0   10.49    2.35   4
 -12   2   0    8.18    1.00   1
 -12  -2   0   11.19    2.66   1
  12   2   0   11.60    2.65   4
 -12   2   0    6.76    0.89   1
 -14   2   0  196.03   10.14   4
  14  -2   0  202.26   10.44   4
 -14  -2   0  187.83   10.21   1
 -14  -2   0  185.69    9.09   1
 -14   2   0  191.16    8.16   1
 -14   2   0  189.20    8.14   1
  14  -2   0  200.50    9.11   1
 -14  -2   0  191.77   10.64   2
  14   2   0  200.13   12.08   4
  14   2   0  173.48    9.03   1
  14   2   0  183.99    9.71   1
  16   2   0  553.05   28.30   1
  16   2   0  627.64   29.77   1
  16   2   0  609.42   28.84   4
  16  -2   0  592.60   29.41   4
 -16  -2   0  592.49   29.49   1
 -16  -2   0  607.44   26.74   2
 -16  -2   0  641.95   27.13   1
 -16   2   0  624.06   28.93   4
 -18  -2   0 2096.78   98.05   1
  18  -2   0 2223.16  107.84   4
  18   2   0 2027.23  103.12   1
  18   2   0 2137.15  109.89   1
 -18  -2   0 2207.67  104.56   2
  18   2   0 2317.08  106.22   4
 -18  -2   0 2270.59  102.68   1
 -18   2   0 2251.80  123.69   4
 -20   2   0 1444.18   89.22   4
  20   2   0 1408.77   68.21   1
 -20  -2   0 1460.24   65.88   2
  20   2   0 1502.63   72.96   4
  20  -2   0 1443.14   65.23   4
  20   2   0 1421.02   70.36   1
 -20  -2   0 1477.53   72.06   1
 -20  -2   0 1494.11   67.28   1
 -22  -2   0  301.76   16.89   1
  22   2   0  295.67   16.41   1
 -22  -2   0  285.17   15.20   1
  22  -2   0  317.61   15.27   4
  22   2   0  299.45   16.54   4
 -22   2   0  303.15   18.00   4
 -22  -2   0  254.36   16.16   2
  22   2   0  310.88   15.17   1
  24   2   0   -4.02    3.42   4
 -24  -2   0   -3.20    2.55   1
 -24  -2   0   -9.42    5.64   2
 -26  -2   0   86.03    8.00   2
  26   2   0   87.54    6.32   4
  26   2   0   80.70    5.18   1
  26   2   0   74.13    6.36   1
 -26  -2   0   71.74    6.27   1
  26  -2   0   79.75    5.85   4
 -26   2   0   76.92    5.22   3
  28   2   0   22.28    2.55   1
 -28   2   0   28.67    3.36   3
  28   2   0   28.77    4.86   4
 -28  -2   0   24.70    2.98   1
  28   2   0   27.88    3.93   1
 -28  -2   0   33.38    4.97   2
  30   2   0  213.00   13.35   4
 -30   2   0  208.13   12.33   3
  30   2   0  222.89   16.28   1
 -30  -2   0  219.51   15.01   2
  32   2   0   12.69    7.46   4
  32   2   0    3.52    2.32   1
 -32   2   0    6.29    3.10   3
 -32   2   0  -10.13    7.51   2
 -32  -2   0   -3.40    4.97   2
 -34  -2   0    2.20    5.14   2
  34   2   0   -3.11    4.63   4
  34   2   0    3.34    2.43   1
 -34   2   0   -1.13    5.50   2
 -34   2   0    6.25    3.96   3
 -36  -2   0    9.15    6.21   2
  36   2   0    5.90    2.08   1
  36   2   0    5.75    5.62   4
 -36   2   0   -0.31    5.62   2
 -38   2   0   99.59   10.69   2
  38   2   0   75.00    9.59   4
 -38  -2   0   74.14    7.77   2
  -1   3   0  201.92   11.40   1
   1  -3   0  180.64   11.30   1
   1  -3   0  192.78   10.36   1
  -1  -3   0  198.72    9.57   1
   1   3   0  181.45   10.38   1
   1   3   0  190.59    8.92   1
  -1   3   0  196.78   11.07   1
  -1  -3   0  207.58    9.41   1
   3   3   0  519.75   27.28   1
  -3   3   0  625.37   30.99   1
  -3  -3   0  500.57   29.21   1
   3  -3   0  600.31   32.93   1
  -3  -3   0  677.65   31.04   1
  -3   3   0  634.66   32.88   1
   3  -3   0  584.09   28.03   1
   3   3   0  672.93   31.89   1
  -5   3   0 1910.57   90.62   1
  -5  -3   0 1846.38   85.69   1
   5  -3   0 1902.78   93.18   1
  -5   3   0 1904.64   91.36   1
   5  -3   0 1883.65   83.20   1
   5   3   0 1583.09   89.25   1
   5   3   0 1874.90   96.41   1
  -5  -3   0 1784.15   93.22   1
   7   3   0 4744.68  238.61   2
  -7  -3   0 4639.93  217.32   1
  -7  -3   0 4911.76  213.68   1
  -7   3   0 4226.07  228.87   1
   7   3   0 4574.85  237.51   1
   7  -3   0 4494.45  230.41   1
  -7   3   0 4661.49  215.41   1
   7   3   0 4895.53  254.97   1
  -7   3   0 4658.23  235.50   4
  -9   3   0  131.24    6.72   1
  -9  -3   0  137.75    7.69   1
  -9  -3   0  144.47    7.53   1
  -9   3   0  135.65    7.44   4
  -9   3   0  123.49    6.18   1
   9   3   0  141.53    7.43   4
   9   3   0  135.54    7.94   1
   9  -3   0  141.85    8.04   1
   9   3   0  152.04    6.94   1
 -11  -3   0 1783.94   84.62   1
  11   3   0 1761.51   81.51   4
 -11   3   0 1769.05   85.32   1
  11   3   0 1773.61   86.44   1
  11   3   0 1801.06   88.54   1
 -11   3   0 1741.94   76.19   1
 -11  -3   0 1846.89   83.21   1
 -11   3   0 1787.00   87.12   4
 -13   3   0 1209.98   60.15   1
  13   3   0 1217.38   61.56   1
 -13  -3   0 1227.54   58.91   1
 -13   3   0 1219.69   59.83   1
 -13  -3   0 1247.89   55.71   2
 -13   3   0 1225.45   50.16   3
 -13  -3   0 1308.13   58.22   1
 -13   3   0 1236.72   63.93   4
  13   3   0 1231.14   64.36   1
  13   3   0 1237.75   57.46   4
 -15  -3   0 4224.58  194.32   1
 -15  -3   0 4381.22  214.57   1
 -15  -3   0 4155.86  233.96   2
 -15   3   0 4341.64  224.52   4
  15   3   0 4449.75  213.24   1
 -15   3   0 4212.09  195.45   1
 -15   3   0 4310.28  193.38   1
  15   3   0 4116.36  198.04   1
  15   3   0 4096.17  219.53   4
  17   3   0  499.40   23.58   1
 -17  -3   0  462.85   22.59   2
 -17  -3   0  459.09   22.48   1
  17   3   0  467.94   23.16   1
 -17   3   0  455.82   20.05   1
  17  -3   0  459.30   20.48   1
 -17   3   0  463.96   19.74   1
 -17  -3   0  465.15   21.90   1
 -17   3   0  459.07   20.18   3
  17   3   0  470.13   22.77   4
 -17   3   0  477.16   21.18   4
 -19  -3   0  178.40    9.56   1
 -19   3   0  180.16   11.05   4
  19   3   0  166.11   10.69   4
  19   3   0  165.95    8.92   1
 -19  -3   0  174.31    9.16   1
 -19  -3   0  185.67    9.88   2
 -19   3   0  173.13    8.57   3
  19   3   0  173.89    9.88   1
 -21  -3   0  251.76   14.73   1
  21   3   0  270.55   13.52   4
  21   3   0  283.78   13.87   1
 -21  -3   0  282.23   14.90   2
 -21   3   0  268.47   18.83   4
 -21  -3   0  281.81   13.54   1
 -21   3   0  274.28   12.19   3
  21   3   0  230.34   13.11   1
  23   3   0  186.97   10.96   1
  23   3   0  189.32   10.43   1
 -23  -3   0  205.99   11.82   2
 -23   3   0  195.31   10.19   3
 -23  -3   0  188.80   12.23   1
  23   3   0  213.76   11.11   4
 -23  -3   0  205.83   11.86   1
 -25  -3   0  488.00   23.00   2
  25   3   0  498.85   25.31   4
  25   3   0  464.48   22.87   1
 -25  -3   0  472.51   29.87   1
 -25   3   0  472.35   27.05   3
  25   3   0  495.31   26.36   1
 -27  -3   0 1255.22   66.37   1
  27   3   0 1261.97   63.97   1
  27   3   0 1269.10   74.04   1
 -27  -3   0 1412.03   67.75   2
 -27   3   0 1397.27   71.94   3
  27   3   0 1373.60   66.24   4
 -29   3   0  477.67   38.43   3
 -29  -3   0  484.11   26.06   2
  29   3   0  475.20   24.99   4
  29   3   0  495.53   28.96   1
 -29  -3   0  488.43   37.02   1
  31   3   0  160.80   12.77   4
 -31   3   0  185.11   10.19   3
 -31  -3   0  180.08   12.47   2
  31   3   0  181.18   10.99   1
 -33  -3   0  826.67   45.30   2
  33   3   0  773.63   38.45   1
 -33   3   0  780.09   44.29   2
  33   3   0  748.99   48.74   4
 -35   3   0  894.89   52.02   2
  35   3   0  859.68   66.73   4
 -35  -3   0  837.53   58.01   2
  35   3   0  861.14   49.54   1
  37   3   0  170.50   14.45   4
 -37  -3   0  209.15   13.93   2
 -37   3   0  196.84   21.39   2
  37   3   0  188.88   23.53   1
   0  -4   0  341.47   17.64   1
   0   4   0  361.95   16.96   1
   0  -4   0  357.16   16.09   1
   0   4   0  370.45   16.86   1
   2   4   0  127.52    7.80   1
  -2  -4   0  135.33    8.50   1
   2  -4   0  140.50    7.66   1
  -2   4   0  135.40    8.36   1
  -2  -4   0  135.42    7.00   1
   2   4   0  142.97    7.41   1
  -2   4   0  121.94    6.69   1
   2  -4   0  132.88    7.56   1
   4   4   0   14.46    3.49   1
  -4   4   0   15.30    2.78   1
  -4   4   0   11.56    2.14   1
   4  -4   0   17.38    3.20   1
   4  -4   0   14.06    2.58   1
  -4  -4   0   11.79    3.37   1
   6   4   0  177.11    8.45   2
  -6   4   0  172.57    8.90   1
  -6   4   0  184.90    9.46   1
  -6  -4   0  187.32    9.89   1
   6  -4   0  173.53    8.57   1
   6  -4   0  187.15    9.79   1
   6   4   0  189.55    9.79   1
   6   4   0  167.09    9.54   1
  -6  -4   0  183.04    9.19   1
  -8  -4   0 1213.79   50.92   1
  -8   4   0 1146.87   57.29   1
  -8   4   0 1120.55   49.17   4
   8   4   0 1098.08   50.05   1
  -8   4   0 1178.60   53.51   1
   8  -4   0 1197.67   54.32   1
   8   4   0 1169.32   55.62   1
  -8  -4   0 1139.12   51.50   1
   8   4   0 1193.91   57.67   2
 -10  -4   0   30.01    4.32   1
 -10   4   0   26.75    2.27   1
 -10   4   0   31.97    2.27   1
 -10   4   0   34.53    3.48   4
  10   4   0   28.40    2.99   4
  10   4   0   32.76    4.03   1
  10  -4   0   33.49    2.33   1
 -10  -4   0   30.87    3.72   1
  10   4   0   31.80    5.16   1
  10   4   0   26.23    2.19   2
  12  -4   0  979.41   48.41   1
 -12   4   0  991.34   47.05   1
 -12   4   0  945.82   48.85   4
  12   4   0 1005.40   49.00   1
 -12  -4   0  993.97   45.45   1
 -12  -4   0 1035.80   51.75   1
  12   4   0  999.59   52.72   1
  12   4   0  985.32   45.26   4
 -12   4   0 1002.84   47.51   1
 -14  -4   0  953.32   39.95   1
 -14  -4   0  955.68   40.49   1
  14   4   0  972.10   44.98   1
 -14   4   0  980.46   45.33   1
  14   4   0  840.88   40.94   1
 -14   4   0  926.29   43.32   4
 -14   4   0  996.91   46.95   1
  14   4   0  990.51   44.59   4
 -16  -4   0    5.39    2.64   1
  16   4   0    2.23    4.45   1
  16   4   0    3.33    3.81   4
 -16   4   0    3.01    2.52   4
 -16  -4   0    5.28    2.25   1
 -16   4   0    3.04    1.44   1
  18   4   0  568.84   26.99   4
  18   4   0  546.07   26.87   1
 -18   4   0  547.68   30.89   4
  18   4   0  568.60   29.06   1
 -18   4   0  557.17   24.83   1
 -18   4   0  556.22   24.22   1
 -18  -4   0  494.77   32.03   1
 -18  -4   0  564.81   24.73   1
  18  -4   0  534.73   24.03   1
  20  -4   0 1317.16   60.25   1
  20   4   0 1405.83   77.42   1
 -20   4   0 1321.42   58.95   1
 -20  -4   0 1369.78   65.56   1
  20   4   0 1406.46   65.63   1
 -20   4   0 1379.08   59.63   1
  20   4   0 1304.67   66.52   4
 -20   4   0 1374.43   80.28   4
  22   4   0  148.96   10.68   1
 -22  -4   0  158.02    8.56   1
  22   4   0  150.62   10.89   1
 -22   4   0  147.45    9.24   4
  22   4   0  167.35    9.82   4
  24   4   0    6.47    3.29   1
 -24   4   0    5.77    0.89   3
 -24   4   0    4.84    0.89   3
 -24  -4   0    6.81    2.83   1
  24   4   0   14.18    5.84   4
 -26   4   0  163.19    8.44   3
  26   4   0  171.10   10.32   1
  26   4   0  153.06   13.93   1
  26   4   0  151.55   11.35   4
 -26   4   0  159.54    8.95   3
 -26  -4   0  160.76    8.80   1
  28   4   0  430.48   25.10   1
 -28  -4   0  410.79   28.93   1
  28   4   0  427.26   20.67   4
 -28   4   0  395.01   26.30   3
 -28   4   0  406.82   30.37   3
 -30  -4   0   12.27    3.85   1
  30   4   0    2.62    4.43   4
 -30  -4   0    1.85    3.92   2
  30   4   0   11.38    4.13   1
  32   4   0   27.84    4.29   1
  32   4   0   33.68    6.06   4
  34   4   0   59.15    8.77   4
  34   4   0   61.60    5.49   1
 -34   4   0   54.53    7.67   2
  36   4   0   18.68    7.22   4
 -36   4   0   18.51    6.54   2
  -1   5   0  174.67    9.56   1
   1   5   0  172.24    9.20   1
  -1  -5   0  173.46    9.70   1
   1  -5   0  169.53   11.60   1
   1   5   0  160.96    8.88   1
  -1   5   0  153.07    9.34   1
  -1  -5   0  164.20    9.69   1
   1  -5   0  180.70   10.96   1
   3   5   0  420.42   20.51   1
  -3  -5   0  431.58   22.09   1
   3   5   0  427.59   19.49   1
  -3   5   0  409.80   20.32   1
   3  -5   0  424.15   18.44   1
   3  -5   0  354.77   20.30   1
  -3  -5   0  432.37   19.68   1
  -5   5   0  854.05   39.47   1
  -5   5   0  905.16   42.80   1
   5  -5   0  867.93   43.04   1
  -5  -5   0  805.92   35.84   1
   5   5   0  805.84   37.82   1
  -5  -5   0  765.32   38.69   1
   5   5   0  869.49   44.84   1
   5  -5   0  880.83   37.88   1
  -7  -5   0  179.50   10.95   1
   7  -5   0  172.02    8.96   1
   7   5   0  160.35    9.87   1
   7   5   0  174.78    7.79   2
   7  -5   0  174.93    9.22   1
  -7   5   0  175.19    9.02   1
  -7  -5   0  177.13    9.31   1
  -7   5   0  180.19    8.79   1
   7   5   0  166.77    9.99   1
   9  -5   0   92.43    4.17   3
  -9  -5   0  105.27    7.48   1
   9   5   0   99.11    6.44   2
  -9   5   0   98.72    6.09   1
   9  -5   0  102.68    6.18   1
  -9   5   0   89.47    6.13   1
   9   5   0   96.38    6.21   1
  -9  -5   0   90.97    6.76   1
  11   5   0   22.92    3.36   1
 -11  -5   0   21.93    4.18   1
  11   5   0   20.91    2.78   4
 -11  -5   0   22.22    4.26   1
  11   5   0   25.44    3.99   1
 -11   5   0   17.09    2.05   1
  11  -5   0   21.50    2.49   1
 -11   5   0   19.34    2.47   1
 -11   5   0   21.13    2.54   4
 -13  -5   0  229.92   11.96   1
  13   5   0  224.24   12.30   1
 -13   5   0  218.67   11.42   1
 -13   5   0  234.47   11.59   4
 -13  -5   0  236.48   11.76   1
  13   5   0  238.22   13.36   4
  13   5   0  235.77   14.17   1
 -13   5   0  227.76   11.99   1
  13  -5   0  223.72   10.21   1
  15   5   0  531.12   30.94   1
  15   5   0  462.19   25.06   1
 -15   5   0  545.31   26.35   4
 -15   5   0  537.18   26.32   1
 -15   5   0  554.89   26.84   1
  15   5   0  553.87   27.59   4
 -15  -5   0  547.48   33.71   1
  15  -5   0  550.63   26.96   1
 -15  -5   0  488.51   30.03   1
 -17   5   0  281.33   17.72   4
  17   5   0  327.93   15.97   4
  17  -5   0  305.38   16.09   1
  17   5   0  324.01   17.38   1
 -17   5   0  304.69   16.04   1
  17   5   0  308.14   18.84   1
 -17  -5   0  352.24   16.42   1
 -17   5   0  315.16   19.03   1
  19   5   0  606.15   32.30   1
 -19  -5   0  580.03   30.18   1
 -19   5   0  621.15   26.72   1
  19   5   0  564.59   30.34   1
  19   5   0  649.70   32.88   4
 -19   5   0  579.54   39.82   4
 -19   5   0  626.28   28.39   1
  21   5   0  133.65   10.28   1
  21   5   0  121.77    9.78   1
  21   5   0  116.26    7.68   4
 -21  -5   0  131.62   10.08   1
 -21   5   0  105.48    8.96   4
  21  -5   0  118.42    6.01   1
 -21   5   0  121.37    5.88   1
 -21   5   0  113.92    6.67   1
 -23   5   0   24.85    1.50   1
 -23   5   0   22.18    1.39   1
 -23  -5   0   29.54    4.61   1
  23   5   0   20.91    5.16   1
  23   5   0   23.79    5.68   4
  25   5   0   48.09    4.63   1
 -25  -5   0   45.17    6.41   1
  27   5   0  196.61   11.52   1
 -27  -5   0  179.78   12.46   1
  27   5   0  213.24   15.63   4
 -29  -5   0    5.18    3.11   1
  29   5   0    4.04    3.28   1
  31   5   0   20.49    3.74   1
  31   5   0   26.31    6.14   4
  33   5   0  216.77   21.70   4
  33   5   0  190.99   12.48   1
  35   5   0  188.91   16.20   1
  35   5   0  177.72   18.20   4
 -35   5   0  192.53   19.31   2
   0   6   0 4211.93  255.05   1
   0  -6   0 4086.61  185.06   1
   0  -6   0 4227.60  201.02   1
   0   6   0 4196.93  204.81   1
   2  -6   0 2249.61   94.16   1
  -2   6   0 2231.29  119.29   1
  -2  -6   0 1747.59   92.64   1
  -2  -6   0 2180.75  101.69   1
   2  -6   0 2263.65   94.51   1
   2   6   0 2056.88  112.61   1
   2   6   0 1762.46   93.39   1
  -2   6   0 2186.96  107.32   1
   4  -6   0  274.55   16.06   1
   4   6   0  298.37   14.77   1
  -4  -6   0  280.37   14.58   1
   4   6   0  285.41   16.02   1
   4  -6   0  284.87   14.27   1
  -4  -6   0  278.46   13.72   1
  -4   6   0  306.24   14.87   1
  -4   6   0  259.74   16.14   1
  -6   6   0  602.55   29.73   1
   6   6   0  551.19   33.23   1
   6   6   0  594.92   35.29   1
   6  -6   0  633.45   26.53   1
   6  -6   0  655.00   29.05   1
  -6  -6   0  577.77   28.76   1
  -6  -6   0  597.61   35.45   1
  -6   6   0  625.34   26.69   1
   8   6   0  681.60   30.89   2
  -8  -6   0  681.06   37.78   1
   8   6   0  698.20   38.52   1
   8   6   0  675.09   32.26   1
   8  -6   0  718.68   31.47   1
  -8   6   0  660.66   31.73   1
  -8   6   0  656.77   38.99   1
  -8  -6   0  715.43   30.17   1
  10  -6   0   76.39    3.56   3
 -10   6   0   87.51    5.86   4
 -10   6   0   71.65    6.01   1
  10   6   0   80.31    4.98   2
  10   6   0   75.99    6.17   1
  10  -6   0   79.52    4.46   1
 -10   6   0   86.62    5.19   1
  10   6   0   80.21    6.88   1
  10  -6   0   74.32    3.34   3
 -12   6   0  247.81   11.77   4
  12   6   0  247.70   13.26   1
  12   6   0  228.76   12.92   1
 -12   6   0  216.67   12.80   1
  12  -6   0  241.13   12.88   1
  12   6   0  237.33   11.96   4
 -12  -6   0  215.11   12.03   1
 -12   6   0  245.86   11.96   1
  14  -6   0  278.71   11.44   1
 -14   6   0  254.22   11.16   4
  14   6   0  277.57   13.41   4
 -14   6   0  273.63   16.47   1
 -14   6   0  260.99   12.71   1
 -14  -6   0  217.57   13.79   1
  14   6   0  235.14   13.64   1
  14   6   0  259.42   12.86   1
 -16   6   0   27.22    2.93   1
 -16  -6   0   25.76    4.49   1
  16   6   0   27.57    4.46   4
  16  -6   0   24.45    2.44   1
  16   6   0   28.49    5.10   1
 -16   6   0   32.80    3.78   1
  16   6   0   25.37    4.91   1
 -16   6   0   19.87    3.51   4
 -18  -6   0  742.19   36.60   1
  18  -6   0  683.65   34.90   1
  18   6   0  710.34   51.00   1
  18   6   0  708.93   40.39   1
 -18   6   0  704.62   42.96   1
 -18   6   0  698.76   39.99   4
  18   6   0  727.10   38.67   4
 -18   6   0  693.19   36.52   1
 -20   6   0 2077.27  118.91   1
 -20  -6   0 2081.07  103.43   1
 -20   6   0 2068.45  151.93   4
 -20   6   0 2078.82  146.19   1
  20   6   0 2188.70  107.54   1
  20   6   0 2174.05  119.36   4
  20   6   0 2079.93  173.89   1
  22   6   0  980.20   97.24   1
 -22   6   0  984.17   88.14   1
 -22  -6   0  952.74   47.54   1
 -22   6   0  978.36   59.67   1
  22   6   0 1004.93   50.99   1
  22   6   0  994.42   45.14   4
 -24   6   0   47.95    3.59   1
 -24   6   0   43.42    3.39   1
  24   6   0   51.03    5.65   1
 -24  -6   0   50.22    5.04   1
  24  -6   0   50.63    3.44   1
  24   6   0   38.73    6.88   1
 -26  -6   0  152.36   12.07   1
  26   6   0  142.22   12.31   4
  26   6   0  172.05   12.68   1
 -28  -6   0  224.09   21.50   1
  28   6   0  234.69   14.49   1
  28   6   0  227.69   15.15   4
  30   6   0   18.11    4.07   1
  30   6   0   20.86    4.86   4
  32   6   0   48.83    6.15   1
  32   6   0   42.30    6.58   4
 -34   6   0   10.07    6.97   2
  34   6   0    8.00    3.56   1
  34   6   0    1.97    4.52   4
  -1  -7   0 1179.17   68.81   1
   1  -7   0 1459.99   60.69   1
  -1   7   0 1389.04   88.36   1
  -1  -7   0 1400.39   62.95   1
   1   7   0 1142.39   64.83   1
   1   7   0 1335.14   68.91   1
  -1   7   0 1407.64   62.05   1
   1  -7   0 1460.87   76.08   1
  -3  -7   0   24.52    7.12   1
   3  -7   0   23.84    6.81   1
   3  -7   0   19.26    3.20   1
   3   7   0   25.61    6.37   1
  -3   7   0   22.36    6.14   1
   3   7   0   22.68    4.03   1
   5   7   0  246.09   14.99   1
  -5   7   0  249.55   13.20   1
  -5  -7   0  255.36   13.55   1
   5  -7   0  250.96   12.76   1
   5  -7   0  229.61   14.00   1
   5   7   0  209.32   16.79   1
  -5  -7   0  223.04   12.61   1
   7   7   0  538.38   31.90   2
  -7  -7   0  573.76   27.26   1
  -7  -7   0  534.62   37.41   1
  -7   7   0  571.48   27.96   1
   7   7   0  547.57   38.45   1
   7   7   0  548.31   29.70   1
   7  -7   0  536.54   28.24   1
   9  -7   0  395.69   16.29   3
  -9  -7   0  354.11   17.53   1
   9   7   0  410.79   20.18   2
   9   7   0  334.77   25.89   1
   9  -7   0  398.57   18.44   1
  -9   7   0  412.23   19.45   1
   9  -7   0  397.62   17.44   3
   9   7   0  359.62   21.74   1
 -11   7   0    3.49    3.51   1
 -11   7   0   -1.50    2.02   4
  11  -7   0    0.79    0.52   3
  11   7   0    0.87    2.41   4
  11   7   0   -0.88    1.48   2
 -11  -7   0    2.54    6.06   1
  11  -7   0    0.49    0.36   3
  13   7   0  490.78   25.99   1
  13  -7   0  448.87   24.56   1
 -13   7   0  465.93   23.27   1
 -13  -7   0  509.76   26.05   1
 -13   7   0  448.93   29.79   4
  13   7   0  439.29   26.07   4
 -15  -7   0  238.93   14.87   1
  15   7   0  245.80   11.92   4
  15   7   0  226.69   13.55   1
 -15   7   0  207.66   11.21   4
 -15   7   0  209.90   14.12   1
  15  -7   0  220.46   12.08   1
  17  -7   0   15.74    4.17   1
 -17   7   0   17.60    3.02   1
  17   7   0   15.40    5.82   1
 -17  -7   0   22.98    5.04   1
 -17   7   0   19.06    3.16   4
  17   7   0   18.09    3.43   4
 -19   7   0  188.73   11.88   1
  19  -7   0  190.29   13.83   1
  19   7   0  192.35   12.45   4
 -19  -7   0  203.37   14.58   1
  19   7   0  214.23   14.94   1
 -19   7   0  175.60   14.53   4
 -21  -7   0  559.39   31.92   1
  21   7   0  471.72   28.70   4
  21  -7   0  513.71   48.86   1
 -21   7   0  501.14   24.98   1
  21   7   0  487.49   30.89   1
 -23  -7   0   79.78    7.68   1
  23   7   0   56.61    7.12   4
  23   7   0   68.19    9.80   1
  25   7   0  180.06   14.75   4
 -25  -7   0  161.17   15.01   1
  25   7   0  200.29   11.48   1
 -27  -7   0  190.25   18.41   1
  27   7   0  170.81   15.27   4
  27   7   0  197.93   13.21   1
  29   7   0   37.68    5.27   1
  29   7   0   44.68    5.83   4
 -29  -7   0   39.30    5.18   1
  31   7   0   84.39   10.11   1
  31   7   0   74.02    8.93   4
   0  -8   0  548.36   30.78   1
   0  -8   0  614.06   39.13   1
   0   8   0  572.38   33.78   1
  -2  -8   0  285.38   17.09   1
   2  -8   0  269.37   13.56   1
   2  -8   0  287.25   18.40   1
   2   8   0  324.07   16.95   1
  -2  -8   0  282.76   18.83   1
  -2   8   0  314.13   16.67   1
   4  -8   0  211.39   17.90   1
   4   8   0  185.51   11.46   1
  -4  -8   0  200.40   13.08   1
   4  -8   0  207.22   12.01   1
  -4   8   0  216.99   12.42   1
  -6   8   0   42.53    4.98   1
   6  -8   0   28.73    5.67   1
   6   8   0   34.67    5.56   1
  -8   8   0   21.41    5.38   1
   8  -8   0   20.70    4.55   1
   8   8   0   19.13    7.04   1
  -8  -8   0   22.69    6.42   1
   8   8   0   23.49    2.48   2
 -10  -8   0  173.07   12.60   1
  10   8   0  168.40   13.89   1
  10   8   0  148.69   11.32   2
  10  -8   0  167.52   13.29   1
 -10   8   0  172.66    8.50   4
  10  -8   0  149.06   10.32   3
 -10   8   0  170.82   11.71   1
  10  -8   0  158.42    8.53   3
 -12  -8   0   30.28    5.44   1
  12  -8   0   36.00    5.27   1
  12   8   0   31.41    6.26   1
 -12   8   0   37.66    4.62   1
 -12   8   0   25.53    3.23   4
  14  -8   0   94.59    7.15   1
 -14   8   0   72.20    5.72   4
 -14  -8   0   89.14    8.08   1
 -14   8   0   82.68    7.98   1
  14   8   0   74.44    7.36   4
  16  -8   0  261.55   20.52   1
  16   8   0  295.50   20.89   1
 -16   8   0  250.12   17.10   4
 -16  -8   0  271.34   18.78   1
 -16   8   0  298.19   22.18   1
  16   8   0  282.13   15.01   4
 -18   8   0  697.50   32.95   4
  18   8   0  683.71   38.70   1
 -18   8   0  661.17   55.65   1
 -18  -8   0  637.53   32.67   1
  18   8   0  648.78   44.03   4
  20   8   0  620.64   41.70   4
 -20  -8   0  593.11   38.24   1
  20   8   0  627.89   35.98   1
 -22  -8   0  191.23   16.98   1
  22   8   0  216.82   12.43   4
  22   8   0  223.83   18.00   1
 -24  -8   0   22.60    5.15   1
  24   8   0   19.99    4.37   4
  24   8   0   18.97    5.03   1
  26   8   0   10.04    7.43   1
  28   8   0   20.77    5.90   1
  28   8   0   16.37    4.57   4
  30   8   0   12.35    5.93   1
   1   9   0   50.31    7.03   1
   1  -9   0   41.63    6.26   1
  -1  -9   0   53.77    8.26   1
  -1   9   0   40.59    5.17   1
  -3  -9   0  110.01   10.26   1
   3   9   0  104.13    9.00   1
  -3   9   0  106.71    9.64   1
   5   9   0  264.01   20.70   1
  -5   9   0  328.71   18.72   1
   5  -9   0  270.83   21.37   1
  -5  -9   0  271.48   20.90   1
  -7  -9   0  420.91   26.25   1
   7  -9   0  431.71   38.77   1
   7   9   0  413.21   32.43   2
   7   9   0  487.06   24.31   1
  -7   9   0  486.65   27.01   1
   9  -9   0  152.58   14.08   1
  -9   9   0  148.34   14.12   4
  -9   9   0  164.26   10.88   1
   9   9   0  141.92   11.80   2
  -9  -9   0  132.29    9.00   1
   9  -9   0  153.96   11.40   3
   9  -9   0  152.68    7.91   3
 -11   9   0   71.65    6.14   4
  11  -9   0   64.98    4.93   3
 -11   9   0   71.86    7.62   1
  11   9   0   61.54    6.92   1
 -13  -9   0  735.07   38.23   1
  13   9   0  669.87   40.19   1
 -13   9   0  746.34   52.45   1
  13   9   0  714.01   45.53   4
 -13   9   0  702.58   61.38   4
  15   9   0  615.78   28.95   4
 -15  -9   0  563.05   37.38   1
 -15   9   0  596.63   46.36   1
  15   9   0  577.45   30.96   1
  17   9   0    5.30    3.88   4
 -17  -9   0   14.61    7.83   1
  19   9   0   43.47    7.89   1
  19   9   0   45.89    6.16   4
 -19  -9   0   53.94    9.61   1
  21   9   0   86.65    7.74   1
 -21  -9   0  106.72    8.12   1
  21   9   0  103.55    9.01   4
  23   9   0   26.74    7.83   1
  23   9   0   23.62    6.19   4
 -23  -9   0   29.24    8.34   1
 -25  -9   0  374.38   28.85   1
  25   9   0  308.01   30.57   4
  25   9   0  398.50   36.27   1
  27   9   0  340.59   25.87   1
  27   9   0  353.44   38.91   4
   0  10   0  144.09   12.18   1
  -2  10   0  114.38    9.07   1
   2  10   0  104.78    8.68   1
  -2 -10   0  102.26    8.77   1
   4  10   0   41.87    7.58   1
  -4  10   0   52.06    5.89   1
  -6 -10   0  513.89   27.03   1
  -6  10   0  524.65   34.22   1
   6  10   0  492.45   32.66   1
  -8  10   0  171.11   16.97   1
  -8 -10   0  188.86   18.46   1
   8 -10   0  159.47   11.95   3
   8  10   0  179.22   15.18   1
 -10  10   0   -0.07    5.81   1
 -10 -10   0    4.66    5.11   1
  10  10   0   10.08    5.88   1
  12  10   0  124.83   12.85   1
 -12 -10   0  136.96   13.44   1
  12  10   0  111.74    7.45   4
 -12  10   0  102.69    9.29   1
  14  10   0  121.68   11.26   4
 -14  10   0  133.20   10.84   1
 -14 -10   0  166.29   18.41   1
  16  10   0   64.60    8.51   1
 -16 -10   0   70.60    9.81   1
  16  10   0   46.46    4.98   4
  18  10   0   16.89    7.65   1
 -18 -10   0   12.60    8.32   1
  20  10   0  142.70   12.56   1
 -20 -10   0  160.84   14.21   1
  20  10   0  169.87   16.57   4
  22  10   0    3.93    3.78   4
  22  10   0    5.69    5.57   1
 -22 -10   0   -0.56    5.04   1
  -1  11   0  109.05   10.06   1
   1  11   0  114.72   15.46   1
   3  11   0  214.93   15.25   1
  -3  11   0  198.96   17.25   1
   5  11   0   59.97    9.04   1
  -5  11   0   48.95    5.89   1
   7  11   0  114.20    9.34   1
  -7  11   0  119.78   13.08   1
  -7 -11   0  102.46   10.30   1
  -9  11   0   14.43    4.93   1
   9  11   0   18.60    8.61   1
  11  11   0    0.80    7.67   1
 -11  11   0    9.66    4.55   1
  13  11   0   69.15    9.87   1
  15  11   0  156.55   14.37   1
  17  11   0  101.38    9.08   1
 -17 -11   0   69.83    9.38   1
   0  12   0  696.17   58.67   1
  -2  12   0  351.83   34.18   1
   2  12   0  372.44   33.34   1
   4  12   0   10.48    7.33   1
  -4  12   0    8.88    4.79   1
   6  12   0  147.24   15.08   1
  -6  12   0  143.29   12.49   1
  -8  12   0  181.07   17.39   1
   8  12   0  188.92   18.35   1
  10  12   0    0.68    5.21   1
 -38   0   1    0.99    5.71   2
  38   0  -1   -3.05    5.52   4
  36   0  -1   -6.37    6.49   4
 -36   0   1    6.59    5.44   2
 -34   0   1   -6.07    4.96   2
  34   0  -1   -1.18    4.38   4
 -32   0   1   10.50    7.00   2
  32   0  -1   -2.69    4.21   4
 -30   0   1    6.05    6.62   2
  30   0  -1   -0.57    4.28   4
  30   0  -1   -0.64    1.24   1
  30   0  -1    0.75    1.06   1
  28   0  -1    1.57    1.50   1
 -28   0   1    6.12    5.76   2
  28   0  -1    1.17    3.89   4
 -28   0   1    0.73    1.34   1
  28   0  -1    1.25    1.20   1
  26   0  -1    6.90    3.99   4
  26   0  -1    1.94    1.50   1
  26   0  -1    0.21    2.01   1
 -26   0   1    1.09    1.31   1
  24   0  -1   -3.95    4.98   4
  24   0  -1    0.15    1.50   1
 -22   0   1    2.81    1.36   1
  22   0  -1   -0.86    4.64   4
  22   0  -1    2.36    1.78   1
  20   0  -1   -2.94    3.06   4
 -20   0   1    1.38    1.32   1
  18   0  -1   -1.14    1.58   1
  18   0  -1    0.00    4.25   4
 -16   0   1    5.15    2.17   4
  16   0  -1    2.25    3.33   4
 -14   0   1    2.28    1.63   1
  14   0  -1    0.20    2.47   4
  14   0  -1    0.88    1.44   1
  12   0  -1   -5.60    3.10   4
 -12   0   1   -2.10    1.20   1
 -12   0   1   -1.85    1.60   4
 -10   0   1   -0.88    1.34   4
 -10   0   1   -2.53    1.46   1
  10   0  -1   -2.36    1.23   1
  10   0  -1   -2.89    1.92   4
  -8   0   1    0.89    1.34   1
   8   0  -1   -2.52    2.14   4
   4   0   1    1.04    1.66   2
   4   0   1    0.60    1.29   4
  -4   0  -1    1.14    1.65   2
  -4   0  -1    2.37    1.15   4
  -6   0  -1    3.00    2.27   2
  -6   0  -1   -0.66    1.38   4
  -8   0  -1   -2.22    2.83   4
  -8   0  -1    0.77    2.26   2
   8   0   1   -1.06    1.50   4
 -10   0  -1   -3.62    1.66   4
 -10   0  -1   -0.66    0.82   1
  10   0   1   -1.73    0.79   1
  10   0   1    0.83    2.84   4
 -10   0  -1   -1.02    0.78   1
 -12   0  -1   -1.95    1.16   1
  12   0   1   -5.77    2.82   4
 -12   0  -1   -3.31    0.86   1
  12   0   1   -3.38    1.05   1
 -14   0  -1    0.93    0.93   1
  14   0   1    1.75    1.17   1
 -14   0  -1    2.14    1.08   1
  14   0   1   -2.96    3.01   4
  16   0   1   -1.75    1.07   1
 -16   0  -1   -3.23    3.19   2
 -16   0  -1   -1.11    2.04   4
  18   0   1    1.32    1.27   1
 -18   0  -1   -0.42    3.48   2
  18   0   1    2.65    4.74   4
 -20   0  -1   -1.61    3.43   2
  20   0   1   -0.06    3.10   4
  20   0   1    1.73    1.05   1
 -20   0  -1   -0.48    2.45   4
  20   0   1   -1.28    1.31   1
 -22   0  -1    8.15    4.65   2
 -22   0  -1    6.67    3.99   4
  22   0   1    6.82    5.39   4
  24   0   1   -0.80    0.98   1
  24   0   1   -0.08    1.05   1
  24   0   1   -5.42    3.35   4
  26   0   1   -0.79    0.80   1
  26   0   1   -7.74    5.49   4
 -26   0  -1  -10.42    7.06   2
  26   0   1    0.89    0.80   1
  28   0   1    0.08    3.84   4
 -28   0  -1    0.72    4.26   2
 -30   0  -1    3.28    7.19   2
  30   0   1   -7.68    4.77   4
 -32   0  -1    5.41    4.92   2
 -34   0  -1    1.31    6.75   2
 -34   0  -1    1.61    3.13   3
 -36   0  -1   -3.25    5.65   2
 -36   0  -1   -0.92    3.09   3
  36   0   1    0.54    5.54   4
 -38   0  -1   -0.40    3.24   3
 -38   0  -1   -0.35    5.93   2
 -39  -1   1  506.20   41.20   2
 -39   1   1  511.92   39.29   2
 -37   1   1  211.78   17.21   3
  37   1  -1  170.47   17.55   4
 -37  -1   1  201.42   16.86   2
 -37   1   1  186.48   16.10   2
  37  -1  -1  218.05   14.91   4
  35   1  -1    5.83    1.29   1
 -35   1   1    3.83    7.72   2
  35  -1  -1    3.37    4.60   4
  35   1  -1    2.48    4.71   4
 -35  -1   1    6.21    5.33   2
  33   1  -1    7.12    5.62   4
 -33  -1   1    8.76    6.95   2
 -33   1   1    3.80    7.48   2
  31   1  -1    8.56    4.81   4
  31  -1  -1    3.58    4.75   4
  29   1  -1  688.27   36.40   1
 -29  -1   1  682.44   34.25   2
 -29  -1   1  676.12   39.77   1
  29   1  -1  725.62   37.86   4
  29  -1  -1  678.48   32.55   4
 -27  -1   1  696.66   45.63   1
  27   1  -1  662.43   36.51   4
  27   1  -1  673.01   37.83   1
  27  -1  -1  664.59   34.61   4
 -27  -1   1  711.01   32.55   2
  25   1  -1  122.74    6.44   1
  25  -1  -1  116.03    9.82   4
 -25  -1   1  119.40    9.14   2
  25   1  -1  110.90    6.30   1
  25  -1  -1  116.56    5.20   1
 -25  -1   1  111.50    6.32   1
  25   1  -1  124.83    7.13   4
  25  -1  -1  112.95    4.97   1
 -23  -1   1    5.08    2.00   1
  23  -1  -1    0.52    0.90   1
  23  -1  -1    2.09    0.91   1
  23   1  -1    3.58    4.59   4
 -23   1   1    1.74    0.93   1
  23  -1  -1    4.30    3.25   4
  23   1  -1    1.99    1.87   1
 -21   1   1  728.06   40.07   4
  21   1  -1  676.13   31.01   4
  21   1  -1  694.79   32.26   1
 -21   1   1  695.05   32.48   1
 -21  -1   1  653.41   31.04   1
  21  -1  -1  712.93   33.57   1
  21  -1  -1  722.88   29.90   1
  21   1  -1  699.14   31.53   1
  21  -1  -1  719.44   33.80   4
  19  -1  -1 4928.26  218.46   1
  19   1  -1 4882.74  239.60   4
 -19  -1   1 4687.80  220.45   1
  19  -1  -1 4874.83  240.74   4
  19   1  -1 4817.58  240.74   1
  19   1  -1 4822.65  240.29   1
 -19   1   1 4979.52  270.44   4
 -19   1   1 4809.44  234.87   1
  17  -1  -1 1327.84   64.17   1
  17   1  -1 1347.56   72.35   4
  17  -1  -1 1327.59   57.36   4
 -17   1   1 1338.77   68.13   4
  17   1  -1 1306.77   63.67   1
 -17   1   1 1302.26   63.11   1
  17   1  -1 1296.46   66.28   1
 -17  -1   1 1346.22   64.78   1
 -15  -1   1  243.29   11.87   1
  15  -1  -1  232.70   11.09   1
  15   1  -1  237.78   12.26   1
 -15   1   1  228.64   10.71   1
  15  -1  -1  241.07   11.81   4
  15   1  -1  241.55   12.57   1
  15   1  -1  241.68   12.17   4
 -15   1   1  243.24   12.58   4
 -13  -1   1  133.28    6.69   1
 -13   1   1  129.36    6.30   1
  13   1  -1  129.18    6.09   1
  13   1  -1  127.36    7.40   1
 -13   1   1  115.79    8.47   4
  13  -1  -1  128.69    7.48   4
  13   1  -1  136.16    6.96   4
 -13  -1   1  127.54    6.21   1
  11  -1  -1  819.69   37.06   4
 -11   1   1  803.47   38.08   1
  11   1  -1  733.45   36.99   1
 -11  -1   1  789.28   37.72   1
 -11  -1   1  744.30   38.38   1
  11   1  -1  778.39   39.13   1
  11   1  -1  821.57   38.13   4
 -11   1   1  819.30   38.69   4
   9   1  -1  174.91   10.22   1
  -9  -1   1  179.04    8.57   1
  -9   1   1  183.86    8.91   1
   9   1  -1  195.96    9.95   4
  -9   1   1  172.54    8.78   4
  -9  -1   1  197.18   10.45   1
   9  -1  -1  188.23    9.70   4
   9   1  -1  187.01   10.02   1
   7  -1  -1 3794.48  193.02   4
   7   1  -1 3553.45  192.67   1
   7   1  -1 3456.20  200.73   1
  -7  -1   1 3312.25  178.58   1
  -7   1   1 3639.68  186.59   4
  -7  -1   1 3569.05  175.63   1
  -5   1   1  460.18   21.26   1
  -5   1   1  467.93   20.96   3
  -5  -1   1  424.79   22.61   1
  -5   1   1  484.02   23.78   4
  -5  -1   1  410.85   21.79   1
   5   1  -1  422.81   20.76   1
   5   1  -1  424.25   21.67   1
   5  -1  -1  471.49   22.20   4
  -3  -1   1   35.84    2.93   1
  -3   1   1   39.68    2.68   1
  -3  -1   1   32.39    2.91   1
  -3   1   1   34.80    2.22   3
  -3   1   1   42.40    2.66   4
  -3   1  -1 1460.96   83.94   1
  -3   1  -1 1478.38   77.84   3
  -3  -1  -1 1492.20   81.32   4
  -3  -1  -1 1508.04   83.33   1
   3   1   1 1491.93   87.08   1
  -3  -1  -1 1352.95   70.60   1
  -3   1  -1 1387.10   69.28   1
   3   1   1 1540.42   81.85   4
  -5   1  -1   45.80    2.16   1
   5  -1   1   49.31    2.52   1
   5   1   1   52.17    3.29   2
  -5  -1  -1   51.95    2.96   4
  -5  -1  -1   47.95    2.72   1
  -5   1  -1   47.71    2.48   3
   5  -1   1   43.26    2.37   3
   5   1   1   46.06    2.47   1
  -5  -1  -1   45.55    3.22   1
   5   1   1   49.77    3.17   4
   5   1   1   50.57    3.02   1
  -5   1  -1   51.36    2.73   1
  -7   1  -1 2979.38  139.09   3
  -7  -1  -1 2973.36  147.09   4
  -7  -1  -1 2582.44  125.97   1
   7   1   1 3032.47  149.15   2
   7   1   1 2674.95  144.28   1
  -7  -1  -1 3010.68  154.69   2
   7   1   1 3058.17  163.14   4
  -7   1  -1 2951.44  159.73   4
  -7  -1  -1 3077.88  152.05   1
   7   1   1 2889.78  145.16   1
   9   1   1  465.78   23.33   1
  -9   1  -1  466.76   22.13   4
  -9  -1  -1  465.58   22.44   1
   9  -1   1  446.31   20.35   4
   9   1   1  442.63   25.39   1
  -9  -1  -1  457.47   21.40   1
  -9  -1  -1  448.46   20.94   2
   9   1   1  435.53   24.55   4
  -9  -1  -1  447.67   20.02   4
 -11  -1  -1  527.18   25.43   1
 -11  -1  -1  520.46   24.44   1
 -11  -1  -1  510.84   26.40   2
  11   1   1  522.59   25.12   1
 -11   1  -1  508.78   25.73   4
  11  -1   1  516.67   24.05   4
  11   1   1  451.15   23.03   1
 -11  -1  -1  520.64   22.73   4
  11   1   1  539.79   27.12   4
 -13  -1  -1 1683.88   75.85   1
  13   1   1 1770.53   81.74   4
  13  -1   1 1773.31   86.95   4
 -13  -1  -1 1697.43   85.93   2
 -13  -1  -1 1730.90   78.27   1
 -13   1  -1 1793.89   92.76   4
  13   1   1 1755.54   83.17   1
  13   1   1 1716.53   85.39   1
 -13  -1  -1 1759.61   77.74   4
 -15   1  -1  533.77   25.15   4
 -15  -1  -1  502.46   23.33   2
  15  -1   1  579.55   29.54   4
  15   1   1  554.58   27.12   4
 -15  -1  -1  560.81   24.39   1
  15   1   1  533.23   25.95   1
 -15  -1  -1  534.10   25.90   4
  15   1   1  544.71   29.87   1
 -15  -1  -1  541.33   24.37   1
 -17  -1  -1   63.00    4.07   4
  17   1   1   59.86    4.05   1
 -17  -1  -1   60.93    5.76   2
 -17   1  -1   69.63    4.54   4
 -17  -1  -1   60.73    3.13   1
 -17  -1  -1   59.42    3.75   1
  17  -1   1   62.81    4.28   4
  17   1   1   64.05    4.35   4
  17   1   1   64.91    3.99   1
 -19  -1  -1 1061.56   43.22   1
 -19  -1  -1 1044.34   47.23   2
 -19  -1  -1 1074.98   50.33   1
 -19   1  -1  976.60   52.07   4
  19   1   1  996.63   49.13   1
  19   1   1 1034.98   49.37   4
  19  -1   1 1014.59   46.32   4
  19   1   1 1013.33   53.44   1
 -19  -1  -1 1043.50   64.34   4
 -21  -1  -1 2766.40  142.79   4
  21   1   1 2690.46  127.96   1
  21   1   1 2775.20  140.20   4
 -21   1  -1 2709.59  171.70   4
 -21  -1  -1 2727.71  132.09   2
 -21  -1  -1 2761.10  149.36   1
 -21  -1  -1 2694.57  125.80   1
  21  -1   1 2766.02  120.11   4
  23   1   1 1284.70   69.02   1
 -23  -1  -1 1306.99   61.38   2
 -23   1  -1 1267.39   53.60   2
  23  -1   1 1295.75   62.30   4
  23   1   1 1314.34   63.82   4
 -25  -1  -1   76.67    7.39   2
  25   1   1   92.22    4.87   1
  25   1   1   77.54    9.11   4
  25  -1   1   80.36    8.07   4
 -27  -1  -1   42.87    7.92   2
 -27   1  -1   44.49    6.83   2
  27   1   1   53.24    3.57   1
  27   1   1   40.16    7.99   4
  29   1   1  162.20    7.93   1
 -29   1  -1  146.36   10.40   3
  29   1   1  150.49    9.95   1
 -29  -1  -1  163.09    9.92   2
  29   1   1  168.06   11.23   4
 -29   1  -1  153.28   12.56   2
  29  -1   1  167.29   11.33   4
 -31   1  -1  106.66   10.66   2
  31   1   1  108.91    6.66   1
  31   1   1  116.66    7.57   1
 -31   1  -1  102.62    7.62   3
 -31  -1  -1  107.77   10.88   2
  31   1   1  117.13    9.42   4
 -33   1  -1  326.80   20.06   2
 -33  -1  -1  298.86   20.07   2
  33   1   1  292.10   25.45   1
  33   1   1  284.07   17.34   4
 -33   1  -1  292.95   19.01   3
 -35  -1  -1  167.52   17.10   2
 -35   1  -1  177.14   16.49   2
 -35   1  -1  170.04   13.88   3
 -37   1  -1   -3.45    6.60   2
 -37   1  -1    0.02    2.64   3
  37   1   1    7.17    5.08   4
 -37  -1  -1    6.23    6.43   2
  39   1   1  331.34   32.73   4
 -39  -1  -1  356.01   31.30   2
 -39  -1  -1  360.39   34.44   3
 -38   2   1   49.81    7.92   2
  38   2  -1   47.76    8.33   4
 -38  -2   1   39.20   10.21   2
 -36  -2   1  354.70   19.93   2
 -36   2   1  329.14   25.53   2
  36   2  -1  290.05   25.17   1
  36   2  -1  331.52   22.94   4
 -34   2   1  863.48   51.96   2
  34   2  -1  844.23   58.48   4
 -34   2   1  885.10   40.72   3
 -34  -2   1  885.56   46.39   2
  34   2  -1  858.32   92.59   1
 -32   2   1  476.56   27.36   3
  32   2  -1  458.40   23.38   1
 -32  -2   1  472.13   29.41   2
  32  -2  -1  453.29   26.49   4
  32   2  -1  485.74   31.70   4
 -30  -2   1  532.06   30.67   2
  30  -2  -1  565.36   31.73   4
 -30  -2   1  501.11   30.61   1
  30   2  -1  548.49   33.69   1
  30   2  -1  538.15   29.35   4
  28   2  -1  151.63    9.67   4
 -28  -2   1  146.17    8.28   1
  28   2  -1  137.78   13.58   1
  28  -2  -1  161.09    9.33   4
 -28  -2   1  133.89   10.76   2
  28   2  -1  139.63    9.38   1
  26  -2  -1  479.49   25.50   4
  26   2  -1  456.64   25.22   1
 -26  -2   1  456.67   24.32   2
 -26  -2   1  433.91   25.72   1
  26   2  -1  450.05   23.14   4
  26   2  -1  464.95   22.01   1
 -24  -2   1  110.70    9.04   2
  24  -2  -1  112.84    8.06   4
  24   2  -1  112.15    5.99   1
  24   2  -1   97.71    6.56   1
  24   2  -1   99.96    8.54   4
 -24  -2   1  102.60    7.70   1
 -22  -2   1   18.04    3.72   2
  22   2  -1   20.31    4.41   4
 -22   2   1   23.39    3.07   4
  22  -2  -1   24.75    4.18   4
  22   2  -1   21.12    2.63   1
  22   2  -1   25.47    3.52   1
  20   2  -1  448.27   21.74   1
  20   2  -1  424.92   23.33   4
 -20   2   1  441.90   19.15   1
  20   2  -1  428.18   22.59   1
 -20   2   1  436.10   18.48   1
 -20   2   1  446.41   29.71   4
  20  -2  -1  449.14   19.14   1
  20  -2  -1  436.94   18.17   1
 -20  -2   1  488.04   20.34   2
 -20  -2   1  450.32   26.36   1
 -20  -2   1  495.19   20.50   1
  20  -2  -1  453.30   21.52   4
  18  -2  -1  160.46    7.36   1
 -18  -2   1  170.81    8.53   2
 -18   2   1  165.79    7.74   1
  18   2  -1  155.14    8.01   1
  18   2  -1  157.77    8.11   1
 -18   2   1  144.83    9.14   4
  18   2  -1  174.51   10.60   4
 -18  -2   1  169.75    7.58   1
  18  -2  -1  156.72    6.67   1
  18  -2  -1  157.64    8.65   4
 -18  -2   1  167.56    9.88   1
 -16  -2   1  446.65   20.73   1
 -16   2   1  433.07   20.07   4
  16   2  -1  454.02   22.64   1
  16   2  -1  445.54   21.04   1
 -16   2   1  429.47   18.50   1
  16   2  -1  444.68   24.66   4
 -16  -2   1  416.38   19.36   2
 -16  -2   1  450.51   21.55   1
  16  -2  -1  484.17   20.84   4
  14   2  -1 2199.52  114.73   4
  14  -2  -1 2286.63  105.41   4
 -14   2   1 2330.15  109.96   4
  14   2  -1 2262.03  118.71   1
 -14  -2   1 2218.38  100.20   1
 -14  -2   1 2208.64  109.12   1
  14   2  -1 2190.07  102.54   1
 -14   2   1 2203.50  105.08   1
 -14  -2   1 2184.44  106.68   2
 -12   2   1 5350.83  254.01   1
  12   2  -1 5621.91  271.78   1
 -12   2   1 5627.44  276.23   4
  12   2  -1 5583.76  250.15   4
 -12  -2   1 5460.86  262.67   2
 -12  -2   1 5589.36  269.31   1
  12   2  -1 5442.26  262.41   1
 -12  -2   1 5491.15  272.44   1
  12  -2  -1 5552.44  259.52   4
  10  -2  -1 1789.19   88.71   4
  10   2  -1 1804.61   77.70   4
  10   2  -1 1523.99   84.94   1
 -10  -2   1 1767.04   92.59   2
  10   2  -1 1610.20   77.90   1
 -10   2   1 1766.57   86.83   1
 -10  -2   1 1475.50   75.16   1
 -10  -2   1 1670.75   86.91   1
 -10   2   1 1750.32   80.49   4
  -8   2   1 1061.21   51.49   3
  -8  -2   1 1081.21   54.73   1
  -8  -2   1 1059.29   57.25   2
   8   2  -1 1079.86   58.53   1
   8  -2  -1 1076.25   55.81   4
  -8   2   1 1067.54   53.61   1
  -8   2   1 1074.97   53.01   4
   8   2  -1 1087.02   56.91   1
  -8  -2   1 1079.30   47.16   1
  -6   2   1   70.69    3.65   4
  -6  -2   1   59.36    3.35   2
   6  -2  -1   59.21    3.74   1
  -6   2   1   62.00    3.59   1
   6   2  -1   72.55    5.14   1
   6   2  -1   64.30    3.66   1
  -6  -2   1   60.36    4.32   1
  -6  -2   1   64.46    3.64   1
   4   2  -1 2841.02  134.39   1
  -4   2   1 2879.41  149.01   4
   4   2  -1 2687.49  143.86   1
   4  -2  -1 2862.18  155.09   1
  -4  -2   1 2922.76  144.36   1
  -4   2   1 2781.87  146.94   1
  -4   2   1 2817.64  149.04   1
  -4  -2   1 2757.01  153.76   1
   2   2  -1  192.28    8.61   1
  -2  -2   1  187.34    9.19   1
   2  -2  -1  178.03    9.48   1
  -2  -2   1  179.90    9.34   1
   2   2  -1  175.44   10.04   1
  -2   2   1  188.59    8.84   1
  -2   2   1  179.01   10.18   1
   0  -2   1  892.55   45.76   1
   0  -2   1  889.66   44.23   1
   0   2  -1  887.25   47.61   1
   0   2   1  925.19   50.30   1
   0  -2  -1  865.41   46.74   1
   0   2   1  895.87   43.70   1
   0   2  -1  924.44   51.37   1
   0  -2  -1  960.93   46.47   1
  -2   2  -1  636.59   31.94   1
   2   2   1  684.06   31.39   1
  -2   2  -1  552.94   31.79   1
   2   2   1  658.72   34.03   1
  -2  -2  -1  644.90   32.08   1
   2  -2   1  700.63   33.32   1
  -2  -2  -1  696.73   31.86   1
   4  -2   1 2676.78  146.93   1
   4   2   1 2811.48  163.85   1
  -4   2  -1 2733.01  141.75   1
   4   2   1 2745.12  151.26   1
  -4  -2  -1 2672.54  149.87   1
   4   2   1 2750.45  148.26   4
  -4  -2  -1 2777.56  133.55   1
  -4   2  -1 2751.28  152.97   1
   4  -2   1 2824.28  150.86   1
   6   2   1 3166.25  169.69   1
   6   2   1 3135.32  169.37   4
   6   2   1 3163.26  162.08   2
  -6  -2  -1 3148.38  175.20   1
  -6   2  -1 3143.43  170.51   1
   6  -2   1 3050.84  175.39   1
  -6  -2  -1 3221.91  163.23   1
   6   2   1 3266.94  176.55   1
  -6   2  -1 2950.39  156.04   1
  -8  -2  -1 3185.82  149.07   1
   8   2   1 3310.97  176.05   4
   8  -2   1 3189.84  153.91   1
  -8   2  -1 3296.88  165.46   4
  -8   2  -1 3276.00  172.21   1
  -8   2  -1 3190.20  160.29   3
  -8  -2  -1 3381.83  163.69   1
   8   2   1 3199.70  157.34   1
   8   2   1 3300.96  169.98   2
   8   2   1 3420.36  169.22   1
  10   2   1  440.12   22.63   1
 -10  -2  -1  489.54   24.41   2
 -10  -2  -1  504.76   22.53   1
  10   2   1  507.59   28.53   1
 -10  -2  -1  507.49   22.15   1
 -10   2  -1  517.00   23.13   4
 -10   2  -1  492.05   23.13   1
  10   2   1  514.33   27.17   4
 -10   2  -1  480.11   23.27   3
 -10   2  -1  488.69   20.91   1
 -12   2  -1   77.00    3.38   1
  12   2   1   71.98    4.31   4
 -12   2  -1   80.75    3.21   1
  12   2   1   79.78    4.39   1
 -12  -2  -1   83.25    5.56   2
 -12  -2  -1   86.76    5.86   1
  12   2   1   88.11    5.10   1
 -12   2  -1   78.06    5.12   4
 -12  -2  -1   85.80    5.24   1
 -12   2  -1   79.28    3.67   3
 -14  -2  -1 1325.64   54.07   2
  14   2   1 1333.70   62.31   1
  14   2   1 1320.07   61.61   4
  14   2   1 1301.93   65.39   1
 -14  -2  -1 1261.80   59.12   1
 -14   2  -1 1332.93   55.42   3
 -14   2  -1 1309.02   67.31   4
 -14  -2  -1 1338.87   62.86   1
 -16  -2  -1  337.53   18.00   2
  16   2   1  282.07   13.40   1
 -16  -2  -1  323.43   14.93   1
 -16   2  -1  294.50   14.41   3
  16   2   1  325.84   15.36   4
  16   2   1  332.90   16.58   1
 -16   2  -1  330.84   14.06   4
 -16  -2  -1  303.50   14.28   1
 -18   2  -1  189.95    8.75   3
 -18  -2  -1  204.88    8.85   1
 -18  -2  -1  182.71   10.50   1
 -18  -2  -1  202.81    9.32   2
  18   2   1  195.35   10.54   4
  18   2   1  193.52   11.03   1
  18   2   1  184.47    9.19   1
 -18   2  -1  197.97   10.43   4
 -20  -2  -1  107.61    6.86   2
 -20   2  -1  105.81    7.65   4
 -20  -2  -1  103.82    6.52   1
  20   2   1  115.08    5.81   1
  20   2   1  114.41    7.74   1
 -20   2  -1  114.50    5.70   3
 -20  -2  -1  114.43    5.75   1
 -22   2  -1   42.52    3.71   4
  22   2   1   40.55    4.93   4
 -22  -2  -1   30.80    3.26   1
  22   2   1   35.55    3.41   1
 -22  -2  -1   42.60    3.64   1
 -22  -2  -1   35.38    5.08   2
  22   2   1   34.94    3.29   1
 -22   2  -1   34.48    3.21   3
  24   2   1  312.76   15.84   1
 -24  -2  -1  295.88   17.86   1
 -24   2  -1  278.05   12.92   3
  24   2   1  318.73   18.57   1
  24   2   1  304.81   17.52   4
 -24  -2  -1  297.11   16.07   2
 -24  -2  -1  309.92   16.55   1
  26   2   1  616.89   34.85   1
 -26  -2  -1  623.23   29.63   2
  26   2   1  624.29   28.58   4
 -26   2  -1  595.74   30.05   3
  26   2   1  569.71   32.95   1
 -28   2  -1 1835.36   77.99   3
  28   2   1 1857.23  102.66   1
 -28   2  -1 1798.77   93.20   2
  28   2   1 1796.40   87.98   4
 -28  -2  -1 1758.65   91.83   2
  28   2   1 1806.31  105.63   1
  30   2   1  252.22   17.42   4
 -30   2  -1  220.04   13.43   3
 -30  -2  -1  236.49   15.49   2
 -30   2  -1  215.81   15.59   2
  30   2   1  231.66   14.64   1
  32   2   1   12.99    4.79   4
  32   2   1   15.42    2.79   1
 -34   2  -1  492.62   42.73   3
  34   2   1  485.17   32.94   4
  34   2   1  444.77   41.81   1
 -34  -2  -1  486.12   33.49   2
 -34   2  -1  472.38   32.95   2
 -36  -2  -1  602.94   31.94   2
  36   2   1  589.93   31.36   4
  36   2   1  562.39   78.00   1
 -36   2  -1  564.83   40.87   2
 -38   2  -1   36.12    7.07   2
  38   2   1   25.22    6.43   4
 -38  -2  -1   40.77    6.68   2
  37   3  -1    4.05    2.93   1
  37   3  -1    9.66    6.13   4
 -37  -3   1    5.98    5.42   2
  35   3  -1   44.22    4.67   1
 -35   3   1   37.84    7.51   2
  35   3  -1   44.07    7.52   4
 -35  -3   1   40.69    6.20   2
  33   3  -1   50.03    4.76   1
  33   3  -1   50.27   10.38   4
  31   3  -1    0.30    3.54   1
  31   3  -1    9.73    4.75   4
 -31  -3   1    2.26    4.80   2
 -29  -3   1    5.67    5.82   2
 -29  -3   1    0.10    2.21   1
  29   3  -1   -1.43    3.01   1
  29   3  -1    0.56    6.10   4
 -27  -3   1    7.46    4.38   2
  27   3  -1    4.50    3.04   1
  27   3  -1    3.50    3.45   1
  27   3  -1    4.16    7.45   4
 -25  -3   1   -0.54    5.11   2
  25   3  -1    3.40    2.97   1
 -25  -3   1   -1.89    2.49   1
  25   3  -1   -4.71    5.97   4
  25   3  -1    2.46    2.78   1
  23   3  -1   17.64    3.95   4
 -23  -3   1   22.85    3.69   1
 -23  -3   1   20.12    3.57   1
  23   3  -1   25.61    3.76   1
 -21  -3   1   39.70    4.46   1
 -21  -3   1   39.26    4.74   2
  21  -3  -1   52.19    2.31   1
  21   3  -1   53.11    4.74   1
  21  -3  -1   50.20    2.20   1
 -21   3   1   49.97    2.17   1
 -21   3   1   51.49    3.10   3
  21   3  -1   50.92    4.77   1
 -21  -3   1   40.66    5.06   1
 -21   3   1   50.53    2.08   1
 -21   3   1   58.17    5.05   4
  21   3  -1   50.26    5.40   4
 -19  -3   1   24.58    3.17   2
 -19   3   1   21.77    1.63   1
 -19   3   1   14.51    2.72   4
 -19   3   1   19.10    1.38   1
  19  -3  -1   16.91    1.47   1
 -19   3   1   19.16    1.83   3
  19   3  -1   26.43    4.62   4
  19   3  -1   16.86    3.66   1
  17   3  -1  146.61    9.58   1
  17   3  -1  161.50    8.05   4
  17   3  -1  162.72    8.64   1
 -17   3   1  150.87    7.14   1
 -17  -3   1  155.08    9.08   1
 -17   3   1  161.79    6.98   3
 -17   3   1  164.11    9.44   4
 -17   3   1  170.24    6.73   3
 -17   3   1  152.92    6.71   1
 -17  -3   1  170.39    9.88   1
  17  -3  -1  165.69    9.14   4
 -17  -3   1  161.56    9.25   2
 -15   3   1   41.24    2.04   3
  15   3  -1   45.83    4.62   1
 -15  -3   1   51.90    4.48   1
 -15   3   1   38.75    2.11   3
 -15   3   1   43.04    2.56   1
 -15   3   1   41.79    4.05   4
 -15   3   1   44.59    2.32   1
 -15  -3   1   48.41    4.51   1
 -15  -3   1   37.51    4.43   2
  13   3  -1  359.93   16.64   1
 -13  -3   1  335.28   18.05   1
 -13  -3   1  314.95   16.20   2
 -13   3   1  368.76   16.58   4
  13   3  -1  366.57   17.34   1
  13   3  -1  358.16   15.87   4
 -13  -3   1  362.97   17.21   1
 -13   3   1  338.13   15.54   1
 -13   3   1  352.27   15.60   1
 -11   3   1  432.83   19.77   1
 -11  -3   1  444.20   19.32   1
 -11  -3   1  376.58   19.94   1
 -11   3   1  420.15   20.28   4
  11   3  -1  434.63   21.45   1
  11   3  -1  386.78   18.50   1
 -11   3   1  439.55   21.62   1
  11  -3  -1  429.34   17.96   1
 -11  -3   1  468.26   20.48   2
  -9   3   1   91.33    4.63   1
  -9  -3   1   83.38    5.97   1
   9  -3  -1   95.39    5.36   1
   9   3  -1   93.81    6.17   1
   9   3  -1   75.46    4.99   1
  -9  -3   1   97.78    6.44   1
  -9   3   1   89.55    4.42   1
  -9  -3   1   92.01    4.56   2
  -9   3   1   90.13    5.05   4
  -7   3   1   45.27    2.75   1
   7  -3  -1   43.74    3.77   1
  -7  -3   1   46.47    3.18   1
  -7   3   1   55.75    3.38   4
   7   3  -1   51.21    3.79   1
   7   3  -1   43.50    4.99   1
  -7  -3   1   49.96    4.65   1
  -7   3   1   51.58    3.46   1
   5   3  -1    6.36    2.44   1
   5  -3  -1   12.51    1.11   3
  -5   3   1    8.00    1.45   1
  -5   3   1    6.83    1.88   1
  -5   3   1    9.48    1.26   4
  -5  -3   1   10.93    2.48   1
   5   3  -1   10.66    1.13   2
   5   3  -1   12.84    2.22   1
  -5  -3   1   10.91    2.34   1
   5  -3  -1    6.78    1.86   1
  -3   3   1  335.23   18.27   1
  -3  -3   1  311.18   15.18   1
  -3  -3   1  314.12   17.13   1
   3  -3  -1  324.10   16.37   1
  -3   3   1  323.49   13.90   1
   3   3  -1  310.83   14.43   1
   3   3  -1  329.60   17.11   1
   1   3  -1    1.64    2.05   1
  -1  -3   1    2.40    1.83   1
   1   3  -1    0.26    1.64   1
   1  -3  -1    0.14    1.50   1
  -1   3   1    0.58    1.56   1
  -1   3   1    1.56    1.41   1
   1  -3   1  326.85   16.94   1
   1   3   1  329.50   16.73   1
   1  -3   1  320.99   14.89   1
   1   3   1  312.87   15.20   1
  -1  -3  -1  309.19   15.90   1
  -1   3  -1  319.27   15.57   1
  -1   3  -1  301.85   16.65   1
  -1  -3  -1  329.54   14.32   1
   3  -3   1   83.58    4.65   1
  -3  -3  -1   93.45    5.26   1
   3   3   1   92.73    4.64   1
   3  -3   1   86.58    4.70   1
  -3   3  -1   87.08    5.35   1
  -3   3  -1   90.23    4.73   1
   3   3   1   80.31    6.59   1
  -5  -3  -1    8.39    2.37   1
  -5  -3  -1    9.03    2.46   1
  -5   3  -1    5.84    1.32   1
   5  -3   1    4.89    2.10   1
   5   3   1    9.17    2.10   1
   5   3   1    6.38    2.23   1
   5  -3   1    6.30    1.56   1
   5  -3   1    6.95    1.00   3
  -5   3  -1    8.99    2.08   1
  -7   3  -1   10.66    1.63   1
   7   3   1   14.82    3.78   1
   7   3   1   10.05    2.20   2
  -7  -3  -1    9.01    2.46   1
   7  -3   1    7.57    1.73   1
  -7  -3  -1    6.71    2.99   1
  -7   3  -1    8.88    1.76   1
   7  -3   1    6.72    1.11   3
   7   3   1    9.19    3.18   4
   7  -3   1    7.84    2.20   1
  -9   3  -1   13.07    2.28   4
  -9   3  -1    9.47    1.54   1
  -9   3  -1   10.81    1.39   1
  -9  -3  -1   15.04    3.63   1
   9  -3   1   14.07    2.42   1
   9  -3   1    9.75    1.32   1
  -9  -3  -1    7.82    3.27   1
  11   3   1   56.78    5.26   1
 -11   3  -1   55.67    2.74   3
 -11   3  -1   66.64    3.55   1
 -11   3  -1   69.67    4.63   4
  11   3   1   56.02    4.94   2
 -11   3  -1   62.30    3.44   1
  11   3   1   70.64    4.23   4
  11   3   1   71.05    4.97   1
 -11  -3  -1   61.56    5.43   1
  13   3   1  177.99    9.98   4
 -13   3  -1  155.50    7.22   1
 -13  -3  -1  158.46    8.55   1
  13   3   1  162.24    8.00   1
  13   3   1  149.77    9.56   1
 -13  -3  -1  158.06    8.46   1
 -13   3  -1  155.97    7.55   1
 -13   3  -1  179.26    8.86   4
 -13   3  -1  154.59    7.24   3
  15   3   1   19.81    2.93   1
  15  -3   1   15.44    1.20   1
 -15   3  -1   18.03    1.47   1
  15   3   1   16.46    3.67   4
 -15   3  -1   11.71    2.66   4
  15   3   1   22.20    3.98   1
 -15   3  -1   15.53    1.15   1
 -15   3  -1   16.20    1.32   3
 -15  -3  -1   17.56    2.91   1
  17   3   1   20.41    3.85   1
  17   3   1   15.68    2.27   1
 -17  -3  -1   15.29    3.54   1
 -17  -3  -1   14.20    3.45   2
  17   3   1   16.07    3.20   4
 -17  -3  -1   19.57    3.68   1
 -19   3  -1    1.90    3.21   4
 -19   3  -1    2.95    1.40   3
  19   3   1   -2.15    2.86   4
  19   3   1   -1.86    2.15   1
  19   3   1    3.28    2.10   1
 -19  -3  -1    2.38    3.83   2
 -19  -3  -1    1.17    1.97   1
  21   3   1    4.95    3.50   4
  21   3   1    4.79    2.25   1
  21   3   1    2.68    2.19   1
 -21   3  -1   -0.30    2.38   4
 -21  -3  -1    3.90    2.14   1
 -21   3  -1    3.13    1.58   3
 -21  -3  -1    7.63    4.05   2
 -23  -3  -1    6.05    4.22   2
  23   3   1   12.37    4.74   4
  23   3   1    2.90    2.26   1
 -23  -3  -1    2.41    2.61   1
  23   3   1    2.51    4.30   1
 -23   3  -1    5.39    1.71   3
  25   3   1   21.86    3.51   1
  25   3   1   34.79    5.48   4
 -25   3  -1   24.24    2.54   3
 -25  -3  -1   27.71    4.06   1
  25   3   1   29.17    4.52   1
 -25  -3  -1   23.90    5.46   2
  27   3   1  246.69   12.94   1
 -27  -3  -1  267.86   16.31   2
 -27   3  -1  260.25   14.63   3
  27   3   1  251.82   15.66   1
 -29  -3  -1  111.77   11.32   2
 -29   3  -1  135.35    7.25   3
  29   3   1  118.98    8.39   1
  29   3   1  129.78   10.75   4
 -29   3  -1  116.24   10.75   2
 -31   3  -1   12.20    2.68   3
  31   3   1    8.77    8.25   4
  31   3   1   14.04    3.43   1
 -31   3  -1    2.58    7.40   2
 -31  -3  -1   10.78    6.94   2
  33   3   1    6.28    5.12   4
  33   3   1    5.23    3.00   1
 -35   3  -1   32.64    6.84   2
  35   3   1   25.03    3.98   1
  35   3   1   31.41    5.79   4
  37   3   1    9.07    2.61   1
 -37   3  -1   13.50    6.24   2
 -36  -4   1  158.99   13.91   2
 -36   4   1  162.31   11.87   2
  36   4  -1  162.59   14.99   1
  34   4  -1 1025.27   45.38   4
 -34  -4   1  912.37   58.54   2
  34   4  -1  982.41  100.87   1
  32   4  -1  450.58   23.03   4
 -32  -4   1  483.64   27.38   2
  32   4  -1  510.66   33.01   1
 -30  -4   1  410.16   19.12   2
  30   4  -1  363.54   31.95   1
  30   4  -1  392.71   24.13   4
 -30  -4   1  391.92   28.74   1
 -28   4   1   17.99    1.72   3
  28   4  -1   20.73    5.03   4
 -28  -4   1   15.33    4.12   2
 -28   4   1   19.47    1.62   3
  28   4  -1   13.44    4.77   1
  26   4  -1  116.34   11.79   1
 -26  -4   1   90.78    6.69   2
 -26   4   1  106.07    6.55   3
  26   4  -1   93.65    9.94   4
 -26  -4   1  113.70    9.69   1
  26   4  -1  112.50    8.05   1
 -26   4   1  106.81    5.52   3
 -24   4   1   77.30    3.63   3
 -24   4   1   75.23    3.69   3
  24   4  -1   75.82    6.02   1
  24   4  -1   83.35    7.74   4
 -24  -4   1   84.47    6.97   1
 -24  -4   1   90.39    7.08   2
  24   4  -1   90.75    6.69   1
  22  -4  -1   27.44    1.59   1
 -22   4   1   22.99    1.59   1
 -22  -4   1   20.31    5.33   1
 -22   4   1   23.00    1.76   1
  22   4  -1   23.17    4.51   1
 -22   4   1   25.98    4.40   4
 -22  -4   1   23.72    3.57   2
 -20  -4   1   67.68    6.11   1
  20   4  -1   73.06    6.24   1
 -20   4   1   74.16    6.72   4
 -20  -4   1   72.79    4.90   2
 -20   4   1   78.21    4.46   1
  20   4  -1   75.68    5.57   4
  20  -4  -1   84.20    5.06   1
  20   4  -1   61.57    5.37   1
 -20   4   1   68.59    4.69   1
 -18  -4   1   74.63    6.61   1
 -18  -4   1   90.84    6.30   1
  18   4  -1   96.18    7.92   1
 -18   4   1   88.57    4.57   1
 -18   4   1   78.34    4.54   1
 -18   4   1   79.61    5.31   4
 -18  -4   1   86.21    7.07   2
  18   4  -1   90.60    6.91   1
 -16   4   1  745.35   33.87   1
 -16  -4   1  739.16   31.70   1
 -16   4   1  683.94   31.41   1
 -16   4   1  697.18   39.88   4
  16   4  -1  712.80   34.81   1
  16   4  -1  708.51   32.01   4
  16   4  -1  690.49   36.91   1
 -16  -4   1  712.21   34.79   1
  14   4  -1 2969.13  151.34   1
  14   4  -1 2972.05  139.22   4
  14   4  -1 2827.85  145.10   1
 -14  -4   1 2920.19  134.51   1
 -14   4   1 2720.52  129.96   1
  14  -4  -1 2850.18  138.89   1
 -14  -4   1 2665.15  149.69   1
 -14   4   1 2814.54  133.67   1
 -14   4   1 2976.25  136.36   4
  12   4  -1 2703.40  134.83   4
 -12  -4   1 2751.75  120.35   1
 -12   4   1 2721.31  129.07   4
 -12  -4   1 2858.04  141.82   1
  12   4  -1 2798.62  139.26   1
  12  -4  -1 2783.36  128.08   1
  12   4  -1 2688.49  116.93   1
 -12   4   1 2657.22  124.76   1
 -12   4   1 2681.92  122.08   1
 -10   4   1  771.85   34.92   1
  10   4  -1  636.71   33.70   1
 -10  -4   1  814.67   35.56   1
 -10   4   1  752.17   33.56   1
  10   4  -1  828.31   39.07   1
  10  -4  -1  768.66   34.03   1
 -10  -4   1  660.94   34.64   1
 -10   4   1  808.68   35.49   4
  -8   4   1  151.87    7.33   4
  -8   4   1  152.58    9.13   1
   8   4  -1  133.63    8.51   1
   8   4  -1  147.24    7.70   1
  -8  -4   1  148.94    7.82   1
   8  -4  -1  146.25    7.31   1
  -8   4   1  143.58    7.42   1
  -8  -4   1  140.39    9.83   1
  -6   4   1  301.09   14.04   1
   6  -4  -1  269.45   11.77   3
   6   4  -1  269.42   12.91   2
  -6   4   1  291.24   13.17   4
   6  -4  -1  292.91   12.88   1
  -6   4   1  285.66   13.14   1
   6   4  -1  259.75   14.63   1
   6   4  -1  278.14   15.39   1
  -6  -4   1  293.16   13.79   1
  -4   4   1 1052.92   43.63   1
  -4  -4   1 1095.28   55.91   1
   4   4  -1 1120.10   54.39   1
  -4   4   1 1135.83   52.12   1
   4   4  -1 1055.36   49.10   1
   4  -4  -1 1011.78   49.41   1
  -4  -4   1 1118.02   46.94   1
   2   4  -1    1.43    3.09   1
   2  -4  -1   10.70    3.54   1
  -2  -4   1    4.93    3.24   1
  -2   4   1    4.12    2.05   1
  -2  -4   1    3.31    3.02   1
   2  -4  -1    6.06    2.04   1
  -2   4   1    5.78    3.19   1
   2   4  -1    9.67    4.95   1
   0  -4  -1   15.99    2.75   1
   0   4   1   15.12    3.21   1
   0   4  -1   17.07    3.22   1
   0  -4  -1   18.63    2.61   1
   0   4   1   21.74    3.34   1
   0  -4   1   14.06    2.39   1
   0   4  -1   19.37    2.97   1
  -2   4  -1   20.16    2.34   1
   2   4   1   27.29    3.43   1
  -2   4  -1   28.57    4.12   1
   2  -4   1   29.13    3.38   1
   2  -4   1   21.91    3.66   1
  -2  -4  -1   22.12    3.72   1
  -2  -4  -1   26.06    3.22   1
  -4   4  -1  732.29   38.66   1
   4  -4   1  766.72   41.97   1
  -4   4  -1  859.15   40.03   1
   4   4   1  836.33   36.09   1
  -4  -4  -1  858.09   38.20   1
   4   4   1  859.41   42.61   1
   4  -4   1  830.80   38.07   1
  -4  -4  -1  858.09   35.76   1
   6  -4   1 2800.45  126.25   3
   6   4   1 2979.77  128.33   1
  -6  -4  -1 2902.58  133.94   1
  -6   4  -1 2764.82  137.18   1
   6  -4   1 2665.17  131.95   1
   6  -4   1 2393.76  119.51   1
  -6  -4  -1 2602.83  127.58   1
   6   4   1 2769.66  133.49   1
  -6   4  -1 2737.04  143.60   1
   8   4   1 3863.76  188.53   1
   8   4   1 3860.14  180.43   2
  -8  -4  -1 3104.72  203.44   1
   8  -4   1 3932.45  195.11   1
   8  -4   1 3712.02  180.19   3
  -8  -4  -1 3879.22  167.03   1
   8  -4   1 3786.57  169.60   1
   8   4   1 4071.03  180.62   4
  -8   4  -1 3875.25  177.74   1
  -8   4  -1 3859.81  193.98   1
 -10   4  -1 2164.79  110.37   4
  10   4   1 2153.32  107.13   1
  10   4   1 2153.58   99.60   2
  10   4   1 2156.28   98.59   4
  10   4   1 2202.01  123.20   1
 -10   4  -1 2112.72  105.95   1
  10  -4   1 2129.25  108.63   1
 -10   4  -1 2088.88  100.46   1
 -10  -4  -1 2207.24  101.12   1
 -10  -4  -1 2187.23   93.95   1
  10  -4   1 2025.90   98.29   1
 -12   4  -1    6.02    1.82   1
  12   4   1    3.21    2.44   1
  12  -4   1    5.77    1.29   1
  12   4   1    3.45    3.57   1
 -12   4  -1    5.06    1.97   4
 -12  -4  -1    6.45    2.26   1
 -12   4  -1    5.51    1.23   1
  12   4   1   11.23    4.07   4
  12   4   1    9.37    2.52   2
 -12  -4  -1    7.47    3.11   1
  14   4   1 1176.69   55.72   1
 -14   4  -1 1189.92   50.35   1
 -14   4  -1 1121.45   52.22   1
 -14  -4  -1 1211.77   63.32   1
 -14  -4  -1 1125.81   52.13   1
  14   4   1 1205.04   56.25   1
  14   4   1 1170.90   58.28   4
 -14   4  -1 1201.11   53.35   4
 -16   4  -1  512.96   22.90   1
  16   4   1  532.71   26.18   1
 -16  -4  -1  519.76   21.98   1
 -16  -4  -1  495.79   26.15   1
 -16   4  -1  513.08   22.66   1
  16   4   1  486.97   26.34   4
  16   4   1  539.93   27.36   1
 -16   4  -1  510.41   27.93   4
 -18   4  -1  313.81   14.47   1
 -18   4  -1  307.24   14.81   4
 -18  -4  -1  288.89   16.97   1
 -18   4  -1  300.99   13.15   1
  18   4   1  314.81   18.32   1
  18   4   1  323.46   17.04   1
  18  -4   1  297.35   13.48   1
 -18  -4  -1  307.50   16.61   1
  18   4   1  304.59   16.44   4
  20   4   1    7.35    3.35   1
 -20   4  -1    5.84    2.62   4
 -20  -4  -1    6.52    2.85   1
 -20   4  -1    7.70    0.57   3
  22   4   1   16.05    5.71   4
 -22   4  -1   18.50    1.23   3
 -22  -4  -1   17.22    3.98   1
  22   4   1   12.36    3.98   1
  24   4   1  484.31   40.14   1
  24   4   1  512.55   25.19   4
  24   4   1  515.38   24.05   1
 -24   4  -1  502.94   27.45   3
 -24  -4  -1  519.35   24.68   1
  26   4   1  518.38   28.37   1
 -26   4  -1  554.08   31.70   3
  26   4   1  550.04   46.82   1
 -26  -4  -1  522.40   27.69   1
  26   4   1  563.21   28.13   4
  28   4   1 1764.92   87.82   1
  28   4   1 1821.43   96.96   4
 -28   4  -1 1728.03  110.99   3
  30   4   1  210.92   15.96   1
  30   4   1  244.86   18.66   4
  32   4   1   47.10    5.02   1
 -32   4  -1   30.53    9.37   2
  32   4   1   37.76    7.67   4
  34   4   1  363.28   31.85   1
 -34   4  -1  400.15   27.17   2
  34   4   1  395.96   28.35   4
  36   4   1  281.04   28.59   1
  36   4   1  326.70   28.91   4
 -36   4  -1  250.75   17.59   2
  33   5  -1  110.62   10.72   4
  33   5  -1  108.63   11.60   1
  31   5  -1   40.93    7.99   4
  31   5  -1   53.17    5.01   1
 -29  -5   1   51.43    6.52   1
  29   5  -1   66.34    7.08   1
  27   5  -1  989.68   57.29   4
  27   5  -1  851.16   44.49   1
 -27  -5   1  935.38   66.43   1
  25   5  -1  609.92   47.49   1
 -25  -5   1  628.82   38.73   1
  25   5  -1  611.63   32.15   4
  25   5  -1  564.71   32.08   1
  23   5  -1   -5.15    4.76   4
  23   5  -1   -1.45    4.17   1
 -23  -5   1   -3.56    4.35   1
 -21  -5   1  875.52   44.60   1
  21   5  -1  858.48   59.89   1
  21   5  -1  856.49   42.31   1
 -21   5   1  847.59   51.30   1
 -21   5   1  853.85   37.02   4
  21   5  -1  849.89   42.51   4
 -21   5   1  825.79   37.17   1
 -19   5   1 1429.02   67.74   1
 -19   5   1 1399.04   69.59   1
  19   5  -1 1485.33   75.03   4
  19   5  -1 1485.26   80.29   1
 -19   5   1 1509.63  105.27   4
 -19  -5   1 1525.23   66.94   1
  19   5  -1 1503.04   88.28   1
  17   5  -1  231.89   13.46   1
  17   5  -1  281.83   13.54   4
 -17   5   1  257.19   11.97   1
 -17  -5   1  261.64   13.42   1
  17  -5  -1  267.79   12.65   1
  17   5  -1  251.93   14.26   1
 -17   5   1  263.07   15.84   4
 -17   5   1  268.60   14.45   1
  15   5  -1   48.57    5.48   1
 -15  -5   1   41.94    4.68   1
 -15   5   1   51.92    4.00   1
 -15   5   1   42.37    4.20   4
 -15  -5   1   51.01    5.68   1
  15   5  -1   45.46    4.01   1
 -15   5   1   48.99    4.07   1
  15  -5  -1   51.27    4.32   1
  15   5  -1   46.21    5.57   4
 -13   5   1  116.44    7.84   1
  13   5  -1  126.13    8.87   1
  13   5  -1  133.33    9.65   1
 -13  -5   1  127.20    8.53   1
 -13  -5   1  147.16    7.80   1
  13  -5  -1  122.12    7.25   1
 -13   5   1  122.54    6.58   1
 -13   5   1  127.92    6.31   4
 -11  -5   1   47.70    6.73   1
  11   5  -1   44.89    6.13   1
 -11   5   1   40.95    4.07   1
 -11   5   1   42.14    3.49   4
  11   5  -1   39.64    4.83   1
  11  -5  -1   38.66    3.34   1
 -11  -5   1   30.96    3.58   1
 -11   5   1   33.45    3.30   1
  -9   5   1  789.65   40.40   1
   9  -5  -1  785.50   36.59   1
  -9   5   1  865.77   39.27   1
  -9  -5   1  852.89   37.19   1
   9   5  -1  843.34   43.70   1
   9   5  -1  833.88   37.29   1
  -9   5   1  835.55   39.67   4
  -9  -5   1  829.98   38.30   1
   9  -5  -1  814.90   35.54   3
   7  -5  -1 1642.65   81.46   1
  -7  -5   1 1749.93   81.11   1
   7  -5  -1 1795.77   81.02   3
  -7   5   1 1886.82   84.31   4
  -7   5   1 1674.09   85.82   1
  -7  -5   1 1946.43   79.96   1
   7   5  -1 1830.02   91.49   2
   7   5  -1 1761.73   89.20   1
   7   5  -1 1769.72   81.79   1
  -7   5   1 1788.94   87.27   1
   5  -5  -1  647.83   26.41   1
  -5  -5   1  593.32   35.56   1
   5   5  -1  634.11   33.50   1
  -5  -5   1  659.81   30.95   1
  -5   5   1  664.54   34.24   1
   5   5  -1  571.10   34.75   1
  -5   5   1  660.49   31.46   1
   5   5  -1  665.50   28.46   2
   3   5  -1    6.66    2.54   1
  -3  -5   1    5.31    4.21   1
  -3  -5   1    0.97    3.01   1
   3  -5  -1    5.53    2.43   1
   1  -5  -1 1392.15   55.91   1
   1   5  -1 1320.53   58.20   1
   1  -5  -1 1380.60   64.75   1
  -1  -5   1 1133.83   62.90   1
  -1   5   1 1387.71   63.49   1
  -1  -5   1 1236.93   59.30   1
  -1   5   1 1389.66   61.79   1
   1   5  -1 1156.60   66.19   1
   1  -5   1 4386.03  200.13   1
  -1  -5  -1 4380.68  185.57   1
   1  -5   1 4223.42  202.32   1
   1   5   1 4379.86  203.57   1
   1   5   1 4184.52  229.63   1
  -1   5  -1 4297.26  219.55   1
  -1   5  -1 4260.51  218.69   1
  -1  -5  -1 4424.95  214.59   1
   3  -5   1 1418.73   62.37   1
  -3  -5  -1 1401.02   62.30   1
  -3  -5  -1 1383.06   63.19   1
   3   5   1 1395.15   65.26   1
  -3   5  -1 1338.06   66.70   1
   3   5   1 1412.12   68.18   1
   3  -5   1 1178.93   56.86   1
  -5  -5  -1  337.73   15.31   1
   5   5   1  319.41   17.29   1
   5   5   1  324.20   14.87   1
  -5   5  -1  320.04   17.20   1
   5  -5   1  303.77   15.19   1
  -5  -5  -1  309.63   16.12   1
   5  -5   1  332.90   16.49   1
  -5   5  -1  312.06   15.05   1
  -7   5  -1  578.17   29.69   1
   7   5   1  597.98   30.59   1
  -7  -5  -1  588.44   28.71   1
   7   5   1  575.35   25.99   1
   7  -5   1  604.95   29.42   1
   7  -5   1  602.73   25.69   3
  -7   5  -1  633.72   30.10   1
   7  -5   1  614.50   26.66   1
  -7  -5  -1  575.16   28.32   1
   9   5   1  837.62   36.51   2
  -9  -5  -1  812.50   40.37   1
  -9   5  -1  805.92   37.12   1
  -9   5  -1  792.67   40.50   1
  -9  -5  -1  813.27   33.80   1
   9  -5   1  796.63   35.36   1
   9   5   1  804.30   41.11   1
   9   5   1  817.24   39.28   4
   9  -5   1  761.80   38.49   1
   9  -5   1  785.14   34.80   3
   9   5   1  862.13   39.51   1
  11  -5   1    5.33    3.12   1
  11   5   1    9.11    2.76   2
  11   5   1    4.28    3.23   4
 -11  -5  -1    6.02    3.35   1
 -11  -5  -1    6.66    4.93   1
  11   5   1   10.58    2.77   1
 -11   5  -1    9.10    2.90   1
 -11   5  -1    8.65    2.62   4
 -13  -5  -1 1901.22   81.64   1
  13   5   1 1880.96   87.79   2
 -13   5  -1 1960.72   87.23   1
  13  -5   1 1816.74   92.34   1
 -13   5  -1 1893.63   92.92   1
  13   5   1 1941.60   86.00   1
 -13   5  -1 1932.72  100.89   4
  13   5   1 1913.85   96.92   1
  13   5   1 1886.25   95.66   4
 -13  -5  -1 1971.79  120.76   1
 -15  -5  -1  660.76   26.77   1
 -15   5  -1  646.58   28.34   1
  15   5   1  591.04   28.52   1
 -15   5  -1  621.52   29.27   4
 -15   5  -1  632.02   27.53   1
  15  -5   1  634.08   29.15   1
 -15  -5  -1  549.29   28.10   1
  15   5   1  662.70   28.00   4
  15   5   1  647.85   29.88   1
 -17   5  -1    2.44    1.70   1
 -17   5  -1    1.36    3.45   4
  17   5   1   -1.38    2.39   1
 -17  -5  -1    5.22    5.32   1
  17   5   1    4.80    3.66   4
  17   5   1    3.51    5.17   1
 -17   5  -1    4.54    1.57   1
 -19   5  -1 1347.05   67.44   1
  19   5   1 1426.91   76.59   4
 -19   5  -1 1315.15   72.06   1
  19   5   1 1360.28   81.68   1
 -19  -5  -1 1413.45   64.70   1
  19   5   1 1357.61   67.13   1
 -19   5  -1 1360.85   63.00   4
 -21   5  -1 1769.26   98.47   1
 -21   5  -1 1791.37   86.76   1
  21   5   1 1567.67   86.52   1
 -21   5  -1 1762.82  130.29   4
  21   5   1 1769.03   94.13   4
 -21  -5  -1 1745.30   78.46   1
  21  -5   1 1743.91   81.69   1
  21   5   1 1876.46  130.77   1
  23   5   1  157.21   14.43   1
  23   5   1  175.55   10.12   1
 -23  -5  -1  160.87   13.16   1
  23   5   1  145.06   10.67   4
  25   5   1    9.13    3.90   4
  25   5   1   12.71    2.89   1
 -25  -5  -1    9.90    3.25   1
  27   5   1  252.39   16.62   4
  27   5   1  235.63   13.50   1
 -27  -5  -1  234.71   20.02   1
  29   5   1   54.44    7.13   4
  29   5   1   50.34    5.14   1
  31   5   1   35.90    5.81   4
  31   5   1   35.15    5.03   1
  33   5   1  130.71   10.77   4
  33   5   1  148.82    9.47   1
 -33   5  -1  159.21   13.75   2
  35   5   1  227.24   20.35   4
  35   5   1  209.06   19.47   1
 -35   5  -1  243.49   19.80   2
  34   6  -1   16.80    5.05   1
  32   6  -1   -2.78    4.49   4
 -30  -6   1   -6.02    3.91   1
  30   6  -1   -0.89    6.25   4
  30   6  -1   -2.11    4.08   1
  28   6  -1   -1.11    6.81   4
 -28  -6   1    7.18    3.98   1
  28   6  -1    9.23    5.20   1
  26   6  -1   47.84    6.39   4
  26  -6  -1   53.20    3.00   1
 -26  -6   1   56.87    8.07   1
  26   6  -1   44.01    6.69   1
  24  -6  -1    0.88    1.27   1
 -24   6   1    1.81    1.37   1
 -24  -6   1   -0.30    3.43   1
  24   6  -1    8.45    4.18   1
  24   6  -1   -0.90    2.76   1
  24   6  -1    7.22    3.88   4
 -22   6   1   49.41    3.83   1
  22   6  -1   41.34    6.88   4
  22   6  -1   49.49    6.89   1
 -22  -6   1   38.80    6.10   1
  22   6  -1   38.55    6.12   1
 -22   6   1   34.65    3.54   1
 -20   6   1  108.56    6.51   1
  20  -6  -1   98.05    7.81   1
  20   6  -1   90.88    8.50   4
  20   6  -1  112.41    9.89   1
 -20   6   1  107.56    9.45   1
 -20   6   1   84.47    6.35   4
  20   6  -1  107.53   11.18   1
 -20  -6   1  112.57    7.01   1
  18   6  -1  372.59   19.72   4
 -18   6   1  368.07   18.77   1
  18   6  -1  344.00   24.07   1
 -18   6   1  324.42   23.22   4
  18   6  -1  397.55   21.01   1
 -18   6   1  381.06   22.83   1
 -18  -6   1  402.90   24.53   1
  18  -6  -1  389.93   18.62   1
 -16   6   1   40.89    4.44   1
 -16  -6   1   46.97    5.21   1
  16   6  -1   55.05    4.36   4
 -16   6   1   50.88    4.07   4
  16   6  -1   59.19    6.33   1
 -16   6   1   49.28    4.35   1
  16  -6  -1   45.31    4.49   1
 -14   6   1   10.10    3.04   1
 -14  -6   1    9.91    5.89   1
  14   6  -1   14.80    3.96   1
  14   6  -1   13.45    4.99   1
 -14   6   1   12.05    2.73   4
  14   6  -1   16.15    4.28   4
  14  -6  -1   13.10    2.80   1
 -12   6   1   10.02    3.52   1
 -12   6   1    9.44    2.48   4
 -12  -6   1   12.53    4.17   1
  12   6  -1    6.14    3.82   1
 -12   6   1   10.05    2.75   1
  12   6  -1   13.90    3.53   1
  12  -6  -1   14.30    3.62   1
  10  -6  -1  100.52    6.88   1
 -10   6   1   88.57    7.32   1
  10   6  -1   91.44    8.13   1
 -10  -6   1  103.31    6.08   1
 -10  -6   1  103.67    7.12   1
 -10   6   1   84.66    6.22   4
  10  -6  -1   96.59    3.69   3
  -8  -6   1  212.08   11.87   1
  -8   6   1  179.54    8.94   4
  -8   6   1  204.80   13.91   1
  -8   6   1  173.82   12.27   1
   8   6  -1  208.12   11.70   1
  -8  -6   1  193.01   12.27   1
   8   6  -1  220.10   10.07   2
   8  -6  -1  200.05    9.72   3
   8   6  -1  206.92   10.51   1
   8  -6  -1  190.51   10.25   1
  -6   6   1   20.17    4.49   1
   6   6  -1   18.29    1.80   2
   6   6  -1   21.15    4.23   1
  -6  -6   1   20.03    4.42   1
   6  -6  -1   14.06    3.12   1
  -6  -6   1   13.29    3.42   1
   6   6  -1   14.61    5.03   1
  -6   6   1   15.57    2.86   1
   4  -6  -1   80.88    6.10   1
  -4  -6   1   78.26    5.66   1
  -4  -6   1   72.85    7.11   1
  -4   6   1   85.18    5.77   1
  -4   6   1   74.34    5.42   1
   4   6  -1   79.32    7.50   1
   4   6  -1   75.88    6.15   1
   2  -6  -1  150.17    9.74   1
   2   6  -1  159.87    9.20   1
   2   6  -1  179.55    9.47   1
  -2   6   1  176.24   11.29   1
  -2  -6   1  156.50    9.20   1
  -2   6   1  154.46   10.14   1
   2  -6  -1  145.47    9.58   1
  -2  -6   1  151.17    9.44   1
   0   6   1  421.60   23.02   1
   0  -6  -1  493.46   22.00   1
   0  -6   1  492.91   24.99   1
   0   6   1  461.24   23.15   1
   0  -6  -1  419.08   27.16   1
   0   6  -1  480.10   24.95   1
   0  -6   1  458.65   22.22   1
   0   6  -1  449.49   22.31   1
  -2   6  -1  378.00   20.18   1
  -2  -6  -1  448.32   21.68   1
   2   6   1  444.69   24.51   1
  -2   6  -1  427.73   21.92   1
   2   6   1  450.38   18.96   1
  -2  -6  -1  462.63   24.83   1
   2  -6   1  457.15   22.92   1
   2  -6   1  399.05   21.02   1
  -4  -6  -1  223.17   12.17   1
   4   6   1  202.16   11.93   1
  -4  -6  -1  207.45   11.94   1
   4  -6   1  188.50   10.73   1
  -4   6  -1  215.53   10.23   1
   4  -6   1  231.14    9.92   1
  -4   6  -1  211.86   10.53   1
   4   6   1  207.95   13.99   1
   6   6   1   86.26    6.44   1
  -6   6  -1   86.28    5.85   1
   6   6   1   90.57    7.81   1
  -6   6  -1   69.37    6.47   1
  -6  -6  -1   72.07    6.29   1
  -6  -6  -1   98.45    7.59   1
   6  -6   1   90.60    5.53   1
   6  -6   1   89.60    6.01   1
   8   6   1   62.14    5.44   1
   8  -6   1   52.57    4.37   1
  -8  -6  -1   54.88    5.94   1
   8   6   1   67.57    5.31   1
  -8  -6  -1   57.12    5.26   1
  -8   6  -1   58.32    5.07   1
   8   6   1   51.83    3.33   4
  -8   6  -1   58.30    4.78   1
   8  -6   1   58.45    2.85   3
   8  -6   1   60.31    5.28   1
  10   6   1   11.25    4.57   1
 -10   6  -1    7.61    3.05   1
 -10  -6  -1    3.37    2.61   1
  10   6   1    5.36    1.90   2
 -10  -6  -1   12.41    4.85   1
  10  -6   1    4.33    0.92   3
  10   6   1    6.42    2.67   1
 -10   6  -1    3.13    3.28   1
  10  -6   1    4.48    2.94   1
  12   6   1  343.06   15.96   2
 -12   6  -1  322.02   15.49   1
  12  -6   1  310.55   15.52   1
 -12   6  -1  352.00   15.10   1
 -12   6  -1  322.97   17.97   4
 -12  -6  -1  308.93   17.78   1
  12   6   1  339.84   14.93   1
  12   6   1  297.23   16.15   4
  12   6   1  334.36   21.58   1
 -14  -6  -1   61.00    5.32   1
  14   6   1   51.02    5.35   1
  14  -6   1   69.01    5.45   1
  14   6   1   59.93    6.10   4
 -14   6  -1   50.36    5.50   4
 -14   6  -1   60.83    5.50   1
 -14   6  -1   53.12    4.58   1
  14   6   1   65.41    6.80   1
 -16   6  -1   14.45    2.57   1
  16   6   1   18.43    4.06   1
  16   6   1   11.11    4.16   1
 -16  -6  -1   15.04    4.37   1
 -16   6  -1   14.61    2.41   1
 -16   6  -1   12.57    2.66   4
  16  -6   1   12.01    2.47   1
  18  -6   1  140.62    8.49   1
  18   6   1  130.49   10.90   1
 -18  -6  -1  136.48    8.45   1
 -18   6  -1  147.83   11.14   4
 -18   6  -1  134.44    8.06   1
  18   6   1  133.46    8.57   4
 -18   6  -1  147.86   10.21   1
  18   6   1  142.60   10.72   1
 -20  -6  -1  113.50    8.16   1
  20   6   1   91.11    7.92   4
 -20   6  -1  106.84    8.62   1
 -20   6  -1   88.86    9.03   4
 -20   6  -1  106.79    7.37   1
  20   6   1   94.35   11.91   1
  22   6   1   62.46    7.61   4
  22  -6   1   70.25    4.45   1
  22   6   1   69.27    8.24   1
 -22  -6  -1   76.66   10.11   1
 -22   6  -1   53.13    3.40   1
  22   6   1   72.21    7.66   1
  24   6   1   54.76    7.84   1
 -24   6  -1   59.73    3.86   1
 -24  -6  -1   66.11    8.22   1
 -24   6  -1   56.31    3.77   1
  24   6   1   64.98    7.11   4
  26   6   1    4.83    3.60   1
 -26  -6  -1    3.02    3.58   1
  26   6   1    5.94    5.46   4
  28   6   1   12.29    3.87   1
  28   6   1   16.11    6.28   4
  30   6   1   24.55    6.52   4
  30   6   1   27.13    5.47   1
 -32   6  -1   15.62    7.67   2
  32   6   1   -1.53    3.99   1
  32   6   1   -0.97    4.39   4
 -34   6  -1    4.46    5.85   2
  34   6   1   17.32    5.08   4
  34   6   1   12.39    3.75   1
  31   7  -1   15.50    5.24   4
  31   7  -1    2.84    4.14   1
 -29  -7   1  250.56   19.79   1
  29   7  -1  239.26   16.96   4
  29   7  -1  236.89   22.01   1
 -27  -7   1  491.10   39.07   1
  27   7  -1  501.19   31.02   4
  27   7  -1  472.65   36.88   1
  25   7  -1  354.56   21.37   4
  25   7  -1  311.91   18.87   1
 -25  -7   1  310.22   20.80   1
 -23  -7   1   -2.47    5.86   1
  23   7  -1    9.60    4.37   1
  23   7  -1    5.38    3.79   4
  21   7  -1  563.37   33.19   4
 -21  -7   1  577.01   34.21   1
 -21   7   1  523.51   35.21   1
  21   7  -1  548.12   31.63   1
 -21   7   1  542.39   49.36   4
 -19   7   1 1175.77   80.65   4
 -19   7   1 1179.92   59.61   1
  19   7  -1 1135.36   63.26   1
  19  -7  -1 1149.62   64.28   1
  19   7  -1 1245.66   56.06   4
 -19  -7   1 1175.02   57.12   1
  17   7  -1  598.06   27.04   1
  17  -7  -1  606.62   33.61   1
 -17  -7   1  523.36   26.88   1
  17   7  -1  577.68   28.47   4
 -17   7   1  529.84   40.09   4
 -17   7   1  575.82   34.46   1
  15   7  -1  273.20   16.51   1
 -15   7   1  245.83   13.74   1
 -15   7   1  268.59   16.81   4
  15  -7  -1  283.45   18.63   1
  15   7  -1  286.00   13.56   4
 -15  -7   1  280.60   16.15   1
 -13   7   1   35.55    3.37   1
  13   7  -1   43.84    6.83   1
 -13   7   1   32.12    3.69   4
 -13  -7   1   32.55    5.92   1
  11  -7  -1   33.13    4.17   1
 -11   7   1   27.60    2.69   4
 -11  -7   1   25.89    7.57   1
 -11   7   1   32.15    4.21   1
  -9  -7   1  214.34   16.11   1
  -9   7   1  246.20   15.22   4
   9  -7  -1  261.22   12.80   1
  -9   7   1  258.72   13.37   1
   9  -7  -1  235.09   10.79   3
   7  -7  -1  915.82   51.46   1
   7   7  -1  968.19   57.83   2
  -7  -7   1 1087.00   42.93   1
  -7   7   1  892.78   49.97   1
   7  -7  -1 1030.15   41.54   3
  -7  -7   1  994.35   60.14   1
   7   7  -1 1130.55   52.82   1
  -5  -7   1  439.89   24.75   1
  -5   7   1  447.05   20.74   1
   5  -7  -1  374.24   21.40   1
   5   7  -1  445.29   22.20   1
  -5  -7   1  469.01   28.11   1
   3   7  -1    7.78    3.45   1
  -3  -7   1    5.97    3.59   1
   3  -7  -1    9.35    4.04   1
  -1   7   1 1360.89   63.27   1
  -1   7   1 1366.29  106.97   1
  -1  -7   1 1344.41   62.41   1
   1   7  -1 1308.46   97.80   1
   1   7  -1 1431.29   69.85   1
   1  -7  -1 1416.04   66.05   1
   1  -7  -1 1387.52   62.53   1
  -1  -7   1 1368.89   70.27   1
  -1  -7  -1 2541.54  131.29   1
  -1  -7  -1 2501.84  101.54   1
   1  -7   1 2360.69  114.87   1
   1   7   1 2443.66  119.03   1
  -1   7  -1 2028.61  109.26   1
  -1   7  -1 2355.90  161.74   1
   1  -7   1 2105.18  106.58   1
   1   7   1 2390.38  177.07   1
   3  -7   1 1556.57   68.14   1
  -3  -7  -1 1530.16   85.80   1
   3   7   1 1574.97   73.89   1
  -3   7  -1 1567.98   70.78   1
  -3  -7  -1 1646.39   70.28   1
   3   7   1 1482.69   97.52   1
  -5  -7  -1   73.73    6.76   1
   5   7   1  102.02    7.68   1
  -5  -7  -1   72.49    6.11   1
  -5   7  -1   92.40    6.63   1
   5   7   1   83.42    9.20   1
   5  -7   1   98.22    6.89   1
   5  -7   1   80.36    6.64   1
  -7   7  -1   44.28    4.59   1
   7  -7   1   42.08    4.09   1
   7  -7   1   42.59    3.19   3
   7   7   1   37.95    4.63   1
   7  -7   1   42.08    4.54   1
  -7  -7  -1   51.08    4.95   1
   7   7   1   39.14    4.36   1
  -9   7  -1   17.03    3.30   1
   9  -7   1   15.66    3.34   1
   9   7   1   10.97    2.18   2
   9   7   1   14.23    2.22   4
   9  -7   1   10.40    1.69   3
   9   7   1   11.85    5.64   1
   9  -7   1   11.76    2.69   1
  11  -7   1   78.80    3.24   3
  11   7   1   65.33    8.62   1
  11   7   1   65.80    5.74   2
  11  -7   1   75.29    5.58   1
 -11  -7  -1   81.62    7.85   1
  11  -7   1   79.45    3.64   3
  11   7   1   78.46    5.65   4
 -11   7  -1   75.50    5.57   1
  13   7   1  759.62   39.50   2
  13   7   1  753.04   38.69   1
 -13   7  -1  827.73   43.60   1
  13  -7   1  739.52   39.88   1
 -13   7  -1  926.93   39.58   4
  13   7   1  869.58   38.39   4
 -13  -7  -1  845.51   36.75   1
  15   7   1  303.48   16.70   4
 -15   7  -1  292.95   21.16   1
 -15  -7  -1  298.35   14.22   1
  15   7   1  248.12   15.83   1
 -15   7  -1  297.52   19.65   4
  15  -7   1  274.37   15.52   1
  17   7   1  111.16    9.47   1
  17   7   1  134.34    9.42   4
 -17   7  -1  113.59   10.45   4
 -17  -7  -1  122.45    8.96   1
  17  -7   1  137.93    9.95   1
 -17   7  -1  128.82    8.52   1
  19  -7   1  535.65   40.77   1
 -19  -7  -1  571.77   27.31   1
 -19   7  -1  527.13   43.32   4
  19   7   1  570.51   27.30   4
 -19   7  -1  533.89   48.32   1
  19   7   1  548.14   29.93   1
  21   7   1 1369.79   75.86   4
 -21   7  -1 1344.63   70.04   1
 -21  -7  -1 1276.88   67.13   1
  21   7   1 1333.87   77.34   1
  23   7   1  606.27   36.01   4
  23   7   1  650.60   35.28   1
 -23  -7  -1  538.89   30.19   1
 -23   7  -1  552.38   56.76   1
  25   7   1   74.79    6.65   1
  25   7   1   77.12    7.19   4
 -25  -7  -1   88.78    8.78   1
  27   7   1   19.63    4.59   4
  27   7   1   13.60    4.33   1
  29   7   1   30.91    5.02   4
  29   7   1   25.96    6.95   1
  31   7   1   60.19    7.24   1
  31   7   1   60.48    6.45   4
  30   8  -1   61.93   10.51   1
  30   8  -1   76.67    9.20   4
  28   8  -1  279.36   15.40   4
  28   8  -1  237.85   21.19   1
 -28  -8   1  287.96   25.32   1
  26   8  -1  276.39   25.40   4
  26   8  -1  302.39   21.93   1
 -26  -8   1  275.04   18.80   1
 -24  -8   1  110.13   10.11   1
  24   8  -1   83.09    7.29   4
  24   8  -1   95.86   10.22   1
 -22  -8   1  267.13   16.40   1
  22   8  -1  231.37   18.82   1
  22   8  -1  223.97   16.06   4
 -20   8   1  732.39   55.91   4
  20   8  -1  770.83   37.21   4
 -20  -8   1  801.77   46.94   1
  20   8  -1  780.17   43.77   1
  18   8  -1  200.07   14.38   4
 -18  -8   1  196.71   17.71   1
  18   8  -1  222.67   18.25   1
 -18   8   1  230.32   15.97   1
 -18   8   1  180.82   16.00   4
 -16   8   1  110.96    6.39   4
  16  -8  -1  108.61    7.37   1
  16   8  -1   98.32    9.45   1
  16   8  -1  131.48    8.49   4
 -16   8   1  115.34    8.70   1
 -16  -8   1  105.30    9.71   1
  14  -8  -1 1080.42   59.21   1
 -14  -8   1 1194.19   60.26   1
  14   8  -1 1183.83   69.11   4
 -14   8   1 1185.95   74.20   1
  14   8  -1 1182.12   61.46   1
 -14   8   1 1103.75   79.37   4
  12  -8  -1  922.93   65.94   1
  12   8  -1 1007.51   48.85   1
 -12   8   1  998.38   45.18   4
 -12  -8   1  965.13   46.51   1
 -12   8   1  968.81   52.24   1
 -10  -8   1  797.73   36.14   1
 -10   8   1  772.32   41.31   1
  10  -8  -1  766.12   32.92   3
  10   8  -1  806.03   41.40   1
 -10   8   1  738.00   55.88   4
  10  -8  -1  670.67   36.26   1
  10  -8  -1  743.50   38.75   3
  -8   8   1   88.16    7.09   1
   8  -8  -1   74.62    4.82   3
  -8   8   1   71.56    4.22   4
   8   8  -1   98.26    7.36   1
  -8  -8   1   82.93    7.92   1
   8  -8  -1   94.17    7.60   1
   6  -8  -1  926.86   63.79   1
  -6  -8   1  999.64   48.38   1
   6   8  -1  999.78   46.82   1
   6   8  -1  989.36   55.88   2
  -6   8   1  989.25   47.86   1
  -4  -8   1  114.08    9.87   1
  -4   8   1  102.32    8.81   1
   4  -8  -1   88.99    7.28   1
   4   8  -1  100.52    9.70   1
  -2  -8   1   20.69    3.67   1
  -2  -8   1    9.69    5.68   1
   2   8  -1   21.38    4.68   1
  -2   8   1   16.09    3.82   1
   0   8   1  463.34   26.36   1
   0  -8   1  541.07   25.46   1
   0  -8  -1  429.97   27.88   1
   0   8  -1  569.76   26.46   1
   0  -8   1  568.97   30.45   1
  -2   8  -1  176.30   12.03   1
  -2  -8  -1  199.26   11.07   1
   2   8   1  179.65    9.87   1
   2  -8   1  179.38   12.64   1
   2  -8   1  173.91   12.25   1
   4  -8   1  415.97   26.69   1
   4  -8   1  492.50   22.57   1
  -4  -8  -1  432.93   20.32   1
   4   8   1  471.67   22.00   1
  -4   8  -1  490.36   24.85   1
   6   8   1 1638.07   87.91   1
   6  -8   1 1664.85   89.87   1
   6  -8   1 1697.10   79.82   1
  -6   8  -1 1723.33   87.33   1
  -6  -8  -1 1717.52   81.95   1
   8  -8   1 1235.12   66.21   3
   8  -8   1 1251.94   82.94   1
   8   8   1 1273.65   66.53   4
   8   8   1 1247.31   59.23   1
   8   8   1 1189.13   59.33   2
  -8  -8  -1 1274.99   63.76   1
  -8   8  -1 1050.27   64.10   1
  10  -8   1   48.35    6.28   1
  10   8   1   35.90    4.12   2
  10  -8   1   39.59    3.24   3
 -10  -8  -1   57.58    8.57   1
 -10   8  -1   45.52    4.42   1
  12  -8   1  172.09   10.85   1
 -12  -8  -1  185.62   12.80   1
  12   8   1  161.77   13.49   1
 -12   8  -1  177.11   12.60   1
  12   8   1  168.31   10.22   4
 -12   8  -1  151.70    9.40   4
  14  -8   1  603.89   42.12   1
 -14   8  -1  689.55   40.64   1
  14   8   1  616.20   33.71   1
 -14  -8  -1  674.19   34.32   1
 -14   8  -1  639.58   56.06   4
  14   8   1  605.53   29.83   4
  16   8   1  690.50   45.15   4
 -16  -8  -1  652.27   38.89   1
  16   8   1  745.27   42.49   1
 -16   8  -1  696.82   59.94   4
 -16   8  -1  715.52   54.70   1
  16  -8   1  688.15   59.55   1
 -18   8  -1    1.45    3.24   1
  18   8   1    2.24    4.46   1
 -18  -8  -1    6.53    4.46   1
 -18   8  -1    0.81    2.04   4
  18   8   1    6.03    3.78   4
  20   8   1  225.56   15.65   4
  20   8   1  252.54   14.74   1
 -20  -8  -1  289.20   13.66   1
  22   8   1  172.28   12.09   1
  22   8   1  213.31   12.36   4
 -22  -8  -1  194.49   16.99   1
  24   8   1   65.63    7.17   4
  24   8   1   63.06    8.36   1
  26   8   1  515.70   25.67   4
  26   8   1  486.66   32.91   1
  28   8   1  547.34   37.04   1
  28   8   1  547.14   27.20   4
 -30   8  -1   41.93    8.40   2
  30   8   1   45.99    8.18   4
  30   8   1   58.74    8.18   1
 -27  -9   1   20.29    6.65   1
  27   9  -1   27.16    5.54   1
  27   9  -1   25.59    4.80   4
  25   9  -1   22.79    8.72   1
 -25  -9   1   27.14    8.59   1
  25   9  -1   18.90    4.38   4
  23   9  -1   -0.30    3.72   4
 -23  -9   1    8.24    5.30   1
  23   9  -1   -5.61    4.59   1
  21   9  -1   -3.75    7.24   1
  21   9  -1    7.84    5.54   4
 -21  -9   1   14.62    7.02   1
  19   9  -1   20.59    5.18   1
  19   9  -1   17.34    5.33   4
 -19  -9   1   10.61    5.40   1
  17   9  -1    6.02    4.94   1
  17   9  -1    1.01    3.34   4
 -17  -9   1   13.23    5.09   1
  15   9  -1  257.34   14.35   4
 -15   9   1  270.31   21.67   1
 -15  -9   1  273.33   20.54   1
  15   9  -1  301.75   18.41   1
 -13  -9   1  414.69   26.40   1
 -13   9   1  393.11   20.94   4
  13   9  -1  412.41   28.11   4
 -13   9   1  453.02   29.79   1
  13   9  -1  446.61   23.72   1
  11  -9  -1  172.14   12.35   1
  11   9  -1  160.55   14.43   1
 -11   9   1  197.30   12.38   1
 -11  -9   1  174.53   14.44   1
 -11   9   1  153.13   12.83   4
  11  -9  -1  201.80   10.09   3
  -9  -9   1  187.66   12.43   1
   9  -9  -1  182.48   13.03   3
  -9   9   1  192.00   12.99   4
   9   9  -1  224.77   12.97   1
  -9   9   1  186.79   11.18   1
   9  -9  -1  167.41   16.34   1
  -7   9   1    6.26    1.78   4
  -7  -9   1   16.50    8.38   1
  -7   9   1   14.83    6.01   1
   7  -9  -1    6.08    3.19   1
   7  -9  -1    4.70    2.79   3
   7   9  -1    7.11    7.22   1
   5   9  -1   18.49    4.71   1
   5  -9  -1   17.75    5.35   1
  -5   9   1   15.73    5.91   1
  -5  -9   1   15.76    4.81   1
   5   9  -1   15.89    1.69   2
  -3   9   1   30.71    7.29   1
   3   9  -1   29.00    4.86   1
  -1  -9   1   67.40    6.54   1
  -1   9   1   66.96    7.97   1
   1   9  -1   58.46    7.30   1
   1   9   1   57.40    6.56   1
  -1   9  -1   45.01    5.27   1
   1  -9   1   57.71    8.12   1
  -3   9  -1  161.25   10.77   1
   3  -9   1  154.04   10.91   1
   3   9   1  157.53   11.58   1
  -5  -9  -1  246.06   13.33   1
   5  -9   1  270.54   14.43   1
  -5   9  -1  250.03   14.66   1
   5   9   1  274.86   15.45   1
   5  -9   1  242.08   16.49   1
   7  -9   1  478.94   29.28   3
   7  -9   1  435.58   39.00   1
   7   9   1  441.93   30.56   4
   7   9   1  483.23   34.97   2
   7   9   1  511.92   29.96   1
  -7  -9  -1  504.62   28.21   1
  -7   9  -1  491.52   29.69   1
   9   9   1  404.93   23.68   4
   9   9   1  397.58   23.64   2
  -9  -9  -1  451.11   24.29   1
   9  -9   1  412.73   36.67   1
   9   9   1  439.68   26.54   1
  -9   9  -1  404.87   25.40   1
   9  -9   1  420.53   19.41   3
 -11   9  -1   58.50    6.74   1
  11  -9   1   46.51    5.51   1
  11   9   1   61.90    5.18   4
  11  -9   1   44.67    3.17   3
  11   9   1   62.85    8.78   1
  11   9   1   45.48    4.39   2
 -11  -9  -1   62.15    8.58   1
 -11   9  -1   51.84    4.88   4
  13   9   1   26.27    4.37   4
 -13  -9  -1   38.98    9.70   1
 -13   9  -1   23.68    3.29   4
 -15   9  -1   92.79    9.34   1
  15   9   1   79.59    7.28   4
 -15  -9  -1  108.01    9.32   1
  15   9   1  104.03    8.73   1
  17   9   1   79.60    7.44   4
  17   9   1   78.64    7.87   1
 -17   9  -1   66.77    7.99   1
 -17  -9  -1   70.39    6.90   1
 -19  -9  -1    2.38    4.62   1
  19   9   1    4.56    4.68   1
  19   9   1   -1.25    3.95   4
  21   9   1   29.66    8.08   1
  23   9   1   12.09    5.97   4
  23   9   1   20.21    5.46   1
  25   9   1   88.47    8.87   4
  25   9   1   77.22   10.65   1
  27   9   1  198.55   18.09   4
  27   9   1  200.32   16.20   1
  22  10  -1   -5.55    4.89   1
  22  10  -1   -2.94    3.56   4
  20  10  -1   35.92    4.40   4
 -20 -10   1   27.79    9.27   1
  18  10  -1    0.36    4.92   1
  18  10  -1    0.43    4.27   4
 -18 -10   1   14.13    7.27   1
 -16 -10   1  318.82   23.38   1
  16  10  -1  333.87   24.06   4
  16  10  -1  334.58   25.78   1
  14  10  -1 1578.31   95.77   1
 -14 -10   1 1462.54  108.83   1
 -14  10   1 1443.53  110.05   1
  14  10  -1 1483.53  107.42   4
 -12 -10   1  787.03   53.18   1
 -12  10   1  749.72   47.74   1
  12  10  -1  792.18   58.80   4
  12  10  -1  818.03   52.04   1
 -10  10   1   79.02    8.46   1
 -10 -10   1  100.61   10.90   1
  10  10  -1   78.75    7.96   1
   8  10  -1   35.25    7.53   1
   8 -10  -1   43.52    4.60   3
  -8 -10   1   36.16    6.06   1
  -8  10   1   41.51    5.39   1
  -6 -10   1   82.40    9.63   1
   6 -10  -1   73.83    6.50   3
  -6  10   1   88.88    7.68   1
   6  10  -1   85.05    8.09   1
  -4  10   1   25.42    4.74   1
   4  10  -1   31.77    7.62   1
  -2 -10   1   14.33    5.39   1
  -2  10   1   15.02    4.58   1
   0  10   1    6.96    6.67   1
   0 -10   1    7.30    6.29   1
   2 -10   1   29.20    5.41   1
   2  10   1   20.06    5.12   1
  -2  10  -1   22.46    5.46   1
   4  10   1  105.93   10.51   1
   4  10   1  101.43    8.71   4
  -4  10  -1  121.53    8.50   1
   4 -10   1   98.59   13.56   1
   6  10   1  913.34   64.13   4
  -6  10  -1  972.64   62.69   1
   6  10   1  929.63   53.03   1
   8  10   1 1506.04   94.14   1
   8  10   1 1429.39   78.61   4
  -8  10  -1 1372.34   94.36   1
  10  10   1  302.32   20.35   1
 -10  10  -1  292.22   21.31   1
  10  10   1  284.07   22.85   4
 -10 -10  -1  318.62   19.50   1
  12  10   1   12.17    3.93   4
 -12 -10  -1    4.62    5.20   1
 -12  10  -1   15.27    5.81   1
  14  10   1  227.07   17.75   1
 -14 -10  -1  226.96   15.68   1
 -14  10  -1  231.05   16.61   1
  14  10   1  208.00   14.46   4
  16  10   1   98.68    9.64   1
  16  10   1  125.48    8.31   4
  18  10   1   56.82    5.90   4
  18  10   1   64.93    7.18   1
  20  10   1   24.63    7.08   1
  20  10   1   27.16    5.28   4
  22  10   1   16.32    4.83   4
  22  10   1    9.28    7.57   1
 -17 -11   1   62.57    9.77   1
  17  11  -1   84.82   11.19   1
  17  11  -1   77.98    9.35   4
 -15 -11   1   62.16    9.63   1
  15  11  -1   69.89    8.07   1
  13  11  -1  328.17   23.02   4
 -13 -11   1  368.49   28.12   1
  13  11  -1  384.12   24.69   1
  11  11  -1   95.49    8.71   1
 -11 -11   1   93.60    8.77   1
  11  11  -1   77.68    7.77   4
 -11  11   1   96.52   10.30   1
  -9 -11   1   25.54    6.30   1
   9  11  -1   23.64    4.72   4
  -7 -11   1  326.76   20.74   1
  -7  11   1  311.64   23.59   1
   7  11  -1  302.65   23.74   1
  -5  11   1  427.94   35.50   1
   5  11  -1  448.57   34.97   1
  -5 -11   1  407.72   31.95   1
   3  11  -1   26.72    5.51   1
  -3 -11   1   21.61    7.12   1
   3 -11  -1   22.85    4.04   3
  -3  11   1   27.42    7.32   1
   1  11  -1  282.83   16.71   1
  -1  11   1  309.38   23.80   1
   1  11   1  799.02   54.34   1
  -1  11  -1  811.56   55.94   1
   3  11   1  113.05    9.45   1
   5  11   1    6.29    7.46   1
  -5  11  -1    0.84    7.00   1
  -7  11  -1  309.09   20.33   1
   7  11   1  362.79   22.31   1
   9  11   1  366.37   26.46   1
  -9  11  -1  362.74   24.30   1
  11  11   1   17.53    5.58   1
 -11  11  -1   14.07    5.92   1
  13  11   1  288.62   26.98   1
  15  11   1  299.74   26.22   1
  17  11   1   44.13    9.06   1
  10  12  -1   28.57    7.42   1
  -8 -12   1  370.58   31.14   1
  -8  12   1  291.51   30.64   1
   8  12  -1  374.00   30.77   1
   6  12  -1  272.65   18.78   1
  -6  12   1  264.19   25.96   1
  -4  12   1    3.29    5.64   1
   4  12  -1   -4.94    5.08   1
   2  12  -1  162.89   17.19   1
  -2  12   1  164.85   18.02   1
   0  12  -1  375.73   27.18   1
   0  12   1  342.75   25.62   1
   2  12   1  459.91   35.12   1
  -2  12  -1  510.99   46.09   1
  -4  12  -1   53.66    9.26   1
   4  12   1   55.82    8.92   1
  -6  12  -1    2.58    4.89   1
   6  12   1    2.03    7.91   1
  -8  12  -1   -0.90    5.27   1
   8  12   1   -1.87    5.16   1
  10  12   1    3.00    5.64   1
 -38   0   2  814.95   58.39   2
  38   0  -2  778.29   56.47   4
  36   0  -2   10.73    5.04   4
 -36   0   2    8.01    5.62   2
  34   0  -2   17.65    2.44   1
 -34   0   2   24.87    5.94   2
  32   0  -2  258.40   14.86   4
 -32   0   2  253.97   17.55   2
  32   0  -2  269.10   19.71   1
  30   0  -2   -2.18    1.44   1
 -30   0   2    1.28    1.33   1
  30   0  -2   -6.92    7.33   4
  28   0  -2 1497.00   71.88   4
  28   0  -2 1518.05   85.87   1
 -28   0   2 1552.26  128.01   1
 -26   0   2 2831.36  149.99   1
  26   0  -2 2753.52  140.99   1
  26   0  -2 2826.28  148.80   4
  24   0  -2 1032.05   49.70   4
  24   0  -2 1016.39   46.00   1
 -24   0   2  998.53   46.30   1
  22   0  -2   -2.57    3.14   4
 -22   0   2   -0.41    1.94   1
  20   0  -2  651.87   30.79   1
 -20   0   2  659.31   29.69   1
  20   0  -2  699.80   33.52   4
  18   0  -2  496.98   23.60   1
  18   0  -2  506.19   26.06   4
  18   0  -2  477.62   24.43   1
 -18   0   2  526.41   23.80   1
  16   0  -2  773.51   36.54   1
 -16   0   2  760.56   34.24   1
  16   0  -2  770.78   39.64   4
  16   0  -2  731.95   35.45   1
  14   0  -2  612.35   30.31   1
  14   0  -2  600.39   27.93   4
  14   0  -2  604.02   28.91   1
 -14   0   2  606.87   29.28   1
  12   0  -2 1633.42   77.40   1
  12   0  -2 1628.03   79.83   1
  12   0  -2 1664.16   77.84   4
 -12   0   2 1647.24   79.88   1
 -10   0   2  231.64   11.26   1
  10   0  -2  250.29   13.26   1
  10   0  -2  274.50   13.69   4
   4   0   2   16.82    1.84   3
   4   0   2   18.09    1.63   1
  -4   0  -2   17.44    1.69   1
   4   0   2   18.60    2.29   2
  -4   0  -2   19.38    2.13   3
  -6   0  -2  850.84   45.61   1
   6   0   2  899.74   48.30   1
  -6   0  -2  871.94   42.10   4
  -6   0  -2  865.39   42.48   3
   6   0   2  885.53   42.64   2
  -6   0  -2  856.01   46.16   2
  -8   0  -2  650.27   31.44   4
   8   0   2  621.40   32.50   1
  -8   0  -2  607.40   31.04   1
  -8   0  -2  647.61   32.07   2
  -8   0  -2  615.14   30.99   3
   8   0   2  644.54   31.68   4
 -10   0  -2  442.03   21.23   4
  10   0   2  456.17   24.51   1
  10   0   2  450.01   23.05   4
 -10   0  -2  446.19   25.02   1
 -10   0  -2  451.70   24.73   2
 -12   0  -2 2357.09  118.40   4
 -12   0  -2 2316.67  115.92   1
  12   0   2 2366.23  130.99   4
  12   0   2 2361.11  117.05   1
 -12   0  -2 2300.34  111.72   2
 -14   0  -2 1730.38   78.79   2
  14   0   2 1714.26   86.98   1
  14   0   2 1773.64   87.19   4
 -14   0  -2 1709.01   86.44   1
 -14   0  -2 1800.67   88.42   4
  16   0   2 2129.14  103.77   1
 -16   0  -2 2175.18  100.83   1
  16   0   2 2216.29  115.25   4
 -16   0  -2 2188.94  110.81   2
 -16   0  -2 2211.69  105.17   4
 -18   0  -2  721.85   33.54   2
 -18   0  -2  739.94   34.32   4
  18   0   2  719.68   32.78   1
 -18   0  -2  778.19   37.80   1
  18   0   2  816.19   33.94   4
  18   0   2  754.18   34.66   1
  20   0   2 1727.16   79.76   1
  20   0   2 1772.53   77.99   4
 -20   0  -2 1738.09  100.75   4
  20   0   2 1740.63   83.83   1
 -20   0  -2 1711.34   82.12   2
 -22   0  -2 1638.89   89.63   2
  22   0   2 1693.78   75.76   4
  22   0   2 1620.17   71.75   1
 -22   0  -2 1628.58  100.26   4
  22   0   2 1651.52   76.76   1
 -24   0  -2 1836.71   81.31   2
  24   0   2 1750.60   77.27   1
  24   0   2 1798.80   88.82   4
  24   0   2 1841.19   85.43   1
 -26   0  -2   87.12    7.15   2
  26   0   2   75.14    7.57   4
 -28   0  -2   77.02    9.64   2
  28   0   2   88.17    7.41   4
  30   0   2   10.59    4.35   4
 -30   0  -2   11.10    3.20   3
 -32   0  -2  539.20   34.73   3
 -32   0  -2  549.72   27.30   2
 -34   0  -2  517.92   32.90   2
 -34   0  -2  567.75   40.60   3
 -36   0  -2  230.49   15.47   2
 -36   0  -2  235.60   19.45   3
 -38   0  -2   14.68    5.61   3
 -38   0  -2    5.50    5.80   2
  39  -1  -2   74.60    8.21   4
  39   1  -2   69.74    9.27   4
 -39   1   2   70.33   12.43   2
  37  -1  -2   10.57    5.69   4
 -37   1   2    6.96    5.96   2
 -37  -1   2   15.56    5.77   2
  35  -1  -2   61.16    6.51   4
 -35  -1   2   79.15    7.41   2
 -35   1   2   60.83    7.51   2
  35   1  -2   76.00    9.18   1
  33   1  -2  102.51   11.66   4
  33  -1  -2   95.14   10.30   4
 -33   1   2  141.35   11.60   2
  33   1  -2  122.35    7.24   1
 -33  -1   2  119.72   10.97   2
  31   1  -2  178.46   11.87   4
  31  -1  -2  192.66   12.33   4
  31   1  -2  190.45   10.90   1
 -31  -1   2  166.28   12.62   2
 -29  -1   2  148.36   13.41   2
 -29  -1   2  113.89   11.70   1
  29  -1  -2  118.22    6.50   1
  29   1  -2  135.60    9.45   1
  29  -1  -2  131.66   11.74   4
  29   1  -2  123.14    7.07   1
  29   1  -2  132.97   10.24   4
  29  -1  -2  125.69    6.42   1
  27  -1  -2    4.25    5.43   4
  27   1  -2    1.12    2.72   1
 -27  -1   2    1.34    2.29   1
  27   1  -2    0.99    3.09   1
  27  -1  -2    0.11    0.94   1
  27   1  -2    0.55    5.89   4
 -27   1   2    1.47    1.02   1
  25   1  -2   13.99    7.43   4
  25  -1  -2    6.95    1.52   1
 -25   1   2    5.15    1.33   1
  25  -1  -2   11.02    6.62   4
  25   1  -2    2.69    2.64   1
  25  -1  -2    4.91    1.32   1
  23  -1  -2   13.83    1.80   1
  23   1  -2   17.07    5.98   4
  23   1  -2   11.57    2.17   1
 -23   1   2   15.43    1.55   1
  23  -1  -2    6.72    5.76   4
  21   1  -2  352.72   18.45   1
 -21   1   2  348.67   17.21   1
 -21  -1   2  347.81   17.08   1
  21   1  -2  324.46   19.85   4
  21  -1  -2  315.06   15.63   4
  21   1  -2  352.69   15.89   1
  21  -1  -2  347.87   14.62   1
  19  -1  -2  399.72   17.18   4
  19   1  -2  390.67   18.85   1
 -19  -1   2  426.81   18.55   1
  19   1  -2  387.21   19.84   4
  19   1  -2  404.38   19.64   1
 -19   1   2  393.25   18.17   1
  19  -1  -2  388.06   18.35   1
  17  -1  -2  126.62    8.40   4
 -17  -1   2  133.29    7.13   1
  17   1  -2  127.64    7.26   1
  17  -1  -2  136.31    6.79   1
 -17   1   2  130.68    6.65   1
  17   1  -2  109.00    7.31   4
  17   1  -2  133.59    6.66   1
  15   1  -2  415.89   19.93   1
 -15  -1   2  412.59   20.89   1
  15   1  -2  450.72   19.77   4
 -15   1   2  427.93   19.86   1
  15   1  -2  424.85   19.75   1
  15  -1  -2  423.64   19.37   4
 -13   1   2 2527.10  116.84   1
  13   1  -2 2695.55  117.74   4
 -13  -1   2 2784.67  129.30   1
  13   1  -2 2792.54  136.81   1
 -13   1   2 2781.49  133.50   4
  13   1  -2 2490.02  133.74   1
  13  -1  -2 2694.13  130.38   4
 -11  -1   2 3330.45  163.45   1
  11   1  -2 3220.24  170.30   1
  11  -1  -2 3324.18  159.90   4
 -11   1   2 3266.91  153.97   4
  11   1  -2 3042.71  157.71   1
  11   1  -2 3309.93  151.22   4
 -11   1   2 3226.10  165.76   1
   9  -1  -2  134.79    7.91   4
  -9   1   2  149.44    8.02   1
   9  -1  -2  140.16    6.34   1
   9   1  -2  155.25    7.98   1
   9   1  -2  142.82    7.52   1
  -9  -1   2  152.93    8.46   1
  -7   1   2  192.12    9.81   3
   7   1  -2  204.81   10.07   1
  -7  -1   2  201.89   10.74   1
  -7   1   2  188.84   10.65   1
   7   1  -2  186.24    9.77   1
   7  -1  -2  189.21    8.92   4
   7  -1  -2  185.00    9.51   1
   5  -1  -2 1426.46   78.10   4
  -5  -1   2 1457.23   71.16   1
   5  -1  -2 1389.41   79.26   3
   5  -1  -2 1445.64   73.08   1
   5   1  -2 1417.26   77.51   1
   5   1  -2 1407.72   69.95   1
  -5   1   2 1432.29   75.87   1
  -5   1   2 1442.43   70.50   3
   3  -1  -2  642.55   33.17   1
  -3   1   2  636.30   34.65   1
   3   1  -2  688.19   36.57   1
   3   1  -2  652.43   30.79   1
   3  -1  -2  628.25   37.16   3
  -3  -1   2  653.00   34.22   1
  -3   1   2  661.18   28.87   3
  -1   1   2  291.59   12.96   3
   1   1  -2  301.77   14.63   1
   1  -1  -2  292.32   14.34   1
  -1  -1   2  285.42   12.73   3
  -1   1   2  270.30   15.23   1
  -1  -1   2  275.68   14.20   1
   1   1  -2  275.84   13.63   1
  -1   1  -2 2853.02  158.43   3
  -1  -1  -2 2904.62  157.43   1
   1  -1   2 2720.74  140.10   3
   1   1   2 2863.24  163.73   1
  -1   1  -2 2897.89  151.25   1
  -1  -1  -2 2877.58  161.54   3
  -1   1  -2 2836.12  136.33   1
   1   1   2 2890.85  160.41   3
  -3  -1  -2  399.40   18.52   4
   3   1   2  395.90   21.53   1
  -3   1  -2  376.87   19.25   2
  -3   1  -2  375.14   19.19   3
   3  -1   2  396.40   21.38   2
   3  -1   2  393.67   20.55   1
   3  -1   2  374.58   18.46   3
  -3   1  -2  386.67   19.26   1
  -3  -1  -2  405.90   17.89   3
  -3   1  -2  403.47   22.33   1
  -5   1  -2  734.11   39.61   3
   5  -1   2  738.51   36.58   1
  -5   1  -2  765.59   36.54   2
   5   1   2  707.54   38.67   4
   5   1   2  722.64   39.81   1
  -5   1  -2  731.77   39.97   1
  -5   1  -2  772.80   41.28   1
   5   1   2  760.54   38.26   1
   5  -1   2  728.20   37.28   3
  -5  -1  -2  733.81   37.88   1
  -5  -1  -2  760.70   34.23   4
   7   1   2 1265.74   61.38   1
  -7   1  -2 1249.07   60.95   1
  -7   1  -2 1323.78   70.91   2
  -7  -1  -2 1345.21   63.70   1
   7   1   2 1316.60   60.63   2
   7  -1   2 1237.01   63.45   1
  -7   1  -2 1310.52   65.67   4
   7   1   2 1305.95   66.65   4
   7   1   2 1263.41   75.75   1
  -7   1  -2 1259.27   62.19   1
   7  -1   2 1274.98   68.18   3
  -7  -1  -2 1299.04   57.68   4
  -7   1  -2 1305.29   65.80   3
   9   1   2 3330.29  167.98   4
  -9  -1  -2 2974.23  178.30   1
  -9   1  -2 3348.16  146.55   3
   9   1   2 3409.87  159.08   2
   9   1   2 3286.45  156.27   1
  -9  -1  -2 3384.09  141.19   4
   9   1   2 3357.77  191.18   1
  -9  -1  -2 3350.55  169.44   2
  -9   1  -2 3335.20  159.97   2
  -9   1  -2 3341.94  165.48   4
 -11   1  -2  618.33   30.48   2
 -11  -1  -2  627.15   29.32   4
 -11   1  -2  643.34   29.05   4
 -11  -1  -2  620.68   34.25   1
  11   1   2  640.05   30.20   1
 -11   1  -2  617.79   28.06   3
  11   1   2  640.61   29.78   4
 -11  -1  -2  607.43   30.22   2
  11   1   2  568.37   28.86   1
  13   1   2  281.13   13.64   1
 -13   1  -2  290.95   13.04   3
 -13  -1  -2  297.17   12.97   1
 -13  -1  -2  274.06   15.45   4
  13   1   2  310.30   15.52   4
 -13   1  -2  281.73   14.09   2
 -13   1  -2  296.50   13.95   4
  13   1   2  294.52   14.83   1
 -13  -1  -2  280.00   12.72   2
 -15  -1  -2   79.25    6.04   2
 -15  -1  -2   69.26    6.57   4
  15   1   2   66.95    4.15   1
 -15  -1  -2   77.69    3.82   1
 -15   1  -2   66.68    4.72   3
 -15   1  -2   73.25    4.98   2
 -15   1  -2   60.43    5.10   4
  15   1   2   76.24    4.98   1
  15   1   2   67.90    5.12   4
 -17  -1  -2  182.22   11.07   4
 -17   1  -2  192.23   11.70   2
 -17  -1  -2  187.92   10.03   2
  17   1   2  183.88    9.70   4
 -17   1  -2  192.05    9.72   4
  17   1   2  178.29    8.92   1
 -17   1  -2  188.54    8.71   3
  17   1   2  182.81    9.29   1
 -17  -1  -2  165.78   10.92   1
 -19  -1  -2    3.00    4.41   2
 -19  -1  -2    3.65    1.11   1
 -19   1  -2    5.27    4.20   2
  19   1   2    4.50    1.43   1
 -19   1  -2    3.40    2.40   4
 -19  -1  -2    4.80    2.41   4
 -21  -1  -2  287.61   14.43   4
  21   1   2  256.49   13.64   4
  21   1   2  247.12   12.76   1
 -21  -1  -2  278.06   13.86   1
 -21   1  -2  278.78   13.89   2
 -21   1  -2  294.17   12.33   3
 -21  -1  -2  304.67   15.65   2
 -21   1  -2  276.89   16.73   4
  23   1   2  189.96    9.66   4
 -23  -1  -2  168.58    8.78   1
 -23   1  -2  161.26    8.82   3
  23  -1   2  170.13   13.31   4
  23   1   2  191.06    9.67   1
 -23   1  -2  164.81   10.23   2
 -23  -1  -2  166.39   11.92   2
 -25   1  -2   29.23    6.68   2
 -25   1  -2   30.67    3.93   3
 -25  -1  -2   31.65    6.67   2
  25   1   2   29.68    2.63   1
  27   1   2  609.45   36.75   1
  27   1   2  577.73   31.71   4
 -27   1  -2  622.60   28.58   2
 -27  -1  -2  617.73   31.43   2
 -27   1  -2  623.88   28.80   3
  29   1   2  513.63   25.93   4
 -29   1  -2  478.61   26.03   2
  29   1   2  468.84   25.15   1
  29   1   2  510.04   29.69   1
 -29  -1  -2  514.88   27.95   2
 -29   1  -2  472.19   20.95   3
 -31  -1  -2   38.86    6.30   2
 -31   1  -2   33.12    4.17   3
  31   1   2   23.64    5.26   4
 -31   1  -2   29.08    6.24   2
  31   1   2   33.13    3.09   1
  31   1   2   34.05    2.97   1
  33   1   2    5.17    4.98   4
 -33   1  -2    5.77    2.75   3
 -35   1  -2  129.79   11.85   2
 -35  -1  -2  125.97   12.47   2
 -35  -1  -2  152.94    9.91   3
 -35   1  -2  148.82   11.11   3
 -37  -1  -2   -1.67    5.14   3
 -37  -1  -2   -7.65    8.39   2
 -37   1  -2    1.50    4.13   3
 -39  -1  -2   35.27    8.24   2
 -39   1  -2   52.58    7.98   2
 -38  -2   2   68.39   10.10   2
 -38   2   2   61.23    8.27   2
  38   2  -2   68.18    9.90   4
 -36   2   2    0.97    5.68   2
  36   2  -2   -2.85    2.22   1
  36   2  -2    6.27    5.21   4
 -36  -2   2    0.56    4.86   2
  34   2  -2    6.47    2.58   1
  34   2  -2    7.43    5.78   4
  34  -2  -2   13.43    4.72   4
  32   2  -2   30.80    3.76   1
  32  -2  -2   34.91    5.52   4
  32   2  -2   29.08    5.51   4
  30   2  -2    5.60    3.21   1
 -30  -2   2    2.63    4.25   2
 -30  -2   2    7.12    2.10   1
  28  -2  -2  146.45    9.24   4
  28   2  -2  147.71   10.40   4
  28   2  -2  134.03    9.66   1
 -28  -2   2  144.65   11.73   1
  28   2  -2  148.09    8.57   1
 -28  -2   2  128.47    8.18   2
  26   2  -2  286.27   16.04   1
  26  -2  -2  336.21   20.13   4
  26   2  -2  314.86   19.73   1
  26   2  -2  297.46   16.30   4
 -26  -2   2  298.57   17.98   1
 -26  -2   2  285.03   15.82   2
  24  -2  -2 1167.33   55.99   1
  24  -2  -2 1209.64   51.25   1
  24   2  -2 1275.93   57.22   4
  24   2  -2 1186.32   62.78   1
  24   2  -2 1223.94   77.64   1
 -24  -2   2 1147.75   50.19   2
 -24   2   2 1175.00   59.23   1
  24  -2  -2 1239.38   51.22   4
 -24  -2   2 1215.60   63.83   1
 -22  -2   2  202.47   10.28   2
  22  -2  -2  207.40   13.18   4
  22   2  -2  203.88   11.54   1
 -22  -2   2  217.46   10.98   1
  22  -2  -2  215.84    9.64   1
  22  -2  -2  207.85    8.39   1
 -22   2   2  196.83    9.40   1
  22   2  -2  178.62   10.96   4
  22   2  -2  209.89   10.63   1
 -20   2   2   90.73    4.97   1
  20  -2  -2   97.74    4.45   1
 -20   2   2   96.72    6.61   4
  20  -2  -2   80.88    6.16   4
  20   2  -2   95.72    8.60   4
 -20  -2   2   88.20    4.91   1
  20   2  -2   93.96    6.23   1
  20   2  -2  106.00    6.38   1
  18  -2  -2  407.79   20.54   4
 -18   2   2  445.22   21.52   4
  18   2  -2  413.29   21.28   1
 -18   2   2  424.16   21.13   1
 -18  -2   2  431.79   20.42   1
  18   2  -2  451.71   19.34   4
  18   2  -2  399.74   21.41   1
  16   2  -2   54.93    3.92   1
 -16  -2   2   53.66    3.75   1
  16   2  -2   45.50    4.30   1
 -16  -2   2   47.93    4.95   1
  16   2  -2   58.46    5.03   4
 -16   2   2   52.64    4.58   4
 -16   2   2   50.21    3.03   1
 -14  -2   2   16.02    3.29   1
  14   2  -2   21.31    2.94   1
  14   2  -2   24.69    4.75   4
 -14   2   2   19.59    1.86   1
  14   2  -2   21.61    3.57   1
 -14  -2   2   22.92    3.16   1
 -12   2   2   37.32    2.90   1
  12  -2  -2   33.63    4.21   4
  12   2  -2   38.21    4.07   1
 -12  -2   2   39.13    3.76   1
 -12   2   2   32.20    3.99   4
 -12   2   2   43.84    2.48   3
  12   2  -2   42.70    3.74   1
 -10   2   2  704.52   35.10   4
  10  -2  -2  725.27   33.68   1
 -10   2   2  730.75   33.97   1
  10   2  -2  723.11   38.30   1
 -10   2   2  718.73   31.55   3
 -10  -2   2  712.26   34.17   1
 -10  -2   2  734.28   35.28   1
  10   2  -2  713.69   35.67   1
  10  -2  -2  716.96   33.99   4
   8  -2  -2 1664.84   79.00   1
   8   2  -2 1678.33   79.48   1
  -8  -2   2 1679.12   78.26   1
  -8   2   2 1736.13   78.61   4
  -8   2   2 1464.29   72.08   1
   8  -2  -2 1740.03   79.11   4
   8   2  -2 1764.38   80.51   1
  -8  -2   2 1650.49   85.74   1
  -8   2   2 1670.52   77.31   3
   6   2  -2 6737.47  299.04   1
   6  -2  -2 5747.59  281.43   1
  -6  -2   2 6705.49  301.75   1
   6   2  -2 5983.64  321.94   1
  -6  -2   2 5879.31  313.66   1
  -4  -2   2  278.29   12.60   1
   4  -2  -2  284.59   14.71   1
   4  -2  -2  278.45   14.35   4
   4  -2  -2  283.90   12.34   3
  -4   2   2  252.71   13.80   1
  -4   2   2  277.96   14.19   4
  -4  -2   2  279.65   13.12   1
   4   2  -2  263.60   12.94   1
   4   2  -2  289.10   15.83   1
  -4   2   2  283.28   14.84   3
   2   2  -2 1522.07   77.26   1
  -2  -2   2 1492.82   76.17   1
   2  -2  -2 1518.59   67.39   3
   2   2  -2 1553.45   82.08   1
  -2  -2   2 1566.94   77.07   1
  -2   2   2 1483.47   76.45   1
   0  -2   2   10.76    1.88   1
   0  -2  -2    9.69    1.90   1
   0   2   2    7.26    1.61   1
   0   2  -2    8.11    2.09   1
   0   2  -2   11.39    1.62   1
   0   2  -2    9.23    0.91   2
  -2  -2  -2 1159.86   53.90   1
  -2   2  -2 1133.66   65.18   2
   2  -2   2 1144.00   57.21   3
  -2   2  -2 1138.86   56.16   1
  -2   2  -2 1014.04   47.71   1
   2  -2   2 1110.27   53.36   1
   2   2   2 1181.92   59.48   1
   2   2   2 1169.33   63.81   4
   2   2   2 1165.58   65.42   1
   2  -2   2 1148.60   60.73   1
   4   2   2 3842.26  204.41   4
  -4  -2  -2 3932.94  180.50   1
   4   2   2 3810.24  192.27   1
   4  -2   2 3703.73  201.45   1
   4   2   2 3754.90  207.44   1
   4  -2   2 3755.17  203.45   1
  -4   2  -2 3625.33  199.37   1
  -4   2  -2 3226.19  162.60   1
  -4  -2  -2 3862.03  193.82   4
   6  -2   2   20.08    1.63   3
  -6   2  -2   20.28    1.66   3
  -6  -2  -2   25.27    2.53   1
   6   2   2   20.66    2.88   1
   6   2   2   20.70    2.21   1
  -6  -2  -2   21.51    1.77   4
   6   2   2   25.71    2.22   4
  -6   2  -2   25.76    1.65   1
  -6   2  -2   21.61    2.04   1
   6  -2   2   20.22    2.11   1
   8   2   2    8.93    1.67   1
   8  -2   2    8.17    1.27   3
  -8   2  -2    5.83    1.19   1
  -8   2  -2    6.55    1.28   3
   8  -2   2    5.28    1.10   1
   8   2   2    3.69    1.88   2
  -8  -2  -2    3.81    1.47   4
  -8  -2  -2    4.38    1.94   1
  -8  -2  -2    7.09    1.98   1
   8   2   2    9.49    2.27   1
 -10   2  -2  199.68    8.31   1
 -10  -2  -2  188.57   10.43   1
  10   2   2  198.43   11.66   1
  10   2   2  174.50    9.54   1
 -10   2  -2  198.25    9.87   4
  10  -2   2  212.03   10.19   1
 -10  -2  -2  190.33   11.60   4
 -10  -2  -2  212.86   10.33   1
 -10   2  -2  206.35   10.15   3
  10   2   2  205.65   11.28   2
 -10   2  -2  207.74   10.24   1
  10   2   2  208.17    9.80   4
 -12  -2  -2 1867.66   80.32   1
 -12  -2  -2 1780.45   88.29   4
 -12   2  -2 1738.18   81.31   1
 -12   2  -2 1741.63   74.86   1
 -12  -2  -2 1524.32   72.81   1
  12   2   2 1812.43   79.43   1
 -12   2  -2 1766.37   84.82   4
  12   2   2 1784.08   86.28   4
  12   2   2 1678.89   85.05   1
  12   2   2 1804.52   94.31   2
 -12   2  -2 1807.22   80.42   3
 -14  -2  -2  773.59   38.13   1
 -14  -2  -2  749.80   34.65   1
  14   2   2  805.83   37.07   4
 -14  -2  -2  726.40   36.70   2
 -14  -2  -2  812.91   42.20   4
 -14   2  -2  769.13   32.44   3
 -14   2  -2  775.68   34.85   4
  14   2   2  739.50   37.76   1
  14   2   2  777.99   37.25   1
 -16   2  -2  652.07   29.12   4
 -16  -2  -2  639.74   31.41   2
  16   2   2  632.67   31.25   1
 -16  -2  -2  636.09   28.07   1
 -16  -2  -2  594.41   37.35   1
 -16   2  -2  649.23   28.21   3
  16   2   2  628.68   30.61   1
  16   2   2  647.95   32.89   4
 -16  -2  -2  677.77   34.11   4
 -18  -2  -2   53.92    4.77   4
 -18   2  -2   61.14    3.87   3
  18   2   2   56.89    4.55   1
 -18   2  -2   64.87    4.64   4
 -18  -2  -2   58.80    4.39   1
  18   2   2   68.34    4.50   1
 -18  -2  -2   74.96    5.96   2
  18   2   2   61.55    5.34   4
 -20  -2  -2  433.31   28.43   4
  20   2   2  433.89   19.43   1
 -20  -2  -2  449.83   22.03   1
  20   2   2  439.49   22.96   1
 -20   2  -2  458.21   23.82   4
  20   2   2  469.73   22.65   4
 -20  -2  -2  454.65   22.61   2
 -20   2  -2  444.82   21.16   3
 -22   2  -2   85.23    6.89   2
 -22  -2  -2   71.79    4.89   1
  22   2   2   98.31    6.22   4
  22   2   2   94.57    5.84   1
 -22   2  -2   88.82    5.23   3
  22   2   2   83.47    4.74   1
 -24   2  -2  418.84   16.87   3
  24   2   2  408.42   19.61   4
  24   2   2  400.43   22.87   1
 -24  -2  -2  367.23   23.65   2
 -24   2  -2  394.09   22.30   2
 -24  -2  -2  415.20   26.99   1
  24   2   2  403.97   20.31   1
 -26   2  -2  129.21    9.35   2
 -26  -2  -2  137.47    8.78   2
 -26   2  -2  147.26    7.83   3
  26   2   2  125.36    7.97   1
 -26  -2  -2  115.52    9.61   1
  26   2   2  132.60    8.05   1
  26   2   2  114.72    8.92   4
 -28  -2  -2   12.58    9.10   2
  28   2   2   13.00    2.49   1
  28   2   2   14.52    2.98   1
 -28   2  -2   10.75    2.56   3
  30   2   2    3.25    2.27   1
  30   2   2    1.01    6.99   4
 -30   2  -2    3.68    2.91   3
 -30  -2  -2    3.14    7.05   2
 -30   2  -2    3.58    8.36   2
 -32   2  -2  235.97   14.95   3
  32   2   2  238.61   17.19   4
 -32   2  -2  250.35   14.45   2
 -32  -2  -2  249.67   15.34   2
  32   2   2  251.72   21.70   1
  34   2   2  202.84   18.01   4
 -34   2  -2  211.93   19.98   3
 -34  -2  -2  224.76   14.06   2
 -34   2  -2  228.05   16.72   2
  34   2   2  201.04   22.43   1
  36   2   2   71.13    8.02   4
 -36   2  -2   72.01   10.31   2
 -38  -2  -2   15.14    6.89   3
 -38   2  -2   25.01    6.52   2
 -38  -2  -2   23.10    6.63   2
  37   3  -2   19.80    5.67   4
  37   3  -2   28.11    3.27   1
 -35  -3   2  224.43   15.17   2
  35   3  -2  206.76   17.85   1
  33   3  -2  893.94   40.16   4
 -33  -3   2  885.95   45.89   2
  33   3  -2  899.51   59.28   1
 -31   3   2 1146.06   94.85   3
  31   3  -2 1220.95   58.90   4
 -31  -3   2 1061.69   58.76   2
  31   3  -2 1190.39   85.85   1
 -29  -3   2  255.30   19.37   1
 -29  -3   2  216.96   15.93   2
  29   3  -2  277.16   17.54   1
  29   3  -2  250.22   14.95   4
 -29   3   2  265.65   22.08   3
 -29   3   2  259.52   12.84   3
  27   3  -2    7.55    3.38   1
  27   3  -2    4.19    4.13   1
  27  -3  -2    7.23    4.29   4
 -27   3   2    4.40    1.61   3
  27   3  -2    2.26    4.12   4
 -27  -3   2    8.41    5.90   2
 -25  -3   2    5.21    4.07   2
  25   3  -2    4.25    2.11   1
 -25  -3   2    3.13    2.40   1
  25  -3  -2   -2.13    4.54   4
  25   3  -2    8.77    4.00   4
 -23  -3   2   30.62    5.85   2
 -23   3   2   40.44    2.23   1
 -23  -3   2   39.22    4.39   1
  23  -3  -2   42.44    2.37   1
  23   3  -2   41.34    4.05   1
  23  -3  -2   41.55    2.59   1
  23   3  -2   40.89    6.25   4
 -23   3   2   46.28    2.65   3
 -23   3   2   43.94    2.24   1
  23  -3  -2   41.77    4.57   4
 -23   3   2   52.28    5.69   4
 -21  -3   2  483.51   26.80   2
 -21   3   2  545.01   23.37   1
 -21   3   2  484.20   31.72   4
 -21   3   2  561.96   25.08   3
 -21  -3   2  524.63   38.47   1
  21  -3  -2  554.29   26.13   4
 -21  -3   2  542.72   26.14   1
  21   3  -2  547.92   25.50   4
 -21   3   2  530.70   24.42   1
  21   3  -2  570.63   25.04   1
  21  -3  -2  530.73   25.59   1
  21   3  -2  493.40   25.12   1
 -19   3   2  871.58   41.02   1
  19  -3  -2  873.80   39.65   4
 -19   3   2  854.41   43.75   1
 -19   3   2  879.76   53.56   4
 -19  -3   2  904.74   38.35   2
  19   3  -2  878.87   38.55   4
 -19  -3   2  805.03   39.96   1
  19   3  -2  906.55   40.94   1
 -19   3   2  935.90   42.53   3
  19   3  -2  853.08   39.64   1
 -19  -3   2  899.09   42.76   1
 -17  -3   2  188.34   11.31   1
  17   3  -2  202.70   12.52   1
 -17   3   2  196.03   10.06   1
  17   3  -2  208.72   12.70   4
  17   3  -2  227.55   12.25   1
 -17   3   2  201.20    9.81   3
 -17   3   2  204.23    9.55   1
  17  -3  -2  229.65   10.06   4
 -17  -3   2  212.74   11.81   2
 -17   3   2  189.88   10.88   4
 -17  -3   2  218.20   10.66   1
  15   3  -2 1449.92   66.84   4
 -15   3   2 1376.31   76.41   4
  15   3  -2 1324.27   64.25   1
  15  -3  -2 1432.31   57.97   4
 -15  -3   2 1414.16   75.59   2
 -15  -3   2 1220.98   57.43   1
 -15   3   2 1419.78   66.59   1
 -15   3   2 1392.95   63.02   3
  15   3  -2 1383.53   68.15   1
 -15  -3   2 1425.48   73.76   1
 -13   3   2 3130.80  157.53   1
 -13  -3   2 2663.56  179.73   1
 -13   3   2 3116.88  135.58   3
 -13  -3   2 2956.68  139.08   2
  13  -3  -2 3163.18  137.69   4
  13   3  -2 3071.30  151.48   1
 -13  -3   2 3144.45  135.74   1
  13  -3  -2 2888.29  137.56   1
 -13   3   2 3119.78  152.32   4
  13   3  -2 2632.06  138.28   1
 -11  -3   2 6126.73  284.74   1
 -11   3   2 6023.60  300.08   1
  11  -3  -2 6239.46  284.97   4
  11  -3  -2 6148.10  285.60   1
 -11  -3   2 6206.87  303.88   2
 -11   3   2 6097.78  295.24   4
 -11  -3   2 6149.03  298.70   1
  11   3  -2 6108.20  292.29   1
  11   3  -2 6182.34  323.95   1
  -9   3   2 2134.60  100.33   4
  -9   3   2 2085.92   99.13   1
  -9  -3   2 2124.39   98.89   1
   9   3  -2 1841.51   97.21   1
   9   3  -2 2137.74   95.19   1
   9  -3  -2 2126.59   98.43   1
  -9  -3   2 1746.73   87.27   1
  -9  -3   2 1967.89  104.38   2
   7   3  -2  332.24   17.73   1
  -7   3   2  388.36   16.90   1
   7  -3  -2  405.80   20.30   1
  -7  -3   2  381.91   19.89   1
   7  -3  -2  378.79   16.95   3
  -7  -3   2  383.84   17.86   2
  -7   3   2  404.51   18.39   4
   7   3  -2  398.88   16.93   1
  -7  -3   2  321.35   20.16   1
  -7   3   2  406.74   17.36   1
   5  -3  -2  199.60    9.56   3
   5   3  -2  197.75   10.94   1
   5   3  -2  182.03   10.10   1
   5  -3  -2  204.98   10.04   1
  -5  -3   2  207.51    9.43   1
  -5   3   2  202.65   10.54   1
  -5  -3   2  204.01    8.44   1
  -5   3   2  192.30    9.49   1
  -5   3   2  202.70    8.87   4
  -3  -3   2  176.41    9.59   1
   3   3  -2  161.79   11.27   1
  -3   3   2  177.71    8.23   1
  -3   3   2  169.86    8.06   4
  -3  -3   2  173.76    9.53   1
  -3   3   2  159.01    8.09   1
   3   3  -2  158.97    8.06   1
   3  -3  -2  172.25    8.69   3
   3  -3  -2  171.93    8.39   1
  -1   3   2  493.99   25.41   1
   1   3  -2  491.99   25.05   1
  -1  -3   2  499.78   23.93   1
   1   3  -2  483.56   26.54   1
  -1   3   2  517.80   23.13   1
   1  -3  -2  522.47   23.29   1
  -1  -3   2  498.16   23.58   1
  -1   3  -2 1644.29   79.25   1
   1   3   2 1621.95   78.22   1
  -1   3  -2 1410.65   67.28   1
  -1  -3  -2 1695.75   76.19   1
   1  -3   2 1441.03   72.19   1
   1  -3   2 1644.50   81.93   1
   1   3   2 1589.49   85.14   1
   1   3   2 1636.67   71.55   4
  -3   3  -2  320.10   14.41   1
   3  -3   2  305.87   14.03   3
   3  -3   2  294.66   15.21   1
   3  -3   2  309.68   15.27   1
   3   3   2  328.55   18.94   1
   3   3   2  316.34   14.67   4
   3   3   2  298.77   13.85   1
  -3  -3  -2  328.36   15.92   1
  -3  -3  -2  282.21   14.81   1
  -3   3  -2  281.61   15.68   1
  -5   3  -2 2234.94  114.92   1
  -5  -3  -2 2259.60  103.97   1
   5  -3   2 2367.17  108.76   1
   5   3   2 2292.91  107.74   1
   5   3   2 2287.17  114.84   4
   5   3   2 2323.15  105.94   1
   5  -3   2 2273.02  105.68   3
  -5   3  -2 2336.30  107.83   1
   5  -3   2 2296.91  108.18   1
  -5  -3  -2 2397.55  104.14   1
   7  -3   2 4021.76  209.54   1
   7   3   2 4387.64  224.63   4
   7   3   2 4427.15  201.58   1
  -7  -3  -2 4418.36  195.44   1
  -7   3  -2 3859.74  200.66   1
   7   3   2 4321.69  212.70   1
  -7  -3  -2 4202.79  190.25   1
   7  -3   2 4368.87  211.62   1
  -7   3  -2 4383.82  214.00   1
   9   3   2 8687.27  402.89   2
   9   3   2 8415.85  418.18   1
   9   3   2 8654.54  455.13   4
   9   3   2 8098.67  446.79   1
  -9  -3  -2 8469.09  377.67   1
  -9  -3  -2 8557.85  413.50   1
  11  -3   2 1255.31   56.41   1
 -11   3  -2 1261.57   58.85   1
  11   3   2 1193.30   62.84   1
 -11   3  -2 1199.71   53.42   1
 -11  -3  -2 1082.64   52.86   1
  11   3   2 1310.18   59.81   4
  11   3   2 1215.86   57.13   1
  11   3   2 1284.25   66.23   2
 -11  -3  -2 1325.48   55.76   1
 -11   3  -2 1268.34   58.22   3
 -11   3  -2 1280.58   53.70   4
  13   3   2  127.88    7.31   2
 -13   3  -2  122.59    6.02   1
 -13   3  -2  128.12    6.44   1
  13   3   2  108.48    6.80   4
 -13  -3  -2  115.48    8.05   1
 -13  -3  -2  116.64    7.05   1
  13   3   2  131.55    8.03   1
  13   3   2  116.30    7.77   1
 -13   3  -2  129.35    5.63   3
 -13   3  -2  112.97    8.53   4
 -15   3  -2  774.75   35.24   1
  15   3   2  755.02   37.16   1
 -15   3  -2  764.42   32.88   1
  15   3   2  796.77   36.41   4
  15   3   2  774.91   37.54   1
 -15  -3  -2  781.36   37.60   1
 -15   3  -2  783.52   37.00   4
 -15  -3  -2  790.35   35.99   1
 -15   3  -2  771.72   35.37   3
  17   3   2  344.71   15.37   4
 -17   3  -2  311.58   16.19   4
  17   3   2  340.65   15.66   1
 -17  -3  -2  321.61   16.53   1
 -17   3  -2  334.34   14.70   3
 -17  -3  -2  322.22   16.80   1
  17   3   2  332.15   15.95   1
 -19   3  -2  108.61    6.65   4
  19   3   2  110.29    7.69   4
 -19  -3  -2  105.16    6.35   1
  19   3   2  121.08    6.04   1
  19   3   2  100.82    6.77   1
 -19   3  -2  106.91    5.41   3
 -19  -3  -2  108.25    6.10   1
 -21  -3  -2  976.08   69.77   1
  21   3   2  881.24   45.43   1
 -21   3  -2  942.33   58.14   4
 -21   3  -2  942.43   39.93   3
  21   3   2  999.00   66.45   1
  21   3   2  958.12   50.34   4
 -23  -3  -2    5.50    2.56   1
  23   3   2    3.72    4.82   4
  23   3   2    1.78    1.98   1
 -23  -3  -2    2.02    4.25   2
 -25   3  -2  227.25   12.90   2
  25   3   2  226.60   12.63   4
  25   3   2  231.96   12.54   1
  25   3   2  214.44   12.03   1
 -25   3  -2  242.33   13.98   3
  27   3   2 1670.33   99.78   1
 -27   3  -2 1632.08  111.92   3
 -27   3  -2 1647.80   81.47   2
  27   3   2 1745.03   81.74   4
  27   3   2 1643.20  118.09   1
  29   3   2 1474.56   88.11   1
 -29  -3  -2 1407.32   73.24   2
  29   3   2 1517.03   86.64   4
 -29   3  -2 1436.50   73.54   2
 -29   3  -2 1433.99  110.30   3
  31   3   2  236.52   20.42   4
  31   3   2  263.29   19.32   1
 -31   3  -2  280.78   14.52   2
 -31   3  -2  276.83   13.00   3
  33   3   2   -1.35    2.77   1
  33   3   2   -7.44    5.08   4
 -33   3  -2   -2.70    5.41   2
  35   3   2  324.45   18.20   4
  35   3   2  311.11   31.97   1
 -35   3  -2  394.58   22.83   2
  37   3   2   92.11   13.10   4
  37   3   2   93.77   11.20   1
 -37   3  -2  110.48    9.74   2
  36   4  -2    4.95    5.33   4
  36   4  -2    8.62    4.32   1
 -34  -4   2   68.84    8.43   2
  34   4  -2   63.64    5.83   1
  34   4  -2   58.73    7.98   4
  32   4  -2   34.45    4.46   1
 -32  -4   2   27.64    6.37   2
  32   4  -2   44.15    7.01   4
  30   4  -2   14.22    4.52   1
  30   4  -2   23.84    5.96   4
 -30  -4   2   21.80    4.38   1
 -30  -4   2   15.13    4.36   2
 -28  -4   2  128.95   11.30   2
  28   4  -2  125.40   10.13   1
 -28  -4   2  147.97    8.70   1
  28   4  -2  142.10    8.59   4
 -28   4   2  143.13    9.63   3
  26   4  -2  473.72   25.02   4
  26   4  -2  497.73   34.09   1
 -26  -4   2  514.67   28.81   1
 -26   4   2  455.41   24.54   3
 -26   4   2  468.03   27.45   3
  26   4  -2  485.88   26.47   1
 -26  -4   2  475.39   22.26   2
  24   4  -2  124.97    9.59   4
  24   4  -2  130.22   10.86   1
 -24   4   2  128.10    5.96   3
 -24  -4   2  143.96   10.30   1
  24  -4  -2  125.30    6.51   1
 -24   4   2  122.42    5.97   3
  24   4  -2  150.43    8.45   1
 -24  -4   2  139.32   10.56   2
 -24   4   2  134.68    7.80   1
 -24   4   2  130.26    7.19   1
 -22  -4   2    0.88    3.34   2
  22  -4  -2    0.22    1.58   1
  22   4  -2    0.57    2.21   1
 -22   4   2    0.13    1.03   1
  22   4  -2    6.80    4.48   1
  22   4  -2    4.11    3.69   4
  20   4  -2  552.93   29.84   1
 -20   4   2  492.46   30.50   4
  20   4  -2  508.51   25.64   4
 -20   4   2  512.75   25.90   1
 -20   4   2  515.83   24.83   1
 -20  -4   2  591.30   23.77   2
 -20  -4   2  574.07   24.10   1
  20   4  -2  534.48   35.00   1
 -18   4   2  943.03   46.55   1
 -18  -4   2  833.31   52.60   1
 -18   4   2  934.48   50.98   4
  18   4  -2  913.94   44.06   1
 -18  -4   2  949.35   41.12   2
  18   4  -2  956.96   44.22   4
 -18  -4   2  984.66   43.00   1
 -18   4   2  914.37   40.95   1
  18   4  -2  993.47   46.25   1
 -16  -4   2   60.68    4.68   1
 -16   4   2   65.80    4.70   4
 -16  -4   2   56.93    4.86   2
 -16   4   2   62.72    3.96   1
 -16  -4   2   60.75    6.10   1
 -16   4   2   60.56    3.39   1
  16  -4  -2   57.44    3.71   1
  16   4  -2   54.87    4.70   4
  16   4  -2   67.44    5.23   1
  16   4  -2   58.02    4.51   1
 -14  -4   2  175.96   11.11   1
  14   4  -2  189.49   10.31   1
 -14   4   2  198.72   10.61   1
  14   4  -2  205.64   10.90   1
  14  -4  -2  206.78    9.39   1
 -14   4   2  188.34    8.92   4
 -14  -4   2  189.40   11.38   1
 -14  -4   2  211.83    9.79   2
 -14   4   2  211.95    9.81   1
 -12   4   2  412.84   19.46   1
  12   4  -2  437.91   19.73   1
  12   4  -2  433.10   25.03   1
 -12  -4   2  422.07   21.57   1
 -12  -4   2  459.66   20.91   1
 -12   4   2  414.57   20.54   4
  12  -4  -2  425.69   21.14   1
 -12   4   2  402.06   16.70   1
 -10  -4   2    5.04    3.23   1
  10   4  -2   12.71    5.45   1
 -10  -4   2   10.96    4.67   1
  10  -4  -2    7.36    3.13   1
 -10   4   2    6.38    1.96   4
 -10   4   2    5.33    2.45   1
 -10   4   2    6.68    2.14   1
  10   4  -2    4.53    2.95   1
   8  -4  -2  301.89   15.80   1
   8  -4  -2  308.58   13.02   3
  -8   4   2  309.83   14.52   1
   8   4  -2  316.16   15.66   1
  -8   4   2  271.56   14.03   1
  -8  -4   2  325.41   14.35   1
  -8  -4   2  313.50   15.02   1
  -8   4   2  314.11   14.91   4
   8   4  -2  286.28   15.00   1
   6   4  -2  187.52   10.02   1
  -6  -4   2  194.41   10.57   1
  -6   4   2  220.06    9.76   1
  -6   4   2  201.04    9.11   4
   6  -4  -2  194.68    8.69   3
  -6  -4   2  200.03   10.45   1
   6  -4  -2  208.24    9.60   1
   6   4  -2  177.65    9.64   1
  -6   4   2  195.45    9.09   1
   4   4  -2  571.81   27.56   1
   4  -4  -2  539.47   23.67   1
  -4   4   2  549.13   25.74   4
  -4  -4   2  536.50   23.98   1
   4   4  -2  528.05   27.41   1
  -4  -4   2  562.32   23.30   1
  -4   4   2  521.35   26.12   1
  -4   4   2  532.29   24.67   1
   4  -4  -2  570.45   22.87   3
  -2  -4   2  233.59   12.55   1
  -2  -4   2  209.71   12.19   1
  -2   4   2  229.96   11.43   1
  -2   4   2  215.69   12.25   1
   2   4  -2  242.05   12.67   1
   2  -4  -2  219.60   12.43   1
   0  -4  -2  908.93   40.30   1
   0   4   2  913.86   42.15   1
   0   4  -2  873.13   43.27   1
   0   4   2  924.32   39.93   1
   0  -4   2  853.85   42.46   1
   0   4  -2  924.16   42.64   1
   0  -4   2  888.78   37.35   1
  -2   4  -2 1063.11   45.51   1
  -2  -4  -2  908.28   47.37   1
   2  -4   2 1073.77   51.27   1
   2   4   2  934.19   45.60   1
  -2   4  -2 1096.82   44.18   1
   2  -4   2 1121.41   52.47   1
  -4   4  -2  152.70    8.52   1
   4   4   2  177.82    9.38   1
  -4   4  -2  172.26    8.80   1
  -4  -4  -2  171.43    9.49   1
   4   4   2  184.51   10.51   1
   4  -4   2  172.76    7.81   1
   4  -4   2  178.52    8.18   1
   4  -4   2  168.21    7.38   3
  -4  -4  -2  164.94    9.03   1
   4   4   2  173.95    8.47   4
   6   4   2  442.64   22.33   1
  -6  -4  -2  461.66   22.13   1
   6  -4   2  453.35   18.54   3
  -6  -4  -2  442.46   21.16   1
   6   4   2  427.82   19.70   4
   6  -4   2  423.10   18.30   1
   6  -4   2  388.07   20.77   1
  -6   4  -2  408.59   20.20   1
   6   4   2  429.56   18.75   1
  -6   4  -2  425.48   20.68   1
   8  -4   2  964.63   47.44   1
  -8   4  -2  917.46   45.71   1
   8   4   2  941.74   44.55   1
   8  -4   2  948.88   42.00   3
  -8  -4  -2  983.43   47.85   1
   8   4   2  886.99   43.78   4
  -8   4  -2 1023.10   44.66   1
   8  -4   2  987.55   46.81   1
  10  -4   2  229.48   11.38   1
 -10   4  -2  208.12   10.84   1
  10   4   2  245.12   11.22   1
 -10  -4  -2  236.84   13.91   1
 -10  -4  -2  234.41   14.11   1
 -10   4  -2  225.87   11.78   1
  10   4   2  232.65   12.21   1
  10   4   2  229.88   10.77   4
  10   4   2  268.66   12.40   2
  10  -4   2  234.15   10.31   1
  10  -4   2  233.44   10.12   3
 -12  -4  -2  338.31   16.29   1
 -12   4  -2  324.29   15.12   1
  12   4   2  306.14   16.42   2
 -12   4  -2  324.94   14.31   1
  12  -4   2  329.79   16.88   1
 -12  -4  -2  329.12   14.69   1
  12   4   2  344.17   15.51   4
  12  -4   2  321.70   14.11   1
  12   4   2  328.35   16.23   1
 -12   4  -2  331.83   16.24   4
  12   4   2  320.58   16.50   1
 -14   4  -2  856.35   48.14   4
  14   4   2  929.76   46.15   1
  14   4   2  929.73   43.77   1
 -14  -4  -2  938.08   49.10   1
 -14   4  -2  912.79   42.73   1
  14   4   2  916.44   44.85   2
 -14  -4  -2  898.45   40.40   1
 -14   4  -2  899.04   42.84   1
  14   4   2  910.04   46.95   4
 -16   4  -2  575.49   25.14   3
  16   4   2  550.93   27.11   1
 -16  -4  -2  613.27   32.73   1
 -16   4  -2  558.49   26.88   1
 -16   4  -2  567.57   27.35   1
  16   4   2  589.44   28.99   4
  16   4   2  608.35   31.19   1
 -16   4  -2  557.43   27.42   4
 -16  -4  -2  596.65   24.91   1
 -18   4  -2   51.95    2.30   1
 -18   4  -2   51.91    2.46   3
 -18  -4  -2   48.05    5.09   1
  18   4   2   42.20    4.99   1
 -18   4  -2   48.14    2.29   1
 -18  -4  -2   46.31    5.00   1
  18   4   2   44.38    4.73   4
 -20  -4  -2  469.61   22.23   1
 -20   4  -2  447.89   30.44   4
  20   4   2  461.25   22.50   4
  20   4   2  504.02   24.53   1
 -20   4  -2  472.88   20.55   3
  20   4   2  469.74   26.63   1
 -22   4  -2  266.18   11.72   3
  22   4   2  277.34   15.72   4
  22   4   2  260.06   14.13   1
  22   4   2  268.94   16.35   1
  24   4   2   80.02    5.85   1
  24   4   2   85.51    7.34   4
  24   4   2   77.35    6.37   1
 -24   4  -2   77.86    4.60   3
  26   4   2    1.61    3.33   1
 -26   4  -2    2.94    1.53   3
  26   4   2    2.73    4.23   4
 -28   4  -2  160.84   11.01   2
  28   4   2  122.13   10.82   4
  28   4   2  151.04    9.65   1
 -28   4  -2  157.46   13.38   3
  30   4   2   46.16    5.66   4
  30   4   2   34.46    4.86   1
 -30   4  -2   37.08    7.57   2
  32   4   2    7.27    6.63   4
 -32   4  -2    8.91    5.58   2
  32   4   2    2.97    3.56   1
  34   4   2  168.27   11.36   1
 -34   4  -2  189.21   16.45   2
  34   4   2  170.41   16.42   4
 -36   4  -2  139.78   10.96   2
  36   4   2  119.24    9.07   1
  36   4   2  143.49   14.14   4
  35   5  -2   69.27    8.16   4
  35   5  -2   69.50    8.11   1
  33   5  -2  178.19   16.63   4
  33   5  -2  155.82   15.48   1
  31   5  -2  154.43   13.38   1
  31   5  -2  201.05   12.80   4
 -29  -5   2  142.57   11.64   1
  29   5  -2  132.89   10.14   1
  29   5  -2  126.43   11.39   4
 -27  -5   2   87.12    7.19   1
  27   5  -2   73.80    7.95   1
  27   5  -2   65.59    6.85   4
 -25  -5   2   51.76    7.87   1
  25   5  -2   58.61    7.91   4
  25   5  -2   42.48    6.80   1
 -25   5   2   43.48    3.44   1
  25   5  -2   55.57    5.96   1
 -25   5   2   44.44    4.00   1
  25  -5  -2   46.10    2.95   1
 -23   5   2   44.01    3.87   1
  23   5  -2   48.72    5.81   4
  23   5  -2   54.81    6.26   1
 -23  -5   2   37.48    6.77   1
 -23   5   2   49.53    3.62   1
  23  -5  -2   49.74    5.90   1
  23   5  -2   50.91    5.79   1
 -21   5   2  124.66   12.20   4
  21   5  -2  148.50   10.99   4
 -21   5   2  144.24    7.88   1
 -21   5   2  138.16    8.62   1
  21   5  -2  153.58    9.47   1
 -21  -5   2  160.75   11.29   1
  21   5  -2  155.06    9.82   1
 -19   5   2   56.20    4.09   1
  19   5  -2   64.30    5.80   4
  19  -5  -2   55.89    3.47   1
  19   5  -2   63.85    6.01   1
 -19   5   2   54.31    4.69   4
 -19   5   2   53.50    4.33   1
  19   5  -2   53.05    5.08   1
 -19  -5   2   60.41    4.94   1
 -17   5   2   83.40    5.34   4
  17  -5  -2   73.38    4.92   1
 -17   5   2   82.73    5.18   1
 -17  -5   2   66.59    6.93   1
  17   5  -2   72.92    5.77   1
  17   5  -2   64.41    6.32   1
 -17   5   2   75.06    5.02   1
 -15   5   2  271.10   12.39   4
 -15   5   2  279.39   13.60   1
  15   5  -2  264.55   15.25   1
 -15  -5   2  258.49   13.62   1
  15  -5  -2  276.78   12.90   1
  15   5  -2  278.01   15.56   1
 -15   5   2  259.35   13.45   1
 -15  -5   2  243.52   15.79   1
  13  -5  -2  582.07   27.16   1
 -13  -5   2  580.25   26.91   1
 -13   5   2  585.59   26.80   1
  13   5  -2  602.35   28.39   1
 -13   5   2  609.12   30.14   4
 -13  -5   2  605.29   29.04   1
 -13   5   2  531.70   27.24   1
  13   5  -2  576.52   28.85   1
 -11  -5   2  999.78   47.08   1
 -11  -5   2 1037.64   52.11   1
 -11   5   2  970.80   47.36   1
 -11   5   2  989.07   52.95   1
 -11   5   2 1068.98   46.93   4
  11   5  -2 1052.17   48.28   1
  11   5  -2 1000.07   52.39   1
  11  -5  -2 1026.04   45.51   1
   9  -5  -2  983.82   44.55   1
   9   5  -2  974.39   54.15   1
  -9   5   2  994.96   47.37   1
  -9   5   2  988.07   49.82   4
  -9   5   2  961.76   51.99   1
   9  -5  -2  946.64   40.53   3
  -9  -5   2  974.23   49.54   1
   9   5  -2  962.37   51.43   1
  -9  -5   2  993.45   46.05   1
  -7  -5   2  592.01   31.37   1
  -7  -5   2  589.13   28.38   1
  -7   5   2  572.64   28.20   4
   7  -5  -2  594.32   26.62   1
  -7   5   2  582.40   33.60   1
   7   5  -2  600.47   33.54   1
   7  -5  -2  626.82   25.92   3
   7   5  -2  611.62   28.73   1
  -7   5   2  612.25   27.93   1
   5   5  -2   29.10    4.30   1
   5  -5  -2   33.85    2.95   3
  -5   5   2   31.84    4.22   1
   5  -5  -2   26.10    3.81   1
   5   5  -2   27.08    4.37   1
  -5  -5   2   25.50    3.47   1
  -5  -5   2   34.14    4.32   1
  -5   5   2   29.91    3.50   1
  -3   5   2   75.56    4.78   1
  -3   5   2   75.53    5.36   1
   3   5  -2   74.13    6.07   1
   3  -5  -2   68.78    5.67   1
  -3  -5   2   71.83    4.85   1
  -3  -5   2   84.49    5.81   1
   3   5  -2   85.00    5.48   1
  -1   5   2   35.80    3.44   1
   1  -5  -2   35.09    4.23   1
   1   5  -2   32.66    2.98   1
  -1  -5   2   22.74    4.53   1
   1   5  -2   22.85    5.31   1
  -1   5   2   24.70    3.42   1
  -1  -5   2   33.09    3.19   1
  -1  -5  -2  102.65    7.19   1
  -1   5  -2   93.57    5.30   1
  -1   5  -2  108.35    7.70   1
   1   5   2  107.78    8.07   1
   1   5   2   92.20    6.15   1
   1  -5   2   95.89    7.35   1
   1  -5   2  115.41    7.73   1
   3  -5   2  157.44    8.45   1
   3   5   2  139.49    9.05   1
  -3   5  -2  133.46    7.18   1
  -3  -5  -2  140.02   10.38   1
   3  -5   2  130.62    8.11   1
   3   5   2  144.57    8.85   1
  -3  -5  -2  136.92    8.54   1
  -3   5  -2  125.27    7.62   1
   5   5   2  547.35   26.50   1
  -5  -5  -2  557.88   24.52   1
   5  -5   2  560.07   23.92   3
   5   5   2  529.20   23.32   1
  -5   5  -2  480.24   26.40   1
   5  -5   2  539.52   25.10   1
   5  -5   2  465.18   22.78   1
  -5   5  -2  533.30   27.50   1
  -5  -5  -2  557.56   24.71   1
   5   5   2  546.73   25.26   4
  -7  -5  -2  426.12   22.47   1
   7  -5   2  444.66   21.48   1
   7  -5   2  432.30   19.29   3
   7   5   2  451.46   22.37   1
   7   5   2  466.93   22.22   4
   7   5   2  449.61   21.41   1
  -7   5  -2  447.77   21.69   1
   7  -5   2  432.20   20.51   1
  -7  -5  -2  419.43   20.41   1
  -7   5  -2  458.89   23.59   1
   9  -5   2 1049.45   45.26   3
   9  -5   2 1076.17   53.99   1
   9   5   2  969.82   51.50   1
  -9   5  -2 1123.18   50.95   1
  -9   5  -2 1083.06   55.15   1
   9   5   2 1129.70   49.95   4
  -9  -5  -2 1148.63   51.22   1
  -9  -5  -2 1061.67   49.40   1
   9  -5   2 1094.82   54.73   1
   9   5   2 1086.18   54.61   1
  11  -5   2  940.81   50.30   1
  11   5   2  990.91   48.44   4
  11   5   2  914.80   51.27   1
  11   5   2  932.93   43.44   1
 -11  -5  -2  961.68   51.30   1
 -11   5  -2 1002.48   44.91   1
  11  -5   2  951.33   43.55   1
  11   5   2 1015.99   43.74   2
  11  -5   2  958.58   39.90   3
 -11   5  -2  955.11   50.03   1
  13   5   2  153.44   10.58   1
  13   5   2  192.59   10.42   2
 -13   5  -2  171.92    8.95   1
 -13  -5  -2  154.93   12.86   1
  13   5   2  192.94   11.16   1
  13  -5   2  184.27    8.02   1
 -13  -5  -2  175.14    9.36   1
 -13   5  -2  152.71   10.83   4
  13   5   2  150.55   10.17   4
 -13   5  -2  176.84    8.84   1
  15   5   2   38.44    4.30   1
 -15   5  -2   35.11    2.94   1
  15  -5   2   38.84    3.63   1
  15   5   2   31.25    5.53   4
 -15  -5  -2   41.07    7.35   1
 -15  -5  -2   39.38    4.99   1
 -15   5  -2   37.23    3.49   1
 -17   5  -2   12.18    1.80   1
 -17   5  -2   10.78    1.68   1
  17   5   2    9.30    4.66   4
  17   5   2    7.44    3.57   1
 -17  -5  -2   11.05    4.44   1
 -19   5  -2  167.36   10.13   1
  19   5   2  168.99   10.67   1
 -19   5  -2  180.35    8.94   1
 -19  -5  -2  191.35   10.13   1
 -19   5  -2  183.28    9.23   4
  19   5   2  195.76   12.74   1
  19   5   2  166.04    9.93   4
  21   5   2  131.76    9.01   4
  21   5   2  117.38   11.95   1
 -21   5  -2  130.36    6.45   1
 -21   5  -2  124.39    6.11   1
 -21  -5  -2  113.12    8.42   1
  21   5   2  131.22    8.26   1
  23   5   2    7.16    3.58   1
  23   5   2    8.98    5.57   1
  25   5   2  125.49    8.72   1
  25   5   2  137.96    9.42   4
  25   5   2  131.73   10.89   1
  27   5   2  506.07   30.44   4
  27   5   2  520.28   26.28   1
  29   5   2  347.30   25.61   4
  29   5   2  349.20   20.96   1
 -29   5  -2  355.63   21.31   2
  31   5   2  171.78   10.48   1
 -31   5  -2  206.14   13.95   2
  31   5   2  153.68   15.49   4
  33   5   2   19.81    7.97   4
  33   5   2   27.13    4.69   1
 -33   5  -2   21.21    7.40   2
 -35   5  -2   19.28    8.62   2
  35   5   2   19.14    4.36   1
  35   5   2   12.28    5.03   4
  34   6  -2   36.70    5.94   1
  32   6  -2   79.29   10.44   1
  32   6  -2   88.82    9.01   4
  30   6  -2   13.10    5.47   4
 -30  -6   2   12.06    4.04   1
  30   6  -2   17.77    4.71   1
 -28  -6   2  542.88   40.51   1
  28   6  -2  547.78   35.09   1
  28   6  -2  509.18   33.84   4
 -26  -6   2 1383.33   79.58   1
  26   6  -2 1411.16   80.53   4
  26   6  -2 1430.47   86.76   1
 -24   6   2  671.56   62.37   1
  24   6  -2  717.87   67.43   1
  24   6  -2  712.86   39.50   1
  24   6  -2  755.74   32.66   4
 -24  -6   2  668.84   41.98   1
 -24   6   2  725.71   67.06   1
 -22  -6   2   -1.89    5.72   1
 -22   6   2    6.06    2.62   4
  22   6  -2   -4.75    5.56   1
  22   6  -2    7.89    3.79   4
 -22   6   2    4.52    1.34   1
  22   6  -2    2.90    3.76   1
 -22   6   2    6.21    2.56   1
 -20   6   2  329.36   21.51   1
  20   6  -2  341.81   16.87   4
  20   6  -2  295.48   22.97   1
 -20  -6   2  333.98   18.97   1
  20   6  -2  323.84   18.36   1
  20  -6  -2  302.69   22.23   1
 -20   6   2  312.65   26.80   4
 -20   6   2  329.46   28.99   1
 -18   6   2 1009.51   69.23   4
  18   6  -2  829.66   50.91   1
 -18  -6   2 1018.49   48.25   1
  18   6  -2 1012.22   49.34   1
  18   6  -2  996.36   53.96   4
  18  -6  -2  957.03   48.07   1
 -18   6   2 1001.80   57.12   1
 -18   6   2  880.47   57.30   1
  16   6  -2  245.95   17.31   1
 -16   6   2  235.86   13.99   1
 -16   6   2  275.22   15.46   1
  16  -6  -2  264.45   13.02   1
 -16   6   2  289.86   14.47   4
  16   6  -2  266.69   14.90   1
  16   6  -2  279.86   12.93   4
 -16  -6   2  247.04   14.01   1
 -14   6   2   36.24    4.26   1
 -14   6   2   32.36    3.67   1
  14   6  -2   47.86    6.14   1
  14  -6  -2   35.68    3.72   1
  14   6  -2   32.83    4.67   1
 -12   6   2   67.95    3.77   4
 -12  -6   2   53.76    5.27   1
 -12   6   2   73.53    5.15   1
  12  -6  -2   56.34    4.54   1
  12   6  -2   63.26    5.58   1
 -12   6   2   64.35    4.31   1
  12   6  -2   52.62    6.34   1
 -10   6   2    6.69    2.32   1
  10  -6  -2    5.27    1.00   3
  10   6  -2    7.02    3.38   1
 -10  -6   2    6.40    4.04   1
  10   6  -2    5.23    2.64   1
 -10   6   2    6.03    1.72   4
 -10   6   2    4.91    2.53   1
  10  -6  -2    3.75    2.17   1
   8  -6  -2  860.68   38.77   1
   8  -6  -2  789.14   35.67   3
  -8  -6   2  855.71   41.30   1
  -8   6   2  852.58   50.01   1
  -8   6   2  817.85   40.65   1
  -8   6   2  853.40   41.19   4
   8   6  -2  903.93   42.92   1
   8   6  -2  891.16   42.02   1
  -8  -6   2  852.00   45.74   1
   6  -6  -2 2504.52  113.83   1
  -6   6   2 2374.32  117.52   4
   6   6  -2 2367.91  111.15   1
  -6  -6   2 2369.41  126.10   1
  -6   6   2 2404.19  118.62   1
  -6  -6   2 2475.41  115.33   1
  -6   6   2 2541.68  166.77   1
   6   6  -2 2442.78  156.68   1
   6  -6  -2 2396.70  104.63   3
  -4  -6   2 1705.46   77.69   1
   4   6  -2 1678.45   81.12   1
   4   6  -2 1649.52   75.97   2
   4  -6  -2 1815.18   85.59   1
   4   6  -2 1643.20   99.75   1
  -4  -6   2 1724.59   92.48   1
  -4   6   2 1697.91   78.80   1
  -4   6   2 1732.61  102.13   1
  -2   6   2  323.00   17.84   1
  -2  -6   2  349.92   19.49   1
  -2   6   2  359.13   18.55   1
   2   6  -2  410.38   26.37   1
   2   6  -2  384.04   19.37   1
   2  -6  -2  340.79   17.94   1
  -2  -6   2  395.64   18.13   1
   0  -6  -2 1369.18   67.59   1
   0  -6   2 1335.52   58.07   1
   0   6  -2 1362.60   61.61   1
   0  -6   2 1276.98   57.80   1
   0   6  -2 1310.85   80.53   1
   0   6   2 1306.68   74.66   1
   0   6   2 1219.30   62.54   1
   2   6   2 1603.83   88.46   1
  -2   6  -2 1685.16   98.76   1
  -2   6  -2 1662.03   75.47   1
   2  -6   2 1687.19   76.13   1
   2  -6   2 1659.09   70.57   1
   2   6   2 1698.19   82.79   1
  -2  -6  -2 1695.66   79.44   1
  -4  -6  -2  630.49   32.27   1
  -4   6  -2  725.66   32.50   1
  -4   6  -2  660.49   40.27   1
   4  -6   2  681.95   30.41   1
   4   6   2  717.45   34.15   1
   4   6   2  703.53   36.32   1
   4  -6   2  668.64   33.24   1
  -4  -6  -2  654.38   32.81   1
  -6   6  -2    3.03    2.86   1
  -6  -6  -2   -4.62    4.68   1
  -6  -6  -2    3.29    2.67   1
   6   6   2    2.16    2.61   1
   6   6   2    3.44    5.16   1
   6  -6   2    3.50    2.66   1
   6  -6   2    5.72    3.09   1
  -8  -6  -2  153.23    9.37   1
   8   6   2  183.78   10.17   1
   8   6   2  166.57    8.44   4
   8  -6   2  157.98    9.18   1
  -8   6  -2  164.16    8.45   1
  -8   6  -2  155.81    9.22   1
   8  -6   2  171.41    7.77   3
  -8  -6  -2  173.58    8.91   1
   8   6   2  172.90    9.99   1
   8  -6   2  167.93    9.43   1
  10  -6   2   10.03    1.35   3
 -10   6  -2    8.27    3.63   1
 -10  -6  -2   12.70    3.72   1
 -10  -6  -2   11.13    4.57   1
  10   6   2   14.56    3.12   4
  10  -6   2   14.14    2.81   1
  10   6   2    7.50    2.85   1
  10   6   2    8.42    1.84   2
  10  -6   2   12.57    3.57   1
  12  -6   2  628.43   33.41   1
  12  -6   2  648.51   31.11   1
 -12   6  -2  654.14   30.36   1
 -12   6  -2  634.00   39.35   1
  12   6   2  688.07   33.27   4
  12   6   2  631.28   29.21   1
 -12  -6  -2  662.28   27.59   1
  12  -6   2  596.64   27.06   3
  12   6   2  620.04   32.20   2
  12   6   2  650.88   37.13   1
 -14   6  -2 2772.32  136.94   1
  14   6   2 2838.36  189.05   1
  14   6   2 2803.41  148.51   1
  14   6   2 2824.71  148.00   4
  14   6   2 2648.84  147.21   2
  14  -6   2 2803.36  134.31   1
 -14   6  -2 2552.30  126.35   1
 -14   6  -2 2928.08  145.53   4
 -14  -6  -2 2741.07  125.11   1
 -16   6  -2  960.29   62.44   4
  16   6   2  977.07   44.31   4
 -16  -6  -2  893.93   44.34   1
  16   6   2  970.52   48.46   1
 -16   6  -2  973.21   63.22   1
 -16   6  -2  975.53   54.99   1
  16   6   2  820.35   52.36   1
  16  -6   2  933.75   51.61   1
 -18  -6  -2  186.53   10.25   1
 -18   6  -2  178.06   11.55   1
  18   6   2  174.28   11.14   1
 -18   6  -2  189.43   14.38   1
 -18   6  -2  179.78   16.02   4
  18  -6   2  197.53   10.47   1
  18   6   2  193.14   12.43   4
  18   6   2  167.41   13.58   1
  20   6   2  782.17   36.13   4
 -20  -6  -2  719.82   40.41   1
 -20   6  -2  705.15   47.81   1
  20   6   2  748.00   44.14   1
  20   6   2  691.86   56.64   1
 -20   6  -2  712.48   53.23   1
  22   6   2 1153.39   58.41   4
  22   6   2  957.89   60.24   1
  22   6   2 1010.48   55.85   1
 -22   6  -2 1131.27   57.56   1
 -22   6  -2 1088.26   70.03   1
  24   6   2  536.11   31.65   1
  24   6   2  494.13   38.53   1
  24   6   2  570.79   34.69   4
  26   6   2   49.47    5.05   1
  26   6   2   50.47    5.82   4
  28   6   2    8.66    4.42   1
  28   6   2   12.94    4.40   4
  30   6   2    3.74    4.36   4
  30   6   2    2.69    5.53   1
  32   6   2   58.99    7.28   4
 -32   6  -2   49.83    7.59   2
  32   6   2   53.91    5.95   1
  34   6   2  295.93   23.24   4
  34   6   2  273.17   30.34   1
 -34   6  -2  268.70   24.60   2
  31   7  -2  191.17   18.63   4
  31   7  -2  175.27   15.02   1
  29   7  -2    9.01    6.31   1
 -29  -7   2    9.41    6.12   1
  29   7  -2    0.00    6.24   4
 -27  -7   2  385.02   33.86   1
  27   7  -2  323.89   28.20   4
  27   7  -2  402.84   22.97   1
  25   7  -2  176.43   14.85   4
  25   7  -2  176.12   13.16   1
 -25  -7   2  219.01   18.02   1
  23   7  -2    8.36    6.10   4
  23   7  -2    6.87    4.87   1
 -23  -7   2    5.85    4.30   1
 -21   7   2   86.92    6.64   4
  21   7  -2   86.82    8.26   1
  21   7  -2   97.27    7.09   4
 -21  -7   2  108.63   10.60   1
 -21   7   2   98.37    7.98   1
  19  -7  -2  209.55   11.91   1
 -19  -7   2  214.48   14.72   1
 -19   7   2  216.14   11.98   1
 -19   7   2  192.84   11.70   4
  19   7  -2  204.17   12.52   1
  19   7  -2  207.30   12.11   4
 -17   7   2   60.62    5.12   1
  17   7  -2   55.14    5.64   4
  17   7  -2   62.71    8.16   1
  17  -7  -2   73.32    5.61   1
 -15  -7   2  105.57    8.24   1
  15   7  -2   98.19    6.94   1
 -15   7   2  113.39    8.41   1
  15  -7  -2   90.99    6.58   1
 -15   7   2  109.40    7.62   4
  13  -7  -2  252.47   16.70   1
 -13  -7   2  239.21   12.50   1
  13   7  -2  276.38   14.99   1
 -13   7   2  236.57   13.91   1
 -13   7   2  231.84   15.84   4
 -11   7   2  302.80   15.48   4
 -11   7   2  315.41   16.34   1
  11  -7  -2  313.64   14.42   1
 -11  -7   2  293.00   14.50   1
  11   7  -2  288.51   17.42   1
   9   7  -2   25.40    6.78   1
  -9  -7   2   25.48    6.10   1
   9  -7  -2   22.17    4.46   1
   9  -7  -2   23.30    1.92   3
  -7   7   2  722.47   40.04   1
  -7  -7   2  804.12   35.18   1
  -7  -7   2  757.71   57.47   1
   7  -7  -2  780.27   35.70   1
   7  -7  -2  805.68   38.30   3
   7   7  -2  750.53   39.36   1
  -7   7   2  721.42   37.10   4
   5   7  -2  940.30   44.38   1
  -5  -7   2  867.46   52.54   1
  -5  -7   2  898.21   40.79   1
  -5   7   2  778.81   43.01   1
   5  -7  -2  885.52   42.14   3
  -5   7   2  805.02   39.45   4
   5  -7  -2  855.28   47.62   1
  -3   7   2  419.59   20.35   1
  -3  -7   2  433.76   18.27   1
   3   7  -2  406.64   20.38   1
  -3  -7   2  393.39   23.24   1
   3  -7  -2  451.21   21.00   1
  -1  -7   2  275.74   16.65   1
   1   7  -2  273.20   13.91   1
  -1  -7   2  256.93   14.37   1
   1  -7  -2  243.46   16.06   1
  -1   7   2  254.82   15.00   1
   1   7   2  782.59   39.49   1
   1  -7   2  909.15   49.02   1
  -1   7  -2  861.71   42.70   1
  -1  -7  -2  910.08   48.00   1
   1  -7   2  855.37   39.01   1
   3  -7   2  265.64   15.63   1
  -3  -7  -2  246.27   16.94   1
   3   7   2  271.22   15.83   1
   3  -7   2  271.64   13.05   1
  -3   7  -2  281.48   13.21   1
  -5  -7  -2   11.13    3.91   1
   5  -7   2    7.62    3.65   1
   5   7   2    6.31    1.41   4
  -5  -7  -2    2.68    4.46   1
  -5   7  -2    9.92    3.04   1
   5  -7   2    2.94    3.55   1
  -7  -7  -2  534.20   25.09   1
   7  -7   2  587.65   25.21   1
   7  -7   2  463.45   25.65   1
   7  -7   2  569.49   22.94   3
   7   7   2  508.69   28.98   4
   7   7   2  519.20   37.51   1
   7   7   2  534.19   27.19   1
  -7   7  -2  531.16   24.22   1
   9  -7   2  485.02   27.85   3
  -9   7  -2  525.82   23.58   1
  -9  -7  -2  502.66   25.37   1
   9   7   2  477.62   24.17   1
   9  -7   2  514.71   28.47   1
   9   7   2  470.91   24.63   4
   9  -7   2  493.36   23.76   1
  11  -7   2   32.02    4.92   1
  11   7   2   24.46    2.66   4
 -11  -7  -2   27.38    6.17   1
  11  -7   2   33.77    4.52   1
  11  -7   2   23.07    1.77   3
  11   7   2   25.90    3.07   2
 -11   7  -2   28.62    4.30   1
 -13   7  -2  250.94   18.35   4
  13   7   2  327.35   15.01   2
  13   7   2  253.30   13.27   4
 -13  -7  -2  291.01   17.38   1
  13   7   2  321.33   16.12   1
  13  -7   2  276.91   16.10   1
 -13   7  -2  316.08   15.92   1
  15   7   2  339.11   20.28   1
 -15  -7  -2  353.78   17.66   1
 -15   7  -2  319.61   22.60   4
  15  -7   2  323.75   19.49   1
  15   7   2  323.09   24.26   2
 -15   7  -2  356.66   25.18   1
  15   7   2  331.53   16.38   4
  17   7   2  143.31   10.22   1
  17  -7   2  137.16    8.63   1
 -17  -7  -2  162.44    8.49   1
 -17   7  -2  139.10   12.65   1
  17   7   2  146.70    9.87   4
 -17   7  -2  145.75   10.53   4
  19  -7   2   20.69    3.18   1
 -19  -7  -2   22.92    6.39   1
  19   7   2   20.16    5.64   1
 -19   7  -2   22.70    3.34   1
  19   7   2   17.77    4.15   4
 -21   7  -2  159.59   13.52   1
 -21  -7  -2  196.19   14.82   1
 -21   7  -2  155.05   18.00   1
  21   7   2  141.74   11.76   4
  21   7   2  173.76    9.91   1
 -23   7  -2  177.15   17.06   1
  23   7   2  182.27   11.96   1
  23   7   2  158.85   11.87   4
  25   7   2   10.79    5.15   4
  27   7   2   14.42    6.05   4
  27   7   2   21.34    6.75   1
  29   7   2   41.00    7.89   1
  29   7   2   49.13    7.75   4
  31   7   2    2.06    4.10   4
 -31   7  -2   10.23    5.66   2
  31   7   2   -1.13    3.77   1
  30   8  -2   67.21    8.51   1
  30   8  -2   71.69    9.67   4
  28   8  -2  171.01   17.43   4
 -28  -8   2  196.15   19.90   1
  28   8  -2  197.20   16.50   1
  26   8  -2  177.04   14.42   1
  26   8  -2  184.08   14.36   4
 -26  -8   2  163.00   18.31   1
  24   8  -2  268.21   14.44   4
  24   8  -2  241.40   14.30   1
 -24  -8   2  243.79   17.69   1
 -22  -8   2   38.77    6.00   1
  22   8  -2   28.08    5.51   4
  20   8  -2   41.63    4.85   4
 -20  -8   2   56.40    8.91   1
 -20   8   2   33.05    6.48   1
  20   8  -2   48.76    9.70   1
 -18  -8   2  187.66   12.35   1
  18   8  -2  194.80   13.33   1
 -18   8   2  174.76   16.68   4
  18   8  -2  197.44   13.34   4
 -18   8   2  198.29   10.58   1
  16   8  -2  229.85   12.77   1
 -16   8   2  217.32   16.42   1
 -16  -8   2  236.12   13.96   1
  16   8  -2  188.37   12.51   4
 -16   8   2  195.08   18.32   4
  16  -8  -2  200.91   13.89   1
  14  -8  -2   20.68    4.22   1
 -14   8   2   20.91    4.89   1
 -14   8   2   21.02    3.03   4
  12   8  -2  214.69   11.92   1
 -12  -8   2  223.10   15.03   1
 -12   8   2  184.83   12.76   4
  12  -8  -2  227.06   15.63   1
 -12   8   2  205.63   12.34   1
 -10   8   2  232.33   11.96   4
  10   8  -2  269.14   15.59   1
 -10  -8   2  276.26   16.31   1
  10  -8  -2  259.08   17.32   1
 -10   8   2  261.65   15.86   1
  10  -8  -2  281.20   12.19   3
   8  -8  -2  165.86    7.32   3
   8  -8  -2  171.92   13.00   1
   8   8  -2  166.10    9.73   1
  -8  -8   2  178.10   13.13   1
  -8   8   2  157.17   10.49   4
  -8   8   2  168.27   11.64   1
  -6   8   2  576.52   28.32   4
   6  -8  -2  534.37   29.86   3
  -6   8   2  566.37   34.48   1
   6  -8  -2  548.51   33.02   1
  -6  -8   2  483.08   28.44   1
   6   8  -2  534.52   27.94   1
  -4   8   2  118.21    8.40   1
   4  -8  -2   93.66    6.31   3
   4   8  -2  101.71    7.72   1
   4  -8  -2  112.98    8.40   1
  -4  -8   2  113.07    8.52   1
  -2  -8   2   11.85    3.45   1
   2   8  -2    9.65    3.93   1
  -2  -8   2   13.05    4.23   1
   0  -8   2   34.19    5.78   1
   0   8   2   36.00    7.37   1
   0   8  -2   39.89    8.53   1
   2  -8   2   42.94    8.02   1
  -2   8  -2   37.31    6.83   1
   2   8   2   34.76    6.10   1
   4  -8   2   74.09    5.63   1
   4  -8   2   72.60    7.24   1
  -4   8  -2   73.63    7.02   1
   4   8   2   74.47    6.24   1
   4   8   2   63.28    4.54   4
   6   8   2   55.31    7.67   1
   6  -8   2   64.14    4.90   3
   6  -8   2   73.66    7.58   1
   6  -8   2   62.58    7.13   1
  -6   8  -2   66.33    6.56   1
   6   8   2   54.69    4.43   4
   8   8   2  370.49   17.68   4
   8   8   2  336.90   20.71   1
  -8   8  -2  347.72   18.69   1
   8  -8   2  400.43   25.12   1
   8  -8   2  393.44   24.41   3
   8  -8   2  394.29   18.35   1
  10  -8   2  622.49   29.98   1
 -10   8  -2  613.00   32.90   1
  10  -8   2  546.24   37.39   1
  10   8   2  537.81   31.91   4
  10  -8   2  616.85   26.84   3
  10   8   2  522.32   29.34   1
  10   8   2  580.87   41.57   2
  12  -8   2  411.11   24.60   1
  12   8   2  412.60   26.73   4
 -12   8  -2  445.27   19.56   1
  12  -8   2  417.63   19.67   3
  12   8   2  435.94   22.94   1
  12   8   2  421.47   19.51   2
  14   8   2  269.26   14.73   4
  14   8   2  208.89   12.60   2
  14  -8   2  225.47   12.72   1
  14   8   2  250.20   14.42   1
 -14   8  -2  254.49   23.22   4
 -14   8  -2  210.84   12.58   1
  16   8   2   43.13    7.50   1
  16   8   2   63.34    5.96   4
  16  -8   2   45.45    7.21   1
 -16   8  -2   54.61    5.24   1
 -16   8  -2   59.30    5.79   4
  18   8   2   24.61    5.44   1
  18   8   2   24.07    4.40   4
 -18   8  -2   29.77    4.53   1
  20   8   2  110.36    9.51   1
  20   8   2  122.29    9.74   4
  22   8   2  144.67   10.24   4
  22   8   2  127.65    9.97   1
  24   8   2  104.97    8.61   1
  24   8   2   96.71    8.56   4
  26   8   2  146.04   14.33   1
  26   8   2  106.96    9.64   4
 -26   8  -2  141.21   15.63   2
 -28   8  -2   54.76    8.08   2
  28   8   2   41.62    7.48   4
  28   8   2   59.20   10.05   1
 -27  -9   2   -2.53    4.63   1
  27   9  -2   -2.15    4.58   1
  27   9  -2    0.22    3.93   4
  25   9  -2  103.14    9.25   1
  25   9  -2   99.91   12.47   4
 -25  -9   2   85.14   13.80   1
  23   9  -2   52.60    6.60   4
 -23  -9   2   41.54    8.54   1
  23   9  -2   59.45   10.15   1
  21   9  -2  112.68   10.60   4
 -21  -9   2  130.40    9.02   1
  21   9  -2  114.46   12.38   1
 -19  -9   2  174.50   13.82   1
  19   9  -2  210.42   15.32   1
  19   9  -2  210.80   12.53   4
 -17   9   2  168.85   14.27   1
  17   9  -2  163.38   12.53   1
 -17  -9   2  168.42   14.11   1
  17   9  -2  163.09   10.92   4
  15   9  -2  178.36   13.01   4
 -15  -9   2  203.21   13.54   1
  15   9  -2  194.59   15.11   1
 -15   9   2  170.18   13.49   1
 -13  -9   2 1024.92   58.38   1
  13   9  -2 1029.45   58.02   1
 -13   9   2 1019.61   75.99   1
 -11   9   2 1009.36   65.80   1
 -11  -9   2 1079.17   59.29   1
  11  -9  -2  999.49   54.03   3
  11  -9  -2 1008.48   88.92   1
 -11   9   2 1004.50   94.67   4
  11   9  -2 1040.96   59.65   1
   9  -9  -2  443.32   25.22   3
  -9   9   2  460.13   33.78   4
  -9   9   2  511.94   29.31   1
  -9  -9   2  474.28   26.42   1
   9  -9  -2  470.53   43.30   1
   9   9  -2  479.40   24.73   1
  -7   9   2  108.46    9.71   1
   7   9  -2  126.72    9.76   1
  -7   9   2   99.21    7.81   4
   7  -9  -2  114.29    7.06   3
  -5   9   2  192.42   12.99   1
   5   9  -2  197.59   12.79   1
  -5   9   2  189.40   16.49   4
   5  -9  -2  180.18   16.63   1
  -5  -9   2  188.65   11.89   1
   5  -9  -2  187.24    9.17   3
   3   9  -2   66.14    7.35   1
  -3  -9   2   53.87    8.51   1
   3  -9  -2   69.25    6.03   3
  -3   9   2   72.92    7.77   1
   1   9  -2   24.21    4.74   1
  -1  -9   2   33.68    6.31   1
   1   9   2  315.52   16.80   1
  -1   9  -2  244.58   17.00   1
   1  -9   2  288.21   17.78   1
   3  -9   2  197.38   11.78   1
  -3   9  -2  177.80   11.48   1
   3  -9   2  159.73   11.77   1
   3   9   2  193.11    9.55   4
   3   9   2  194.98   13.09   1
   5   9   2  158.91    9.64   1
   5   9   2  148.15   10.19   4
   5  -9   2  138.49   10.26   1
   5  -9   2  146.14   10.98   3
  -5   9  -2  141.33   11.71   1
   5  -9   2  140.47   11.10   1
   7  -9   2 1302.53  100.96   1
   7  -9   2 1304.07   68.83   1
   7   9   2 1314.60   66.75   1
   7   9   2 1373.82   93.97   4
   7  -9   2 1307.83   97.99   3
  -7   9  -2 1366.56   72.70   1
  -9   9  -2  922.56   49.31   1
   9  -9   2 1015.86   76.25   1
   9   9   2 1059.05   75.10   4
   9   9   2  986.83   47.65   1
   9  -9   2  956.40   67.90   3
   9   9   2  948.22   57.14   2
  11   9   2  142.72    8.33   4
  11   9   2  131.01   11.37   2
  11  -9   2  136.76   10.81   1
 -11   9  -2  130.95   10.03   1
  11   9   2  138.13   10.94   1
 -13   9  -2  144.08    9.27   1
  13   9   2  142.76   12.07   1
  13   9   2  125.92   12.68   2
  13   9   2  152.69    8.51   4
 -13   9  -2  132.29   12.83   4
  15   9   2  286.12   20.47   1
 -15   9  -2  288.21   19.43   1
  15   9   2  293.22   14.01   4
 -15   9  -2  255.75   22.23   4
  17   9   2    5.11    6.35   1
  19   9   2   81.17   10.22   1
  19   9   2  110.88    8.29   4
  21   9   2  234.82   13.57   4
  21   9   2  268.88   21.68   1
  23   9   2   42.33    7.41   4
  23   9   2   43.90    7.56   1
  25   9   2   94.46   10.43   1
  25   9   2   89.25    9.48   4
  27   9   2  251.64   23.69   1
 -27   9  -2  308.71   28.59   2
  27   9   2  320.66   39.14   4
  22  10  -2   -4.92    4.83   4
 -22 -10   2    2.10    5.22   1
  22  10  -2    3.89    4.93   1
 -20 -10   2  106.23   10.44   1
  20  10  -2  111.87   10.26   1
  20  10  -2  103.35   11.44   4
  18  10  -2   35.62    6.74   4
 -18 -10   2   47.96    6.90   1
  18  10  -2   59.29    6.84   1
  16  10  -2    5.42    5.25   1
  14  10  -2  137.10   11.82   4
 -14 -10   2  142.04   14.58   1
 -14  10   2  135.13   15.57   1
  14  10  -2  160.28   15.95   1
 -12  10   2  337.10   28.28   1
  12  10  -2  329.21   18.17   1
 -12 -10   2  328.89   24.38   1
 -10  10   2  263.95   19.58   1
  10  10  -2  229.67   15.52   1
 -10 -10   2  261.66   20.02   1
   8 -10  -2   50.45    5.35   3
  -8  10   2   56.36    7.29   1
   8  10  -2   35.46    9.13   1
   6 -10  -2  162.02   15.02   3
   6  10  -2  174.33   14.09   1
  -6  10   2  147.86   12.30   1
  -6 -10   2  179.28   14.68   1
  -4  10   2   70.20    8.62   1
   4 -10  -2   77.86    5.57   3
   2  10  -2   10.06    4.67   1
   2 -10  -2    5.85    3.79   3
  -2 -10   2   12.42    5.03   1
  -2  10   2    9.16    4.34   1
   0  10   2   73.60    5.87   4
   0  10  -2   70.38    8.29   1
   2  10   2  196.87   14.57   1
   2  10   2  219.01   19.79   4
  -2  10  -2  214.30   15.46   1
   2 -10   2  236.62   16.99   1
  -4  10  -2   20.39    5.49   1
   4  10   2   16.18    2.41   4
   4 -10   2   17.76    5.10   1
   4  10   2   17.24    5.76   1
   6  10   2  105.29   12.30   1
  -6  10  -2   84.63    9.06   1
   6  10   2   86.50    7.69   4
   8  10   2  189.66   18.24   4
   8  10   2  228.52   17.19   1
  -8  10  -2  242.32   19.20   1
  10  10   2  128.05   12.82   4
 -10  10  -2  159.36   13.25   1
  12  10   2   62.55    9.10   1
 -12  10  -2   57.83    5.98   1
  12  10   2   61.96    5.22   4
  14  10   2  220.96   22.95   4
  14  10   2  226.43   17.78   1
 -14  10  -2  212.05   19.49   1
  16  10   2   75.99    8.89   1
  16  10   2   63.71    6.43   4
  18  10   2    1.91    2.49   4
  18  10   2    3.57    8.15   1
  20  10   2   81.66    9.49   4
  20  10   2   88.31    7.95   1
  22  10   2  253.11   21.65   1
  22  10   2  238.52   23.33   4
  17  11  -2   39.21    5.09   4
  17  11  -2   44.95    6.88   1
  15  11  -2   34.40    7.78   1
  15  11  -2   27.47    4.47   4
  13  11  -2  174.67   18.79   4
 -13 -11   2  192.79   15.27   1
  13  11  -2  134.87   16.66   1
 -11 -11   2  174.75   15.36   1
  11  11  -2  209.19   15.92   1
 -11  11   2  196.86   19.32   1
  -9 -11   2  186.51   14.41   1
  -9  11   2  182.48   12.72   1
   9  11  -2  156.57   13.87   1
  -7 -11   2   52.39    7.03   1
  -7  11   2   39.29    7.14   1
   7  11  -2   56.54    8.31   1
   5  11  -2   91.46   10.80   1
  -5 -11   2  101.72   11.23   1
  -5  11   2  106.80   10.16   1
   3  11  -2   21.50    7.61   1
   3 -11  -2   21.42    4.03   3
  -3 -11   2   28.75    7.86   1
  -3  11   2   19.50    6.11   1
  -1 -11   2    0.14    5.01   1
  -1  11   2    6.77    4.78   1
   1 -11  -2    8.30    3.15   3
   1  11  -2   -0.79    4.60   1
   1  11   2   23.26    6.03   1
  -1  11  -2   34.02   10.39   1
   1 -11   2   18.12    7.51   1
   3 -11   2   34.37    5.79   1
  -3  11  -2   29.07    5.28   1
   3  11   2   30.08    6.47   1
  -5  11  -2  130.65   12.84   1
   5  11   2  146.31   13.61   1
  -7  11  -2  165.19   19.22   1
   7  11   2  129.14   13.76   1
  -9  11  -2  317.07   29.78   1
   9  11   2  350.47   30.64   1
 -11  11  -2  133.34   12.82   1
  11  11   2  126.45   12.84   1
  13  11   2   30.92    6.52   1
  15  11   2   15.18    6.79   1
  17  11   2   13.51    5.66   1
 -10 -12   2   16.76    8.63   1
  -8 -12   2  185.35   16.19   1
   8  12  -2  160.22   12.97   1
  -8  12   2  155.44   18.75   1
   6  12  -2  442.49   37.40   1
  -6  12   2  428.12   29.24   1
  -6 -12   2  329.54   37.62   1
  -4  12   2  310.25   34.01   1
  -4 -12   2  273.75   28.48   1
   4  12  -2  305.71   30.01   1
   2  12  -2    3.09    5.87   1
  -2  12   2    4.83    7.23   1
   0  12  -2  257.43   26.14   1
   0  12   2  219.32   20.99   1
  -2 -12  -2  280.34   29.04   3
   2  12   2  361.69   21.85   1
  -2  12  -2  290.19   22.54   1
  -4  12  -2  102.54   11.37   1
   4  12   2  107.35   11.66   1
  -4 -12  -2  101.51   10.16   3
   6  12   2   19.23    5.98   1
   8  12   2  100.19   10.91   1
  10  12   2   24.09    6.09   1
  38   0  -3    9.86    5.32   4
 -38   0   3    4.62    5.87   2
  36   0  -3    2.50    4.71   4
 -36   0   3   -9.32    6.05   2
 -34   0   3   -7.15    5.03   2
  34   0  -3    0.57    1.52   1
  32   0  -3    6.73    5.24   4
 -30   0   3   -0.86    1.86   1
  30   0  -3    0.25    4.18   4
  30   0  -3   -0.50    1.78   1
 -28   0   3    1.18    1.74   1
 -26   0   3   -1.08    2.36   1
  26   0  -3   -3.61    4.46   4
  26   0  -3   -0.35    2.46   1
  24   0  -3   -0.40    4.36   4
 -24   0   3   -0.49    2.00   1
  24   0  -3   -0.89    1.99   1
  24   0  -3    1.56    2.65   1
 -22   0   3   -1.30    2.02   1
  22   0  -3    3.87    4.21   4
  22   0  -3    4.01    2.67   1
  20   0  -3   -0.70    2.73   1
  20   0  -3    4.20    3.15   4
 -20   0   3   -2.48    2.12   1
  20   0  -3   -0.41    2.12   1
  18   0  -3    6.42    4.35   4
  18   0  -3    3.02    1.49   1
 -18   0   3    0.83    1.59   1
  16   0  -3    2.08    1.84   1
  16   0  -3    2.01    4.02   4
  16   0  -3    0.95    1.67   1
  14   0  -3   -2.25    1.75   1
  14   0  -3   -3.49    2.73   4
  14   0  -3    2.11    2.27   1
  12   0  -3    0.67    2.56   4
 -12   0   3   -2.18    1.89   1
  12   0  -3   -1.72    1.71   1
  10   0  -3   -1.78    1.51   1
 -10   0   3   -3.28    2.15   1
  -8   0   3    0.54    1.85   1
   8   0  -3    0.64    1.56   1
  -6   0   3   -2.48    1.80   3
   4   0  -3   -2.31    1.20   3
   4   0  -3   -3.02    1.00   1
  -4   0   3   -2.72    1.14   3
  -4   0   3   -4.07    1.62   1
  -2   0   3    3.49    1.61   3
   2   0  -3    0.69    1.33   1
   2   0  -3    1.95    2.34   3
   0   0   3   -0.27    1.21   3
   0   0   3    0.77    0.96   1
   0   0  -3    0.73    0.89   1
   2   0   3    5.25    1.36   3
  -2   0  -3    3.04    0.92   1
   2   0   3    4.51    1.57   1
  -2   0  -3    4.95    2.11   3
  -4   0  -3    1.38    2.11   3
   4   0   3    1.26    0.95   1
   4   0   3    1.61    1.31   3
  -4   0  -3    0.09    1.44   1
   6   0   3   -5.22    1.71   3
  -6   0  -3   -4.97    1.25   1
   6   0   3   -5.65    1.33   1
   6   0   3   -6.17    1.90   2
  -6   0  -3   -6.38    1.11   3
  -8   0  -3    1.23    1.17   1
  -8   0  -3    3.28    1.91   2
   8   0   3    2.36    1.87   2
  10   0   3    0.36    1.80   2
 -10   0  -3   -1.41    1.78   3
 -10   0  -3    1.73    1.86   4
 -10   0  -3    0.43    1.20   1
 -10   0  -3   -0.15    3.71   2
 -12   0  -3    0.41    1.09   1
 -12   0  -3   -1.42    3.13   3
  12   0   3    1.24    0.96   1
 -12   0  -3   -1.61    2.82   4
 -14   0  -3    0.19    1.03   1
  14   0   3   -1.46    1.27   1
 -14   0  -3    0.41    2.66   3
 -14   0  -3    5.55    3.76   4
  14   0   3    3.96    2.79   4
 -14   0  -3   -6.63    4.22   2
  16   0   3   -1.05    1.07   1
 -16   0  -3   -3.07    1.45   1
 -16   0  -3   -5.72    3.27   2
 -16   0  -3    1.11    2.36   4
 -18   0  -3   -0.15    0.82   1
  18   0   3   -0.72    3.59   4
 -18   0  -3    2.79    2.15   3
  18   0   3    0.35    0.91   1
 -18   0  -3    3.88    3.07   2
 -18   0  -3   -5.26    3.87   4
  20   0   3    0.71    0.95   1
  20   0   3    0.10    1.03   1
 -20   0  -3    3.03    2.58   3
 -20   0  -3    0.60    4.25   2
 -20   0  -3    0.14    0.99   1
 -20   0  -3   -1.75    2.32   4
  22   0   3   -0.81    0.90   1
 -22   0  -3   -0.40    4.25   2
 -22   0  -3   -1.47    4.03   3
 -24   0  -3   10.51    6.06   2
 -24   0  -3    5.04    3.78   3
 -26   0  -3    1.25    6.35   2
 -26   0  -3    1.39    3.24   3
 -28   0  -3   -0.68    4.33   2
 -28   0  -3   -0.48    3.94   3
 -30   0  -3   -1.76    2.99   3
 -30   0  -3   -8.70    7.15   2
 -32   0  -3   -0.98    3.41   3
 -32   0  -3    6.24    7.36   2
 -34   0  -3   -7.63    8.63   2
 -34   0  -3    1.60    4.46   3
 -36   0  -3    3.56    5.05   3
 -36   0  -3    7.96    6.13   2
 -38   0  -3    2.93    5.81   2
 -38   0  -3   -7.93    4.84   3
 -37   1   3  135.90   12.83   2
 -37  -1   3  108.37    9.64   2
  37  -1  -3  132.49   12.02   4
  35   1  -3   20.92    3.09   1
 -35  -1   3   16.05    5.58   2
  35  -1  -3   22.81    7.35   4
  33  -1  -3   35.02    5.50   4
  33   1  -3   45.72    4.40   1
  33   1  -3   39.73    7.75   4
  31  -1  -3  159.13   11.66   1
  31   1  -3  168.34   12.78   1
  31  -1  -3  156.71   10.28   1
 -31  -1   3  174.35   11.13   2
  31   1  -3  145.34    9.31   4
  31  -1  -3  137.84    8.77   4
 -29   1   3    5.43    1.55   1
  29  -1  -3    8.98    1.56   1
  29   1  -3    5.82    1.73   1
 -29  -1   3    8.25    2.53   1
  29  -1  -3    8.22    4.76   4
  29  -1  -3    7.67    1.85   1
  29   1  -3   -1.29    5.21   4
  27  -1  -3  982.07   55.62   1
  27   1  -3  995.38   48.70   4
  27  -1  -3  922.79   68.61   1
  27   1  -3  978.12   50.39   1
  27   1  -3  982.21   59.87   1
 -27  -1   3  934.97   49.69   1
 -27   1   3  956.31   51.18   1
  27  -1  -3  953.62   48.79   4
  25   1  -3 3658.00  216.13   1
 -25  -1   3 3730.52  215.34   1
  25  -1  -3 3653.18  199.26   1
  25  -1  -3 3756.57  181.75   4
 -25   1   3 3704.88  200.93   1
  25   1  -3 3748.57  193.26   4
  25   1  -3 3765.29  202.78   1
  23  -1  -3 1498.40   68.51   4
  23   1  -3 1570.40   72.51   1
  23  -1  -3 1460.32   71.06   1
  23   1  -3 1466.30   86.04   1
  23   1  -3 1498.13   74.05   4
 -23  -1   3 1569.51   79.49   1
 -23   1   3 1514.26   79.86   1
 -21  -1   3  136.73    7.38   1
  21  -1  -3  123.89    6.27   1
  21   1  -3  121.72    6.89   1
  21   1  -3  126.68    7.09   1
 -21   1   3  127.01    6.11   1
  21   1  -3  114.43    8.32   4
  21  -1  -3  126.84    6.71   4
  19   1  -3  557.05   27.15   1
  19   1  -3  467.17   28.28   4
 -19  -1   3  521.92   23.80   1
  19  -1  -3  470.82   22.04   1
  19   1  -3  515.72   24.68   1
 -19   1   3  497.10   23.92   1
  19  -1  -3  519.75   24.90   4
  19  -1  -3  537.94   23.52   1
  17   1  -3 1146.54   50.23   4
  17  -1  -3 1131.83   50.34   4
  17   1  -3 1200.99   57.72   1
 -17  -1   3 1202.09   57.93   1
 -17   1   3 1126.37   53.90   1
  17   1  -3 1176.17   52.25   1
  17  -1  -3 1180.39   51.00   1
  15  -1  -3  115.55    6.74   4
 -15  -1   3  119.13    6.50   1
  15   1  -3  116.97    5.33   1
 -15   1   3  100.90    5.51   1
  15   1  -3  117.64    7.54   4
  15  -1  -3  104.48    5.84   1
  15   1  -3   95.53    7.12   1
 -13   1   3  227.39   10.39   1
  13  -1  -3  261.22   11.45   4
  13   1  -3  262.46   12.29   1
  13  -1  -3  241.61   10.97   1
  13   1  -3  224.07   11.37   4
  13   1  -3  246.29   11.24   1
 -13  -1   3  232.99   10.92   1
 -11   1   3  166.45    8.18   1
  11  -1  -3  183.56    8.93   1
 -11  -1   3  161.27    8.34   1
  11  -1  -3  184.89    8.83   4
  11   1  -3  183.98    9.05   1
  11   1  -3  168.70    9.37   1
  -9   1   3  122.95    6.53   3
   9   1  -3  136.91    7.11   1
  -9   1   3  128.56    6.80   1
   9  -1  -3  127.11    6.33   1
   9   1  -3  120.90    7.61   1
  -9  -1   3  122.82    7.00   1
   9  -1  -3  129.74    6.72   4
   7   1  -3 6039.30  295.62   1
   7   1  -3 5939.73  296.56   1
   7  -1  -3 4805.58  231.39   1
  -7  -1   3 5975.87  281.69   1
  -5  -1   3 3700.06  170.06   1
  -5   1   3 3590.01  202.88   1
   5  -1  -3 3401.56  187.30   3
   5  -1  -3 3616.82  190.54   1
   5   1  -3 3658.82  180.48   1
  -5   1   3 3529.72  172.75   3
  -3  -1   3 3043.85  149.18   1
  -3   1   3 3132.23  168.14   1
   3  -1  -3 3015.04  152.97   3
   3   1  -3 2713.67  152.90   1
  -3   1   3 3007.20  134.24   3
  -3  -1   3 3103.62  143.61   3
   3  -1  -3 3077.30  165.77   1
   1  -1  -3   31.56    2.30   3
   1   1  -3   31.40    2.15   3
  -1  -1   3   28.60    2.39   3
   1  -1  -3   26.76    2.66   1
  -1   1   3   24.39    2.53   1
   1   1  -3   25.58    1.98   1
  -1  -1   3   23.71    2.80   1
  -1   1   3   31.90    2.28   3
  -1  -1  -3 5316.04  277.84   1
   1   1   3 5184.88  254.11   3
   3  -1   3  759.69   40.53   2
  -3   1  -3  710.81   38.43   3
   3  -1   3  746.43   38.47   1
  -3  -1  -3  724.61   35.59   3
  -3  -1  -3  730.73   35.38   1
   3  -1   3  727.74   33.09   3
  -3   1  -3  733.29   39.45   1
   3   1   3  686.04   39.06   1
   3   1   3  714.12   37.33   3
  -5   1  -3  208.00   11.09   1
  -5  -1  -3  205.99   10.14   3
   5  -1   3  219.11   10.49   2
   5   1   3  213.50   11.10   1
   5  -1   3  209.33   10.42   1
  -5   1  -3  216.82   11.25   2
  -5   1  -3  214.39   11.14   3
  -5  -1  -3  198.96    9.20   4
   5  -1   3  209.45   10.19   3
  -5  -1  -3  204.51   10.48   1
  -7  -1  -3   89.86    5.23   1
   7   1   3   89.52    4.75   1
  -7   1  -3   92.92    5.45   2
  -7   1  -3   98.38    5.45   3
  -7  -1  -3   91.75    4.62   3
   7  -1   3   97.07    4.85   1
  -7   1  -3   81.27    4.25   1
   7  -1   3   94.20    4.66   3
   7   1   3  102.71    5.43   2
  -7  -1  -3   96.08    4.92   4
  -9   1  -3  411.98   20.80   2
   9   1   3  425.40   22.29   1
  -9  -1  -3  440.11   20.02   1
  -9   1  -3  433.49   18.88   4
   9   1   3  433.54   22.20   4
  -9  -1  -3  445.48   21.69   4
  -9   1  -3  422.72   20.11   1
   9  -1   3  426.40   19.04   3
  -9   1  -3  430.79   19.01   3
   9   1   3  429.09   24.14   1
   9   1   3  405.18   22.09   2
   9  -1   3  418.01   18.59   1
  11   1   3    4.89    2.50   2
  11  -1   3    6.46    0.98   1
 -11  -1  -3    8.53    1.53   1
  11   1   3   13.76    3.95   4
  11   1   3    8.59    1.27   1
 -11   1  -3    7.66    0.90   1
 -11  -1  -3    4.16    3.36   4
 -11   1  -3    4.88    1.92   4
 -11   1  -3    4.86    4.08   2
  13   1   3 2938.99  141.52   1
 -13   1  -3 2866.09  131.51   2
  13   1   3 2790.36  135.18   1
 -13  -1  -3 2883.75  146.69   4
 -13  -1  -3 2866.62  127.65   1
  13   1   3 2877.28  148.74   4
 -13  -1  -3 2822.14  149.79   2
 -13   1  -3 2821.38  117.38   3
 -13   1  -3 2951.06  148.98   4
 -15  -1  -3 2998.40  126.63   1
  15   1   3 2946.96  151.14   1
 -15   1  -3 2909.19  142.40   4
 -15  -1  -3 2920.28  146.47   4
 -15  -1  -3 2886.24  135.06   2
  15   1   3 2986.62  156.92   1
 -15   1  -3 2890.14  139.21   3
  15   1   3 2927.49  149.48   4
 -15   1  -3 2920.81  142.89   2
  17   1   3 1928.42   97.86   1
 -17  -1  -3 1990.97   94.94   2
 -17  -1  -3 1993.92   92.56   1
 -17   1  -3 1952.96   83.14   3
 -17  -1  -3 1983.24  100.59   4
  17   1   3 2017.96  100.10   1
  17   1   3 1928.16   90.97   4
 -17   1  -3 1927.27   91.26   2
 -17   1  -3 2017.03   92.57   4
 -19   1  -3   98.55    5.39   3
 -19   1  -3   81.81    7.37   2
  19   1   3   90.38    6.74   4
  19   1   3  106.20    4.83   1
 -19  -1  -3   88.74    5.48   1
 -19  -1  -3  105.07    7.57   2
 -19  -1  -3   92.69    6.82   4
 -19   1  -3   88.46    6.66   4
  21   1   3  242.52   12.39   4
  21   1   3  250.45   11.77   1
 -21  -1  -3  250.79   11.25   1
 -21   1  -3  262.29   11.41   3
 -21   1  -3  243.96   12.63   4
 -21  -1  -3  238.59   15.90   4
 -21   1  -3  246.85   13.22   2
 -21  -1  -3  234.27   12.99   2
  23   1   3  984.56   47.75   1
 -23   1  -3  994.71   44.05   2
 -23  -1  -3 1030.28   42.73   2
  23   1   3  966.44   49.08   4
 -23  -1  -3  947.89   50.22   1
 -23   1  -3 1016.18   46.33   3
  25   1   3  102.53    5.96   1
 -25  -1  -3  106.07    5.77   1
 -25  -1  -3  128.06    9.42   2
 -25   1  -3  104.58    9.73   2
  25   1   3  109.35    7.26   4
 -25   1  -3  109.83    5.93   3
 -27   1  -3   56.99    4.75   3
 -27   1  -3   57.30    8.43   2
 -27  -1  -3   58.64    6.79   2
  27   1   3   60.66    5.01   1
  27   1   3   76.84    7.66   4
  27   1   3   68.75    3.84   1
 -29  -1  -3   33.60    5.28   3
 -29   1  -3   25.62    4.95   3
 -29   1  -3   29.23    7.25   2
  29   1   3   27.89    2.46   1
  29   1   3   27.36    1.87   1
 -29  -1  -3   31.08    5.41   2
 -31   1  -3   -7.62    6.83   2
  31   1   3    1.94    1.05   1
 -31  -1  -3    6.69    7.21   2
 -31  -1  -3    2.90    5.19   3
 -31   1  -3    2.29    3.84   3
 -33  -1  -3  266.13   18.20   3
 -33   1  -3  326.70   23.02   2
 -33  -1  -3  299.50   18.25   2
 -33   1  -3  292.46   20.28   3
 -35  -1  -3  655.88   36.25   2
 -35  -1  -3  631.51   41.95   3
 -35   1  -3  612.89   38.41   2
 -35   1  -3  687.18   38.95   3
 -37   1  -3  340.30   22.05   3
 -37  -1  -3  310.77   24.93   3
 -37  -1  -3  317.41   22.62   2
 -37   1  -3  302.82   30.13   2
 -38   2   3  366.30   23.76   2
  38   2  -3  340.77   28.62   4
 -38  -2   3  391.60   27.34   2
  38  -2  -3  332.84   29.46   4
 -36  -2   3   85.75    8.66   2
  36   2  -3   83.30    5.32   1
  36   2  -3   78.89    8.97   4
  34   2  -3   69.78    7.73   4
  34   2  -3   85.02    6.04   1
  34  -2  -3   72.21    7.77   4
 -34  -2   3   70.78    9.79   2
  32  -2  -3  430.05   32.86   4
  32   2  -3  395.55   21.78   4
 -32  -2   3  356.42   28.66   2
  32   2  -3  406.69   24.56   1
 -30  -2   3  768.08   56.42   1
 -30  -2   3  744.12   36.89   2
  30   2  -3  765.82   36.94   1
  30  -2  -3  748.90   42.61   4
  28   2  -3   57.52    4.83   1
 -28  -2   3   50.07    6.74   2
 -28   2   3   54.30    3.95   1
  28   2  -3   47.68    4.90   1
  28  -2  -3   52.52    3.10   1
  28  -2  -3   56.72    6.43   4
  28  -2  -3   50.56    2.76   1
  28   2  -3   51.15    9.08   4
 -28  -2   3   55.36    5.15   1
 -26  -2   3   19.05    3.21   1
  26  -2  -3   18.66    1.69   1
  26  -2  -3   10.96    3.83   4
 -26  -2   3   18.96    4.96   2
  26  -2  -3   20.42    2.23   1
 -24  -2   3   49.36    4.22   1
  24   2  -3   47.24    3.74   1
  24  -2  -3   53.83    3.59   1
  24  -2  -3   59.79    4.16   1
  24   2  -3   49.26    3.75   1
 -24   2   3   48.17    3.67   1
  24  -2  -3   50.69    6.06   4
  24   2  -3   58.43    6.09   4
  22  -2  -3    4.43    1.96   1
  22   2  -3   14.62    5.51   4
 -22  -2   3    2.28    3.66   1
 -22   2   3    7.79    1.79   1
  22   2  -3    7.28    2.91   1
  22   2  -3    6.47    3.15   1
  22  -2  -3    5.97    3.13   4
  20  -2  -3  628.29   26.13   4
 -20  -2   3  588.64   30.86   1
 -20   2   3  664.34   30.18   1
  20   2  -3  641.89   31.77   1
  20   2  -3  628.94   29.61   1
  20   2  -3  593.99   30.41   4
  18   2  -3 2193.15  104.84   1
  18   2  -3 2164.23   99.95   1
 -18  -2   3 2141.78  103.45   1
  18  -2  -3 2148.41   95.14   4
  18   2  -3 2093.83   91.79   4
 -18   2   3 2188.48  101.05   3
 -18   2   3 2168.00  110.07   1
  16  -2  -3  363.89   16.98   4
  16   2  -3  383.24   18.88   1
  16   2  -3  355.03   17.51   1
  16  -2  -3  334.99   16.29   1
 -16   2   3  357.83   18.16   1
 -16   2   3  349.57   18.33   3
  16   2  -3  381.20   18.92   4
 -16  -2   3  379.83   18.77   1
  14  -2  -3  286.76   13.60   4
  14   2  -3  259.08   14.13   1
  14   2  -3  275.24   12.07   1
 -14   2   3  266.43   13.19   1
  14   2  -3  269.69   15.08   4
 -14   2   3  271.53   11.98   3
  14  -2  -3  277.67   12.01   1
 -14  -2   3  252.86   13.73   1
  12  -2  -3  181.76    8.28   4
  12   2  -3  174.59    9.47   1
  12  -2  -3  177.32    7.94   1
  12   2  -3  173.07    9.96   1
 -12   2   3  178.04    7.92   3
 -12   2   3  176.61    8.23   1
 -12  -2   3  176.89    8.78   1
 -10   2   3 5393.27  259.16   1
  10   2  -3 5621.45  263.22   1
 -10  -2   3 5307.43  246.63   1
  10   2  -3 5319.13  267.61   1
  10  -2  -3 5587.27  255.22   1
  10  -2  -3 5526.02  248.40   4
 -10  -2   3 5576.46  283.05   1
  -8   2   3   83.73    4.76   3
   8  -2  -3   79.84    4.68   3
  -8   2   3   89.63    5.54   1
   8  -2  -3  101.47    5.56   4
   8   2  -3   88.54    5.62   1
   8  -2  -3   95.58    5.01   1
  -8  -2   3   88.46    6.27   1
   8   2  -3   95.78    6.59   1
  -8  -2   3   89.10    5.46   1
  -6   2   3   26.61    2.74   1
   6   2  -3   24.54    2.91   1
   6  -2  -3   25.98    2.59   1
  -6  -2   3   24.76    2.82   1
  -6  -2   3   21.91    2.35   1
   6  -2  -3   26.10    1.77   4
   6  -2  -3   24.46    2.05   3
  -6   2   3   28.78    1.75   3
  -4   2   3  311.20   18.07   1
   4   2  -3  314.92   14.23   1
   4   2  -3  257.89   16.78   1
   4  -2  -3  325.34   14.73   1
  -4  -2   3  276.91   13.24   1
  -4   2   3  302.56   13.93   3
  -4  -2   3  300.65   15.10   1
   4  -2  -3  298.07   13.50   3
   4  -2  -3  312.86   15.08   4
  -2  -2   3   57.23    3.62   1
   2  -2  -3   56.48    4.06   1
  -2   2   3   59.72    4.19   1
  -2   2   3   66.54    3.85   3
  -2  -2   3   55.33    3.52   1
   2   2  -3   57.18    4.02   1
   2   2  -3   61.00    3.77   1
   2  -2  -3   69.09    3.96   3
   0   2   3  521.59   25.19   3
   0  -2   3  522.95   26.49   3
   0   2  -3  554.42   27.46   1
   0  -2   3  513.23   24.33   2
   0   2  -3  515.21   27.45   1
   0  -2  -3  548.75   25.06   1
   0  -2  -3  525.87   26.35   3
   0  -2   3  502.98   25.88   1
   0  -2   3  520.13   25.19   1
  -2   2  -3 3121.42  140.37   1
  -2  -2  -3 3090.31  147.70   1
   2   2   3 2965.58  160.58   1
  -2   2  -3 3031.07  159.21   1
   2  -2   3 3031.81  162.56   1
  -2  -2  -3 3099.89  161.91   3
  -2  -2  -3 3082.94  152.29   4
   2  -2   3 3126.85  147.72   3
   2  -2   3 3150.05  159.67   1
  -2   2  -3 3025.52  157.29   3
  -4  -2  -3 2904.04  124.50   1
  -4   2  -3 2822.09  135.83   1
  -4   2  -3 2757.33  151.15   2
   4  -2   3 2817.74  131.27   3
   4  -2   3 2685.89  140.57   1
  -4   2  -3 2795.86  139.48   1
  -4  -2  -3 2840.57  132.80   4
  -4  -2  -3 2814.87  141.28   3
  -4   2  -3 2783.56  129.22   3
   4   2   3 2782.56  149.54   4
   4   2   3 2464.64  142.70   1
   6   2   3    2.96    2.01   1
   6  -2   3    4.83    1.46   1
   6  -2   3    4.90    1.19   3
  -6  -2  -3    5.46    2.18   1
   6   2   3    2.21    1.46   4
   6   2   3    3.86    2.06   1
  -6   2  -3    7.23    2.27   2
  -6   2  -3    3.80    1.15   1
  -6   2  -3    7.87    2.08   3
   8   2   3 3437.31  173.36   4
   8   2   3 3418.81  171.66   1
   8  -2   3 3502.62  172.71   3
   8   2   3 3561.63  181.50   2
   8   2   3 3509.14  196.54   1
  -8   2  -3 3616.54  186.67   1
   8  -2   3 3412.19  154.12   1
  -8   2  -3 3554.71  173.33   2
  -8   2  -3 3460.26  175.89   1
  -8   2  -3 3499.21  162.56   3
  -8  -2  -3 3511.75  163.86   4
  -8  -2  -3 3522.14  154.60   1
 -10  -2  -3 3391.15  158.60   4
 -10   2  -3 3401.07  165.56   2
  10   2   3 3440.75  169.39   4
 -10   2  -3 3385.68  154.58   3
  10   2   3 3308.88  173.89   1
  10  -2   3 3403.39  159.32   3
  10  -2   3 3212.00  168.39   1
  10   2   3 3344.75  168.59   2
 -10  -2  -3 3376.46  146.51   1
 -10   2  -3 3477.39  169.87   1
 -10   2  -3 3252.49  161.61   1
  10   2   3 3396.48  167.08   1
  12   2   3 1503.24   83.87   2
 -12   2  -3 1561.03   74.50   4
 -12   2  -3 1470.22   79.60   1
 -12   2  -3 1542.91   70.64   2
 -12  -2  -3 1537.54   66.81   1
 -12  -2  -3 1527.57   75.42   4
  12   2   3 1517.15   70.64   1
  12   2   3 1543.04   79.27   4
 -12   2  -3 1504.38   66.12   3
 -12   2  -3 1506.98   74.18   1
  12  -2   3 1530.21   70.73   1
  12   2   3 1538.32   73.99   1
 -14   2  -3   67.94    6.80   2
  14   2   3   69.02    4.96   1
 -14  -2  -3   72.68    5.14   1
 -14   2  -3   77.62    4.27   3
  14   2   3   90.92    6.41   4
 -14   2  -3   90.00    4.76   4
  14   2   3   81.43    5.55   1
  14   2   3   74.06    4.57   2
 -14  -2  -3   81.75    6.15   4
 -16  -2  -3  770.05   39.02   4
 -16   2  -3  811.52   41.57   4
  16   2   3  824.01   38.14   1
 -16   2  -3  834.90   38.70   2
  16   2   3  737.19   35.30   1
 -16  -2  -3  783.87   39.38   1
  16   2   3  766.34   40.47   4
 -16   2  -3  835.23   34.95   3
  18   2   3    4.11    1.70   1
 -18   2  -3    1.89    3.14   2
 -18  -2  -3   -0.71    2.48   1
 -18  -2  -3    2.49    3.16   4
 -18   2  -3    0.03    2.15   4
  18   2   3    2.59    3.14   4
  20   2   3 1029.31   46.05   4
 -20   2  -3  987.29   60.31   4
 -20  -2  -3 1030.00   70.53   4
 -20  -2  -3 1011.36   46.65   2
 -20   2  -3 1055.65   44.95   3
  20   2   3  994.65   50.76   1
  20   2   3 1048.98   49.59   1
 -20  -2  -3 1043.55   57.01   1
 -20   2  -3 1039.00   43.09   2
  22   2   3 1475.95   72.44   4
 -22  -2  -3 1421.08   66.27   2
 -22  -2  -3 1522.13  101.15   1
  22   2   3 1433.16   73.39   1
 -22   2  -3 1480.55   64.71   3
  22   2   3 1434.82   90.57   1
 -22   2  -3 1470.09   73.43   2
 -24   2  -3  214.43   10.65   3
 -24  -2  -3  177.23   11.60   2
  24   2   3  216.50   11.31   4
  24   2   3  216.25   10.01   1
 -24  -2  -3  215.56   15.74   1
 -24   2  -3  232.95   15.19   2
  24   2   3  190.74   13.82   1
  26   2   3   25.38    5.01   4
 -26   2  -3   31.50    5.33   2
  26   2   3   40.17    4.19   1
  26   2   3   36.63    2.79   1
 -26   2  -3   35.87    3.92   3
 -26  -2  -3   33.73    3.88   1
 -28  -2  -3 1766.23  158.18   1
  28   2   3 1764.08   79.14   4
 -28   2  -3 1787.79   74.02   3
 -28  -2  -3 1798.70   87.68   2
  28   2   3 1619.87  106.84   1
  28   2   3 1628.90  124.04   1
 -28   2  -3 1763.69   77.72   2
  30   2   3 1449.04   85.70   1
 -30   2  -3 1464.35   87.26   3
  30   2   3 1454.30   80.90   4
 -30  -2  -3 1425.37   74.59   2
 -30   2  -3 1405.85   70.85   2
 -32   2  -3  202.68   12.97   3
 -32   2  -3  201.86   16.21   2
  32   2   3  226.76   13.99   4
  32   2   3  201.03   20.94   1
 -34   2  -3   28.22    6.89   2
 -34   2  -3   25.89    3.09   3
 -34  -2  -3   36.00    7.91   3
  34   2   3   25.88    3.19   1
 -36  -2  -3  116.14   11.20   3
 -36   2  -3  125.63   14.40   2
 -38  -2  -3   22.36    4.95   3
 -38   2  -3   11.78    6.41   2
  37   3  -3   19.61    3.38   1
 -35  -3   3    3.37    4.60   2
 -33  -3   3   50.67    6.56   2
  33   3  -3   48.61    4.80   1
  33   3  -3   34.83   10.12   4
 -31  -3   3  116.26   11.26   1
  31  -3  -3   93.46    7.91   4
  31   3  -3  113.69    9.62   4
 -31  -3   3   88.34   10.93   2
  31   3  -3  109.45    8.28   1
  29   3  -3   78.04    6.60   1
 -29   3   3   85.50    7.09   3
 -29  -3   3   82.99    7.45   1
 -29  -3   3   79.46    7.47   2
  29   3  -3   78.68    8.35   4
  27   3  -3   11.61    3.00   1
 -27   3   3   16.59    1.38   1
  27  -3  -3   16.91    1.41   1
  27   3  -3   20.77    3.98   1
  27  -3  -3   12.99    1.20   1
 -27   3   3   16.16    1.56   1
  27   3  -3   18.41    5.66   4
  27  -3  -3   14.19    5.40   4
 -27   3   3   11.44    2.62   3
 -27  -3   3   22.35    4.10   2
 -25  -3   3   92.95    8.32   2
 -25  -3   3   99.45    7.12   1
 -25   3   3   92.42    5.12   1
  25   3  -3   92.52    7.13   1
 -25   3   3   91.41    5.31   1
  25   3  -3   99.05    8.16   1
 -25   3   3   92.17    5.04   3
  25  -3  -3   96.29    7.30   4
  25   3  -3  100.73   10.26   4
  25  -3  -3   99.23    4.97   1
  25  -3  -3   98.90    6.29   1
  23  -3  -3    8.58    4.86   4
 -23  -3   3   14.70    5.68   2
 -23  -3   3   15.33    3.58   1
  23   3  -3    7.28    3.49   1
  23   3  -3    9.15    3.57   1
 -23   3   3   11.22    1.88   1
  21   3  -3   20.41    3.45   1
 -21  -3   3   24.27    3.70   2
 -21   3   3   23.63    2.23   3
  21   3  -3   22.10    5.39   4
 -21  -3   3   26.33    3.81   1
  21  -3  -3   23.86    4.32   4
 -21   3   3   25.54    2.49   1
  21   3  -3   29.02    3.34   1
  19   3  -3    2.11    4.67   4
  19   3  -3    8.04    2.33   1
  19   3  -3   14.30    4.29   1
 -19   3   3    8.30    1.81   1
 -19  -3   3    3.73    4.43   2
 -19   3   3    8.64    1.37   3
 -19  -3   3   12.14    4.12   1
 -17   3   3   36.62    2.90   1
  17  -3  -3   42.56    3.15   1
  17   3  -3   31.65    4.15   4
 -17  -3   3   42.88    4.77   2
  17   3  -3   38.35    5.29   1
  17   3  -3   38.74    3.81   1
 -17   3   3   32.89    2.30   3
 -17  -3   3   36.49    4.11   1
 -17   3   3   32.75    3.42   4
 -17  -3   3   30.16    5.02   1
  15   3  -3   16.53    3.95   1
  15  -3  -3   19.68    2.04   1
 -15   3   3   15.50    1.64   3
 -15  -3   3   24.04    3.86   1
 -15  -3   3   21.88    3.41   1
  15   3  -3   13.33    4.41   1
  15  -3  -3   19.09    3.08   4
 -15   3   3   16.84    1.75   1
 -13   3   3   25.58    2.55   1
 -13   3   3   18.75    3.37   4
  13   3  -3   25.63    4.28   1
  13  -3  -3   27.36    2.91   4
  13  -3  -3   27.64    3.12   1
 -13  -3   3   29.17    5.15   1
  11  -3  -3  273.62   14.35   4
  11   3  -3  332.41   15.10   1
 -11  -3   3  325.00   19.94   1
 -11   3   3  332.69   13.03   3
 -11   3   3  288.13   14.55   4
 -11  -3   3  303.36   18.83   1
  11   3  -3  292.50   15.64   1
 -11   3   3  322.46   15.76   1
  11  -3  -3  321.29   16.15   1
  -9   3   3  257.66   12.73   3
  -9   3   3  256.74   11.51   4
   9  -3  -3  256.87   12.41   1
  -9  -3   3  254.67   12.74   1
   9   3  -3  253.39   13.38   1
   9  -3  -3  244.89   11.09   4
   9  -3  -3  265.60   11.47   3
  -9   3   3  261.87   12.45   1
  -9  -3   3  253.88   12.22   1
   9   3  -3  239.60   11.95   1
   7   3  -3    5.35    4.13   1
  -7   3   3    2.08    1.05   3
   7  -3  -3    2.51    2.14   1
  -7   3   3    1.17    1.44   4
   7  -3  -3    2.18    1.61   3
   7   3  -3    3.06    2.45   1
  -7  -3   3    5.10    3.80   1
   7  -3  -3    3.78    1.81   4
  -7  -3   3   -0.98    1.96   1
  -7  -3   3    1.26    1.32   2
  -7   3   3    0.61    1.66   1
  -5   3   3  164.25    8.93   1
   5  -3  -3  160.35    7.32   3
   5   3  -3  170.89    7.98   1
  -5  -3   3  161.93    7.97   1
  -5  -3   3  160.79    9.65   1
   5   3  -3  160.15    9.56   1
   5  -3  -3  165.78    8.88   1
   3  -3  -3    1.33    2.01   1
   3   3  -3    2.44    2.36   1
   3   3  -3    4.03    2.40   1
  -3  -3   3    2.67    2.29   1
  -3   3   3    2.38    2.84   1
   1  -3  -3  102.33    6.15   1
  -1  -3   3   99.44    5.49   1
   1   3  -3   92.18    5.82   1
  -1  -3   3  110.59    6.64   1
  -1   3   3  100.00    5.98   1
  -1   3   3  101.24    6.29   1
   1  -3  -3   92.38    4.90   3
   1   3  -3   92.19    6.03   1
  -1  -3  -3  712.66   31.58   1
  -1   3  -3  645.14   31.71   1
  -1   3  -3  716.68   34.91   2
   1  -3   3  701.67   29.73   3
   1  -3   3  625.93   31.23   1
   1   3   3  719.35   33.35   1
  -1  -3  -3  713.26   32.08   3
  -1   3  -3  695.48   32.91   1
   3   3   3  128.24    6.91   1
  -3   3  -3  142.37    7.58   1
   3   3   3  162.38    8.85   1
   3  -3   3  139.43    7.04   3
  -3   3  -3  160.32    7.73   2
  -3   3  -3  141.04    7.81   1
   3  -3   3  147.82    7.56   1
   3  -3   3  133.42    7.17   1
   3   3   3  138.14    6.65   4
   5  -3   3    9.48    3.08   1
  -5   3  -3    9.66    2.92   1
  -5  -3  -3   11.39    2.14   1
   5  -3   3   12.14    1.65   3
   5   3   3   13.23    2.45   1
   5   3   3   13.04    2.31   1
  -5   3  -3   11.79    1.94   1
  -5   3  -3   14.58    2.91   2
  -7   3  -3   23.98    2.96   1
  -7   3  -3   23.74    2.66   3
   7  -3   3   24.82    3.22   1
  -7  -3  -3   22.24    2.62   4
   7  -3   3   29.33    1.99   3
  -7   3  -3   25.07    3.41   1
   7   3   3   18.98    4.70   1
   7   3   3   25.07    2.65   1
   7  -3   3   25.02    2.53   1
   9   3   3   14.53    3.49   1
   9  -3   3   14.40    1.98   3
  -9  -3  -3   11.82    3.45   1
   9  -3   3   11.96    1.91   1
   9  -3   3   11.27    2.11   1
  -9   3  -3   11.83    2.21   3
  -9   3  -3    8.72    1.70   1
  -9   3  -3   13.77    2.20   1
 -11   3  -3   37.98    3.10   1
  11   3   3   39.70    3.07   4
 -11  -3  -3   33.22    3.92   4
 -11   3  -3   37.44    2.98   1
 -11  -3  -3   40.84    3.78   1
  11  -3   3   43.15    2.95   1
  11   3   3   40.07    4.13   1
  11  -3   3   40.78    3.01   3
  11   3   3   45.31    4.90   1
 -13   3  -3  186.41   10.51   4
 -13   3  -3  159.01    8.78   3
 -13  -3  -3  171.88    9.67   1
  13   3   3  165.38    9.24   1
 -13  -3  -3  175.97    9.47   4
  13   3   3  181.13    9.26   2
  13   3   3  179.66    9.81   4
 -13   3  -3  175.25    8.93   1
  13  -3   3  152.16    7.13   1
 -13   3  -3  175.22    8.66   1
  13   3   3  173.55    8.69   1
 -15  -3  -3   51.29    4.27   1
 -15   3  -3   56.91    4.85   4
 -15   3  -3   59.26    3.66   3
 -15  -3  -3   46.82    3.58   4
  15   3   3   61.95    4.87   4
  15   3   3   53.99    4.21   1
 -15   3  -3   52.25    2.65   1
  15   3   3   49.09    4.34   1
  15   3   3   56.13    5.08   2
 -15   3  -3   55.99    2.63   1
  17   3   3   10.49    3.75   1
  17   3   3    8.59    2.68   4
  17   3   3    8.48    3.33   1
 -17  -3  -3    5.45    2.44   4
 -17   3  -3    7.97    1.90   3
 -19   3  -3    0.22    1.64   3
  19   3   3    2.19    2.13   1
  19   3   3    5.29    1.99   1
 -19   3  -3    4.29    3.58   2
 -21   3  -3  165.60   11.98   2
 -21   3  -3  179.43    9.51   3
 -21  -3  -3  151.65   13.67   1
  21   3   3  168.22    9.87   1
  21   3   3  161.54    9.70   4
  21   3   3  172.74    9.65   1
 -23   3  -3   24.53    2.55   3
  23   3   3   23.72    4.69   4
 -23   3  -3   25.66    5.69   2
 -23  -3  -3   21.28    3.17   1
 -25   3  -3   17.88    4.92   2
  25   3   3    9.90    2.87   1
 -25   3  -3   10.98    2.53   3
  25   3   3    3.47    5.91   4
  27   3   3  155.87   10.89   1
 -27   3  -3  123.62    9.89   2
  27   3   3  135.51    9.28   4
  27   3   3  141.73    9.79   1
 -27   3  -3  152.58    8.46   3
  29   3   3  173.98    9.62   1
  29   3   3  149.81   12.26   4
 -29   3  -3  155.35   13.18   2
 -29   3  -3  159.30   10.65   3
 -31   3  -3    1.89    2.46   3
 -31   3  -3   -8.17   10.13   2
  31   3   3   -0.06    7.25   4
  33   3   3    5.71    4.57   4
 -33   3  -3   10.00    5.62   2
 -35   3  -3    4.34    5.47   2
  35   3   3    6.14    4.78   4
  35   3   3    1.16    2.40   1
 -37  -3  -3   22.61    6.91   3
  36   4  -3   67.40    9.75   4
  36   4  -3   55.75    8.49   1
  34   4  -3  106.09    8.37   1
 -34  -4   3   83.74    9.57   2
  34   4  -3  104.35    8.77   4
 -32  -4   3  323.14   21.42   2
  32   4  -3  353.72   24.40   4
  32   4  -3  377.72   26.00   1
  30   4  -3  383.39   26.06   4
  30   4  -3  366.42   23.28   1
 -30  -4   3  359.73   20.22   2
 -30  -4   3  378.35   28.92   1
 -28  -4   3   96.56    8.38   1
  28   4  -3   93.01    6.86   1
  28   4  -3   94.55    8.79   4
 -28   4   3   83.82    5.68   3
 -28  -4   3   85.65    6.32   2
  26   4  -3   14.59    4.91   1
  26   4  -3    9.90    3.12   1
 -26   4   3    7.13    1.40   1
 -26  -4   3    6.20    4.12   1
  26   4  -3   13.06    4.92   4
 -26   4   3    7.60    1.41   1
 -26   4   3    9.12    1.41   3
  26  -4  -3    9.05    1.43   1
 -26  -4   3    6.55    4.57   2
 -26   4   3    7.58    1.05   3
 -24   4   3    6.68    1.03   3
 -24  -4   3    2.67    5.01   1
  24  -4  -3    6.87    2.04   1
 -24  -4   3   -0.05    4.28   2
  24   4  -3    5.60    5.63   1
  24   4  -3    7.52    4.39   1
 -24   4   3    4.56    0.93   3
  22   4  -3  237.57   12.82   1
 -22   4   3  215.30   12.57   1
 -22   4   3  206.42    9.90   3
  22   4  -3  215.66   13.17   1
 -22   4   3  221.44    9.61   3
 -22   4   3  223.38   12.97   1
  22   4  -3  232.48   12.66   4
 -22  -4   3  227.33   10.96   1
 -22  -4   3  210.84   11.62   2
  20   4  -3  733.30   37.86   4
  20  -4  -3  748.08   32.57   4
  20   4  -3  695.59   34.09   1
 -20  -4   3  757.39   32.49   1
 -20  -4   3  723.87   36.39   2
 -20   4   3  685.56   28.57   3
  20   4  -3  681.37   34.94   1
 -20   4   3  732.14   31.43   1
 -20   4   3  695.91   47.47   4
 -20   4   3  709.83   26.83   3
 -20   4   3  714.27   42.34   1
  18  -4  -3 1757.93   78.79   1
 -18  -4   3 1729.47   88.98   2
  18   4  -3 1866.75   94.01   4
 -18  -4   3 1726.73   81.65   1
 -18   4   3 1747.28  108.81   4
 -18   4   3 1870.35   93.13   1
  18   4  -3 1733.65   91.14   1
  18   4  -3 1838.14   91.16   1
 -18  -4   3 1714.30  114.59   1
 -18   4   3 1875.20   91.07   1
  16   4  -3  279.01   15.46   1
  16   4  -3  306.24   17.38   1
 -16   4   3  290.60   13.83   1
 -16   4   3  303.92   15.70   1
 -16  -4   3  313.55   20.11   1
 -16   4   3  313.07   14.48   4
 -16  -4   3  266.94   14.79   1
  16  -4  -3  306.21   13.90   1
 -16  -4   3  311.25   15.72   2
 -14  -4   3  296.77   14.42   2
  14  -4  -3  277.95   13.83   1
 -14  -4   3  303.52   17.06   1
 -14   4   3  316.03   14.46   1
  14   4  -3  295.19   16.51   1
 -14   4   3  283.08   12.76   1
 -14   4   3  300.22   16.73   4
  14   4  -3  308.36   14.78   1
 -14  -4   3  339.04   15.60   1
  12  -4  -3  833.18   38.01   1
 -12   4   3  830.75   37.85   1
 -12  -4   3  824.02   44.02   1
  12   4  -3  819.88   38.91   1
  12   4  -3  820.20   39.78   1
 -12   4   3  841.28   39.15   4
 -12  -4   3  780.93   38.95   2
 -12  -4   3  765.71   37.05   1
 -12   4   3  742.86   35.00   1
  10   4  -3 4369.42  207.61   1
  10   4  -3 4523.09  215.40   1
 -10  -4   3 4675.75  266.36   1
  10  -4  -3 4165.23  213.82   1
 -10   4   3 4348.76  208.11   1
 -10   4   3 4682.07  219.44   1
 -10  -4   3 4589.17  208.20   1
 -10   4   3 4517.30  237.13   4
 -10  -4   3 4464.49  198.99   2
  -8   4   3  193.96   10.27   1
  -8   4   3  184.96    9.92   1
  -8   4   3  199.45    9.35   4
   8   4  -3  192.94   11.51   1
   8  -4  -3  211.65    9.87   1
  -8  -4   3  194.99   11.31   1
   8   4  -3  211.54    9.11   1
  -8  -4   3  206.18   10.22   1
   8  -4  -3  201.05    9.34   3
  -6  -4   3  328.04   16.15   1
  -6   4   3  311.67   14.14   1
   6  -4  -3  305.48   13.08   3
   6   4  -3  292.58   15.15   1
  -6   4   3  304.91   13.73   4
   6  -4  -3  285.02   15.29   1
   6   4  -3  321.99   14.95   1
  -6  -4   3  303.45   14.32   1
  -6   4   3  260.88   13.57   1
  -4  -4   3  443.23   20.41   1
  -4  -4   3  445.97   19.08   1
   4  -4  -3  468.55   21.53   1
   4  -4  -3  413.74   17.44   3
  -4   4   3  433.95   21.58   1
   4   4  -3  400.36   21.69   1
  -4   4   3  421.81   18.70   1
  -4   4   3  446.47   19.02   4
   4   4  -3  431.26   22.67   1
  -2   4   3   16.51    3.60   1
   2   4  -3   21.90    2.96   1
  -2  -4   3   23.52    3.19   1
  -2   4   3   16.15    2.33   1
  -2  -4   3   21.37    3.28   1
   2  -4  -3   16.21    2.65   1
   2  -4  -3   22.64    2.73   3
   0   4  -3 1867.74   83.23   1
   0  -4  -3 1818.33   78.39   3
   0  -4   3 1808.53   82.94   1
   0   4  -3 1773.91   94.36   2
   0  -4   3 1939.70   92.02   1
   0   4  -3 1882.53   92.05   1
   0  -4  -3 1934.32   85.35   1
   0   4   3 1793.75   93.46   1
   0   4   3 1768.67   85.32   1
   2  -4   3 2970.96  124.71   3
   2  -4   3 2657.86  148.02   1
  -2   4  -3 2494.15  133.69   1
   2  -4   3 3065.44  151.47   1
  -2  -4  -3 3026.80  144.26   1
   2   4   3 3096.52  160.82   1
  -2   4  -3 3097.26  145.02   1
  -2   4  -3 2918.91  132.34   2
   2   4   3 3041.89  139.78   1
   4  -4   3 1092.41   55.43   1
   4  -4   3 1158.72   48.54   3
   4   4   3 1274.98   54.61   4
   4  -4   3 1028.97   53.87   1
  -4   4  -3 1036.90   50.00   1
  -4   4  -3 1203.96   53.00   1
   4   4   3 1217.66   53.67   1
  -4  -4  -3 1115.37   51.66   1
   4   4   3  995.17   51.30   1
   6   4   3  471.40   21.92   4
   6   4   3  462.65   21.18   1
   6  -4   3  437.35   23.27   1
  -6  -4  -3  475.53   22.79   1
  -6   4  -3  504.98   23.29   1
  -6   4  -3  472.96   21.06   1
   6  -4   3  480.12   23.67   1
   6  -4   3  454.67   21.40   3
   6   4   3  475.63   23.09   1
  -8   4  -3 3328.74  150.48   1
   8  -4   3 3155.69  145.43   3
  -8  -4  -3 3285.98  145.37   1
   8   4   3 3158.45  164.00   1
   8  -4   3 3271.26  144.41   1
   8  -4   3 3264.53  161.64   1
   8   4   3 3308.84  160.90   4
  -8   4  -3 3187.85  149.53   1
   8   4   3 3330.63  157.55   1
 -10  -4  -3 1966.63   88.48   1
  10  -4   3 1796.76   76.85   3
 -10   4  -3 1841.64   82.22   1
  10   4   3 1836.17   90.53   2
  10   4   3 1853.32   89.10   4
  10  -4   3 1821.23   81.72   1
  10   4   3 1935.15   93.71   1
 -10   4  -3 1772.47   83.85   1
  10  -4   3 1798.87   92.41   1
  12  -4   3 1123.71   47.99   3
 -12   4  -3 1133.18   56.25   1
  12   4   3 1003.71   49.12   1
  12  -4   3 1101.30   47.83   1
  12   4   3 1168.46   57.06   4
  12  -4   3 1043.40   55.40   1
 -12   4  -3 1120.39   53.79   1
  12   4   3 1114.01   49.54   1
  12   4   3 1115.90   50.37   2
 -12  -4  -3 1104.05   44.95   1
  14   4   3   73.99    6.35   1
 -14   4  -3   81.48    4.76   1
 -14   4  -3   85.20    4.85   1
 -14  -4  -3   73.80    6.40   1
 -14   4  -3   70.34    3.97   3
 -14   4  -3   76.05    4.95   4
  14   4   3   76.92    5.71   1
  14   4   3   73.11    5.37   4
  14  -4   3   78.27    4.48   1
 -16   4  -3   50.12    3.11   1
 -16   4  -3   56.37    3.11   1
 -16  -4  -3   48.99    3.82   1
 -16   4  -3   60.63    5.57   4
 -16   4  -3   53.13    2.83   3
  16   4   3   60.91    6.08   4
  16   4   3   56.88    5.82   2
  16   4   3   50.32    4.95   1
 -18   4  -3  156.96    6.90   1
 -18   4  -3  156.92    7.33   1
 -18  -4  -3  137.33   10.19   1
  18   4   3  166.82    9.76   1
  18   4   3  145.03    8.82   4
 -18   4  -3  142.09    8.61   4
 -18   4  -3  154.85    8.34   3
  18   4   3  161.44    9.87   1
  20   4   3  777.39   39.26   4
 -20   4  -3  755.43   40.74   3
  20   4   3  758.48   38.23   1
 -20   4  -3  785.48   33.35   4
  20   4   3  724.19   39.99   1
  22   4   3 1329.83   73.19   1
  22   4   3 1322.96   70.35   1
  22   4   3 1417.41   57.58   4
 -22   4  -3 1324.48   72.51   2
 -22   4  -3 1333.28   77.05   3
  24   4   3  143.60   11.15   1
 -24   4  -3  139.06   11.14   2
  24   4   3  175.99   12.33   4
  24   4   3  171.01   10.46   1
 -24   4  -3  148.33    9.71   3
  26   4   3  250.05   16.52   1
 -26   4  -3  263.14   15.15   2
  26   4   3  222.38   17.43   1
  26   4   3  262.25   18.00   4
 -26   4  -3  245.15   19.02   3
  28   4   3 1183.92   76.32   1
  28   4   3 1205.28   54.86   4
 -28   4  -3 1127.15   93.69   3
 -28   4  -3 1200.70   74.54   2
 -30   4  -3  742.57   40.98   2
  30   4   3  794.31   56.72   1
  30   4   3  817.62   53.44   4
  32   4   3  185.18   17.37   4
 -32   4  -3  208.35   14.05   2
  32   4   3  202.45   12.14   1
  34   4   3   10.28    4.81   4
 -34   4  -3   19.52    7.52   2
  36   4   3   -2.34    8.12   4
 -36   4  -3   15.64    8.64   2
  35   5  -3   48.52    6.69   4
  35   5  -3   42.01    5.63   1
  33   5  -3  254.78   20.71   4
  33   5  -3  243.11   20.53   1
  31   5  -3  322.09   24.29   1
 -31  -5   3  314.98   25.10   2
  31   5  -3  340.48   21.17   4
  29   5  -3    9.87    5.10   1
  29   5  -3    7.07    5.73   4
 -29  -5   3    9.64    5.34   1
  27   5  -3  497.38   24.80   1
 -27  -5   3  559.31   31.48   2
 -27  -5   3  476.47   34.10   1
  27   5  -3  596.16   32.90   4
  27  -5  -3  530.27   30.21   1
  25   5  -3 1380.52   63.02   1
 -25   5   3 1364.35  118.79   1
  25  -5  -3 1301.60   91.31   1
  25   5  -3 1356.02   74.42   4
 -25  -5   3 1409.97   62.58   2
 -25  -5   3 1256.89   68.25   1
  25   5  -3 1247.90   75.53   1
 -25   5   3 1307.53   81.18   1
 -23   5   3  555.81   42.15   1
  23   5  -3  512.43   38.80   1
 -23  -5   3  471.40   27.32   1
  23   5  -3  512.66   23.03   1
  23   5  -3  515.76   26.03   4
 -23   5   3  526.32   30.89   1
 -23  -5   3  549.50   26.27   2
 -21   5   3  135.74    7.83   1
 -21   5   3  158.33    9.33   4
  21   5  -3  130.01    9.58   1
  21   5  -3  130.94   11.27   1
 -21   5   3  121.91    7.73   1
 -21  -5   3  126.29    6.95   2
  21  -5  -3  140.64    8.03   1
 -19   5   3  362.93   25.72   4
 -19   5   3  366.58   17.27   1
 -19   5   3  367.49   27.41   1
  19   5  -3  401.74   24.68   1
  19   5  -3  387.79   24.73   1
 -19  -5   3  396.76   17.57   1
  19   5  -3  382.41   20.20   4
  19  -5  -3  367.13   22.35   1
 -17  -5   3  488.43   24.87   1
 -17   5   3  500.70   23.17   1
 -17   5   3  459.69   28.28   4
  17   5  -3  509.61   25.73   1
 -17   5   3  489.18   27.51   1
  17   5  -3  489.22   25.44   1
  17  -5  -3  514.91   30.81   1
  15   5  -3   18.59    3.49   1
 -15   5   3   25.21    2.84   1
  15   5  -3   16.88    5.43   1
 -15   5   3   20.35    2.79   1
  15  -5  -3   22.38    3.14   1
 -15   5   3   21.56    3.07   4
 -13   5   3  367.87   17.60   1
  13   5  -3  351.10   18.72   1
 -13   5   3  340.13   19.38   1
 -13  -5   3  365.16   15.97   1
  13  -5  -3  360.50   17.23   1
 -13  -5   3  349.66   20.82   1
 -13   5   3  355.67   18.10   4
  13   5  -3  343.78   17.79   1
 -11  -5   3  535.06   26.56   1
 -11   5   3  518.82   25.66   1
 -11   5   3  502.22   27.20   1
  11  -5  -3  525.89   22.35   1
 -11  -5   3  508.59   23.46   1
  11   5  -3  469.29   27.35   1
 -11   5   3  483.76   23.78   4
  -9  -5   3   20.15    3.42   1
   9   5  -3   17.69    4.93   1
   9  -5  -3   15.14    2.52   1
   9  -5  -3   17.60    1.88   3
  -9  -5   3   24.88    4.17   1
  -9   5   3   14.97    2.63   1
  -9   5   3   20.56    2.63   1
   9   5  -3   19.75    4.10   1
  -9   5   3   20.47    1.91   4
   7  -5  -3 1620.40   69.72   1
   7  -5  -3 1465.31   72.47   3
   7   5  -3 1530.05   82.85   1
  -7   5   3 1524.60   68.58   1
   7   5  -3 1509.10   66.62   1
  -7   5   3 1580.91   80.60   4
  -7   5   3 1555.28   77.98   1
  -7  -5   3 1568.21   71.61   1
  -7  -5   3 1517.31   69.43   1
  -5  -5   3 1834.14  105.78   1
   5  -5  -3 2306.33   95.44   3
   5  -5  -3 1972.76   99.83   1
  -5   5   3 1977.42   93.00   1
  -5   5   3 2308.94  113.43   4
   5   5  -3 1931.16  103.25   1
  -5  -5   3 2313.48   93.69   1
   5   5  -3 2297.42  112.25   1
  -5   5   3 2266.16  109.73   1
   3   5  -3 2870.79  147.96   1
  -3  -5   3 2753.18  136.98   1
   3  -5  -3 2824.98  129.27   3
  -3  -5   3 2990.70  142.82   1
  -3   5   3 2932.12  142.68   1
   3  -5  -3 3027.95  133.46   1
   3   5  -3 2768.25  139.83   1
  -3   5   3 2837.04  133.83   1
  -1   5   3  132.17    8.29   1
   1  -5  -3  142.25    6.90   1
  -1   5   3  131.28    9.93   1
   1   5  -3  138.61    7.87   1
   1  -5  -3  137.15    7.44   3
   1   5  -3  146.59    8.57   1
  -1  -5   3  135.33    9.13   1
  -1  -5   3  148.57    8.21   1
  -1   5   3  144.61    5.86   4
  -1   5  -3  393.00   19.91   1
   1  -5   3  350.07   17.04   1
   1   5   3  353.98   16.75   1
  -1  -5  -3  360.28   18.23   1
   1   5   3  332.56   18.93   1
  -1   5  -3  393.26   18.90   1
   1  -5   3  345.00   16.49   1
   1   5   3  346.97   15.42   4
   3  -5   3 1033.15   48.24   1
   3  -5   3 1095.85   52.97   1
   3   5   3 1054.55   50.41   1
  -3   5  -3 1103.90   52.54   1
   3   5   3 1018.92   50.85   4
  -3   5  -3 1027.16   59.01   1
   3  -5   3 1047.51   44.03   3
   5  -5   3  392.87   16.04   3
   5  -5   3  375.50   16.99   1
   5  -5   3  356.03   16.87   1
  -5   5  -3  368.84   16.03   1
   5   5   3  375.06   18.62   4
   5   5   3  325.83   17.85   1
  -5  -5  -3  358.93   17.32   1
   5   5   3  383.11   18.60   1
   7   5   3  447.39   22.39   1
  -7  -5  -3  440.56   21.68   1
  -7   5  -3  464.38   20.25   1
   7  -5   3  483.15   22.11   1
   7  -5   3  475.74   21.20   1
   7   5   3  456.85   23.63   4
   7   5   3  433.04   22.79   1
   7  -5   3  458.81   19.37   3
  -7   5  -3  474.28   24.32   1
  -9   5  -3  321.99   15.76   1
   9   5   3  334.70   17.71   1
  -9  -5  -3  326.48   18.31   1
  -9   5  -3  336.45   16.65   1
   9  -5   3  326.30   16.89   1
   9  -5   3  291.13   14.53   1
   9  -5   3  332.69   15.18   3
   9   5   3  324.02   20.09   1
   9   5   3  314.75   15.39   4
 -11   5  -3  111.25    5.98   1
  11  -5   3  101.71    7.36   1
  11   5   3  121.07    7.50   4
  11   5   3  103.05    6.45   1
  11  -5   3  107.68    5.85   1
 -11  -5  -3  108.38    6.35   1
 -11   5  -3   95.96    5.42   1
  11  -5   3   89.15    4.92   3
  11   5   3   96.39    6.73   2
  11   5   3  108.89    6.88   1
  13   5   3 1677.81   76.68   2
 -13   5  -3 1771.67   85.35   1
  13  -5   3 1819.59   84.65   1
  13   5   3 1772.13   89.95   1
 -13  -5  -3 1567.95   84.67   1
 -13   5  -3 1697.30   87.50   1
  13  -5   3 1700.75   75.54   3
  13   5   3 1802.41   77.61   4
  13  -5   3 1728.85   82.05   1
 -15   5  -3 1902.17   95.47   1
  15   5   3 2031.05   98.74   1
  15  -5   3 2001.86   98.48   1
 -15   5  -3 2009.88   96.25   4
  15   5   3 1908.97   94.63   2
  15   5   3 2024.65  117.69   1
 -15   5  -3 1914.96   91.13   1
  15   5   3 2017.43  102.44   4
  17   5   3  419.86   21.53   2
 -17   5  -3  437.92   20.32   1
  17   5   3  377.12   22.32   1
 -17   5  -3  453.42   23.44   1
  17   5   3  433.71   21.70   4
 -17   5  -3  426.94   29.60   4
  17   5   3  436.18   24.56   1
 -19   5  -3   16.58    1.92   1
  19   5   3   14.21    4.03   1
 -19   5  -3   17.40    1.92   1
  19   5   3   12.54    3.12   1
 -21   5  -3  621.48   27.06   1
  21   5   3  640.46   33.84   1
  21   5   3  618.41   38.76   1
 -21   5  -3  633.89   27.86   1
 -21   5  -3  636.96   34.61   2
  21   5   3  647.85   30.81   4
 -23   5  -3  329.92   21.34   2
  23   5   3  352.63   21.22   1
  23   5   3  330.18   19.33   4
  23   5   3  406.49   24.25   1
 -25   5  -3  197.75   13.19   2
  25   5   3  196.22   14.80   1
  25   5   3  184.07   17.11   1
  25   5   3  178.92   11.21   4
  27   5   3   -0.80    6.72   4
 -27   5  -3    6.42    5.15   2
  27   5   3    2.74    4.49   1
 -29   5  -3  168.88   14.99   2
  29   5   3  162.35    9.71   1
  31   5   3  124.01   10.75   4
 -31   5  -3  105.21   11.74   2
  31   5   3  118.24    8.03   1
  33   5   3   63.53    6.26   1
  33   5   3   70.63    6.91   4
 -33   5  -3   47.80    7.34   2
  35   5   3  451.67   44.70   4
 -35   5  -3  486.98   43.37   2
  35   5   3  461.60   27.69   1
  34   6  -3   -2.59    4.94   1
  34   6  -3   13.65    5.38   4
  32   6  -3    6.45    4.99   4
  32   6  -3   13.33    5.58   1
  30   6  -3    6.69    5.10   4
  30   6  -3    5.56    4.49   1
  28   6  -3   64.93    7.25   1
  28   6  -3   79.25   10.46   4
 -28  -6   3   79.50   10.87   1
 -26  -6   3  294.90   22.20   1
  26   6  -3  301.10   18.28   1
  26   6  -3  294.13   16.66   4
  24   6  -3  264.00   28.72   1
  24   6  -3  246.12   17.30   4
  24   6  -3  299.24   18.40   1
 -24  -6   3  267.68   19.65   1
 -24   6   3  264.38   29.14   1
 -24   6   3  263.25   18.49   1
 -22  -6   3   98.71   10.29   1
  22   6  -3   80.77    7.61   1
  22   6  -3   99.65    8.34   1
 -22   6   3   92.75    8.20   4
  22  -6  -3   96.96    7.24   1
 -22   6   3   93.06    5.73   1
  22   6  -3  109.47    7.96   4
  20   6  -3   53.56    5.68   1
 -20  -6   3   43.71    5.84   1
 -20   6   3   47.79    4.32   1
  20  -6  -3   51.89    4.55   1
  20   6  -3   43.95    6.57   1
  20   6  -3   46.44    5.57   4
 -20   6   3   41.81    4.50   1
  18   6  -3    0.15    3.16   4
 -18  -6   3    4.97    4.11   1
  18   6  -3    2.40    4.24   1
  18  -6  -3    5.98    2.28   1
 -18   6   3    2.35    1.62   1
 -18   6   3    2.82    2.32   1
  18   6  -3    5.69    4.61   1
  16  -6  -3   67.59    4.71   1
  16   6  -3   65.86    7.22   1
 -16   6   3   64.49    4.40   1
 -16   6   3   63.56    5.63   1
 -16   6   3   68.79    5.31   4
 -16  -6   3   68.28    6.66   1
 -14   6   3   30.11    2.91   4
 -14   6   3   29.67    3.48   1
 -14  -6   3   34.32    4.51   1
  14   6  -3   25.48    6.06   1
 -14   6   3   32.65    3.23   1
 -12   6   3   17.20    3.45   1
  12   6  -3   22.50    5.36   1
 -12  -6   3   20.06    5.05   1
  12   6  -3   17.61    4.51   1
 -12   6   3   14.44    3.86   1
  12  -6  -3   13.58    4.01   1
  10   6  -3   31.55    4.83   1
 -10  -6   3   32.17    4.20   1
  10  -6  -3   33.13    4.20   1
  10   6  -3   26.57    4.24   1
 -10   6   3   31.82    3.22   1
 -10  -6   3   25.02    4.72   1
  10  -6  -3   24.02    1.91   3
 -10   6   3   29.94    4.58   1
  -8   6   3    4.61    1.80   4
  -8   6   3    5.69    2.06   1
   8  -6  -3    6.45    1.61   3
   8   6  -3   12.87    5.26   1
  -8  -6   3    5.30    5.37   1
   8  -6  -3    3.05    2.60   1
   8   6  -3    6.05    3.22   1
  -6   6   3  190.66   12.17   1
   6  -6  -3  198.37    8.75   3
   6  -6  -3  183.59   11.53   1
  -6   6   3  177.45   10.97   1
   6   6  -3  181.76   14.84   1
  -6   6   3  160.76    8.07   4
   6   6  -3  176.57   10.99   1
  -6  -6   3  158.18   11.56   1
  -4   6   3  443.22   28.31   1
  -4  -6   3  441.53   22.81   1
   4  -6  -3  517.42   19.35   3
  -4  -6   3  510.45   23.05   1
  -4   6   3  411.09   19.43   4
   4   6  -3  459.20   29.99   1
   4   6  -3  452.49   24.20   1
   4  -6  -3  444.80   22.49   1
  -4   6   3  484.99   21.73   1
   2  -6  -3  364.31   19.04   1
  -2   6   3  343.34   18.00   1
   2  -6  -3  395.36   17.33   3
  -2  -6   3  352.13   21.36   1
   2   6  -3  364.57   20.57   1
   2   6  -3  373.07   17.28   1
  -2  -6   3  369.45   16.06   1
  -2   6   3  368.43   20.52   1
   0   6   3    9.69    3.01   1
   0  -6   3    2.49    3.89   1
   0   6  -3    2.60    4.52   1
   0  -6  -3    1.30    3.28   1
   0   6   3    9.65    2.88   1
   0   6   3    6.45    1.02   4
   0  -6   3   10.45    5.49   1
  -2   6  -3   98.89    6.84   1
  -2  -6  -3  103.97    7.04   1
   2   6   3   99.15    6.60   1
   2   6   3   94.48    7.20   1
   2   6   3   85.41    4.57   4
   2  -6   3   97.10    5.59   1
   2  -6   3   96.98    7.46   1
   4   6   3   15.32    1.76   4
   4   6   3   11.57    4.37   1
   4   6   3   19.65    3.40   1
  -4  -6  -3   22.31    3.18   1
  -4   6  -3   17.90    3.50   1
   4  -6   3   17.31    4.25   1
   4  -6   3   17.32    3.65   1
   4  -6   3   15.53    2.87   3
  -4   6  -3   19.60    3.25   1
  -6   6  -3   12.29    3.74   1
   6  -6   3   14.06    3.84   1
   6  -6   3   20.01    3.54   1
   6   6   3   17.48    4.43   1
  -6   6  -3   15.94    2.47   1
   6  -6   3   17.96    2.35   3
   6   6   3   11.79    2.02   4
   8  -6   3   10.09    3.44   1
  -8  -6  -3   17.73    3.94   1
   8  -6   3   12.92    1.57   3
   8  -6   3   15.60    3.63   1
   8   6   3    8.87    5.93   1
  -8   6  -3    8.66    2.83   1
  -8   6  -3   14.28    2.28   1
  10  -6   3   23.15    3.36   1
  10   6   3   25.02    4.11   1
 -10  -6  -3   20.54    3.36   1
  10  -6   3   28.12    4.22   1
 -10   6  -3   25.26    4.05   1
 -10   6  -3   23.86    3.24   1
 -12   6  -3  674.14   31.90   1
  12   6   3  651.67   31.88   2
 -12   6  -3  612.42   39.15   1
  12  -6   3  685.53   29.70   1
  12   6   3  668.76   41.79   1
  12  -6   3  639.34   36.14   1
  12   6   3  635.53   28.39   4
  12  -6   3  661.56   30.65   3
  12   6   3  636.02   32.51   1
  14   6   3  240.72   16.83   1
 -14   6  -3  220.52   17.58   4
 -14   6  -3  254.94   17.27   1
  14  -6   3  266.99   13.85   1
  14   6   3  217.15   14.60   4
  14   6   3  261.24   16.03   1
  14   6   3  284.06   13.17   2
 -14   6  -3  251.29   16.19   1
 -16   6  -3  123.20    7.17   1
  16   6   3  117.24    8.60   1
  16   6   3  137.00    6.87   2
 -16   6  -3  122.90    8.81   4
 -16   6  -3  126.24    7.12   1
  16  -6   3  132.11    9.47   1
  16   6   3  107.96    6.75   4
  16   6   3   98.29    9.35   1
 -18   6  -3   20.04    3.20   4
 -18   6  -3   22.63    2.14   1
  18   6   3   29.76    4.08   4
 -18   6  -3   27.37    2.70   1
  20   6   3    7.03    3.27   1
  20   6   3    3.82    4.11   1
  22   6   3    6.15    6.59   1
  22   6   3    7.90    2.98   1
 -22   6  -3    3.18    1.16   1
 -22   6  -3    4.75    1.30   1
  24   6   3   33.49    5.44   4
  24   6   3   31.07    4.23   1
  24   6   3   25.07    5.16   1
  26   6   3   -0.84    3.63   4
 -28   6  -3    4.49    5.05   2
  28   6   3    7.88    4.05   4
  28   6   3    2.11    3.54   1
 -30   6  -3   14.47    6.09   2
  30   6   3   12.78    5.92   4
  30   6   3   11.70    5.22   1
  32   6   3    0.86    3.33   1
 -32   6  -3   -3.50    7.82   2
  32   6   3    3.85    4.43   4
 -34   6  -3   19.21    9.16   2
  34   6   3   15.51    5.46   4
  31   7  -3   61.54    7.12   4
  29   7  -3   42.83    6.58   4
 -29  -7   3   50.71    6.49   1
  29   7  -3   45.84    5.69   1
  27   7  -3  343.96   27.73   4
  27   7  -3  340.26   21.68   1
 -27  -7   3  314.78   28.76   1
 -25  -7   3 1070.31   67.30   1
  25   7  -3 1088.43   71.35   4
  25   7  -3 1144.89   75.55   1
  23   7  -3  533.60   27.99   1
 -23  -7   3  492.83   33.46   1
  23   7  -3  634.90   36.42   4
 -21   7   3  117.18    7.94   1
  21   7  -3  122.06    7.97   1
 -21   7   3   98.01    8.99   4
  21   7  -3  110.42    7.56   4
 -21  -7   3  118.01    8.77   1
  19   7  -3   26.64    5.76   1
 -19   7   3   27.58    3.13   4
 -19  -7   3   21.39    4.72   1
  19  -7  -3   23.07    4.18   1
  19   7  -3   26.58    4.55   4
 -19   7   3   26.80    2.96   1
 -17   7   3   83.72    5.87   4
 -17  -7   3   93.85    9.36   1
 -17   7   3   72.36    5.96   1
  17  -7  -3   85.50    6.53   1
  17   7  -3   77.41    7.55   1
  15  -7  -3  119.30    7.84   1
  15   7  -3  127.75    8.27   1
 -15   7   3  118.77    7.58   4
 -15  -7   3  119.88    9.14   1
 -15   7   3  138.18    7.75   1
  13  -7  -3   54.34    4.91   1
  13   7  -3   52.11    8.53   1
 -13   7   3   65.92    6.12   1
 -13   7   3   56.37    4.77   4
  11   7  -3   88.20    6.63   1
 -11  -7   3   91.08    8.27   1
  11  -7  -3   75.97    6.34   1
  11  -7  -3   73.57    3.98   3
 -11   7   3   96.74    5.29   4
 -11   7   3   87.30    6.39   1
   9  -7  -3  236.03   14.48   1
  -9   7   3  249.49   11.31   4
   9   7  -3  277.57   18.34   1
   9  -7  -3  276.80   12.17   3
  -9   7   3  259.95   12.88   1
  -9  -7   3  270.13   15.05   1
  -7   7   3 2348.08  109.95   4
  -7  -7   3 2348.48  105.25   1
   7  -7  -3 2396.46  123.06   1
   7   7  -3 2352.99  127.48   1
   7  -7  -3 2337.44  120.42   3
  -7   7   3 2369.12  116.21   1
  -5  -7   3 3468.85  197.78   1
  -5   7   3 3289.84  165.30   4
   5  -7  -3 3458.28  190.20   1
  -5   7   3 3273.74  161.84   1
   5   7  -3 3328.32  169.19   1
  -5  -7   3 3249.72  140.17   1
   5  -7  -3 3248.31  142.74   3
  -3  -7   3 1393.56   64.08   1
  -3   7   3 1413.98   68.34   4
   3   7  -3 1428.63   69.86   1
  -3  -7   3 1421.62   71.54   1
   3  -7  -3 1344.60   55.66   3
   3  -7  -3 1461.98   79.01   1
  -3   7   3 1187.49   68.56   1
  -1  -7   3   41.10    6.98   1
  -1  -7   3   41.53    5.23   1
  -1   7   3   44.84    7.53   1
   1   7  -3   53.49    6.35   1
   1   7  -3   48.77    2.26   2
   1  -7  -3   36.93    4.97   1
   1  -7   3  294.98   19.77   1
   1   7   3  389.52   17.94   1
  -1   7  -3  371.58   18.20   1
  -1  -7  -3  343.93   20.25   1
   1   7   3  354.55   17.11   4
   1  -7   3  338.91   17.50   1
   3  -7   3  524.26   22.47   1
   3   7   3  523.10   24.60   1
  -3  -7  -3  496.54   29.21   1
   3   7   3  532.97   26.44   4
   3  -7   3  490.45   26.09   1
  -3   7  -3  542.00   25.50   1
   5   7   3   50.23    7.55   1
   5  -7   3   50.29    4.14   3
   5  -7   3   50.93    4.31   1
   5   7   3   46.08    3.13   4
  -5   7  -3   50.16    4.52   1
  -5  -7  -3   41.21    5.83   1
   5  -7   3   43.78    4.72   1
   7  -7   3  295.84   12.34   3
   7  -7   3  289.09   16.30   1
   7   7   3  305.87   15.85   1
   7   7   3  316.39   18.14   4
   7  -7   3  321.58   17.70   1
  -7   7  -3  306.64   15.74   1
   9   7   3   57.06    3.88   4
   9  -7   3   60.46    4.99   1
  -9   7  -3   63.95    6.19   1
   9  -7   3   65.99    4.32   3
   9   7   3   49.12    5.51   1
   9  -7   3   62.84    5.59   1
  11  -7   3  140.80    8.53   1
  11  -7   3  144.34    8.90   1
  11   7   3  152.79   11.52   1
  11   7   3  142.39    8.34   4
  11   7   3  126.62    8.49   2
 -11   7  -3  136.61    8.13   1
  11  -7   3  145.77    7.73   3
  13   7   3  882.05   43.49   4
  13  -7   3  811.88   39.67   3
 -13   7  -3  850.92   49.05   1
  13  -7   3  879.56   54.94   1
  13   7   3  819.68   50.28   2
  13  -7   3  841.12   37.83   1
  13   7   3  831.44   40.11   1
  15  -7   3  890.17   55.85   1
 -15   7  -3  877.74   41.58   1
  15   7   3  801.69   49.05   2
 -15   7  -3  867.47   67.49   4
  15   7   3  867.98   37.21   4
  15   7   3  831.91   43.72   1
  17   7   3  883.43   40.32   4
  17  -7   3  822.91   60.17   1
  17   7   3  800.43   46.66   1
 -17   7  -3  825.54   44.54   1
  17   7   3  761.66   41.19   2
  19   7   3  189.07   12.80   1
 -19   7  -3  161.65   13.12   1
  19   7   3  174.81   11.52   4
  19  -7   3  175.73   10.40   1
  21   7   3  172.04   11.64   1
 -21   7  -3  145.04    9.31   1
 -21   7  -3  152.66   10.17   1
  21   7   3  150.39   12.42   4
  23   7   3   95.01    7.15   1
  23   7   3  103.96    9.38   4
 -23   7  -3   83.99    8.49   2
  25   7   3   33.06    6.22   4
  25   7   3   24.26    6.15   1
 -25   7  -3   29.12    7.80   2
  27   7   3    3.82    5.67   1
 -27   7  -3    4.34    4.92   2
 -29   7  -3    3.02    7.09   2
  29   7   3   14.53    4.31   1
  29   7   3   12.94    4.24   4
 -31   7  -3   46.46    8.53   2
  31   7   3   31.03    5.46   4
  31   7   3   33.53    5.41   1
  28   8  -3   39.42    7.76   1
  28   8  -3   28.25    5.69   4
 -26  -8   3  212.23   24.00   1
  26   8  -3  216.06   17.56   1
  26   8  -3  208.81   12.57   4
  24   8  -3   94.52    9.35   4
 -24  -8   3  109.09    9.42   1
  24   8  -3  123.66    8.95   1
  22   8  -3   60.72    7.48   4
  22   8  -3   65.86    8.73   1
 -22  -8   3   44.29    8.39   1
  20   8  -3  299.69   22.39   1
  20   8  -3  365.06   23.04   4
 -20  -8   3  375.00   25.20   1
 -20   8   3  384.61   33.39   1
 -18   8   3  359.94   25.09   4
  18   8  -3  370.75   22.15   1
  18   8  -3  405.75   22.66   4
 -18  -8   3  401.75   19.98   1
 -18   8   3  368.51   30.67   1
 -16  -8   3  260.37   14.44   1
  16   8  -3  261.84   15.30   1
 -16   8   3  262.00   17.00   1
 -16   8   3  254.01   20.50   4
  16  -8  -3  246.98   15.04   1
  14   8  -3   14.33    5.52   1
 -14   8   3   12.16    4.25   1
 -14   8   3   12.85    2.25   4
 -14  -8   3    7.03    6.23   1
  12   8  -3  610.18   34.99   1
 -12   8   3  632.15   47.25   4
 -12   8   3  712.89   37.33   1
 -12  -8   3  652.29   33.22   1
  12  -8  -3  664.48   35.57   1
 -10  -8   3  744.86   35.79   1
 -10   8   3  711.64   47.85   4
  10  -8  -3  712.48   45.31   3
  10   8  -3  690.77   35.47   1
  10  -8  -3  715.50   48.40   1
 -10   8   3  752.54   36.87   1
   8  -8  -3    7.30    2.64   3
  -8   8   3   12.29    6.34   1
  -8   8   3   10.85    1.14   4
  -8  -8   3    3.60    6.78   1
  -6   8   3  500.30   29.81   1
   6   8  -3  481.43   27.45   1
  -6  -8   3  468.84   23.67   1
   6  -8  -3  477.52   33.81   1
  -6   8   3  476.87   23.84   4
   6  -8  -3  520.48   22.55   3
  -4   8   3  350.11   18.18   4
   4  -8  -3  372.47   17.53   3
   4  -8  -3  335.51   27.83   1
  -4  -8   3  382.15   18.12   1
   4   8  -3  385.19   22.38   1
  -4   8   3  384.14   19.40   1
   2  -8  -3   21.52    5.29   1
  -2   8   3   27.80    1.63   4
   2  -8  -3   30.81    3.58   3
  -2  -8   3   35.08    4.73   1
  -2  -8   3   24.26    4.75   1
  -2   8   3   33.24    5.30   1
   0  -8   3 1122.14   79.71   1
   0   8   3 1105.37   57.74   1
   0  -8   3 1187.71   57.08   1
   0   8  -3 1143.77   62.06   2
   0  -8  -3 1149.17   91.15   1
   0   8   3 1173.32   65.41   4
   0   8  -3 1219.37   58.85   1
  -2   8  -3 1226.09   67.21   1
   2   8   3 1407.00   66.41   4
   2   8   3 1480.23   67.87   1
   2  -8   3 1331.16   62.16   1
   2  -8   3 1389.59   93.44   1
  -4   8  -3  222.56   12.94   1
   4  -8   3  234.83   14.49   1
   4  -8   3  229.99   10.61   3
   4   8   3  215.67   12.83   1
   4  -8   3  222.91   10.67   1
   4   8   3  218.29   13.61   4
   6   8   3  249.39   13.91   4
   6   8   3  263.68   13.73   1
   6  -8   3  224.34   14.11   3
  -6   8  -3  239.44   13.44   1
   6  -8   3  260.67   13.98   1
   6  -8   3  237.89   16.59   1
   8  -8   3  418.65   27.88   1
   8   8   3  459.56   27.70   4
   8  -8   3  471.99   22.10   1
  -8   8  -3  464.46   23.20   1
   8   8   3  415.65   21.20   1
   8  -8   3  459.93   20.34   3
 -10   8  -3 1741.57  102.86   1
  10  -8   3 1770.75   98.17   1
  10  -8   3 1634.68   81.52   3
  10   8   3 1693.98   88.07   1
  10  -8   3 1729.11   82.37   1
  10   8   3 1783.79  100.33   4
  12  -8   3  107.97    6.10   3
  12   8   3   89.02    6.52   2
  12   8   3   98.86    8.99   1
  12  -8   3  115.83    8.52   1
  12  -8   3  107.48    7.85   1
 -12   8  -3  108.55    7.58   1
  12   8   3  113.86    6.41   4
  14   8   3  146.25    8.80   4
 -14   8  -3  169.43   10.97   1
 -14   8  -3  127.30   12.90   4
  14   8   3  142.39    9.87   1
  14  -8   3  136.53   10.78   1
  14   8   3  162.17   12.01   2
 -16   8  -3  217.87   15.15   1
  16   8   3  197.47   17.98   2
  16   8   3  198.32   14.19   1
  16   8   3  196.81   14.43   4
  18   8   3    0.81    2.54   4
 -18   8  -3    2.20    2.81   1
  18   8   3    1.68    5.91   1
  20   8   3  256.53   17.15   1
  20   8   3  220.81   16.00   4
  22   8   3  493.56   28.87   1
 -22   8  -3  488.83   35.58   2
  22   8   3  551.27   26.14   4
  24   8   3   44.80    5.74   4
 -24   8  -3   39.27   10.17   2
  24   8   3   39.84    7.56   1
 -26   8  -3   88.76   10.79   2
  26   8   3   87.94    7.31   4
  26   8   3   79.16    9.43   1
  28   8   3  460.44   41.94   4
 -28   8  -3  524.20   37.84   2
  28   8   3  458.11   41.64   1
 -25  -9   3   17.35    5.41   1
  25   9  -3   18.20    4.74   4
  23   9  -3   10.22    4.20   4
 -23  -9   3   18.44    5.36   1
  23   9  -3   10.16    5.35   1
  21   9  -3   47.68    6.94   4
 -21  -9   3   62.38    7.72   1
  21   9  -3   59.27    8.19   1
 -19  -9   3  185.34   14.30   1
  19   9  -3  153.70   12.39   4
  19   9  -3  199.14   14.13   1
  17   9  -3   66.36    7.78   1
  17   9  -3   63.91    8.02   4
 -17  -9   3   57.49    8.80   1
  15   9  -3    0.46    4.67   1
 -15  -9   3    2.19    5.53   1
  13   9  -3   30.12    8.06   1
  11   9  -3  123.07   11.91   1
  11  -9  -3  138.12    8.21   3
 -11   9   3   99.90   11.65   4
 -11   9   3  113.94   10.73   1
  11  -9  -3  124.44   10.67   1
  -9   9   3  162.10   10.01   4
   9  -9  -3  155.93   15.49   1
  -9   9   3  166.81   11.35   1
   9   9  -3  201.33   13.44   1
  -9  -9   3  207.06   16.09   1
   9  -9  -3  213.06   13.24   3
   7  -9  -3  159.63    9.60   3
  -7   9   3  159.41    9.36   4
  -7   9   3  150.39    9.16   1
  -7  -9   3  148.64   13.14   1
   7   9  -3  135.48   12.39   1
   7  -9  -3  136.69   12.97   1
  -5   9   3    2.63    3.64   1
  -5  -9   3   13.89    6.93   1
   5   9  -3    0.01    4.15   1
  -3  -9   3   76.61    6.84   1
  -3   9   3   85.60    6.99   1
   3  -9  -3   72.55    6.07   3
   3   9  -3   86.05    7.81   1
  -1   9   3  126.76    7.12   4
  -1   9   3  135.18    8.79   1
   1   9  -3  154.66   13.45   1
  -1  -9   3  148.11   11.32   1
  -1   9   3  128.25    7.69   4
   1  -9  -3  145.29   10.33   3
   1   9   3  236.23   15.36   4
   1   9   3  262.69   17.16   1
  -1   9  -3  248.50   16.82   1
   1  -9   3  295.90   14.90   1
  -1   9  -3  272.89   17.67   2
   3  -9   3  239.86   16.51   1
  -3   9  -3  263.55   14.84   1
   3  -9   3  216.67   17.90   1
   3   9   3  257.28   16.46   1
  -3   9  -3  265.09   14.66   2
   3  -9   3  252.99   17.34   3
   3   9   3  224.73   17.21   4
  -5   9  -3   10.18    6.28   1
   5  -9   3    6.06    6.31   1
   5   9   3    8.80    1.65   4
   5  -9   3    7.77    5.16   1
   5  -9   3    9.63    2.83   3
   7   9   3  230.24   12.94   4
   7   9   3  234.46   13.42   1
   7  -9   3  223.11   16.85   1
  -7   9  -3  204.42   13.29   1
   7  -9   3  237.42   16.26   3
   7  -9   3  239.68   15.87   1
  -9   9  -3  310.44   21.07   1
   9  -9   3  327.59   23.43   3
   9   9   3  286.54   20.21   4
   9  -9   3  304.66   17.73   1
   9   9   3  330.05   17.09   1
   9  -9   3  310.61   17.20   1
 -11   9  -3  222.19   18.38   1
  11   9   3  205.72   16.95   4
  11  -9   3  211.86   13.99   1
  11   9   3  221.76   13.46   2
  11  -9   3  196.19   16.18   1
  11   9   3  243.43   16.75   1
  13   9   3   55.99    8.09   1
  13   9   3   59.59    6.18   2
 -13   9  -3   54.03    5.71   1
  13   9   3   50.33    5.72   4
  15   9   3   19.45    6.47   1
  15   9   3   22.87    3.99   4
  17   9   3   13.52    4.93   1
  17   9   3    3.16    3.24   4
  19   9   3   39.74    3.89   4
  19   9   3   34.21    5.69   1
 -21   9  -3  123.24    8.84   2
  21   9   3   91.41    7.46   4
  21   9   3  103.87   11.63   1
  23   9   3   38.97    6.14   1
  23   9   3   46.39    6.76   4
  25   9   3    1.77    3.42   4
 -22 -10   3   99.49   11.01   1
  22  10  -3  117.26   10.94   4
  22  10  -3  130.08   12.29   1
  20  10  -3  471.72   42.04   1
  20  10  -3  460.34   27.93   4
 -20 -10   3  453.95   28.52   1
 -18 -10   3  465.40   31.96   1
  18  10  -3  426.71   36.18   4
  18  10  -3  459.00   33.37   1
  16  10  -3  150.12   11.08   4
 -16 -10   3  140.23   13.91   1
  16  10  -3  124.91   13.04   1
  14  10  -3  159.62   14.84   1
 -14 -10   3  161.55   11.49   1
 -14  10   3  142.65   16.39   1
  12  10  -3  171.41   16.69   1
 -12  10   3  213.82   17.21   1
 -12 -10   3  220.98   15.71   1
  10  10  -3  285.59   20.07   1
 -10  10   3  293.43   19.91   1
 -10 -10   3  322.12   23.51   1
  -8 -10   3  287.64   17.70   1
  -8  10   3  308.33   20.23   1
   8 -10  -3  300.24   20.47   3
   8  10  -3  304.48   16.65   1
  -6  10   3  131.82   11.32   1
   6 -10  -3  102.59    8.01   3
  -6 -10   3  117.78    9.76   1
   6  10  -3   98.15   10.45   1
   4  10  -3   19.42    7.53   1
  -4 -10   3   19.45    7.28   1
  -4  10   3    5.92    4.51   1
   4 -10  -3   13.06    2.77   3
  -2  10   3   15.53    5.44   1
  -2 -10   3   23.48    5.80   1
   2 -10  -3   23.77    4.36   3
   0 -10   3  358.75   22.51   1
   0 -10  -3  330.92   19.08   3
   0  10  -3  378.96   22.63   1
   0  10   3  377.56   21.34   1
   2 -10   3  459.13   30.87   1
  -2  10  -3  528.27   34.28   1
  -2 -10  -3  438.10   27.20   3
   2  10   3  503.57   29.66   1
   4  10   3  145.18   12.25   1
  -4  10  -3  162.22   11.99   1
   4 -10   3  120.03   12.98   1
  -4  10  -3  115.02    8.56   2
   4  10   3  146.34   15.88   4
   6  10   3   35.60    5.61   1
  -6  10  -3   31.13    3.87   2
   6 -10   3   29.60    7.16   1
  -6  10  -3   36.77    8.05   1
   6  10   3   30.66    2.45   4
  -8  10  -3  435.49   33.19   2
   8  10   3  491.53   36.26   4
  -8  10  -3  526.92   27.89   1
   8  10   3  510.20   31.94   1
   8 -10   3  442.81   27.03   1
 -10  10  -3  889.18   81.56   2
  10  10   3  963.59   56.83   1
 -10  10  -3  991.78   76.55   1
  10  10   3  949.25  105.96   4
  12  10   3  163.52   10.63   4
  12  10   3  156.00   12.43   1
 -12  10  -3  176.32   15.17   1
 -14  10  -3   21.13    3.37   2
  14  10   3   15.34    9.40   1
  16  10   3   25.91    6.51   1
  16  10   3   18.75    4.67   4
 -18  10  -3   43.00    6.60   2
  18  10   3   30.72    4.58   4
  18  10   3   39.49    6.11   1
 -20  10  -3   42.37    6.47   2
  20  10   3   51.69    7.60   1
  20  10   3   58.60    6.34   4
 -22  10  -3  169.86   18.40   2
  22  10   3  173.64   16.57   1
  17  11  -3  349.45   37.18   1
  17  11  -3  381.54   23.93   4
 -17 -11   3  410.91   30.37   1
  15  11  -3    6.53    4.52   4
 -15 -11   3   -7.23    6.89   1
  15  11  -3   -2.20    5.24   1
 -13 -11   3  240.05   19.46   1
  13  11  -3  270.15   18.86   1
  11  11  -3  390.85   24.10   1
 -11  11   3  419.03   26.36   1
 -11 -11   3  439.64   37.45   1
  -9  11   3   53.06    7.67   1
   9  11  -3   46.85    6.74   1
  -9 -11   3   56.52    8.13   1
  -7  11   3  162.32   12.41   1
  -7 -11   3  159.79   12.39   1
   7  11  -3  175.85   14.50   1
   5  11  -3  717.60   49.70   1
  -5 -11   3  771.50   46.97   1
  -5  11   3  677.90   49.90   1
  -3  11   3  152.66   14.06   1
   3 -11  -3  120.52   12.41   3
  -3 -11   3  155.01   13.82   1
   3  11  -3  126.81   11.77   1
  -1  11   3    0.88    5.32   1
   1  11  -3    0.11    4.80   1
   1 -11  -3    0.72    4.20   3
   1  11   3  269.48   18.16   1
   1 -11   3  285.37   18.45   1
  -1  11  -3  286.34   22.06   1
  -1 -11  -3  305.09   22.69   3
  -3 -11  -3  383.34   25.58   3
   3  11   3  394.27   25.50   1
   3 -11   3  403.73   22.44   1
  -3  11  -3  364.29   26.53   1
   5 -11   3   13.67    6.83   1
  -5 -11  -3    2.82    3.65   3
   7  11   3  134.28   11.56   1
  -7  11  -3  141.74   10.63   1
  -9  11  -3  303.38   23.33   1
   9  11   3  304.07   20.61   1
  11  11   3  137.84   12.81   1
  13  11   3  141.18   13.54   1
  15  11   3  442.59   31.70   1
  17  11   3  208.27   19.23   1
 -10 -12   3   20.90    6.64   1
  -8 -12   3  220.53   17.96   1
   8  12  -3  180.83   18.15   1
  -8  12   3  157.37   14.46   1
  -6 -12   3   71.39   13.90   1
   6  12  -3   97.82   15.00   1
   4  12  -3  213.20   19.53   1
  -4 -12   3  295.40   22.32   1
  -4  12   3  267.04   20.75   1
   2  12  -3  112.96   12.51   1
  -2 -12   3  121.62   11.61   1
  -2  12   3  111.74   10.29   1
   0  12  -3   42.41    7.87   1
   0  12   3   42.74    7.90   1
   0 -12   3   40.11    6.52   1
   2 -12   3   22.85    5.99   1
  -2  12  -3   29.26    5.84   1
  -2 -12  -3   32.29    5.57   3
  -4 -12  -3   26.13    6.18   3
   4  12   3   22.05    8.07   1
  -4  12  -3   17.91    5.27   1
  -6 -12  -3   -2.23    3.80   3
  -6  12  -3   -6.51    5.08   1
   6  12   3    3.18    5.28   1
   8  12   3   -9.29    6.13   1
  -8 -12  -3    5.67    4.34   3
  38   0  -4  206.55   17.93   4
 -38   0   4  176.81   20.08   2
  36   0  -4   -3.25    4.72   4
 -36   0   4    0.20    5.23   2
  34   0  -4  324.18   20.61   4
  34   0  -4  311.83   28.73   1
  32   0  -4  874.41   49.54   4
  32   0  -4  884.21   46.17   1
  30   0  -4  551.59   28.85   4
  30   0  -4  553.09   40.64   1
 -30   0   4  519.57   38.41   1
  28   0  -4  143.78    8.38   1
  28   0  -4  133.47   11.60   4
  28   0  -4  130.58    8.17   1
 -28   0   4  140.36    9.65   1
 -26   0   4 1139.19   59.33   1
  26   0  -4 1119.48   50.75   4
  26   0  -4 1145.10   59.82   1
  26   0  -4 1094.79   59.48   1
 -24   0   4 1375.26   68.73   1
  24   0  -4 1387.69   67.12   1
  24   0  -4 1476.98   70.95   4
  24   0  -4 1521.04   87.80   1
  22   0  -4 1230.69   53.95   1
 -22   0   4 1228.92   62.19   1
  22   0  -4 1279.18   59.21   4
  22   0  -4 1313.05   74.08   1
  20   0  -4   54.31    4.34   1
  20   0  -4   62.15    4.66   4
 -20   0   4   60.27    3.49   1
  20   0  -4   58.89    3.51   1
 -18   0   4 1307.50   60.91   1
  18   0  -4 1401.62   65.88   1
  18   0  -4 1333.14   63.32   4
  18   0  -4 1319.32   66.02   1
  16   0  -4   27.67    3.24   1
 -16   0   4   30.57    2.94   1
  16   0  -4   25.54    4.99   4
  16   0  -4   31.97    3.05   1
  14   0  -4  451.62   21.24   4
 -14   0   4  424.51   20.67   1
  14   0  -4  449.08   22.01   1
  12   0  -4 4336.83  211.62   1
 -12   0   4 4525.35  225.43   1
  12   0  -4 4366.78  212.54   4
 -10   0   4 4421.99  236.37   1
  10   0  -4 4546.44  205.69   1
  -8   0   4  111.72    6.26   1
  -8   0   4  107.46    5.33   3
   8   0  -4   96.13    5.60   1
  -6   0   4 5454.44  305.95   1
  -6   0   4 5371.43  252.69   3
   6   0  -4 5436.75  266.61   1
  -4   0   4 4907.85  230.89   3
   4   0  -4 4824.04  241.34   3
   4   0  -4 4292.97  231.66   1
  -4   0   4 4884.06  255.89   1
  -2   0   4 4497.84  283.48   1
  -2   0   4 5286.63  275.76   3
   2   0  -4 5611.47  270.11   1
   2   0  -4 5435.05  268.31   3
   0   0   4  677.14   35.61   3
   0   0   4  698.87   30.27   1
   0   0  -4  662.62   35.81   1
   0   0  -4  676.78   32.40   3
   2   0   4  923.80   51.35   1
  -2   0  -4  855.79   41.68   1
  -2   0  -4  863.63   38.26   3
   2   0   4  858.97   40.47   3
   4   0   4  240.66   12.08   1
   4   0   4  309.39   14.66   3
  -4   0  -4  256.22   12.33   1
  -4   0  -4  310.65   14.03   3
   6   0   4  894.55   39.60   3
   6   0   4  899.51   41.15   2
   6   0   4  845.48   41.83   1
  -6   0  -4  901.71   43.61   3
  -6   0  -4  900.80   41.45   1
  -8   0  -4  784.12   36.38   1
   8   0   4  786.40   36.08   1
   8   0   4  786.85   39.24   2
   8   0   4  776.03   40.49   3
  -8   0  -4  728.94   35.63   3
 -10   0  -4 1906.41   89.64   3
  10   0   4 1936.48   97.23   2
 -10   0  -4 1932.51   84.02   4
 -10   0  -4 1944.26   94.01   1
  10   0   4 1971.80   99.07   1
 -12   0  -4   79.70    6.92   2
  12   0   4   89.09    5.38   2
 -12   0  -4   81.92    4.20   1
  12   0   4   84.08    4.29   1
 -12   0  -4   86.24    5.08   4
 -12   0  -4   75.57    5.43   3
 -14   0  -4 2413.44  104.68   2
 -14   0  -4 2402.23  114.97   1
 -14   0  -4 2399.74  116.95   4
 -14   0  -4 2401.27  110.15   3
  14   0   4 2347.51  108.09   1
 -16   0  -4 4921.89  224.56   3
  16   0   4 4965.35  242.31   1
 -16   0  -4 4881.27  228.01   1
 -16   0  -4 4904.82  238.30   2
 -16   0  -4 4804.89  265.96   4
 -18   0  -4 5053.03  236.35   2
 -18   0  -4 4903.02  260.29   4
 -18   0  -4 4795.64  214.11   3
  18   0   4 4973.92  213.76   1
 -18   0  -4 4983.56  235.45   1
 -20   0  -4    7.46    3.18   4
  20   0   4    8.95    1.64   1
 -20   0  -4    9.93    1.22   1
 -20   0  -4   10.32    2.89   3
 -20   0  -4   10.32    5.49   2
  20   0   4   11.93    1.58   1
  22   0   4  182.91    8.51   1
 -22   0  -4  172.95    8.07   1
 -22   0  -4  165.45    9.47   3
 -22   0  -4  196.68   10.25   2
  22   0   4  168.76    8.28   1
  24   0   4    9.21    1.06   1
  24   0   4   10.72    0.96   1
 -24   0  -4    5.15    5.18   2
 -24   0  -4    5.15    2.97   3
 -26   0  -4   79.16    6.52   3
 -26   0  -4   61.28    8.14   2
 -28   0  -4  406.12   24.76   2
 -28   0  -4  446.40   23.28   3
 -30   0  -4   96.70    8.37   2
 -30   0  -4   93.16    7.26   3
 -32   0  -4   12.33    3.48   3
 -34   0  -4  462.80   31.65   2
 -34   0  -4  499.05   24.70   3
 -36   0  -4  927.15   79.83   3
 -36   0  -4  941.92   60.43   2
 -38   0  -4  402.88   35.82   3
 -38   0  -4  343.34   32.27   2
 -37  -1   4  181.93   17.24   2
  37   1  -4  185.61   16.11   1
  37  -1  -4  174.41   15.40   4
  35  -1  -4    4.46    4.65   4
 -35  -1   4    5.09    5.09   2
 -33  -1   4   11.87    5.15   2
  33  -1  -4    9.42    5.57   4
  33   1  -4    6.24    2.75   1
  33  -1  -4    8.00    1.66   1
  31   1  -4   83.88    8.08   4
  31  -1  -4  109.68    7.71   1
  31  -1  -4  105.47   10.04   4
  31   1  -4  104.61    6.88   1
  29   1  -4  129.63    8.34   4
 -29  -1   4  145.24    9.02   1
  29   1  -4  144.47    8.98   1
  29  -1  -4  138.74    8.65   1
 -29   1   4  124.56   11.08   1
  29   1  -4  122.41    8.52   1
  29  -1  -4  132.89   10.58   4
  27   1  -4  199.91   10.46   1
  27   1  -4  180.62   11.73   4
 -27  -1   4  182.46   12.34   1
  27  -1  -4  187.85   12.27   1
  27   1  -4  191.28   13.10   1
 -27   1   4  177.18   12.33   1
  27  -1  -4  191.35   11.66   4
  25   1  -4  685.26   33.57   1
  25   1  -4  615.67   29.64   4
 -25   1   4  656.72   32.57   1
  25  -1  -4  666.05   30.62   1
  25   1  -4  630.46   36.84   1
  25  -1  -4  659.98   30.72   4
 -25  -1   4  646.36   35.79   1
  23  -1  -4    1.04    3.71   4
 -23   1   4    0.14    2.65   1
  23  -1  -4   -0.75    2.10   1
 -23  -1   4   -3.56    2.79   1
  23  -1  -4    2.79    2.24   1
  23   1  -4   -1.94    2.88   1
 -21  -1   4  328.42   18.44   1
  21   1  -4  394.35   18.12   1
  21   1  -4  342.65   16.70   1
  21   1  -4  386.55   18.03   4
  21  -1  -4  395.22   17.29   1
  21  -1  -4  391.82   19.41   4
  21  -1  -4  363.56   17.59   1
 -21   1   4  368.04   18.90   1
  19   1  -4 1379.88   64.56   4
  19  -1  -4 1457.70   65.64   4
 -19   1   4 1455.75   75.89   1
  19   1  -4 1350.36   67.62   1
 -19  -1   4 1329.46   61.44   1
  19  -1  -4 1421.04   65.52   1
  19   1  -4 1440.47   72.44   1
  17   1  -4 2272.63   96.88   1
  17   1  -4 2098.01  102.59   4
  17  -1  -4 2103.71   95.69   4
  17  -1  -4 2126.74   94.20   1
  17   1  -4 1945.52   93.60   1
 -17   1   4 2187.15   99.79   1
 -17  -1   4 1957.94   88.45   1
  15  -1  -4  176.23    8.08   1
  15   1  -4  180.72   11.15   1
 -15  -1   4  162.36    9.83   1
 -15   1   4  176.80    8.87   1
  15   1  -4  182.22    9.88   4
  15   1  -4  170.97    9.85   1
  15  -1  -4  188.65    9.09   4
 -13  -1   4  161.10    7.81   1
  13   1  -4  154.43    6.95   1
 -13   1   4  158.52    9.09   1
  13  -1  -4  152.53    7.95   4
 -13   1   4  143.54    8.54   3
  13   1  -4  163.38    8.33   1
  13  -1  -4  141.89    7.41   1
  11   1  -4  768.27   32.49   1
 -11   1   4  734.65   33.43   1
  11   1  -4  648.94   36.48   1
  11  -1  -4  734.60   34.84   4
 -11   1   4  770.60   35.85   3
  11  -1  -4  774.09   32.03   1
 -11  -1   4  798.10   34.21   1
   9  -1  -4  482.96   22.26   1
  -9   1   4  465.17   24.66   1
   9   1  -4  501.39   25.22   1
   9   1  -4  479.46   23.88   1
  -9  -1   4  522.84   24.56   1
  -9   1   4  436.79   21.17   3
  -7   1   4   19.33    2.78   1
   7  -1  -4   20.06    2.51   3
  -7   1   4   19.13    2.04   3
  -7  -1   4   20.29    2.43   1
   7  -1  -4   18.55    1.97   1
  -5   1   4  749.87   35.73   3
   5   1  -4  765.22   37.72   1
   5  -1  -4  792.73   35.34   1
  -5  -1   4  742.51   35.38   3
   5  -1  -4  732.98   36.68   3
  -5   1   4  772.91   42.74   1
   3  -1  -4 1338.06   67.85   3
  -3  -1   4 1424.35   74.38   1
  -3  -1   4 1428.28   63.94   3
  -3   1   4 1387.81   64.97   3
   3   1  -4 1272.34   64.58   1
   3  -1  -4 1491.19   66.35   1
  -3   1   4 1404.25   68.91   1
  -1   1   4 1570.67   70.32   3
  -1   1   4 1582.94   83.05   1
   1  -1  -4 1494.72   73.24   3
  -1  -1   4 1451.68   72.87   1
   1  -1  -4 1578.13   78.43   1
   1   1  -4 1557.26   72.17   3
   1   1  -4 1580.48   74.92   1
  -1  -1   4 1547.06   68.35   3
  -1   1  -4 1934.27   98.59   1
   1  -1   4 1867.86   75.27   3
   1   1   4 1894.65   97.57   1
  -1   1  -4 1898.08   94.27   3
   1   1   4 1846.54   92.32   3
   1  -1   4 1895.67  103.03   1
  -1  -1  -4 1885.78   93.24   3
  -1  -1  -4 1923.71   93.38   1
   3  -1   4  185.22   10.01   3
  -3   1  -4  214.52   10.93   3
  -3  -1  -4  195.49    8.98   3
   3  -1   4  218.56   11.06   1
   3   1   4  211.78   10.99   3
   3   1   4  206.49   12.19   1
  -3  -1  -4  209.87   10.82   1
  -3   1  -4  200.44   11.01   1
   5  -1   4   36.14    3.01   1
   5   1   4   36.11    2.73   1
  -5   1  -4   32.56    2.53   1
   5  -1   4   32.92    2.73   3
  -5   1  -4   35.05    2.83   3
   5   1   4   38.93    2.83   3
   5  -1   4   41.08    3.41   2
  -5  -1  -4   33.68    3.15   3
  -5  -1  -4   42.67    3.18   1
   7  -1   4   44.15    2.65   3
   7  -1   4   43.52    3.26   2
  -7  -1  -4   50.02    2.64   1
   7  -1   4   47.23    3.00   1
  -7   1  -4   49.90    2.95   1
   7   1   4   37.84    3.47   1
  -7  -1  -4   47.57    3.87   4
  -7   1  -4   45.97    3.77   3
  -7  -1  -4   43.70    3.26   3
  -9   1  -4 1140.80   52.54   3
   9  -1   4 1151.52   56.76   1
   9   1   4 1108.17   63.33   1
   9   1   4 1161.99   56.49   2
  -9   1  -4 1127.01   54.61   1
  -9  -1  -4 1138.71   54.12   1
   9  -1   4 1195.88   53.82   2
   9  -1   4 1167.19   56.54   3
  -9  -1  -4 1150.89   58.48   4
  -9  -1  -4 1178.79   49.76   3
  -9   1  -4 1179.30   50.15   2
 -11  -1  -4  411.03   18.01   1
  11  -1   4  413.87   20.31   1
 -11   1  -4  427.77   21.34   2
 -11  -1  -4  400.17   17.61   4
  11   1   4  393.58   18.33   1
 -11   1  -4  405.50   19.24   1
 -11   1  -4  414.66   17.42   3
 -11  -1  -4  408.22   16.23   3
  11   1   4  364.95   18.21   1
 -11   1  -4  409.56   19.85   4
  11   1   4  392.79   20.53   2
 -13  -1  -4    6.07    2.75   3
  13  -1   4    6.30    1.12   1
 -13   1  -4    1.05    2.59   2
  13   1   4    6.06    4.47   2
 -13   1  -4    7.64    2.24   4
 -13  -1  -4    2.31    3.22   4
 -13   1  -4    4.22    0.91   1
  13   1   4    4.84    1.72   1
 -13   1  -4    6.68    2.24   3
  15  -1   4   10.21    1.30   1
  15   1   4   10.96    1.81   1
 -15  -1  -4   11.52    3.21   3
  15   1   4    8.33    1.96   1
 -15   1  -4   12.25    4.29   2
 -15  -1  -4   10.82    2.41   4
 -15   1  -4   14.84    3.39   3
 -15  -1  -4    7.79    2.26   1
 -15   1  -4    9.78    1.02   1
 -17   1  -4   18.61    0.90   1
  17   1   4   18.71    1.91   1
 -17   1  -4   16.65    5.98   2
  17   1   4   19.96    2.08   1
 -17   1  -4   14.90    4.49   4
 -17   1  -4   17.92    3.33   3
 -17  -1  -4   16.10    2.16   1
  17  -1   4   19.71    0.98   1
  17  -1   4   19.48    0.94   1
 -19  -1  -4    7.55    4.76   3
  19   1   4    9.48    2.37   1
 -19  -1  -4   10.45    2.10   1
 -19   1  -4   10.96    2.83   3
  19   1   4   13.25    2.32   1
 -21   1  -4  706.77   30.21   3
 -21   1  -4  672.18   31.18   2
 -21  -1  -4  746.75   41.08   1
 -21  -1  -4  718.47   32.08   2
 -21  -1  -4  688.90   28.34   3
 -21   1  -4  696.73   43.42   4
 -21  -1  -4  710.77   45.10   4
  21   1   4  690.66   32.39   1
 -23   1  -4  643.28   32.48   2
 -23  -1  -4  698.89   28.58   3
 -23  -1  -4  687.18   30.81   2
 -23  -1  -4  655.87   45.69   1
  23   1   4  659.32   32.30   1
 -23   1  -4  692.42   30.49   3
 -25  -1  -4  103.96    7.12   3
 -25  -1  -4   93.13    5.70   1
 -25   1  -4  106.35    9.16   2
 -25   1  -4  103.99    5.84   3
 -25  -1  -4   91.37    7.10   2
  25   1   4   82.70    4.80   1
 -27  -1  -4  128.81    7.97   3
 -27  -1  -4  120.58   11.50   2
 -27   1  -4  135.01    8.78   2
 -27  -1  -4  114.39    8.64   1
  27   1   4  117.96    6.48   1
 -27   1  -4  128.65    8.80   3
  27   1   4  124.34    8.61   1
 -29   1  -4  156.02   11.74   2
  29   1   4  147.27   10.01   1
  29   1   4  152.03   10.48   1
 -29   1  -4  152.91   10.05   3
 -29  -1  -4  166.35   11.28   2
 -29  -1  -4  155.06    9.61   3
  31   1   4   39.03    2.82   1
 -31   1  -4   29.33    6.85   2
  31   1   4   40.12    2.65   1
 -31  -1  -4   32.27    5.81   2
 -31  -1  -4   47.64    6.94   3
 -31   1  -4   47.80    6.00   3
 -33   1  -4   16.27    4.13   3
 -33  -1  -4   18.45    4.43   3
 -35   1  -4   14.11    4.75   3
 -35   1  -4    8.30    6.14   2
 -37  -1  -4   -5.28    5.35   3
 -37   1  -4   -0.18    2.86   3
  38   2  -4   15.01    4.28   1
 -38  -2   4   12.18    6.29   2
  38  -2  -4   13.37    5.33   4
  36   2  -4    5.47    7.77   4
  36   2  -4    3.62    3.22   1
 -36  -2   4    4.11    5.10   2
  34   2  -4    5.04    5.02   4
  34   2  -4    7.68    2.38   1
  34  -2  -4    9.04    4.66   4
 -34  -2   4   10.97    5.01   2
  32  -2  -4   99.00    6.71   1
  32  -2  -4  118.95   10.70   4
  32   2  -4  117.05    9.39   1
 -32  -2   4  105.17    8.84   2
 -30   2   4  279.00   18.74   3
  30  -2  -4  244.77   14.62   1
  30   2  -4  263.74   15.97   4
 -30  -2   4  260.44   16.16   2
  30  -2  -4  254.66   15.17   4
  30  -2  -4  260.20   17.51   1
  30   2  -4  263.05   15.80   1
 -30  -2   4  300.91   22.95   1
 -28   2   4   47.63    4.97   3
 -28  -2   4   45.43    4.83   1
  28   2  -4   58.69    5.85   1
  28  -2  -4   60.01    7.96   4
  28   2  -4   47.16    4.70   1
 -28   2   4   54.20    4.64   1
  28  -2  -4   52.20    3.82   1
  28   2  -4   65.35    7.09   4
  28  -2  -4   53.97    3.44   1
  26  -2  -4   45.04    3.41   1
 -26  -2   4   37.53    3.73   1
 -26   2   4   37.11    3.54   1
  26   2  -4   42.66    4.47   1
 -26   2   4   34.76    3.61   3
  26  -2  -4   47.76    5.39   4
  26   2  -4   41.43    4.26   1
  24  -2  -4  359.56   18.40   4
 -24   2   4  349.05   15.85   1
  24  -2  -4  337.63   17.47   1
  24   2  -4  365.04   18.13   1
  24   2  -4  374.76   21.31   4
  24   2  -4  371.23   23.08   1
 -24   2   4  358.26   24.95   3
 -24  -2   4  345.63   20.17   1
  22   2  -4  639.24   33.05   1
  22  -2  -4  687.11   29.91   4
  22   2  -4  675.45   29.91   4
 -22   2   4  675.56   31.05   3
 -22   2   4  656.25   34.43   1
  22   2  -4  670.59   35.57   1
 -22  -2   4  638.25   32.22   1
  20   2  -4    9.57    4.18   4
  20   2  -4    9.96    2.99   1
 -20   2   4   12.71    1.64   1
 -20   2   4   11.75    2.22   3
 -20  -2   4   15.52    2.91   1
  20   2  -4   16.21    3.24   1
  20  -2  -4   10.49    2.02   1
  20  -2  -4   11.65    4.72   4
 -18   2   4    8.72    2.62   3
 -18   2   4    6.65    1.93   1
  18   2  -4    7.48    3.11   1
 -18  -2   4    7.21    3.47   1
  18  -2  -4    4.16    2.58   1
  18   2  -4    8.58    3.63   1
  16   2  -4  762.45   43.46   1
 -16   2   4  820.77   37.23   1
  16  -2  -4  814.26   37.63   4
  16   2  -4  853.93   37.33   1
 -16  -2   4  863.70   37.02   1
 -16   2   4  822.25   38.95   3
  16  -2  -4  776.77   34.53   1
  14   2  -4  894.61   43.40   1
 -14   2   4  977.55   43.99   1
  14   2  -4 1009.91   46.81   1
 -14  -2   4  867.67   40.38   1
  14  -2  -4 1014.82   45.78   1
 -14   2   4 1022.04   44.54   3
  14  -2  -4  991.00   46.42   4
  12  -2  -4  649.50   27.90   4
  12   2  -4  664.37   30.54   1
  12  -2  -4  683.58   28.87   1
 -12  -2   4  627.71   29.78   1
  12   2  -4  601.40   30.86   1
 -12   2   4  618.05   29.92   3
 -12   2   4  678.79   31.30   1
  10  -2  -4   21.30    2.80   4
  10   2  -4   28.04    4.16   1
 -10   2   4   20.79    2.80   1
  10   2  -4   20.22    3.43   1
 -10   2   4   24.20    1.97   3
  10  -2  -4   20.21    2.89   1
 -10  -2   4   21.03    3.81   1
  -8  -2   4   61.05    3.98   1
   8   2  -4   49.40    3.83   1
   8  -2  -4   54.97    3.81   1
  -8   2   4   60.81    4.23   1
   8  -2  -4   54.89    3.74   3
   8   2  -4   58.49    4.62   1
  -8   2   4   55.93    3.31   3
   8  -2  -4   54.57    3.61   4
   6  -2  -4 1519.23   69.72   1
  -6   2   4 1451.13   75.15   1
  -6  -2   4 1478.29   68.72   1
  -6   2   4 1401.83   64.03   3
   6  -2  -4 1438.57   63.12   3
   6   2  -4 1485.28   77.03   1
   6   2  -4 1470.15   67.53   1
   6  -2  -4 1438.92   71.13   4
  -4  -2   4 2913.14  142.11   1
   4  -2  -4 2899.77  125.62   3
  -4   2   4 2836.51  145.38   3
   4   2  -4 3110.98  140.99   1
   4  -2  -4 3032.78  134.35   1
   4   2  -4 2915.65  154.74   1
  -4   2   4 2947.40  154.93   1
   2  -2  -4 1216.24   56.04   3
  -2  -2   4 1251.77   59.52   3
  -2  -2   4 1269.90   68.06   1
   2   2  -4 1272.51   66.19   1
  -2   2   4 1289.80   71.04   1
   2  -2  -4 1173.78   56.45   1
  -2   2   4 1262.77   58.79   3
   2   2  -4 1269.27   67.43   1
   0  -2  -4  771.79   35.90   3
   0  -2   4  759.93   36.73   3
   0   2  -4  835.06   39.07   1
   0  -2   4  816.41   38.11   1
   0   2  -4  823.72   41.67   1
   0   2   4  792.88   38.48   1
   0   2   4  775.34   40.47   3
   2  -2   4  611.63   33.12   1
  -2   2  -4  708.27   33.34   3
  -2  -2  -4  677.54   33.03   1
   2  -2   4  674.53   30.50   3
   2   2   4  674.65   29.28   3
  -2  -2  -4  642.15   28.67   3
   2   2   4  673.99   38.39   1
  -2   2  -4  685.77   30.24   1
   2  -2   4  642.89   30.11   2
  -2   2  -4  568.03   29.38   1
  -4  -2  -4  381.25   18.54   3
   4  -2   4  360.26   16.86   3
  -4  -2  -4  445.42   19.22   4
   4  -2   4  378.50   20.57   2
   4  -2   4  330.53   15.91   1
  -4  -2  -4  413.21   16.91   1
  -4   2  -4  386.40   22.47   1
   4   2   4  417.30   24.04   1
  -4   2  -4  397.73   20.44   1
  -4   2  -4  380.22   17.04   3
   6  -2   4 1367.14   68.86   1
   6   2   4 1335.67   66.22   1
  -6   2  -4 1343.34   61.95   3
  -6  -2  -4 1345.54   61.89   4
  -6   2  -4 1415.13   68.88   1
   6  -2   4 1315.04   57.28   3
  -6   2  -4 1187.45   55.56   1
  -6  -2  -4 1343.89   62.36   1
  -6  -2  -4 1378.30   55.66   3
  -6   2  -4 1356.68   58.30   2
   8   2   4  216.68   11.06   1
  -8   2  -4  214.87    9.95   1
  -8   2  -4  213.97    9.54   3
   8  -2   4  202.92   10.87   1
  -8  -2  -4  223.16   10.68   4
  -8   2  -4  211.77   11.93   2
   8   2   4  198.54   12.15   1
  -8  -2  -4  203.36    9.33   1
  -8   2  -4  222.40   11.11   1
   8  -2   4  207.60   11.02   3
  -8  -2  -4  189.61    9.59   3
  10  -2   4  311.80   14.64   1
 -10  -2  -4  317.13   17.35   1
 -10  -2  -4  274.42   13.72   3
 -10   2  -4  315.87   15.97   1
 -10   2  -4  277.22   14.20   2
  10   2   4  298.36   15.06   1
  10   2   4  304.90   15.65   1
 -10   2  -4  283.27   13.74   3
 -10   2  -4  301.37   15.24   1
  10  -2   4  290.97   14.87   3
  10   2   4  287.74   15.83   2
  10   2   4  294.18   15.17   4
 -10  -2  -4  328.35   13.74   4
  12   2   4    3.37    2.26   4
  12   2   4    2.16    2.21   2
 -12  -2  -4    6.47    2.12   4
  12  -2   4    4.75    1.45   1
  12   2   4    6.37    2.38   1
  12   2   4    6.05    2.42   1
 -12   2  -4    9.56    2.86   2
 -12   2  -4    2.86    2.55   3
  12  -2   4    7.33    1.87   3
 -14   2  -4  800.69   33.67   3
 -14  -2  -4  777.28   34.55   1
 -14   2  -4  796.40   37.74   2
 -14   2  -4  802.60   41.03   1
 -14   2  -4  802.27   40.78   1
  14  -2   4  777.96   36.44   1
  14   2   4  803.43   38.58   4
  14   2   4  812.23   38.68   2
  14   2   4  822.43   40.74   1
 -14  -2  -4  815.29   33.34   4
  14   2   4  758.73   36.80   1
 -14   2  -4  842.85   39.73   4
 -16   2  -4  452.18   20.86   4
  16   2   4  508.59   21.46   1
  16   2   4  449.07   26.03   2
 -16   2  -4  483.97   22.96   3
 -16  -2  -4  489.39   27.57   4
  16   2   4  492.30   22.62   4
 -16   2  -4  496.16   22.18   2
 -16  -2  -4  460.58   23.02   1
  16   2   4  436.31   21.31   1
 -18   2  -4  809.19   37.79   4
 -18   2  -4  823.82   32.68   3
  18   2   4  807.76   38.62   1
  18   2   4  761.77   38.17   1
 -18  -2  -4  810.84   46.61   4
 -18   2  -4  813.21   33.97   2
  18   2   4  848.39   36.72   4
 -18  -2  -4  767.68   47.25   1
  20   2   4   96.93    7.79   1
  20   2   4  106.92    6.37   4
 -20  -2  -4  100.11    7.56   4
 -20   2  -4  106.44    7.95   2
  20   2   4  106.83    6.62   1
 -20  -2  -4   94.45    6.76   1
 -20   2  -4  107.69    6.13   3
 -22   2  -4   26.71    3.37   3
  22   2   4   31.93    3.20   1
  22   2   4   27.77    4.13   4
 -22  -2  -4   23.68    2.96   1
  22   2   4   26.68    3.28   1
 -22   2  -4   29.67    5.90   2
  24   2   4   37.37    3.42   1
 -24  -2  -4   28.43    3.43   1
 -24   2  -4   30.69    3.93   3
 -24   2  -4   35.89    7.85   2
  24   2   4   33.50    3.15   1
  24   2   4   26.04    4.71   4
 -26  -2  -4   13.74    2.93   1
  26   2   4   16.35    2.57   1
 -26   2  -4    7.86    5.04   2
 -26   2  -4   13.02    3.23   3
  26   2   4   13.85    4.60   4
  26   2   4   17.84    2.61   1
  28   2   4   27.83    3.58   1
 -28  -2  -4   24.80    4.48   3
 -28   2  -4   30.27    4.55   3
  28   2   4   31.85    3.33   1
  28   2   4   42.29    6.88   4
 -28  -2  -4   33.96    4.15   1
 -30   2  -4   41.44    9.48   2
  30   2   4   45.20    3.96   1
 -30   2  -4   44.22    3.59   3
  32   2   4    2.81    2.02   1
 -32  -2  -4    1.70    5.95   3
 -32   2  -4   -4.98    5.15   2
 -34   2  -4  114.48   11.79   2
  34   2   4  106.21    9.66   1
 -34  -2  -4  107.85   10.10   3
 -34   2  -4   91.65    9.33   3
 -36   2  -4  345.13   24.28   2
 -36  -2  -4  338.81   26.34   3
 -38   2  -4  279.48   27.24   2
 -38  -2  -4  339.80   17.71   3
  37   3  -4  946.91   70.36   1
 -35  -3   4  275.22   25.28   2
  35   3  -4  292.10   16.69   1
  35  -3  -4  337.69   23.72   4
 -33  -3   4    8.96    4.53   2
  33   3  -4    3.53    6.68   4
 -31  -3   4  121.94   11.72   2
 -31  -3   4  137.50   11.82   1
  31  -3  -4  154.64    9.59   4
  31   3  -4  122.31    9.49   4
  31   3  -4  132.94   10.72   1
  29  -3  -4  350.36   23.94   1
 -29  -3   4  347.50   29.44   1
 -29  -3   4  345.22   19.25   2
  29   3  -4  368.92   19.71   1
  29  -3  -4  334.69   20.85   1
  29  -3  -4  355.38   20.86   4
  29   3  -4  355.06   18.44   4
 -29   3   4  334.15   27.87   1
  27   3  -4   -0.31    3.48   1
  27  -3  -4   -1.04    3.35   4
  27   3  -4   -9.67    6.68   4
 -27   3   4   -1.51    1.30   1
 -27  -3   4    0.70    3.59   1
 -27  -3   4   -0.88    5.20   2
  27  -3  -4    3.06    1.86   1
  27   3  -4    0.34    4.22   1
  27  -3  -4    0.27    1.59   1
  25  -3  -4   24.07    6.09   4
 -25   3   4   35.58    2.55   3
 -25  -3   4   27.60    5.91   2
  25   3  -4   34.36    4.01   1
 -25   3   4   35.22    3.47   1
  25   3  -4   24.65    5.06   4
  25   3  -4   35.88    4.22   1
  23   3  -4   -3.50    5.98   4
 -23   3   4    3.58    1.63   3
 -23   3   4    3.71    1.42   1
 -23  -3   4    9.48    4.04   1
  23   3  -4   -0.28    3.27   1
  23  -3  -4    7.10    3.13   4
 -23  -3   4    0.64    3.00   2
 -21   3   4  626.04   31.55   1
  21   3  -4  636.93   31.83   1
  21   3  -4  690.32   32.78   1
 -21   3   4  661.61   32.99   3
  21  -3  -4  624.87   27.97   1
  21   3  -4  599.59   33.50   4
  21  -3  -4  633.81   28.89   4
 -21  -3   4  645.60   29.00   1
  19  -3  -4 2157.40   92.10   4
 -19  -3   4 2152.97  102.14   1
  19   3  -4 2073.44  106.50   1
  19  -3  -4 2042.34   95.57   1
  19   3  -4 2095.47  104.28   1
  19   3  -4 2192.84  109.25   4
 -19   3   4 2148.44  105.62   3
 -19   3   4 2133.60  110.21   1
 -17  -3   4 3939.34  185.77   1
  17   3  -4 3867.31  192.03   1
 -17   3   4 3791.26  189.85   3
 -17   3   4 3884.06  172.91   1
  17   3  -4 3830.21  192.85   1
  17  -3  -4 3869.37  184.33   1
  17  -3  -4 3919.08  188.09   4
 -15  -3   4  343.55   17.47   1
 -15   3   4  350.93   18.94   1
 -15   3   4  345.38   15.52   3
  15   3  -4  332.59   17.09   1
  15   3  -4  356.01   16.25   1
  15  -3  -4  349.81   16.90   1
  15  -3  -4  341.18   16.81   4
  13  -3  -4   30.75    2.66   1
 -13  -3   4   35.17    3.35   1
  13  -3  -4   34.34    3.63   4
  13   3  -4   39.78    4.96   1
 -13   3   4   32.65    2.28   3
 -13   3   4   30.46    3.02   1
  13   3  -4   27.36    3.95   1
 -11   3   4 2051.74  100.70   1
 -11  -3   4 1998.88   90.15   1
 -11  -3   4 1969.51   95.17   1
 -11   3   4 1913.21   85.63   3
  11   3  -4 1945.42   94.27   1
  11   3  -4 1916.35   99.15   1
  11  -3  -4 1984.85   87.98   4
  11  -3  -4 2021.23   92.64   1
   9  -3  -4  515.36   22.39   3
   9  -3  -4  530.98   22.94   4
  -9   3   4  526.15   23.76   3
   9  -3  -4  571.89   26.85   1
  -9   3   4  538.89   25.83   1
  -9  -3   4  534.22   27.09   1
  -9  -3   4  521.14   23.23   1
   9   3  -4  510.15   25.84   1
   9   3  -4  543.33   27.80   1
  -7   3   4   23.48    3.14   1
   7  -3  -4   20.90    2.33   3
   7   3  -4   20.81    2.98   1
  -7  -3   4   25.29    3.42   1
  -7  -3   4   23.07    3.95   1
   7  -3  -4   20.66    1.52   4
  -7   3   4   25.02    2.11   3
   7   3  -4   19.47    4.12   1
  -5  -3   4   92.34    5.87   1
  -5  -3   4  102.10    5.95   1
   5  -3  -4   85.43    6.18   1
   5  -3  -4  113.20    5.02   4
   5   3  -4  109.69    6.14   1
   5   3  -4  105.97    6.00   1
   5  -3  -4   99.89    5.35   3
  -5   3   4  109.38    5.51   3
  -5   3   4  112.62    6.15   1
   3  -3  -4   98.47    5.69   3
  -3   3   4  110.04    7.06   1
  -3  -3   4  117.08    6.85   1
   3   3  -4  113.87    7.54   1
   3  -3  -4  118.67    8.99   1
  -3   3   4  100.85    5.03   3
   3   3  -4  113.92    6.34   1
  -3  -3   4  113.39    7.12   1
   1   3  -4 1647.21   72.67   1
   1  -3  -4 1617.55   73.00   3
  -1  -3   4 1675.65   83.86   1
  -1   3   4 1645.71   76.42   1
  -1  -3   4 1335.12   74.43   1
   1   3  -4 1538.17   76.77   1
  -1  -3   4 1628.62   63.94   3
   1  -3  -4 1678.98   74.51   1
   1  -3   4 4098.42  188.01   1
  -1   3  -4 3991.39  198.04   1
  -1   3  -4 4243.55  203.35   1
   1  -3   4 3896.27  182.24   1
   1   3   4 4096.19  230.74   1
  -1  -3  -4 3687.60  181.53   1
  -1  -3  -4 4124.72  182.52   3
   1  -3   4 4225.96  187.26   3
  -3   3  -4 9997.48  450.15   1
   3  -3   4 9809.15  490.59   1
  -3  -3  -4 9616.45  439.22   1
   3   3   4 9590.57  510.10   1
  -3  -3  -4 9430.97  448.30   3
  -5  -3  -4 3918.26  183.70   4
  -5   3  -4 3969.16  189.74   1
   5  -3   4 3929.93  178.66   1
  -5  -3  -4 3906.29  176.34   1
   5  -3   4 3830.07  186.44   3
  -5   3  -4 3837.45  182.69   3
  -5   3  -4 3949.31  177.10   1
  -5  -3  -4 3868.33  179.70   3
   5   3   4 3840.26  182.63   1
  -5   3  -4 3910.46  199.36   2
   5   3   4 3843.55  185.86   1
   7  -3   4  167.93    8.04   1
   7   3   4  166.05    9.22   4
   7   3   4  162.59    8.94   1
   7  -3   4  178.22    7.30   3
  -7   3  -4  178.58    8.23   3
   7   3   4  179.97    9.01   1
  -7   3  -4  174.49    8.18   1
  -7  -3  -4  165.29    8.61   1
  -7   3  -4  173.65    8.57   1
  -7  -3  -4  167.53    8.83   4
  -7   3  -4  192.13    8.80   2
  -9   3  -4 2582.32  119.71   1
   9  -3   4 2618.70  129.19   1
  -9   3  -4 2710.90  122.55   3
  -9   3  -4 2677.32  126.24   1
  -9  -3  -4 2678.15  127.21   4
  -9   3  -4 2742.88  128.63   2
   9   3   4 2803.91  141.15   1
  -9  -3  -4 2772.82  128.90   1
   9   3   4 2412.76  128.64   1
   9   3   4 2729.49  121.18   4
   9  -3   4 2724.71  120.51   3
 -11   3  -4 4796.82  249.31   2
  11   3   4 4726.01  235.77   4
  11  -3   4 4770.62  210.36   3
 -11   3  -4 4671.98  224.72   1
 -11   3  -4 4810.80  227.38   3
  11  -3   4 4868.85  244.97   1
  11   3   4 4901.01  249.36   2
 -11   3  -4 4763.32  243.97   1
  11   3   4 4775.87  233.60   1
 -11  -3  -4 4952.25  236.81   4
  11   3   4 4776.00  220.24   1
 -11  -3  -4 4766.92  228.73   1
 -13  -3  -4  155.34    8.09   1
 -13   3  -4  155.08    7.70   1
  13  -3   4  167.24    8.12   3
  13   3   4  147.48    9.16   4
  13  -3   4  160.86    8.20   1
  13   3   4  160.51    9.52   1
 -13  -3  -4  165.24    7.89   4
 -13   3  -4  158.87    6.87   1
 -13   3  -4  157.31    7.03   3
  13   3   4  144.22    8.95   1
  13   3   4  142.95    9.32   2
 -13   3  -4  144.54    8.68   2
 -15  -3  -4   68.51    4.67   1
 -15   3  -4   72.75    5.29   4
 -15   3  -4   80.66    4.30   3
  15   3   4   74.01    4.88   1
  15  -3   4   76.08    3.49   1
 -15   3  -4   80.30    3.76   1
  15   3   4   69.07    5.76   4
 -15  -3  -4   67.76    4.91   4
  15   3   4   85.17    6.24   1
 -15   3  -4   74.28    3.82   1
  17   3   4    2.48    2.67   4
 -17   3  -4    5.09    2.82   4
 -17  -3  -4    4.96    2.23   4
 -17   3  -4   -1.30    5.38   2
  17   3   4   -0.33    3.89   2
 -17   3  -4    7.96    2.07   3
  17   3   4    4.77    2.45   1
 -17  -3  -4    3.55    2.55   1
  19   3   4  131.56    7.40   1
 -19  -3  -4  121.64    8.16   4
 -19   3  -4  133.31    6.19   3
 -19   3  -4  113.29    8.20   4
 -19   3  -4  133.08    8.77   2
  19   3   4  141.57    9.44   4
  19   3   4  133.96    7.36   1
 -19  -3  -4  126.55   10.06   1
  21   3   4 1717.30   83.14   1
 -21   3  -4 1604.05   78.50   2
  21   3   4 1639.52   72.23   4
 -21  -3  -4 1658.22   82.50   4
 -21   3  -4 1653.96   80.96   3
 -21  -3  -4 1612.82   92.09   1
  21   3   4 1624.38   83.78   1
  23   3   4 1294.53   74.01   1
 -23   3  -4 1361.17   68.32   3
  23   3   4 1379.30   66.52   4
  23   3   4 1375.55   70.45   1
 -23   3  -4 1330.82   64.20   2
 -23  -3  -4 1293.99  115.01   1
 -25   3  -4  521.34   23.22   2
  25   3   4  507.94   27.71   1
  25   3   4  468.88   32.91   1
 -25   3  -4  465.10   24.44   3
  25   3   4  456.76   22.22   4
  27   3   4    4.63    4.36   4
 -27   3  -4    6.22    2.98   3
  27   3   4    7.65    2.40   1
  29   3   4 1063.29   52.01   1
  29   3   4 1138.47   57.81   4
 -29   3  -4 1210.13   50.14   2
 -29   3  -4 1147.68   80.71   3
 -31   3  -4  636.87   36.92   2
 -31  -3  -4  683.71   39.72   3
 -31   3  -4  652.10   42.64   3
  31   3   4  597.60   53.39   1
  31   3   4  620.92   39.45   4
  33   3   4   99.92    9.67   1
 -33   3  -4  107.50   11.10   2
 -33  -3  -4  111.85   10.85   3
  35   3   4   37.95    4.42   1
 -35   3  -4   34.02    8.03   2
 -37  -3  -4   71.16    8.56   3
 -37   3  -4   59.17    8.62   2
  36   4  -4   30.78    8.31   4
 -36  -4   4   21.27    5.20   2
 -34  -4   4   -0.64    4.10   2
  34   4  -4   -7.19    6.41   4
  34   4  -4   -4.52    3.19   1
  32   4  -4   86.16    9.01   4
 -32  -4   4   85.97    8.96   2
  32   4  -4  102.15    8.71   1
 -30  -4   4   75.99    8.21   1
  30  -4  -4   58.68    3.58   1
 -30  -4   4   76.07    8.73   2
  30   4  -4   74.18    6.27   1
  30   4  -4   59.81    6.61   4
  28  -4  -4    0.89    1.05   1
  28   4  -4   -1.44    3.44   1
 -28  -4   4    0.89    2.91   1
 -28  -4   4    5.75    3.39   2
  28   4  -4   -1.35    4.57   4
  26  -4  -4   84.99    8.26   1
 -26  -4   4  100.27    6.87   2
 -26  -4   4   87.18    7.47   1
  26   4  -4   80.77    7.49   1
  26  -4  -4   73.60    6.15   4
  26   4  -4   97.50    8.74   4
 -26   4   4   83.90    5.65   3
  26   4  -4   96.23    7.87   1
 -26   4   4   81.04    9.21   1
 -26   4   4   92.67    5.96   1
  24   4  -4  341.38   20.83   1
 -24   4   4  402.66   33.05   1
 -24   4   4  411.97   30.27   1
  24  -4  -4  421.66   18.03   4
  24   4  -4  418.06   25.82   1
 -24  -4   4  414.75   20.73   2
  24   4  -4  411.23   21.39   4
 -24  -4   4  399.02   21.11   1
 -24   4   4  406.65   22.16   3
 -22  -4   4   65.08    5.45   2
  22   4  -4   64.63    6.00   1
  22  -4  -4   58.90    5.09   4
 -22  -4   4   71.84    6.34   1
  22   4  -4   62.66    6.49   4
 -22   4   4   59.27    6.31   1
  22   4  -4   59.40    5.74   1
  22  -4  -4   61.27    5.22   1
 -22   4   4   62.97    4.51   1
 -22   4   4   62.55    3.64   3
  20   4  -4   19.35    3.04   1
 -20   4   4   20.71    1.46   3
 -20  -4   4   21.72    3.94   1
  20   4  -4   23.83    4.70   4
 -20  -4   4   19.54    3.00   2
  20  -4  -4   17.84    3.12   4
  20   4  -4   18.09    3.71   1
 -20   4   4   16.83    2.58   1
  18   4  -4  411.68   20.19   1
 -18   4   4  368.23   20.78   1
 -18  -4   4  400.07   19.56   1
 -18  -4   4  428.93   21.84   2
  18   4  -4  375.72   20.49   4
  18   4  -4  397.37   18.16   1
  18  -4  -4  347.07   19.42   4
 -18   4   4  412.64   19.23   3
  18  -4  -4  399.35   20.54   1
 -16  -4   4    7.67    3.19   1
  16   4  -4    7.33    4.23   1
 -16  -4   4   12.56    3.27   2
 -16  -4   4   12.62    2.67   1
  16  -4  -4   12.62    3.10   1
 -16   4   4    8.50    1.12   3
 -16   4   4    8.94    2.30   1
 -14  -4   4   21.30    4.86   1
  14   4  -4   24.81    4.35   1
 -14  -4   4   22.68    3.33   2
 -14   4   4   23.51    3.19   1
  14  -4  -4   24.53    2.86   4
  14   4  -4   22.23    5.42   1
 -14   4   4   21.65    1.57   3
 -14  -4   4   18.42    3.56   1
  14  -4  -4   25.85    3.23   1
  12   4  -4   71.84    5.02   1
 -12   4   4   48.80    4.72   1
 -12  -4   4   49.88    4.58   1
  12   4  -4   55.24    5.54   1
  12  -4  -4   63.19    4.08   1
 -12  -4   4   54.44    5.72   1
 -12   4   4   63.24    2.82   3
 -12  -4   4   70.00    3.93   2
  12  -4  -4   58.02    4.52   4
 -10  -4   4 1477.93   84.03   1
 -10   4   4 1472.89   71.41   3
  10  -4  -4 1399.16   69.10   1
  10  -4  -4 1485.47   61.91   3
 -10   4   4 1449.86   70.32   1
  10   4  -4 1543.12   72.68   1
  10   4  -4 1505.99   72.19   1
 -10  -4   4 1532.95   68.19   2
 -10  -4   4 1478.19   67.50   1
   8   4  -4  200.79   10.43   1
   8   4  -4  206.66   11.10   1
  -8  -4   4  194.58   10.05   1
  -8  -4   4  187.37    8.61   2
  -8  -4   4  192.08   10.04   1
   8  -4  -4  186.58    9.32   1
   8  -4  -4  176.81    8.50   3
  -8   4   4  185.97   12.16   1
   6  -4  -4 1251.44   53.91   3
  -6  -4   4 1272.66   59.16   1
  -6   4   4 1202.26   54.88   1
   6   4  -4 1310.40   58.27   1
   6   4  -4  975.56   53.69   1
   6  -4  -4 1169.52   59.97   1
   4  -4  -4  851.00   37.33   1
  -4   4   4  861.66   41.14   1
  -4   4   4  872.47   43.56   1
   4   4  -4  779.66   38.66   1
  -4  -4   4  814.70   35.99   1
   4  -4  -4  819.93   33.67   3
  -4  -4   4  811.72   38.73   1
   4   4  -4  840.48   36.62   1
   2   4  -4  393.10   17.72   1
  -2   4   4  359.76   17.62   1
  -2  -4   4  370.67   19.88   1
  -2   4   4  390.97   17.05   1
  -2  -4   4  373.15   17.57   1
   2  -4  -4  375.88   17.11   1
   2   4  -4  359.65   17.02   1
   2  -4  -4  379.86   14.95   3
   0   4  -4  263.83   13.99   1
   0  -4  -4  269.01   10.88   3
   0   4  -4  219.54   11.57   1
   0   4   4  243.82   11.09   1
   0   4   4  231.28   13.24   1
   0  -4   4  231.77   10.84   1
   0  -4  -4  238.28   10.96   1
   0  -4   4  228.85    9.90   3
   0  -4   4  228.72   11.73   1
  -2  -4  -4 2026.97   83.59   3
   2  -4   4 1975.93   90.61   1
  -2   4  -4 2043.19   99.45   2
  -2   4  -4 1975.20   88.48   1
  -2   4  -4 1957.71   90.80   1
   2   4   4 1901.17   95.37   1
   2  -4   4 1971.10   97.44   1
   2   4   4 1762.51   83.35   1
   2  -4   4 2094.08   81.65   3
  -2  -4  -4 1648.55   94.18   1
  -4  -4  -4 1018.52   43.49   1
   4   4   4 1016.17   48.02   1
  -4  -4  -4 1046.79   43.09   3
  -4   4  -4  962.91   46.29   1
   4  -4   4  979.66   51.18   1
   4   4   4  934.02   50.09   4
  -4   4  -4 1034.68   42.59   2
   4  -4   4  929.58   41.45   1
  -4   4  -4  971.43   45.91   1
   4  -4   4  999.99   45.65   3
   4   4   4  956.79   44.14   1
   6   4   4   40.95    2.91   4
   6   4   4   50.81    5.75   1
   6  -4   4   49.32    3.33   3
   6  -4   4   48.56    3.85   1
   6   4   4   47.24    4.64   1
  -6   4  -4   47.85    3.56   2
  -6   4  -4   41.86    3.59   1
  -6   4  -4   48.35    3.70   1
  -6  -4  -4   46.89    4.08   1
  -8   4  -4 1706.40   77.13   1
  -8   4  -4 1715.63   80.24   1
  -8  -4  -4 1762.78   73.86   1
   8  -4   4 1706.00   79.97   1
   8   4   4 1775.20   77.77   1
   8  -4   4 1612.18   74.41   1
   8  -4   4 1743.55   80.20   3
   8   4   4 1679.96   88.42   1
   8   4   4 1693.76   79.09   4
  -8   4  -4 1745.86   91.95   2
  10   4   4  324.50   15.10   1
 -10   4  -4  318.26   14.20   1
 -10   4  -4  323.54   15.19   3
  10   4   4  330.75   17.15   1
 -10   4  -4  327.83   16.10   1
 -10  -4  -4  295.76   16.80   1
  10  -4   4  305.89   14.56   1
 -10   4  -4  368.26   16.76   2
  10  -4   4  336.47   15.51   3
  10   4   4  318.36   15.24   4
  12  -4   4  286.94   14.67   1
 -12  -4  -4  281.41   18.94   1
  12   4   4  289.62   14.22   1
  12   4   4  318.63   15.75   1
  12  -4   4  313.68   13.24   3
 -12   4  -4  318.83   15.21   1
  12   4   4  332.16   17.94   2
 -12   4  -4  305.89   14.90   1
 -12   4  -4  312.03   13.47   3
 -12   4  -4  318.32   15.89   2
  12   4   4  313.27   15.84   4
 -14   4  -4  290.89   13.79   3
 -14   4  -4  310.39   14.37   2
 -14   4  -4  274.45   13.35   1
  14   4   4  280.31   14.44   4
  14   4   4  284.90   14.51   1
 -14  -4  -4  279.43   18.18   1
  14   4   4  302.08   16.59   2
  14  -4   4  295.55   13.53   3
 -14   4  -4  287.27   12.81   1
  14  -4   4  293.95   12.66   1
 -14   4  -4  287.77   17.18   4
  14   4   4  253.26   14.12   1
  16   4   4  579.84   31.63   1
 -16   4  -4  641.86   28.17   1
  16   4   4  626.92   32.66   2
 -16   4  -4  641.91   30.58   3
  16  -4   4  648.07   28.40   1
  16   4   4  695.29   29.44   4
 -16  -4  -4  603.82   31.67   1
 -16   4  -4  670.73   28.47   2
  16   4   4  670.85   31.74   1
 -16   4  -4  671.77   34.45   1
 -16   4  -4  663.69   37.42   4
 -18   4  -4  381.43   18.31   1
  18   4   4  364.92   19.15   4
  18   4   4  367.12   21.09   1
 -18   4  -4  372.89   17.61   1
 -18   4  -4  372.89   18.36   3
  18   4   4  380.09   19.09   1
 -18  -4  -4  338.25   26.21   1
 -18   4  -4  396.94   27.63   4
 -18   4  -4  374.21   20.41   2
  18   4   4  370.56   21.73   2
 -20   4  -4   10.10    4.56   2
  20   4   4    8.75    4.15   4
  20   4   4    4.44    4.85   1
  20   4   4    3.54    4.17   1
 -20   4  -4    1.66    1.91   3
  22   4   4   37.10    4.70   1
 -22   4  -4   26.06    6.30   2
  22   4   4   34.66    6.99   4
 -22   4  -4   32.22    2.50   3
  22   4   4   30.45    4.35   1
 -24   4  -4  113.83   10.88   2
  24   4   4   81.33    7.27   4
  24   4   4   88.69    5.80   1
  24   4   4   99.62    9.12   1
 -24   4  -4   98.24    7.03   3
 -26   4  -4   53.75    4.72   3
  26   4   4   54.81    5.45   1
 -26   4  -4   48.01    6.15   2
  26   4   4   57.76    5.96   1
 -28   4  -4  177.03   11.37   3
  28   4   4  166.40   14.88   4
  28   4   4  179.19   10.76   1
 -28   4  -4  169.44   13.24   2
 -30   4  -4  121.40    8.88   2
  30   4   4  129.85   11.57   4
  30   4   4  112.85    8.35   1
  32   4   4   -0.01    6.90   4
  32   4   4    3.54    2.48   1
 -32   4  -4   17.19    8.41   2
 -34   4  -4   94.33   11.33   2
  34   4   4  108.86    9.14   4
 -34  -4  -4   93.18    8.03   3
  34   4   4   94.42    8.90   1
 -36   4  -4   89.76    8.80   2
 -36  -4  -4   96.31   10.34   3
  36   4   4   98.13    7.65   1
 -35  -5   4   49.56    6.70   2
  35   5  -4   70.02    9.23   1
  35   5  -4   60.94    7.86   4
  33   5  -4    1.25    4.80   1
  33   5  -4   11.13    7.61   4
 -33  -5   4    0.43    5.17   2
 -31  -5   4    6.42    3.79   2
  31   5  -4   13.33    5.47   4
  29   5  -4   19.89    6.24   4
 -29  -5   4   29.43    5.66   2
 -29  -5   4   32.10    6.14   1
  27   5  -4    8.61    6.15   1
 -27  -5   4    3.40    3.46   2
 -27  -5   4    9.78    5.76   1
 -25  -5   4   13.36    5.88   1
 -25  -5   4    4.56    3.24   2
  25   5  -4   10.81    6.28   1
  25   5  -4    9.18    2.97   1
  25   5  -4    7.68    5.26   4
 -23  -5   4    2.73    5.56   1
  23   5  -4    2.50    5.20   1
 -23   5   4    4.96    2.45   1
  23   5  -4    5.62    4.59   4
  23   5  -4    6.61    3.18   1
 -23  -5   4   10.28    2.87   2
 -21  -5   4  217.76   12.98   1
  21   5  -4  204.65   11.89   1
 -21   5   4  217.95   10.52   1
 -21   5   4  197.39   13.41   1
 -21  -5   4  201.04   12.90   2
  21  -5  -4  198.40   11.76   1
  21   5  -4  224.45   11.60   4
  21   5  -4  200.51   13.33   1
 -19  -5   4  331.70   17.93   2
  19   5  -4  341.35   20.89   1
 -19   5   4  332.04   20.00   1
 -19   5   4  354.57   19.99   1
  19  -5  -4  320.95   17.44   1
  19   5  -4  323.86   18.69   1
 -19  -5   4  343.22   19.24   1
  19   5  -4  380.11   17.88   4
 -17  -5   4 1131.40   46.28   1
 -17  -5   4 1051.72   52.85   2
  17   5  -4 1059.58   54.24   1
  17  -5  -4 1072.20   58.41   1
 -17   5   4 1081.37   72.02   1
 -17   5   4 1115.74   53.64   1
  17   5  -4 1098.70   63.96   1
  15   5  -4 1132.86   53.06   1
 -15  -5   4 1113.10   49.83   1
  15   5  -4 1159.78   62.90   1
 -15   5   4 1097.05   52.64   1
  15  -5  -4 1177.35   53.16   1
 -15   5   4 1104.68   58.78   1
 -15  -5   4 1059.39   46.89   2
 -13  -5   4  202.04   10.83   1
  13   5  -4  196.76   11.83   1
 -13  -5   4  201.34   10.92   1
 -13   5   4  193.34   10.58   1
  13  -5  -4  195.53   10.82   1
  13   5  -4  213.33   11.18   1
 -13   5   4  219.88   12.79   1
  11   5  -4  105.22    8.86   1
  11  -5  -4  104.07    8.52   1
 -11   5   4   93.15    6.32   1
 -11  -5   4   85.02    5.82   1
  11  -5  -4   92.87    5.28   3
  11   5  -4  104.58    7.27   1
  -9   5   4  602.48   27.28   1
   9  -5  -4  662.15   30.04   1
  -9  -5   4  587.77   27.92   1
   9   5  -4  637.35   35.64   1
   9  -5  -4  614.45   26.62   3
  -9  -5   4  616.35   34.17   1
  -9   5   4  647.77   34.19   1
   9   5  -4  669.20   32.06   1
   7   5  -4  878.98   50.84   1
   7  -5  -4  825.45   47.36   1
   7   5  -4  950.46   48.56   1
  -7  -5   4  916.99   46.29   1
  -7   5   4  783.29   38.85   1
  -7   5   4  794.76   39.55   1
  -7  -5   4  983.15   42.27   1
   7  -5  -4  929.92   36.71   3
   5  -5  -4   20.93    3.38   1
  -5  -5   4   20.59    5.90   1
   5   5  -4   28.55    3.76   1
  -5   5   4   22.55    3.03   1
   5   5  -4   20.13    3.21   1
   3   5  -4  174.35   10.28   1
  -3   5   4  174.51    9.58   1
   3  -5  -4  146.72    9.31   1
   3  -5  -4  195.92    9.51   3
  -3  -5   4  180.68   10.75   1
  -3  -5   4  186.49   11.18   1
  -3   5   4  148.32    9.54   1
  -1   5   4  839.32   38.20   1
  -1  -5   4  885.92   42.50   1
   1   5  -4  839.72   41.09   1
   1   5  -4  892.93   44.60   1
  -1   5   4  815.36   36.70   1
  -1  -5   4  880.37   39.70   1
   1  -5  -4  847.00   35.03   3
   1  -5  -4  824.43   40.82   1
   1   5   4  125.61    7.82   1
  -1   5  -4  136.30    8.97   1
   1  -5   4  147.89    7.63   3
   1  -5   4  139.98    7.85   1
   1  -5   4  160.32    7.94   1
   1   5   4  151.69   10.55   1
  -1   5  -4  149.21    9.19   1
  -1  -5  -4  128.92    7.64   3
  -1  -5  -4  140.63    8.92   1
   3   5   4 1185.74   52.23   1
   3  -5   4 1234.35   55.92   3
   3  -5   4 1186.92   57.89   1
  -3   5  -4 1193.41   58.34   1
  -3  -5  -4 1224.84   55.01   1
   3   5   4 1200.41   59.07   1
  -3   5  -4  981.17   55.73   1
  -3  -5  -4 1167.55   48.83   3
  -3   5  -4 1156.92   62.19   2
   3  -5   4 1191.10   52.35   1
   3   5   4 1198.44   59.62   4
  -5   5  -4  500.97   24.06   2
   5  -5   4  518.28   23.13   1
   5  -5   4  531.93   22.15   3
  -5   5  -4  535.99   25.66   1
  -5  -5  -4  514.47   26.27   1
   5  -5   4  482.15   23.38   1
   5   5   4  491.03   28.49   1
   5   5   4  498.52   23.73   4
  -5   5  -4  477.65   24.48   1
   5   5   4  519.68   24.43   1
  -7   5  -4   14.12    3.53   1
  -7  -5  -4   10.37    3.78   1
   7  -5   4    8.62    3.35   1
   7   5   4    9.56    4.69   1
   7   5   4   11.38    3.72   1
   7  -5   4    7.25    1.94   3
  -7   5  -4    8.91    2.74   2
   7   5   4    7.82    1.41   4
   9   5   4   56.16    4.16   4
   9  -5   4   41.28    2.67   3
  -9  -5  -4   51.63    4.68   1
  -9   5  -4   39.66    4.31   2
   9   5   4   49.89    4.55   1
   9  -5   4   46.89    3.67   1
  -9   5  -4   51.00    3.73   1
   9  -5   4   47.48    4.10   1
  -9   5  -4   45.32    3.22   1
 -11   5  -4  555.13   26.45   2
 -11   5  -4  538.03   25.77   1
  11  -5   4  560.16   25.06   1
 -11   5  -4  528.16   25.03   1
  11   5   4  543.58   24.31   1
  11   5   4  542.29   28.41   4
 -11  -5  -4  562.24   28.25   1
  11  -5   4  524.27   24.42   1
  11  -5   4  551.93   23.53   3
  11   5   4  574.29   30.13   1
 -13   5  -4  220.41   13.08   1
 -13   5  -4  223.85   11.56   1
  13  -5   4  271.57   12.09   3
  13  -5   4  248.51   13.08   1
  13   5   4  234.60   12.60   1
  13   5   4  248.29   13.37   1
  13  -5   4  249.85   12.19   1
  13   5   4  262.79   14.06   2
  13   5   4  230.36   12.33   4
 -13   5  -4  252.33   13.14   2
 -13  -5  -4  253.37   15.95   1
  15   5   4   29.84    4.64   1
 -15   5  -4   19.03    3.42   4
  15   5   4   23.30    3.27   1
 -15   5  -4   27.83    2.45   1
  15   5   4   21.42    3.10   4
 -15   5  -4   25.35    3.72   1
  17   5   4   75.04    7.31   2
  17   5   4   64.34    5.53   1
 -17   5  -4   61.62    4.42   1
 -17   5  -4   68.55    5.22   1
  17   5   4   69.77    6.83   4
  17   5   4   80.49    6.67   1
 -17   5  -4   61.98    5.79   4
 -19   5  -4   34.69    3.15   1
 -19   5  -4   38.38    4.88   2
 -19   5  -4   40.67    2.84   1
  19   5   4   41.76    4.40   1
  19   5   4   38.08    5.61   1
  21   5   4 1176.15   66.63   1
 -21   5  -4 1095.79   51.37   1
  21   5   4 1110.93   73.29   1
 -21   5  -4 1110.02   51.96   2
  21   5   4 1119.64   56.75   4
 -21   5  -4 1096.20   53.57   1
  23   5   4  682.10   41.73   4
  23   5   4  631.27   31.65   1
  23   5   4  580.64   36.26   1
 -23   5  -4  652.88   34.30   2
 -23   5  -4  641.89   35.44   3
  25   5   4   84.29    6.72   1
  25   5   4   93.77    8.25   4
  25   5   4   76.08    9.35   1
 -25   5  -4   77.66    7.99   2
 -25   5  -4   70.60    4.76   3
  27   5   4   -4.05    5.78   4
  27   5   4   -0.52    3.37   1
 -27   5  -4   -3.87    4.88   2
  29   5   4  222.62   12.86   4
  29   5   4  222.57   15.84   1
 -29   5  -4  188.78   15.90   2
  31   5   4  170.40   15.96   4
 -31   5  -4  168.82   15.54   2
  31   5   4  182.00   13.52   1
  33   5   4    7.53    4.10   1
 -33   5  -4   12.54    8.72   2
  33   5   4    8.83    6.30   4
 -35  -5  -4   35.18    7.38   3
  35   5   4   47.49    6.24   4
  35   5   4   54.71    6.30   1
 -35   5  -4   42.47    7.80   2
  32   6  -4  399.74   31.07   1
  32   6  -4  384.26   34.26   4
 -30  -6   4  216.12   20.56   1
  30   6  -4  237.25   18.01   4
  30   6  -4  220.90   15.73   1
  28   6  -4   12.46    4.88   4
  28   6  -4   13.13    5.76   1
  26   6  -4  811.81   45.03   4
 -26  -6   4  799.86   51.60   1
  26   6  -4  717.26   39.92   1
 -24   6   4 1646.16   79.08   1
  24   6  -4 1578.56  153.97   1
  24   6  -4 1566.26   85.89   4
  24   6  -4 1650.17   93.79   1
 -24  -6   4 1672.13   95.68   1
  22   6  -4  574.47   32.41   4
  22  -6  -4  522.36   39.14   1
 -22   6   4  513.73   24.72   1
 -22  -6   4  558.97   31.36   1
  22   6  -4  527.83   48.18   1
  22   6  -4  508.77   27.10   1
  20   6  -4   82.26    7.82   4
  20   6  -4   93.28    7.71   1
  20   6  -4   85.89    6.96   1
 -20   6   4   78.74    6.87   1
  20  -6  -4   73.42    6.08   1
  18   6  -4  206.48   13.57   1
  18   6  -4  243.15   12.82   1
  18  -6  -4  241.42   15.54   1
 -18  -6   4  240.37   13.56   1
 -18   6   4  257.00   12.80   1
  16   6  -4  345.30   19.72   1
 -16  -6   4  387.12   20.29   1
 -16   6   4  403.52   22.09   1
  16   6  -4  355.24   21.12   1
  16  -6  -4  387.17   21.24   1
 -14   6   4    3.23    2.34   1
 -14   6   4    5.58    2.13   1
  14   6  -4    0.40    6.04   1
 -14  -6   4    8.25    5.50   1
  14   6  -4    6.04    2.88   1
  14  -6  -4    5.79    2.59   1
  12  -6  -4 1297.05   62.09   1
  12  -6  -4 1358.24   56.06   3
 -12   6   4 1265.67   87.37   1
 -12  -6   4 1424.33   60.05   1
  12   6  -4 1370.54   60.93   1
 -12   6   4 1389.93   68.37   1
  12   6  -4 1331.12   93.59   1
  10   6  -4 1225.07   56.33   1
  10  -6  -4 1120.92   47.51   3
  10   6  -4 1043.61   56.56   1
 -10   6   4 1089.59   60.58   1
 -10  -6   4 1218.60   53.97   1
 -10  -6   4  951.19   55.14   1
  10  -6  -4 1152.85   52.36   1
 -10   6   4 1147.38   50.07   1
   8  -6  -4   46.27    3.47   3
   8   6  -4   47.56    4.97   1
  -8   6   4   53.34    4.13   1
  -8  -6   4   53.79    4.34   1
  -8  -6   4   44.49    7.07   1
   8   6  -4   53.90    6.05   1
   8  -6  -4   48.19    5.01   1
  -8   6   4   51.51    4.13   1
  -6  -6   4  949.67   54.91   1
  -6   6   4 1018.15   47.34   1
   6  -6  -4 1046.35   48.65   1
  -6   6   4 1002.90   57.31   1
   6  -6  -4 1017.31   40.26   3
   6   6  -4  976.95   44.27   1
   6   6  -4  927.48   62.66   1
  -6  -6   4  950.90   47.38   1
   4   6  -4 2849.96  157.47   1
  -4  -6   4 2954.65  127.98   1
   4   6  -4 3065.14  137.39   1
   4  -6  -4 3038.04  143.49   1
  -4   6   4 2987.72  169.13   1
   4  -6  -4 2984.68  131.18   3
  -4   6   4 3099.88  136.20   1
  -4  -6   4 2936.39  149.49   1
  -2  -6   4 1829.20   83.03   1
   2   6  -4 1717.46  113.88   1
   2  -6  -4 1770.92   86.73   1
  -2   6   4 1707.39  113.00   1
   2  -6  -4 1666.94   70.69   3
  -2  -6   4 1756.38   84.03   1
   2   6  -4 1791.37   87.83   1
   0  -6   4   52.07    4.98   1
   0   6  -4   49.35    6.20   1
   0   6   4   59.61    7.03   1
   0  -6  -4   56.03    4.45   3
   0  -6   4   55.90    5.58   1
   0   6  -4   60.83    5.05   1
  -2   6  -4  273.07   12.66   2
   2   6   4  266.27   13.69   1
  -2   6  -4  259.93   14.79   1
   2  -6   4  306.45   14.62   3
  -2  -6  -4  267.37   12.67   3
  -2  -6  -4  254.56   16.25   1
   2   6   4  281.80   12.74   4
   2  -6   4  301.17   13.00   1
   2  -6   4  301.35   13.41   1
   2   6   4  293.99   18.74   1
  -2   6  -4  298.31   13.56   1
  -4   6  -4   68.67    3.71   2
   4  -6   4   64.35    5.12   1
  -4   6  -4   75.31    5.85   1
  -4   6  -4   62.02    4.16   1
   4   6   4   57.77    6.01   1
   4  -6   4   61.01    3.72   3
   4   6   4   58.67    3.35   4
  -4  -6  -4   69.41    4.90   1
   4  -6   4   50.75    4.97   1
   4   6   4   61.27    5.27   1
   6   6   4  328.01   16.93   1
  -6  -6  -4  325.23   17.46   1
   6   6   4  298.16   18.68   1
   6  -6   4  298.74   15.72   3
   6   6   4  314.76   16.64   4
   6  -6   4  303.62   15.64   1
  -6   6  -4  312.42   13.39   1
  -6   6  -4  276.95   14.89   2
   6  -6   4  307.03   13.89   1
  -6   6  -4  328.90   18.22   1
   8   6   4  706.48   33.30   4
   8  -6   4  707.60   32.46   3
   8   6   4  739.84   44.98   1
  -8   6  -4  695.86   37.65   1
   8   6   4  716.40   35.18   1
   8  -6   4  653.91   34.97   1
  -8  -6  -4  717.11   48.70   1
  -8   6  -4  698.73   34.60   2
  -8   6  -4  713.25   33.68   1
   8  -6   4  704.41   31.64   1
  10   6   4  881.23   59.26   1
  10   6   4  814.43   36.39   1
  10  -6   4  866.91   46.90   1
  10   6   4  862.53   41.74   4
 -10   6  -4  853.37   52.02   1
 -10   6  -4  848.83   42.95   1
  10  -6   4  857.06   37.28   3
  10  -6   4  861.59   38.32   1
 -10   6  -4  874.88   44.12   2
 -12   6  -4    1.69    2.45   1
  12  -6   4    1.59    1.31   3
  12   6   4    0.71    1.85   4
 -12   6  -4    3.45    3.22   2
 -12   6  -4    0.19    2.54   1
  12  -6   4    2.60    3.32   1
  12   6   4    0.32    2.96   1
  12   6   4    3.06    6.61   1
  12  -6   4    3.67    2.38   1
  14   6   4 1909.78  105.45   1
  14   6   4 2054.72  107.06   1
  14   6   4 2107.00  115.70   2
 -14   6  -4 2122.11  105.74   2
 -14   6  -4 2224.48  118.65   1
  14  -6   4 2132.98   98.57   1
  14  -6   4 2168.92  125.02   1
  14  -6   4 2124.65   92.01   3
 -14   6  -4 2059.83  125.88   1
  14   6   4 2216.82  103.43   4
 -16   6  -4 1166.42   59.05   1
  16   6   4 1083.53   66.93   2
  16  -6   4 1137.30   59.55   1
 -16   6  -4 1117.83   52.31   4
  16   6   4 1070.26   55.84   4
  16   6   4 1065.33   54.32   1
 -16   6  -4 1148.75   70.78   1
  16   6   4 1104.74   74.94   1
 -16   6  -4 1080.93   52.18   2
 -18   6  -4 1140.64   82.25   1
 -18   6  -4 1148.38   54.73   2
  18   6   4 1140.83   67.53   1
  18   6   4 1105.77   74.18   2
 -18   6  -4 1181.51   80.70   1
  18   6   4 1153.08   82.16   1
  18   6   4 1185.35   54.22   4
 -20   6  -4  265.75   16.47   1
 -20   6  -4  289.92   16.82   2
 -20   6  -4  278.46   16.13   1
  20   6   4  274.31   16.19   1
  20   6   4  253.33   16.58   1
  20   6   4  301.38   19.90   4
  22   6   4   85.25    7.87   1
 -22   6  -4   88.12    5.80   1
  22   6   4   73.83    7.51   1
 -22   6  -4   83.31    6.59   1
 -22   6  -4   72.75    9.23   2
  22   6   4   89.55    6.92   4
 -24   6  -4  111.92   10.48   2
  24   6   4   95.68    9.83   4
  24   6   4  104.85   10.29   1
  24   6   4   92.12    8.84   1
  26   6   4   -0.54    4.30   4
 -26   6  -4   -6.17    6.35   2
  26   6   4    3.90    3.57   1
  28   6   4  105.28   10.93   4
 -28   6  -4  113.30    9.42   2
  28   6   4  138.44   10.95   1
  30   6   4  163.22   12.15   4
 -30   6  -4  189.86   14.82   2
  30   6   4  193.99   18.13   1
  32   6   4    6.77    5.26   4
  32   6   4    9.03    4.15   1
 -32   6  -4    6.67    5.72   2
  31   7  -4  116.74   12.49   4
  31   7  -4  137.29   13.37   1
  29   7  -4    7.69    6.13   1
  29   7  -4    3.22    5.56   4
 -29  -7   4   -4.96    5.74   1
  27   7  -4   98.94   10.00   1
 -27  -7   4  119.43   11.29   1
  27   7  -4   94.56    8.21   4
  25   7  -4  155.90   13.74   1
 -25  -7   4  185.37   12.52   1
  23   7  -4   52.62    6.86   4
 -23  -7   4   61.22    6.20   1
  23   7  -4   64.64    6.81   1
 -21  -7   4   -2.08    3.97   1
 -19   7   4  166.67   12.49   1
  19   7  -4  168.15   11.63   1
 -19  -7   4  139.69   12.83   1
  19  -7  -4  167.67   11.88   1
 -17  -7   4  453.94   25.89   1
  17  -7  -4  427.96   31.51   1
  17   7  -4  483.84   24.22   1
 -17   7   4  475.96   27.43   1
  15  -7  -4  155.09   11.30   1
  15   7  -4  157.40   11.18   1
 -15  -7   4  127.41   11.00   1
 -15   7   4  172.15    9.61   1
 -13   7   4  167.14   11.26   1
  13  -7  -4  179.63   13.16   1
  13   7  -4  176.08   11.75   1
 -13  -7   4  178.97   12.90   1
  11  -7  -4  457.53   19.92   3
 -11   7   4  390.82   22.38   1
 -11  -7   4  467.24   23.47   1
  11  -7  -4  441.85   25.77   1
  11   7  -4  413.00   22.18   1
   9  -7  -4  752.21   32.84   3
   9   7  -4  756.31   39.62   1
  -9   7   4  814.50   36.15   1
  -9  -7   4  808.15   34.81   1
   9  -7  -4  685.14   36.58   1
  -7   7   4   12.30    4.25   1
   7  -7  -4   16.29    4.52   1
   7  -7  -4   15.53    3.05   3
  -7  -7   4   18.13    6.09   1
   7   7  -4   13.63    4.77   1
  -5  -7   4  701.68   42.38   1
   5   7  -4  718.76   38.26   1
  -5  -7   4  743.89   37.99   1
   5  -7  -4  712.12   43.66   1
  -5   7   4  747.96   34.50   1
   5  -7  -4  775.17   35.82   3
  -3  -7   4  554.93   34.48   1
   3   7  -4  564.02   31.36   1
  -3   7   4  607.60   28.65   1
   3  -7  -4  588.12   35.86   1
   3  -7  -4  606.79   27.93   3
  -3  -7   4  592.87   29.21   1
   1  -7  -4   18.09    4.00   3
   1  -7  -4   12.28    4.64   1
   1   7  -4    8.67    6.05   1
  -1  -7   4    9.35    5.78   1
  -1   7   4   11.88    4.67   1
  -1  -7   4   13.03    3.98   1
   1   7   4  332.64   17.90   1
   1  -7   4  318.24   15.10   1
  -1   7  -4  313.69   16.47   1
   1  -7   4  307.71   19.15   1
  -1  -7  -4  304.11   23.59   1
  -1  -7  -4  315.85   15.44   3
  -3   7  -4  316.71   14.80   2
   3  -7   4  301.02   16.46   1
   3  -7   4  299.66   16.49   1
  -3   7  -4  300.70   18.36   1
   3   7   4  307.43   14.72   4
   3  -7   4  308.41   14.92   3
   3   7   4  328.51   18.10   1
  -3  -7  -4  323.37   21.75   1
   5  -7   4    1.69    4.61   1
   5   7   4    1.43    1.36   4
   5   7   4   -5.40    5.05   1
   5  -7   4    1.69    1.86   3
  -5   7  -4    2.58    2.87   1
   5  -7   4    4.95    4.31   1
   7   7   4   39.01    5.59   1
  -7   7  -4   31.49    4.25   2
   7  -7   4   30.53    3.67   1
  -7   7  -4   37.27    3.83   1
   7   7   4   26.81    2.29   4
   7  -7   4   26.37    2.95   3
   7  -7   4   35.92    4.13   1
   9  -7   4  246.29   12.70   3
   9  -7   4  221.04   12.79   1
   9   7   4  236.85   11.18   4
   9  -7   4  225.54   11.81   1
  -9   7  -4  215.65   11.19   2
   9   7   4  245.18   15.03   1
  -9   7  -4  239.67   12.57   1
  11  -7   4  288.10   13.99   1
  11  -7   4  305.24   13.22   3
 -11   7  -4  292.20   15.65   2
  11   7   4  301.26   16.30   1
  11  -7   4  302.77   17.18   1
 -11   7  -4  316.47   16.16   1
  11   7   4  282.52   16.11   4
  13  -7   4    2.63    3.97   1
  13   7   4    1.77    2.09   2
  13  -7   4   -0.33    1.28   3
  13  -7   4   -1.16    3.22   1
  13   7   4   -6.81    6.06   1
 -13   7  -4   -2.09    3.57   1
  15   7   4   38.78    5.04   1
  15   7   4   40.05    4.13   4
  15  -7   4   44.76    5.50   1
  15  -7   4   52.15    2.69   3
 -15   7  -4   47.76    4.27   1
 -15   7  -4   55.20    4.59   2
  15  -7   4   52.10    5.15   1
 -17   7  -4  511.43   39.73   1
  17   7   4  478.74   29.91   4
  17  -7   4  522.45   30.20   1
  17   7   4  554.90   33.30   1
 -17   7  -4  528.94   26.23   2
  17   7   4  517.84   31.06   2
  19   7   4  122.45   10.58   1
 -19   7  -4  100.08    7.02   1
  19   7   4   96.03    9.56   2
  19   7   4   95.03    6.66   4
  21   7   4   18.36    6.64   1
 -21   7  -4    9.46    4.20   2
 -21   7  -4    7.24    1.90   1
  21   7   4    7.65    3.13   4
  23   7   4  301.52   23.84   4
  23   7   4  346.86   24.98   1
 -23   7  -4  333.78   22.79   2
  25   7   4   23.37    6.30   1
  25   7   4   14.63    6.32   4
 -25   7  -4   30.52    6.94   2
  27   7   4   25.82    4.69   1
 -27   7  -4   32.96    8.67   2
  27   7   4   19.19    4.29   4
  29   7   4  136.92   12.95   4
  29   7   4  148.90   12.97   1
 -29   7  -4  153.81   14.94   2
  31   7   4  136.92   14.74   1
  31   7   4  154.64   10.45   4
  28   8  -4   13.13    5.00   1
  26   8  -4   55.04    8.05   1
 -26  -8   4   60.10    8.34   1
  26   8  -4   66.58    6.57   4
  24   8  -4  292.91   21.08   4
  24   8  -4  276.88   18.37   1
 -24  -8   4  251.11   20.03   1
 -22  -8   4  205.18   15.11   1
  22   8  -4  196.38   12.00   4
  22   8  -4  234.22   14.51   1
  20   8  -4  230.72   12.42   1
  20   8  -4  203.70   13.72   4
 -20   8   4  173.05   12.70   1
 -20  -8   4  196.03   16.68   1
 -18   8   4  138.57   13.98   1
 -18  -8   4  130.66   10.83   1
  18   8  -4  143.08   12.39   1
 -16   8   4  104.14    8.37   1
  16  -8  -4  103.69   12.30   1
  16   8  -4  126.22    9.41   1
 -16  -8   4  119.58   10.71   1
 -14   8   4   15.76    4.81   1
  14   8  -4   13.81    6.38   1
  14  -8  -4   17.82    3.57   1
  12   8  -4   44.65    6.09   1
  12  -8  -4   31.90    2.13   3
  12  -8  -4   42.17    6.00   1
 -12  -8   4   41.16    6.92   1
  10  -8  -4    8.46    1.73   3
  10   8  -4   16.74    6.95   1
 -10   8   4   12.76    3.54   1
  10  -8  -4    9.94    3.83   1
   8  -8  -4   81.40    7.72   1
  -8  -8   4   80.33    8.72   1
   8   8  -4  109.04    8.34   1
  -8   8   4  106.58    7.89   1
   8  -8  -4   90.34    5.95   3
  -6  -8   4  197.68   11.22   1
   6   8  -4  193.08   12.91   1
  -6   8   4  195.37   14.53   1
   6  -8  -4  200.32   10.25   3
   6  -8  -4  211.08   18.98   1
   4  -8  -4  203.40   12.74   3
   4   8  -4  226.90   12.96   1
   4  -8  -4  223.72   16.47   1
  -4  -8   4  226.69   12.64   1
  -4   8   4  229.66   12.32   1
   2   8  -4  285.44   15.71   1
   2  -8  -4  254.17   14.68   3
  -2  -8   4  304.18   16.95   1
   2  -8  -4  257.72   15.95   1
  -2   8   4  279.88   15.17   1
   0  -8   4  248.63   14.36   1
   0   8  -4  244.71   13.97   1
   0  -8   4  226.11   16.10   1
   0   8   4  222.32   13.24   1
   0  -8  -4  256.14   13.41   3
  -2   8  -4  242.61   12.50   2
   2   8   4  255.06   13.30   1
  -2  -8  -4  270.09   14.67   3
  -2   8  -4  194.61   15.33   1
   2  -8   4  251.80   13.07   1
   2  -8   4  204.36   18.30   1
   2  -8   4  223.93   14.37   3
   4  -8   4   91.99   10.44   1
  -4   8  -4  113.94    7.31   2
  -4   8  -4   94.06    8.64   1
   4  -8   4  117.32    9.75   1
   4  -8   4   93.33    7.73   3
   4   8   4   98.61    8.43   1
   6   8   4  147.92   10.03   1
   6  -8   4  177.91    8.80   3
   6   8   4  172.04   10.80   4
   6  -8   4  142.77   11.84   1
   6  -8   4  179.93   11.70   1
  -6   8  -4  172.18   10.47   2
   8  -8   4    8.12    2.81   3
   8   8   4    9.98    2.32   4
   8  -8   4   15.75    6.21   1
   8  -8   4   10.75    3.09   1
  -8   8  -4    8.08    5.60   1
   8   8   4    5.13    4.53   1
  10  -8   4   28.31    5.71   1
 -10   8  -4   34.61    4.20   1
 -10   8  -4   44.04    6.43   2
  10  -8   4   30.88    4.02   1
 -12   8  -4   10.71    4.76   1
 -12   8  -4    8.13    3.70   2
  12   8   4    6.48    2.29   2
  12  -8   4    1.91    3.33   1
  12   8   4    9.37    5.58   1
  12  -8   4   13.18    4.92   1
  14   8   4  460.73   36.15   2
 -14   8  -4  519.71   30.16   2
  14   8   4  537.49   31.08   1
  14   8   4  531.37   26.55   4
  14  -8   4  528.26   28.71   1
 -14   8  -4  527.01   36.32   1
  14  -8   4  526.80   48.85   1
  14  -8   4  495.01   29.39   3
  16   8   4  368.76   33.01   2
  16   8   4  441.87   23.04   1
 -16   8  -4  406.31   24.92   2
 -16   8  -4  393.73   25.32   1
  16   8   4  407.71   33.24   4
  18   8   4  407.08   18.65   4
  18   8   4  402.38   23.39   1
 -18   8  -4  413.53   37.14   1
 -18   8  -4  415.14   25.99   2
  18   8   4  333.37   35.34   2
  20   8   4  220.46   16.85   4
 -20   8  -4  271.86   15.96   2
  20   8   4  227.77   14.71   1
  22   8   4   37.67    6.59   1
 -22   8  -4   55.16    8.72   2
  22   8   4   49.26    6.75   4
  24   8   4    6.22    3.26   4
 -24   8  -4    5.89    4.62   2
  24   8   4    1.73    6.57   1
  26   8   4    9.90    4.61   1
  26   8   4    2.65    3.61   4
 -26   8  -4    3.61    7.09   2
 -28   8  -4   28.88    5.68   2
  28   8   4   20.12    6.10   4
  28   8   4   20.64    6.98   1
  25   9  -4   57.85    8.44   4
  25   9  -4   66.60    9.93   1
  23   9  -4   73.74    8.52   4
  23   9  -4   78.35    7.76   1
 -23  -9   4   80.15    9.23   1
 -21  -9   4  101.11   10.95   1
  21   9  -4   85.81   12.33   1
  21   9  -4   98.52    9.42   4
  19   9  -4  940.20   67.80   1
  19   9  -4 1007.89   54.98   4
 -19  -9   4  974.37   68.30   1
  17   9  -4  819.16   48.46   1
 -17  -9   4  816.70   47.92   1
 -17   9   4  887.35   74.96   1
 -15  -9   4   94.79   10.35   1
  15   9  -4  121.78   11.55   1
 -15   9   4  115.15   11.10   1
  13   9  -4   82.66    8.37   1
 -13   9   4   84.76    8.22   1
 -13  -9   4   71.57    7.65   1
  11   9  -4  211.81   15.64   1
  11  -9  -4  173.66   13.02   1
 -11   9   4  198.27   13.69   1
  11  -9  -4  196.49   14.80   3
 -11  -9   4  211.55   12.67   1
  -9  -9   4  540.28   29.21   1
   9  -9  -4  490.73   24.55   3
   9   9  -4  540.07   30.27   1
   9  -9  -4  447.58   32.96   1
  -9   9   4  483.46   29.26   1
  -7  -9   4    3.85    4.78   1
   7  -9  -4    2.38    2.54   3
   7   9  -4   -1.77    4.17   1
  -7   9   4    1.47    3.55   1
   5   9  -4   83.64    7.50   1
   5  -9  -4   78.64    5.55   3
  -5  -9   4   96.65    9.38   1
  -5   9   4   79.09    6.78   1
   3   9  -4    2.85    6.21   1
  -3   9   4    2.06    3.87   1
  -1  -9   4  123.56   10.52   1
   1   9  -4  144.32   10.92   1
   1  -9  -4  139.95    8.35   3
  -1   9   4  162.43   10.45   1
   1   9   4  664.45   40.50   1
  -1  -9  -4  617.53   33.66   3
   1  -9   4  641.74   47.62   3
   1  -9   4  700.47   39.69   1
  -1   9  -4  671.94   33.79   1
   3   9   4 1766.79   92.35   1
   3  -9   4 1682.41   86.85   1
   3  -9   4 1591.29  111.37   3
  -3  -9  -4 1642.60   71.02   3
  -3   9  -4 1717.13  101.57   1
  -3   9  -4 1514.57   99.95   2
   5  -9   4   77.34    7.51   1
   5  -9   4   98.15    8.50   1
   5  -9   4   79.10    6.28   3
   5   9   4   90.89    5.32   4
  -5   9  -4   73.84    6.49   2
   5   9   4   80.97    7.32   1
  -7   9  -4  119.83   10.88   2
   7   9   4  139.84    7.83   4
   7  -9   4  124.57   13.29   1
  -7   9  -4  135.78    9.25   1
   7  -9   4  142.09   10.84   1
   7   9   4  122.23   11.39   1
   7  -9   4  136.86    8.65   3
  -9   9  -4  511.72   40.88   2
   9  -9   4  532.77   30.32   1
   9  -9   4  500.02   33.87   3
   9   9   4  507.21   43.46   4
   9   9   4  541.20   31.54   1
   9  -9   4  488.55   35.84   1
  -9   9  -4  542.29   37.23   1
 -11   9  -4  509.42   41.31   1
  11  -9   4  502.10   29.02   1
 -11   9  -4  511.46   31.28   2
  11   9   4  462.81   31.81   2
  11   9   4  495.97   43.70   4
  11   9   4  534.48   24.51   1
  13   9   4   44.70    3.87   4
 -13   9  -4   54.72    5.61   2
  13   9   4   44.18    8.02   1
  13  -9   4   37.13    5.83   1
  13   9   4   50.54    5.56   2
 -13   9  -4   55.42    6.20   1
  15   9   4   17.85    3.80   4
 -15   9  -4   20.64    4.41   1
 -15   9  -4   19.61    4.71   2
 -17   9  -4  135.73   10.37   2
  17   9   4  148.58   13.06   4
  17   9   4  130.70   12.76   1
  19   9   4   19.99    5.34   1
  19   9   4   27.97    4.43   4
 -19   9  -4   20.19    4.60   2
  21   9   4  369.51   28.04   1
  21   9   4  387.78   33.21   4
 -21   9  -4  357.01   28.71   2
  23   9   4  527.89   30.80   4
 -23   9  -4  476.34   27.24   2
  23   9   4  510.31   38.11   1
  25   9   4  118.32   12.15   1
  25   9   4  136.39   15.67   4
 -25   9  -4  114.93   17.18   2
 -22 -10   4   -1.48    5.62   1
  22  10  -4    6.27    6.05   4
  20  10  -4   10.92    4.66   4
 -20 -10   4   17.99    6.50   1
 -18 -10   4  258.22   20.72   1
  18  10  -4  260.77   18.30   1
  18  10  -4  283.19   24.53   4
  16  10  -4  308.20   19.88   1
 -16 -10   4  323.22   22.72   1
 -14  10   4    4.67    3.48   1
 -14 -10   4   -5.19    5.60   1
 -12  10   4  174.69   13.41   1
 -12 -10   4  194.36   16.98   1
  12  10  -4  202.02   13.29   1
  10  10  -4  247.89   17.52   1
 -10 -10   4  269.12   18.38   1
 -10  10   4  239.82   20.38   1
  -8 -10   4  144.49   11.16   1
   8 -10  -4  142.02   11.85   3
   8  10  -4  137.63   11.63   1
  -8  10   4  137.05   12.55   1
  -6  10   4   77.74    8.66   1
   6  10  -4   58.06    6.55   1
  -6 -10   4   68.20    7.70   1
   6 -10  -4   73.82    6.89   3
   4  10  -4  210.50   14.09   1
  -4  10   4  237.70   14.87   1
   4 -10  -4  210.67   15.08   3
  -4 -10   4  245.85   22.01   1
   2  10  -4   57.77    9.26   1
  -2  10   4   88.83    9.18   1
  -2 -10   4   79.78    8.56   1
   2 -10  -4   73.98    7.67   3
   0  10   4   41.84    6.96   1
   0 -10   4   46.93    6.69   1
  -2 -10  -4  785.23   56.32   3
   2 -10   4  727.93   45.89   1
   2  10   4  689.14   40.83   1
  -2  10  -4  631.44   40.37   1
   2 -10   4  676.24   48.26   3
   4  10   4  370.86   27.08   1
  -4  10  -4  422.81   31.50   1
   4 -10   4  419.46   26.73   1
  -4 -10  -4  404.12   28.58   3
   6  10   4   35.81    8.05   1
  -6 -10  -4   33.01    5.48   3
  -6  10  -4   43.85    5.01   2
  -6  10  -4   53.99    9.07   1
   6 -10   4   38.72    6.27   1
  -8  10  -4  251.00   13.40   2
   8 -10   4  281.59   17.50   1
  -8  10  -4  247.87   18.28   1
  10 -10   4  573.48   36.87   1
  10  10   4  557.21   33.87   1
 -10  10  -4  554.31   29.56   2
 -10  10  -4  532.70   42.19   1
 -12  10  -4   87.95    9.59   2
 -12  10  -4   76.60    7.61   1
  12  10   4   87.45    9.61   1
  14  10   4   58.91    6.77   1
 -14  10  -4   46.62    6.08   2
 -16  10  -4  217.94   19.98   2
  16  10   4  230.68   18.39   1
  18  10   4  109.14   12.94   1
 -18  10  -4  112.20    9.61   2
 -20  10  -4   56.72    7.02   2
  20  10   4   64.88    9.60   1
 -22  10  -4  370.14   35.22   2
  22  10   4  417.76   34.00   1
 -17 -11   4  166.10   17.42   1
  17  11  -4  192.96   23.12   1
  17  11  -4  177.36   18.24   4
  15  11  -4  101.69   11.58   1
 -15 -11   4   81.06   10.34   1
 -11  11   4   20.21    4.86   1
  11  11  -4   16.95    8.66   1
 -11 -11   4   18.32    6.62   1
   9  11  -4   40.21    9.18   1
  -9  11   4   47.10    8.20   1
  -7 -11   4  102.17   11.32   1
  -7  11   4   91.62   10.68   1
   7  11  -4   70.14    9.68   1
  -5  11   4  104.80   10.91   1
   5  11  -4   85.23    9.60   1
  -5 -11   4  108.58   11.57   1
  -3  11   4   50.56    6.77   1
   3 -11  -4   60.14    6.54   3
  -3 -11   4   69.24   10.80   1
   3  11  -4   55.44    8.18   1
   1  11  -4  189.88   13.47   1
  -1 -11   4  197.32   14.33   1
   1 -11  -4  182.51   11.15   3
  -1  11   4  171.54   16.42   1
   1  11   4  179.26   15.96   1
  -1 -11  -4  159.00   14.36   3
  -1  11  -4  184.78   15.87   1
   1 -11   4  177.64   13.04   1
  -3 -11  -4  115.55   10.21   3
   3  11   4  133.80   10.14   1
  -3  11  -4  113.53   10.02   1
   3 -11   4  114.09   11.16   1
  -5 -11  -4   39.30    6.34   3
   5  11   4   35.90    8.18   1
   5 -11   4   49.21    6.80   1
  -5  11  -4   39.29    6.59   1
   7  11   4    3.31    5.19   1
  -7  11  -4    0.35    4.49   1
   7 -11   4    2.04    4.77   1
  -7 -11  -4    5.13    3.98   3
  -9  11  -4   11.32    4.19   1
   9  11   4    9.72    6.30   1
  -9 -11  -4    8.37    4.51   3
 -11 -11  -4   18.82    4.97   3
  13  11   4    3.49    5.31   1
  15  11   4  211.56   19.19   1
 -17 -11  -4  121.03   12.23   3
  17  11   4   91.68    9.66   1
  -8  12   4   21.83    5.98   1
  -8 -12   4   31.04    7.69   1
   8  12  -4   30.08    6.70   1
  -6  12   4  149.19   14.24   1
  -6 -12   4  136.00   16.15   1
   6  12  -4  143.93   11.96   1
   4  12  -4  649.83   54.06   1
  -4 -12   4  680.25   57.51   1
  -4  12   4  688.54   66.91   1
   2  12  -4  326.15   31.48   1
  -2 -12   4  289.36   23.26   1
  -2  12   4  272.84   24.35   1
   0 -12   4    5.55    5.71   1
   0  12  -4    9.95    5.12   1
   0  12   4   15.39    7.25   1
  -2 -12  -4  120.48    8.84   3
   2 -12   4   88.09   10.70   1
   2  12   4  109.77   13.18   1
  -2  12  -4  104.23   12.41   1
  -4 -12  -4   49.14    6.67   3
  -4  12  -4   39.09    5.96   1
   4 -12   4   29.64    5.94   1
  -6 -12  -4   -5.30    5.39   3
  -6  12  -4   -1.15    4.20   1
   6  12   4   -1.09    5.02   1
  -8 -12  -4  150.23   17.78   3
   8  12   4  141.15   17.21   1
 -38   0   5   -3.46    5.71   2
  38   0  -5   -7.32    5.03   4
  36   0  -5    2.51    1.82   1
  36   0  -5    1.48    5.04   4
  34   0  -5   -0.39    4.63   4
  34   0  -5    2.96    2.21   1
  32   0  -5    1.49    3.25   1
  32   0  -5    3.65    5.93   4
  30   0  -5    7.66    4.51   4
 -30   0   5   -0.37    2.46   1
  30   0  -5   -1.97    2.78   1
  28   0  -5   -0.64    2.70   1
 -28   0   5   -4.22    2.76   1
  28   0  -5   -5.22    4.42   4
  28   0  -5   -4.54    2.90   1
  26   0  -5   -3.97    5.51   4
 -26   0   5   -0.54    1.75   1
  26   0  -5   -0.26    1.95   1
  24   0  -5    0.91    2.94   1
  24   0  -5   -0.38    3.49   4
  22   0  -5   -0.71    1.89   1
  22   0  -5    3.66    3.30   4
  22   0  -5    0.43    1.75   1
 -22   0   5    1.15    2.08   1
  20   0  -5    0.02    2.00   1
  20   0  -5    3.18    3.58   4
  20   0  -5    2.51    3.26   1
 -20   0   5    1.22    2.47   1
  18   0  -5    2.97    2.45   1
  18   0  -5    7.78    4.58   4
 -16   0   5   -6.71    3.31   1
  16   0  -5   -4.09    2.50   1
  14   0  -5    0.45    2.97   1
 -14   0   5   -2.24    2.09   1
 -12   0   5    1.86    2.32   3
 -12   0   5    3.84    1.93   1
  12   0  -5   -1.30    1.99   1
  10   0  -5   -4.57    2.63   1
 -10   0   5   -5.40    3.34   1
 -10   0   5   -0.94    1.80   3
  -8   0   5   -2.25    2.10   1
  -8   0   5   -2.91    1.94   3
  -6   0   5   -6.12    1.72   1
   6   0  -5   -3.90    2.03   3
  -4   0   5    2.72    2.14   1
  -4   0   5    0.68    1.35   3
   4   0  -5   -2.00    2.59   3
   4   0  -5   -0.21    1.41   1
   2   0  -5   -0.78    1.60   1
   2   0  -5   -3.08    2.50   3
  -2   0   5   -4.69    3.04   1
   0   0  -5   -2.87    2.21   3
   0   0  -5    2.06    1.98   1
   0   0   5    1.97    2.02   3
   2   0   5   -1.55    1.28   1
  -2   0  -5   -0.52    1.49   1
  -4   0  -5   -9.67    2.81   3
   4   0   5   -6.44    1.86   3
  -4   0  -5   -7.67    1.18   1
  -6   0  -5   -0.83    1.38   1
   6   0   5   -2.22    1.95   1
   6   0   5   -0.98    2.60   3
   8   0   5   -0.40    2.13   1
   8   0   5    1.32    2.14   2
  -8   0  -5   -3.86    2.41   3
   8   0   5    0.26    2.61   3
  10   0   5   -2.12    1.80   3
 -10   0  -5   -3.29    1.97   1
  10   0   5    3.32    2.44   1
 -10   0  -5    3.79    2.41   4
  12   0   5    2.84    3.14   2
 -12   0  -5    5.63    2.52   4
 -12   0  -5    4.26    3.68   3
  14   0   5    0.58    2.85   2
 -14   0  -5   -1.80    3.25   3
 -14   0  -5   -1.38    2.50   4
 -14   0  -5   -2.06    0.92   1
 -16   0  -5   -0.62    2.39   4
  16   0   5   -1.35    1.97   1
 -16   0  -5    0.14    1.40   1
 -16   0  -5    2.00    3.25   2
 -16   0  -5   -2.96    3.31   3
 -18   0  -5   -0.17    2.55   3
 -18   0  -5   -3.65    2.73   4
  18   0   5    0.22    1.58   1
 -18   0  -5    6.12    4.32   2
 -20   0  -5   -0.22    1.05   1
 -20   0  -5   -4.68    3.89   3
  20   0   5   -1.75    1.68   1
 -20   0  -5    8.69    5.77   2
 -20   0  -5   -3.75    3.89   4
 -22   0  -5    1.86    3.74   2
  22   0   5    0.67    1.29   1
  22   0   5    1.09    1.04   1
 -22   0  -5    1.29    0.95   1
 -22   0  -5    3.78    4.02   3
 -24   0  -5    5.00    4.54   2
 -24   0  -5    1.08    0.96   1
 -24   0  -5   -5.73    3.73   3
  24   0   5    1.35    0.94   1
 -26   0  -5   -4.51    5.91   2
 -26   0  -5   -1.13    4.25   3
 -28   0  -5    4.41    3.06   3
 -28   0  -5    4.97    4.64   2
 -30   0  -5    2.37    3.06   3
 -34   0  -5   -0.67    6.19   2
 -34   0  -5    4.52    3.70   3
 -36   0  -5    5.72    3.60   3
 -38   0  -5    5.06    5.20   3
 -37  -1   5   94.53   11.83   2
  37  -1  -5   90.31    9.70   4
  37   1  -5  102.41   13.78   1
  35  -1  -5   39.41    6.26   1
 -35  -1   5   42.33    7.61   2
  35   1  -5   42.70    4.53   1
  35  -1  -5   51.56    6.94   4
  33  -1  -5  453.45   29.51   4
  33  -1  -5  437.67   27.15   1
  33   1  -5  449.07   30.04   4
  33   1  -5  423.11   40.24   1
  31  -1  -5 1581.55   89.00   4
 -31   1   5 1423.09  110.86   3
  31   1  -5 1591.72   79.83   4
  31   1  -5 1505.10   79.14   1
  31  -1  -5 1520.97  100.98   1
  29  -1  -5  695.58   31.67   1
  29   1  -5  690.32   54.81   1
  29   1  -5  675.36   34.30   4
  29  -1  -5  692.40   32.08   4
 -29  -1   5  680.99   43.52   1
  29   1  -5  707.27   42.62   1
 -29   1   5  691.37   50.81   1
  27  -1  -5   -1.24    3.80   4
 -27  -1   5    4.70    2.44   1
  27   1  -5    2.06    6.89   4
  27  -1  -5   -1.60    2.92   1
  27   1  -5    6.25    2.33   1
 -27   1   5    2.78    2.27   1
 -25   1   5  735.11   45.35   1
  25  -1  -5  705.74   42.81   1
  25  -1  -5  705.67   37.92   1
  25   1  -5  712.09   46.40   1
  25   1  -5  715.61   36.27   1
  25   1  -5  719.09   36.24   4
 -25  -1   5  728.74   42.79   1
  25  -1  -5  738.31   32.33   4
  23  -1  -5  673.04   31.97   1
  23  -1  -5  650.58   37.53   1
  23   1  -5  631.91   29.16   4
 -23  -1   5  689.99   34.29   1
  23  -1  -5  628.08   31.50   4
  23   1  -5  678.44   32.39   1
  23   1  -5  650.59   35.61   1
 -23   1   5  669.48   36.47   1
 -21   1   5  736.09   41.13   3
  21   1  -5  749.30   35.83   4
  21   1  -5  785.68   40.23   1
 -21   1   5  809.51   43.09   1
  21  -1  -5  758.34   38.32   1
  21  -1  -5  754.79   36.88   4
  21   1  -5  823.79   40.02   1
 -21  -1   5  777.19   37.92   1
  19  -1  -5   35.85    2.76   1
  19   1  -5   29.62    3.79   4
  19   1  -5   33.25    3.57   1
  19  -1  -5   40.50    5.26   4
 -19   1   5   23.42    3.39   3
 -19   1   5   29.15    3.13   1
 -19  -1   5   30.60    3.41   1
  19   1  -5   28.50    3.80   1
  17  -1  -5    4.98    2.03   1
 -17   1   5    8.02    1.78   1
 -17   1   5    6.36    2.37   3
  17  -1  -5    6.23    3.85   4
  17   1  -5    3.26    2.87   1
  17   1  -5    6.02    2.25   1
 -15   1   5   72.28    4.52   3
  15   1  -5   81.25    6.65   1
  15  -1  -5   66.44    4.16   1
  15  -1  -5   75.37    6.12   4
  15   1  -5   82.04    5.29   1
 -15   1   5   76.03    5.21   1
  13  -1  -5 1270.55   60.98   4
  13   1  -5 1294.74   69.08   1
 -13   1   5 1341.44   64.08   1
  13   1  -5 1280.12   57.46   1
  13  -1  -5 1155.36   51.54   1
 -13  -1   5 1258.58   64.16   1
 -13   1   5 1285.32   60.95   3
 -11   1   5 2042.67   94.11   3
  11   1  -5 2105.87   94.62   1
 -11  -1   5 1745.89   89.89   1
 -11   1   5 2041.83  104.33   1
  11  -1  -5 2025.27   84.08   1
  -9  -1   5 1229.97   59.24   1
  -9   1   5 1304.55   64.50   1
  -9  -1   5 1251.18   57.06   3
  -9   1   5 1261.01   55.48   3
   9  -1  -5 1138.03   55.38   1
   9   1  -5 1273.53   56.21   1
  -7  -1   5  177.50    9.94   1
  -7  -1   5  166.10    8.43   3
   7   1  -5  174.75    9.82   1
   7  -1  -5  184.06    9.15   1
  -7   1   5  178.46    9.01   3
   7  -1  -5  177.61    9.18   3
  -7   1   5  172.98   10.11   1
   5  -1  -5  742.17   35.45   3
  -5  -1   5  623.18   34.57   1
  -5  -1   5  763.71   32.85   3
  -5   1   5  725.79   37.82   1
   5   1  -5  728.53   36.46   1
  -5   1   5  768.16   35.25   3
  -3  -1   5 1870.02   90.99   1
   3  -1  -5 1864.07   81.93   1
   3   1  -5 1828.70   82.20   3
  -3  -1   5 1833.92   84.58   3
   3   1  -5 1531.95   85.11   1
   3  -1  -5 1803.86   87.38   3
  -3   1   5 1829.41   78.89   3
  -3   1   5 1542.14   76.53   1
   1  -1  -5 3285.02  141.61   3
  -1  -1   5 3327.71  144.08   3
  -1  -1   5 3096.83  174.95   1
   1   1  -5 3257.56  155.13   3
  -1   1   5 3376.57  178.25   1
  -1   1   5 3349.10  146.71   3
   1   1  -5 3451.63  154.29   1
   1  -1  -5 3409.35  161.69   1
   1   1   5 1457.70   77.84   1
  -1   1  -5 1373.44   72.53   1
   1   1   5 1394.41   64.13   3
   1  -1   5 1360.62   75.95   1
  -1  -1  -5 1435.22   62.35   1
  -1  -1  -5 1397.32   68.46   3
   1  -1   5 1398.22   58.68   3
  -1   1  -5 1466.55   64.53   3
   3   1   5  326.22   16.16   1
  -3   1  -5  322.30   15.89   3
  -3   1  -5  331.19   15.76   1
   3  -1   5  330.48   16.98   3
  -3  -1  -5  331.60   16.23   1
  -3  -1  -5  316.27   15.58   3
   3  -1   5  329.46   15.84   1
   3   1   5  327.74   16.90   3
  -5  -1  -5  105.91    5.86   1
  -5  -1  -5  113.57    6.02   3
   5  -1   5  109.13    6.69   1
   5   1   5  109.95    6.52   1
   5   1   5  115.54    6.92   3
   5  -1   5  118.37    5.65   3
  -5   1  -5   99.59    5.79   1
   5  -1   5  110.06    5.89   2
  -5   1  -5  110.97    6.29   3
  -7  -1  -5 1172.27   55.33   3
   7  -1   5 1191.17   58.92   2
  -7  -1  -5 1186.57   56.03   1
  -7  -1  -5 1175.43   58.37   4
   7  -1   5 1199.31   58.70   3
  -7   1  -5 1184.69   52.54   3
   7   1   5 1165.02   53.66   3
   7  -1   5 1208.38   56.45   1
   7   1   5 1195.86   57.10   1
  -7   1  -5 1215.00   59.29   1
  -9  -1  -5 2601.93  119.58   1
  -9  -1  -5 2548.72  107.97   3
  -9   1  -5 2533.73  112.79   3
   9  -1   5 2446.52  122.70   1
   9  -1   5 2571.47  128.20   2
   9  -1   5 2581.24  119.72   3
   9   1   5 2586.56  125.49   2
  -9   1  -5 2624.80  130.23   1
   9   1   5 2559.85  133.48   1
  -9  -1  -5 2629.68  123.50   4
 -11  -1  -5 2564.63  108.37   3
 -11   1  -5 2582.60  125.27   1
  11  -1   5 2605.43  125.98   3
 -11   1  -5 2578.04  116.53   3
  11   1   5 2581.74  125.72   1
 -11  -1  -5 2492.09  121.41   1
  11  -1   5 2381.88  109.70   1
 -11  -1  -5 2599.78  130.73   4
  11   1   5 2640.46  130.38   2
  11  -1   5 2545.10  132.52   2
 -13  -1  -5   15.84    3.27   4
 -13   1  -5   15.42    3.43   2
 -13  -1  -5   15.36    2.49   1
 -13   1  -5   15.42    2.86   3
  13   1   5   17.66    2.54   1
 -13   1  -5   11.45    3.30   4
  13   1   5   17.25    2.68   1
  13   1   5   18.91    4.19   2
 -15   1  -5  600.40   28.99   4
  15   1   5  601.38   32.64   1
  15   1   5  614.53   33.01   2
 -15   1  -5  651.31   26.21   3
 -15   1  -5  600.05   30.08   1
 -15  -1  -5  621.57   32.90   1
 -15   1  -5  640.08   33.69   2
 -15  -1  -5  630.86   31.30   4
  15   1   5  624.75   28.40   1
 -15  -1  -5  597.34   27.03   3
  15  -1   5  614.93   26.25   1
 -17   1  -5 3991.30  220.01   4
 -17  -1  -5 4018.64  173.90   3
  17  -1   5 4096.86  179.38   1
  17   1   5 4069.19  212.95   1
 -17   1  -5 4222.95  206.81   1
 -17   1  -5 4130.07  211.43   2
  17   1   5 3847.83  195.62   1
 -17  -1  -5 4079.86  232.20   4
 -17   1  -5 4142.84  171.22   3
  17  -1   5 3989.41  175.47   1
 -17  -1  -5 4145.21  199.70   1
  19  -1   5 1351.69   58.28   1
 -19  -1  -5 1460.77   70.52   1
 -19   1  -5 1399.49   67.49   1
 -19   1  -5 1391.24   79.38   4
  19   1   5 1380.27   80.35   1
 -19  -1  -5 1338.66   80.07   4
 -19   1  -5 1405.67   62.72   2
 -19   1  -5 1422.50   58.82   3
  19  -1   5 1374.26   60.59   1
  19   1   5 1410.62   66.54   1
 -19  -1  -5 1373.32   60.81   3
  21   1   5   40.56    3.31   1
 -21   1  -5   42.42    7.11   2
 -21  -1  -5   50.93    3.63   1
 -21   1  -5   46.92    4.24   3
  21   1   5   45.23    4.02   1
  23   1   5    4.49    2.26   1
 -23  -1  -5    3.31    1.59   1
 -23  -1  -5    6.59    3.70   3
 -25   1  -5  115.10    9.80   2
  25   1   5  100.38    6.17   1
 -25  -1  -5  111.06    8.26   3
 -25  -1  -5  110.49    8.37   1
 -25   1  -5  102.63    6.32   3
 -27  -1  -5  242.79   12.11   3
 -27   1  -5  227.31   12.61   3
  27   1   5  231.15   12.55   1
  27   1   5  225.48   12.89   1
 -27  -1  -5  229.80   18.46   1
 -27   1  -5  213.18   14.52   2
 -29   1  -5  481.27   27.27   3
  29   1   5  484.08   30.99   1
 -29  -1  -5  456.77   24.20   3
 -29   1  -5  479.87   27.25   2
  29   1   5  468.30   28.14   1
 -31   1  -5  218.62   12.99   3
  31   1   5  229.62   15.06   1
 -31   1  -5  224.52   15.95   2
 -31  -1  -5  233.83   14.07   3
 -33   1  -5   56.23    8.10   2
 -33  -1  -5   50.21    6.60   3
 -35  -1  -5  205.60   12.83   3
 -35   1  -5  200.53   16.94   2
 -35   1  -5  228.53   16.79   3
 -37   1  -5  405.36   26.04   2
 -37  -1  -5  426.70   34.99   3
 -37   1  -5  377.86   42.76   3
 -38  -2   5  513.78   42.87   2
  38   2  -5  472.87   52.81   1
  36   2  -5  940.94   68.39   1
 -36  -2   5  905.38   61.40   2
  36   2  -5  882.94   60.95   4
 -34  -2   5  359.76   26.67   2
  34   2  -5  296.09   20.06   4
  34   2  -5  334.32   20.37   1
 -32  -2   5   34.83    6.98   2
  32   2  -5   19.80    3.12   1
  32  -2  -5   24.92    2.71   1
  32  -2  -5   26.45    5.98   4
  30  -2  -5  235.62   14.94   4
  30   2  -5  235.70   14.68   4
 -30   2   5  242.98   13.73   3
  30   2  -5  246.90   16.43   1
 -30  -2   5  247.23   21.20   1
  30  -2  -5  228.57   13.31   1
  28  -2  -5  127.74    8.23   1
 -28  -2   5  145.36    9.74   1
 -28   2   5  141.35    8.82   1
 -28   2   5  141.91    8.62   3
  28   2  -5  125.89    8.78   1
  28   2  -5  143.35   12.19   4
  28  -2  -5  136.96   10.25   4
  28   2  -5  123.02   10.40   1
  26   2  -5   49.82    6.04   1
  26  -2  -5   43.01    4.14   1
  26   2  -5   49.43    7.96   4
 -26   2   5   44.39    3.57   1
 -26   2   5   39.04    4.27   3
  26   2  -5   42.05    4.35   1
 -26  -2   5   35.97    5.28   1
  26  -2  -5   46.13    4.86   4
  24   2  -5  540.09   33.99   1
 -24   2   5  555.97   29.09   1
  24  -2  -5  514.64   25.24   1
  24  -2  -5  549.63   26.47   4
  24   2  -5  506.42   26.48   4
 -24  -2   5  544.90   28.93   1
 -24   2   5  563.81   41.39   3
  24   2  -5  564.61   26.93   1
  22  -2  -5  432.25   21.24   4
  22   2  -5  437.85   20.99   4
  22  -2  -5  416.84   19.02   1
 -22   2   5  426.74   22.18   3
  22   2  -5  422.83   23.47   1
 -22   2   5  410.26   25.68   1
  22   2  -5  414.88   19.30   1
 -22  -2   5  443.09   20.09   1
 -20  -2   5  205.17   11.03   1
 -20   2   5  252.20   11.04   1
  20   2  -5  225.92   13.19   1
  20   2  -5  264.75   12.55   4
 -20   2   5  259.17   12.56   3
  20  -2  -5  250.76   13.91   4
  20  -2  -5  238.60   11.70   1
  20   2  -5  246.50   12.67   1
  18  -2  -5 2332.68  107.86   4
 -18   2   5 2348.91  118.33   1
  18   2  -5 2335.57  100.55   1
  18  -2  -5 2373.86  114.37   1
  18   2  -5 2247.90  111.26   1
  18   2  -5 2266.16  115.92   4
 -18   2   5 2308.03  123.20   3
 -18  -2   5 2312.93  107.02   1
  16  -2  -5 2377.44  107.38   4
  16   2  -5 2104.46  103.07   1
  16  -2  -5 2400.32  106.90   1
 -16   2   5 2293.66  109.36   3
 -16   2   5 2433.66  110.04   1
  16   2  -5 2324.34  104.75   1
 -16  -2   5 2050.86   99.41   1
  14  -2  -5  840.43   36.77   1
  14   2  -5  855.38   38.14   1
 -14   2   5  755.83   35.72   1
 -14   2   5  842.76   36.62   3
 -14  -2   5  827.36   39.50   1
  14  -2  -5  879.37   38.02   4
  14   2  -5  829.97   39.68   1
 -12   2   5   68.12    3.51   3
  12  -2  -5   75.80    4.28   4
 -12  -2   5   70.14    4.78   1
  12   2  -5   61.47    5.76   1
  12   2  -5   71.92    5.20   1
 -12   2   5   64.64    4.38   1
  12  -2  -5   62.43    3.96   1
  10  -2  -5 2129.14   88.69   1
  10  -2  -5 2175.42   92.20   4
  10   2  -5 1904.38  105.14   1
 -10   2   5 2159.62  108.61   1
  10   2  -5 2158.31  103.04   1
 -10  -2   5 1995.13   89.00   1
 -10   2   5 2190.11   91.40   3
   8   2  -5  250.42   12.83   1
  -8   2   5  240.48   10.04   3
   8  -2  -5  213.47   10.68   1
  -8   2   5  223.66   10.58   1
   8   2  -5  266.65   12.31   1
  -8  -2   5  232.18   12.03   1
   8  -2  -5  242.84   10.67   3
  -6  -2   5   84.15    4.90   3
  -6   2   5   79.94    6.01   1
   6   2  -5   78.64    5.34   1
  -6  -2   5   74.04    5.02   1
   6  -2  -5   71.87    5.09   1
   6  -2  -5   83.62    4.32   3
  -6   2   5   78.36    4.44   3
  -4  -2   5 1130.63   53.45   1
   4   2  -5 1211.48   53.00   1
  -4  -2   5 1139.16   51.65   3
   4   2  -5 1168.70   59.95   1
   4  -2  -5 1138.83   56.25   3
  -4   2   5 1202.54   57.52   1
   4  -2  -5 1180.71   53.63   1
  -4   2   5 1156.41   53.48   3
   2   2  -5  556.44   28.40   1
   2  -2  -5  622.88   29.71   1
  -2  -2   5  521.09   27.69   1
  -2  -2   5  634.11   27.15   3
   2  -2  -5  659.47   28.56   3
  -2   2   5  636.52   31.22   1
   2   2  -5  614.35   31.14   1
  -2   2   5  654.54   31.57   3
   0   2   5   14.12    2.57   3
   0  -2   5    7.97    2.59   3
   0   2   5   10.63    2.23   1
   0  -2  -5   10.74    1.93   1
   0   2  -5   11.70    2.72   3
   0   2  -5   15.67    3.15   1
   0  -2   5   11.61    2.00   1
   2   2   5 5307.62  298.36   1
  -2   2  -5 5493.66  260.25   1
   2  -2   5 5070.90  259.50   1
  -2  -2  -5 5488.67  244.83   1
   2  -2   5 5372.34  253.67   3
  -2   2  -5 5294.16  250.72   3
   2   2   5 5461.42  253.35   3
  -2  -2  -5 5361.19  253.19   3
  -4   2  -5 8335.51  401.77   1
   4   2   5 8233.75  459.10   1
   4   2   5 8080.92  356.22   3
  -4  -2  -5 7629.69  410.63   3
   4  -2   5 7747.70  372.35   1
   4  -2   5 7958.57  408.85   2
  -4  -2  -5 8177.57  346.69   1
  -6  -2  -5  848.02   38.30   1
  -6   2  -5  885.19   41.69   3
   6  -2   5  895.29   45.05   1
   6  -2   5  861.30   40.60   3
   6  -2   5  861.72   44.34   2
  -6   2  -5  920.09   45.33   1
  -6  -2  -5  925.17   42.09   4
  -6  -2  -5  885.90   40.85   3
   6   2   5  927.85   41.27   1
  -8   2  -5  205.87   10.16   3
   8  -2   5  201.85    9.56   1
  -8  -2  -5  193.33   10.21   1
  -8  -2  -5  215.32    9.40   3
   8  -2   5  202.04    9.26   3
   8   2   5  201.02   11.92   1
  -8   2  -5  198.70    9.91   1
  -8  -2  -5  210.11    9.85   4
  -8   2  -5  224.02   11.29   1
 -10  -2  -5 1796.27   79.25   4
 -10   2  -5 1717.77   81.45   1
 -10  -2  -5 1890.47   80.33   3
  10  -2   5 1719.08   78.99   1
 -10   2  -5 1789.96   90.15   1
  10   2   5 1870.32   92.98   1
 -10  -2  -5 1740.40   75.67   1
 -10   2  -5 1870.59   86.58   2
  10  -2   5 1814.64   87.43   3
 -10   2  -5 1797.47   81.58   3
  10   2   5 1782.42   83.84   2
  12   2   5  219.70    9.91   1
  12   2   5  201.57   10.70   2
 -12   2  -5  199.06    9.70   1
 -12   2  -5  218.17   12.30   2
 -12   2  -5  199.36   10.01   1
 -12  -2  -5  176.61   10.51   1
  12  -2   5  228.64   10.46   3
  12  -2   5  202.81    8.98   1
  12   2   5  192.39   10.62   1
 -12   2  -5  214.57   11.12   3
 -12  -2  -5  200.25   11.05   3
 -12  -2  -5  201.63   10.62   4
 -14  -2  -5  179.57    9.67   3
 -14   2  -5  181.79    7.85   3
 -14  -2  -5  186.35    9.77   1
  14   2   5  185.11    8.54   2
 -14   2  -5  163.43   10.11   4
 -14   2  -5  158.51    7.78   1
 -14   2  -5  176.89    9.12   2
  14  -2   5  168.55    7.91   1
  14   2   5  178.08    9.96   1
 -14   2  -5  181.62    9.26   1
 -14  -2  -5  180.70    8.68   4
  16   2   5  980.90   52.98   2
  16  -2   5  976.15   43.41   1
 -16   2  -5  993.00   52.83   1
  16   2   5 1013.61   52.32   1
 -16   2  -5  938.74   47.77   2
 -16   2  -5 1035.56   59.73   4
 -16   2  -5 1013.01   50.20   1
 -16  -2  -5 1013.35   56.87   4
 -16   2  -5 1026.76   41.35   3
 -16  -2  -5 1028.86   46.70   1
  16   2   5  937.80   45.00   1
 -16  -2  -5  994.35   40.70   3
 -18   2  -5  293.61   14.57   3
  18   2   5  307.63   14.98   1
 -18  -2  -5  310.44   17.57   1
 -18   2  -5  254.04   15.81   4
 -18  -2  -5  315.03   14.31   3
  18   2   5  299.48   16.08   1
 -18  -2  -5  280.19   14.43   4
 -18   2  -5  270.23   15.63   2
  20   2   5  626.07   33.33   1
 -20  -2  -5  590.69   36.64   1
  20   2   5  569.28   29.21   1
 -20  -2  -5  578.26   27.18   3
 -20   2  -5  565.58   28.05   3
 -20  -2  -5  612.99   29.36   4
 -20   2  -5  611.09   30.95   2
 -22  -2  -5 1592.61  107.17   1
  22   2   5 1595.48   85.36   1
 -22   2  -5 1616.96   69.00   3
 -22  -2  -5 1609.36   75.03   3
  22   2   5 1532.02   85.53   1
 -22   2  -5 1557.09   75.90   2
 -24   2  -5 1888.18   92.40   2
 -24  -2  -5 1852.06  108.01   1
 -24   2  -5 1932.62   96.76   3
 -24  -2  -5 1994.08   81.09   3
  24   2   5 1939.51  106.44   1
  24   2   5 1975.64   99.99   1
 -26   2  -5  553.61   25.98   2
 -26   2  -5  553.47   29.04   3
 -26  -2  -5  568.00   26.06   3
  26   2   5  530.58   27.14   1
  26   2   5  534.80   34.56   1
 -26  -2  -5  544.07   33.29   1
  28   2   5   26.53    3.25   1
  28   2   5   33.70    3.47   1
 -28   2  -5   26.95    4.25   3
 -30   2  -5  318.46   20.47   3
 -30   2  -5  280.67   21.95   2
  30   2   5  286.55   19.43   1
 -30  -2  -5  304.44   15.68   3
 -32  -2  -5  285.79   14.44   3
 -32   2  -5  252.25   21.35   3
 -32   2  -5  279.94   17.95   2
  32   2   5  252.53   26.25   1
 -34  -2  -5    3.08    5.81   3
 -34   2  -5    1.27    3.76   3
 -36   2  -5  159.08   12.21   2
 -36  -2  -5  112.31   10.09   3
 -37  -3   5   94.75    9.27   2
  37   3  -5  101.96   10.11   1
  37  -3  -5   92.84   11.54   4
  35  -3  -5   12.16    4.88   4
  33   3  -5   27.87    5.78   1
  33   3  -5   15.53    5.72   4
 -33  -3   5   21.45    5.23   2
  31   3  -5   10.47    4.17   1
 -31  -3   5    4.78    4.56   2
  31  -3  -5    3.04    3.83   4
  31   3  -5    6.44    5.11   4
  29  -3  -5   30.78    2.91   1
  29  -3  -5   32.69    4.63   4
 -29  -3   5   43.17    6.54   2
 -29  -3   5   33.41    4.74   1
  29   3  -5   32.15    5.11   1
 -27   3   5    3.53    1.92   1
  27  -3  -5   -1.20    2.20   1
 -27  -3   5    7.76    4.29   1
 -27   3   5    1.60    1.87   3
  27   3  -5    4.88    6.09   4
  27   3  -5    2.36    2.32   1
  27   3  -5    1.33    4.65   1
 -27  -3   5    1.62    3.41   2
  27  -3  -5    4.70    4.10   4
  25  -3  -5   -1.28    3.75   4
 -25  -3   5   -0.39    2.59   1
  25   3  -5    7.07    4.33   1
  25   3  -5   -2.68    3.92   4
 -25   3   5    6.01    2.18   1
 -25   3   5    3.08    1.24   3
  25   3  -5    2.49    2.82   1
  23  -3  -5   89.27    5.31   1
 -23   3   5   72.05    5.65   3
 -23  -3   5   69.41    7.88   1
  23   3  -5   96.17    7.98   1
  23   3  -5   78.88    7.30   1
  23   3  -5   94.36    6.75   4
 -23   3   5   86.38    5.62   1
  23  -3  -5   96.50    7.43   4
  21  -3  -5    0.88    2.09   1
  21   3  -5    5.29    5.24   4
 -21  -3   5    0.35    2.68   1
  21   3  -5    2.90    3.81   1
 -21   3   5   -1.04    1.84   3
  21   3  -5    2.44    3.51   1
  19  -3  -5   20.38    3.50   4
 -19   3   5   20.27    2.01   3
  19   3  -5   13.94    4.40   1
  19   3  -5   12.70    3.14   1
 -19   3   5   17.03    2.76   1
  19  -3  -5   17.21    2.87   1
  17  -3  -5   66.07    5.39   1
  17   3  -5   87.10    7.34   1
 -17   3   5   74.20    4.36   3
 -17   3   5   72.29    5.53   1
  17  -3  -5   64.82    5.80   4
 -17  -3   5   85.40    7.10   1
  17   3  -5   59.75    5.93   1
 -15  -3   5   26.23    4.89   1
 -15   3   5   39.78    2.40   3
  15  -3  -5   33.36    3.04   4
 -15   3   5   29.39    3.08   1
  15   3  -5   29.28    5.15   1
  15   3  -5   36.79    4.00   1
 -13   3   5  173.39    8.64   3
  13   3  -5  186.05    9.22   1
  13   3  -5  161.64   10.56   1
  13  -3  -5  193.57    9.97   4
 -13   3   5  203.14    9.29   1
 -13  -3   5  173.54   10.10   1
  13  -3  -5  170.81    8.79   1
 -11  -3   5  192.48   10.66   1
  11  -3  -5  191.51    8.83   3
 -11   3   5  195.36    8.39   3
  11  -3  -5  212.16    9.38   4
  11   3  -5  192.01   10.44   1
 -11   3   5  198.15    9.77   1
  11  -3  -5  202.68    9.79   1
  -9   3   5    4.22    2.01   1
   9  -3  -5    5.61    2.12   3
   9  -3  -5    3.33    2.84   1
  -9  -3   5    6.17    3.15   1
   9   3  -5    3.18    3.42   1
   9   3  -5    4.66    2.12   1
   9  -3  -5    7.67    2.40   4
  -7  -3   5   34.61    4.04   1
  -7   3   5   42.45    4.64   1
   7  -3  -5   34.48    2.64   4
   7  -3  -5   33.46    3.39   3
   7   3  -5   32.51    4.25   1
   7  -3  -5   31.66    3.60   1
   7   3  -5   35.61    3.11   1
  -7   3   5   36.10    2.78   3
   5  -3  -5    6.77    1.78   3
  -5   3   5    7.57    1.70   3
   5   3  -5    8.95    2.20   1
   5  -3  -5    8.75    2.71   1
  -5   3   5   10.44    3.01   1
  -3   3   5  631.28   33.73   1
   3  -3  -5  627.20   26.57   3
  -3  -3   5  641.99   25.11   3
  -3   3   5  629.49   29.19   3
   3  -3  -5  625.59   28.69   1
   3   3  -5  608.93   29.00   1
   3   3  -5  630.09   30.78   1
  -3  -3   5  630.70   31.22   1
  -1  -3   5  351.19   15.50   3
   1   3  -5  337.09   15.02   1
   1   3  -5  329.08   16.47   1
  -1  -3   5  349.47   17.75   1
  -1  -3   5  350.57   15.09   2
   1  -3  -5  356.61   16.07   3
  -1   3   5  356.14   15.79   3
  -1   3   5  322.60   15.19   1
   1  -3  -5  291.70   15.61   1
   1  -3   5  434.80   20.43   2
   1  -3   5  460.20   20.99   1
  -1   3  -5  453.70   22.10   1
  -1   3  -5  449.07   21.61   1
  -1  -3  -5  448.76   21.05   1
   1   3   5  449.25   23.05   1
  -1  -3  -5  425.95   20.22   4
   1  -3   5  477.16   19.54   3
  -1  -3  -5  484.50   19.92   3
  -3   3  -5  354.30   18.20   3
   3   3   5  350.44   18.32   1
  -3   3  -5  379.48   21.13   1
  -3   3  -5  376.78   21.25   1
  -3  -3  -5  329.42   14.94   3
  -3  -3  -5  398.73   19.33   4
   3  -3   5  358.92   17.57   3
   3  -3   5  379.59   19.85   1
  -5  -3  -5  128.04    7.25   3
  -5   3  -5  104.30    8.10   1
   5   3   5  122.60    8.05   1
  -5   3  -5  113.93    6.96   3
  -5   3  -5   97.43    6.99   1
   5  -3   5  128.01    7.03   3
   5  -3   5  108.61    6.56   1
  -5  -3  -5   90.64    6.97   1
  -7  -3  -5  609.84   27.98   1
  -7  -3  -5  609.81   26.79   3
  -7  -3  -5  637.54   28.65   4
   7  -3   5  606.05   29.47   1
  -7   3  -5  622.72   28.04   1
   7  -3   5  602.11   27.48   3
  -7   3  -5  620.06   28.12   2
  -7   3  -5  636.96   27.48   3
  -7   3  -5  594.45   29.92   1
   7   3   5  614.56   28.27   1
  -9  -3  -5    8.05    4.87   3
  -9  -3  -5    7.07    2.48   4
  -9   3  -5    3.35    2.05   1
  -9   3  -5    6.21    2.75   2
  -9   3  -5    3.10    2.78   3
   9  -3   5    6.75    2.40   1
   9   3   5    3.76    2.40   1
   9   3   5    2.88    2.32   1
  -9  -3  -5    1.17    1.99   1
   9  -3   5    3.79    1.89   3
 -11   3  -5   55.58    3.74   1
 -11  -3  -5   53.02    4.13   4
 -11   3  -5   65.06    3.69   3
  11  -3   5   54.93    3.66   1
 -11   3  -5   58.59    3.76   1
 -11   3  -5   72.33    5.90   2
  11  -3   5   56.36    3.83   3
 -11  -3  -5   61.98    5.27   3
  11   3   5   67.99    4.40   2
 -11  -3  -5   63.29    4.78   1
 -13   3  -5  112.40    5.26   1
  13   3   5  117.09    7.17   1
  13   3   5  113.88    6.80   2
 -13  -3  -5  106.64    7.09   1
  13   3   5  104.15    6.08   1
 -13   3  -5  108.03    5.92   1
  13  -3   5   95.97    5.41   1
  13  -3   5  103.38    5.47   3
 -13   3  -5  113.76    6.91   3
 -13   3  -5  101.18    7.25   2
 -13  -3  -5  108.87    6.19   4
 -13  -3  -5  116.59    6.47   3
  13   3   5  115.93    6.94   4
 -15   3  -5   61.77    3.57   1
  15   3   5   66.26    4.01   1
  15   3   5   69.87    4.79   1
 -15   3  -5   61.92    5.58   2
  15   3   5   53.28    5.37   4
 -15  -3  -5   63.96    4.56   1
 -15   3  -5   67.53    3.67   1
  15  -3   5   60.93    2.94   1
 -15   3  -5   66.45    4.03   3
 -15   3  -5   62.26    4.82   4
 -15  -3  -5   52.08    4.35   4
  15   3   5   65.05    5.46   2
 -15  -3  -5   59.61    5.99   3
  17   3   5   22.08    3.89   1
 -17  -3  -5   17.31    3.18   1
 -17   3  -5   17.75    1.45   1
  17   3   5   17.42    3.59   1
 -17  -3  -5   21.89    4.02   3
  17   3   5   14.74    2.98   2
 -17   3  -5   14.27    1.81   3
  17   3   5   17.61    4.31   4
 -17  -3  -5   12.56    2.56   4
 -17   3  -5   13.25    3.61   4
 -17   3  -5   16.80    1.18   1
 -19  -3  -5    3.01    2.40   4
  19   3   5    3.25    4.67   4
 -19  -3  -5    0.20    3.83   3
  19   3   5    2.06    2.41   1
 -19   3  -5    6.49    2.45   3
  19   3   5    2.82    1.91   1
 -19  -3  -5    4.44    2.89   1
 -21   3  -5  139.65    8.49   3
  21   3   5  123.04    7.70   4
 -21   3  -5  136.51    9.71   2
  21   3   5  138.19    7.37   1
  21   3   5  129.45    8.04   1
 -21  -3  -5  118.52   11.56   1
 -21  -3  -5  121.06    7.98   3
 -23   3  -5  305.16   16.15   2
  23   3   5  259.39   14.77   4
 -23   3  -5  266.33   16.14   3
  23   3   5  254.68   15.75   1
  23   3   5  284.25   17.49   1
 -23  -3  -5  278.66   14.23   3
 -25   3  -5   23.62    3.62   3
  25   3   5   31.13    4.03   1
  25   3   5   28.98    3.82   1
 -25  -3  -5   31.82    4.77   3
 -27  -3  -5   19.82    6.15   3
 -29   3  -5    2.59    2.57   3
  29   3   5   -0.29    3.21   1
 -29   3  -5    4.23    4.84   2
 -29  -3  -5    8.49    4.65   3
 -31   3  -5   17.69    8.05   2
 -31  -3  -5   19.26    7.17   3
 -31   3  -5   19.04    3.07   3
  31   3   5   14.60    3.60   1
 -33  -3  -5    7.38    4.53   3
 -33   3  -5    1.14    5.28   2
  33   3   5    3.77    2.49   1
 -35   3  -5    2.01    7.97   2
 -35  -3  -5    9.28    5.14   3
  35   3   5   -0.88    2.18   1
 -37  -3  -5   16.86    6.85   3
  36   4  -5  403.48   45.46   1
  36   4  -5  441.93   33.46   4
 -36  -4   5  399.60   24.60   2
 -34  -4   5  214.21   15.86   2
  34   4  -5  160.90   16.72   1
  34   4  -5  170.81   14.95   4
  32   4  -5    2.52    5.15   1
 -32  -4   5    3.25    3.96   2
  30  -4  -5   40.63    4.92   1
  30  -4  -5   38.38    4.89   4
 -30  -4   5   43.87    6.53   1
 -30  -4   5   40.85    5.75   2
  30   4  -5   51.97    4.95   1
 -28  -4   5   13.37    5.01   2
  28   4  -5    4.18    3.33   1
  28  -4  -5    2.67    3.47   4
 -28  -4   5    1.37    3.61   1
  28   4  -5    8.98    4.65   4
 -28   4   5    6.79    1.85   1
  26  -4  -5   57.09    5.54   4
 -26  -4   5   58.20    6.38   1
 -26   4   5   73.45    4.90   3
  26   4  -5   75.34    7.26   1
 -26   4   5   63.95    4.84   1
  26   4  -5   79.35    7.04   4
  26   4  -5   66.91    6.22   1
 -26   4   5   60.37    6.88   1
 -24   4   5  601.97   46.07   1
 -24  -4   5  604.48   35.71   2
 -24   4   5  581.07   40.58   3
  24   4  -5  658.69   32.95   4
  24  -4  -5  592.49   45.17   1
  24   4  -5  631.72   44.95   1
 -24  -4   5  626.71   37.67   1
  24  -4  -5  633.88   33.31   4
  24   4  -5  615.34   30.48   1
  22   4  -5    6.40    6.52   4
 -22  -4   5    5.43    3.73   1
  22  -4  -5    7.68    4.45   4
  22   4  -5    7.47    3.33   1
  22   4  -5    2.48    2.53   1
  22  -4  -5    6.33    2.60   1
 -22   4   5    2.93    2.59   1
 -22   4   5    3.73    1.37   3
  20   4  -5  275.09   14.13   4
 -20  -4   5  248.65   15.33   1
  20  -4  -5  261.16   12.33   1
  20   4  -5  266.61   13.03   1
  20  -4  -5  281.80   13.27   4
 -20   4   5  278.30   15.37   1
 -20   4   5  256.00   14.11   3
 -20  -4   5  251.86   13.14   2
  20   4  -5  258.42   16.97   1
 -18   4   5 1394.60   64.39   3
  18   4  -5 1431.01   70.92   1
 -18   4   5 1441.99   68.55   1
  18   4  -5 1456.02   73.69   1
  18  -4  -5 1436.99   65.11   4
 -18  -4   5 1455.53   68.63   1
 -18  -4   5 1386.67   66.41   2
  18  -4  -5 1405.60   67.54   1
  16   4  -5 3342.03  195.61   1
 -16   4   5 3972.00  189.45   1
  16   4  -5 3946.80  185.10   1
 -16  -4   5 3862.25  174.22   1
 -16   4   5 3806.47  169.90   3
  16  -4  -5 3959.40  175.71   4
  16  -4  -5 3914.90  174.25   1
  14  -4  -5  427.04   19.13   4
 -14  -4   5  416.80   24.22   1
 -14  -4   5  397.41   19.18   1
  14  -4  -5  428.98   18.49   1
 -14   4   5  426.00   20.49   1
 -14   4   5  415.48   18.61   3
  14   4  -5  380.52   21.70   1
  14   4  -5  382.17   20.61   1
 -12  -4   5   26.69    3.57   1
 -12   4   5   36.09    2.17   3
 -12  -4   5   34.40    5.03   1
  12   4  -5   32.73    3.30   1
  12  -4  -5   29.67    3.62   1
  12   4  -5   23.99    5.65   1
  12  -4  -5   38.38    2.75   3
 -12   4   5   34.00    4.21   1
 -10   4   5  383.71   17.66   1
  10   4  -5  367.71   18.87   1
  10  -4  -5  367.93   16.40   3
 -10   4   5  364.03   15.48   3
 -10  -4   5  348.20   16.86   1
 -10  -4   5  306.90   17.60   1
  10  -4  -5  386.49   16.94   1
  10  -4  -5  371.01   16.24   4
  10   4  -5  356.66   18.26   1
   8   4  -5  283.25   12.46   1
   8  -4  -5  265.81   11.95   3
  -8  -4   5  240.54   16.30   1
   8  -4  -5  264.67   13.74   1
   8   4  -5  225.47   13.03   1
  -8   4   5  267.38   12.72   3
  -8  -4   5  250.54   12.84   1
  -8   4   5  275.97   15.37   1
   8  -4  -5  276.01   11.54   4
  -6   4   5  313.90   15.89   1
   6   4  -5  362.91   16.84   1
   6  -4  -5  348.86   15.14   3
  -6   4   5  301.79   15.67   3
   6  -4  -5  354.93   16.72   1
   6   4  -5  367.01   18.25   1
  -6  -4   5  361.14   20.03   1
  -6  -4   5  343.05   16.37   1
   4   4  -5  519.38   26.02   1
  -4  -4   5  535.30   23.13   1
  -4   4   5  555.61   28.10   1
   4   4  -5  512.92   25.75   1
   4  -4  -5  496.91   22.53   3
  -4  -4   5  555.09   24.12   1
   4  -4  -5  531.60   24.83   1
  -2  -4   5  135.68    9.68   1
   2  -4  -5  130.40    7.32   3
  -2   4   5  153.61    8.39   1
  -2  -4   5  142.18    8.48   1
   2   4  -5  130.63    8.12   1
   2   4  -5  122.26    7.25   1
   2  -4  -5  141.20    8.51   1
  -2  -4   5  136.51    7.48   3
   0  -4  -5 1390.90   58.90   1
   0   4  -5 1388.37   61.59   1
   0  -4   5 1355.58   59.01   3
   0   4   5 1367.75   69.45   1
   0  -4   5 1288.46   63.35   1
   0  -4  -5 1383.66   60.81   3
   0   4  -5 1333.65   66.64   1
   0  -4   5 1385.34   63.79   1
   2  -4   5 3817.21  208.17   1
  -2   4  -5 4555.59  210.36   1
   2   4   5 4481.10  238.25   1
  -2  -4  -5 4462.15  206.05   3
  -2   4  -5 4468.71  215.08   1
  -2  -4  -5 4748.95  205.13   1
   2   4   5 4498.23  226.00   1
   2  -4   5 4502.39  211.81   3
   2  -4   5 4509.52  207.54   1
  -4   4  -5 1777.89   88.66   1
   4  -4   5 1775.08   78.83   3
  -4  -4  -5 1758.38   76.28   3
   4   4   5 1707.48   83.89   1
   4  -4   5 1723.95   84.85   1
   4  -4   5 1790.06   85.73   1
  -4  -4  -5 1898.60   81.71   1
  -4   4  -5 1835.96   87.88   1
   4   4   5 1620.74   79.82   1
   6   4   5  684.26   34.40   1
  -6   4  -5  672.74   32.17   2
   6  -4   5  649.75   27.10   3
  -6  -4  -5  670.63   26.60   3
  -6  -4  -5  675.07   30.23   1
  -6  -4  -5  622.38   30.77   4
  -6   4  -5  667.78   30.58   1
  -6   4  -5  620.05   28.84   1
   6   4   5  662.61   32.15   1
   6  -4   5  664.65   30.29   1
  -8  -4  -5  178.45    7.58   3
  -8   4  -5  171.67    8.62   3
   8   4   5  183.44   10.50   1
  -8  -4  -5  180.01    9.12   1
  -8   4  -5  187.60    9.48   1
   8  -4   5  190.23    7.98   3
   8  -4   5  175.23    8.40   1
  -8   4  -5  164.73    9.57   1
  -8  -4  -5  162.89    7.97   4
   8   4   5  163.59    9.55   1
  -8   4  -5  185.40    8.94   2
  10   4   5  712.32   31.40   4
  10   4   5  693.01   31.70   1
 -10   4  -5  676.97   32.32   3
 -10  -4  -5  669.84   35.58   1
 -10  -4  -5  679.64   32.10   4
 -10  -4  -5  672.45   31.40   3
  10  -4   5  696.93   29.81   3
  10  -4   5  684.32   29.92   1
  10   4   5  718.20   36.23   1
 -10   4  -5  719.72   33.12   1
 -10   4  -5  656.63   33.97   1
 -10   4  -5  688.99   35.00   2
 -12   4  -5   12.10    2.09   1
 -12   4  -5   15.12    4.12   2
  12   4   5   13.07    2.56   4
 -12   4  -5   13.99    1.94   3
  12   4   5    9.36    2.41   2
  12  -4   5   10.59    2.11   3
 -12  -4  -5   10.91    2.37   4
 -12  -4  -5    8.90    3.13   1
  12   4   5    9.09    3.55   1
  12  -4   5   10.97    1.73   1
  14   4   5  147.52    8.56   2
 -14  -4  -5  155.50    7.82   4
 -14   4  -5  153.44    7.04   3
 -14   4  -5  145.89    8.08   2
  14  -4   5  145.76    7.18   1
  14  -4   5  158.21    7.33   3
 -14  -4  -5  135.85    9.12   1
  14   4   5  162.86    8.51   1
  14   4   5  153.54    9.96   1
 -14   4  -5  145.52    9.09   1
  14   4   5  176.62    8.60   4
 -14   4  -5  150.54    8.23   1
 -16  -4  -5   65.86    4.10   4
 -16   4  -5   61.54    4.65   4
 -16   4  -5   60.06    4.07   3
 -16  -4  -5   60.27    5.79   1
  16   4   5   50.29    5.20   2
  16   4   5   65.86    6.66   1
 -16   4  -5   66.58    4.09   1
 -16   4  -5   65.72    5.83   2
  16   4   5   64.75    5.47   4
  16  -4   5   68.68    3.40   1
 -16   4  -5   61.14    3.90   1
  16   4   5   53.54    5.90   1
 -18   4  -5   27.76    2.27   1
 -18   4  -5   30.34    1.68   1
 -18   4  -5   30.56    4.75   2
  18   4   5   38.12    5.27   4
  18  -4   5   30.43    2.20   1
  18   4   5   24.08    4.85   1
 -20   4  -5  269.74   14.72   2
  20   4   5  258.70   13.42   4
 -20   4  -5  280.69   15.27   3
 -20  -4  -5  251.53   18.04   4
  20   4   5  291.65   17.23   1
  20   4   5  282.91   15.51   1
  22   4   5 1609.84   89.84   4
  22   4   5 1642.62   82.06   1
  22   4   5 1509.32   87.36   1
 -22   4  -5 1609.95   90.38   3
 -22   4  -5 1579.44   85.84   2
  24   4   5 1132.38   70.82   1
 -24   4  -5 1070.39   50.70   2
 -24   4  -5 1139.80   60.60   3
  24   4   5 1100.65   56.77   1
  24   4   5 1179.55   58.64   4
  26   4   5  348.83   19.97   1
  26   4   5  341.85   22.03   1
  26   4   5  376.67   19.28   4
 -26   4  -5  312.46   17.87   2
 -26  -4  -5  349.75   21.66   3
 -26   4  -5  323.13   22.45   3
  28   4   5   17.75    3.15   1
 -28   4  -5   20.07    5.32   2
 -28  -4  -5   22.45    5.88   3
 -28   4  -5   20.89    2.83   3
  28   4   5   19.04    4.75   4
 -30  -4  -5   39.84    7.75   3
 -30   4  -5   28.52    7.75   2
  30   4   5   25.26    4.11   1
  32   4   5  158.08   11.72   1
 -32   4  -5  175.88   13.95   2
 -32  -4  -5  180.91   14.17   3
  34   4   5    1.51    3.20   1
 -34   4  -5    4.32    7.69   2
 -36   4  -5   27.97    7.37   2
  36   4   5   34.26    5.77   1
 -36  -4  -5   16.65    8.83   3
  35   5  -5    7.76    4.05   1
  35   5  -5    5.11    6.22   4
 -33  -5   5   92.55    8.74   2
  33   5  -5  113.20    9.07   4
  33   5  -5  106.64    9.17   1
  31   5  -5  605.31   40.91   1
 -31  -5   5  585.83   40.98   2
  31   5  -5  541.30   35.55   4
 -29  -5   5  699.98   42.81   2
  29   5  -5  722.56   48.17   1
  29   5  -5  682.14   45.07   4
 -29  -5   5  723.42   53.45   1
 -27  -5   5  104.23   11.98   1
 -27  -5   5  100.49    7.88   2
  27   5  -5  121.87   10.94   4
  27   5  -5  117.43   10.20   1
 -25  -5   5  407.19   20.56   2
  25   5  -5  386.68   36.00   1
 -25  -5   5  402.18   24.48   1
  25   5  -5  330.49   22.22   4
 -25   5   5  359.26   33.90   1
  25   5  -5  410.87   26.20   1
  23   5  -5  588.39   32.33   1
  23   5  -5  612.12   49.92   1
 -23  -5   5  621.42   34.68   1
  23   5  -5  592.14   30.86   4
  23  -5  -5  539.91   34.74   1
 -23  -5   5  579.43   33.23   2
 -23   5   5  613.83   44.96   1
  21  -5  -5  255.36   13.70   1
  21   5  -5  251.76   16.47   4
 -21  -5   5  280.58   13.49   1
 -21   5   5  242.78   14.66   1
  21   5  -5  278.52   17.04   1
  21   5  -5  229.22   16.37   1
 -21  -5   5  252.96   12.31   2
 -19  -5   5    2.02    4.18   1
  19   5  -5    9.13    2.99   1
 -19  -5   5    6.23    2.06   2
  19   5  -5    3.88    3.82   1
  19  -5  -5    3.51    3.24   1
 -17   5   5  799.01   53.61   1
  17  -5  -5  786.89   44.72   1
  17   5  -5  780.19   41.82   1
 -17   5   5  773.97   41.09   1
 -17  -5   5  780.08   38.00   1
  17   5  -5  795.06   44.65   1
 -17  -5   5  813.98   33.67   2
 -15   5   5    3.81    1.81   1
 -15  -5   5    1.86    2.49   2
  15  -5  -5    1.15    3.08   1
 -15  -5   5   -2.45    4.67   1
  15   5  -5    1.61    4.33   1
  15   5  -5    4.34    4.91   1
 -13  -5   5  526.85   31.77   1
  13  -5  -5  475.69   23.17   1
 -13   5   5  555.66   24.90   1
 -13  -5   5  551.08   25.21   1
 -13  -5   5  515.70   24.30   2
  13   5  -5  524.65   28.44   1
  13   5  -5  573.03   28.16   1
 -11  -5   5 1779.71  109.17   1
  11  -5  -5 1629.65   74.55   1
 -11   5   5 1747.70   84.25   1
 -11  -5   5 1733.18   76.77   1
  11   5  -5 1725.62  100.23   1
  11   5  -5 1709.92   82.27   1
  11  -5  -5 1737.34   76.86   3
  -9  -5   5 1656.10   81.76   1
   9   5  -5 1790.06   82.41   1
  -9   5   5 1833.15   80.96   1
   9   5  -5 1700.52   94.07   1
  -9  -5   5 1754.66   75.19   1
  -9   5   5 1740.79   97.25   1
   9  -5  -5 1779.36   77.17   1
   9  -5  -5 1807.09   78.39   3
   7  -5  -5  399.22   16.85   3
  -7  -5   5  400.42   21.05   1
  -7   5   5  404.49   21.43   1
  -7   5   5  403.59   18.79   1
   7   5  -5  379.99   19.31   1
   7   5  -5  401.20   20.30   1
   7  -5  -5  439.55   17.84   1
  -7  -5   5  409.92   23.85   1
   5  -5  -5  715.29   30.54   3
  -5  -5   5  724.66   33.12   1
   5   5  -5  716.48   38.80   1
   5   5  -5  736.88   35.38   1
  -5  -5   5  736.91   37.75   1
   5  -5  -5  709.18   28.71   1
  -5   5   5  686.47   33.10   1
  -5   5   5  693.82   34.73   1
   3   5  -5 2062.56   96.54   1
  -3   5   5 2173.12  101.10   1
  -3  -5   5 2121.21  118.62   1
   3  -5  -5 2028.32   89.16   3
   3   5  -5 2121.58  115.24   1
   3  -5  -5 2114.61   90.32   1
  -3   5   5 2090.18  101.76   1
  -3  -5   5 2018.03   89.37   1
  -1   5   5 1683.58   91.78   1
   1  -5  -5 1778.40   81.81   1
  -1  -5   5 1667.30   78.14   3
   1   5  -5 1644.32   79.47   1
  -1   5   5 1627.88   78.51   1
   1   5  -5 1704.40   89.02   1
  -1  -5   5 1659.43   77.50   1
  -1  -5   5 1747.67   87.25   1
   1  -5  -5 1580.57   67.38   3
  -1  -5  -5   -2.10    2.24   1
   1  -5   5    2.32    2.24   3
   1   5   5    0.41    2.28   1
  -1   5  -5    1.71    2.03   1
  -1  -5  -5   -0.85    3.60   3
   1  -5   5   -0.24    3.67   1
   1   5   5   -3.84    4.29   1
  -1   5  -5    1.77    3.96   1
   1  -5   5   -1.60    2.46   1
   3   5   5  106.04    5.89   1
  -3   5  -5   98.09    6.80   1
  -3  -5  -5  130.56    7.69   3
   3  -5   5  112.71    6.60   3
   3   5   5  116.33    8.10   1
   3  -5   5  113.21    7.81   1
  -3   5  -5  112.34    7.00   1
   3  -5   5  117.85    6.59   1
  -3  -5  -5  102.34    6.68   1
  -5   5  -5   52.72    4.86   1
  -5  -5  -5   40.48    4.51   1
  -5   5  -5   52.87    4.33   1
   5   5   5   49.32    4.20   1
   5  -5   5   44.24    4.87   1
   5   5   5   56.48    8.32   1
  -5   5  -5   45.37    4.14   2
  -5  -5  -5   47.74    5.25   3
   5  -5   5   41.41    4.84   1
   5  -5   5   46.72    3.72   3
   7   5   5  400.90   19.09   1
   7  -5   5  374.49   18.38   1
   7   5   5  379.34   21.16   1
   7  -5   5  376.80   20.86   1
   7  -5   5  397.80   16.60   3
  -7  -5  -5  390.84   16.70   3
  -7  -5  -5  376.11   22.25   1
  -7   5  -5  404.23   18.95   1
  -7   5  -5  383.26   17.92   1
  -7   5  -5  374.05   17.79   2
   7   5   5  363.92   19.55   4
   9  -5   5 1880.46   84.17   3
   9  -5   5 2000.64   86.52   1
  -9   5  -5 1836.03   86.73   1
   9   5   5 1972.27   94.89   4
  -9   5  -5 1976.29   97.54   1
  -9   5  -5 1968.83   91.73   2
   9   5   5 1948.74   77.01   1
  -9  -5  -5 1619.07   90.05   1
   9   5   5 1555.16   98.78   1
  11   5   5 1366.43   73.19   1
 -11   5  -5 1376.07   63.56   2
  11  -5   5 1326.99   61.10   1
 -11  -5  -5 1344.87   76.15   1
 -11   5  -5 1333.24   71.19   1
 -11   5  -5 1338.46   68.00   1
  11  -5   5 1352.48   61.43   3
  11   5   5 1206.00   61.55   1
  11   5   5 1330.80   70.68   4
 -13   5  -5   40.59    4.53   2
  13   5   5   28.26    3.57   4
  13  -5   5   33.25    3.42   1
  13   5   5   37.86    3.62   1
  13   5   5   26.21    3.45   2
 -13  -5  -5   35.61    9.85   1
 -13   5  -5   36.03    3.82   1
 -13   5  -5   27.03    2.95   1
  13  -5   5   37.60    2.76   3
  15  -5   5 1013.26   43.80   1
 -15   5  -5 1076.92   57.46   1
 -15   5  -5  958.60   61.89   1
  15   5   5  949.47   48.84   1
  15  -5   5 1040.83   46.20   3
  15   5   5 1005.89   63.17   1
  15   5   5 1016.75   57.88   2
  15   5   5  997.91   47.27   4
 -15   5  -5  974.85   49.75   2
 -17   5  -5  998.05   51.11   2
 -17   5  -5  974.74   48.88   3
  17   5   5  794.75   47.25   1
  17  -5   5  964.66   49.46   1
  17   5   5  954.53   52.56   2
 -17   5  -5  977.54   53.69   1
  17   5   5  937.64   48.76   1
  17   5   5  967.37   45.32   4
 -17   5  -5 1000.13   53.48   1
 -19   5  -5  937.53   53.91   1
 -19   5  -5  904.85   46.16   2
  19   5   5  958.77   48.34   4
  19   5   5  919.64   48.32   1
 -19   5  -5  938.02   72.37   1
 -19   5  -5  943.44   59.70   3
  19   5   5  967.63   63.00   1
  19   5   5  904.61   52.25   2
  21   5   5    6.51    2.82   1
  21   5   5    5.61    4.32   4
 -21   5  -5    5.76    1.57   3
 -21   5  -5    8.66    0.97   1
  21   5   5   13.03    4.10   1
 -21   5  -5   11.18    5.73   2
 -21   5  -5    6.70    1.06   1
  23   5   5  136.32   10.14   1
 -23   5  -5  159.96   11.67   2
  23   5   5  150.79   11.85   1
  23   5   5  143.34   11.15   4
 -23   5  -5  148.74    7.37   3
  25   5   5  199.91   17.59   1
 -25   5  -5  197.33   13.34   3
  25   5   5  220.49   15.11   4
  25   5   5  195.27   11.62   1
 -25   5  -5  206.46   13.16   2
  27   5   5   52.71    6.82   1
  27   5   5   43.47    6.13   4
 -27   5  -5   43.91    8.96   2
  29   5   5  505.93   35.32   1
 -29  -5  -5  527.85   33.08   3
 -29   5  -5  516.77   31.85   2
  29   5   5  485.96   37.82   4
  31   5   5  751.71   52.10   4
 -31   5  -5  775.70   41.92   2
 -31  -5  -5  763.06   40.63   3
  31   5   5  777.00   60.20   1
  33   5   5    6.49    4.57   1
 -33  -5  -5   14.63    6.14   3
 -33   5  -5   13.41    5.81   2
  32   6  -5   85.69    8.05   1
  32   6  -5   70.53    7.62   4
  30   6  -5  126.65   11.30   1
 -30  -6   5  138.57   11.57   1
  30   6  -5  103.16   14.41   4
 -28  -6   5   19.66    5.32   1
  28   6  -5   14.70    5.51   4
 -26  -6   5   74.30    8.09   1
  26   6  -5   69.39    8.48   4
  26   6  -5   89.61    8.41   1
 -24  -6   5   51.16    6.62   1
  24   6  -5   33.99    5.62   4
  24   6  -5   43.27    6.17   1
 -24   6   5   48.17    4.87   1
 -22   6   5  238.23   13.99   1
 -22  -6   5  264.85   14.88   1
  22   6  -5  256.95   15.91   4
  22   6  -5  270.43   15.61   1
  22  -6  -5  243.38   18.97   1
 -20   6   5  101.58    7.98   1
 -20  -6   5  105.61    9.08   1
  20  -6  -5   90.30    7.56   1
 -18   6   5   16.23    3.04   1
 -18  -6   5   18.38    4.39   1
  18   6  -5   16.94    4.27   1
  18  -6  -5   14.28    3.81   1
  18   6  -5   16.31    5.30   1
  16  -6  -5   72.70    7.20   1
 -16  -6   5   60.99    7.08   1
 -16   6   5   79.43    6.55   1
  16   6  -5   65.77    7.82   1
  16   6  -5   80.78    6.97   1
  14   6  -5    4.42    2.81   1
  14  -6  -5   -1.57    3.31   1
 -14  -6   5   -4.06    4.29   1
 -14   6   5   -2.10    2.95   1
  14   6  -5    1.92    3.73   1
 -12  -6   5  136.07    8.98   1
 -12   6   5  121.44    8.86   1
  12  -6  -5  137.08    6.13   3
  12  -6  -5  105.20    7.78   1
  12   6  -5  124.22    8.62   1
  12   6  -5  108.58    9.57   1
  10   6  -5  178.19   13.09   1
  10  -6  -5  197.37    8.80   3
 -10   6   5  180.80   11.11   1
  10   6  -5  177.66   10.73   1
 -10  -6   5  168.56   12.83   1
  -8  -6   5   64.50    7.35   1
   8  -6  -5   82.96    4.04   3
   8   6  -5   77.49    6.80   1
  -8   6   5   69.00    6.02   1
   8   6  -5   59.37    7.63   1
   8  -6  -5   62.15    5.66   1
  -8   6   5   79.10    6.34   1
  -8  -6   5   65.75    7.33   1
  -6   6   5   45.46    5.19   1
   6  -6  -5   45.30    4.06   1
  -6  -6   5   54.22    4.43   1
   6   6  -5   40.50    8.28   1
   6  -6  -5   53.94    3.54   3
  -4   6   5   56.24    4.93   1
   4   6  -5   47.73    5.76   1
   4  -6  -5   65.65    6.24   1
  -4  -6   5   57.09    6.95   1
   4   6  -5   59.41    6.71   1
  -4   6   5   71.42    5.90   1
  -4  -6   5   47.25    6.07   1
  -2  -6   5   30.88    3.49   1
   2  -6  -5   27.70    4.20   1
  -2   6   5   38.62    4.39   1
   2  -6  -5   30.15    4.02   3
  -2   6   5   25.38    3.70   1
  -2  -6   5   37.48    4.47   1
   0  -6   5   23.80    3.45   1
   0  -6   5   25.46    4.00   1
   0  -6  -5   24.76    3.06   3
   0   6   5   24.10    4.17   1
   0  -6  -5   15.19    4.30   1
   0  -6   5   22.41    3.13   3
   0   6   5   16.48    3.63   1
   2   6   5  267.28   15.31   1
   2  -6   5  266.87   11.90   1
   2  -6   5  248.61   13.53   1
  -2   6  -5  246.79   12.31   1
   2  -6   5  252.96   11.40   3
  -2   6  -5  237.69   13.78   1
  -2  -6  -5  244.59   14.55   1
   2   6   5  219.60   14.67   1
  -2  -6  -5  251.61   10.99   3
  -4  -6  -5   18.67    3.21   1
  -4   6  -5   19.93    1.96   2
  -4  -6  -5   11.86    3.85   3
  -4   6  -5   12.72    3.46   1
   4  -6   5   16.65    3.66   1
   4  -6   5   21.79    5.16   1
   4  -6   5   17.75    2.92   3
   6   6   5  449.52   22.49   4
   6   6   5  477.55   24.25   1
   6  -6   5  461.08   22.53   1
  -6   6  -5  467.79   23.49   1
  -6   6  -5  461.51   21.38   2
   6  -6   5  460.12   24.63   3
   6   6   5  483.69   27.80   1
  -6   6  -5  469.84   27.99   1
   6  -6   5  479.03   23.62   1
  -6  -6  -5  454.69   22.55   1
  -6  -6  -5  468.66   21.26   3
  -8  -6  -5   72.93    7.23   1
   8  -6   5   89.06    6.90   1
   8  -6   5   84.02    5.57   3
  -8   6  -5   84.54    5.71   1
   8   6   5   70.58    3.99   4
  -8   6  -5   67.02    4.60   1
   8   6   5   79.47    6.52   1
   8   6   5   70.59    6.23   1
   8  -6   5   74.07    6.29   1
  10   6   5   12.87    3.42   1
  10  -6   5   17.85    3.33   1
  10   6   5   13.03    2.51   4
 -10   6  -5   16.51    2.34   1
  10  -6   5   12.01    2.81   1
  10  -6   5   12.07    2.50   3
 -10   6  -5   10.73    2.85   1
  12   6   5   12.02    4.25   1
 -12   6  -5   12.44    2.81   2
  12  -6   5   18.07    2.37   3
  12  -6   5   14.43    3.02   1
  12   6   5   17.01    3.87   1
  12   6   5   17.59    2.21   4
 -12   6  -5   17.81    3.23   1
  14   6   5   44.25    3.47   4
  14   6   5   44.48    5.86   1
 -14   6  -5   47.20    4.78   2
 -14   6  -5   50.87    4.05   1
  14  -6   5   45.56    3.24   3
  14   6   5   50.27    5.75   1
 -14   6  -5   39.76    4.82   1
  14  -6   5   48.10    4.32   1
  16  -6   5   83.42    4.58   3
  16   6   5   81.75    6.98   2
  16   6   5   65.33    5.52   4
 -16   6  -5   87.84    6.11   2
 -16   6  -5   73.94    5.37   1
  16   6   5   83.57    7.44   1
  16  -6   5   84.38    4.74   1
 -16   6  -5   76.32    5.74   1
  16   6   5   73.67    6.42   1
  18   6   5  233.96   12.30   1
  18   6   5  199.88   12.57   4
  18  -6   5  210.17   10.51   1
  18   6   5  216.14   15.56   1
  18   6   5  224.83   15.26   2
 -18   6  -5  221.25   13.29   1
 -18   6  -5  242.66   14.54   2
 -18   6  -5  214.69   15.16   1
  20   6   5   83.35    8.04   1
 -20   6  -5   70.97    5.44   1
 -20   6  -5   74.64    5.70   1
  20   6   5   80.24    7.39   4
  20   6   5   88.54   11.62   1
 -22   6  -5   18.26    1.86   1
  22   6   5   16.26    4.23   4
 -22   6  -5   17.46    1.70   1
 -22   6  -5   24.82    6.06   2
  22   6   5   14.79    4.91   1
  22   6   5   14.68    5.30   1
  24   6   5    2.73    5.24   1
 -24   6  -5    4.13    5.51   2
 -26   6  -5   -0.78    5.00   2
  26   6   5    0.52    3.46   1
  28   6   5   21.08    4.49   4
 -30   6  -5  119.07   10.91   2
  30   6   5   89.35    7.82   4
 -30  -6  -5  110.99   10.53   3
  30   6   5   86.39    9.43   1
 -32  -6  -5   23.94    8.56   3
 -32   6  -5   13.86    8.81   2
  32   6   5   18.07    3.97   1
  31   7  -5  633.21   50.28   4
  31   7  -5  619.75   44.59   1
  29   7  -5  121.11   12.78   1
 -29  -7   5  121.90   11.48   1
  29   7  -5  122.30   11.99   4
 -27  -7   5   51.22    6.89   1
  27   7  -5   54.99    6.25   1
  27   7  -5   43.55    8.06   4
  25   7  -5   91.07   10.15   4
  25   7  -5   97.38    9.89   1
 -25  -7   5   76.10   10.43   1
[truncated: 572,067 more chars]
