# Supplementary material for: Palladium and Platinum 2,4-cis-amino Azetidine and Related Complexes
Source: Front Chem. 2018 Jun 21;6:211. doi: 10.3389/fchem.2018.00211 (PMC6021532; doi:10.3389/fchem.2018.00211)
Supplement: Supplementary file 3 [file Data_Sheet_3.ZIP › CIF/4a.cif]

 
data_4a

# This structure has been published as compound (rac)-7 in Sci Rep 2018 (accepted). 
# UK National Crystallography Service Code: 2010src0915
 
_audit_creation_method            SHELXL-97
_chemical_name_systematic
;
 ?
;
_chemical_name_common             ?
_chemical_melting_point           ?
_chemical_formula_moiety          'C24 H26 Cl2 N2 Pt, C2 H3 N'
_chemical_formula_sum
 'C26 H29 Cl2 N3 Pt'
_chemical_formula_weight          649.51
 
loop_
 _atom_type_symbol
 _atom_type_description
 _atom_type_scat_dispersion_real
 _atom_type_scat_dispersion_imag
 _atom_type_scat_source
 'C'  'C'   0.0033   0.0016
 'International Tables Vol C Tables 4.2.6.8 and 6.1.1.4'
 'H'  'H'   0.0000   0.0000
 'International Tables Vol C Tables 4.2.6.8 and 6.1.1.4'
 'N'  'N'   0.0061   0.0033
 'International Tables Vol C Tables 4.2.6.8 and 6.1.1.4'
 'Cl'  'Cl'   0.1484   0.1585
 'International Tables Vol C Tables 4.2.6.8 and 6.1.1.4'
 'Pt'  'Pt'  -1.7033   8.3905
 'International Tables Vol C Tables 4.2.6.8 and 6.1.1.4'
 
_symmetry_cell_setting            Monoclinic
_symmetry_space_group_name_H-M    'P 2(1)'
 
loop_
 _symmetry_equiv_pos_as_xyz
 'x, y, z'
 '-x, y+1/2, -z'
 
_cell_length_a                    10.6958(2)
_cell_length_b                    10.4600(2)
_cell_length_c                    43.9267(10)
_cell_angle_alpha                 90.00
_cell_angle_beta                  93.9630(10)
_cell_angle_gamma                 90.00
_cell_volume                      4902.68(17)
_cell_formula_units_Z             8
_cell_measurement_temperature     120(2)
_cell_measurement_reflns_used     90502
_cell_measurement_theta_min       2.91
_cell_measurement_theta_max       27.48
 
_exptl_crystal_description        Fragment
_exptl_crystal_colour             Colourless
_exptl_crystal_size_max           0.16
_exptl_crystal_size_mid           0.12
_exptl_crystal_size_min           0.10
_exptl_crystal_density_meas       ?
_exptl_crystal_density_diffrn     1.760
_exptl_crystal_density_method     'not measured'
_exptl_crystal_F_000              2544
_exptl_absorpt_coefficient_mu     5.961
_exptl_absorpt_correction_type    Multi-scan
_exptl_absorpt_correction_T_min   0.4489
_exptl_absorpt_correction_T_max   0.5871
_exptl_absorpt_process_details   'SADABS 2007/2 (Sheldrick, G.M., 2007)'
 
_exptl_special_details
;
 SADABS was used to perform the Absorption correction
Estimated minimum and maximum transmission from 
SADABS: 0.5042 and 0.7456
The given Tmin and Tmax were generated using the SHELX SIZE command.
;
 
_diffrn_ambient_temperature       120(2)
_diffrn_radiation_wavelength      0.71073
_diffrn_radiation_type            MoK\a
_diffrn_radiation_source         'Bruker-Nonius FR591 rotating anode'
_diffrn_radiation_monochromator  'graphite'
_diffrn_measurement_device_type   
'Bruker-Nonius Roper CCD camera on \k-goniostat'
_diffrn_measurement_method       '\f & \w scans'
_diffrn_detector_area_resol_mean '9.091'
_diffrn_standards_number          ?
_diffrn_standards_interval_count  ?
_diffrn_standards_interval_time   ?
_diffrn_standards_decay_%         ?
_diffrn_reflns_number             44832
_diffrn_reflns_av_R_equivalents   0.1064
_diffrn_reflns_av_sigmaI/netI     0.1357
_diffrn_reflns_limit_h_min        -12
_diffrn_reflns_limit_h_max        12
_diffrn_reflns_limit_k_min        -12
_diffrn_reflns_limit_k_max        12
_diffrn_reflns_limit_l_min        -52
_diffrn_reflns_limit_l_max        52
_diffrn_reflns_theta_min          2.92
_diffrn_reflns_theta_max          25.03
_reflns_number_total              16268
_reflns_number_gt                 13783
_reflns_threshold_expression      >2\s(I)
 
_computing_data_collection        
'COLLECT (Hooft, R.W.W., 1998)'
_computing_cell_refinement        
'DENZO (Otwinowski & Minor, 1997) & COLLECT (Hooft, R.W.W., 1998)'
#Although determined using DirAx, the cell is refined in the HKL
#package during data reduction
_computing_data_reduction         
'DENZO (Otwinowski & Minor, 1997) & COLLECT (Hooft, R.W.W., 1998)'  
_computing_structure_solution    
;
Sir2004 (Burla, Caliandro, Camalli, Carrozzini, Cascarano, 
De Caro, Giacovazzo, Polidori, & Spagna, 2005)
;
_computing_structure_refinement   'SHELXL-97 (Sheldrick, 2008)'
_computing_molecular_graphics     'Ortep-3 for Windows (Farrugia, 1997)'
_computing_publication_material   'WinGX (Farrugia, 1999)'
 
_refine_special_details
;
 Refinement of F^2^ against ALL reflections.  The weighted R-factor wR and
 goodness of fit S are based on F^2^, conventional R-factors R are based
 on F, with F set to zero for negative F^2^. The threshold expression of
 F^2^ > 2\s(F^2^) is used only for calculating R-factors(gt) etc. and is
 not relevant to the choice of reflections for refinement.  R-factors based
 on F^2^ are statistically about twice as large as those based on F, and R-
 factors based on ALL data will be even larger.
;
 
_refine_ls_structure_factor_coef  Fsqd
_refine_ls_matrix_type            full
_refine_ls_weighting_scheme       calc
_refine_ls_weighting_details
 'calc w=1/[\s^2^(Fo^2^)+(0.0000P)^2^+4.7197P] where P=(Fo^2^+2Fc^2^)/3'
_atom_sites_solution_primary      direct
_atom_sites_solution_secondary    difmap
_atom_sites_solution_hydrogens    geom
_refine_ls_hydrogen_treatment     mixed
_refine_ls_extinction_method      none
_refine_ls_extinction_coef        ?
_refine_ls_abs_structure_details
 'Flack H D (1983), Acta Cryst. A39, 876-881'
_refine_ls_abs_structure_Flack    0.041(7)
_chemical_absolute_configuration  ad
_refine_ls_number_reflns          16268
_refine_ls_number_parameters      1165
_refine_ls_number_restraints      277
_refine_ls_R_factor_all           0.0871
_refine_ls_R_factor_gt            0.0623
_refine_ls_wR_factor_ref          0.0908
_refine_ls_wR_factor_gt           0.0856
_refine_ls_goodness_of_fit_ref    1.043
_refine_ls_restrained_S_all       1.037
_refine_ls_shift/su_max           0.001
_refine_ls_shift/su_mean          0.000
 
loop_
 _atom_site_label
 _atom_site_type_symbol
 _atom_site_fract_x
 _atom_site_fract_y
 _atom_site_fract_z
 _atom_site_U_iso_or_equiv
 _atom_site_adp_type
 _atom_site_occupancy
 _atom_site_symmetry_multiplicity
 _atom_site_calc_flag
 _atom_site_refinement_flags
 _atom_site_disorder_assembly
 _atom_site_disorder_group
C1 C 0.4373(10) 0.1349(10) 0.4311(2) 0.0240(19) Uani 1 1 d U . .
H1 H 0.3500 0.1210 0.4372 0.029 Uiso 1 1 calc R . .
C2 C 0.4417(10) 0.2692(10) 0.4176(2) 0.027(2) Uani 1 1 d U . .
H2A H 0.5271 0.3058 0.4177 0.032 Uiso 1 1 calc R . .
H2B H 0.3827 0.3302 0.4262 0.032 Uiso 1 1 calc R . .
C3 C 0.3934(9) 0.2097(9) 0.3869(2) 0.0221(19) Uani 1 1 d U . .
H3 H 0.2997 0.2096 0.3849 0.027 Uiso 1 1 calc R . .
C4 C 0.4454(8) 0.2506(10) 0.3573(2) 0.021(2) Uani 1 1 d . . .
H4A H 0.4064 0.1998 0.3401 0.025 Uiso 1 1 calc R . .
H4B H 0.4266 0.3420 0.3533 0.025 Uiso 1 1 calc R . .
C5 C 0.3592(9) -0.0336(10) 0.3927(2) 0.023(2) Uani 1 1 d . . .
H5A H 0.2773 -0.0134 0.4008 0.028 Uiso 1 1 calc R . .
H5B H 0.3956 -0.1064 0.4047 0.028 Uiso 1 1 calc R . .
C6 C 0.3359(9) -0.0760(10) 0.3599(3) 0.024(2) Uani 1 1 d . . .
C7 C 0.2369(11) -0.0234(11) 0.3425(3) 0.038(3) Uani 1 1 d . . .
H7 H 0.1900 0.0452 0.3501 0.045 Uiso 1 1 calc R . .
C8 C 0.2076(12) -0.0718(13) 0.3140(3) 0.045(3) Uani 1 1 d . . .
H8 H 0.1384 -0.0366 0.3021 0.055 Uiso 1 1 calc R . .
C9 C 0.2752(13) -0.1712(13) 0.3016(3) 0.047(3) Uani 1 1 d . . .
H9 H 0.2540 -0.2027 0.2816 0.057 Uiso 1 1 calc R . .
C10 C 0.3747(12) -0.2219(12) 0.3197(3) 0.042(3) Uani 1 1 d . . .
H10 H 0.4228 -0.2895 0.3120 0.051 Uiso 1 1 calc R . .
C11 C 0.4045(10) -0.1746(10) 0.3489(3) 0.028(3) Uani 1 1 d . . .
H11 H 0.4721 -0.2105 0.3612 0.033 Uiso 1 1 calc R . .
C12 C 0.6385(10) 0.2546(10) 0.3294(2) 0.026(2) Uani 1 1 d . . .
H12A H 0.6317 0.3470 0.3248 0.031 Uiso 1 1 calc R . .
H12B H 0.7288 0.2325 0.3313 0.031 Uiso 1 1 calc R . .
C13 C 0.5763(10) 0.1802(10) 0.3029(2) 0.029(2) Uani 1 1 d DU . .
C14 C 0.5900(11) 0.0505(11) 0.2994(2) 0.038(3) Uani 1 1 d DU . .
H14 H 0.6367 0.0036 0.3148 0.045 Uiso 1 1 calc R . .
C15 C 0.5379(13) -0.0131(12) 0.2743(3) 0.050(3) Uani 1 1 d DU . .
H15 H 0.5534 -0.1020 0.2722 0.060 Uiso 1 1 calc R . .
C16 C 0.4645(11) 0.0482(14) 0.2522(3) 0.047(3) Uani 1 1 d DU . .
H16 H 0.4228 0.0029 0.2357 0.057 Uiso 1 1 calc R . .
C17 C 0.4538(14) 0.1797(13) 0.2549(3) 0.060(4) Uani 1 1 d DU . .
H17 H 0.4089 0.2268 0.2393 0.072 Uiso 1 1 calc R . .
C18 C 0.5077(11) 0.2434(12) 0.2803(2) 0.045(3) Uani 1 1 d DU . .
H18 H 0.4966 0.3332 0.2820 0.054 Uiso 1 1 calc R . .
C19 C 0.5241(9) 0.0865(9) 0.4566(2) 0.020(2) Uani 1 1 d . . .
C20 C 0.5029(9) -0.0339(9) 0.4688(2) 0.021(2) Uani 1 1 d . . .
H20 H 0.4358 -0.0845 0.4601 0.025 Uiso 1 1 calc R . .
C21 C 0.5781(10) -0.0815(10) 0.4933(2) 0.028(2) Uani 1 1 d . . .
H21 H 0.5637 -0.1646 0.5010 0.033 Uiso 1 1 calc R . .
C22 C 0.6736(11) -0.0071(11) 0.5062(3) 0.032(3) Uani 1 1 d U . .
H22 H 0.7246 -0.0385 0.5232 0.038 Uiso 1 1 calc R . .
C23 C 0.6952(10) 0.1112(12) 0.4950(3) 0.035(3) Uani 1 1 d . . .
H23 H 0.7606 0.1625 0.5042 0.042 Uiso 1 1 calc R . .
C24 C 0.6217(9) 0.1582(11) 0.4697(2) 0.029(3) Uani 1 1 d . . .
H24 H 0.6394 0.2399 0.4616 0.035 Uiso 1 1 calc R . .
N1 N 0.4432(7) 0.0792(8) 0.39816(18) 0.0237(17) Uani 1 1 d U . .
N2 N 0.5836(7) 0.2299(9) 0.3598(2) 0.022(2) Uani 1 1 d D . .
H2C H 0.632(7) 0.291(4) 0.3699(16) 0.026 Uiso 1 1 d D . .
Cl1 Cl 0.6644(2) -0.1248(2) 0.40980(6) 0.0223(5) Uani 1 1 d . . .
Cl2 Cl 0.8233(2) 0.0506(3) 0.36605(5) 0.0232(5) Uani 1 1 d . . .
Pt1 Pt 0.62311(3) 0.06116(4) 0.382753(8) 0.01753(8) Uani 1 1 d D . .
C101 C 0.8463(9) 0.1280(11) 0.0684(2) 0.0228(19) Uani 1 1 d U . .
H101 H 0.8567 0.2180 0.0614 0.027 Uiso 1 1 calc R . .
C102 C 0.7203(9) 0.1239(12) 0.0828(2) 0.0233(19) Uani 1 1 d U . .
H10A H 0.6830 0.0374 0.0836 0.028 Uiso 1 1 calc R . .
H10B H 0.6585 0.1871 0.0743 0.028 Uiso 1 1 calc R . .
C103 C 0.7907(9) 0.1661(10) 0.1127(2) 0.0204(19) Uani 1 1 d U . .
H103 H 0.7902 0.2614 0.1143 0.024 Uiso 1 1 calc R . .
C104 C 0.7656(10) 0.1083(11) 0.1427(3) 0.024(3) Uani 1 1 d D . .
H10C H 0.8213 0.1474 0.1591 0.028 Uiso 1 1 calc R . .
H10D H 0.6777 0.1247 0.1473 0.028 Uiso 1 1 calc R . .
C105 C 1.0241(9) 0.2079(10) 0.1043(3) 0.024(3) Uani 1 1 d . . .
H10E H 1.0010 0.2907 0.0945 0.028 Uiso 1 1 calc R . .
H10F H 1.0929 0.1709 0.0931 0.028 Uiso 1 1 calc R . .
C106 C 1.0727(10) 0.2330(12) 0.1369(2) 0.026(3) Uani 1 1 d . . .
C107 C 1.0204(10) 0.3265(12) 0.1541(3) 0.031(3) Uani 1 1 d . . .
H107 H 0.9497 0.3725 0.1456 0.037 Uiso 1 1 calc R . .
C108 C 1.0681(12) 0.3548(13) 0.1831(3) 0.046(4) Uani 1 1 d . . .
H108 H 1.0312 0.4193 0.1948 0.055 Uiso 1 1 calc R . .
C109 C 1.1707(14) 0.2872(13) 0.1948(3) 0.048(4) Uani 1 1 d . . .
H109 H 1.2015 0.3032 0.2153 0.058 Uiso 1 1 calc R . .
C110 C 1.2296(13) 0.1988(12) 0.1785(3) 0.042(3) Uani 1 1 d . . .
H110 H 1.3047 0.1597 0.1867 0.050 Uiso 1 1 calc R . .
C111 C 1.1791(11) 0.1662(11) 0.1497(3) 0.030(3) Uani 1 1 d . . .
H111 H 1.2154 0.0994 0.1386 0.036 Uiso 1 1 calc R . .
C112 C 0.7735(9) -0.0922(10) 0.1724(3) 0.026(3) Uani 1 1 d D . .
H11A H 0.6842 -0.0878 0.1769 0.031 Uiso 1 1 calc R . .
H11B H 0.7968 -0.1836 0.1714 0.031 Uiso 1 1 calc R . .
C113 C 0.8519(11) -0.0301(11) 0.1983(3) 0.035(3) Uani 1 1 d . . .
C114 C 0.9816(10) -0.0463(13) 0.2007(3) 0.033(3) Uani 1 1 d . . .
H114 H 1.0220 -0.0935 0.1858 0.039 Uiso 1 1 calc R . .
C115 C 1.0502(13) 0.0072(13) 0.2252(3) 0.047(4) Uani 1 1 d . . .
H115 H 1.1387 -0.0028 0.2271 0.057 Uiso 1 1 calc R . .
C116 C 0.9906(14) 0.0759(14) 0.2473(3) 0.050(3) Uani 1 1 d U . .
H116 H 1.0394 0.1137 0.2638 0.060 Uiso 1 1 calc R . .
C117 C 0.8646(14) 0.0898(13) 0.2456(3) 0.052(4) Uani 1 1 d U . .
H117 H 0.8245 0.1353 0.2609 0.062 Uiso 1 1 calc R . .
C118 C 0.7936(12) 0.0348(13) 0.2204(3) 0.046(3) Uani 1 1 d U . .
H118 H 0.7049 0.0430 0.2189 0.056 Uiso 1 1 calc R . .
C119 C 0.8776(9) 0.0454(11) 0.0425(2) 0.024(2) Uani 1 1 d . . .
C120 C 0.9948(10) 0.0538(13) 0.0311(2) 0.031(2) Uani 1 1 d . . .
H120 H 1.0563 0.1080 0.0409 0.038 Uiso 1 1 calc R . .
C121 C 1.0247(13) -0.0155(13) 0.0053(3) 0.044(3) Uani 1 1 d . . .
H121 H 1.1067 -0.0106 -0.0016 0.052 Uiso 1 1 calc R . .
C122 C 0.9379(13) -0.0889(12) -0.0095(3) 0.042(3) Uani 1 1 d . . .
H122 H 0.9582 -0.1351 -0.0271 0.051 Uiso 1 1 calc R . .
C123 C 0.8158(14) -0.0979(11) 0.0009(3) 0.043(3) Uani 1 1 d . . .
H123 H 0.7534 -0.1480 -0.0099 0.051 Uiso 1 1 calc R . .
C124 C 0.7889(12) -0.0328(10) 0.0271(3) 0.032(3) Uani 1 1 d . . .
H124 H 0.7083 -0.0416 0.0347 0.039 Uiso 1 1 calc R . .
N101 N 0.9140(7) 0.1207(9) 0.10066(19) 0.0186(16) Uani 1 1 d U . .
N102 N 0.7885(8) -0.0311(8) 0.1416(2) 0.023(2) Uani 1 1 d D . .
H12C H 0.726(3) -0.067(4) 0.1297(8) 0.027 Uiso 1 1 d D . .
Cl11 Cl 1.1247(2) -0.0933(2) 0.09247(6) 0.0244(6) Uani 1 1 d . . .
Cl12 Cl 0.9695(2) -0.2689(3) 0.13718(6) 0.0247(6) Uani 1 1 d . . .
Pt11 Pt 0.94604(3) -0.06279(3) 0.118229(9) 0.01836(10) Uani 1 1 d D . .
C201 C 1.0235(9) 0.6385(9) 0.4329(2) 0.0207(18) Uani 1 1 d U . .
H201 H 1.1140 0.6244 0.4393 0.025 Uiso 1 1 calc R . .
C202 C 1.0125(9) 0.7742(9) 0.4193(2) 0.0222(19) Uani 1 1 d U . .
H20A H 1.0757 0.8352 0.4282 0.027 Uiso 1 1 calc R . .
H20B H 0.9271 0.8107 0.4188 0.027 Uiso 1 1 calc R . .
C203 C 1.0465(9) 0.7148(9) 0.3887(2) 0.0201(18) Uani 1 1 d U . .
H203 H 1.1393 0.7145 0.3871 0.024 Uiso 1 1 calc R . .
C204 C 0.9800(9) 0.7546(10) 0.3593(2) 0.025(2) Uani 1 1 d . . .
H20C H 0.9936 0.8469 0.3559 0.030 Uiso 1 1 calc R . .
H20D H 1.0139 0.7068 0.3422 0.030 Uiso 1 1 calc R . .
C205 C 1.0859(10) 0.4721(10) 0.3951(2) 0.026(3) Uani 1 1 d . . .
H20E H 1.1708 0.4933 0.4041 0.032 Uiso 1 1 calc R . .
H20F H 1.0555 0.3981 0.4065 0.032 Uiso 1 1 calc R . .
C206 C 1.0967(9) 0.4322(12) 0.3628(3) 0.027(3) Uani 1 1 d . . .
C207 C 1.0290(10) 0.3250(10) 0.3506(3) 0.027(3) Uani 1 1 d . . .
H207 H 0.9697 0.2831 0.3623 0.032 Uiso 1 1 calc R . .
C208 C 1.0498(12) 0.2819(11) 0.3215(3) 0.038(3) Uani 1 1 d . . .
H208 H 1.0035 0.2110 0.3133 0.045 Uiso 1 1 calc R . .
C209 C 1.1370(12) 0.3405(11) 0.3043(3) 0.038(3) Uani 1 1 d . . .
H209 H 1.1522 0.3078 0.2847 0.046 Uiso 1 1 calc R . .
C210 C 1.2030(11) 0.4483(13) 0.3157(3) 0.041(3) Uani 1 1 d . . .
H210 H 1.2604 0.4915 0.3037 0.049 Uiso 1 1 calc R . .
C211 C 1.1818(10) 0.4906(11) 0.3454(3) 0.029(3) Uani 1 1 d . . .
H211 H 1.2278 0.5619 0.3536 0.035 Uiso 1 1 calc R . .
C212 C 0.7764(9) 0.7516(10) 0.3288(2) 0.024(2) Uani 1 1 d . . .
H21A H 0.6868 0.7293 0.3299 0.029 Uiso 1 1 calc R . .
H21B H 0.7807 0.8440 0.3241 0.029 Uiso 1 1 calc R . .
C213 C 0.8259(9) 0.6793(11) 0.3033(2) 0.026(2) Uani 1 1 d . . .
C214 C 0.8107(10) 0.5459(12) 0.3012(3) 0.034(3) Uani 1 1 d . . .
H214 H 0.7705 0.5017 0.3167 0.041 Uiso 1 1 calc R . .
C215 C 0.8533(14) 0.4787(13) 0.2770(3) 0.050(4) Uani 1 1 d . . .
H215 H 0.8421 0.3888 0.2756 0.060 Uiso 1 1 calc R . .
C216 C 0.9143(13) 0.5462(18) 0.2543(3) 0.059(4) Uani 1 1 d U . .
H216 H 0.9462 0.5004 0.2378 0.071 Uiso 1 1 calc R . .
C217 C 0.9278(15) 0.6752(17) 0.2556(3) 0.065(4) Uani 1 1 d U . .
H217 H 0.9676 0.7196 0.2401 0.078 Uiso 1 1 calc R . .
C218 C 0.8825(10) 0.7419(12) 0.2801(3) 0.036(3) Uani 1 1 d U . .
H218 H 0.8907 0.8323 0.2809 0.043 Uiso 1 1 calc R . .
C219 C 0.9506(8) 0.5875(9) 0.4575(2) 0.020(2) Uani 1 1 d . . .
C220 C 0.9776(9) 0.4686(10) 0.4706(2) 0.026(2) Uani 1 1 d . . .
H220 H 1.0426 0.4196 0.4626 0.032 Uiso 1 1 calc R . .
C221 C 0.9156(10) 0.4170(11) 0.4944(3) 0.031(3) Uani 1 1 d . . .
H221 H 0.9335 0.3333 0.5019 0.037 Uiso 1 1 calc R . .
C222 C 0.8256(11) 0.4937(13) 0.5070(3) 0.039(3) Uani 1 1 d . . .
H222 H 0.7825 0.4626 0.5237 0.047 Uiso 1 1 calc R . .
C223 C 0.7985(10) 0.6138(13) 0.4956(2) 0.033(3) Uani 1 1 d . . .
H223 H 0.7379 0.6648 0.5048 0.040 Uiso 1 1 calc R . .
C224 C 0.8584(10) 0.6617(11) 0.4709(2) 0.029(3) Uani 1 1 d . . .
H224 H 0.8374 0.7441 0.4630 0.035 Uiso 1 1 calc R . .
N201 N 1.0011(7) 0.5842(7) 0.40015(18) 0.0193(16) Uani 1 1 d U . .
N202 N 0.8438(7) 0.7286(9) 0.3601(2) 0.021(2) Uani 1 1 d D . .
H22C H 0.812(9) 0.796(3) 0.3702(15) 0.025 Uiso 1 1 d D . .
Cl21 Cl 0.7889(2) 0.3754(2) 0.40988(6) 0.0223(5) Uani 1 1 d . . .
Cl22 Cl 0.60769(19) 0.5499(3) 0.36538(5) 0.0234(5) Uani 1 1 d . . .
Pt21 Pt 0.81620(3) 0.56247(4) 0.383286(8) 0.01748(9) Uani 1 1 d D . .
C301 C 0.3462(9) 0.5499(12) 0.0688(2) 0.0209(18) Uani 1 1 d U . .
H301 H 0.3574 0.4602 0.0616 0.025 Uiso 1 1 calc R . .
C302 C 0.2201(8) 0.5561(14) 0.0834(2) 0.0255(17) Uani 1 1 d U . .
H30A H 0.1571 0.4941 0.0748 0.031 Uiso 1 1 calc R . .
H30B H 0.1844 0.6432 0.0843 0.031 Uiso 1 1 calc R . .
C303 C 0.2923(9) 0.5114(10) 0.1134(2) 0.0213(18) Uani 1 1 d U . .
H303 H 0.2931 0.4160 0.1149 0.026 Uiso 1 1 calc R . .
C304 C 0.2658(8) 0.5689(11) 0.1430(2) 0.0174(18) Uani 1 1 d U . .
H30C H 0.3203 0.5294 0.1595 0.021 Uiso 1 1 calc R . .
H30D H 0.1775 0.5523 0.1472 0.021 Uiso 1 1 calc R . .
C305 C 0.5271(9) 0.4732(10) 0.1048(3) 0.026(3) Uani 1 1 d . . .
H30E H 0.5952 0.5090 0.0932 0.032 Uiso 1 1 calc R . .
H30F H 0.5034 0.3895 0.0955 0.032 Uiso 1 1 calc R . .
C306 C 0.5777(9) 0.4509(11) 0.1373(2) 0.022(2) Uani 1 1 d . . .
C307 C 0.6754(10) 0.5227(12) 0.1503(3) 0.036(3) Uani 1 1 d . . .
H307 H 0.7085 0.5901 0.1388 0.043 Uiso 1 1 calc R . .
C308 C 0.7255(14) 0.5001(13) 0.1789(3) 0.050(4) Uani 1 1 d . . .
H308 H 0.7931 0.5510 0.1872 0.060 Uiso 1 1 calc R . .
C309 C 0.6758(14) 0.3980(13) 0.1967(3) 0.050(4) Uani 1 1 d . . .
H309 H 0.7110 0.3794 0.2167 0.060 Uiso 1 1 calc R . .
C310 C 0.5765(13) 0.3288(14) 0.1840(3) 0.047(4) Uani 1 1 d . . .
H310 H 0.5398 0.2644 0.1958 0.056 Uiso 1 1 calc R . .
C311 C 0.5274(12) 0.3518(12) 0.1535(3) 0.038(3) Uani 1 1 d . . .
H311 H 0.4616 0.3004 0.1445 0.046 Uiso 1 1 calc R . .
C312 C 0.2719(10) 0.7685(11) 0.1731(2) 0.026(3) Uani 1 1 d . . .
H31A H 0.2883 0.8615 0.1720 0.031 Uiso 1 1 calc R . .
H31B H 0.1834 0.7574 0.1778 0.031 Uiso 1 1 calc R . .
C313 C 0.3536(9) 0.7139(10) 0.1986(2) 0.021(2) Uani 1 1 d . . .
C314 C 0.4823(10) 0.7403(13) 0.2031(3) 0.035(3) Uani 1 1 d . . .
H314 H 0.5198 0.7955 0.1891 0.043 Uiso 1 1 calc R . .
C315 C 0.5571(12) 0.6879(12) 0.2274(3) 0.039(3) Uani 1 1 d . . .
H315 H 0.6439 0.7081 0.2297 0.046 Uiso 1 1 calc R . .
C316 C 0.5066(12) 0.6087(13) 0.2477(3) 0.046(3) Uani 1 1 d U . .
H316 H 0.5563 0.5750 0.2646 0.055 Uiso 1 1 calc R . .
C317 C 0.3815(12) 0.5783(14) 0.2432(3) 0.047(3) Uani 1 1 d U . .
H317 H 0.3457 0.5195 0.2566 0.057 Uiso 1 1 calc R . .
C318 C 0.3067(11) 0.6317(14) 0.2195(3) 0.040(3) Uani 1 1 d U . .
H318 H 0.2200 0.6109 0.2176 0.048 Uiso 1 1 calc R . .
C319 C 0.3806(10) 0.6380(10) 0.0435(2) 0.024(3) Uani 1 1 d . . .
C320 C 0.4997(11) 0.6275(12) 0.0318(2) 0.032(3) Uani 1 1 d U . .
H320 H 0.5615 0.5737 0.0417 0.039 Uiso 1 1 calc R . .
C321 C 0.5268(12) 0.6945(12) 0.0063(3) 0.036(3) Uani 1 1 d . . .
H321 H 0.6080 0.6892 -0.0011 0.043 Uiso 1 1 calc R . .
C322 C 0.4336(14) 0.7717(12) -0.0091(3) 0.046(4) Uani 1 1 d . . .
H322 H 0.4522 0.8184 -0.0268 0.056 Uiso 1 1 calc R . .
C323 C 0.3178(13) 0.7787(12) 0.0016(3) 0.041(3) Uani 1 1 d . . .
H323 H 0.2554 0.8302 -0.0088 0.050 Uiso 1 1 calc R . .
C324 C 0.2891(12) 0.7112(10) 0.0276(3) 0.033(3) Uani 1 1 d . . .
H324 H 0.2069 0.7152 0.0344 0.040 Uiso 1 1 calc R . .
N301 N 0.4155(7) 0.5613(10) 0.10100(17) 0.0195(14) Uani 1 1 d U . .
N302 N 0.2888(8) 0.7111(9) 0.1424(2) 0.024(2) Uani 1 1 d D . .
H32C H 0.223(3) 0.733(10) 0.1293(12) 0.029 Uiso 1 1 d D . .
Cl31 Cl 0.6230(2) 0.7767(2) 0.09238(6) 0.0233(6) Uani 1 1 d . . .
Cl32 Cl 0.4663(2) 0.9527(2) 0.13717(6) 0.0251(6) Uani 1 1 d . . .
Pt31 Pt 0.44514(3) 0.74481(3) 0.118692(9) 0.01836(10) Uani 1 1 d D . .
C401 C 0.3472(11) 0.1302(14) 0.0642(3) 0.031(3) Uani 1 1 d . . .
N401 N 0.3093(11) 0.2284(11) 0.0690(3) 0.052(3) Uani 1 1 d . . .
C402 C 0.3953(11) 0.0074(12) 0.0576(3) 0.033(3) Uani 1 1 d . . .
H40A H 0.4072 0.0012 0.0357 0.050 Uiso 1 1 calc R . .
H40B H 0.3361 -0.0584 0.0633 0.050 Uiso 1 1 calc R . .
H40C H 0.4759 -0.0052 0.0692 0.050 Uiso 1 1 calc R . .
C501 C 0.4321(11) 0.6358(11) 0.4315(2) 0.028(3) Uani 1 1 d . . .
C502 C 0.5562(9) 0.6008(10) 0.4441(3) 0.029(3) Uani 1 1 d . . .
H50A H 0.6029 0.5606 0.4283 0.044 Uiso 1 1 calc R . .
H50B H 0.5489 0.5405 0.4610 0.044 Uiso 1 1 calc R . .
H50C H 0.6007 0.6776 0.4517 0.044 Uiso 1 1 calc R . .
N501 N 0.3349(10) 0.6666(11) 0.4220(3) 0.052(3) Uani 1 1 d . . .
C601 C 0.8457(10) 0.5490(13) 0.0639(2) 0.025(2) Uani 1 1 d . . .
C602 C 0.8921(11) 0.6786(10) 0.0583(3) 0.032(3) Uani 1 1 d . . .
H60A H 0.8209 0.7360 0.0537 0.047 Uiso 1 1 calc R . .
H60B H 0.9450 0.6768 0.0409 0.047 Uiso 1 1 calc R . .
H60C H 0.9413 0.7094 0.0764 0.047 Uiso 1 1 calc R . .
N601 N 0.8061(10) 0.4483(11) 0.0681(3) 0.049(3) Uani 1 1 d . . .
C701 C 0.0300(10) 0.1384(10) 0.4311(3) 0.026(2) Uani 1 1 d . . .
C702 C -0.0849(9) 0.1030(10) 0.4449(3) 0.028(3) Uani 1 1 d . . .
H70A H -0.1438 0.0652 0.4293 0.043 Uiso 1 1 calc R . .
H70B H -0.1226 0.1794 0.4534 0.043 Uiso 1 1 calc R . .
H70C H -0.0658 0.0407 0.4612 0.043 Uiso 1 1 calc R . .
N701 N 0.1207(9) 0.1620(10) 0.4211(3) 0.047(3) Uani 1 1 d . . .
 
loop_
 _atom_site_aniso_label
 _atom_site_aniso_U_11
 _atom_site_aniso_U_22
 _atom_site_aniso_U_33
 _atom_site_aniso_U_23
 _atom_site_aniso_U_13
 _atom_site_aniso_U_12
C1 0.024(4) 0.028(4) 0.021(4) -0.006(3) 0.009(4) -0.004(4)
C2 0.023(4) 0.029(4) 0.029(5) -0.005(3) 0.007(4) 0.000(4)
C3 0.020(4) 0.020(4) 0.027(4) 0.000(3) 0.006(4) -0.001(4)
C4 0.020(5) 0.021(5) 0.023(6) -0.001(5) -0.001(4) 0.000(5)
C5 0.023(5) 0.037(6) 0.010(5) -0.005(4) 0.008(4) -0.008(5)
C6 0.018(5) 0.021(5) 0.031(6) 0.001(5) -0.004(5) -0.008(5)
C7 0.036(7) 0.029(6) 0.047(8) 0.007(6) -0.008(6) 0.002(5)
C8 0.039(7) 0.050(8) 0.044(8) 0.013(7) -0.020(6) -0.004(7)
C9 0.055(8) 0.057(9) 0.029(7) -0.001(6) -0.006(7) -0.019(7)
C10 0.043(7) 0.041(7) 0.040(8) -0.009(6) -0.007(6) -0.004(6)
C11 0.026(6) 0.028(6) 0.029(6) -0.004(5) 0.000(5) -0.014(5)
C12 0.035(6) 0.013(5) 0.032(6) 0.000(5) 0.011(5) -0.002(5)
C13 0.029(6) 0.032(5) 0.028(6) 0.010(5) 0.006(4) 0.010(5)
C14 0.067(7) 0.022(5) 0.022(5) 0.009(5) -0.005(5) 0.004(6)
C15 0.078(9) 0.048(7) 0.024(6) -0.002(5) 0.011(6) 0.000(6)
C16 0.051(6) 0.068(6) 0.023(5) -0.012(5) 0.003(4) 0.005(6)
C17 0.071(9) 0.082(7) 0.026(7) -0.003(6) -0.018(6) 0.035(8)
C18 0.069(8) 0.043(6) 0.023(6) 0.009(5) 0.002(5) 0.024(6)
C19 0.021(5) 0.021(6) 0.020(5) -0.002(4) 0.008(4) 0.010(4)
C20 0.016(5) 0.023(5) 0.026(6) -0.008(5) 0.012(4) 0.004(4)
C21 0.033(6) 0.025(6) 0.025(6) -0.004(5) 0.003(5) 0.001(5)
C22 0.032(5) 0.046(6) 0.020(5) 0.006(5) 0.015(5) 0.001(5)
C23 0.017(5) 0.056(8) 0.029(7) -0.003(6) -0.004(5) -0.005(5)
C24 0.023(6) 0.043(7) 0.023(6) -0.005(5) 0.016(5) -0.002(5)
N1 0.026(4) 0.022(4) 0.023(4) 0.001(3) 0.002(3) 0.001(4)
N2 0.016(4) 0.029(5) 0.021(5) -0.005(4) -0.001(4) -0.004(4)
Cl1 0.0231(12) 0.0207(12) 0.0233(13) 0.0028(11) 0.0035(10) 0.0050(11)
Cl2 0.0170(10) 0.0240(12) 0.0296(13) -0.0048(13) 0.0087(9) 0.0006(12)
Pt1 0.01527(17) 0.01656(17) 0.02092(19) -0.0007(2) 0.00245(14) -0.00042(19)
C101 0.020(4) 0.024(4) 0.023(4) 0.000(4) -0.004(3) 0.005(4)
C102 0.018(3) 0.026(4) 0.025(5) 0.002(4) -0.004(3) 0.002(4)
C103 0.018(4) 0.020(4) 0.023(4) 0.004(4) -0.003(3) 0.006(4)
C104 0.021(5) 0.029(6) 0.022(6) -0.005(5) 0.004(5) 0.002(5)
C105 0.016(5) 0.020(6) 0.037(7) 0.002(5) 0.016(5) 0.006(4)
C106 0.031(6) 0.030(6) 0.019(6) 0.008(5) 0.001(5) -0.013(6)
C107 0.023(6) 0.040(7) 0.029(7) -0.009(6) 0.006(5) 0.001(5)
C108 0.041(8) 0.044(8) 0.055(9) -0.021(7) 0.017(7) 0.001(7)
C109 0.066(9) 0.057(9) 0.023(7) -0.016(7) 0.007(7) -0.018(8)
C110 0.049(8) 0.040(7) 0.035(8) 0.002(6) -0.004(6) -0.022(6)
C111 0.033(7) 0.028(6) 0.028(7) 0.012(5) 0.002(5) -0.007(5)
C112 0.018(5) 0.023(6) 0.036(7) 0.011(5) 0.004(5) -0.001(5)
C113 0.037(7) 0.037(7) 0.031(7) 0.003(6) 0.006(6) 0.002(6)
C114 0.021(6) 0.051(8) 0.025(6) -0.004(6) 0.002(5) 0.007(6)
C115 0.038(7) 0.054(8) 0.046(9) 0.001(7) -0.019(6) -0.005(7)
C116 0.084(7) 0.043(8) 0.022(6) -0.006(7) -0.005(6) -0.004(8)
C117 0.079(6) 0.050(8) 0.029(6) -0.008(5) 0.012(5) 0.011(6)
C118 0.054(7) 0.060(10) 0.027(6) -0.001(6) 0.013(5) 0.021(7)
C119 0.024(5) 0.020(6) 0.028(6) 0.012(6) 0.008(4) 0.008(5)
C120 0.041(6) 0.032(6) 0.022(5) 0.000(7) 0.006(5) 0.007(7)
C121 0.043(8) 0.044(8) 0.044(9) 0.009(7) 0.004(7) -0.001(7)
C122 0.071(9) 0.036(8) 0.021(7) 0.004(6) 0.012(7) 0.014(7)
C123 0.076(10) 0.028(7) 0.023(7) -0.002(6) 0.001(6) -0.011(7)
C124 0.045(7) 0.029(7) 0.022(6) -0.005(5) -0.002(5) -0.001(6)
N101 0.015(3) 0.022(4) 0.019(4) -0.004(4) 0.001(3) -0.001(3)
N102 0.027(5) 0.018(5) 0.022(5) -0.011(4) -0.002(4) -0.010(4)
Cl11 0.0211(13) 0.0250(15) 0.0281(15) 0.0017(11) 0.0085(11) 0.0064(11)
Cl12 0.0210(13) 0.0219(13) 0.0313(15) 0.0050(12) 0.0012(11) 0.0017(12)
Pt11 0.0158(2) 0.0196(2) 0.0198(2) -0.00049(19) 0.00178(17) 0.00026(17)
C201 0.015(4) 0.024(4) 0.022(4) -0.001(3) -0.005(4) -0.003(4)
C202 0.013(4) 0.020(4) 0.032(5) -0.004(3) -0.002(4) 0.001(4)
C203 0.018(4) 0.013(4) 0.030(4) 0.003(3) 0.004(4) 0.001(4)
C204 0.032(6) 0.014(5) 0.030(6) 0.008(5) 0.004(5) 0.002(5)
C205 0.026(6) 0.028(6) 0.023(6) -0.006(5) -0.008(5) 0.016(5)
C206 0.020(5) 0.032(6) 0.030(6) 0.005(6) 0.006(5) 0.002(5)
C207 0.031(6) 0.025(6) 0.023(6) 0.002(5) -0.002(5) 0.004(5)
C208 0.056(8) 0.030(6) 0.026(6) -0.011(5) -0.004(6) -0.002(6)
C209 0.052(8) 0.045(7) 0.020(6) -0.010(6) 0.011(6) 0.000(6)
C210 0.043(7) 0.057(8) 0.024(6) 0.014(6) 0.018(6) -0.008(7)
C211 0.025(6) 0.034(6) 0.030(6) 0.006(5) 0.006(5) -0.007(5)
C212 0.019(5) 0.018(5) 0.035(6) 0.006(5) -0.002(5) 0.007(5)
C213 0.011(5) 0.043(7) 0.024(6) 0.000(5) -0.003(4) -0.006(5)
C214 0.039(6) 0.032(7) 0.032(6) -0.003(6) 0.005(5) 0.000(6)
C215 0.085(10) 0.042(7) 0.024(7) -0.003(6) 0.013(7) 0.016(7)
C216 0.070(9) 0.088(8) 0.019(6) -0.007(8) 0.000(6) 0.028(10)
C217 0.073(10) 0.100(9) 0.026(7) 0.019(7) 0.029(7) 0.013(9)
C218 0.041(6) 0.039(6) 0.029(6) 0.018(5) 0.003(5) -0.002(6)
C219 0.015(5) 0.025(7) 0.018(5) -0.001(4) -0.002(4) 0.005(4)
C220 0.018(5) 0.041(7) 0.019(6) -0.006(5) -0.006(4) -0.003(5)
C221 0.034(6) 0.029(6) 0.028(6) -0.002(5) -0.007(5) -0.011(5)
C222 0.022(6) 0.064(8) 0.030(7) 0.003(6) -0.002(5) 0.000(6)
C223 0.025(6) 0.058(8) 0.017(6) 0.000(6) 0.004(5) 0.009(6)
C224 0.029(6) 0.033(6) 0.025(6) 0.001(5) -0.004(5) 0.001(5)
N201 0.023(4) 0.019(4) 0.017(4) 0.003(3) 0.002(3) -0.002(3)
N202 0.013(4) 0.029(5) 0.022(5) -0.004(4) 0.009(3) 0.009(4)
Cl21 0.0208(12) 0.0195(12) 0.0264(14) 0.0025(11) -0.0002(10) -0.0043(10)
Cl22 0.0152(10) 0.0247(12) 0.0298(13) -0.0031(13) -0.0025(9) 0.0001(12)
Pt21 0.01501(17) 0.01703(17) 0.02042(19) -0.0019(2) 0.00131(14) -0.00018(19)
C301 0.028(4) 0.016(4) 0.020(3) -0.006(4) 0.004(3) 0.004(4)
C302 0.024(3) 0.025(4) 0.027(4) 0.000(5) -0.002(3) -0.002(5)
C303 0.021(4) 0.021(4) 0.022(4) 0.002(3) 0.002(3) -0.005(4)
C304 0.017(4) 0.009(4) 0.027(4) 0.004(4) 0.004(3) 0.006(4)
C305 0.020(5) 0.024(6) 0.034(7) -0.007(5) -0.007(5) 0.006(5)
C306 0.011(5) 0.030(6) 0.025(6) 0.003(5) 0.003(4) 0.010(5)
C307 0.027(6) 0.048(9) 0.031(7) 0.014(6) -0.004(5) 0.007(6)
C308 0.056(9) 0.039(7) 0.051(10) -0.001(7) -0.017(7) 0.009(7)
C309 0.069(10) 0.053(9) 0.026(7) -0.005(7) -0.003(7) 0.012(8)
C310 0.045(8) 0.056(9) 0.040(8) 0.015(7) 0.013(7) 0.014(7)
C311 0.040(7) 0.037(7) 0.037(8) 0.009(6) 0.005(6) 0.019(6)
C312 0.026(6) 0.031(7) 0.023(6) -0.006(5) 0.015(5) 0.003(5)
C313 0.016(5) 0.029(6) 0.020(6) -0.009(5) 0.005(4) 0.001(5)
C314 0.029(6) 0.045(7) 0.032(7) 0.014(7) -0.001(5) 0.001(6)
C315 0.033(7) 0.052(8) 0.030(7) -0.006(6) -0.003(6) 0.009(6)
C316 0.053(6) 0.045(8) 0.038(8) 0.006(6) -0.009(6) 0.015(6)
C317 0.065(7) 0.058(9) 0.019(6) 0.013(6) 0.004(5) -0.007(7)
C318 0.033(6) 0.067(8) 0.021(6) 0.004(6) 0.009(5) -0.004(6)
C319 0.036(6) 0.023(6) 0.013(5) -0.002(5) -0.007(5) -0.002(5)
C320 0.036(5) 0.047(6) 0.015(5) -0.007(5) 0.009(4) -0.004(5)
C321 0.046(8) 0.041(7) 0.020(7) -0.011(6) 0.007(6) -0.019(6)
C322 0.081(10) 0.028(7) 0.034(8) 0.001(6) 0.031(8) -0.021(7)
C323 0.064(9) 0.034(7) 0.025(7) -0.001(6) -0.007(6) 0.008(7)
C324 0.048(7) 0.033(7) 0.018(6) -0.002(5) 0.000(5) -0.008(6)
N301 0.023(3) 0.015(3) 0.022(3) -0.002(4) 0.004(3) -0.002(4)
N302 0.018(4) 0.030(6) 0.024(5) -0.005(4) -0.007(4) 0.006(4)
Cl31 0.0196(12) 0.0256(15) 0.0260(14) -0.0038(11) 0.0096(11) -0.0042(11)
Cl32 0.0236(13) 0.0220(14) 0.0295(15) -0.0053(12) 0.0008(11) -0.0022(11)
Pt31 0.01561(19) 0.0190(2) 0.0204(2) -0.00072(18) 0.00090(16) 0.00030(17)
C401 0.030(7) 0.036(7) 0.028(7) 0.005(6) 0.002(5) -0.009(6)
N401 0.060(7) 0.035(7) 0.066(9) -0.001(7) 0.027(7) -0.007(6)
C402 0.036(7) 0.041(7) 0.024(7) 0.017(6) 0.008(5) 0.001(6)
C501 0.039(7) 0.032(6) 0.013(5) 0.009(5) -0.001(5) -0.009(6)
C502 0.031(6) 0.030(6) 0.028(6) 0.006(5) 0.012(5) 0.004(5)
N501 0.030(6) 0.065(8) 0.058(8) 0.026(6) -0.006(6) -0.008(6)
C601 0.038(6) 0.021(6) 0.016(5) -0.001(6) 0.010(4) 0.005(6)
C602 0.036(7) 0.027(6) 0.034(7) 0.002(6) 0.010(6) -0.003(5)
N601 0.055(7) 0.036(6) 0.061(8) -0.004(6) 0.037(6) 0.014(6)
C701 0.025(6) 0.023(6) 0.031(6) 0.003(5) 0.004(5) 0.001(5)
C702 0.029(6) 0.029(6) 0.028(6) 0.000(5) 0.008(5) -0.002(5)
N701 0.020(5) 0.063(7) 0.059(8) 0.024(6) 0.007(5) 0.014(5)
 
_geom_special_details
;
 All s.u.'s (except the s.u. in the dihedral angle between two l.s. planes)
 are estimated using the full covariance matrix.  The cell s.u.'s are taken
 into account individually in the estimation of s.u.'s in distances, angles
 and torsion angles; correlations between s.u.'s in cell parameters are only
 used when they are defined by crystal symmetry.  An approximate (isotropic)
 treatment of cell s.u.'s is used for estimating s.u.'s involving l.s. planes.
;
 
loop_
 _geom_bond_atom_site_label_1
 _geom_bond_atom_site_label_2
 _geom_bond_distance
 _geom_bond_site_symmetry_2
 _geom_bond_publ_flag
C1 C19 1.495(15) . ?
C1 C2 1.526(15) . ?
C1 N1 1.564(12) . ?
C1 H1 1.0000 . ?
C2 C3 1.545(15) . ?
C2 H2A 0.9900 . ?
C2 H2B 0.9900 . ?
C3 C4 1.511(13) . ?
C3 N1 1.535(13) . ?
C3 H3 1.0000 . ?
C4 N2 1.491(12) . ?
C4 H4A 0.9900 . ?
C4 H4B 0.9900 . ?
C5 N1 1.492(13) . ?
C5 C6 1.513(15) . ?
C5 H5A 0.9900 . ?
C5 H5B 0.9900 . ?
C6 C11 1.373(15) . ?
C6 C7 1.377(16) . ?
C7 C8 1.367(18) . ?
C7 H7 0.9500 . ?
C8 C9 1.397(18) . ?
C8 H8 0.9500 . ?
C9 C10 1.387(18) . ?
C9 H9 0.9500 . ?
C10 C11 1.391(16) . ?
C10 H10 0.9500 . ?
C11 H11 0.9500 . ?
C12 C13 1.515(15) . ?
C12 N2 1.517(13) . ?
C12 H12A 0.9900 . ?
C12 H12B 0.9900 . ?
C13 C18 1.363(12) . ?
C13 C14 1.374(13) . ?
C14 C15 1.374(13) . ?
C14 H14 0.9500 . ?
C15 C16 1.365(14) . ?
C15 H15 0.9500 . ?
C16 C17 1.385(14) . ?
C16 H16 0.9500 . ?
C17 C18 1.390(14) . ?
C17 H17 0.9500 . ?
C18 H18 0.9500 . ?
C19 C24 1.378(14) . ?
C19 C20 1.392(13) . ?
C20 C21 1.392(15) . ?
C20 H20 0.9500 . ?
C21 C22 1.375(16) . ?
C21 H21 0.9500 . ?
C22 C23 1.359(16) . ?
C22 H22 0.9500 . ?
C23 C24 1.403(16) . ?
C23 H23 0.9500 . ?
C24 H24 0.9500 . ?
N1 Pt1 2.092(7) . ?
N2 Pt1 2.062(9) . ?
N2 H2C 0.92(2) . ?
Cl1 Pt1 2.306(2) . ?
Cl2 Pt1 2.314(2) . ?
C101 C119 1.486(15) . ?
C101 C102 1.529(14) . ?
C101 N101 1.547(13) . ?
C101 H101 1.0000 . ?
C102 C103 1.532(14) . ?
C102 H10A 0.9900 . ?
C102 H10B 0.9900 . ?
C103 C104 1.492(15) . ?
C103 N101 1.530(12) . ?
C103 H103 1.0000 . ?
C104 N102 1.479(14) . ?
C104 H10C 0.9900 . ?
C104 H10D 0.9900 . ?
C105 N101 1.490(13) . ?
C105 C106 1.512(15) . ?
C105 H10E 0.9900 . ?
C105 H10F 0.9900 . ?
C106 C107 1.378(16) . ?
C106 C111 1.419(16) . ?
C107 C108 1.374(18) . ?
C107 H107 0.9500 . ?
C108 C109 1.38(2) . ?
C108 H108 0.9500 . ?
C109 C110 1.352(18) . ?
C109 H109 0.9500 . ?
C110 C111 1.383(17) . ?
C110 H110 0.9500 . ?
C111 H111 0.9500 . ?
C112 C113 1.511(17) . ?
C112 N102 1.516(14) . ?
C112 H11A 0.9900 . ?
C112 H11B 0.9900 . ?
C113 C118 1.369(16) . ?
C113 C114 1.394(16) . ?
C114 C115 1.379(17) . ?
C114 H114 0.9500 . ?
C115 C116 1.395(18) . ?
C115 H115 0.9500 . ?
C116 C117 1.352(18) . ?
C116 H116 0.9500 . ?
C117 C118 1.419(19) . ?
C117 H117 0.9500 . ?
C118 H118 0.9500 . ?
C119 C120 1.385(13) . ?
C119 C124 1.392(16) . ?
C120 C121 1.398(18) . ?
C120 H120 0.9500 . ?
C121 C122 1.339(19) . ?
C121 H121 0.9500 . ?
C122 C123 1.416(19) . ?
C122 H122 0.9500 . ?
C123 C124 1.382(16) . ?
C123 H123 0.9500 . ?
C124 H124 0.9500 . ?
N101 Pt11 2.088(9) . ?
N102 Pt11 2.060(9) . ?
N102 H12C 0.901(18) . ?
Cl11 Pt11 2.309(2) . ?
Cl12 Pt11 2.319(3) . ?
C201 C219 1.476(13) . ?
C201 C202 1.541(14) . ?
C201 N201 1.549(12) . ?
C201 H201 1.0000 . ?
C202 C203 1.547(14) . ?
C202 H20A 0.9900 . ?
C202 H20B 0.9900 . ?
C203 C204 1.491(14) . ?
C203 N201 1.545(11) . ?
C203 H203 1.0000 . ?
C204 N202 1.484(12) . ?
C204 H20C 0.9900 . ?
C204 H20D 0.9900 . ?
C205 C206 1.493(15) . ?
C205 N201 1.508(12) . ?
C205 H20E 0.9900 . ?
C205 H20F 0.9900 . ?
C206 C211 1.372(14) . ?
C206 C207 1.419(16) . ?
C207 C208 1.388(15) . ?
C207 H207 0.9500 . ?
C208 C209 1.383(16) . ?
C208 H208 0.9500 . ?
C209 C210 1.403(17) . ?
C209 H209 0.9500 . ?
C210 C211 1.409(16) . ?
C210 H210 0.9500 . ?
C211 H211 0.9500 . ?
C212 C213 1.480(14) . ?
C212 N202 1.526(13) . ?
C212 H21A 0.9900 . ?
C212 H21B 0.9900 . ?
C213 C218 1.383(14) . ?
C213 C214 1.406(16) . ?
C214 C215 1.377(15) . ?
C214 H214 0.9500 . ?
C215 C216 1.420(19) . ?
C215 H215 0.9500 . ?
C216 C217 1.36(2) . ?
C216 H216 0.9500 . ?
C217 C218 1.397(18) . ?
C217 H217 0.9500 . ?
C218 H218 0.9500 . ?
C219 C220 1.391(14) . ?
C219 C224 1.413(13) . ?
C220 C221 1.389(15) . ?
C220 H220 0.9500 . ?
C221 C222 1.396(16) . ?
C221 H221 0.9500 . ?
C222 C223 1.375(17) . ?
C222 H222 0.9500 . ?
C223 C224 1.393(15) . ?
C223 H223 0.9500 . ?
C224 H224 0.9500 . ?
N201 Pt21 2.075(8) . ?
N202 Pt21 2.047(9) . ?
N202 H22C 0.91(2) . ?
Cl21 Pt21 2.308(2) . ?
Cl22 Pt21 2.317(2) . ?
C301 C319 1.508(15) . ?
C301 C302 1.532(12) . ?
C301 N301 1.554(12) . ?
C301 H301 1.0000 . ?
C302 C303 1.556(14) . ?
C302 H30A 0.9900 . ?
C302 H30B 0.9900 . ?
C303 C304 1.476(13) . ?
C303 N301 1.552(12) . ?
C303 H303 1.0000 . ?
C304 N302 1.508(14) . ?
C304 H30C 0.9900 . ?
C304 H30D 0.9900 . ?
C305 N301 1.508(13) . ?
C305 C306 1.512(15) . ?
C305 H30E 0.9900 . ?
C305 H30F 0.9900 . ?
C306 C307 1.377(16) . ?
C306 C311 1.387(16) . ?
C307 C308 1.352(18) . ?
C307 H307 0.9500 . ?
C308 C309 1.448(19) . ?
C308 H308 0.9500 . ?
C309 C310 1.37(2) . ?
C309 H309 0.9500 . ?
C310 C311 1.426(18) . ?
C310 H310 0.9500 . ?
C311 H311 0.9500 . ?
C312 C313 1.489(15) . ?
C312 N302 1.496(13) . ?
C312 H31A 0.9900 . ?
C312 H31B 0.9900 . ?
C313 C318 1.376(15) . ?
C313 C314 1.404(15) . ?
C314 C315 1.401(17) . ?
C314 H314 0.9500 . ?
C315 C316 1.357(17) . ?
C315 H315 0.9500 . ?
C316 C317 1.376(17) . ?
C316 H316 0.9500 . ?
C317 C318 1.386(17) . ?
C317 H317 0.9500 . ?
C318 H318 0.9500 . ?
C319 C324 1.393(16) . ?
C319 C320 1.411(15) . ?
C320 C321 1.369(16) . ?
C320 H320 0.9500 . ?
C321 C322 1.417(19) . ?
C321 H321 0.9500 . ?
C322 C323 1.356(18) . ?
C322 H322 0.9500 . ?
C323 C324 1.395(16) . ?
C323 H323 0.9500 . ?
C324 H324 0.9500 . ?
N301 Pt31 2.087(10) . ?
N302 Pt31 2.061(9) . ?
N302 H32C 0.91(2) . ?
Cl31 Pt31 2.317(2) . ?
Cl32 Pt31 2.327(3) . ?
C401 N401 1.130(16) . ?
C401 C402 1.420(17) . ?
C402 H40A 0.9800 . ?
C402 H40B 0.9800 . ?
C402 H40C 0.9800 . ?
C501 N501 1.140(14) . ?
C501 C502 1.450(16) . ?
C502 H50A 0.9800 . ?
C502 H50B 0.9800 . ?
C502 H50C 0.9800 . ?
C601 N601 1.154(16) . ?
C601 C602 1.470(16) . ?
C602 H60A 0.9800 . ?
C602 H60B 0.9800 . ?
C602 H60C 0.9800 . ?
C701 N701 1.121(13) . ?
C701 C702 1.455(14) . ?
C702 H70A 0.9800 . ?
C702 H70B 0.9800 . ?
C702 H70C 0.9800 . ?
 
loop_
 _geom_angle_atom_site_label_1
 _geom_angle_atom_site_label_2
 _geom_angle_atom_site_label_3
 _geom_angle
 _geom_angle_site_symmetry_1
 _geom_angle_site_symmetry_3
 _geom_angle_publ_flag
C19 C1 C2 124.6(9) . . ?
C19 C1 N1 120.3(8) . . ?
C2 C1 N1 88.9(7) . . ?
C19 C1 H1 107.0 . . ?
C2 C1 H1 107.0 . . ?
N1 C1 H1 107.0 . . ?
C1 C2 C3 87.1(8) . . ?
C1 C2 H2A 114.1 . . ?
C3 C2 H2A 114.1 . . ?
C1 C2 H2B 114.1 . . ?
C3 C2 H2B 114.1 . . ?
H2A C2 H2B 111.3 . . ?
C4 C3 N1 112.9(8) . . ?
C4 C3 C2 121.2(8) . . ?
N1 C3 C2 89.3(8) . . ?
C4 C3 H3 110.5 . . ?
N1 C3 H3 110.5 . . ?
C2 C3 H3 110.5 . . ?
N2 C4 C3 108.4(8) . . ?
N2 C4 H4A 110.0 . . ?
C3 C4 H4A 110.0 . . ?
N2 C4 H4B 110.0 . . ?
C3 C4 H4B 110.0 . . ?
H4A C4 H4B 108.4 . . ?
N1 C5 C6 116.3(8) . . ?
N1 C5 H5A 108.2 . . ?
C6 C5 H5A 108.2 . . ?
N1 C5 H5B 108.2 . . ?
C6 C5 H5B 108.2 . . ?
H5A C5 H5B 107.4 . . ?
C11 C6 C7 120.9(11) . . ?
C11 C6 C5 120.0(10) . . ?
C7 C6 C5 118.8(10) . . ?
C8 C7 C6 118.6(12) . . ?
C8 C7 H7 120.7 . . ?
C6 C7 H7 120.7 . . ?
C7 C8 C9 122.6(12) . . ?
C7 C8 H8 118.7 . . ?
C9 C8 H8 118.7 . . ?
C10 C9 C8 117.3(12) . . ?
C10 C9 H9 121.3 . . ?
C8 C9 H9 121.3 . . ?
C9 C10 C11 120.6(12) . . ?
C9 C10 H10 119.7 . . ?
C11 C10 H10 119.7 . . ?
C6 C11 C10 119.8(11) . . ?
C6 C11 H11 120.1 . . ?
C10 C11 H11 120.1 . . ?
C13 C12 N2 114.4(8) . . ?
C13 C12 H12A 108.7 . . ?
N2 C12 H12A 108.7 . . ?
C13 C12 H12B 108.7 . . ?
N2 C12 H12B 108.7 . . ?
H12A C12 H12B 107.6 . . ?
C18 C13 C14 117.0(11) . . ?
C18 C13 C12 119.8(10) . . ?
C14 C13 C12 123.2(9) . . ?
C15 C14 C13 121.8(11) . . ?
C15 C14 H14 119.1 . . ?
C13 C14 H14 119.1 . . ?
C16 C15 C14 121.7(12) . . ?
C16 C15 H15 119.2 . . ?
C14 C15 H15 119.2 . . ?
C15 C16 C17 116.8(12) . . ?
C15 C16 H16 121.6 . . ?
C17 C16 H16 121.6 . . ?
C16 C17 C18 120.9(12) . . ?
C16 C17 H17 119.6 . . ?
C18 C17 H17 119.6 . . ?
C13 C18 C17 121.6(12) . . ?
C13 C18 H18 119.2 . . ?
C17 C18 H18 119.2 . . ?
C24 C19 C20 118.1(10) . . ?
C24 C19 C1 122.8(9) . . ?
C20 C19 C1 119.0(9) . . ?
C21 C20 C19 121.3(10) . . ?
C21 C20 H20 119.4 . . ?
C19 C20 H20 119.4 . . ?
C22 C21 C20 119.4(10) . . ?
C22 C21 H21 120.3 . . ?
C20 C21 H21 120.3 . . ?
C23 C22 C21 120.3(12) . . ?
C23 C22 H22 119.8 . . ?
C21 C22 H22 119.8 . . ?
C22 C23 C24 120.5(12) . . ?
C22 C23 H23 119.8 . . ?
C24 C23 H23 119.8 . . ?
C19 C24 C23 120.4(11) . . ?
C19 C24 H24 119.8 . . ?
C23 C24 H24 119.8 . . ?
C5 N1 C3 117.3(8) . . ?
C5 N1 C1 112.4(7) . . ?
C3 N1 C1 86.1(7) . . ?
C5 N1 Pt1 115.7(6) . . ?
C3 N1 Pt1 106.4(5) . . ?
C1 N1 Pt1 115.4(6) . . ?
C4 N2 C12 110.6(8) . . ?
C4 N2 Pt1 109.3(6) . . ?
C12 N2 Pt1 119.8(6) . . ?
C4 N2 H2C 118(6) . . ?
C12 N2 H2C 94(6) . . ?
Pt1 N2 H2C 105(3) . . ?
N2 Pt1 N1 85.4(3) . . ?
N2 Pt1 Cl1 178.1(2) . . ?
N1 Pt1 Cl1 93.3(2) . . ?
N2 Pt1 Cl2 92.8(2) . . ?
N1 Pt1 Cl2 177.5(3) . . ?
Cl1 Pt1 Cl2 88.56(9) . . ?
C119 C101 C102 123.6(10) . . ?
C119 C101 N101 123.9(8) . . ?
C102 C101 N101 89.4(7) . . ?
C119 C101 H101 105.9 . . ?
C102 C101 H101 105.9 . . ?
N101 C101 H101 105.9 . . ?
C101 C102 C103 87.2(8) . . ?
C101 C102 H10A 114.1 . . ?
C103 C102 H10A 114.1 . . ?
C101 C102 H10B 114.1 . . ?
C103 C102 H10B 114.1 . . ?
H10A C102 H10B 111.3 . . ?
C104 C103 N101 113.1(8) . . ?
C104 C103 C102 122.2(9) . . ?
N101 C103 C102 90.0(7) . . ?
C104 C103 H103 110.0 . . ?
N101 C103 H103 110.0 . . ?
C102 C103 H103 110.0 . . ?
N102 C104 C103 109.2(9) . . ?
N102 C104 H10C 109.8 . . ?
C103 C104 H10C 109.8 . . ?
N102 C104 H10D 109.8 . . ?
C103 C104 H10D 109.8 . . ?
H10C C104 H10D 108.3 . . ?
N101 C105 C106 115.1(8) . . ?
N101 C105 H10E 108.5 . . ?
C106 C105 H10E 108.5 . . ?
N101 C105 H10F 108.5 . . ?
C106 C105 H10F 108.5 . . ?
H10E C105 H10F 107.5 . . ?
C107 C106 C111 118.5(11) . . ?
C107 C106 C105 121.1(10) . . ?
C111 C106 C105 120.3(10) . . ?
C108 C107 C106 121.5(12) . . ?
C108 C107 H107 119.2 . . ?
C106 C107 H107 119.2 . . ?
C107 C108 C109 118.2(12) . . ?
C107 C108 H108 120.9 . . ?
C109 C108 H108 120.9 . . ?
C110 C109 C108 122.8(13) . . ?
C110 C109 H109 118.6 . . ?
C108 C109 H109 118.6 . . ?
C109 C110 C111 119.1(14) . . ?
C109 C110 H110 120.4 . . ?
C111 C110 H110 120.4 . . ?
C110 C111 C106 119.6(12) . . ?
C110 C111 H111 120.2 . . ?
C106 C111 H111 120.2 . . ?
C113 C112 N102 113.8(8) . . ?
C113 C112 H11A 108.8 . . ?
N102 C112 H11A 108.8 . . ?
C113 C112 H11B 108.8 . . ?
N102 C112 H11B 108.8 . . ?
H11A C112 H11B 107.7 . . ?
C118 C113 C114 120.4(12) . . ?
C118 C113 C112 119.3(11) . . ?
C114 C113 C112 120.2(10) . . ?
C115 C114 C113 118.9(12) . . ?
C115 C114 H114 120.5 . . ?
C113 C114 H114 120.5 . . ?
C114 C115 C116 120.5(12) . . ?
C114 C115 H115 119.8 . . ?
C116 C115 H115 119.8 . . ?
C117 C116 C115 121.2(13) . . ?
C117 C116 H116 119.4 . . ?
C115 C116 H116 119.4 . . ?
C116 C117 C118 118.6(12) . . ?
C116 C117 H117 120.7 . . ?
C118 C117 H117 120.7 . . ?
C113 C118 C117 120.5(12) . . ?
C113 C118 H118 119.8 . . ?
C117 C118 H118 119.8 . . ?
C120 C119 C124 117.7(11) . . ?
C120 C119 C101 119.9(11) . . ?
C124 C119 C101 122.1(9) . . ?
C119 C120 C121 121.5(12) . . ?
C119 C120 H120 119.2 . . ?
C121 C120 H120 119.2 . . ?
C122 C121 C120 120.1(12) . . ?
C122 C121 H121 119.9 . . ?
C120 C121 H121 119.9 . . ?
C121 C122 C123 120.2(12) . . ?
C121 C122 H122 119.9 . . ?
C123 C122 H122 119.9 . . ?
C124 C123 C122 119.1(12) . . ?
C124 C123 H123 120.4 . . ?
C122 C123 H123 120.4 . . ?
C123 C124 C119 121.2(11) . . ?
C123 C124 H124 119.4 . . ?
C119 C124 H124 119.4 . . ?
C105 N101 C103 117.9(8) . . ?
C105 N101 C101 112.6(8) . . ?
C103 N101 C101 86.6(7) . . ?
C105 N101 Pt11 114.5(6) . . ?
C103 N101 Pt11 106.3(6) . . ?
C101 N101 Pt11 116.0(7) . . ?
C104 N102 C112 110.9(9) . . ?
C104 N102 Pt11 108.6(7) . . ?
C112 N102 Pt11 121.2(7) . . ?
C104 N102 H12C 108(3) . . ?
C112 N102 H12C 103(3) . . ?
Pt11 N102 H12C 104(3) . . ?
N102 Pt11 N101 85.3(3) . . ?
N102 Pt11 Cl11 178.5(3) . . ?
N101 Pt11 Cl11 93.8(2) . . ?
N102 Pt11 Cl12 92.5(3) . . ?
N101 Pt11 Cl12 176.7(2) . . ?
Cl11 Pt11 Cl12 88.56(9) . . ?
C219 C201 C202 125.9(8) . . ?
C219 C201 N201 119.5(8) . . ?
C202 C201 N201 88.6(7) . . ?
C219 C201 H201 106.9 . . ?
C202 C201 H201 106.9 . . ?
N201 C201 H201 106.9 . . ?
C201 C202 C203 87.2(7) . . ?
C201 C202 H20A 114.1 . . ?
C203 C202 H20A 114.1 . . ?
C201 C202 H20B 114.1 . . ?
C203 C202 H20B 114.1 . . ?
H20A C202 H20B 111.3 . . ?
C204 C203 N201 112.8(8) . . ?
C204 C203 C202 121.0(8) . . ?
N201 C203 C202 88.5(7) . . ?
C204 C203 H203 110.9 . . ?
N201 C203 H203 110.9 . . ?
C202 C203 H203 110.9 . . ?
N202 C204 C203 109.8(8) . . ?
N202 C204 H20C 109.7 . . ?
C203 C204 H20C 109.7 . . ?
N202 C204 H20D 109.7 . . ?
C203 C204 H20D 109.7 . . ?
H20C C204 H20D 108.2 . . ?
C206 C205 N201 116.4(9) . . ?
C206 C205 H20E 108.2 . . ?
N201 C205 H20E 108.2 . . ?
C206 C205 H20F 108.2 . . ?
N201 C205 H20F 108.2 . . ?
H20E C205 H20F 107.4 . . ?
C211 C206 C207 118.9(11) . . ?
C211 C206 C205 120.3(11) . . ?
C207 C206 C205 120.5(10) . . ?
C208 C207 C206 119.5(10) . . ?
C208 C207 H207 120.2 . . ?
C206 C207 H207 120.2 . . ?
C209 C208 C207 121.1(11) . . ?
C209 C208 H208 119.4 . . ?
C207 C208 H208 119.4 . . ?
C208 C209 C210 120.2(10) . . ?
C208 C209 H209 119.9 . . ?
C210 C209 H209 119.9 . . ?
C209 C210 C211 118.2(10) . . ?
C209 C210 H210 120.9 . . ?
C211 C210 H210 120.9 . . ?
C206 C211 C210 122.1(11) . . ?
C206 C211 H211 119.0 . . ?
C210 C211 H211 119.0 . . ?
C213 C212 N202 115.5(8) . . ?
C213 C212 H21A 108.4 . . ?
N202 C212 H21A 108.4 . . ?
C213 C212 H21B 108.4 . . ?
N202 C212 H21B 108.4 . . ?
H21A C212 H21B 107.5 . . ?
C218 C213 C214 118.5(11) . . ?
C218 C213 C212 120.8(10) . . ?
C214 C213 C212 120.6(9) . . ?
C215 C214 C213 120.8(11) . . ?
C215 C214 H214 119.6 . . ?
C213 C214 H214 119.6 . . ?
C214 C215 C216 118.8(13) . . ?
C214 C215 H215 120.6 . . ?
C216 C215 H215 120.6 . . ?
C217 C216 C215 121.0(13) . . ?
C217 C216 H216 119.5 . . ?
C215 C216 H216 119.5 . . ?
C216 C217 C218 119.3(13) . . ?
C216 C217 H217 120.4 . . ?
C218 C217 H217 120.4 . . ?
C213 C218 C217 121.5(13) . . ?
C213 C218 H218 119.3 . . ?
C217 C218 H218 119.3 . . ?
C220 C219 C224 116.8(9) . . ?
C220 C219 C201 121.3(9) . . ?
C224 C219 C201 121.6(9) . . ?
C221 C220 C219 124.2(10) . . ?
C221 C220 H220 117.9 . . ?
C219 C220 H220 117.9 . . ?
C220 C221 C222 117.0(11) . . ?
C220 C221 H221 121.5 . . ?
C222 C221 H221 121.5 . . ?
C223 C222 C221 121.0(11) . . ?
C223 C222 H222 119.5 . . ?
C221 C222 H222 119.5 . . ?
C222 C223 C224 121.0(11) . . ?
C222 C223 H223 119.5 . . ?
C224 C223 H223 119.5 . . ?
C223 C224 C219 119.9(10) . . ?
C223 C224 H224 120.1 . . ?
C219 C224 H224 120.1 . . ?
C205 N201 C203 115.7(7) . . ?
C205 N201 C201 111.4(7) . . ?
C203 N201 C201 86.9(7) . . ?
C205 N201 Pt21 115.5(6) . . ?
C203 N201 Pt21 107.1(6) . . ?
C201 N201 Pt21 117.0(5) . . ?
C204 N202 C212 110.7(8) . . ?
C204 N202 Pt21 110.0(6) . . ?
C212 N202 Pt21 120.5(7) . . ?
C204 N202 H22C 106(6) . . ?
C212 N202 H22C 99(6) . . ?
Pt21 N202 H22C 110(3) . . ?
N202 Pt21 N201 85.3(3) . . ?
N202 Pt21 Cl21 178.9(3) . . ?
N201 Pt21 Cl21 93.6(2) . . ?
N202 Pt21 Cl22 92.7(2) . . ?
N201 Pt21 Cl22 176.7(2) . . ?
Cl21 Pt21 Cl22 88.37(9) . . ?
C319 C301 C302 123.2(10) . . ?
C319 C301 N301 119.8(9) . . ?
C302 C301 N301 89.8(7) . . ?
C319 C301 H301 107.4 . . ?
C302 C301 H301 107.4 . . ?
N301 C301 H301 107.4 . . ?
C301 C302 C303 86.7(7) . . ?
C301 C302 H30A 114.2 . . ?
C303 C302 H30A 114.2 . . ?
C301 C302 H30B 114.2 . . ?
C303 C302 H30B 114.2 . . ?
H30A C302 H30B 111.4 . . ?
C304 C303 N301 113.1(8) . . ?
C304 C303 C302 120.7(9) . . ?
N301 C303 C302 89.0(7) . . ?
C304 C303 H303 110.7 . . ?
N301 C303 H303 110.7 . . ?
C302 C303 H303 110.7 . . ?
C303 C304 N302 110.2(8) . . ?
C303 C304 H30C 109.6 . . ?
N302 C304 H30C 109.6 . . ?
C303 C304 H30D 109.6 . . ?
N302 C304 H30D 109.6 . . ?
H30C C304 H30D 108.1 . . ?
N301 C305 C306 115.3(8) . . ?
N301 C305 H30E 108.5 . . ?
C306 C305 H30E 108.5 . . ?
N301 C305 H30F 108.5 . . ?
C306 C305 H30F 108.5 . . ?
H30E C305 H30F 107.5 . . ?
C307 C306 C311 120.4(11) . . ?
C307 C306 C305 121.2(10) . . ?
C311 C306 C305 118.3(11) . . ?
C308 C307 C306 121.9(12) . . ?
C308 C307 H307 119.0 . . ?
C306 C307 H307 119.0 . . ?
C307 C308 C309 119.7(14) . . ?
C307 C308 H308 120.2 . . ?
C309 C308 H308 120.2 . . ?
C310 C309 C308 118.2(13) . . ?
C310 C309 H309 120.9 . . ?
C308 C309 H309 120.9 . . ?
C309 C310 C311 121.1(13) . . ?
C309 C310 H310 119.4 . . ?
C311 C310 H310 119.4 . . ?
C306 C311 C310 118.5(13) . . ?
C306 C311 H311 120.7 . . ?
C310 C311 H311 120.7 . . ?
C313 C312 N302 115.1(8) . . ?
C313 C312 H31A 108.5 . . ?
N302 C312 H31A 108.5 . . ?
C313 C312 H31B 108.5 . . ?
N302 C312 H31B 108.5 . . ?
H31A C312 H31B 107.5 . . ?
C318 C313 C314 115.5(11) . . ?
C318 C313 C312 121.3(9) . . ?
C314 C313 C312 123.2(10) . . ?
C315 C314 C313 122.1(11) . . ?
C315 C314 H314 118.9 . . ?
C313 C314 H314 118.9 . . ?
C316 C315 C314 120.5(12) . . ?
C316 C315 H315 119.8 . . ?
C314 C315 H315 119.8 . . ?
C315 C316 C317 118.3(12) . . ?
C315 C316 H316 120.8 . . ?
C317 C316 H316 120.8 . . ?
C316 C317 C318 121.4(12) . . ?
C316 C317 H317 119.3 . . ?
C318 C317 H317 119.3 . . ?
C313 C318 C317 122.2(11) . . ?
C313 C318 H318 118.9 . . ?
C317 C318 H318 118.9 . . ?
C324 C319 C320 118.6(11) . . ?
C324 C319 C301 120.5(10) . . ?
C320 C319 C301 119.6(10) . . ?
C321 C320 C319 120.4(12) . . ?
C321 C320 H320 119.8 . . ?
C319 C320 H320 119.8 . . ?
C320 C321 C322 120.0(11) . . ?
C320 C321 H321 120.0 . . ?
C322 C321 H321 120.0 . . ?
C323 C322 C321 119.6(12) . . ?
C323 C322 H322 120.2 . . ?
C321 C322 H322 120.2 . . ?
C322 C323 C324 120.9(13) . . ?
C322 C323 H323 119.5 . . ?
C324 C323 H323 119.5 . . ?
C319 C324 C323 120.2(11) . . ?
C319 C324 H324 119.9 . . ?
C323 C324 H324 119.9 . . ?
C305 N301 C303 116.2(8) . . ?
C305 N301 C301 112.2(8) . . ?
C303 N301 C301 86.0(7) . . ?
C305 N301 Pt31 115.0(6) . . ?
C303 N301 Pt31 106.8(6) . . ?
C301 N301 Pt31 117.4(7) . . ?
C312 N302 C304 110.5(8) . . ?
C312 N302 Pt31 122.6(7) . . ?
C304 N302 Pt31 108.4(6) . . ?
C312 N302 H32C 109(6) . . ?
C304 N302 H32C 98(7) . . ?
Pt31 N302 H32C 105(3) . . ?
N302 Pt31 N301 85.6(3) . . ?
N302 Pt31 Cl31 178.3(3) . . ?
N301 Pt31 Cl31 93.2(2) . . ?
N302 Pt31 Cl32 92.6(3) . . ?
N301 Pt31 Cl32 176.6(2) . . ?
Cl31 Pt31 Cl32 88.62(9) . . ?
N401 C401 C402 179.0(13) . . ?
C401 C402 H40A 109.5 . . ?
C401 C402 H40B 109.5 . . ?
H40A C402 H40B 109.5 . . ?
C401 C402 H40C 109.5 . . ?
H40A C402 H40C 109.5 . . ?
H40B C402 H40C 109.5 . . ?
N501 C501 C502 178.0(14) . . ?
C501 C502 H50A 109.5 . . ?
C501 C502 H50B 109.5 . . ?
H50A C502 H50B 109.5 . . ?
C501 C502 H50C 109.5 . . ?
H50A C502 H50C 109.5 . . ?
H50B C502 H50C 109.5 . . ?
N601 C601 C602 178.1(13) . . ?
C601 C602 H60A 109.5 . . ?
C601 C602 H60B 109.5 . . ?
H60A C602 H60B 109.5 . . ?
C601 C602 H60C 109.5 . . ?
H60A C602 H60C 109.5 . . ?
H60B C602 H60C 109.5 . . ?
N701 C701 C702 177.4(12) . . ?
C701 C702 H70A 109.5 . . ?
C701 C702 H70B 109.5 . . ?
H70A C702 H70B 109.5 . . ?
C701 C702 H70C 109.5 . . ?
H70A C702 H70C 109.5 . . ?
H70B C702 H70C 109.5 . . ?
 
loop_
 _geom_torsion_atom_site_label_1
 _geom_torsion_atom_site_label_2
 _geom_torsion_atom_site_label_3
 _geom_torsion_atom_site_label_4
 _geom_torsion
 _geom_torsion_site_symmetry_1
 _geom_torsion_site_symmetry_2
 _geom_torsion_site_symmetry_3
 _geom_torsion_site_symmetry_4
 _geom_torsion_publ_flag
C19 C1 C2 C3 148.7(9) . . . . ?
N1 C1 C2 C3 21.7(7) . . . . ?
C1 C2 C3 C4 -138.8(9) . . . . ?
C1 C2 C3 N1 -22.2(7) . . . . ?
N1 C3 C4 N2 -46.9(11) . . . . ?
C2 C3 C4 N2 57.1(12) . . . . ?
N1 C5 C6 C11 97.3(11) . . . . ?
N1 C5 C6 C7 -89.4(12) . . . . ?
C11 C6 C7 C8 0.4(17) . . . . ?
C5 C6 C7 C8 -172.9(10) . . . . ?
C6 C7 C8 C9 -1.1(18) . . . . ?
C7 C8 C9 C10 0.9(18) . . . . ?
C8 C9 C10 C11 0.0(18) . . . . ?
C7 C6 C11 C10 0.5(16) . . . . ?
C5 C6 C11 C10 173.7(10) . . . . ?
C9 C10 C11 C6 -0.7(17) . . . . ?
N2 C12 C13 C18 112.0(11) . . . . ?
N2 C12 C13 C14 -71.3(13) . . . . ?
C18 C13 C14 C15 0.4(18) . . . . ?
C12 C13 C14 C15 -176.4(11) . . . . ?
C13 C14 C15 C16 -3(2) . . . . ?
C14 C15 C16 C17 5(2) . . . . ?
C15 C16 C17 C18 -5(2) . . . . ?
C14 C13 C18 C17 0.2(18) . . . . ?
C12 C13 C18 C17 177.1(12) . . . . ?
C16 C17 C18 C13 2(2) . . . . ?
C2 C1 C19 C24 -3.2(14) . . . . ?
N1 C1 C19 C24 109.0(10) . . . . ?
C2 C1 C19 C20 173.9(8) . . . . ?
N1 C1 C19 C20 -73.9(11) . . . . ?
C24 C19 C20 C21 -0.4(13) . . . . ?
C1 C19 C20 C21 -177.6(9) . . . . ?
C19 C20 C21 C22 1.5(14) . . . . ?
C20 C21 C22 C23 -0.8(15) . . . . ?
C21 C22 C23 C24 -0.9(15) . . . . ?
C20 C19 C24 C23 -1.4(13) . . . . ?
C1 C19 C24 C23 175.8(9) . . . . ?
C22 C23 C24 C19 2.0(15) . . . . ?
C6 C5 N1 C3 69.4(11) . . . . ?
C6 C5 N1 C1 166.8(9) . . . . ?
C6 C5 N1 Pt1 -57.6(11) . . . . ?
C4 C3 N1 C5 -101.3(10) . . . . ?
C2 C3 N1 C5 134.8(7) . . . . ?
C4 C3 N1 C1 145.5(8) . . . . ?
C2 C3 N1 C1 21.6(7) . . . . ?
C4 C3 N1 Pt1 30.1(9) . . . . ?
C2 C3 N1 Pt1 -93.8(6) . . . . ?
C19 C1 N1 C5 89.8(10) . . . . ?
C2 C1 N1 C5 -139.9(8) . . . . ?
C19 C1 N1 C3 -152.2(9) . . . . ?
C2 C1 N1 C3 -21.9(7) . . . . ?
C19 C1 N1 Pt1 -45.9(10) . . . . ?
C2 C1 N1 Pt1 84.4(7) . . . . ?
C3 C4 N2 C12 173.3(8) . . . . ?
C3 C4 N2 Pt1 39.4(9) . . . . ?
C13 C12 N2 C4 -53.4(11) . . . . ?
C13 C12 N2 Pt1 75.0(10) . . . . ?
C4 N2 Pt1 N1 -18.6(7) . . . . ?
C12 N2 Pt1 N1 -147.6(7) . . . . ?
C4 N2 Pt1 Cl2 163.0(6) . . . . ?
C12 N2 Pt1 Cl2 34.0(7) . . . . ?
C5 N1 Pt1 N2 126.4(7) . . . . ?
C3 N1 Pt1 N2 -5.9(6) . . . . ?
C1 N1 Pt1 N2 -99.4(7) . . . . ?
C5 N1 Pt1 Cl1 -54.9(7) . . . . ?
C3 N1 Pt1 Cl1 172.8(6) . . . . ?
C1 N1 Pt1 Cl1 79.3(6) . . . . ?
C119 C101 C102 C103 150.9(10) . . . . ?
N101 C101 C102 C103 19.5(8) . . . . ?
C101 C102 C103 C104 -137.3(10) . . . . ?
C101 C102 C103 N101 -19.7(8) . . . . ?
N101 C103 C104 N102 -46.8(12) . . . . ?
C102 C103 C104 N102 58.7(13) . . . . ?
N101 C105 C106 C107 -84.5(12) . . . . ?
N101 C105 C106 C111 99.8(11) . . . . ?
C111 C106 C107 C108 -0.7(17) . . . . ?
C105 C106 C107 C108 -176.4(11) . . . . ?
C106 C107 C108 C109 0.2(18) . . . . ?
C107 C108 C109 C110 3.2(19) . . . . ?
C108 C109 C110 C111 -5.8(19) . . . . ?
C109 C110 C111 C106 5.1(16) . . . . ?
C107 C106 C111 C110 -2.0(15) . . . . ?
C105 C106 C111 C110 173.8(10) . . . . ?
N102 C112 C113 C118 112.7(12) . . . . ?
N102 C112 C113 C114 -71.7(14) . . . . ?
C118 C113 C114 C115 -1.9(19) . . . . ?
C112 C113 C114 C115 -177.5(11) . . . . ?
C113 C114 C115 C116 0(2) . . . . ?
C114 C115 C116 C117 1(2) . . . . ?
C115 C116 C117 C118 -1(2) . . . . ?
C114 C113 C118 C117 2(2) . . . . ?
C112 C113 C118 C117 177.6(11) . . . . ?
C116 C117 C118 C113 0(2) . . . . ?
C102 C101 C119 C120 -179.0(11) . . . . ?
N101 C101 C119 C120 -63.5(15) . . . . ?
C102 C101 C119 C124 7.2(17) . . . . ?
N101 C101 C119 C124 122.7(11) . . . . ?
C124 C119 C120 C121 -1.3(18) . . . . ?
C101 C119 C120 C121 -175.4(11) . . . . ?
C119 C120 C121 C122 2.3(19) . . . . ?
C120 C121 C122 C123 -0.7(19) . . . . ?
C121 C122 C123 C124 -1.8(19) . . . . ?
C122 C123 C124 C119 2.8(18) . . . . ?
C120 C119 C124 C123 -1.2(17) . . . . ?
C101 C119 C124 C123 172.7(11) . . . . ?
C106 C105 N101 C103 65.5(12) . . . . ?
C106 C105 N101 C101 164.0(9) . . . . ?
C106 C105 N101 Pt11 -60.6(10) . . . . ?
C104 C103 N101 C105 -101.3(11) . . . . ?
C102 C103 N101 C105 133.3(9) . . . . ?
C104 C103 N101 C101 144.8(9) . . . . ?
C102 C103 N101 C101 19.5(8) . . . . ?
C104 C103 N101 Pt11 28.8(10) . . . . ?
C102 C103 N101 Pt11 -96.6(7) . . . . ?
C119 C101 N101 C105 90.4(12) . . . . ?
C102 C101 N101 C105 -138.4(8) . . . . ?
C119 C101 N101 C103 -150.8(11) . . . . ?
C102 C101 N101 C103 -19.5(8) . . . . ?
C119 C101 N101 Pt11 -44.3(12) . . . . ?
C102 C101 N101 Pt11 87.0(8) . . . . ?
C103 C104 N102 C112 175.8(8) . . . . ?
C103 C104 N102 Pt11 40.2(10) . . . . ?
C113 C112 N102 C104 -53.5(12) . . . . ?
C113 C112 N102 Pt11 75.6(10) . . . . ?
C104 N102 Pt11 N101 -19.6(8) . . . . ?
C112 N102 Pt11 N101 -149.7(7) . . . . ?
C104 N102 Pt11 Cl12 162.8(7) . . . . ?
C112 N102 Pt11 Cl12 32.7(7) . . . . ?
C105 N101 Pt11 N102 127.4(7) . . . . ?
C103 N101 Pt11 N102 -4.6(6) . . . . ?
C101 N101 Pt11 N102 -98.8(6) . . . . ?
C105 N101 Pt11 Cl11 -51.5(6) . . . . ?
C103 N101 Pt11 Cl11 176.6(6) . . . . ?
C101 N101 Pt11 Cl11 82.3(6) . . . . ?
C219 C201 C202 C203 -148.3(10) . . . . ?
N201 C201 C202 C203 -22.2(7) . . . . ?
C201 C202 C203 C204 138.1(9) . . . . ?
C201 C202 C203 N201 22.2(7) . . . . ?
N201 C203 C204 N202 43.3(11) . . . . ?
C202 C203 C204 N202 -59.4(12) . . . . ?
N201 C205 C206 C211 85.6(12) . . . . ?
N201 C205 C206 C207 -101.0(12) . . . . ?
C211 C206 C207 C208 -0.1(16) . . . . ?
C205 C206 C207 C208 -173.6(10) . . . . ?
C206 C207 C208 C209 1.0(17) . . . . ?
C207 C208 C209 C210 -2.3(19) . . . . ?
C208 C209 C210 C211 2.7(18) . . . . ?
C207 C206 C211 C210 0.6(17) . . . . ?
C205 C206 C211 C210 174.2(11) . . . . ?
C209 C210 C211 C206 -1.9(18) . . . . ?
N202 C212 C213 C218 -113.7(11) . . . . ?
N202 C212 C213 C214 69.5(13) . . . . ?
C218 C213 C214 C215 1.2(17) . . . . ?
C212 C213 C214 C215 178.1(11) . . . . ?
C213 C214 C215 C216 0.6(19) . . . . ?
C214 C215 C216 C217 -2(2) . . . . ?
C215 C216 C217 C218 1(2) . . . . ?
C214 C213 C218 C217 -2.1(17) . . . . ?
C212 C213 C218 C217 -178.9(12) . . . . ?
C216 C217 C218 C213 1(2) . . . . ?
C202 C201 C219 C220 -172.5(9) . . . . ?
N201 C201 C219 C220 75.5(12) . . . . ?
C202 C201 C219 C224 1.4(15) . . . . ?
N201 C201 C219 C224 -110.6(11) . . . . ?
C224 C219 C220 C221 3.5(15) . . . . ?
C201 C219 C220 C221 177.7(9) . . . . ?
C219 C220 C221 C222 -3.8(16) . . . . ?
C220 C221 C222 C223 1.4(16) . . . . ?
C221 C222 C223 C224 1.0(17) . . . . ?
C222 C223 C224 C219 -1.3(16) . . . . ?
C220 C219 C224 C223 -0.9(15) . . . . ?
C201 C219 C224 C223 -175.0(10) . . . . ?
C206 C205 N201 C203 -68.1(12) . . . . ?
C206 C205 N201 C201 -165.2(9) . . . . ?
C206 C205 N201 Pt21 58.2(11) . . . . ?
C204 C203 N201 C205 102.4(9) . . . . ?
C202 C203 N201 C205 -134.4(8) . . . . ?
C204 C203 N201 C201 -145.3(8) . . . . ?
C202 C203 N201 C201 -22.1(7) . . . . ?
C204 C203 N201 Pt21 -28.0(8) . . . . ?
C202 C203 N201 Pt21 95.2(6) . . . . ?
C219 C201 N201 C205 -90.0(10) . . . . ?
C202 C201 N201 C205 138.6(8) . . . . ?
C219 C201 N201 C203 153.5(9) . . . . ?
C202 C201 N201 C203 22.2(7) . . . . ?
C219 C201 N201 Pt21 45.9(10) . . . . ?
C202 C201 N201 Pt21 -85.4(6) . . . . ?
C203 C204 N202 C212 -172.4(8) . . . . ?
C203 C204 N202 Pt21 -36.7(10) . . . . ?
C213 C212 N202 C204 55.4(12) . . . . ?
C213 C212 N202 Pt21 -74.9(9) . . . . ?
C204 N202 Pt21 N201 16.9(7) . . . . ?
C212 N202 Pt21 N201 147.6(7) . . . . ?
C204 N202 Pt21 Cl22 -165.7(6) . . . . ?
C212 N202 Pt21 Cl22 -35.0(6) . . . . ?
C205 N201 Pt21 N202 -124.8(7) . . . . ?
C203 N201 Pt21 N202 5.7(5) . . . . ?
C201 N201 Pt21 N202 101.1(6) . . . . ?
C205 N201 Pt21 Cl21 55.2(6) . . . . ?
C203 N201 Pt21 Cl21 -174.3(5) . . . . ?
C201 N201 Pt21 Cl21 -78.9(6) . . . . ?
C319 C301 C302 C303 -148.1(10) . . . . ?
N301 C301 C302 C303 -21.8(8) . . . . ?
C301 C302 C303 C304 138.3(10) . . . . ?
C301 C302 C303 N301 21.8(8) . . . . ?
N301 C303 C304 N302 44.4(11) . . . . ?
C302 C303 C304 N302 -59.0(11) . . . . ?
N301 C305 C306 C307 -94.7(12) . . . . ?
N301 C305 C306 C311 88.4(12) . . . . ?
C311 C306 C307 C308 0.0(18) . . . . ?
C305 C306 C307 C308 -176.9(11) . . . . ?
C306 C307 C308 C309 -0.2(19) . . . . ?
C307 C308 C309 C310 -1.4(19) . . . . ?
C308 C309 C310 C311 3.3(19) . . . . ?
C307 C306 C311 C310 1.8(16) . . . . ?
C305 C306 C311 C310 178.8(10) . . . . ?
C309 C310 C311 C306 -3.5(18) . . . . ?
N302 C312 C313 C318 -105.0(12) . . . . ?
N302 C312 C313 C314 74.2(14) . . . . ?
C318 C313 C314 C315 -0.9(18) . . . . ?
C312 C313 C314 C315 179.8(11) . . . . ?
C313 C314 C315 C316 0(2) . . . . ?
C314 C315 C316 C317 2(2) . . . . ?
C315 C316 C317 C318 -3(2) . . . . ?
C314 C313 C318 C317 -0.3(18) . . . . ?
C312 C313 C318 C317 179.0(12) . . . . ?
C316 C317 C318 C313 2(2) . . . . ?
C302 C301 C319 C324 -14.0(16) . . . . ?
N301 C301 C319 C324 -125.8(10) . . . . ?
C302 C301 C319 C320 178.8(11) . . . . ?
N301 C301 C319 C320 67.0(14) . . . . ?
C324 C319 C320 C321 4.0(17) . . . . ?
C301 C319 C320 C321 171.4(10) . . . . ?
C319 C320 C321 C322 -2.0(17) . . . . ?
C320 C321 C322 C323 -0.1(18) . . . . ?
C321 C322 C323 C324 0.2(19) . . . . ?
C320 C319 C324 C323 -3.8(16) . . . . ?
C301 C319 C324 C323 -171.1(10) . . . . ?
C322 C323 C324 C319 1.8(18) . . . . ?
C306 C305 N301 C303 -67.1(11) . . . . ?
C306 C305 N301 C301 -163.8(9) . . . . ?
C306 C305 N301 Pt31 58.7(10) . . . . ?
C304 C303 N301 C305 102.5(10) . . . . ?
C302 C303 N301 C305 -134.3(9) . . . . ?
C304 C303 N301 C301 -144.7(9) . . . . ?
C302 C303 N301 C301 -21.5(8) . . . . ?
C304 C303 N301 Pt31 -27.3(9) . . . . ?
C302 C303 N301 Pt31 95.9(7) . . . . ?
C319 C301 N301 C305 -92.5(11) . . . . ?
C302 C301 N301 C305 138.5(9) . . . . ?
C319 C301 N301 C303 150.9(9) . . . . ?
C302 C301 N301 C303 21.8(9) . . . . ?
C319 C301 N301 Pt31 44.0(10) . . . . ?
C302 C301 N301 Pt31 -85.0(8) . . . . ?
C313 C312 N302 C304 57.8(11) . . . . ?
C313 C312 N302 Pt31 -72.0(11) . . . . ?
C303 C304 N302 C312 -175.5(8) . . . . ?
C303 C304 N302 Pt31 -38.5(9) . . . . ?
C312 N302 Pt31 N301 149.1(8) . . . . ?
C304 N302 Pt31 N301 18.4(6) . . . . ?
C312 N302 Pt31 Cl32 -33.8(8) . . . . ?
C304 N302 Pt31 Cl32 -164.5(6) . . . . ?
C305 N301 Pt31 N302 -126.4(7) . . . . ?
C303 N301 Pt31 N302 4.1(6) . . . . ?
C301 N301 Pt31 N302 98.4(6) . . . . ?
C305 N301 Pt31 Cl31 52.5(6) . . . . ?
C303 N301 Pt31 Cl31 -177.1(6) . . . . ?
C301 N301 Pt31 Cl31 -82.8(5) . . . . ?
 
loop_
 _geom_hbond_atom_site_label_D
 _geom_hbond_atom_site_label_H
 _geom_hbond_atom_site_label_A
 _geom_hbond_distance_DH
 _geom_hbond_distance_HA
 _geom_hbond_distance_DA
 _geom_hbond_angle_DHA
 _geom_hbond_site_symmetry_A
N2 H2C Cl21  0.92(2) 2.50(3) 3.363(9) 156(4) .
N2 H2C Cl22  0.92(2) 2.73(4) 3.365(10) 127(4) .
N102 H12C Cl31  0.901(18) 2.52(2) 3.365(9) 157(4) 1_545
N102 H12C Cl32  0.901(18) 2.83(3) 3.443(9) 127(3) 1_545
N202 H22C Cl1  0.91(2) 2.57(4) 3.375(8) 148(5) 1_565
N202 H22C Cl2  0.91(2) 2.68(4) 3.387(10) 136(4) 1_565
N302 H32C Cl11  0.91(2) 2.60(5) 3.398(10) 146(7) 1_465
N302 H32C Cl12  0.91(2) 2.75(4) 3.413(9) 130(4) 1_465
 
_diffrn_measured_fraction_theta_max    0.971
_diffrn_reflns_theta_full              25.03
_diffrn_measured_fraction_theta_full   0.971
_refine_diff_density_max    1.236
_refine_diff_density_min   -1.882
_refine_diff_density_rms    0.192
