# Supplementary material for: Palladium and Platinum 2,4-cis-amino Azetidine and Related Complexes
Source: Front Chem. 2018 Jun 21;6:211. doi: 10.3389/fchem.2018.00211 (PMC6021532; doi:10.3389/fchem.2018.00211)
Supplement: Supplementary file 3 [file Data_Sheet_3.ZIP › CIF/3.cif]

data_3
_audit_creation_date              2018-03-30
_audit_creation_method
;
Olex2 1.2
(compiled 2017.08.10 svn.r3458 for OlexSys, GUI svn.r5381)
;
_shelxl_version_number            2014/6
_publ_contact_author_address      ?
_publ_contact_author_email        ?
_publ_contact_author_id_orcid     ?
_publ_contact_author_name         ''
_publ_contact_author_phone        ?
_publ_section_references
;
Dolomanov, O.V., Bourhis, L.J., Gildea, R.J, Howard, J.A.K. & Puschmann, H.
 (2009), J. Appl. Cryst. 42, 339-341.

Sheldrick, G.M. (2008). Acta Cryst. A64, 112-122.

Sheldrick, G.M. (2015). Acta Cryst. C71, 3-8.
;
_chemical_name_common             ?
_chemical_name_systematic         ?
_chemical_formula_moiety          'C26 H31 N2 O3 Pd, C2 H3 O2, C0.5 H Cl'
_chemical_formula_sum             'C28.50 H35 Cl N2 O5 Pd'
_chemical_formula_weight          627.43
_chemical_melting_point           ?
_chemical_oxdiff_formula          C28.5H33ClN2O4Pd
loop_
  _atom_type_symbol
  _atom_type_description
  _atom_type_scat_dispersion_real
  _atom_type_scat_dispersion_imag
  _atom_type_scat_source
 'C' 'C' 0.0181 0.0091 'International Tables Vol C Tables 4.2.6.8 and 6.1.1.4'
 'H' 'H' 0.0000 0.0000 'International Tables Vol C Tables 4.2.6.8 and 6.1.1.4'
 'Cl' 'Cl' 0.3639 0.7018 'International Tables Vol C Tables 4.2.6.8 and 6.1.1.4'
 'N' 'N' 0.0311 0.0180 'International Tables Vol C Tables 4.2.6.8 and 6.1.1.4'
 'O' 'O' 0.0492 0.0322 'International Tables Vol C Tables 4.2.6.8 and 6.1.1.4'
 'Pd' 'Pd' 0.1215 3.9337 'International Tables Vol C Tables 4.2.6.8 and 6.1.1.4'

_shelx_space_group_comment
;
The symmetry employed for this shelxl refinement is uniquely defined
by the following loop, which should always be used as a source of
symmetry information in preference to the above space-group names.
They are only intended as comments.
;
_space_group_crystal_system       'monoclinic'
_space_group_IT_number            15
_space_group_name_H-M_alt         'C 1 2/c 1'
_space_group_name_Hall            '-C 2yc'
loop_
  _space_group_symop_operation_xyz
 'x, y, z'
 '-x, y, -z+1/2'
 'x+1/2, y+1/2, z'
 '-x+1/2, y+1/2, -z+1/2'
 '-x, -y, -z'
 'x, -y, z-1/2'
 '-x+1/2, -y+1/2, -z'
 'x+1/2, -y+1/2, z-1/2'

_cell_length_a                    20.8287(2)
_cell_length_b                    15.6540(2)
_cell_length_c                    17.0460(2)
_cell_angle_alpha                 90
_cell_angle_beta                  93.4250(10)
_cell_angle_gamma                 90
_cell_volume                      5547.96(11)
_cell_formula_units_Z             8
_cell_measurement_reflns_used     31959
_cell_measurement_temperature     100.00(10)
_cell_measurement_theta_max       74.3090
_cell_measurement_theta_min       3.4800
_shelx_estimated_absorpt_T_max    ?
_shelx_estimated_absorpt_T_min    ?
_exptl_absorpt_coefficient_mu     6.617
_exptl_absorpt_correction_T_max   0.962
_exptl_absorpt_correction_T_min   0.927
_exptl_absorpt_correction_type    gaussian
_exptl_absorpt_process_details
;
CrysAlisPro, Agilent Technologies,
Version 1.171.36.28 (release 01-02-2013 CrysAlis171 .NET)
(compiled Feb  1 2013,16:14:44)
Numerical absorption correction based on gaussian integration over
			a multifaceted crystal model
;
_exptl_absorpt_special_details    ?
_exptl_crystal_colour             yellow
_exptl_crystal_colour_primary     yellow
_exptl_crystal_density_diffrn     1.502
_exptl_crystal_density_meas       ?
_exptl_crystal_density_method     ?
_exptl_crystal_description        block
_exptl_crystal_F_000              2584
_exptl_crystal_size_max           0.1459
_exptl_crystal_size_mid           0.1141
_exptl_crystal_size_min           0.0818
_exptl_transmission_factor_max    ?
_exptl_transmission_factor_min    ?
_diffrn_reflns_av_R_equivalents   0.0479
_diffrn_reflns_av_unetI/netI      0.0204
_diffrn_reflns_Laue_measured_fraction_full 1.000
_diffrn_reflns_Laue_measured_fraction_max 1.000
_diffrn_reflns_limit_h_max        25
_diffrn_reflns_limit_h_min        -25
_diffrn_reflns_limit_k_max        19
_diffrn_reflns_limit_k_min        -18
_diffrn_reflns_limit_l_max        20
_diffrn_reflns_limit_l_min        -20
_diffrn_reflns_number             49813
_diffrn_reflns_point_group_measured_fraction_full 1.000
_diffrn_reflns_point_group_measured_fraction_max 1.000
_diffrn_reflns_theta_full         67.684
_diffrn_reflns_theta_max          70.059
_diffrn_reflns_theta_min          3.534
_diffrn_ambient_temperature       100.00(10)
_diffrn_detector_area_resol_mean  5.1768
_diffrn_measured_fraction_theta_full 1.000
_diffrn_measured_fraction_theta_max 1.000
_diffrn_measurement_details
;
#__ type_ start__ end____ width___ exp.time_
  1 omega   31.00   58.00   1.0000    1.0000
omega____ theta____ kappa____ phi______ frames
    -       42.5607 -125.0000 -180.0000 27

#__ type_ start__ end____ width___ exp.time_
  2 omega -119.00  -80.00   1.0000    2.0900
omega____ theta____ kappa____ phi______ frames
    -      -43.5000  -94.0000   30.0000 39

#__ type_ start__ end____ width___ exp.time_
  3 omega  -56.00   25.00   1.0000    2.0900
omega____ theta____ kappa____ phi______ frames
    -      -43.5000   45.0000  150.0000 81

#__ type_ start__ end____ width___ exp.time_
  4 omega -110.00  -16.00   1.0000    2.0900
omega____ theta____ kappa____ phi______ frames
    -      -43.5000  -77.0000  120.0000 94

#__ type_ start__ end____ width___ exp.time_
  5 omega -109.00  -82.00   1.0000    2.0900
omega____ theta____ kappa____ phi______ frames
    -      -43.5000  -77.0000   90.0000 27

#__ type_ start__ end____ width___ exp.time_
  6 omega  -87.00  -19.00   1.0000    2.0900
omega____ theta____ kappa____ phi______ frames
    -      -43.5000  -61.0000 -180.0000 68

#__ type_ start__ end____ width___ exp.time_
  7 omega -125.00  -81.00   1.0000    2.0900
omega____ theta____ kappa____ phi______ frames
    -      -43.5000  -94.0000 -150.0000 44

#__ type_ start__ end____ width___ exp.time_
  8 omega -115.00  -90.00   1.0000    2.0900
omega____ theta____ kappa____ phi______ frames
    -      -43.5000  -94.0000  -90.0000 25

#__ type_ start__ end____ width___ exp.time_
  9 omega   35.00  134.00   1.0000    2.0900
omega____ theta____ kappa____ phi______ frames
    -      106.6257  -77.0000  -30.0000 99

#__ type_ start__ end____ width___ exp.time_
 10 omega  119.00  177.00   1.0000    2.0900
omega____ theta____ kappa____ phi______ frames
    -      106.6257   77.0000   90.0000 58

#__ type_ start__ end____ width___ exp.time_
 11 omega   76.00  101.00   1.0000    2.0900
omega____ theta____ kappa____ phi______ frames
    -      106.6257   77.0000   90.0000 25

#__ type_ start__ end____ width___ exp.time_
 12 omega  136.00  174.00   1.0000    2.0900
omega____ theta____ kappa____ phi______ frames
    -      106.6257  125.0000 -120.0000 38

#__ type_ start__ end____ width___ exp.time_
 13 omega   79.00  105.00   1.0000    2.0900
omega____ theta____ kappa____ phi______ frames
    -      106.6257   61.0000  150.0000 26

#__ type_ start__ end____ width___ exp.time_
 14 omega   83.00  109.00   1.0000    2.0900
omega____ theta____ kappa____ phi______ frames
    -      106.6257   45.0000 -180.0000 26

#__ type_ start__ end____ width___ exp.time_
 15 omega   81.00  109.00   1.0000    2.0900
omega____ theta____ kappa____ phi______ frames
    -      106.6257   56.0000  104.7433 28

#__ type_ start__ end____ width___ exp.time_
 16 omega   75.00  100.00   1.0000    2.0900
omega____ theta____ kappa____ phi______ frames
    -      106.6257   77.0000  120.0000 25

#__ type_ start__ end____ width___ exp.time_
 17 omega   76.00  172.00   1.0000    2.0900
omega____ theta____ kappa____ phi______ frames
    -      106.6257   77.0000 -180.0000 96

#__ type_ start__ end____ width___ exp.time_
 18 omega  114.00  177.00   1.0000    2.0900
omega____ theta____ kappa____ phi______ frames
    -      106.6257   77.0000   60.0000 63

#__ type_ start__ end____ width___ exp.time_
 19 omega   27.00   66.00   1.0000    2.0900
omega____ theta____ kappa____ phi______ frames
    -      106.6257  -15.0000 -180.0000 39

#__ type_ start__ end____ width___ exp.time_
 20 omega   48.00   77.00   1.0000    2.0900
omega____ theta____ kappa____ phi______ frames
    -      106.6257  -61.0000  120.0000 29

#__ type_ start__ end____ width___ exp.time_
 21 omega  109.00  134.00   1.0000    2.0900
omega____ theta____ kappa____ phi______ frames
    -      106.6257  -61.0000  120.0000 25

#__ type_ start__ end____ width___ exp.time_
 22 omega   80.00  105.00   1.0000    2.0900
omega____ theta____ kappa____ phi______ frames
    -      106.6257   61.0000   90.0000 25

#__ type_ start__ end____ width___ exp.time_
 23 omega  109.00  177.00   1.0000    2.0900
omega____ theta____ kappa____ phi______ frames
    -      106.6257   77.0000  150.0000 68

#__ type_ start__ end____ width___ exp.time_
 24 omega   75.00  101.00   1.0000    2.0900
omega____ theta____ kappa____ phi______ frames
    -      106.6257   77.0000  150.0000 26

#__ type_ start__ end____ width___ exp.time_
 25 omega   79.00  105.00   1.0000    2.0900
omega____ theta____ kappa____ phi______ frames
    -      106.6257   61.0000 -180.0000 26

#__ type_ start__ end____ width___ exp.time_
 26 omega   76.00  107.00   1.0000    2.0900
omega____ theta____ kappa____ phi______ frames
    -      106.6257   77.0000   60.0000 31

#__ type_ start__ end____ width___ exp.time_
 27 omega   83.00  158.00   1.0000    2.0900
omega____ theta____ kappa____ phi______ frames
    -      106.6257   45.0000  150.0000 75

#__ type_ start__ end____ width___ exp.time_
 28 omega   36.00  103.00   1.0000    2.0900
omega____ theta____ kappa____ phi______ frames
    -      106.6257  -94.0000  -90.0000 67

#__ type_ start__ end____ width___ exp.time_
 29 omega   84.00  109.00   1.0000    2.0900
omega____ theta____ kappa____ phi______ frames
    -      106.6257   45.0000   90.0000 25

#__ type_ start__ end____ width___ exp.time_
 30 omega   79.00  114.00   1.0000    2.0900
omega____ theta____ kappa____ phi______ frames
    -      106.6257   61.0000  120.0000 35

#__ type_ start__ end____ width___ exp.time_
 31 omega   77.00  103.00   1.0000    2.0900
omega____ theta____ kappa____ phi______ frames
    -      106.6257   74.0000  176.8037 26

#__ type_ start__ end____ width___ exp.time_
 32 omega   77.00  104.00   1.0000    2.0900
omega____ theta____ kappa____ phi______ frames
    -      106.6257   70.0000   91.5852 27

#__ type_ start__ end____ width___ exp.time_
 33 omega   81.00  106.00   1.0000    2.0900
omega____ theta____ kappa____ phi______ frames
    -      106.6257   58.0000  177.6223 25

#__ type_ start__ end____ width___ exp.time_
 34 omega -116.00  -11.00   1.0000    1.0000
omega____ theta____ kappa____ phi______ frames
    -      -42.5607  -77.0000  -60.0000 105

#__ type_ start__ end____ width___ exp.time_
 35 omega  -71.00  -21.00   1.0000    2.0900
omega____ theta____ kappa____ phi______ frames
    -      -43.5000   61.0000   90.0000 50

#__ type_ start__ end____ width___ exp.time_
 36 omega -117.00  -12.00   1.0000    2.0900
omega____ theta____ kappa____ phi______ frames
    -      -43.5000  -77.0000   30.0000 105

#__ type_ start__ end____ width___ exp.time_
 37 omega -117.00  -12.00   1.0000    2.0900
omega____ theta____ kappa____ phi______ frames
    -      -43.5000  -77.0000 -150.0000 105

#__ type_ start__ end____ width___ exp.time_
 38 omega  -96.00   -2.00   1.0000    2.0900
omega____ theta____ kappa____ phi______ frames
    -      -43.5000  125.0000 -120.0000 94

#__ type_ start__ end____ width___ exp.time_
 39 omega   78.00  178.00   1.0000    2.0900
omega____ theta____ kappa____ phi______ frames
    -      106.6257   67.0000 -147.6184 100

#__ type_ start__ end____ width___ exp.time_
 40 omega   25.00  109.00   1.0000    2.0900
omega____ theta____ kappa____ phi______ frames
    -      106.6257  -94.0000 -120.0000 84

#__ type_ start__ end____ width___ exp.time_
 41 omega   83.00  178.00   1.0000    2.0900
omega____ theta____ kappa____ phi______ frames
    -      106.6257   45.0000  -90.0000 95

#__ type_ start__ end____ width___ exp.time_
 42 omega   32.00   91.00   1.0000    2.0900
omega____ theta____ kappa____ phi______ frames
    -      106.6257  -30.0000  -90.0000 59

#__ type_ start__ end____ width___ exp.time_
 43 omega   79.00  177.00   1.0000    2.0900
omega____ theta____ kappa____ phi______ frames
    -      106.6257   61.0000  -60.0000 98

#__ type_ start__ end____ width___ exp.time_
 44 omega   79.00  177.00   1.0000    2.0900
omega____ theta____ kappa____ phi______ frames
    -      106.6257   61.0000   30.0000 98

#__ type_ start__ end____ width___ exp.time_
 45 omega   35.00  122.00   1.0000    2.0900
omega____ theta____ kappa____ phi______ frames
    -      106.6257 -125.0000  150.0000 87

#__ type_ start__ end____ width___ exp.time_
 46 omega   79.00  177.00   1.0000    2.0900
omega____ theta____ kappa____ phi______ frames
    -      106.6257   61.0000    0.0000 98

#__ type_ start__ end____ width___ exp.time_
 47 omega   79.00  177.00   1.0000    2.0900
omega____ theta____ kappa____ phi______ frames
    -      106.6257   61.0000   60.0000 98

#__ type_ start__ end____ width___ exp.time_
 48 omega   25.00  109.00   1.0000    2.0900
omega____ theta____ kappa____ phi______ frames
    -      106.6257  -94.0000 -180.0000 84

#__ type_ start__ end____ width___ exp.time_
 49 omega   83.00  178.00   1.0000    2.0900
omega____ theta____ kappa____ phi______ frames
    -      106.6257   30.0000    0.0000 95
;
_diffrn_measurement_device_type   'SuperNova, Dual, Cu at zero, Atlas'
_diffrn_measurement_method        '\w scans'
_diffrn_orient_matrix_UB_11       0.0683936000
_diffrn_orient_matrix_UB_12       -0.0338976000
_diffrn_orient_matrix_UB_13       -0.0102697000
_diffrn_orient_matrix_UB_21       -0.0067746000
_diffrn_orient_matrix_UB_22       0.0226609000
_diffrn_orient_matrix_UB_23       -0.0880863000
_diffrn_orient_matrix_UB_31       0.0275862000
_diffrn_orient_matrix_UB_32       0.0895997000
_diffrn_orient_matrix_UB_33       0.0183403000
_diffrn_radiation_monochromator   mirror
_diffrn_radiation_type            CuK\a
_diffrn_radiation_wavelength      1.54184
_diffrn_source                    'SuperNova (Cu) X-ray Source'
_reflns_Friedel_coverage          0.000
_reflns_Friedel_fraction_full     .
_reflns_Friedel_fraction_max      .
_reflns_number_gt                 4938
_reflns_number_total              5263
_reflns_odcompleteness_completeness 99.98
_reflns_odcompleteness_iscentric  1
_reflns_odcompleteness_theta      66.97
_reflns_special_details
;
 Reflections were merged by SHELXL according to the crystal
 class for the calculation of statistics and refinement.
 
 _reflns_Friedel_fraction is defined as the number of unique
 Friedel pairs measured divided by the number that would be
 possible theoretically, ignoring centric projections and
 systematic absences.
;
_reflns_threshold_expression      'I > 2\s(I)'
_computing_cell_refinement
;
CrysAlisPro, Agilent Technologies,
Version 1.171.36.28 (release 01-02-2013 CrysAlis171 .NET)
(compiled Feb  1 2013,16:14:44)
;
_computing_data_collection
;
CrysAlisPro, Agilent Technologies,
Version 1.171.36.28 (release 01-02-2013 CrysAlis171 .NET)
(compiled Feb  1 2013,16:14:44)
;
_computing_data_reduction
;
CrysAlisPro, Agilent Technologies,
Version 1.171.36.28 (release 01-02-2013 CrysAlis171 .NET)
(compiled Feb  1 2013,16:14:44)
;
_computing_molecular_graphics     'Olex2 (Dolomanov et al., 2009)'
_computing_publication_material   'Olex2 (Dolomanov et al., 2009)'
_computing_structure_refinement   'ShelXL (Sheldrick, 2015)'
_computing_structure_solution     'ShelXS (Sheldrick, 2008)'
_refine_diff_density_max          0.774
_refine_diff_density_min          -0.813
_refine_diff_density_rms          0.074
_refine_ls_extinction_coef        .
_refine_ls_extinction_method      none
_refine_ls_goodness_of_fit_ref    1.060
_refine_ls_hydrogen_treatment     mixed
_refine_ls_matrix_type            full
_refine_ls_number_parameters      350
_refine_ls_number_reflns          5263
_refine_ls_number_restraints      0
_refine_ls_R_factor_all           0.0274
_refine_ls_R_factor_gt            0.0252
_refine_ls_restrained_S_all       1.060
_refine_ls_shift/su_max           0.002
_refine_ls_shift/su_mean          0.000
_refine_ls_structure_factor_coef  Fsqd
_refine_ls_weighting_details
'w=1/[\s^2^(Fo^2^)+(0.0391P)^2^+8.5319P] where P=(Fo^2^+2Fc^2^)/3'
_refine_ls_weighting_scheme       calc
_refine_ls_wR_factor_gt           0.0665
_refine_ls_wR_factor_ref          0.0683
_refine_special_details           ?
_olex2_refinement_description
;
1. Fixed Uiso
 At 1.2 times of:
  All C(H) groups, All C(H,H) groups, All N(H) groups
 At 1.5 times of:
  All C(H,H,H) groups, All O(H,H) groups
2. Others
 Fixed Sof: H20A(0.5) H20B(0.5)
3.a Ternary CH refined with riding coordinates:
 C1(H1), C3(H3)
3.b Secondary CH2 refined with riding coordinates:
 C2(H2A,H2B), C4(H4A,H4B), C11(H11A,H11B), C18(H18A,H18B), C201(H20A,H20B)
3.c Aromatic/amide H refined with riding coordinates:
 C6(H6), C7(H7), C8(H8), C9(H9), C10(H10), C13(H13), C14(H14), C15(H15),
 C16(H16), C17(H17), C20(H20), C21(H21), C22(H22), C23(H23), C24(H24)
3.d Idealised Me refined as rotating group:
 C26(H26A,H26B,H26C), C102(H10A,H10B,H10C)
;
_atom_sites_solution_hydrogens    mixed
_atom_sites_solution_primary      direct
_atom_sites_solution_secondary    ?
loop_
  _atom_site_label
  _atom_site_type_symbol
  _atom_site_fract_x
  _atom_site_fract_y
  _atom_site_fract_z
  _atom_site_U_iso_or_equiv
  _atom_site_adp_type
  _atom_site_occupancy
  _atom_site_site_symmetry_order
  _atom_site_calc_flag
  _atom_site_refinement_flags_posn
  _atom_site_refinement_flags_adp
  _atom_site_refinement_flags_occupancy
  _atom_site_disorder_assembly
  _atom_site_disorder_group
 C1 C 0.20793(10) 0.56425(13) 0.73701(12) 0.0188(4) Uani 1 1 d . . . . .
 H1 H 0.1819 0.5736 0.7823 0.023 Uiso 1 1 calc R . . . .
 C2 C 0.27157(11) 0.52140(13) 0.76536(12) 0.0200(4) Uani 1 1 d . . . . .
 H2A H 0.2838 0.5312 0.8204 0.024 Uiso 1 1 calc R . . . .
 H2B H 0.3070 0.5334 0.7326 0.024 Uiso 1 1 calc R . . . .
 C3 C 0.23900(10) 0.43461(14) 0.74864(11) 0.0191(4) Uani 1 1 d . . . . .
 H3 H 0.2212 0.4112 0.7961 0.023 Uiso 1 1 calc R . . . .
 C4 C 0.27317(10) 0.36684(13) 0.70468(12) 0.0199(4) Uani 1 1 d . . . . .
 H4A H 0.3129 0.3513 0.7337 0.024 Uiso 1 1 calc R . . . .
 H4B H 0.2464 0.3162 0.6992 0.024 Uiso 1 1 calc R . . . .
 C5 C 0.20557(10) 0.64301(13) 0.68704(11) 0.0183(4) Uani 1 1 d . . . . .
 C6 C 0.25782(10) 0.66783(14) 0.64472(12) 0.0228(4) Uani 1 1 d . . . . .
 H6 H 0.2950 0.6347 0.6469 0.027 Uiso 1 1 calc R . . . .
 C7 C 0.25471(11) 0.74146(15) 0.59955(13) 0.0268(5) Uani 1 1 d . . . . .
 H7 H 0.2903 0.7585 0.5731 0.032 Uiso 1 1 calc R . . . .
 C8 C 0.19916(12) 0.78972(15) 0.59360(13) 0.0279(5) Uani 1 1 d . . . . .
 H8 H 0.1970 0.8385 0.5624 0.034 Uiso 1 1 calc R . . . .
 C9 C 0.14648(11) 0.76502(15) 0.63436(13) 0.0259(5) Uani 1 1 d . . . . .
 H9 H 0.1087 0.7969 0.6300 0.031 Uiso 1 1 calc R . . . .
 C10 C 0.15019(11) 0.69268(14) 0.68167(12) 0.0224(4) Uani 1 1 d . . . . .
 H10 H 0.1152 0.6773 0.7101 0.027 Uiso 1 1 calc R . . . .
 C11 C 0.11921(10) 0.45346(14) 0.70752(13) 0.0208(4) Uani 1 1 d . . . . .
 H11A H 0.0904 0.4878 0.6737 0.025 Uiso 1 1 calc R . . . .
 H11B H 0.1091 0.4640 0.7615 0.025 Uiso 1 1 calc R . . . .
 C12 C 0.10851(9) 0.36028(14) 0.68854(12) 0.0198(4) Uani 1 1 d . . . . .
 C13 C 0.09832(10) 0.33287(15) 0.61121(12) 0.0217(4) Uani 1 1 d . . . . .
 H13 H 0.0959 0.3728 0.5707 0.026 Uiso 1 1 calc R . . . .
 C14 C 0.09169(10) 0.24662(16) 0.59373(13) 0.0272(5) Uani 1 1 d . . . . .
 H14 H 0.0849 0.2290 0.5418 0.033 Uiso 1 1 calc R . . . .
 C15 C 0.09529(11) 0.18660(15) 0.65382(15) 0.0298(5) Uani 1 1 d . . . . .
 H15 H 0.0916 0.1287 0.6422 0.036 Uiso 1 1 calc R . . . .
 C16 C 0.10428(11) 0.21328(16) 0.73069(15) 0.0312(5) Uani 1 1 d . . . . .
 H16 H 0.1059 0.1732 0.7710 0.037 Uiso 1 1 calc R . . . .
 C17 C 0.11089(11) 0.29944(15) 0.74854(13) 0.0270(5) Uani 1 1 d . . . . .
 H17 H 0.1169 0.3167 0.8007 0.032 Uiso 1 1 calc R . . . .
 C18 C 0.30198(10) 0.32825(13) 0.57166(12) 0.0202(4) Uani 1 1 d . . . . .
 H18A H 0.3120 0.3521 0.5213 0.024 Uiso 1 1 calc R . . . .
 H18B H 0.2637 0.2934 0.5631 0.024 Uiso 1 1 calc R . . . .
 C19 C 0.35727(10) 0.27120(13) 0.60093(11) 0.0177(4) Uani 1 1 d . . . . .
 C20 C 0.35164(10) 0.18330(14) 0.59303(12) 0.0202(4) Uani 1 1 d . . . . .
 H20 H 0.3128 0.1597 0.5740 0.024 Uiso 1 1 calc R . . . .
 C21 C 0.40346(11) 0.13019(14) 0.61329(12) 0.0222(4) Uani 1 1 d . . . . .
 H21 H 0.3995 0.0714 0.6065 0.027 Uiso 1 1 calc R . . . .
 C22 C 0.46073(10) 0.16442(15) 0.64352(13) 0.0241(4) Uani 1 1 d . . . . .
 H22 H 0.4953 0.1289 0.6575 0.029 Uiso 1 1 calc R . . . .
 C23 C 0.46639(10) 0.25230(15) 0.65294(13) 0.0245(4) Uani 1 1 d . . . . .
 H23 H 0.5047 0.2754 0.6741 0.029 Uiso 1 1 calc R . . . .
 C24 C 0.41532(10) 0.30594(14) 0.63103(12) 0.0207(4) Uani 1 1 d . . . . .
 H24 H 0.4198 0.3648 0.6364 0.025 Uiso 1 1 calc R . . . .
 C25 C 0.12315(10) 0.57939(13) 0.48159(12) 0.0208(4) Uani 1 1 d . . . . .
 C26 C 0.06014(12) 0.62696(19) 0.47226(14) 0.0365(6) Uani 1 1 d . . . . .
 H26A H 0.0257 0.5898 0.4855 0.055 Uiso 1 1 calc GR . . . .
 H26B H 0.0531 0.6456 0.4188 0.055 Uiso 1 1 calc GR . . . .
 H26C H 0.0615 0.6757 0.5065 0.055 Uiso 1 1 calc GR . . . .
 N1 N 0.18703(9) 0.47950(10) 0.69667(10) 0.0164(4) Uani 1 1 d . . . . .
 N2 N 0.28746(8) 0.39948(11) 0.62542(9) 0.0167(3) Uani 1 1 d . . . . .
 H2 H 0.3187(13) 0.4331(17) 0.6284(14) 0.020 Uiso 1 1 d R . . . .
 O1 O 0.13362(7) 0.54244(10) 0.54775(8) 0.0194(3) Uani 1 1 d . . . . .
 O2 O 0.15909(7) 0.57818(10) 0.42577(8) 0.0238(3) Uani 1 1 d . . . . .
 O3 O 0.24830(8) 0.47217(9) 0.47378(9) 0.0181(3) Uani 1 1 d . . . . .
 H3A H 0.2243(14) 0.5129(18) 0.4535(17) 0.027 Uiso 1 1 d R . . . .
 H3B H 0.2896(15) 0.4890(17) 0.4810(16) 0.027 Uiso 1 1 d R . . . .
 Pd1 Pd 0.21350(2) 0.47384(2) 0.58330(2) 0.01387(6) Uani 1 1 d . . . . .
 C101 C 0.39575(10) 0.54322(14) 0.54454(13) 0.0225(4) Uani 1 1 d . . . . .
 C102 C 0.45462(12) 0.59832(18) 0.53400(15) 0.0355(6) Uani 1 1 d . . . . .
 H10A H 0.4501 0.6516 0.5610 0.053 Uiso 1 1 calc GR . . . .
 H10B H 0.4587 0.6090 0.4791 0.053 Uiso 1 1 calc GR . . . .
 H10C H 0.4923 0.5692 0.5553 0.053 Uiso 1 1 calc GR . . . .
 O101 O 0.36385(8) 0.52066(11) 0.48249(9) 0.0281(4) Uani 1 1 d . . . . .
 O102 O 0.38310(8) 0.52392(9) 0.61314(9) 0.0233(3) Uani 1 1 d . . . . .
 C201 C 0.5000 0.48190(19) 0.2500 0.0231(6) Uani 1 2 d S T P . .
 H20A H 0.4750 0.4454 0.2137 0.028 Uiso 0.5 1 calc R . . . .
 H20B H 0.5250 0.4454 0.2863 0.028 Uiso 0.5 1 calc R . . . .
 Cl21 Cl 0.44695(3) 0.54443(4) 0.30337(3) 0.02805(12) Uani 1 1 d . . . . .

loop_
  _atom_site_aniso_label
  _atom_site_aniso_U_11
  _atom_site_aniso_U_22
  _atom_site_aniso_U_33
  _atom_site_aniso_U_23
  _atom_site_aniso_U_13
  _atom_site_aniso_U_12
 C1 0.0211(10) 0.0190(10) 0.0167(9) -0.0036(8) 0.0032(8) -0.0003(8)
 C2 0.0231(11) 0.0222(11) 0.0146(10) -0.0010(7) 0.0009(8) -0.0010(8)
 C3 0.0212(10) 0.0222(11) 0.0137(9) 0.0021(8) 0.0011(8) 0.0003(8)
 C4 0.0228(10) 0.0203(10) 0.0167(10) 0.0035(8) 0.0021(8) 0.0017(8)
 C5 0.0235(10) 0.0172(10) 0.0141(9) -0.0041(7) 0.0002(8) -0.0024(8)
 C6 0.0230(10) 0.0246(11) 0.0208(10) -0.0019(8) 0.0008(8) -0.0019(9)
 C7 0.0311(12) 0.0271(12) 0.0224(11) 0.0016(9) 0.0019(9) -0.0068(9)
 C8 0.0414(13) 0.0199(11) 0.0219(10) 0.0001(9) -0.0037(9) -0.0011(10)
 C9 0.0298(11) 0.0227(11) 0.0247(11) -0.0042(9) -0.0024(9) 0.0058(9)
 C10 0.0242(10) 0.0228(11) 0.0204(10) -0.0043(8) 0.0025(8) -0.0003(9)
 C11 0.0175(10) 0.0251(11) 0.0204(10) 0.0003(8) 0.0058(8) -0.0005(8)
 C12 0.0135(9) 0.0264(11) 0.0197(10) 0.0017(8) 0.0027(7) -0.0036(8)
 C13 0.0163(9) 0.0285(12) 0.0203(10) 0.0035(8) 0.0011(8) -0.0048(8)
 C14 0.0228(11) 0.0332(13) 0.0257(11) -0.0045(9) 0.0024(9) -0.0102(9)
 C15 0.0255(11) 0.0217(11) 0.0418(13) -0.0001(10) -0.0022(10) -0.0080(9)
 C16 0.0298(12) 0.0283(12) 0.0341(13) 0.0121(10) -0.0091(10) -0.0096(10)
 C17 0.0274(11) 0.0321(13) 0.0212(10) 0.0049(9) -0.0018(9) -0.0099(9)
 C18 0.0221(10) 0.0208(10) 0.0173(9) -0.0051(8) -0.0017(8) 0.0007(8)
 C19 0.0191(10) 0.0194(10) 0.0147(9) -0.0015(8) 0.0022(7) 0.0005(8)
 C20 0.0206(10) 0.0228(11) 0.0174(9) -0.0018(8) 0.0036(8) -0.0026(8)
 C21 0.0306(11) 0.0168(10) 0.0197(10) -0.0006(8) 0.0061(8) 0.0004(8)
 C22 0.0231(11) 0.0253(11) 0.0241(11) 0.0011(9) 0.0022(8) 0.0078(9)
 C23 0.0189(10) 0.0274(12) 0.0271(11) -0.0010(9) 0.0002(8) -0.0015(9)
 C24 0.0213(10) 0.0179(10) 0.0230(10) -0.0031(8) 0.0014(8) -0.0017(8)
 C25 0.0228(10) 0.0185(10) 0.0207(10) -0.0013(8) -0.0015(8) -0.0011(8)
 C26 0.0325(13) 0.0504(16) 0.0266(12) 0.0081(11) 0.0032(10) 0.0192(12)
 N1 0.0167(9) 0.0168(9) 0.0159(8) 0.0000(6) 0.0015(7) -0.0002(6)
 N2 0.0185(8) 0.0167(8) 0.0150(8) -0.0003(6) 0.0015(6) -0.0006(7)
 O1 0.0188(7) 0.0228(7) 0.0167(7) 0.0016(6) 0.0015(6) 0.0026(6)
 O2 0.0223(7) 0.0293(8) 0.0202(7) 0.0060(6) 0.0039(6) 0.0025(6)
 O3 0.0167(7) 0.0224(8) 0.0151(7) -0.0005(5) 0.0006(6) -0.0009(6)
 Pd1 0.01440(9) 0.01562(9) 0.01169(9) 0.00013(5) 0.00169(6) -0.00038(5)
 C101 0.0193(10) 0.0227(11) 0.0257(11) 0.0032(9) 0.0020(8) 0.0020(8)
 C102 0.0301(12) 0.0436(15) 0.0324(13) 0.0101(11) -0.0025(10) -0.0137(11)
 O101 0.0194(8) 0.0419(10) 0.0230(8) 0.0001(7) 0.0012(6) -0.0051(6)
 O102 0.0228(8) 0.0244(8) 0.0226(8) 0.0022(6) 0.0004(6) -0.0029(6)
 C201 0.0238(16) 0.0211(16) 0.0246(15) 0.000 0.0040(12) 0.000
 Cl21 0.0251(3) 0.0275(3) 0.0321(3) -0.0044(2) 0.0063(2) 0.0013(2)

_geom_special_details
;
 All esds (except the esd in the dihedral angle between two l.s. planes)
 are estimated using the full covariance matrix.  The cell esds are taken
 into account individually in the estimation of esds in distances, angles
 and torsion angles; correlations between esds in cell parameters are only
 used when they are defined by crystal symmetry.  An approximate (isotropic)
 treatment of cell esds is used for estimating esds involving l.s. planes.
;
loop_
  _geom_bond_atom_site_label_1
  _geom_bond_atom_site_label_2
  _geom_bond_distance
  _geom_bond_site_symmetry_2
  _geom_bond_publ_flag
 C1 H1 0.9800 . ?
 C1 C2 1.537(3) . ?
 C1 C5 1.498(3) . ?
 C1 N1 1.545(3) . ?
 C2 H2A 0.9700 . ?
 C2 H2B 0.9700 . ?
 C2 C3 1.538(3) . ?
 C3 H3 0.9800 . ?
 C3 C4 1.503(3) . ?
 C3 N1 1.528(3) . ?
 C4 H4A 0.9700 . ?
 C4 H4B 0.9700 . ?
 C4 N2 1.491(3) . ?
 C5 C6 1.396(3) . ?
 C5 C10 1.389(3) . ?
 C6 H6 0.9300 . ?
 C6 C7 1.385(3) . ?
 C7 H7 0.9300 . ?
 C7 C8 1.380(3) . ?
 C8 H8 0.9300 . ?
 C8 C9 1.388(3) . ?
 C9 H9 0.9300 . ?
 C9 C10 1.390(3) . ?
 C10 H10 0.9300 . ?
 C11 H11A 0.9700 . ?
 C11 H11B 0.9700 . ?
 C11 C12 1.508(3) . ?
 C11 N1 1.492(3) . ?
 C12 C13 1.390(3) . ?
 C12 C17 1.396(3) . ?
 C13 H13 0.9300 . ?
 C13 C14 1.388(3) . ?
 C14 H14 0.9300 . ?
 C14 C15 1.389(3) . ?
 C15 H15 0.9300 . ?
 C15 C16 1.377(4) . ?
 C16 H16 0.9300 . ?
 C16 C17 1.388(3) . ?
 C17 H17 0.9300 . ?
 C18 H18A 0.9700 . ?
 C18 H18B 0.9700 . ?
 C18 C19 1.518(3) . ?
 C18 N2 1.486(3) . ?
 C19 C20 1.387(3) . ?
 C19 C24 1.395(3) . ?
 C20 H20 0.9300 . ?
 C20 C21 1.390(3) . ?
 C21 H21 0.9300 . ?
 C21 C22 1.379(3) . ?
 C22 H22 0.9300 . ?
 C22 C23 1.389(3) . ?
 C23 H23 0.9300 . ?
 C23 C24 1.389(3) . ?
 C24 H24 0.9300 . ?
 C25 C26 1.509(3) . ?
 C25 O1 1.275(3) . ?
 C25 O2 1.245(3) . ?
 C26 H26A 0.9600 . ?
 C26 H26B 0.9600 . ?
 C26 H26C 0.9600 . ?
 N1 Pd1 2.0430(18) . ?
 N2 H2 0.84(3) . ?
 N2 Pd1 2.0276(17) . ?
 O1 Pd1 2.0416(15) . ?
 O3 H3A 0.87(3) . ?
 O3 H3B 0.90(3) . ?
 O3 Pd1 2.0428(15) . ?
 C101 C102 1.519(3) . ?
 C101 O101 1.265(3) . ?
 C101 O102 1.251(3) . ?
 C102 H10A 0.9600 . ?
 C102 H10B 0.9600 . ?
 C102 H10C 0.9600 . ?
 C201 H20A 0.9700 . ?
 C201 H20B 0.9700 . ?
 C201 Cl21 1.7683(17) 2_655 ?
 C201 Cl21 1.7683(17) . ?

loop_
  _geom_angle_atom_site_label_1
  _geom_angle_atom_site_label_2
  _geom_angle_atom_site_label_3
  _geom_angle
  _geom_angle_site_symmetry_1
  _geom_angle_site_symmetry_3
  _geom_angle_publ_flag
 C2 C1 H1 108.9 . . ?
 C2 C1 N1 88.86(15) . . ?
 C5 C1 H1 108.9 . . ?
 C5 C1 C2 122.44(18) . . ?
 C5 C1 N1 117.06(16) . . ?
 N1 C1 H1 108.9 . . ?
 C1 C2 H2A 114.0 . . ?
 C1 C2 H2B 114.0 . . ?
 C1 C2 C3 87.97(16) . . ?
 H2A C2 H2B 111.2 . . ?
 C3 C2 H2A 114.0 . . ?
 C3 C2 H2B 114.0 . . ?
 C2 C3 H3 111.2 . . ?
 C4 C3 C2 119.96(17) . . ?
 C4 C3 H3 111.2 . . ?
 C4 C3 N1 112.07(16) . . ?
 N1 C3 C2 89.46(15) . . ?
 N1 C3 H3 111.2 . . ?
 C3 C4 H4A 109.7 . . ?
 C3 C4 H4B 109.7 . . ?
 H4A C4 H4B 108.2 . . ?
 N2 C4 C3 109.64(16) . . ?
 N2 C4 H4A 109.7 . . ?
 N2 C4 H4B 109.7 . . ?
 C6 C5 C1 121.52(19) . . ?
 C10 C5 C1 119.81(18) . . ?
 C10 C5 C6 118.7(2) . . ?
 C5 C6 H6 119.8 . . ?
 C7 C6 C5 120.4(2) . . ?
 C7 C6 H6 119.8 . . ?
 C6 C7 H7 119.8 . . ?
 C8 C7 C6 120.5(2) . . ?
 C8 C7 H7 119.8 . . ?
 C7 C8 H8 120.2 . . ?
 C7 C8 C9 119.7(2) . . ?
 C9 C8 H8 120.2 . . ?
 C8 C9 H9 120.0 . . ?
 C8 C9 C10 119.9(2) . . ?
 C10 C9 H9 120.0 . . ?
 C5 C10 C9 120.8(2) . . ?
 C5 C10 H10 119.6 . . ?
 C9 C10 H10 119.6 . . ?
 H11A C11 H11B 108.0 . . ?
 C12 C11 H11A 109.3 . . ?
 C12 C11 H11B 109.3 . . ?
 N1 C11 H11A 109.3 . . ?
 N1 C11 H11B 109.3 . . ?
 N1 C11 C12 111.50(17) . . ?
 C13 C12 C11 120.94(19) . . ?
 C13 C12 C17 118.7(2) . . ?
 C17 C12 C11 120.29(19) . . ?
 C12 C13 H13 119.6 . . ?
 C14 C13 C12 120.8(2) . . ?
 C14 C13 H13 119.6 . . ?
 C13 C14 H14 120.0 . . ?
 C13 C14 C15 120.0(2) . . ?
 C15 C14 H14 120.0 . . ?
 C14 C15 H15 120.2 . . ?
 C16 C15 C14 119.7(2) . . ?
 C16 C15 H15 120.2 . . ?
 C15 C16 H16 119.7 . . ?
 C15 C16 C17 120.6(2) . . ?
 C17 C16 H16 119.7 . . ?
 C12 C17 H17 119.9 . . ?
 C16 C17 C12 120.2(2) . . ?
 C16 C17 H17 119.9 . . ?
 H18A C18 H18B 107.6 . . ?
 C19 C18 H18A 108.6 . . ?
 C19 C18 H18B 108.6 . . ?
 N2 C18 H18A 108.6 . . ?
 N2 C18 H18B 108.6 . . ?
 N2 C18 C19 114.66(16) . . ?
 C20 C19 C18 119.59(18) . . ?
 C20 C19 C24 119.26(19) . . ?
 C24 C19 C18 121.01(19) . . ?
 C19 C20 H20 119.7 . . ?
 C19 C20 C21 120.64(19) . . ?
 C21 C20 H20 119.7 . . ?
 C20 C21 H21 119.9 . . ?
 C22 C21 C20 120.1(2) . . ?
 C22 C21 H21 119.9 . . ?
 C21 C22 H22 120.2 . . ?
 C21 C22 C23 119.6(2) . . ?
 C23 C22 H22 120.2 . . ?
 C22 C23 H23 119.7 . . ?
 C24 C23 C22 120.6(2) . . ?
 C24 C23 H23 119.7 . . ?
 C19 C24 H24 120.1 . . ?
 C23 C24 C19 119.7(2) . . ?
 C23 C24 H24 120.1 . . ?
 O1 C25 C26 114.77(19) . . ?
 O2 C25 C26 119.06(19) . . ?
 O2 C25 O1 126.2(2) . . ?
 C25 C26 H26A 109.5 . . ?
 C25 C26 H26B 109.5 . . ?
 C25 C26 H26C 109.5 . . ?
 H26A C26 H26B 109.5 . . ?
 H26A C26 H26C 109.5 . . ?
 H26B C26 H26C 109.5 . . ?
 C1 N1 Pd1 111.93(12) . . ?
 C3 N1 C1 88.04(15) . . ?
 C3 N1 Pd1 107.85(12) . . ?
 C11 N1 C1 115.03(16) . . ?
 C11 N1 C3 116.45(16) . . ?
 C11 N1 Pd1 114.61(13) . . ?
 C4 N2 H2 110.9(17) . . ?
 C4 N2 Pd1 109.22(12) . . ?
 C18 N2 C4 111.14(16) . . ?
 C18 N2 H2 109.0(17) . . ?
 C18 N2 Pd1 113.01(12) . . ?
 Pd1 N2 H2 103.4(18) . . ?
 C25 O1 Pd1 126.49(14) . . ?
 H3A O3 H3B 111(3) . . ?
 Pd1 O3 H3A 97.3(19) . . ?
 Pd1 O3 H3B 105.1(18) . . ?
 N2 Pd1 N1 86.11(7) . . ?
 N2 Pd1 O1 174.55(6) . . ?
 N2 Pd1 O3 90.73(6) . . ?
 O1 Pd1 N1 89.81(6) . . ?
 O1 Pd1 O3 93.61(6) . . ?
 O3 Pd1 N1 174.61(6) . . ?
 O101 C101 C102 116.6(2) . . ?
 O102 C101 C102 117.7(2) . . ?
 O102 C101 O101 125.8(2) . . ?
 C101 C102 H10A 109.5 . . ?
 C101 C102 H10B 109.5 . . ?
 C101 C102 H10C 109.5 . . ?
 H10A C102 H10B 109.5 . . ?
 H10A C102 H10C 109.5 . . ?
 H10B C102 H10C 109.5 . . ?
 H20A C201 H20B 107.8 . . ?
 Cl21 C201 H20A 109.0 2_655 . ?
 Cl21 C201 H20A 109.0 . . ?
 Cl21 C201 H20B 109.0 . . ?
 Cl21 C201 H20B 109.0 2_655 . ?
 Cl21 C201 Cl21 112.78(17) . 2_655 ?

loop_
  _geom_hbond_atom_site_label_D
  _geom_hbond_atom_site_label_H
  _geom_hbond_atom_site_label_A
  _geom_hbond_distance_DH
  _geom_hbond_distance_HA
  _geom_hbond_distance_DA
  _geom_hbond_angle_DHA
  _geom_hbond_site_symmetry_A
 N2 H2 O102 0.84(3) 1.98(3) 2.803(2) 167(2) .
 O3 H3A O2 0.87(3) 1.74(3) 2.587(2) 164(3) .
 O3 H3B O101 0.90(3) 1.62(3) 2.519(2) 173(3) .

loop_
  _geom_torsion_atom_site_label_1
  _geom_torsion_atom_site_label_2
  _geom_torsion_atom_site_label_3
  _geom_torsion_atom_site_label_4
  _geom_torsion
  _geom_torsion_site_symmetry_1
  _geom_torsion_site_symmetry_2
  _geom_torsion_site_symmetry_3
  _geom_torsion_site_symmetry_4
  _geom_torsion_publ_flag
 C1 C2 C3 C4 133.33(18) . . . . ?
 C1 C2 C3 N1 17.97(14) . . . . ?
 C1 C5 C6 C7 -179.31(19) . . . . ?
 C1 C5 C10 C9 -178.65(19) . . . . ?
 C2 C1 C5 C6 18.9(3) . . . . ?
 C2 C1 C5 C10 -161.59(19) . . . . ?
 C2 C1 N1 C3 17.88(14) . . . . ?
 C2 C1 N1 C11 136.30(17) . . . . ?
 C2 C1 N1 Pd1 -90.59(14) . . . . ?
 C2 C3 C4 N2 -59.6(2) . . . . ?
 C2 C3 N1 C1 -17.88(14) . . . . ?
 C2 C3 N1 C11 -134.99(17) . . . . ?
 C2 C3 N1 Pd1 94.55(13) . . . . ?
 C3 C4 N2 C18 -162.17(16) . . . . ?
 C3 C4 N2 Pd1 -36.82(19) . . . . ?
 C4 C3 N1 C1 -140.22(17) . . . . ?
 C4 C3 N1 C11 102.7(2) . . . . ?
 C4 C3 N1 Pd1 -27.80(19) . . . . ?
 C5 C1 C2 C3 -139.54(18) . . . . ?
 C5 C1 N1 C3 144.20(18) . . . . ?
 C5 C1 N1 C11 -97.4(2) . . . . ?
 C5 C1 N1 Pd1 35.7(2) . . . . ?
 C5 C6 C7 C8 -2.2(3) . . . . ?
 C6 C5 C10 C9 0.8(3) . . . . ?
 C6 C7 C8 C9 1.2(3) . . . . ?
 C7 C8 C9 C10 0.9(3) . . . . ?
 C8 C9 C10 C5 -1.9(3) . . . . ?
 C10 C5 C6 C7 1.2(3) . . . . ?
 C11 C12 C13 C14 176.76(19) . . . . ?
 C11 C12 C17 C16 -176.7(2) . . . . ?
 C12 C11 N1 C1 -162.80(17) . . . . ?
 C12 C11 N1 C3 -61.8(2) . . . . ?
 C12 C11 N1 Pd1 65.35(19) . . . . ?
 C12 C13 C14 C15 -0.1(3) . . . . ?
 C13 C12 C17 C16 1.1(3) . . . . ?
 C13 C14 C15 C16 1.2(3) . . . . ?
 C14 C15 C16 C17 -1.1(4) . . . . ?
 C15 C16 C17 C12 0.0(4) . . . . ?
 C17 C12 C13 C14 -1.1(3) . . . . ?
 C18 C19 C20 C21 174.57(18) . . . . ?
 C18 C19 C24 C23 -176.08(19) . . . . ?
 C19 C18 N2 C4 -57.0(2) . . . . ?
 C19 C18 N2 Pd1 179.79(13) . . . . ?
 C19 C20 C21 C22 1.7(3) . . . . ?
 C20 C19 C24 C23 -0.3(3) . . . . ?
 C20 C21 C22 C23 -0.5(3) . . . . ?
 C21 C22 C23 C24 -1.0(3) . . . . ?
 C22 C23 C24 C19 1.5(3) . . . . ?
 C24 C19 C20 C21 -1.3(3) . . . . ?
 C26 C25 O1 Pd1 -178.92(16) . . . . ?
 N1 C1 C2 C3 -17.77(14) . . . . ?
 N1 C1 C5 C6 -88.4(2) . . . . ?
 N1 C1 C5 C10 91.1(2) . . . . ?
 N1 C3 C4 N2 43.2(2) . . . . ?
 N1 C11 C12 C13 -80.6(2) . . . . ?
 N1 C11 C12 C17 97.1(2) . . . . ?
 N2 C18 C19 C20 137.15(19) . . . . ?
 N2 C18 C19 C24 -47.1(3) . . . . ?
 O2 C25 O1 Pd1 2.2(3) . . . . ?

_shelx_res_file
;
TITL 3
CELL 1.54184 20.8287 15.654 17.046 90 93.425 90
ZERR 8 0.0002 0.0002 0.0002 0 0.001 0
LATT 7
SYMM -X,+Y,0.5-Z
SFAC C H Cl N O Pd
UNIT 228 280 8 16 40 8

L.S. 5
PLAN  5
HTAB N2 O102
HTAB O3 O2
HTAB O3 O101
BOND $H
CONF
fmap 2
acta
MERG 2
SHEL 20 0.82
REM <olex2.extras>
REM <HklSrc "%.\\3.hkl">
REM </olex2.extras>

WGHT    0.039100    8.531900
FVAR       1.58945
C1    1    0.207932    0.564247    0.737008    11.00000    0.02109    0.01903 =
         0.01668   -0.00361    0.00324   -0.00028
AFIX  13
H1    2    0.181923    0.573581    0.782283    11.00000   -1.20000
AFIX   0
C2    1    0.271567    0.521403    0.765365    11.00000    0.02309    0.02219 =
         0.01457   -0.00098    0.00092   -0.00104
AFIX  23
H2A   2    0.283783    0.531211    0.820432    11.00000   -1.20000
H2B   2    0.307020    0.533367    0.732633    11.00000   -1.20000
AFIX   0
C3    1    0.238995    0.434608    0.748642    11.00000    0.02124    0.02222 =
         0.01369    0.00209    0.00108    0.00035
AFIX  13
H3    2    0.221248    0.411219    0.796084    11.00000   -1.20000
AFIX   0
C4    1    0.273175    0.366842    0.704677    11.00000    0.02278    0.02033 =
         0.01673    0.00348    0.00206    0.00171
AFIX  23
H4A   2    0.312935    0.351325    0.733717    11.00000   -1.20000
H4B   2    0.246413    0.316228    0.699227    11.00000   -1.20000
AFIX   0
C5    1    0.205566    0.643011    0.687038    11.00000    0.02348    0.01715 =
         0.01407   -0.00412    0.00020   -0.00236
C6    1    0.257821    0.667834    0.644717    11.00000    0.02299    0.02463 =
         0.02079   -0.00185    0.00079   -0.00189
AFIX  43
H6    2    0.294955    0.634721    0.646863    11.00000   -1.20000
AFIX   0
C7    1    0.254714    0.741465    0.599553    11.00000    0.03106    0.02709 =
         0.02237    0.00158    0.00189   -0.00676
AFIX  43
H7    2    0.290311    0.758503    0.573054    11.00000   -1.20000
AFIX   0
C8    1    0.199164    0.789724    0.593599    11.00000    0.04140    0.01989 =
         0.02185    0.00010   -0.00372   -0.00114
AFIX  43
H8    2    0.197040    0.838530    0.562443    11.00000   -1.20000
AFIX   0
C9    1    0.146484    0.765018    0.634362    11.00000    0.02980    0.02265 =
         0.02470   -0.00424   -0.00244    0.00585
AFIX  43
H9    2    0.108742    0.796857    0.630013    11.00000   -1.20000
AFIX   0
C10   1    0.150192    0.692676    0.681669    11.00000    0.02417    0.02276 =
         0.02045   -0.00428    0.00250   -0.00034
AFIX  43
H10   2    0.115210    0.677332    0.710059    11.00000   -1.20000
AFIX   0
C11   1    0.119210    0.453457    0.707523    11.00000    0.01747    0.02510 =
         0.02040    0.00032    0.00575   -0.00046
AFIX  23
H11A  2    0.090414    0.487837    0.673678    11.00000   -1.20000
H11B  2    0.109142    0.464021    0.761499    11.00000   -1.20000
AFIX   0
C12   1    0.108514    0.360279    0.688542    11.00000    0.01349    0.02638 =
         0.01974    0.00168    0.00268   -0.00358
C13   1    0.098322    0.332871    0.611215    11.00000    0.01635    0.02847 =
         0.02030    0.00354    0.00107   -0.00481
AFIX  43
H13   2    0.095918    0.372796    0.570744    11.00000   -1.20000
AFIX   0
C14   1    0.091695    0.246620    0.593732    11.00000    0.02279    0.03325 =
         0.02567   -0.00447    0.00243   -0.01020
AFIX  43
H14   2    0.084850    0.229024    0.541795    11.00000   -1.20000
AFIX   0
C15   1    0.095287    0.186601    0.653817    11.00000    0.02545    0.02172 =
         0.04177   -0.00013   -0.00223   -0.00802
AFIX  43
H15   2    0.091637    0.128690    0.642217    11.00000   -1.20000
AFIX   0
C16   1    0.104284    0.213284    0.730694    11.00000    0.02978    0.02830 =
         0.03414    0.01207   -0.00905   -0.00959
AFIX  43
H16   2    0.105948    0.173177    0.771013    11.00000   -1.20000
AFIX   0
C17   1    0.110887    0.299439    0.748544    11.00000    0.02740    0.03212 =
         0.02120    0.00492   -0.00183   -0.00992
AFIX  43
H17   2    0.116915    0.316722    0.800662    11.00000   -1.20000
AFIX   0
C18   1    0.301984    0.328248    0.571656    11.00000    0.02209    0.02080 =
         0.01725   -0.00513   -0.00167    0.00072
AFIX  23
H18A  2    0.311975    0.352118    0.521306    11.00000   -1.20000
H18B  2    0.263703    0.293386    0.563115    11.00000   -1.20000
AFIX   0
C19   1    0.357265    0.271199    0.600935    11.00000    0.01915    0.01940 =
         0.01473   -0.00149    0.00220    0.00051
C20   1    0.351642    0.183303    0.593032    11.00000    0.02064    0.02280 =
         0.01738   -0.00175    0.00359   -0.00257
AFIX  43
H20   2    0.312813    0.159674    0.573988    11.00000   -1.20000
AFIX   0
C21   1    0.403461    0.130193    0.613292    11.00000    0.03060    0.01678 =
         0.01971   -0.00064    0.00613    0.00037
AFIX  43
H21   2    0.399514    0.071447    0.606450    11.00000   -1.20000
AFIX   0
C22   1    0.460732    0.164416    0.643524    11.00000    0.02307    0.02534 =
         0.02407    0.00106    0.00218    0.00785
AFIX  43
H22   2    0.495332    0.128896    0.657516    11.00000   -1.20000
AFIX   0
C23   1    0.466394    0.252300    0.652937    11.00000    0.01894    0.02737 =
         0.02708   -0.00100    0.00023   -0.00152
AFIX  43
H23   2    0.504744    0.275426    0.674107    11.00000   -1.20000
AFIX   0
C24   1    0.415319    0.305944    0.631029    11.00000    0.02130    0.01793 =
         0.02302   -0.00315    0.00140   -0.00167
AFIX  43
H24   2    0.419794    0.364801    0.636397    11.00000   -1.20000
AFIX   0
C25   1    0.123146    0.579393    0.481586    11.00000    0.02276    0.01851 =
         0.02069   -0.00132   -0.00153   -0.00115
C26   1    0.060144    0.626963    0.472263    11.00000    0.03255    0.05039 =
         0.02660    0.00807    0.00320    0.01924
AFIX 137
H26A  2    0.025735    0.589848    0.485519    11.00000   -1.50000
H26B  2    0.053074    0.645632    0.418800    11.00000   -1.50000
H26C  2    0.061541    0.675672    0.506540    11.00000   -1.50000
AFIX   0
N1    4    0.187027    0.479498    0.696667    11.00000    0.01667    0.01676 =
         0.01585    0.00003    0.00146   -0.00021
N2    4    0.287458    0.399483    0.625416    11.00000    0.01846    0.01673 =
         0.01497   -0.00029    0.00146   -0.00058
H2    2    0.318664    0.433146    0.628443    11.00000   -1.20000
O1    5    0.133616    0.542437    0.547749    11.00000    0.01884    0.02276 =
         0.01674    0.00156    0.00147    0.00256
O2    5    0.159093    0.578178    0.425772    11.00000    0.02226    0.02934 =
         0.02023    0.00604    0.00389    0.00246
O3    5    0.248302    0.472171    0.473779    11.00000    0.01672    0.02240 =
         0.01514   -0.00046    0.00061   -0.00095
H3A   2    0.224319    0.512857    0.453514    11.00000   -1.50000
H3B   2    0.289591    0.489015    0.480952    11.00000   -1.50000
PD1   6    0.213503    0.473845    0.583298    11.00000    0.01440    0.01562 =
         0.01169    0.00013    0.00169   -0.00038

C101  1    0.395748    0.543222    0.544540    11.00000    0.01927    0.02266 =
         0.02567    0.00324    0.00202    0.00202
C102  1    0.454624    0.598323    0.534003    11.00000    0.03006    0.04362 =
         0.03238    0.01014   -0.00247   -0.01366
AFIX 137
H10A  2    0.450084    0.651600    0.561007    11.00000   -1.50000
H10B  2    0.458696    0.609007    0.479067    11.00000   -1.50000
H10C  2    0.492310    0.569190    0.555276    11.00000   -1.50000
AFIX   0
O101  5    0.363849    0.520657    0.482487    11.00000    0.01942    0.04187 =
         0.02298    0.00010    0.00119   -0.00511
O102  5    0.383104    0.523920    0.613145    11.00000    0.02276    0.02444 =
         0.02258    0.00223    0.00038   -0.00286

C201  1    0.500000    0.481903    0.250000    10.50000    0.02378    0.02114 =
         0.02457    0.00000    0.00402    0.00000
AFIX  23
H20A  2    0.475022    0.445394    0.213741    10.50000   -1.20000
H20B  2    0.524980    0.445398    0.286261    10.50000   -1.20000
AFIX   0
CL21  3    0.446948    0.544430    0.303375    11.00000    0.02514    0.02749 =
         0.03208   -0.00443    0.00633    0.00127
HKLF 4

REM  3
REM R1 =  0.0252 for    4938 Fo > 4sig(Fo)  and  0.0274 for all    5263 data
REM    350 parameters refined using      0 restraints

END

WGHT      0.0391      8.5320

REM Highest difference peak  0.774,  deepest hole -0.813,  1-sigma level  0.074
Q1    1   0.2296  0.4615  0.6435  11.00000  0.05    0.77
Q2    1   0.1973  0.4614  0.5264  11.00000  0.05    0.72
Q3    1   0.2283  0.5030  0.6358  11.00000  0.05    0.69
Q4    1   0.2003  0.4906  0.5291  11.00000  0.05    0.68
Q5    1   0.2114  0.5634  0.5855  11.00000  0.05    0.39
;
_shelx_res_checksum               21606
_shelx_hkl_file
;
   0   0  -2 10310.1 343.089   3
   0   0   2 9959.32 435.789   4
   0   0  -3 231.204 65.1612   3
   0   0   3 71.2390 47.5180  36
   0   0   3 118.595 104.715   4
   0   0  -3 121.675 141.345  34
   0   0   4 100329. 2260.24  36
   0   0  -4 98590.4 2390.52   3
   0   0  -5 215.716 104.111   3
   0   0   5-18.8253 51.9441  36
   0   0   5 53.3183 168.032   4
   0   0  -5 135.676 175.226  34
   0   0  -6 345654. 8225.37  34
   0   0   6 323091. 6898.68  36
   0   0  -6 321879. 7175.97   3
   0   0   6 352442. 7770.11   4
   0   0  -7 19.0704 113.772   3
   0   0  -7-2.00042 180.295  34
   0   0   7 55.7065 189.595   4
   0   0   7 21.3840 40.0525  36
   0   0  -8 19149.0 899.450   3
   0   0   8 20583.4 1159.19   5
   0   0  -8 21293.6 919.198  37
   0   0   8 22330.8 1286.59   4
   0   0  -8 19007.6 1433.04  34
   0   0   9 90.7625 135.680  38
   0   0   9 303.429 225.442   5
   0   0  -9 79.0225 105.003  37
   0   0   9 49.3467 193.261   4
   0   0  -9 308.357 146.238   3
   0   0  -9 274.824 292.946  34
   0   0  10 99984.2 3513.68   4
   0   0 -10 94663.8 2723.83  37
   0   0  10 91250.9 3082.90  38
   0   0  10 91227.8 3214.84   5
   0   0 -10 98704.0 4081.11  34
   0   0 -10 92938.3 2758.91   3
   0   0  11 21.6346 184.087  38
   0   0  11 101.467 216.110   4
   0   0 -11-174.506 245.331  34
   0   0  11-127.757 160.423   5
   0   0 -12 43669.9 2896.73  34
   0   0  12 47100.3 2152.70  26
   0   0  12 47716.7 2215.74  47
   0   0  12 47443.9 2328.30  21
   0   0  12 45735.0 2254.37   5
   0   0  12 51036.3 2238.50  44
   0   0  12 46030.0 1990.31  29
   0   0  12 50466.7 2227.98  19
   0   0 -12 45439.1 2293.23  41
   0   0  12 49407.3 2229.42  38
   0   0  13-78.5602 188.936  19
   0   0  13 167.903 199.079   5
   0   0 -13-205.120 284.479  39
   0   0  13-116.111 176.840  21
   0   0  13 218.613 160.083  29
   0   0 -13 254.986 246.911  41
   0   0 -13-19.0573 195.699  34
   0   0  13-14.5997 147.973  47
   0   0  13-51.4639 178.602  46
   0   0  13-188.290 249.722  38
   0   0  13 117.621 179.807  44
   0   0  13-461.425 202.045  22
   0   0  14 644.025 337.506  44
   0   0 -14 828.283 249.886  41
   0   0 -14 1428.25 432.512  34
   0   0  14 633.934 187.936  47
   0   0  14 1021.77 325.886   5
   0   0 -14 1021.78 367.322  39
   0   0  14 658.767 247.245  46
   0   0  14 564.613 281.939  19
   0   0  14 54.5244 156.628  38
   0   0  14 420.213 256.339  21
   0   0  14 1084.18 328.757  29
   0   0  15 15.4180 179.228  19
   0   0  15-163.459 185.596  44
   0   0  15-276.743 297.065  47
   0   0 -15 236.114 306.393  34
   0   0 -15 125.716 252.999  41
   0   0 -16 7841.90 991.997  41
   0   0  16 6165.48 822.527  44
   0   0  16 6843.25 914.354  18
   0   0  16 7968.39 946.017  19
   0   0  16 8001.59 979.170  47
   0   0  17-146.564 203.769  44
   0   0  17 387.726 301.382  18
   0   0  17-66.3557 278.587  47
   0   0 -17-429.294 310.714  41
   0   0  17-128.160 242.548  19
   0   0  18 174230. 5387.72  18
   0   0  18 165814. 5200.65  44
   0   0 -18 174149. 5459.86  41
   0   0  18 170025. 5230.83  19
   0   0  18 172316. 5407.00  47
   0   0  19 440.884 297.980  18
   0   0  19-94.0218 204.213  47
   0   0  19 182.775 195.966  19
   0   0 -19 28.9152 188.622  41
   0   0  19-290.989 194.236  44
   0   0 -20 471.448 236.635  41
   0   0  20 481.963 202.627  47
   0   0  20 447.973 177.564  44
   0   0  20 558.138 219.116  18
   0   0 -21 17.1673 101.670  41
   0   0  21-156.806 105.850  18
   0   0  21 60.6429 102.952  47
   0  -2   0 466226. 9973.87   6
   0   2   0 451930. 10022.0  38
   0   2  -1 53398.8 1528.17  34
   0  -2   1 54116.4 1197.73  37
   0   2   1 53657.7 1347.11  38
   0   2   1 51888.3 1197.82  35
   0   2   1 55523.8 1218.54   3
   0  -2   1 54860.2 1264.42   6
   0  -2   1 53495.9 1445.31   4
   0   2  -2 86259.1 2021.37   8
   0   2  -2 86421.4 2403.34  34
   0  -2  -2 85287.8 2240.96  34
   0   2   2 87896.0 2100.89  38
   0  -2   2 80986.7 2292.17   4
   0  -2   3 19292.2 838.003   4
   0   2  -3 18883.8 972.371  34
   0   2  -3 20516.7 759.817   3
   0   2   3 18902.3 717.409  38
   0   2  -4 229568. 5155.29   3
   0  -2   4 214983. 5388.29   4
   0   2   4 229536. 5143.58  38
   0  -2  -4 245773. 5590.63  34
   0   2   4 214204. 5151.89   5
   0   2  -4 240295. 5799.32  34
   0   2  -5 38313.3 1319.73   3
   0   2  -5 39315.4 991.661  37
   0  -2  -5 42941.9 1718.07  34
   0   2   5 38687.9 1378.86   5
   0   2  -5 39294.2 1786.61  34
   0  -2   5 38740.5 1503.86   4
   0   2   5 42601.2 1367.33  38
   0   2   6 100325. 2827.75   5
   0   2  -6 98836.2 3454.31  34
   0  -2   6 100717. 3019.82   4
   0   2  -6 96634.1 2287.25  37
   0  -2  -6 103603. 3292.30  34
   0   2   6 106490. 2798.53  38
   0   2  -6 100360. 2728.71   3
   0  -2   7 7692.58 751.339   4
   0   2  -7 8463.12 611.347   3
   0   2  -7 8197.75 914.081  34
   0   2  -7 9249.39 420.271  37
   0   2   7 9160.56 687.951   5
   0  -2  -7 8481.28 849.211  34
   0   2   7 9786.30 660.325  38
   0   2  -8 94933.8 3736.79  34
   0   2  -8 95219.7 2829.46   3
   0  -2   8 93136.7 2518.92  36
   0   2   8 94265.2 2990.15   5
   0   2  -8 94650.9 2327.04  37
   0  -2   8 95364.6 3216.38   4
   0  -2  -8 98471.7 2831.72  37
   0   2   8 95334.6 2895.61  38
   0  -2  -8 98411.9 3606.06  34
   0  -2   9 75895.2 2923.89   4
   0  -2  -9 80837.2 3386.55  34
   0   2  -9 74980.0 2494.57   3
   0   2  -9 76093.5 3454.75  34
   0  -2  -9 75182.5 2481.68  37
   0   2   9 81874.6 2641.74  38
   0   2   9 76275.7 2699.38   5
   0   2  10 42456.5 1972.00   5
   0   2  10 42748.1 1856.45  38
   0  -2 -10 42456.6 1762.61  37
   0  -2 -10 42361.2 2484.94  34
   0   2 -10 38380.5 2496.86  34
   0   2 -10 42738.7 1785.50   3
   0  -2  10 45385.8 2228.96   4
   0   2  11 2216.93 436.622   5
   0  -2  11 2543.58 564.093   4
   0   2 -11 2393.85 637.175  34
   0  -2 -11 2501.48 621.738  34
   0  -2  11 1975.29 453.712   5
   0  -2 -11 2507.69 405.628  37
   0   2  11 2688.99 437.940  38
   0   2 -11 2204.68 379.109   3
   0   2 -12 21215.2 1405.69  39
   0  -2  12 20231.0 1238.21  15
   0  -2  12 18936.4 1219.50  32
   0   2  12 20531.0 1443.12  21
   0  -2  12 20850.9 1301.45  44
   0  -2  12 19422.6 1279.26  22
   0   2 -12 21559.8 1500.01  41
   0   2  12 20315.7 1329.61  38
   0   2 -12 17718.8 1164.76   3
   0  -2  12 19550.7 1277.80  29
   0  -2 -12 19711.9 1843.43  34
   0   2  12 20059.8 1355.14  46
   0  -2  12 21219.4 1412.39  47
   0   2 -12 19212.6 1907.34  34
   0  -2  12 19322.4 1544.39   4
   0  -2  12 18552.5 1418.48   5
   0  -2  12 18135.6 1196.64  11
   0   2  12 19831.9 1367.94  44
   0   2  12 20466.9 1358.92  47
   0   2  12 19351.0 1303.53  19
   0  -2  12 20306.4 1344.07  19
   0  -2  12 19351.6 1332.55  26
   0  -2 -12 20948.3 1227.50  37
   0  -2  13 713.346 381.144   4
   0  -2  13-378.839 201.716  11
   0  -2  13 234.706 136.644  22
   0   2  13 792.590 324.447  46
   0   2 -13 860.876 293.533  41
   0  -2  13 1134.98 286.083  15
   0   2  13 452.057 271.522  18
   0   2 -13 259.149 352.841  34
   0   2  13 763.075 312.706  19
   0  -2  13 472.494 247.411  19
   0  -2  13 660.734 271.749  47
   0  -2  13 457.684 263.409  26
   0  -2 -13-87.8420 198.316  34
   0  -2  13-4.47655 141.810  44
   0  -2  13 341.529 165.369  32
   0  -2  13 472.801 274.269   5
   0   2  13 363.842 247.810  47
   0  -2  13 312.268 262.476  38
   0   2 -13-281.286 326.824  39
   0   2  13 327.296 194.332  38
   0  -2  13 374.336 159.644  29
   0   2  13 304.338 228.392  21
   0   2  13 618.274 320.599  44
   0  -2 -14 9756.73 1376.35  34
   0  -2  14 6163.29 781.603  38
   0  -2  14 8247.74 842.875  11
   0   2 -14 8177.55 1013.08  41
   0   2  14 7176.41 902.275  44
   0  -2  14 6572.56 788.132  32
   0   2  14 7508.03 927.920  18
   0   2  14 6815.36 776.324  38
   0   2  14 6786.79 886.347  21
   0  -2  14 7445.44 867.540  29
   0   2  14 7623.55 920.077  47
   0   2 -14 6194.19 884.208  39
   0   2  14 7379.61 881.517  19
   0   2 -14 8133.08 1336.12  34
   0  -2  14 7171.79 908.126  47
   0  -2  14 7587.16 817.757  15
   0  -2  14 8257.67 953.515   5
   0   2  14 7771.92 949.095  46
   0  -2  14 6513.82 807.550  44
   0  -2  14 7864.54 919.809  19
   0  -2  14 7256.06 835.917  22
   0  -2 -14 6390.46 932.759  41
   0  -2  14 7077.30 860.871  26
   0  -2  14 7396.82 1023.87   4
   0  -2  15 10857.4 949.320  15
   0  -2  15 10900.9 969.680  11
   0  -2  15 11251.8 1070.47  29
   0   2 -15 11267.0 1184.93  41
   0  -2  15 11264.3 1126.87  19
   0  -2  15 11075.7 1152.13  47
   0  -2  15 10689.5 1098.70   5
   0  -2  15 10288.9 1017.24  22
   0   2  15 9256.71 1072.45  44
   0   2 -15 12040.0 1181.68  39
   0  -2  15 11643.5 1015.77  32
   0   2  15 11869.0 1153.33  18
   0   2  15 10016.3 1053.30  19
   0   2  15 9903.53 1067.21  47
   0  -2 -15 11836.9 1256.33  41
   0   2  15 10406.9 1161.58  21
   0   2  15 9527.18 1032.02  46
   0  -2  15 11101.7 1062.59  44
   0   2 -16 1741.88 497.282  39
   0   2  16 2699.36 589.541  47
   0   2  16 1490.23 427.912  44
   0  -2  16 1122.20 404.501  44
   0  -2  16 1631.57 479.294  47
   0   2  16 1308.67 386.039  18
   0  -2  16 1598.98 442.176  19
   0   2  16 1494.36 426.512  19
   0  -2 -16 1178.36 474.554  41
   0   2 -16 1551.36 404.349  41
   0   2  16 2203.42 550.170  21
   0   2 -17 31862.7 2017.65  41
   0   2  17 28487.1 1832.29  47
   0  -2  17 30487.8 1768.96  44
   0   2  17 30523.9 1838.21  19
   0   2  17 30534.0 1867.78  18
   0  -2 -17 31645.4 2052.64  41
   0  -2  17 31732.0 1974.95  18
   0   2  17 30788.3 1933.41  44
   0  -2  17 31374.5 1881.19  19
   0  -2  17 31649.3 1967.65  47
   0   2  18 64150.9 2806.47  47
   0  -2 -18 67965.6 2952.52  41
   0   2  18 68273.4 2897.80  44
   0   2  18 67015.9 2804.18  18
   0  -2  18 66658.5 2784.42  19
   0   2  18 67789.7 2788.44  19
   0  -2  18 65752.3 2880.86  47
   0  -2  18 65404.6 2604.74  44
   0   2 -18 67216.6 2932.80  41
   0  -2  18 67612.9 2915.12  18
   0   2  19 411.851 258.560  18
   0   2 -19 367.612 228.713  41
   0  -2  19 652.618 302.466  18
   0  -2  19 736.194 241.685  44
   0   2  19 583.792 265.697  44
   0  -2  19 485.948 239.400  47
   0   2  19 306.921 207.075  47
   0  -2 -19 453.283 270.132  41
   0   2  19 806.336 244.531  19
   0   2  20 12475.9 893.563  44
   0  -2  20 13665.7 968.849  47
   0   2  20 11844.3 853.478  47
   0  -2 -20 11959.1 907.919  41
   0   2 -20 12384.5 909.876  41
   0   2  20 12816.4 849.645  18
   0   2  20 10294.3 706.107  28
   0  -2  20 13501.4 956.082  18
   0  -2 -21 414.124 177.547  41
   0  -2  21 318.699 150.465  47
   0   2 -21 399.945 153.320  41
   0  -2  21 474.634 150.824  18
   0  -4   0 458665. 9656.46   6
   0   4   0 458566. 9639.08   3
   0   4   0 455271. 9780.03  38
   0  -4   0 453135. 9631.34  37
   0  -4   1 122608. 2765.55  37
   0   4  -1 126035. 3042.20  38
   0  -4   1 120416. 2830.36   6
   0   4   1 127112. 2719.83  35
   0   4   1 125245. 3005.20  38
   0   4  -1 127628. 2971.13   3
   0   4  -2 23117.2 884.774   3
   0   4   2 20770.7 591.650  35
   0  -4   2 21846.9 710.208   6
   0  -4   2 21476.5 594.225  37
   0   4   2 21151.9 842.069  38
   0  -4   2 22219.0 1000.27   4
   0   4   2 20737.8 609.566   3
   0   4  -3 7420.78 645.566  34
   0   4  -3 7119.30 478.418   3
   0   4   3 7696.10 473.047  38
   0  -4   3 6042.78 545.824   4
   0  -4  -3 6964.30 506.952  34
   0  -4  -4 11828.0 770.291  34
   0   4  -4 12695.5 712.286   3
   0   4   4 11877.4 656.485  38
   0  -4   4 12002.9 855.129   4
   0   4  -4 13057.3 592.340   8
   0   4  -4 11960.3 928.248  34
   0   4  -5 9473.11 910.913  34
   0  -4   5 10027.6 777.457   4
   0  -4  -5 9306.00 747.663  34
   0   4  -5 9663.16 547.432   8
   0   4   5 9902.90 625.944  38
   0   4  -5 9061.83 643.269   3
   0  -4  -6 212867. 5699.97  34
   0   4  -6 218154. 6187.59  34
   0   4  -6 206686. 5239.35   3
   0  -4   6 205255. 5532.26   4
   0   4   6 215017. 5178.84  38
   0   4  -6 208456. 4974.16   8
   0   4   7 866.467 269.555  38
   0   4  -7 1202.37 419.037  34
   0  -4  -7 926.371 313.364  34
   0  -4   7 1248.65 355.856   4
   0   4  -7 1088.15 251.783   3
   0  -4  -7 822.059 210.532  37
   0   4  -8 7868.17 1017.64  34
   0   4  -8 7551.52 685.961   3
   0   4   8 9284.87 717.729  38
   0  -4  -8 7589.02 878.564  34
   0  -4  -8 7908.02 683.996  37
   0  -4   8 8449.66 855.036   4
   0   4  -9 167432. 4705.41   3
   0  -4  -9 163698. 4613.10  37
   0  -4  -9 162214. 5372.54  34
   0   4   9 166747. 4567.93  38
   0   4  -9 163619. 5825.10  34
   0  -4   9 161646. 5098.30   4
   0   4  10 30405.5 1557.27  38
   0  -4  10 34329.9 1983.36   4
   0   4 -10 35399.9 2490.43  34
   0  -4 -10 33805.6 2156.71  34
   0  -4 -10 34662.0 1696.30  37
   0   4 -10 32343.6 1675.78   3
   0  -4  11 5069.75 648.872  26
   0   4  11 5729.38 695.875  44
   0  -4 -11 4132.64 801.673  34
   0  -4  11 6118.56 691.953  29
   0   4 -11 5201.96 659.501   3
   0  -4 -11 4917.65 638.073  37
   0   4 -11 4974.36 676.420  41
   0   4 -11 4821.49 958.485  34
   0   4 -11 5425.73 600.379   8
   0  -4  11 5924.29 699.821  47
   0   4  11 4985.62 614.912  38
   0  -4  11 5137.75 668.603  22
   0  -4  11 5131.12 792.678   4
   0   4  11 5747.84 705.688  46
   0  -4 -12 82456.4 3931.83  34
   0   4  12 81180.0 3080.53  40
   0   4 -12 81049.5 4299.92  34
   0  -4  12 81596.5 3144.43  22
   0  -4  12 85923.3 3118.05  19
   0  -4  12 81041.8 3544.01   4
   0  -4  12 85946.7 3227.86  26
   0  -4  12 81995.0 3120.61  11
   0   4 -12 85270.1 3324.47  41
   0  -4  12 79966.7 3161.00  47
   0  -4 -12 82133.5 3062.52  37
   0   4 -12 79280.9 3087.45   3
   0   4  12 79559.5 3009.51  47
   0   4  12 79181.8 3170.46  44
   0  -4  12 81785.4 3094.16  32
   0   4  12 79538.0 2988.30  38
   0   4  12 82689.6 3283.04  46
   0   4  12 85836.4 3087.36  18
   0   4 -12 69903.7 2936.36   9
   0   4  12 81458.0 3007.09  19
   0  -4  12 79514.3 3074.21  29
   0   4 -12 81078.5 3327.99  39
   0  -4  13 5258.38 740.537  22
   0   4  13 4541.93 625.310  18
   0  -4  13 5084.96 697.184  19
   0  -4  13 4507.39 648.341  15
   0   4  13 4272.50 705.832  46
   0   4  13 4184.51 633.481  40
   0   4 -13 5571.47 706.208   3
   0  -4  13 4982.79 714.585  29
   0  -4  13 4612.08 673.163  11
   0   4 -13 4782.96 755.550  39
   0  -4  13 5345.73 760.130  47
   0  -4  13 5186.31 740.731  26
   0  -4 -13 4690.13 856.481  34
   0  -4  13 4399.15 673.193  32
   0  -4  13 4849.66 796.042   4
   0   4 -13 4260.67 983.192  34
   0   4  13 5425.19 701.564  19
   0   4  13 4733.64 714.740  44
   0   4  13 4778.65 633.218  38
   0   4 -13 5627.42 788.669  41
   0  -4 -13 4965.56 657.722  37
   0   4  13 4010.13 668.105  21
   0   4  13 4351.02 663.120  47
   0  -4  13 4730.47 777.903   5
   0  -4  14 2729.71 557.900  22
   0   4 -14 2534.79 617.060  39
   0  -4  14 1749.29 454.277  38
   0  -4  14 3032.67 648.337   4
   0  -4  14 3074.01 564.106  29
   0   4  14 2566.48 496.107  40
   0  -4  14 2484.99 560.121   5
   0   4  14 2437.13 535.958  47
   0  -4  14 2684.77 573.331  47
   0  -4  14 3113.14 608.099  26
   0   4  14 1957.47 470.779  19
   0  -4  14 3142.29 599.530  19
   0   4  14 3135.18 634.219  44
   0  -4  14 3046.49 575.115  11
   0   4  14 2743.18 518.080  18
   0   4 -14 3161.10 856.412  34
   0  -4  14 3066.73 578.517  15
   0   4  14 2588.20 573.360  46
   0   4 -14 3885.63 672.111  41
   0  -4  14 3045.92 568.193  32
   0   4  14 2498.30 558.555  21
   0  -4  15 63832.3 2751.30  15
   0  -4  15 64846.5 2889.40  19
   0   4  15 64283.8 3008.88  46
   0  -4  15 63750.3 2867.59  29
   0  -4  15 65952.4 2829.16  11
   0   4  15 62267.6 3014.33  21
   0  -4  15 63928.8 2800.58  32
   0   4 -15 65805.5 3098.51  41
   0   4 -15 61674.4 3083.54  39
   0   4  15 61605.4 2813.12  47
   0   4  15 63897.7 3007.52  44
   0   4  15 63861.4 2816.81  18
   0  -4  15 65765.6 3005.72  47
   0  -4  15 63919.4 2883.07  22
   0  -4 -15 62589.0 3032.95  41
   0   4  15 66721.2 2855.39  19
   0  -4  16 21746.0 1451.23  15
   0   4  16 20422.5 1491.89  47
   0  -4  16 23002.7 1653.94  47
   0   4  16 22182.1 1520.67  19
   0   4 -16 22195.6 1674.99  41
   0   4  16 22875.5 1680.78  44
   0  -4  16 21782.5 1477.57  11
   0  -4  16 21751.2 1542.36  22
   0  -4 -16 22996.6 1765.37  41
   0  -4  16 23851.4 1595.70  19
   0   4  16 21905.3 1514.04  18
   0   4  16 22843.0 1710.19  21
   0  -4  16 22681.6 1506.32  32
   0   4 -16 21159.7 1593.41  39
   0   4 -17 32319.4 1936.39  41
   0  -4  17 29698.0 1746.01  19
   0   4  17 27563.8 1670.06  18
   0   4  17 29093.8 1868.51  44
   0  -4  17 31210.6 1898.73  47
   0  -4  17 32554.1 1952.67  18
   0   4  17 31263.2 1958.20  21
   0  -4 -17 28771.8 1878.88  41
   0  -4  17 28262.2 1584.31  15
   0   4 -17 29443.0 1770.27  39
   0   4  17 26796.6 1679.37  47
   0   4  17 28680.7 1689.75  19
   0   4  18 33071.2 1726.50  19
   0  -4  18 35889.7 1928.36  47
   0   4  18 32705.7 1686.49  18
   0   4 -18 34646.9 1902.71  41
   0   4  18 35028.1 1946.42  44
   0  -4 -18 36339.0 1972.49  41
   0  -4  18 33875.9 1906.92  18
   0   4  18 31088.9 1702.80  47
   0   4  19 10541.3 923.720  44
   0   4  19 9175.92 803.684  28
   0   4  19 9866.11 796.727  19
   0  -4  19 11356.1 949.760  18
   0  -4  19 9973.29 880.296  47
   0   4  19 10283.7 765.212  18
   0  -4 -19 9538.18 903.540  41
   0   4  19 10117.1 802.564  47
   0   4 -19 9255.54 835.741  41
   0  -4 -20 186.037 196.339  41
   0   4  20 461.646 173.460  28
   0  -4  20 279.710 159.428  18
   0   4 -20 275.742 172.312  41
   0   4  20 479.053 223.899  44
   0  -4  20 401.493 163.923  47
   0   6   0 149872. 3820.84  38
   0  -6   0 146849. 3607.16   6
   0   6   0 148461. 3573.79   3
   0  -6   0 143054. 3547.48  37
   0   6   0 146831. 4852.23   1
   0  -6   1 69047.2 1978.03   6
   0   6  -1 70444.7 3036.94   1
   0  -6   1 72790.7 1929.25  37
   0   6   1 76530.4 1824.76  35
   0   6   1 67524.9 1914.02   3
   0   6  -1 70401.0 2086.05   3
   0   6   1 75403.7 2241.31  38
   0  -6  -1 74140.3 2097.88  37
   0   6   1 73850.3 3081.02   1
   0  -6  -1 74130.8 2139.73   6
   0   6  -2 777.831 378.496   1
   0   6   2 605.723 115.633   3
   0  -6   2 514.098 81.0534  37
   0  -6   2 594.965 137.338   6
   0   6   2 509.238 84.7119  35
   0  -6   2 881.416 286.197   4
   0   6   2 624.122 194.803  38
   0   6  -2 593.004 177.772   3
   0  -6  -2 628.491 192.835   6
   0  -6  -2 744.484 198.243  37
   0   6  -3 82523.0 2450.38   3
   0   6   3 77455.7 1862.22   3
   0   6   3 84873.0 2447.39  38
   0  -6  -3 81819.3 2498.68  34
   0  -6  -3 80533.5 2398.51  37
   0  -6   3 80088.1 2672.71   4
   0  -6  -4 16663.3 919.548  37
   0  -6   4 15340.8 1073.67   4
   0   6   4 16543.2 906.417  38
   0  -6  -4 16978.0 991.764  34
   0   6  -4 15164.5 908.951   3
   0   6  -5 570.726 210.277   3
   0  -6  -5 336.996 189.090  37
   0  -6  -5 513.760 190.987  34
   0  -6   5 86.8841 216.946   4
   0   6   5 457.549 201.678  38
   0  -6  -6 5694.99 582.197  37
   0  -6   6 4464.27 632.950   4
   0   6   6 4732.19 498.748  38
   0  -6  -6 3931.13 552.220  34
   0   6  -6 4604.44 551.065   3
   0   6  -6 6382.48 855.705  34
   0  -6  -7 40905.0 1805.10  37
   0   6  -7 41212.3 1851.59   3
   0   6   7 42841.6 1762.03  38
   0  -6   7 41139.0 2081.90   4
   0   6  -7 44032.4 2506.69  34
   0  -6  -7 39735.0 2003.59  34
   0  -6   8 17435.0 1360.72   4
   0  -6  -8 15396.3 1255.31  34
   0  -6  -8 18410.4 1183.09  37
   0   6  -8 18473.2 1231.27   3
   0   6  -8 15863.9 1547.33  34
   0   6   8 19142.9 1137.06  38
   0   6  -9 213332. 5947.18   3
   0   6  -9 215449. 7254.50  34
   0  -6  -9 208586. 5813.89  37
   0  -6  -9 209311. 6318.37  34
   0  -6   9 199520. 6240.28   4
   0   6   9 211387. 5674.32  38
   0   6 -10 11530.5 1026.41   9
   0   6  10 11917.4 989.855  44
   0  -6  10 12905.5 1027.10  26
   0   6  10 13854.4 1140.73  40
   0   6 -10 12867.0 1550.70  34
   0   6  10 12414.8 1088.19  46
   0  -6  10 12398.5 1237.22   4
   0   6  10 12333.0 985.936  38
   0   6 -10 12565.2 1147.61  39
   0  -6  10 13642.4 1047.59  29
   0  -6 -10 11296.5 1025.84  37
   0   6 -10 13458.4 1132.38   3
   0   6  11 5800.93 781.070  46
   0   6 -11 6015.48 775.145   9
   0   6  11 4993.85 683.166  44
   0   6 -11 6229.31 780.478   3
   0   6 -11 4081.15 696.725  39
   0  -6  11 6403.01 799.045  22
   0   6  11 6362.47 678.150  19
   0   6 -11 6894.18 1169.00  34
   0  -6  11 6496.51 768.529  29
   0  -6 -11 5779.18 751.549  37
   0  -6  11 6293.92 751.309  26
   0   6  11 6620.38 702.807  48
   0  -6  11 5892.72 676.938  19
   0   6  11 5844.69 765.897  40
   0   6 -11 5539.35 753.072  41
   0  -6  11 5870.20 712.494  47
   0  -6  11 6028.62 903.192   4
   0   6  11 5686.77 688.612  38
   0  -6  12 21278.0 1530.84  22
   0  -6  12 18853.8 1422.04  32
   0   6  12 18140.9 1404.44  40
   0   6  12 19920.3 1278.39  19
   0   6 -12 20746.2 2118.93  34
   0  -6  12 20852.4 1477.86  26
   0   6 -12 20697.6 1502.48   3
   0  -6 -12 19858.6 1453.93  37
   0   6 -12 17572.6 1534.93  39
   0   6  12 21091.4 1571.05  46
   0  -6  12 19567.5 1408.44  47
   0   6  12 19546.7 1445.94  44
   0   6 -12 21147.1 1553.60  41
   0   6  12 19709.9 1292.43  48
   0  -6  12 20707.3 1460.48  29
   0   6 -12 18875.5 1456.72   9
   0   6  12 19408.4 1306.93  38
   0  -6  12 20097.5 1485.76  11
   0  -6  12 22749.0 1790.87   4
   0  -6  12 20248.4 1333.08  19
   0   6  13 8323.15 1009.03  46
   0   6  13 9714.75 1039.67  44
   0  -6  13 10038.4 1056.11  32
   0   6  13 10112.9 940.418  19
   0  -6  13 8987.51 1008.58  11
   0   6 -13 8261.55 1319.15  34
   0   6 -13 10173.8 1046.63   3
   0  -6  13 10191.2 1045.48  29
   0  -6  13 9261.36 934.441  19
   0   6 -13 9551.30 1045.89   9
   0   6  13 9691.64 1051.86  40
   0  -6  13 10555.5 1053.02  47
   0   6 -13 10629.9 1123.67  41
   0   6 -13 9128.42 1093.77  39
   0  -6 -13 10905.7 1043.81  37
   0  -6  13 9360.90 1006.18  26
   0  -6  13 11116.6 1247.05   4
   0  -6  13 10957.6 1095.05  22
   0  -6  14 3914.20 678.555  26
   0   6 -14 4373.45 728.213  41
   0  -6  14 4037.74 693.899  22
   0   6  14 4938.43 653.048  19
   0   6  14 4670.30 758.208  21
   0  -6  14 4271.70 691.527  29
   0   6  14 4857.51 776.881  44
   0  -6  14 5035.03 742.330  15
   0  -6  14 4818.32 726.991  32
   0  -6  14 3842.60 641.810  11
   0   6 -14 4541.57 792.109  39
   0  -6  14 3912.79 660.323  47
   0   6  14 4107.48 772.244  46
   0   6  14 5392.09 755.080  40
   0  -6  14 4589.23 685.099  19
   0  -6  15 49992.4 2514.51  22
   0   6  15 48722.7 2542.55  44
   0  -6  15 49976.1 2487.89  11
   0  -6  15 52035.6 2525.52  26
   0  -6  15 48512.6 2423.60  15
   0   6  15 47794.7 2241.62  19
   0   6 -15 54989.4 2678.66  41
   0   6  15 50982.8 2626.46  21
   0  -6  15 51824.4 2515.01  32
   0  -6  15 47937.1 2321.00  19
   0   6  15 49866.0 2426.64  40
   0  -6  15 48371.4 2448.18  29
   0  -6  15 50412.1 2508.19  47
   0   6 -15 51392.8 2711.64  39
   0  -6  16 1463.31 423.681  32
   0  -6  16 1006.34 356.531  47
   0  -6  16 1501.65 412.365  11
   0  -6  16 1159.98 311.015  30
   0   6 -16 860.956 323.066  41
   0  -6  16 1098.56 348.683  22
   0   6  16 1059.63 321.358  19
   0   6  16 458.159 236.003  21
   0   6  16 353.881 216.218  40
   0   6  16 1393.66 451.666  44
   0  -6 -16 531.983 330.736  41
   0   6 -16 1390.26 464.582  39
   0  -6  16 892.221 352.556  15
   0   6  17 39184.4 2107.42  44
   0  -6  17 40157.7 2037.54  47
   0   6  17 38670.3 1803.68  19
   0  -6  17 40004.3 2091.82  18
   0  -6  17 37663.9 1916.85  32
   0   6  17 36868.3 2056.40  21
   0   6 -17 39456.8 2063.55  39
   0   6 -17 39110.6 2044.20  41
   0  -6 -17 38813.9 2114.92  41
   0  -6  17 38013.9 1895.48  15
   0  -6 -18 15533.8 1164.34  41
   0  -6  18 16504.3 1055.45  15
   0  -6  18 16600.3 1155.10  47
   0   6  18 16945.2 1232.43  44
   0   6  18 16618.5 1172.27  28
   0  -6  18 16129.6 1172.15  18
   0   6 -18 15836.8 1131.43  41
   0   6  18 15070.9 968.344  19
   0   6 -18 17473.3 1124.34  39
   0  -6 -19 18749.8 1129.30  41
   0  -6  19 18693.7 1082.56  47
   0   6  19 19436.5 1182.79  44
   0  -6  19 20930.7 1184.94  18
   0   6  19 19544.4 1131.74  28
   0   6 -19 18269.0 1053.29  41
   0   6  20 2793.37 331.199  28
   0  -6  20 2525.08 319.234  18
   0  -6 -20 1771.27 271.781  41
   0  -8   0 665.310 175.889  37
   0   8   0 550.592 171.448   3
   0   8   0 599.350 141.969  35
   0   8   0 87.0380 280.638   1
   0   8   0 548.562 226.616  38
   0  -8   0 837.739 212.499   6
   0  -8  -1 15368.4 870.795  37
   0  -8   1 15708.0 749.168  37
   0   8   1 14478.1 748.209   3
   0   8  -1 14931.3 867.027   3
   0   8   1 12731.2 1428.67   1
   0  -8   1 16220.1 818.518   6
   0  -8  -1 14429.8 875.709   6
   0   8  -1 13742.8 1519.50   1
   0   8   1 15908.2 1002.72  38
   0  -8   1 15373.9 1099.04   4
   0  -8   2 26970.7 1048.53   6
   0  -8  -2 24371.3 1241.76  34
   0   8  -2 25167.6 2084.41   1
   0   8  -2 24184.0 1196.35   3
   0  -8   2 25290.1 1462.40   4
   0  -8  -2 24082.2 1187.73  37
   0   8   2 25451.1 1302.18  38
   0  -8  -2 24790.1 1239.18   6
   0  -8   3 12646.5 1027.89   4
   0  -8  -3 10140.5 773.845  37
   0   8  -3 11022.8 1332.91   1
   0  -8  -3 10789.7 836.531   6
   0   8  -3 10986.2 811.533   3
   0   8   3 11949.5 865.271  38
   0  -8   4 17850.0 1294.19   4
   0   8  -4 15778.9 1632.55   1
   0  -8  -4 18175.4 1149.74   6
   0   8   4 19383.9 1142.58  38
   0   8  -4 18760.7 1138.77   3
   0  -8  -4 17286.1 1067.52  37
   0   8   5 29750.9 1517.78  38
   0  -8  -5 32114.7 1649.24   6
   0  -8   5 33522.4 1932.54   4
   0   8  -5 26772.9 2197.42   1
   0   8  -5 31105.2 1574.86   3
   0  -8  -5 30439.0 1529.01  37
   0   8  -6 333.333 307.085   1
   0   8   6-76.5509 199.797  38
   0   8  -6 32.4285 166.332   3
   0  -8   6 785.947 380.436   4
   0  -8  -6 160.019 149.855  37
   0  -8  -6 265.863 206.452   6
   0  -8  -7 880.136 315.080   6
   0  -8   7 687.139 364.628   4
   0   8   7 720.941 287.396  38
   0  -8  -7 424.577 237.757  37
   0   8  -7 1232.40 318.280   3
   0   8  -8 415.949 161.784   9
   0  -8   8 234.183 268.474   4
   0  -8  -8 278.532 247.482  37
   0   8   8 554.894 182.072  40
   0   8  -8-135.611 344.871  39
   0   8   8 272.331 218.520  38
   0   8   8 254.929 167.176  48
   0   8  -8 341.225 229.900   3
   0  -8  -8 485.702 290.692   6
   0   8   9 266972. 6954.97  38
   0   8  -9 246588. 7386.24  39
   0  -8   9 270381. 6931.53  26
   0   8   9 260367. 6812.87  44
   0  -8   9 265619. 6852.74  29
   0   8  -9 282347. 7420.69   3
   0   8  -9 267241. 7132.96  41
   0   8   9 258489. 7015.54  48
   0   8  -9 250699. 7256.71   9
   0  -8   9 265122. 7765.54   4
   0  -8  -9 271831. 7396.20   6
   0   8   9 249266. 7229.87  40
   0   8   9 246376. 6695.74  45
   0  -8  -9 257337. 7156.72  37
   0   8   9 255783. 7127.76  46
   0   8  10 13712.5 1089.47  38
   0   8 -10 13938.0 1240.45   9
   0  -8  10 13559.7 1108.85  26
   0  -8 -10 14466.0 1283.22   6
   0   8  10 11536.6 1154.98  40
   0   8  10 13574.7 1099.41  44
   0  -8  10 14746.3 1440.44   4
   0   8  10 14391.0 1155.93  48
   0  -8  10 13083.5 1082.54  29
   0   8 -10 14637.7 1216.26  41
   0   8 -10 13620.9 1631.59   1
   0   8 -10 14097.1 1245.88   3
   0   8  10 11883.9 1145.72  46
   0   8 -10 13041.8 1268.04  39
   0  -8 -10 12056.1 1123.01  37
   0  -8  11 3683.02 610.556  29
   0   8  11 4438.35 769.979  46
   0   8  11 3699.34 600.878  48
   0   8 -11 3458.70 610.633  41
   0   8 -11 3633.22 645.841   3
   0   8 -11 3865.09 758.260  39
   0   8  11 3985.66 581.768  38
   0  -8 -11 4118.42 664.615  37
   0  -8 -11 3879.86 696.418   6
   0  -8  11 4921.50 657.132  47
   0  -8  11 4656.82 758.217  22
   0   8  11 3274.51 680.920  40
   0   8  11 3821.13 611.504  44
   0   8 -11 3095.65 667.524   9
   0  -8  11 4274.83 655.043  26
   0  -8  11 3697.68 722.082   4
   0   8 -12 1088.07 378.327  41
   0  -8 -12 1074.02 363.024   6
   0  -8  12 1210.06 411.579  29
   0   8  12 700.677 284.435  44
   0  -8 -12 1504.25 434.812  37
   0   8 -12 1466.03 420.379   3
   0  -8  12 1688.93 455.250  26
   0  -8  12 865.915 325.988  47
   0  -8  12 1347.70 435.472  32
   0  -8  12 1475.17 465.799   4
   0   8  12 482.030 230.637  48
   0   8 -12 1524.98 518.427  39
   0   8  12 522.648 311.282  40
   0  -8  12 1131.84 451.784  22
   0   8 -12 1085.67 436.095   9
   0   8  12 523.569 364.193  46
   0   8  13 9948.72 1099.70  40
   0   8  13 10080.3 1152.96  46
   0   8 -13 11650.1 1279.89  39
   0  -8  13 10566.5 1119.17  22
   0  -8  13 9794.15 977.001  47
   0   8 -13 10662.9 1107.50  41
   0  -8  13 10358.6 1033.63  26
   0   8 -13 10241.8 1126.81   9
   0  -8  13 11420.1 1085.38  29
   0   8  13 9553.66 1027.59  44
   0  -8  13 10753.9 1128.50  32
   0  -8  13 11342.4 1135.60  15
   0   8  13 10707.5 990.491  48
   0  -8  13 9833.84 1094.38  11
   0  -8  14 434.439 325.528  11
   0   8  14 446.074 249.290  44
   0   8  14 126.599 298.149  48
   0  -8  14-111.834 196.627  47
   0   8  14 238.528 218.291  21
   0  -8  14 153.165 225.471  22
   0   8 -14 147.789 377.873  39
   0   8 -14 371.043 340.785  41
   0  -8  14 386.629 302.869  32
   0   8  14 770.567 403.313  40
   0  -8  14 290.392 186.807  29
   0  -8  14-163.827 344.075  15
   0  -8  14-118.610 229.208  26
   0  -8  15 56796.7 2508.35  47
   0   8  15 57451.3 2685.18  40
   0   8 -15 59446.4 2661.31  41
   0   8  15 63567.6 2843.57  21
   0   8  15 55310.5 2652.96  28
   0  -8  15 57341.7 2659.76  15
   0   8  15 54989.0 2628.87  44
   0  -8  15 59917.5 2744.80  11
   0   8 -15 60292.2 2960.41  39
   0  -8  15 58727.9 2731.45  22
   0  -8  15 62602.6 2755.45  32
   0   8 -16 4759.97 765.686  39
   0  -8  16 5296.45 714.454  32
   0   8  16 4766.52 693.322  28
   0  -8  16 5943.78 752.701  11
   0  -8  16 4694.64 620.496  47
   0  -8  16 4952.45 701.829  22
   0  -8 -16 5549.33 750.042  41
   0   8  16 4786.04 660.139  40
   0   8  16 5020.75 733.684  21
   0   8 -16 5483.24 723.242  41
   0   8  16 4997.91 686.537  44
   0  -8  16 5042.14 625.007  30
   0  -8  16 5753.56 741.375  15
   0  -8  17 15594.2 1110.57  32
   0  -8  17 16410.8 1135.58  15
   0   8  17 15892.4 1175.03  21
   0   8  17 16570.5 1184.31  44
   0  -8  17 16520.1 1072.26  47
   0  -8  17 16222.8 1137.83  18
   0   8 -17 16736.8 1198.42  39
   0   8 -17 15206.1 1062.01  41
   0   8  17 16350.0 1187.67  28
   0   8  17 17639.0 1110.78  40
   0  -8 -17 16612.9 1172.39  41
   0  -8  17 15582.8 971.361  30
   0   8 -18 329.948 162.625  41
   0  -8  18 397.401 173.878  47
   0  -8  18 450.712 200.510  18
   0   8 -18 59.2898 155.719  45
   0   8 -18 405.890 157.445  39
   0   8  18 242.509 167.688  28
   0  -8 -18 418.153 165.077  41
   0  -8  18 538.285 183.652  15
   0   8 -19 8022.89 611.226  45
   0  -8  19 9055.53 591.133  18
   0 -10   0 49890.6 2409.32   4
   0  10   0 42805.2 1719.64   3
   0  10  -1 43946.9 1832.42   3
   0 -10  -1 45327.7 1860.97   6
   0 -10   1 46809.6 2311.50   4
   0 -10  -1 46071.9 1832.10  37
   0  10  -1 46914.8 3185.56   1
   0  10  -2 3739.61 950.506   1
   0 -10   2 3750.10 649.357   4
   0  10   2 3269.16 547.234  38
   0 -10  -2 3726.73 510.121   6
   0  10  -2 3664.17 489.846   3
   0 -10  -2 3672.83 501.078  37
   0 -10  -3 61999.2 2479.60   6
   0 -10  -3 61708.6 2396.33  37
   0  10   3 62000.6 2522.10  38
   0  10  -3 59761.8 2389.82   3
   0 -10   3 59799.9 2816.77   4
   0  10  -3 59002.7 3725.04   1
   0  10   4-278.289 191.472  38
   0 -10  -4 183.318 200.052   6
   0  10  -4 141.146 308.066   1
   0 -10   4-150.401 254.399   4
   0 -10  -4-99.8378 189.113  37
   0  10  -4-24.8589 130.140   3
   0  10  -5 741.794 241.052  45
   0  10   5 458.420 155.163  45
   0  10   5 1029.24 335.344  40
   0  10  -5 205.848 184.970   3
   0  10   5 202.618 140.905  20
   0  10  -5 887.759 579.800   1
   0  10  -5 759.625 268.801   9
   0 -10  -5 119.862 148.324  37
   0 -10  -5 261.999 201.366   6
   0  10   5 223.119 192.142  38
   0  10   5 319.319 309.163  12
   0  10  -5 276.364 277.640  39
   0  10   5 369.773 190.937  48
   0 -10   5 667.335 318.666   4
   0  10   6 352.068 217.162  20
   0  10  -6 150.488 178.206   9
   0  10   6-191.631 177.856  40
   0  10   6 233.872 155.311  48
   0  10  -6 1062.73 570.386   1
   0 -10  -6-21.6581 206.823   6
   0  10   6-1011.55 274.116  28
   0 -10  -6 109.418 212.956  37
   0 -10   6 36.1664 212.473   4
   0  10   6-128.960 241.373  38
   0  10  -6 189.659 178.668  45
   0  10   6 78.0855 149.935  45
   0  10  -6 44.4693 185.467  39
   0  10  -6-24.7244 209.090   3
   0  10   7 1706.03 405.437  38
   0 -10  -7 2773.36 557.493   6
   0  10   7 2294.43 441.144  48
   0  10  -7 2157.12 501.563  45
   0  10   7 2184.88 412.003  28
   0  10   7 2518.36 476.667  20
   0  10  -7 1521.35 625.270   1
   0  10   7 2053.72 456.020  45
   0  10   7 2077.32 444.157  46
   0  10  -7 1648.10 493.014  39
   0  10  -7 2670.96 526.801   9
   0 -10  -7 2090.78 453.947  37
   0  10  -7 2618.00 501.948   3
   0 -10   7 2974.71 672.443   4
   0  10   7 1991.51 484.560  40
   0 -10  -8 23045.0 1633.24   6
   0  10  -8 19735.0 1488.05   3
   0  10   8 22913.6 1528.84  45
   0  10  -8 17428.1 1509.85  45
   0  10   8 19335.4 1348.13  38
   0  10   8 18957.5 1355.32  46
   0  10  -8 23096.7 1649.44   9
   0  10   8 18817.5 1319.29  28
   0  10   8 20320.9 1534.40  40
   0 -10  -8 18821.5 1445.95  37
   0  10  -8 18380.1 2090.12   1
   0 -10   8 21524.4 1731.20   4
   0  10   8 21249.8 1499.05  48
   0  10  -8 19580.2 1632.62  39
   0  10  -9 126673. 4616.84   9
   0 -10   9 129512. 4012.69  29
   0 -10  -9 118039. 4324.40  37
   0  10  -9 130649. 5974.57   1
   0  10   9 119957. 4248.06  46
   0  10   9 120032. 4105.04  38
   0  10  -9 132139. 4569.58   3
   0  10   9 121199. 4524.80  40
   0  10   9 125972. 4379.73  48
   0  10   9 123385. 4207.35  28
   0  10  -9 132610. 4255.42  41
   0 -10   9 131442. 4929.16   4
   0  10   9 129538. 4122.56  45
   0 -10  -9 127734. 4570.84   6
   0  10  -9 130758. 4895.70  39
   0  10  -9 115383. 4614.36  45
   0 -10   9 128841. 4329.52  22
   0  10 -10 3881.58 730.903   9
   0  10 -10 3893.86 773.666  39
   0  10 -10 4564.11 741.621   3
   0  10  10 3551.90 630.802  28
   0 -10  10 4109.46 790.969   4
   0  10  10 4588.87 640.638  38
   0  10 -10 5435.85 741.035  41
   0 -10 -10 3857.62 669.379  37
   0 -10 -10 3521.39 657.586   6
   0  10  10 3227.29 649.617  46
   0  10  10 3325.00 636.914  48
   0 -10  10 4205.85 610.151  26
   0  10 -10 3834.02 919.651   1
   0  10  10 4477.23 752.671  40
   0 -10  10 4366.61 600.443  29
   0 -10  10 4235.56 697.417  22
   0  10 -11 9523.40 982.292  41
   0  10 -11 9056.73 1067.33   9
   0  10  11 7744.40 908.118  28
   0  10 -11 8832.04 1180.11  39
   0  10  11 8595.38 1009.61  46
   0 -10  11 8892.04 1037.98  32
   0 -10  11 9510.39 1047.58  22
   0 -10  11 8978.84 889.505  26
   0  10  11 7915.90 924.430  48
   0  10  11 8816.93 1089.20  40
   0 -10  11 8118.86 870.307  29
   0 -10  12 2909.07 513.437  26
   0  10 -12 1737.43 505.231   9
   0 -10  12 2024.07 497.926  32
   0  10 -12 1778.08 550.533  45
   0 -10  12 1584.28 471.929  15
   0 -10  12 2287.51 500.535  29
   0 -10  12 2485.21 562.049  11
   0  10 -12 1693.45 444.914  41
   0  10  12 1930.79 420.954  44
   0  10  12 2375.22 594.555  40
   0  10  12 2285.90 530.869  28
   0  10 -12 1440.54 456.668  39
   0  10  12 2157.60 488.353  48
   0 -10  12 1182.26 420.240  22
   0  10 -13 7915.93 1084.15  39
   0  10  13 6988.53 954.615  40
   0  10 -13 6059.17 968.468  45
   0 -10  13 6696.99 886.194  11
   0 -10  13 8677.28 974.019  15
   0  10  13 7685.28 831.260  44
   0 -10  13 6754.84 889.975  22
   0  10  13 7322.20 833.348  48
   0  10  13 7646.56 932.138  28
   0 -10  13 7055.17 786.257  26
   0 -10  13 7295.64 934.926  32
   0  10 -13 7555.80 834.095  41
   0  10 -14 174.252 298.006  45
   0  10  14 147.434 313.919  40
   0  10  14-205.487 195.993  44
   0  10 -14-72.9615 182.847  41
   0 -10  14 217.319 285.378  22
   0 -10  14-239.308 294.436  32
   0 -10  14-62.2393 271.123  15
   0  10  14 475.832 214.972  48
   0  10  14 117.807 188.213  28
   0 -10  14 122.468 232.744  11
   0  10 -14 93.1448 331.891  39
   0  10  14 343.190 271.360  21
   0  10  15 82407.3 3156.38  40
   0  10 -15 73331.2 3178.53  45
   0  10  15 88836.2 3234.47  21
   0  10  15 78760.9 3072.19  28
   0 -10 -15 82030.0 3014.97  41
   0 -10  15 81023.0 3103.12  32
   0  10  15 75963.5 2848.19  44
   0 -10  15 78694.1 3069.34  22
   0  10 -15 79185.7 3318.17  39
   0 -10  15 81967.4 3135.70  11
   0 -10  15 85892.8 3107.19  30
   0  10 -15 80166.1 2815.56  41
   0 -10  15 81992.3 3116.35  15
   0  10  16-115.200 189.248  21
   0 -10  16 118.845 180.842  15
   0  10 -16 202.020 236.663  45
   0  10  16 220.531 209.972  28
   0  10 -16-159.614 270.820  39
   0 -10  16 14.1459 130.228  30
   0 -10  16 76.5782 196.335  11
   0 -10  16 71.7584 186.526  32
   0 -10 -16 83.0915 155.791  41
   0 -10  16 95.7998 140.158  18
   0  10  16-40.8482 184.896  40
   0 -10  17 11415.8 724.563  18
   0 -10  17 12356.0 763.593  30
   0 -10  17 12734.7 866.587  15
   0  10  17 12666.4 836.966  40
   0  10 -17 11460.0 874.426  45
   0  10  17 12788.9 882.406  21
   0  10  17 11292.3 842.582  28
   0 -10 -17 10203.9 704.605  41
   0  10 -18 1294.85 240.941  45
   0  10  18 1216.10 230.116  28
   0  12   0 43820.4 2205.27  45
   0  12   0 41402.4 2360.20  12
   0  12   0 41119.4 2088.35  48
   0 -12   0 41377.9 2473.78   4
   0  12   1 5380.29 715.408  48
   0  12   1 4954.67 687.249  45
   0  12  -1 5884.25 729.744  48
   0 -12  -1 5107.18 786.265   4
   0 -12   1 4262.07 731.059   4
   0  12  -1 5232.82 738.962  45
   0  12  -1 4054.43 741.742  12
   0  12   1 4579.15 768.843  12
   0  12   2 2672.04 598.944  12
   0  12  -2 1622.24 467.242  12
   0  12  -2 2642.59 548.779  45
   0 -12   2 1734.25 468.669   4
   0  12   2 2114.86 428.722  20
   0  12   2 1612.43 414.962  48
   0  12   2 2010.90 425.225  45
   0  12  -2 2467.14 486.076  48
   0  12   3 60215.4 2948.02  12
   0  12  -3 56953.0 2448.90  48
   0  12   3 60839.5 2751.41  48
   0  12   3 60829.0 2477.68  40
   0  12   3 65670.4 2724.77  20
   0  12   3 60376.4 2661.73  45
   0  12  -3 60871.2 2828.43  45
   0  12  -3 62855.1 4257.69   1
   0  12  -3 67295.1 2663.87   3
   0 -12   3 62213.7 3085.97   4
   0  12  -3 65979.1 2591.94   9
   0  12  -4 6235.85 766.211   3
   0  12  -4 4719.76 748.378  45
   0 -12  -4 4980.51 654.695  37
   0  12  -4 4512.02 647.960   9
   0 -12   4 4850.61 833.200   4
   0  12  -4 6708.89 1362.00   1
   0  12   4 5193.60 670.886  40
   0  12   4 5298.78 704.205  20
   0  12   4 3983.12 704.920  12
   0  12   4 5415.44 748.420  38
   0  12   4 4341.55 651.971  45
   0  12   4 5687.50 771.833  48
   0  12   5 12494.2 1270.03  12
   0 -12  -5 12712.6 1164.54   6
   0  12   5 12929.2 1140.73  20
   0 -12   5 11917.6 1296.06   4
   0  12   5 10726.1 1071.06  45
   0  12   5 12574.3 1179.27  48
   0  12  -5 11087.5 1077.87   9
   0  12  -5 11271.0 1073.53   3
   0 -12  -5 12035.8 1084.54  37
   0  12   5 12291.4 1112.01  40
   0  12  -5 14802.2 2018.56   1
   0  12   5 10682.0 1063.29  38
   0  12  -5 10733.7 1159.16  45
   0  12   6 5682.96 794.270  40
   0  12  -6 6292.53 964.994  39
   0  12  -6 7143.48 1381.02   1
   0  12  -6 4872.64 714.985   3
   0 -12   6 5577.43 890.056   4
   0  12  -6 6251.05 946.017  45
   0  12  -6 6834.32 882.779   9
   0  12   6 7691.43 913.436  20
   0 -12  -6 6041.93 786.702  37
   0  12   6 7326.26 857.997  38
   0  12   6 6058.27 838.371  48
   0  12   6 5025.30 731.864  45
   0 -12  -6 5262.80 782.197   6
   0  12   7 16895.6 1208.45  28
   0  12  -7 17962.2 2191.14   1
   0  12  -7 14664.0 1419.20  45
   0 -12  -7 17476.8 1369.13  37
   0  12  -7 17163.4 1433.90   9
   0  12  -7 14632.1 1521.64  39
   0  12   7 15808.5 1355.46  48
   0 -12   7 17927.3 1646.10   4
   0  12   7 14333.3 1258.86  45
   0 -12  -7 15739.3 1359.35   6
   0  12  -7 15803.5 1332.81   3
   0  12   7 15071.4 1248.16  38
   0  12   7 16566.0 1397.49  40
   0  12  -8 22460.9 1694.91   9
   0  12  -8 20149.7 1762.34  39
   0  12   8 21167.0 1621.83  40
   0  12  -8 21034.0 1734.21  45
   0  12   8 22529.8 1450.87  28
   0  12   8 20117.2 1560.36  48
   0 -12   8 19905.8 1373.84  22
   0 -12   9 53567.6 2474.13  22
   0  12   9 52055.6 2640.39  48
   0 -12   9 50744.4 2484.51  15
   0  12  -9 51248.1 2731.44   9
   0  12  -9 54330.4 2932.84  45
   0  12  -9 52806.0 2988.08  39
   0  12   9 51546.4 2718.16  40
   0  12   9 53848.1 2466.38  28
   0 -12  10 11339.6 1069.52  22
   0  12 -10 12995.8 1328.78  45
   0  12 -10 14049.7 1322.03   9
   0 -12  10 12033.9 1132.42  15
   0 -12  10 12514.8 1165.67  32
   0  12  10 12824.1 1266.04  40
   0  12 -10 14374.2 1471.11  39
   0  12  10 12879.7 1128.56  28
   0  12  10 11880.1 1177.17  48
   0  12  11 14447.3 1248.63  48
   0  12 -11 16585.4 1483.08  45
   0 -12  11 13834.5 1219.98  15
   0 -12  11 15677.9 1346.56  11
   0  12  11 13517.2 1313.79  40
   0  12 -11 14660.7 1481.05  39
   0 -12  11 14301.8 1178.63  22
   0 -12  11 14096.6 1252.20  32
   0  12  11 14581.5 1199.45  28
   0  12 -11 14085.6 1312.98   9
   0 -12  12 591.831 301.311  15
   0 -12  12 424.955 231.812  22
   0  12  12 533.153 281.079  48
   0  12 -12 65.3484 320.229  39
   0  12 -12 569.822 380.779  45
   0 -12  12 747.988 323.479  32
   0 -12  12 119.745 230.611  11
   0  12  12 831.153 304.908  28
   0  12  12 71.8434 257.925  40
   0  12  13 2697.54 526.823  40
   0 -12  13 3558.79 569.547  15
   0 -12  13 3055.76 527.722  22
   0 -12  13 3115.05 566.337  32
   0  12 -13 3183.79 637.712  45
   0  12  13 2595.23 467.832  28
   0  12  13 2815.39 516.963  48
   0 -12  13 3028.74 569.244  11
   0 -12  14 846.447 290.239  30
   0 -12  14 1063.16 346.896  11
   0  12  14 591.968 253.201  28
   0 -12  14 802.382 272.626  15
   0  12 -14 805.592 306.406  45
   0 -12  14 1080.28 275.130  16
   0 -12  14 880.584 285.735  32
   0  12  14 1265.26 348.652  48
   0  12  14 1132.18 334.938  40
   0  12  14 805.662 288.671  21
   0 -12  15 26802.7 1213.93  16
   0 -12  15 29399.1 1452.59  15
   0  12  15 27379.9 1355.02  28
   0 -12  15 27033.1 1396.61  30
   0  12  15 26353.7 1343.45  21
   0  12 -15 24924.0 1421.69  45
   0  12  15 26467.0 1437.13  40
   0 -12  15 27086.9 1411.63  32
   0 -12  15 27053.4 1440.58  11
   0  12  16 305.747 145.831  21
   0 -12  16-20.5224 137.783  30
   0 -12  16 146.325 125.256  15
   0  12 -16 122.510 140.775  45
   0  12  16-174.683 175.317  40
   0  12  16-8.43096 117.508  28
   0  12 -16-29.1558 130.940  12
   0  14   0 77162.8 3122.00  20
   0  14   0 80496.9 3340.81  45
   0  14   0 79862.5 3229.65  48
   0  14   0 77090.0 3636.14  12
   0  14   1 2028.43 495.536  48
   0  14   1 1537.81 402.627  20
   0  14   1 2142.46 528.463  45
   0  14  -1 1990.39 457.150  48
   0  14   1 1053.28 394.379  12
   0  14  -1 1534.93 436.850  45
   0  14  -1 1655.28 530.809  12
   0  14   2 15911.4 1265.24  20
   0  14  -2 16273.3 1547.29  12
   0  14  -2 16011.0 1404.17  45
   0  14   2 14090.5 1282.51  45
   0  14   2 17153.8 1394.40  48
   0  14   2 14929.0 1497.87  12
   0  14  -2 17617.7 1304.88  48
   0  14   3 68462.9 3059.24  45
   0  14  -3 85104.9 3503.40  45
   0  14   3 75238.9 3496.79  12
   0  14   3 65882.2 3081.06  48
   0  14  -3 73842.0 3560.25  12
   0  14   3 83455.4 3189.58  20
   0  14   4 24021.9 1834.81  12
   0  14  -4 21340.7 1849.00  12
   0  14   4 20749.8 1548.50  45
   0  14  -4 23330.3 1485.73   9
   0  14   4 23871.9 1591.43  20
   0  14   4 24445.2 1719.93  48
   0  14  -4 25029.6 1787.11  45
   0  14   4 24221.8 1475.48  40
   0  14   5 5627.75 758.754  20
   0  14   5 5085.89 773.371  48
   0  14  -5 5057.83 806.816  45
   0  14  -5 4716.90 920.141  12
   0  14   5 5806.31 733.458  40
   0  14  -5 6236.90 767.920   9
   0  14   5 4640.17 724.582  45
   0  14   6 11593.3 1174.89  48
   0  14  -6 12889.8 1380.05  12
   0  14   6 12243.0 1112.85  40
   0  14   6 11675.3 1103.79  45
   0  14  -6 11837.0 1242.73  45
   0  14  -6 13321.5 1165.24   9
   0  14   7 5725.79 803.375  48
   0  14  -7 5280.22 763.227   9
   0  14  -7 4344.58 779.560  45
   0 -14   7 4739.61 627.706  32
   0  14   7 4742.99 702.532  40
   0  14  -8 12472.7 1171.05   9
   0 -14   8 7990.82 801.627  15
   0  14   8 11694.4 1119.55  40
   0  14   8 11149.5 1137.44  48
   0  14  -8 11661.5 1248.85  45
   0 -14   8 13360.9 1090.05  32
   0  14   9 31081.3 1888.71  48
   0 -14   9 33788.7 1718.36  15
   0  14   9 29106.5 1831.60  40
   0 -14   9 36362.5 1962.02  11
   0 -14   9 34044.9 1786.14  32
   0  14  -9 31442.4 1885.07   9
   0  14  -9 31447.9 2016.34  45
   0  14 -10 5057.33 778.864  45
   0  14 -10 4088.37 641.788   9
   0 -14  10 4721.47 625.287  32
   0  14  10 4708.23 688.006  48
   0 -14  10 4492.90 662.303  11
   0  14  10 4092.28 654.961  40
   0 -14  10 4993.16 632.486  15
   0 -14  11 8115.02 790.189  32
   0 -14  11 8394.03 790.195  15
   0 -14  11 9163.31 904.598  11
   0  14  11 9007.64 904.689  40
   0  14 -11 8475.23 943.628  45
   0  14  11 9351.82 902.565  48
   0  14  11 8376.38 714.003  28
   0 -14  12 3931.41 558.621  30
   0  14  12 2991.51 395.933  28
   0 -14  12 3804.18 538.810  11
   0 -14  12 4251.03 534.988  32
   0 -14  12 3468.89 476.259  15
   0  14  12 3171.47 518.718  40
   0  14 -12 2912.39 546.463  12
   0  14 -12 3288.46 545.369  45
   0  14  12 3661.08 518.669  48
   0  14 -13 5713.03 633.055  45
   0 -14  13 6480.40 665.602  30
   0 -14  13 5698.37 607.153  11
   0 -14  13 5711.24 559.096  15
   0 -14  13 6693.41 609.729  32
   0  14  13 5294.59 525.109  21
   0  14  13 6971.32 643.600  48
   0  14 -13 4998.91 603.597  12
   0  14  13 5891.38 492.281  28
   0 -14  13 6760.46 653.904  16
   0  14  13 5347.54 611.167  40
   0  14 -14 5051.69 515.602  12
   0 -14  14 5690.07 538.184  30
   0  14  14 5535.96 551.566  40
   0 -14  14 5606.15 529.705  11
   0 -14  14 5564.89 485.929  16
   0  14 -14 5227.93 525.432  45
   0 -14  14 4917.93 449.672  15
   0  16   0 38038.0 2108.37  45
   0  16   0 40836.2 2052.46  48
   0  16   0 45275.1 2038.35  20
   0  16   0 42088.5 2463.46  12
   0  16  -1 253.106 177.124  48
   0  16  -1-4.79853 225.699  45
   0  16   1-123.142 235.575  20
   0  16   1-172.112 258.238  45
   0  16  -1-666.550 275.031  20
   0  16   1-187.866 364.911  12
   0  16  -1 526.914 387.054  12
   0  16   1 87.0700 185.245  48
   0  16  -2 18020.6 1231.44  20
   0  16  -2 20995.5 1708.56  12
   0  16  -2 19327.7 1225.73  48
   0  16   2 18647.5 1558.76  12
   0  16   2 19653.2 1292.47  20
   0  16  -2 20244.8 1504.35  45
   0  16   2 18949.4 1392.24  48
   0  16   2 18441.9 1381.81  45
   0  16  -3 23174.0 1629.96  45
   0  16   3 24112.8 1591.58  48
   0  16   3 26252.8 1620.62  45
   0  16   3 29166.5 1580.68  20
   0  16  -3 26923.6 1908.81  12
   0  16  -3 25508.4 1448.62  20
   0  16   4 4834.66 715.960  48
   0  16   4 3357.27 571.918  45
   0  16  -4 3822.11 619.779  45
   0  16  -4 4682.45 826.937  12
   0  16  -4 4063.48 561.292  20
   0  16  -5 10041.0 1016.41  45
   0  16   5 8968.78 944.130  48
   0  16  -5 9582.80 1131.86  12
   0  16  -6 25349.2 1699.94  45
   0 -16   6 24659.3 1386.57  30
   0  16  -6 25144.9 1790.49  12
   0  16   6 24415.9 1583.69  48
   0  16  -7 224.387 245.177  45
   0  16   7 216.536 166.701  40
   0  16  -7 636.960 351.399  12
   0  16   7 369.920 260.308  48
   0 -16   7 659.377 272.016  30
   0  16   8 9438.62 888.394  48
   0  16   8 8904.85 786.195  40
   0 -16   8 8608.04 770.828  30
   0  16  -8 8699.36 909.641  45
   0  16  -8 9391.08 986.560  12
   0 -16   8 8746.46 707.145  11
   0 -16   9 1975.92 331.658  11
   0 -16   9 1339.57 317.007  30
   0  16   9 1661.38 374.136  48
   0  16  -9 2266.88 439.463  45
   0  16  -9 1879.22 451.683  12
   0  16   9 1799.62 359.650  40
   0 -16  10 7220.54 584.221  11
   0 -16  10 8507.24 700.389  30
   0  16 -10 7714.80 733.076  45
   0  16  10 7679.49 674.096  40
   0  16  10 8581.68 746.999  48
   0  16 -10 7785.58 791.429  12
   0  16 -11 8635.65 704.733  45
   0  16 -11 7791.38 701.157  12
   0 -16  11 8625.62 578.438  11
   0 -16  11 9305.90 744.650  16
   0  16  11 9410.54 702.452  48
   0 -16  11 8574.91 653.090  30
   0  16  11 8505.36 655.512  40
   0 -16  12 10624.9 673.651  16
   0  16 -12 9537.04 649.512  12
   0  16 -12 8876.32 601.959  45
   0  18   0 73572.4 2310.45  48
   0  18   0 66312.4 2517.52  45
   0  18  -1 1055.66 344.376  45
   0  18  -1 970.253 333.498  12
   0  18   1 1901.38 323.230  48
   0  18   1 725.796 295.414  45
   0  18  -2 9518.50 905.322  12
   0  18  -2 7320.79 760.047  45
   0  18   2 10243.8 772.692  48
   0  18   2 9327.42 768.009  45
   0  18  -3 3663.12 582.236  12
   0  18   3 3371.45 452.290  48
   0  18  -3 2973.95 462.365  45
   0  18  -4 5001.45 573.731  45
   0  18  -4 5969.64 716.003  12
   0  18   4 6087.10 614.796  48
   0 -18   4 6671.08 584.848  16
   0  18  -5 3399.38 502.946  12
   0  18  -5 2652.86 414.657  45
   0 -18   5 3636.09 439.665  16
   0  18   5 3277.22 428.401  48
   0  18  -6 18996.3 1176.07  12
   0  18  -6 16754.7 1006.51  45
   0 -18   6 20638.2 1069.92  16
   0  18   6 19391.6 1054.35  48
   0  18   7 2179.86 310.424  48
   0  18  -7 1905.58 344.707  12
   0 -18   7 1975.42 309.454  16
   0  18  -7 1434.57 278.629  45
   0  18  -8 8537.50 584.012  45
   0  18   8 9957.28 633.734  48
   0  18  -8 9357.92 673.666  12
  -1  -1  21 1010.75 209.774  18
   1   1 -21 303.764 138.299  41
   1  -1 -21 933.770 240.769  41
  -1  -1  21 700.215 211.607  47
  -1   1  21 864.941 186.618  47
  -1  -1  20 54415.8 2158.68  47
   1   1 -20 51817.7 2074.50  41
  -1   1  20 53198.7 2037.35  44
  -1   1  20 51853.4 2018.35  19
  -1  -1  20 57435.0 2146.98  18
  -1   1  20 52588.8 1994.89  18
  -1   1  20 51619.0 2059.54  47
  -1  -1  20 50577.1 1846.74  44
   1  -1 -20 50449.1 2097.11  41
  -1   1  19 278.785 195.358  47
  -1  -1  19 425.409 191.820  44
  -1  -1  19 174.827 163.770  18
  -1   1  19 382.308 229.565  18
  -1  -1  19 407.621 236.237  19
  -1   1  19 195.147 207.374  44
   1  -1 -19 356.400 221.620  41
  -1   1  19 235.120 178.005  19
   1   1 -19 165.319 246.356  41
  -1  -1  19 186.837 218.474  47
   1   1 -18 3094.67 590.050  41
   1  -1 -18 3174.38 591.065  41
  -1   1  18 3285.55 601.640  44
  -1   1  18 3026.01 541.886  19
  -1  -1  18 2714.05 534.870  18
  -1  -1  18 2594.54 495.380  44
  -1   1  18 3333.37 594.255  47
  -1  -1  18 3152.98 624.701  47
  -1   1  18 3488.06 587.970  18
  -1  -1  18 2430.22 532.169  19
  -1   1  17 374.772 361.441  47
  -1   1  17 369.346 254.314  44
   1  -1 -17 613.038 342.975  41
   1   1 -17 401.684 347.224  41
  -1   1  17 457.418 262.063  19
   1   1 -17-57.7607 242.345  39
  -1  -1  17 36.9199 265.747  47
  -1  -1  17 395.769 282.361  44
  -1  -1  17 443.974 323.355  19
  -1   1  17 369.424 218.819  18
  -1  -1  17 76.3882 214.730  18
  -1  -1  16 11460.9 1116.33  44
  -1   1  16 10989.2 1128.09  47
   1   1 -16 11356.4 1100.59  39
  -1   1  16 10712.2 1088.00  19
  -1   1  16 10402.7 1097.08  18
   1  -1 -16 11134.0 1041.47  39
   1   1 -16 10930.6 1171.25  41
  -1  -1  16 11204.6 1162.17  47
  -1  -1  16 11444.5 1127.82  19
  -1   1  16 10840.5 1140.26  44
   1  -1 -16 11963.2 1236.31  41
  -1   1  15-162.004 328.221  44
  -1   1  15 136.548 281.225  47
   1   1 -15-454.830 381.650  39
  -1   1  15 39.9773 201.053  18
  -1  -1  15-289.495 351.934  19
  -1  -1  15-583.522 317.157  47
   1  -1 -15 187.396 240.704  41
   1   1 -15-509.945 392.671  34
  -1  -1  15 44.2454 173.112  22
   1  -1 -15-774.746 348.310  39
  -1  -1  15-120.800 187.014  44
   1  -1 -15-190.669 283.977  34
  -1   1  15-52.6245 211.050  21
  -1  -1  15 553.201 277.081   5
  -1   1  15 350.609 330.614  46
  -1  -1  15-155.526 290.765  29
  -1   1  15 415.224 251.884  19
   1   1 -15 350.005 328.659  41
   1  -1 -14 18641.1 1458.36  39
  -1   1  14 17791.7 1479.77  21
  -1  -1  14 18135.3 1400.52  26
  -1  -1  14 19113.1 1340.25  29
  -1  -1  14 17515.7 1421.33  47
  -1  -1  14 18048.0 1269.71  22
  -1  -1  14 16571.3 1245.57  38
  -1   1  14 17808.2 1201.79  29
   1   1 -14 16307.0 1887.31  34
  -1   1  14 18331.4 1365.46  46
  -1  -1  14 16149.2 1322.75  44
   1   1 -14 19020.8 1531.79  41
  -1  -1  14 18816.8 1442.38  19
   1  -1 -14 20302.4 2011.20  34
  -1  -1  14 15848.5 1390.07   5
  -1   1  14 16690.1 1399.54  44
  -1   1  14 18504.5 1408.25  19
  -1   1  14 18731.6 1460.74  47
   1  -1 -14 18093.2 1517.86  41
   1   1 -14 17683.7 1533.07  39
  -1  -1  13 484.306 223.833  44
  -1   1  13 160.790 193.404  38
  -1   1  13 792.761 285.209  47
   1  -1 -13 1067.63 358.244  39
  -1   1  13 598.288 276.645  44
   1   1 -13 559.309 278.466  39
  -1  -1  13 478.593 277.983  26
  -1  -1  13 207.241 155.061  22
  -1   1  13 844.784 322.670  19
  -1  -1  13 377.030 327.080  21
  -1  -1  13 1058.38 380.706  47
  -1   1  13 615.720 306.171  46
  -1   1  13 623.826 274.151  21
  -1  -1  13 271.377 215.747  19
  -1   1  13 351.114 161.934  29
  -1  -1  13-66.8967 152.431  38
  -1  -1  13 143.578 193.155   5
  -1  -1  13 209.264 130.314  29
   1   1 -13 361.586 195.629  41
  -1   1  13 679.110 275.403   5
   1  -1 -13 444.620 330.711  34
   1   1 -13 948.528 457.531  34
  -1   1  12 7268.09 772.382  19
  -1   1  12 7164.93 784.394  44
  -1   1  12 7497.39 862.543  21
  -1   1  12 7232.42 861.124   5
   1   1 -12 6706.22 808.375  41
   1  -1 -12 7352.56 1116.06  34
  -1  -1  12 6116.18 836.691   4
  -1  -1  12 6597.84 820.590   5
   1   1 -12 7304.94 1145.74  34
  -1  -1  12 6108.18 781.960  21
  -1  -1  12 7113.51 725.920  29
  -1  -1  12 4018.02 688.728  38
  -1  -1  12 6674.42 743.391  19
  -1   1  12 6566.94 698.265  38
  -1   1  12 6695.09 736.221  26
  -1  -1  12 7039.52 763.960  44
  -1  -1  12 6647.46 769.200  47
  -1  -1  12 6433.59 731.349  26
  -1   1  12 6916.93 753.683  47
  -1  -1  11 765.599 332.739  38
  -1  -1  11 1673.44 436.142   4
   1   1 -11 1768.87 587.505  34
  -1   1  11 2426.76 409.335  38
   1   1 -11 2017.57 372.154   3
  -1  -1  11 2119.64 461.913   5
   1  -1 -11 1948.18 328.733  37
   1  -1 -11 1703.68 510.910  34
  -1   1  11 1976.03 425.020   5
   1  -1 -10 100603. 3009.07  37
  -1  -1  10 101338. 3618.25   4
  -1   1  10 106283. 3246.23  38
   1   1 -10 102877. 3107.04   3
   1   1 -10 107618. 4375.88  34
  -1  -1  10 98768.1 3586.65   5
   1  -1 -10 105624. 4208.56  34
  -1   1  10 99036.0 3454.22   5
   1   1  -9 6648.58 457.591  37
   1   1  -9 7318.06 957.015  34
   1  -1  -9 6637.02 502.266   3
  -1   1   9 5352.01 601.300  38
   1   1  -9 6202.84 549.144   3
  -1  -1   9 6735.55 742.001   4
   1  -1  -9 6191.67 549.450  37
   1  -1  -9 6146.07 832.699  34
  -1   1   9 6784.58 702.232   5
  -1  -1   8 256254. 6527.80   4
   1   1  -8 244389. 5992.55   3
   1  -1  -8 258996. 7098.43  34
   1  -1  -8 245198. 5808.64   3
  -1   1   8 260253. 6154.23  38
   1   1  -8 254853. 7201.34  34
  -1   1   8 253730. 6425.71   5
  -1  -1   8 255054. 5674.98  36
   1  -1  -8 254514. 5975.83  37
  -1   1   8 268761. 6578.27   4
   1   1  -8 248407. 5689.93  37
  -1  -1   7 10726.9 816.900   4
   1  -1  -7 10949.1 956.376  34
  -1  -1   7 10558.1 544.913  36
   1   1  -7 10268.4 974.682  34
   1  -1  -7 10766.5 580.638   3
   1   1  -7 10318.4 516.092  37
  -1   1   7 10382.2 396.469  36
  -1   1   7 10812.3 819.807   4
  -1   1   7 9567.83 748.409   5
   1  -1  -7 10734.5 641.142  37
  -1   1   7 9158.26 676.273  38
   1   1  -7 10121.3 632.053   3
  -1   1   6 47826.3 1711.95   5
   1   1  -6 45612.0 1497.80   3
   1  -1  -6 46510.7 1975.45  34
  -1   1   6 46170.7 1192.07  36
   1   1  -6 44763.6 1296.25  37
  -1   1   6 53164.8 1817.41   4
  -1  -1   6 44507.3 1362.97  36
  -1   1   6 47659.4 1547.18  38
   1  -1  -6 48064.0 1491.50  37
  -1  -1   6 52239.0 1847.28   4
   1   1  -6 48240.7 2101.93  34
   1  -1  -6 46642.3 1388.40   3
  -1  -1   5 206707. 4789.41   4
  -1   1   5 202794. 4710.58   5
   1   1  -5 199127. 4484.30   3
  -1  -1   5 203932. 4354.04  36
  -1   1   5 170846. 3980.69   2
   1  -1  -5 198240. 4344.26   3
   1   1  -5 212585. 5308.43  34
   1  -1  -5 216719. 4503.86  37
  -1   1   5 229261. 4847.52   4
   1   1  -5 205451. 4249.47  37
   1  -1  -5 223141. 5163.70  34
  -1   1   5 199357. 4547.90  38
  -1   1   5 204854. 4172.98  36
   1   1  -4 17427.2 700.273   3
   1  -1  -4 19574.3 736.943  37
  -1  -1   4 18262.9 831.598   4
   1  -1  -4 17460.1 628.351   3
  -1   1   4 17066.2 781.873   5
  -1   1   4 18003.8 562.187  36
   1   1  -4 18258.0 572.425  37
  -1   1   4 17964.5 500.847   2
  -1   1   4 17831.2 697.324  38
  -1   1   4 19270.7 837.502   4
   1  -1  -4 19043.2 947.513  34
   1   1  -4 20118.2 1048.83  34
   1  -1  -3 1005.97 119.233   3
   1   1  -3 1004.94 95.4072  37
  -1   1   3 1324.59 148.016  38
  -1   1   3 1468.39 112.844   2
   1   1  -3 1296.63 166.729   3
  -1   1   3 1005.03 164.502   5
   1   1  -3 1111.35 238.300  34
  -1  -1   3 959.235 187.131   4
   1  -1  -3 1013.12 145.886  37
  -1   1   3 848.553 99.6293  36
   1  -1  -3 1209.23 199.216  34
   1   1  -2 596067. 11783.1   3
   1  -1  -2 646097. 11932.4  34
  -1   1   2 566092. 11677.7  38
  -1   1   2 573641. 11663.7  36
  -1   1   2 671421. 11697.3   2
   1   1  -2 588693. 12151.0  34
  -1   1   2 531711. 11843.5   5
   1   1  -2 522511. 11566.7  37
  -1  -1   2 519389. 11817.4   4
   1   1  -1 28679.0 729.958   3
  -1   1   1 25127.6 636.308  38
   1   1  -1 28324.5 721.918   8
   1  -1  -1 24356.0 700.473  37
   1  -1  -1 27926.4 672.693  34
  -1   1   1 30859.0 723.274   2
  -1   1   1 28045.4 700.661  36
  -1  -1   1 33823.0 774.882   4
   1   1  -1 27080.8 889.040  34
  -1   1   1 23171.7 774.151   1
   1   1  -1 23448.8 596.546   7
   1   1  -1 25294.3 608.275  37
   1   1   0 1748.21 114.454  35
   1  -1   0 1689.38 123.749   6
   1  -1   0 1838.79 116.672  37
   1   1   0 1686.98 106.648   3
  -1   1   0 2153.98 130.210  36
  -1   1   0 1836.21 133.767   2
   1   1   0 1908.72 121.599  38
   1  -1   1 288.972 75.4120   4
   1   1   1 494.482 81.0454  38
   1  -1   1 570.545 64.5259  37
  -1   1  -1 470.591 68.5183   2
  -1   1  -1 418.512 96.6379  34
   1  -1   1 472.574 79.3170   6
   1   1   1 340.355 58.3746  35
  -1  -1  -2 281489. 5802.25   3
  -1  -1  -2 288526. 6264.88  34
   1   1   2 248559. 5924.93   5
  -1   1  -2 302383. 6359.94  34
   1   1   2 277145. 6023.61  38
   1   1   2 276750. 6060.82   4
  -1   1  -2 315844. 5940.55   2
   1  -1   2 263826. 6108.87   4
  -1   1  -2 324628. 6045.71   3
   1  -1   2 272210. 5868.34   7
  -1  -1  -3 30545.6 775.037   3
   1   1   3 29588.0 938.152   5
  -1  -1  -3 36502.4 1288.94  34
   1   1   3 31745.0 1058.33   4
   1  -1   3 30320.4 786.478   7
  -1   1  -3 36348.3 995.934   3
   1  -1   3 31043.2 1088.78   4
   1   1   3 31245.2 1005.83  38
  -1   1  -3 35219.7 1320.06  34
  -1   1  -4 94168.4 2273.78   3
   1   1   4 83826.0 2282.92   5
   1   1   4 86116.5 2343.08  38
   1   1   4 94347.6 2474.98   4
  -1  -1  -4 102729. 2814.44  34
  -1  -1  -4 86886.3 2038.45   3
  -1   1  -4 97010.5 2820.56  34
   1  -1   4 92506.8 2500.31   4
   1   1   5 23698.5 997.507  38
   1   1   5 23042.5 957.816   5
  -1   1  -5 24571.8 914.911   3
  -1  -1  -5 26100.5 1314.73  34
   1  -1   5 23429.1 1099.05   4
   1   1   5 25676.7 1113.27   4
  -1  -1  -5 23593.8 743.377   3
  -1   1  -5 24331.8 1321.87  34
   1   1   6 13482.5 762.478  38
   1  -1   6 13908.1 873.458   4
  -1   1  -6 11557.9 630.734   3
  -1  -1  -6 13913.1 1024.30  34
  -1  -1  -6 12165.3 530.497   3
   1   1   6 12317.9 723.521   5
   1   1   6 13087.5 829.252   4
  -1   1  -6 13730.0 1053.21  34
  -1  -1  -7 9639.07 499.300   3
  -1   1  -7 9460.47 591.152   3
   1  -1   7 9993.86 814.779   4
   1   1   7 9416.89 778.677   4
  -1   1  -7 10231.2 984.642  34
   1   1   7 8940.95 700.045  38
   1   1   7 9080.54 666.628   5
   1  -1   7 9389.75 435.831  36
  -1  -1  -7 9685.74 921.268  34
   1   1   8 121266. 3468.31  38
  -1   1  -8 117627. 4208.19  34
   1  -1   8 121766. 3741.32   4
   1   1   8 112375. 3375.64   5
  -1  -1  -8 112759. 4084.18  34
   1   1   8 119596. 3688.60   4
  -1   1  -8 117977. 3175.33   3
  -1  -1  -8 114367. 2923.48   3
  -1   1  -9 9119.35 556.955  37
  -1  -1  -9 8988.67 555.779   3
   1   1   9 9192.94 889.197   4
   1  -1   9 10347.6 950.855   4
  -1  -1  -9 8296.56 1016.43  34
  -1   1  -9 9664.92 678.826   3
   1   1   9 8684.05 747.420   5
   1   1   9 9033.95 793.640  38
  -1   1  -9 8692.80 1064.26  34
   1  -1  10 95675.9 3317.25   5
  -1  -1 -10 101071. 3005.95  37
  -1  -1 -10 100787. 4182.98  34
  -1   1 -10 98212.5 2979.34   3
  -1   1 -10 100760. 4256.02  34
   1  -1  10 107136. 3706.80   4
   1   1  10 98654.3 3301.87   5
   1   1  10 103476. 3331.25  38
  -1  -1 -11 385.860 371.799  34
   1   1  11-23.2981 153.167   5
  -1   1 -11-8.40885 123.841   3
  -1   1 -11 92.2832 232.372  34
   1  -1  11 127.350 215.357  38
   1  -1  11 26.6007 164.860   5
   1  -1  11-22.4200 211.480   4
   1   1  11 212.183 219.553  38
  -1  -1 -11 75.4775 115.801  37
   1  -1  12 29172.2 1801.06  21
   1   1  12 28187.7 1607.45  46
  -1  -1 -12 28572.1 2277.93  34
   1   1  12 27354.6 1659.34  38
   1  -1  12 29773.9 1581.39  22
   1  -1  12 30732.2 1967.76   4
   1   1  12 30339.8 1670.82  19
   1  -1  12 29090.1 1720.65   5
   1   1  12 29925.4 1683.79  44
  -1   1 -12 28559.7 2325.17  34
   1  -1  12 29703.8 1673.61  26
   1  -1  12 30805.9 1685.60  19
   1  -1  12 27684.1 1541.67  29
   1  -1  12 29402.3 1700.59  47
   1  -1  12 30248.3 1638.01  44
   1  -1  12 27072.2 1658.06  38
   1   1  12 31025.9 1721.63  47
   1   1  12 28281.8 1742.91  21
  -1   1 -12 32175.1 1851.73  41
   1   1  12 29071.9 1691.69   5
   1  -1  13 12855.9 1051.56  22
   1   1  13 12251.6 1091.22  46
   1   1  13 12421.9 1102.88  38
   1  -1  13 11556.0 1093.22   5
   1   1  13 12878.3 1118.25  19
  -1  -1 -13 11301.7 1471.85  34
   1  -1  13 11984.2 1098.28  38
   1  -1  13 13270.9 1065.39  29
   1   1  13 12005.4 1109.63  47
   1  -1  13 13278.9 991.184  15
   1   1  13 13280.8 1234.91  21
   1  -1  13 13080.4 1111.91  44
  -1   1 -13 15934.5 1775.15  34
   1  -1  13 13066.0 1025.11  11
   1  -1  13 13340.8 1319.63   4
   1  -1  13 12328.6 987.592  32
   1   1  13 13017.5 1153.10  44
  -1   1 -13 14945.9 1303.07  41
   1  -1  13 12907.3 1129.90  19
   1  -1  13 11882.3 1118.76  47
  -1  -1 -13 12959.2 1239.28  41
   1  -1  14 1929.36 474.973  47
   1   1  14 2387.82 515.449  19
   1   1  14 1409.24 431.521  47
  -1   1 -14 2169.29 510.052  41
   1  -1  14 1843.11 442.566  38
  -1  -1 -14 1053.72 506.212  34
   1  -1  14 2844.69 596.530  44
   1   1  14 2575.24 497.383  38
  -1   1 -14 2669.49 753.451  34
   1  -1  14 2659.34 529.347   5
   1  -1  14 1709.30 423.234  19
   1  -1  14 2825.52 541.018  22
   1   1  14 2154.45 524.947  44
   1   1  14 2954.32 589.162  18
   1   1  14 2311.68 540.348  21
   1  -1  14 1880.30 468.582  29
   1  -1  14 2410.68 444.503  32
  -1  -1 -14 3785.67 658.452  41
   1  -1  15 377.247 281.852  44
   1   1  15 32.7423 186.162  21
   1   1  15 231.956 224.351  44
   1  -1  15 435.569 304.287  38
  -1  -1 -15-120.601 311.794  41
  -1   1 -15 60.2094 353.472  41
   1   1  15 434.471 282.582  47
   1   1  15-170.779 241.375  19
   1   1  15 120.714 219.576  18
   1  -1  15-33.6583 196.074  19
   1  -1  15 172.862 243.592  47
   1  -1  16 39844.1 2234.30  19
   1   1  16 41671.8 2343.24  47
   1  -1  16 43961.1 2414.04  18
  -1  -1 -16 41446.6 2398.42  41
   1   1  16 40785.9 2297.69  44
   1   1  16 41483.8 2318.37  18
   1  -1  16 42777.6 2256.91  44
   1   1  16 44076.9 2310.42  19
  -1   1 -16 44744.1 2483.38  41
   1  -1  16 41194.8 2344.15  47
  -1  -1 -17 1548.23 519.507  41
   1  -1  17 1856.57 509.876  47
  -1   1 -17 1452.22 517.097  41
   1  -1  17 1292.22 436.583  44
   1  -1  17 1300.58 427.507  19
   1   1  17 1053.80 369.702  18
   1   1  17 1585.50 461.632  44
   1   1  17 2509.65 587.682  47
   1  -1  17 1763.32 504.194  18
   1   1  17 2110.29 492.444  19
   1  -1  18-394.210 242.695  44
  -1  -1 -18 83.7787 228.448  41
   1  -1  18 140.506 252.693  18
   1   1  18-289.706 250.354  44
   1   1  18 312.145 234.816  19
   1   1  18-499.314 373.841  18
   1  -1  18 362.915 297.180  47
   1   1  18-59.4020 269.438  47
   1  -1  18 122.541 204.101  19
  -1   1 -18 322.402 314.563  41
   1   1  19 221.424 176.306  18
   1   1  19 95.7504 256.110  47
  -1   1 -19-238.224 223.620  41
   1   1  19 91.4437 167.614  44
   1  -1  19 91.5541 172.034  47
   1  -1  19 207.393 169.306  44
   1   1  19 209.589 103.092  28
   1   1  19 130.900 191.021  19
  -1  -1 -19 165.263 202.005  41
   1  -1  19-5.98000 186.748  18
   1  -1  20 22550.6 1259.73  18
   1   1  20 20663.7 1211.97  47
  -1  -1 -20 20387.8 1217.82  41
   1   1  20 20938.7 1149.47  44
   1   1  20 21111.9 1182.52  18
  -1   1 -20 20662.0 1223.88  41
   1  -1  20 19948.8 996.481  44
   1  -1  20 20910.9 1242.57  47
   1   1  21 932.133 203.881  47
  -1   1 -21 969.051 237.765  41
   1  -1  21 1312.46 254.113  47
   1  -1  21 1001.67 214.075  18
  -1  -1 -21 1008.18 221.661  41
  -1  -3  21 363.387 130.474  47
  -1  -3  21 623.055 172.157  18
   1  -3 -21 516.925 149.670  41
  -1   3  20 29132.8 1324.59  47
  -1   3  20 31117.6 1372.17  28
   1  -3 -20 31640.3 1513.59  41
  -1  -3  20 32150.4 1529.05  47
   1   3 -20 31731.5 1453.08  41
  -1   3  20 33634.4 1552.23  44
  -1  -3  20 33666.6 1548.61  18
  -1   3  19 7319.67 783.860  44
  -1   3  19 7499.28 746.108  19
  -1  -3  19 7753.08 815.390  47
   1   3 -19 7920.13 795.245  41
   1  -3 -19 7647.28 817.260  41
  -1   3  19 7590.47 742.826  47
  -1  -3  19 7513.77 794.068  18
  -1   3  19 8019.62 727.137  18
  -1   3  18 7218.13 783.214  18
  -1  -3  18 7400.97 720.822  44
   1   3 -18 6650.51 819.194  41
  -1   3  18 6777.23 790.883  47
  -1  -3  18 6715.22 773.010  19
  -1  -3  18 6564.66 833.396  18
   1  -3 -18 6995.63 877.103  41
   1   3 -18 7816.98 844.571  39
  -1  -3  18 7220.57 876.295  47
  -1   3  18 7121.11 794.278  19
  -1   3  18 7955.59 903.470  44
   1   3 -17 12673.0 1198.16  41
  -1  -3  17 10862.1 897.044  15
   1  -3 -17 11472.6 1201.06  41
  -1   3  17 12598.4 1113.33  18
  -1   3  17 12802.7 1205.77  44
   1   3 -17 8945.38 973.331  39
  -1   3  17 13501.1 1156.66  19
  -1   3  17 12696.7 1142.17  47
  -1  -3  17 12558.1 1132.97  19
  -1   3  17 11457.2 1168.83  21
  -1  -3  17 12731.8 1201.92  47
  -1  -3  17 9483.29 900.769  44
  -1  -3  16 3818.82 583.797  11
  -1  -3  16 2390.36 604.581  47
  -1   3  16 2903.63 546.354  19
  -1  -3  16 3793.49 586.002  32
  -1  -3  16 3266.09 521.701  15
  -1   3  16 3949.43 735.361  21
  -1   3  16 3543.79 640.490  47
  -1   3  16 3104.79 584.602  18
  -1  -3  16 3306.16 565.939  44
   1   3 -16 3532.06 682.831  41
   1  -3 -16 3799.61 753.603  41
   1   3 -16 2737.45 645.308  39
  -1   3  16 3463.35 664.116  44
  -1  -3  16 3541.63 652.356  19
  -1  -3  16 3719.19 627.237  29
  -1  -3  16 3304.73 563.509  22
  -1   3  15 1368.75 442.303  19
   1   3 -15 1628.10 511.271  41
  -1   3  15 2185.74 560.690  44
   1   3 -15 2145.75 539.650  39
  -1  -3  15 1541.04 441.581  19
  -1  -3  15 1778.60 461.447  29
  -1  -3  15 1912.86 450.801  22
  -1  -3  15 2141.00 447.546  44
  -1  -3  15 1831.89 412.902  32
  -1  -3  15 2273.45 516.703  26
  -1   3  15 1510.73 478.646  21
  -1  -3  15 954.962 399.631  47
  -1  -3  15 1417.09 366.554  15
  -1  -3  15 2061.86 457.188  11
  -1   3  15 1391.42 423.798  47
  -1   3  15 1907.56 475.560  18
  -1   3  15 809.487 382.814  46
   1   3 -14 104385. 5124.15  34
  -1   3  14 95640.3 3641.54  47
  -1  -3  14 99669.0 3728.95  19
  -1  -3  14 100879. 3701.71  29
  -1  -3  14 97559.6 3540.39  11
  -1   3  14 98635.2 3840.82  44
  -1  -3  14 101536. 3591.39  32
   1   3 -14 108647. 4051.85  41
  -1   3  14 106950. 4010.74  21
  -1   3  14 100412. 3692.41  18
  -1  -3  14 107267. 4249.51   4
  -1  -3  14 98510.2 3958.73   5
  -1   3  14 104549. 3756.26  19
   1  -3 -14 101792. 3700.43  39
  -1  -3  14 103540. 3914.02  47
  -1  -3  14 100048. 3680.68  22
  -1   3  14 95549.0 3781.67  46
  -1  -3  14 100384. 3544.56  15
   1  -3 -14 106692. 4740.57  34
   1   3 -14 101243. 3925.71  39
  -1  -3  14 100570. 3809.19  26
  -1  -3  14 102663. 3600.06  44
   1   3 -13 1322.22 551.019  34
  -1  -3  13 1693.13 426.300  26
   1   3 -13 1811.48 488.648  39
   1  -3 -13 1993.47 649.326  34
   1   3 -13 2141.75 490.006  41
  -1  -3  13 1550.88 502.165   4
   1  -3 -13 1284.22 446.987  39
  -1  -3  13 1021.52 295.250  11
   1  -3 -13 1717.60 394.591  37
  -1   3  13 821.248 306.355  47
  -1   3  13 1141.45 350.457  46
  -1  -3  13 2169.62 443.433  44
  -1   3  13 1377.09 384.585  19
  -1   3  13 1809.56 445.178  40
  -1   3  13 1604.56 368.251  38
  -1  -3  13 1241.74 362.780  19
  -1  -3  13 1728.62 392.488  29
   1   3 -13 1577.97 356.027   3
  -1  -3  13 1573.46 449.267   5
  -1  -3  13 1973.53 449.299  22
  -1   3  13 1309.28 383.915  44
  -1   3  13 1369.37 418.063  21
  -1  -3  13 2133.35 437.381  32
  -1  -3  13 1667.95 456.478  47
  -1   3  13 1535.62 369.619  18
  -1  -3  12 686.999 261.639  19
  -1  -3  12 380.158 160.792  44
  -1  -3  12 466.547 197.325  47
   1  -3 -12 597.590 236.011  37
   1   3 -12 557.437 199.941  41
  -1   3  12 76.8703 129.689  47
  -1   3  12 91.5523 141.782  38
  -1  -3  12 182.392 182.276   4
   1   3 -12 316.733 219.122   3
  -1   3  12 520.034 205.454  44
  -1   3  12 1178.56 379.421  40
  -1  -3  12 555.640 139.180  22
  -1   3  12 825.306 300.828  18
   1   3 -12 221.264 242.365  39
   1   3 -12 556.530 129.673   9
  -1  -3  12 665.581 248.373  11
  -1  -3  12 762.833 293.119  29
  -1   3  12 1301.31 375.216  21
   1   3 -12 778.130 445.624  34
   1  -3 -12 1064.33 486.093  34
  -1   3  12 909.145 286.421  19
  -1  -3  12 686.368 277.766  26
  -1   3  12 720.956 303.645  46
  -1  -3  12 354.778 166.857  32
   1   3 -11 28879.8 1567.80   3
   1  -3 -11 27732.8 2036.36  34
  -1   3  11 28867.8 1494.57  38
   1  -3 -11 30159.6 1561.23  37
   1   3 -11 32846.2 2440.43  34
  -1  -3  11 29372.2 1863.01   4
  -1   3  10 142046. 4065.25  38
   1  -3 -10 139691. 4133.48  37
  -1  -3  10 149966. 4767.64   4
   1   3 -10 137828. 4201.98   3
   1   3 -10 149591. 5546.09  34
   1  -3 -10 146702. 5120.50  34
   1  -3  -9 1531.36 310.287  37
   1   3  -9 1821.17 555.634  34
  -1   3   9 1477.31 301.809  38
   1  -3  -9 1307.75 419.155  34
  -1  -3   9 1621.21 419.339   4
   1   3  -9 1008.93 264.292   3
  -1  -3   9 1352.96 259.068  36
   1  -3  -8 186137. 4884.23  37
  -1   3   8 193115. 4832.28  38
   1   3  -8 195212. 6120.96  34
  -1  -3   8 179507. 5305.85   4
   1   3  -8 191057. 4960.37   3
   1  -3  -8 195208. 5645.93  34
  -1  -3   8 184310. 4643.20  36
   1   3  -7 11428.6 1098.49  34
   1  -3  -7 10849.4 926.390  34
  -1  -3   7 11339.7 883.223   4
  -1   3   7 11816.3 719.740  38
   1  -3  -7 12196.1 770.946  37
   1   3  -7 10973.3 757.059   3
  -1  -3   6 67251.5 2370.60   4
  -1   3   6 69589.3 2070.12  38
   1  -3  -6 66816.1 2111.51  37
   1   3  -6 71074.0 2195.48   3
   1  -3  -6 67965.9 2468.59  34
   1   3  -6 69415.8 2833.73  34
   1   3  -5 54956.2 1795.50   3
   1  -3  -5 58076.1 1796.38  37
  -1  -3   5 60075.9 2097.11   4
   1   3  -5 54427.2 2319.87  34
  -1   3   5 56659.7 1708.46  38
   1  -3  -5 57648.1 2032.01  34
   1   3  -4 162882. 3997.84   8
  -1  -3   4 173919. 4357.62   4
   1  -3  -4 160150. 4257.51  34
  -1   3   4 175831. 4016.62  38
   1  -3  -4 176187. 4124.00  37
   1   3  -4 174931. 4149.23   3
   1   3  -4 187651. 4846.91  34
   1   3  -3 217444. 5034.19   8
  -1  -3   3 215070. 5280.30   4
  -1   3   3 221643. 5037.55  38
   1  -3  -3 245964. 5187.39  37
   1  -3  -3 228394. 5205.49  34
   1   3  -3 236282. 5191.68   3
   1   3  -3 230868. 5702.67  34
   1  -3  -2 170124. 3208.90  37
   1   3  -2 164532. 3192.61   3
  -1  -3   2 146376. 3264.68   4
  -1   3   2 136928. 3627.35   1
  -1   3   2 147720. 3057.32  38
   1  -3  -2 145575. 3057.96  34
   1   3  -2 148280. 3050.32   8
  -1   3   2 157016. 3123.71   2
  -1   3   1 4807.87 325.001   2
   1  -3  -1 4480.71 309.022  37
   1   3  -1 4036.82 309.939  38
  -1   3   1 4613.49 291.369  38
   1   3  -1 4283.80 288.863   3
  -1  -3   1 4099.07 197.983   6
  -1   3   1 3706.20 428.460   1
   1  -3  -1 4040.98 312.755   6
   1  -3   0 42877.0 1227.50   6
   1   3   0 45704.0 1266.43  38
   1  -3   0 43297.0 1177.59  37
   1   3   0 43086.5 1159.65   3
  -1   3   0 44427.5 1249.12  38
   1   3   1 19697.7 574.224   3
  -1   3  -1 22273.6 751.638   3
   1   3   1 19914.9 622.825  35
  -1   3  -1 19482.5 805.760  34
   1   3   1 19723.8 722.351  38
   1  -3   1 20975.2 617.489  37
   1  -3   1 19374.3 687.086   6
   1   3   2 33776.5 914.559  35
  -1   3  -2 39854.2 1145.52   3
   1  -3   2 37130.9 1245.57   4
   1   3   2 29348.1 755.349   3
  -1   3  -2 34115.0 1272.95  34
   1  -3   2 36285.9 1018.33   6
   1   3   2 34370.0 1076.71  38
   1  -3   2 37574.6 860.101  37
  -1  -3  -3 4405.42 436.439  34
  -1   3  -3 4415.00 472.368  34
  -1   3  -3 4492.68 366.938   3
  -1   3  -3 5012.36 268.562   8
   1  -3   3 4377.90 431.947   4
   1   3   3 4664.41 363.097  38
  -1   3  -4 318044. 6904.58   3
   1  -3   4 286194. 7079.81   4
   1  -3   4 299643. 6352.35   7
   1   3   4 325343. 6882.92  38
  -1   3  -4 300993. 7471.00  34
  -1  -3  -4 318978. 7303.80  34
   1  -3   5 42104.2 1693.01   4
   1   3   5 45768.7 1545.94  38
  -1  -3  -5 43408.6 1844.27  34
  -1   3  -5 43574.1 1973.13  34
  -1   3  -5 44801.5 1538.14   3
  -1   3  -6 12.2089 179.390  34
   1   3   6 277.605 170.620  38
  -1  -3  -6 154.761 230.208  34
   1  -3   6-31.7059 196.513   4
  -1   3  -6 65.2161 113.042   3
  -1  -3  -7 2793.91 514.030  34
   1  -3   7 2499.73 476.107   4
   1   3   7 2606.66 393.428  38
  -1   3  -7 3312.01 614.517  34
  -1   3  -7 3298.34 404.930   3
  -1   3  -8 101521. 3978.49  34
  -1  -3  -8 101673. 3788.87  34
   1   3   8 102300. 3132.91  38
  -1   3  -8 102390. 3088.20   3
   1  -3   8 102217. 3482.70   4
   1   3   9 12570.6 923.157  38
   1  -3   9 11471.5 1047.01   4
  -1  -3  -9 12648.6 890.058  37
  -1   3  -9 11830.0 864.431   3
  -1  -3  -9 12389.2 1218.94  34
  -1   3  -9 13633.1 1365.73  34
  -1  -3 -10 41313.0 1826.08  37
  -1   3 -10 41495.2 2630.26  34
   1   3  10 44767.9 1945.98  38
  -1   3 -10 40080.6 1806.80   3
   1  -3  10 39173.7 2141.02   4
  -1  -3 -10 40596.8 2479.28  34
  -1   3 -11 9485.85 836.481   3
  -1  -3 -11 9173.28 1194.63  34
   1  -3  11 9164.97 1038.73   4
  -1   3 -11 9689.88 1306.01  34
   1   3  11 9554.06 865.640  38
  -1  -3 -11 9035.74 826.811  37
   1  -3  12 12971.1 1261.90   4
   1   3  12 13783.6 1194.92  21
   1  -3  12 13086.4 1056.96  32
  -1   3 -12 11691.7 1069.88  39
  -1   3 -12 11652.4 967.373   3
   1  -3  12 13061.5 1100.87  47
   1   3  12 12573.9 1075.47  18
   1  -3  12 15595.2 1156.48  11
   1   3  12 13981.0 1084.76  19
   1  -3  12 13302.0 1071.79  29
   1   3  12 11586.5 1061.79  44
   1  -3  12 13150.3 1043.97  15
   1   3  12 11191.7 994.473  38
   1  -3  12 13423.3 1088.95  19
   1   3  12 11964.2 1030.16  47
  -1   3 -12 14059.2 1210.16  41
   1  -3  12 12415.5 1144.95   5
  -1  -3 -12 11619.1 973.974  37
   1  -3  12 12944.5 1087.44  26
  -1   3 -12 10211.0 1430.04  34
   1  -3  12 12403.2 1054.14  22
   1   3  12 12198.3 1099.40  46
  -1  -3 -12 12295.6 1464.49  34
  -1  -3 -13 10988.1 1421.97  34
   1   3  13 9494.57 1010.90  46
   1   3  13 11498.4 1026.47  38
   1  -3  13 11004.1 1030.62  29
   1  -3  13 10305.4 927.098  44
   1  -3  13 10330.4 955.394  15
   1  -3  13 9682.23 948.291  11
   1  -3  13 10671.2 1043.83  47
   1   3  13 9857.62 1032.32  44
  -1   3 -13 10528.8 1469.28  34
  -1   3 -13 11074.8 1130.36  41
   1   3  13 9381.60 973.578  47
   1   3  13 10917.8 1115.97  21
   1  -3  13 9496.02 1025.52   5
   1   3  13 9015.30 948.057  18
   1  -3  13 9753.28 973.074  22
   1  -3  13 10930.9 1042.75  19
   1  -3  13 9697.16 943.543  32
   1  -3  13 10711.8 1039.91  26
   1  -3  13 8268.87 1071.44   4
  -1  -3 -13 10987.2 925.649  37
   1   3  13 9936.15 962.356  19
  -1   3 -13 10923.8 1036.58  39
   1  -3  14 5982.29 722.182  44
   1  -3  14 5830.63 741.847  15
   1  -3  14 6618.00 855.376  19
   1  -3  14 7297.36 1011.91   4
   1   3  14 6839.98 927.286  21
  -1  -3 -14 6349.15 924.311  41
   1  -3  14 5588.54 813.042  47
   1  -3  14 5561.33 755.106  22
  -1   3 -14 6186.95 873.234  41
   1   3  14 5944.63 808.819  47
  -1   3 -14 5628.79 1107.02  34
   1  -3  14 4707.10 706.015   5
   1   3  14 5628.96 796.512  18
   1  -3  14 6198.37 757.643  32
   1   3  14 6412.18 877.336  44
  -1  -3 -14 7808.33 1221.18  34
   1   3  14 6710.79 790.641  38
   1  -3  14 6444.18 804.297  29
  -1   3 -14 5706.80 799.359  39
   1   3  14 6787.95 842.569  19
   1  -3  14 5077.32 757.015  38
   1   3  14 5274.96 769.834  46
   1  -3  14 6818.89 809.361  11
   1   3  15 12527.6 1188.09  47
   1  -3  15 11009.2 1052.43  11
  -1   3 -15 12485.4 1281.36  41
   1  -3  15 11729.3 1131.63  22
   1  -3  15 12726.3 1239.49  47
   1   3  15 11211.6 1091.51  19
   1  -3  15 10623.9 1097.59  19
   1   3  15 10484.6 1139.04  44
   1   3  15 12079.2 1152.44  18
   1  -3  15 10589.3 998.583  44
   1  -3  15 11608.0 1080.87  32
  -1   3 -15 11755.9 1143.05  39
   1   3  15 10899.4 1179.55  21
  -1  -3 -15 10397.3 1199.75  41
   1  -3  15 12119.5 1066.45  15
   1  -3  16 38820.4 2266.40  47
   1   3  16 43003.5 2361.17  44
   1  -3  16 40970.3 2006.59  15
   1   3  16 39697.0 2312.44  21
   1  -3  16 39907.3 2195.35  19
   1   3  16 38857.8 2181.28  18
   1   3  16 39532.3 2135.95  19
  -1   3 -16 42083.1 2388.67  41
   1   3  16 40229.7 2231.75  47
   1  -3  16 38720.1 1985.97  44
  -1  -3 -16 40105.8 2368.64  41
   1  -3  17 9374.67 847.041  15
   1   3  17 10379.7 1094.18  44
   1  -3  17 10309.1 1099.82  47
  -1  -3 -17 11524.1 1164.77  41
   1   3  17 10477.0 1045.60  18
   1   3  17 10001.5 1032.14  47
   1  -3  17 11260.5 1075.18  19
   1  -3  17 8267.09 828.515  44
   1   3  17 10193.1 1000.97  19
  -1   3 -17 10674.0 1117.98  41
   1  -3  17 10345.1 1079.53  18
   1   3  18 4583.36 702.468  44
   1  -3  18 5121.71 713.639  47
  -1  -3 -18 3936.88 656.198  41
   1   3  18 3921.25 615.773  47
  -1   3 -18 4771.71 717.952  41
   1   3  18 5424.61 695.696  19
   1  -3  18 4798.60 721.523  18
   1   3  18 4783.34 675.579  18
   1   3  19 4901.13 578.505  28
  -1  -3 -19 5904.75 721.938  41
   1  -3  19 5586.78 683.081  47
   1   3  19 6076.46 711.891  44
   1  -3  19 6127.12 729.872  18
   1   3  19 5541.17 621.596  18
   1   3  19 5569.98 647.678  47
   1   3  19 5558.90 616.450  19
  -1   3 -19 5586.34 685.451  41
   1   3  20 8434.42 674.180  47
   1  -3  20 8907.29 756.051  47
   1   3  20 9472.50 756.458  44
  -1   3 -20 9016.03 745.440  41
   1   3  20 9260.29 632.909  28
  -1  -3 -20 9379.04 753.729  41
   1  -3  20 8721.62 741.218  18
   1   3  20 8240.81 626.389  18
   1   5 -20 4415.68 428.510  41
  -1  -5  20 4221.38 453.979  47
   1  -5 -20 4547.83 487.793  41
  -1   5  20 4751.87 505.800  44
  -1  -5  20 4676.27 494.337  18
   1   5 -20 4021.61 420.684  45
  -1   5  20 4041.38 428.474  28
  -1  -5  19 28358.5 1488.63  47
   1   5 -19 26528.4 1386.74  41
  -1   5  19 30434.3 1588.50  44
  -1   5  19 28065.2 1466.35  28
  -1   5  19 28438.9 1338.93  19
  -1  -5  19 28846.4 1531.35  18
   1  -5 -19 27877.4 1514.81  41
  -1  -5  18 1420.98 415.893  18
  -1  -5  18 1007.81 271.104  15
  -1  -5  18 1456.77 380.712  47
   1  -5 -18 1216.51 374.005  41
   1   5 -18 1009.22 310.725  41
   1   5 -18 1521.64 365.963  39
  -1   5  18 1519.77 384.150  44
  -1   5  18 1493.00 362.034  19
  -1   5  18 978.368 275.764  47
   1   5 -17 26741.9 1691.02  41
  -1  -5  17 27495.9 1736.12  47
  -1   5  17 26237.0 1726.48  44
  -1   5  17 26092.1 1567.28  19
  -1  -5  17 26328.2 1549.26  32
   1   5 -17 27360.7 1759.97  39
  -1   5  17 27105.4 1795.84  21
  -1   5  17 25252.0 1493.90  47
  -1  -5  17 28125.0 1571.47  15
   1  -5 -17 28067.7 1814.62  41
  -1  -5  16 14203.1 1189.46  19
   1   5 -16 15117.4 1391.39  39
  -1  -5  16 14057.3 1272.84  47
  -1   5  16 16124.2 1220.20  47
  -1  -5  16 15367.3 1225.90  11
  -1   5  16 15800.0 1234.90  19
  -1   5  16 14317.7 1356.53  21
  -1   5  16 15400.2 1187.24  40
  -1   5  16 15524.2 1182.96  18
  -1   5  16 16095.3 1367.72  44
  -1  -5  16 15450.3 1283.96  29
   1   5 -16 15221.4 1324.33  41
  -1  -5  16 14289.6 1245.69  22
   1  -5 -16 16015.3 1403.71  41
  -1  -5  16 14956.9 1217.37  32
  -1  -5  16 15327.2 1220.75  15
  -1   5  15 7523.04 854.545  47
  -1   5  15 9076.05 1066.24  21
  -1  -5  15 8878.62 949.079  19
  -1  -5  15 8570.55 965.255  29
  -1   5  15 8841.04 1044.60  44
  -1  -5  15 9874.30 1003.00  15
  -1  -5  15 8105.27 974.383  47
  -1   5  15 9035.14 903.561  18
  -1  -5  15 8883.82 1003.14  22
  -1  -5  15 9143.51 1011.00  26
   1   5 -15 8522.41 1017.76  41
  -1   5  15 8531.45 1054.48  46
  -1   5  15 9511.66 989.237  40
  -1   5  15 8206.18 907.308  19
  -1  -5  15 10185.9 1020.49  32
   1   5 -15 8052.92 1028.09  39
  -1  -5  15 9222.17 975.181  11
  -1  -5  14 9895.65 1072.23  26
  -1  -5  14 9112.00 951.409  19
  -1  -5  14 9909.09 1023.34  11
  -1  -5  14 10267.9 1018.81  15
   1  -5 -14 10162.6 971.830  37
  -1   5  14 10726.3 1018.91  19
  -1  -5  14 8795.88 953.507  32
  -1   5  14 8913.47 916.849  18
  -1  -5  14 10557.0 1088.94  47
  -1   5  14 9690.48 1073.50  44
   1   5 -14 10519.3 1193.74  39
  -1   5  14 10095.9 1033.09  40
   1   5 -14 9301.07 1054.11  41
  -1   5  14 11339.3 1178.66  21
  -1  -5  14 9899.85 1117.33   5
   1  -5 -14 9706.17 1027.07   6
  -1   5  14 8368.43 1027.64  46
  -1  -5  14 9428.47 1011.82  29
   1   5 -14 10680.8 1032.28   3
  -1  -5  14 9519.14 1035.04  22
  -1  -5  14 9724.77 1159.80   4
  -1   5  14 10162.1 980.738  47
   1   5 -13 23751.7 1615.27   9
  -1   5  13 27373.2 1745.84  40
   1  -5 -13 24002.0 1653.20   6
  -1   5  13 25506.2 1603.38  19
  -1  -5  13 27013.6 1952.81   4
  -1  -5  13 28165.2 1763.99  11
   1   5 -13 30332.3 1867.15  41
  -1  -5  13 26730.0 1705.35  29
   1   5 -13 26222.8 1895.11  39
  -1  -5  13 25874.5 1611.05  19
  -1  -5  13 27588.1 1723.58  32
  -1   5  13 25782.3 1806.78  46
  -1   5  13 26027.7 1745.39  44
  -1  -5  13 27694.9 1758.83  22
  -1  -5  13 27860.6 1792.15  47
  -1   5  13 23698.6 1511.01  47
   1  -5 -13 25264.3 1607.51  37
  -1  -5  13 27951.5 1791.23  26
   1   5 -13 31826.9 2657.64  34
   1   5 -13 25124.0 1657.37   3
  -1  -5  12 2837.44 625.075   4
  -1   5  12 2875.34 508.910  19
   1   5 -12 3059.41 586.750  41
  -1   5  12 2845.82 450.430  38
  -1  -5  12 2861.73 534.419  26
   1   5 -12 2826.27 548.233   3
  -1  -5  12 2854.40 520.630  29
   1   5 -12 3522.12 701.599  39
   1   5 -12 2618.26 731.072  34
  -1   5  12 2451.32 523.022  40
  -1   5  12 2479.92 528.655  44
   1  -5 -12 2440.18 456.252  37
  -1  -5  12 2532.54 462.590  19
  -1  -5  12 2908.50 526.900  47
  -1  -5  12 2908.74 532.846  22
   1   5 -12 2945.03 535.214   9
  -1   5  12 3141.50 594.550  46
  -1  -5  11 76623.9 2801.98  19
  -1  -5  11 73990.0 3316.95   4
  -1  -5  11 79185.2 2977.11  29
  -1   5  11 76071.7 2758.90  38
  -1   5  11 78439.7 3052.80  40
   1   5 -11 77690.2 3071.72   3
   1   5 -11 79365.1 4189.16  34
   1  -5 -11 78878.3 3010.26  37
   1   5 -11 74302.7 2967.13   9
  -1  -5  11 80670.2 3054.52  26
  -1   5  11 74502.2 3095.23  46
   1   5 -11 84362.3 2837.43   8
   1   5 -11 75425.5 3143.97  39
  -1  -5  11 77883.7 2992.29  47
   1   5 -11 82272.3 3097.42  41
  -1   5  11 74958.3 2970.12  44
   1   5 -10 91945.1 3296.89   3
   1  -5 -10 84510.5 3602.52  34
  -1  -5  10 85754.2 2855.44  36
   1   5 -10 93186.5 4429.72  34
  -1  -5  10 87622.1 3515.12   4
   1   5 -10 95333.0 3013.91   8
   1  -5 -10 88432.4 3170.73  37
  -1   5  10 87247.8 2950.13  38
   1  -5  -9 203.960 171.411  37
   1  -5  -9 244.055 185.711  34
   1   5  -9 16.3548 170.367   3
   1   5  -9 107.332 109.625   8
  -1   5   9 30.1668 128.804  38
  -1  -5   9-68.8443 194.984   4
  -1  -5   8 118750. 4012.11   4
   1   5  -8 130489. 4850.54  34
   1   5  -8 123060. 3760.72   3
  -1   5   8 118905. 3482.81  38
   1  -5  -8 115119. 3613.46  37
   1  -5  -8 113338. 3963.85  34
   1   5  -8 122549. 3447.03   8
   1   5  -7 776.982 441.798  34
  -1   5   7 720.253 238.379  38
  -1  -5   7 803.064 328.523   4
   1  -5  -7 690.518 251.976  37
   1   5  -7 882.538 281.048   3
   1  -5  -7 580.167 245.062  34
   1   5  -7 808.765 225.784   8
   1   5  -6 4229.24 673.749  34
   1  -5  -6 4862.90 573.367  34
  -1   5   6 4950.92 481.258  38
   1   5  -6 5266.87 456.005   8
   1   5  -6 5093.91 526.819   3
  -1  -5   6 5039.45 610.153   4
   1  -5  -6 4623.11 491.991  37
   1  -5  -5 59325.9 2080.33  34
  -1  -5   5 53205.5 2168.77   4
   1   5  -5 59457.9 1819.11   8
   1  -5  -5 58511.2 1985.21  37
  -1   5   5 61512.0 1921.15  38
   1   5  -5 57804.7 2031.27   3
   1   5  -5 57820.8 2569.15  34
  -1   5   4 83535.8 2228.77  38
   1   5  -4 81285.4 2334.46   3
   1  -5  -4 81918.8 2310.78  34
  -1  -5   4 83289.2 2745.50   4
   1  -5  -4 80026.4 2274.61  37
   1  -5  -3 26971.2 1089.89  37
   1  -5  -3 25058.8 1031.61  34
  -1   5   3 27559.7 1074.11  38
   1   5  -3 26630.8 1101.72   3
  -1   5   3 25639.5 766.615   3
   1   5  -2 78100.2 3012.86   1
  -1   5   2 82886.2 2267.30  38
   1  -5  -2 80834.8 2176.96  34
  -1   5   2 78320.6 1976.91   3
   1  -5  -2 83416.4 2340.94   6
  -1  -5   2 76758.3 1872.98  37
   1  -5  -2 82503.0 2285.64  37
   1   5  -2 84260.3 2273.99   3
  -1  -5   2 81894.3 2470.56   4
  -1  -5   2 82706.9 1945.03   6
  -1   5   2 82744.9 3027.84   1
  -1   5   1 9657.32 351.993  35
  -1   5   1 8183.55 851.373   1
  -1   5   1 8638.93 459.071   3
   1   5  -1 9551.15 584.409  38
  -1   5   1 9150.28 558.975  38
   1   5  -1 10572.0 1003.57   1
   1  -5  -1 8749.51 515.152  37
  -1  -5   1 8824.27 430.004  37
  -1  -5   1 8358.34 419.016   6
   1  -5  -1 8172.43 538.502   6
   1   5  -1 8866.51 510.129   3
   1   5   0 25276.7 909.866   3
  -1   5   0 23563.4 1480.46   1
   1   5   0 28535.7 1087.45  38
   1   5   0 29798.5 1661.16   1
  -1  -5   0 27007.5 917.415   6
   1  -5   0 24966.1 975.176   6
   1  -5   0 25636.4 927.470  37
  -1   5   0 25263.1 1034.77  38
  -1   5   0 26192.3 944.713   3
   1  -5   1 4573.72 357.302   6
  -1   5  -1 3919.18 341.648   3
   1  -5   1 3677.76 281.510  37
   1   5   1 3863.10 274.212   3
   1   5   1 4128.14 386.727  38
   1   5   1 4411.16 290.154  35
   1   5   1 3492.10 624.828   1
  -1   5  -2 97457.3 2595.34   3
   1  -5   2 96406.7 2250.13  37
   1  -5   2 100109. 2900.14   4
   1  -5   2 93696.9 2424.88   6
   1   5   2 93261.9 2182.81   3
   1   5   2 90790.2 2250.24  35
   1   5   2 97263.0 2615.30  38
   1   5   3 14502.3 768.098  38
  -1  -5  -3 14217.2 878.881  34
  -1   5  -3 14404.5 974.387  34
   1  -5   3 13472.9 451.577  37
  -1   5  -3 15422.4 803.441   3
   1  -5   3 14064.1 907.237   4
  -1   5  -4 73170.0 2727.34  34
  -1   5  -4 72438.9 2274.88   3
   1   5   4 73797.4 2244.57  38
   1  -5   4 73078.6 2515.78   4
  -1  -5  -4 75176.9 2533.71  34
   1   5   5 885.409 236.514  38
  -1   5  -5 950.317 329.928  34
  -1   5  -5 1049.15 238.995   3
   1  -5   5 1364.67 327.789   4
  -1  -5  -5 1472.46 352.098  34
  -1   5  -5 999.903 165.281   8
  -1   5  -6 1967.38 244.626   8
  -1   5  -6 1518.27 460.810  34
  -1  -5  -6 1103.70 355.084  34
  -1   5  -6 1572.61 309.889   3
   1   5   6 1786.93 329.174  38
   1  -5   6 1543.39 425.587   4
  -1  -5  -7 124044. 4255.16  34
   1  -5   7 122151. 4177.69   4
  -1   5  -7 126673. 3775.92   3
   1   5   7 129664. 3717.39  38
  -1   5  -7 129188. 4656.24  34
  -1   5  -7 133251. 3349.73   8
   1   5   8 20705.9 1206.55  38
  -1   5  -8 24045.2 1856.19  34
  -1  -5  -8 19947.9 1512.11  34
  -1  -5  -8 21373.1 1233.23  37
  -1   5  -8 23046.9 1044.34   8
   1  -5   8 20666.8 1458.37   4
  -1   5  -8 21352.2 1265.47   3
  -1  -5  -9 2524.68 433.926  37
  -1   5  -9 2646.86 632.465  34
  -1  -5  -9 2050.34 502.944  34
   1  -5   9 2248.59 526.209   4
  -1   5  -9 2017.62 402.229   3
   1   5   9 2442.95 419.303  38
  -1  -5 -10 86851.6 3839.99  34
  -1  -5 -10 89781.3 3182.20  37
   1   5  10 90074.2 3165.49  38
  -1   5 -10 94375.3 4381.29  34
   1  -5  10 85248.0 3586.86   4
  -1   5 -10 93009.7 3279.63   3
   1   5  11 16984.8 1318.68  46
   1  -5  11 16356.7 1234.70  32
   1  -5  11 17791.1 1286.16  22
  -1   5 -11 15546.0 1224.05   9
   1  -5  11 18270.6 1274.20  26
   1   5  11 18023.7 1264.02  38
   1  -5  11 17619.0 1190.25  19
   1  -5  11 18152.0 1258.02  47
  -1  -5 -11 15485.8 1551.26  34
   1   5  11 17531.9 1134.91  19
   1  -5  11 17457.6 1241.15  29
  -1  -5 -11 18965.9 1327.90  37
   1  -5  11 17746.4 1530.55   4
   1  -5  11 17275.6 1282.29  11
   1   5  11 15716.4 1231.42  44
  -1   5 -11 17047.8 1798.27  34
   1   5  11 17673.4 1287.58  40
  -1   5 -11 17297.2 1277.73   3
  -1   5 -11 17334.6 1316.13  41
   1   5  11 18932.9 1232.34  47
  -1   5 -11 17268.1 1325.87  39
   1   5  11 18062.9 1214.34  18
   1   5  11 20068.5 1242.50  48
   1   5  12 1113.19 303.128  19
  -1   5 -12 1397.26 386.831   3
   1   5  12 1657.49 371.964  48
   1  -5  12 1173.67 337.459  22
  -1  -5 -12 1351.55 369.296  37
  -1   5 -12 1269.91 402.480   9
  -1   5 -12 1067.34 372.331  39
   1   5  12 916.622 276.673  46
   1  -5  12 1070.68 418.529   4
   1  -5  12 1677.25 407.156  19
   1   5  12 889.365 302.728  38
   1   5  12 725.883 287.584  47
   1  -5  12 867.564 360.047  26
   1  -5  12 734.336 285.636  47
  -1   5 -12 777.861 533.925  34
   1  -5  12 670.497 218.999  11
  -1  -5 -12 1027.31 422.034  34
   1  -5  12 765.325 279.412  32
   1   5  12 332.415 200.604  40
   1  -5  12 1574.07 395.017  29
   1   5  12 597.547 237.383  18
  -1   5 -12 526.185 286.865  41
   1   5  12 1162.55 380.784  44
  -1   5 -13 55055.4 2531.23   3
   1  -5  13 55038.6 2594.76  26
  -1  -5 -13 54067.1 2479.08  37
  -1   5 -13 54456.4 2772.17  39
   1  -5  13 56498.2 2625.77  32
   1  -5  13 54324.6 2548.09  15
   1  -5  13 56192.7 2583.62  29
   1  -5  13 53507.2 2937.18   4
  -1   5 -13 60379.6 2859.32  41
   1   5  13 53232.8 2477.31  18
   1  -5  13 53682.9 2498.45  19
   1   5  13 52548.9 2457.53  47
   1  -5  13 55092.0 2628.68  22
   1   5  13 52370.1 2407.07  38
   1   5  13 53783.9 2712.08  46
   1   5  13 59186.3 2768.93  21
   1   5  13 54031.9 2530.53  40
   1  -5  13 54725.7 2603.74  47
   1   5  13 55234.1 2420.04  19
   1   5  13 55120.0 2676.49  44
   1  -5  13 56779.8 2650.35  11
  -1   5 -13 60225.9 3732.95  34
   1  -5  14 7721.09 1038.26   4
   1  -5  14 8223.73 946.854  29
   1  -5  14 8016.21 949.263  22
   1   5  14 9672.41 992.203  18
   1  -5  14 7359.17 929.487   5
   1  -5  14 8581.92 981.490  11
   1  -5  14 7060.79 903.978  26
   1  -5  14 8996.38 976.454  32
   1   5  14 8703.05 1035.98  44
   1  -5  14 9240.57 1013.26  47
  -1  -5 -14 9843.11 972.855  37
  -1   5 -14 8527.74 1005.04  39
   1   5  14 8587.84 929.819  40
   1   5  14 9316.62 927.758  19
   1  -5  14 7542.71 891.228  15
   1   5  14 7877.92 899.369  47
  -1   5 -14 8994.80 1079.26  41
   1   5  14 7879.14 986.000  46
   1   5  14 8209.75 1007.99  21
   1  -5  14 7463.35 881.071  19
   1  -5  15 773.082 364.132  22
   1   5  15 1089.37 365.903  18
   1   5  15 597.921 280.568  19
   1   5  15 1267.10 409.496  40
  -1  -5 -15 1063.02 406.951  41
   1   5  15 815.086 317.739  21
   1  -5  15 1483.67 360.723  30
   1  -5  15 1218.12 417.598  47
  -1   5 -15 428.673 281.551  39
   1   5  15 625.808 168.192  47
   1  -5  15 680.305 314.754  15
   1  -5  15 111.190 245.600  11
   1  -5  15 851.672 297.486  19
   1  -5  15 1043.38 376.399  32
   1   5  15 1145.93 444.573  44
  -1   5 -15 782.349 330.272  41
   1  -5  16 28672.5 1719.93  15
  -1   5 -16 30765.1 1971.73  41
   1  -5  16 28836.8 1754.89  32
   1   5  16 29391.1 1743.97  18
  -1  -5 -16 28306.2 1889.09  41
   1   5  16 26960.4 1676.48  47
   1   5  16 28254.6 1871.56  21
   1  -5  16 27797.2 1797.43  47
   1  -5  16 27265.0 1715.21  11
  -1   5 -16 30019.6 1867.18  39
   1   5  16 27263.8 1842.33  44
   1   5  16 25898.9 1602.76  19
   1  -5  17 27375.8 1580.08  15
   1   5  17 28216.8 1818.34  44
  -1   5 -17 29782.6 1829.20  41
   1   5  17 29446.2 1608.37  19
   1   5  17 28079.9 1791.28  21
   1  -5  17 26475.9 1710.54  47
   1   5  17 29295.3 1635.01  18
   1  -5  17 30951.0 1853.35  18
  -1  -5 -17 26693.8 1747.03  41
   1   5  17 27837.7 1623.69  47
   1  -5  18 546.228 210.764  47
   1   5  18 601.316 239.029  19
  -1   5 -18 923.354 347.094  41
  -1  -5 -18 866.982 288.391  41
   1   5  18 492.888 230.119  28
   1   5  18 751.436 238.639  18
   1   5  18 806.143 274.517  47
   1   5  18 1072.70 356.151  44
   1  -5  18 673.582 316.144  18
   1   5  19 18433.1 1115.72  28
   1  -5  19 18394.6 1149.01  47
  -1   5 -19 18422.8 1146.27  41
  -1  -5 -19 18027.0 1146.21  41
   1   5  19 16547.5 939.354  47
   1   5  19 18982.1 1212.26  44
   1  -5  19 17333.9 1136.61  18
   1  -5  20 7321.44 574.226  47
  -1   5 -20 6414.91 537.734  41
  -1  -5 -20 6709.42 554.592  41
   1   5  20 6485.60 514.485  28
   1  -5  20 6563.11 564.816  18
  -1  -7  19 41096.0 1563.08  47
   1   7 -19 38449.5 1601.70  45
  -1   7  19 42459.3 1703.97  44
   1  -7 -19 40780.5 1668.28  41
   1   7 -19 37007.6 1377.17  41
  -1  -7  19 43388.5 1682.78  18
  -1   7  19 43257.2 1706.83  28
   1   7 -18 2050.19 370.248  41
  -1   7  18 1861.88 284.618  19
  -1   7  18 1874.38 394.512  28
  -1  -7  18 2849.64 486.427  18
  -1   7  18 1969.21 402.120  44
  -1  -7  18 1911.02 342.120  15
   1   7 -18 1785.59 370.353  39
   1  -7 -18 2307.56 432.320  41
  -1  -7  18 2070.21 374.481  47
  -1   7  18 1946.84 403.077  21
  -1  -7  17 30951.6 1636.31  11
  -1   7  17 30011.5 1441.31  19
   1   7 -17 30022.9 1810.75  39
  -1  -7  17 29815.0 1621.35  15
  -1  -7  17 29798.0 1634.78  32
   1   7 -17 32331.6 1688.81  41
  -1   7  17 28695.3 1703.24  44
  -1  -7  17 28615.6 1618.31  47
  -1   7  17 29954.9 1731.49  28
   1  -7 -17 28450.1 1738.29  41
  -1   7  17 31441.2 1593.44  40
  -1   7  17 30637.2 1794.51  21
  -1   7  16 15685.9 1286.69  44
  -1   7  16 18500.6 1191.18  19
  -1  -7  16 19475.8 1247.06  30
  -1  -7  16 17488.0 1349.94  22
   1  -7 -16 17720.1 1406.77  41
   1   7 -16 18159.5 1353.32  41
  -1  -7  16 17776.0 1301.92  15
  -1  -7  16 17438.5 1310.50  32
  -1  -7  16 17807.4 1331.36  11
   1   7 -16 17833.7 1528.00  39
  -1  -7  16 18788.0 1366.56  47
  -1   7  16 18071.3 1314.75  40
  -1   7  16 18077.6 1413.46  21
  -1   7  15 1973.13 505.142  44
  -1  -7  15 1939.70 476.132  29
  -1  -7  15 2446.50 531.851  15
  -1  -7  15 1959.30 490.391  22
  -1   7  15 1145.83 371.934  40
  -1   7  15 2521.02 549.496  21
   1   7 -15 1616.15 437.551  41
  -1  -7  15 1736.08 446.236  11
  -1  -7  15 1685.56 426.293  26
   1   7 -15 2412.13 596.774  39
  -1   7  15 2274.18 557.575  46
  -1  -7  15 1722.76 478.025  32
  -1  -7  15 1676.55 441.304  47
  -1   7  15 1655.47 388.572  19
  -1  -7  14 1843.01 458.465  32
  -1   7  14 2114.98 558.685  46
  -1  -7  14 1489.24 419.586  15
   1   7 -14 2172.51 528.529  41
  -1   7  14 2096.03 507.970  44
  -1   7  14 1882.67 403.390  19
  -1   7  14 2231.08 561.365  40
  -1  -7  14 1137.96 389.460  26
  -1  -7  14 1837.84 493.425  47
  -1  -7  14 1633.43 468.802  29
   1   7 -14 1525.38 549.160  39
  -1  -7  14 1973.43 484.369  11
  -1   7  14 2366.97 589.746  21
  -1  -7  14 1681.72 487.799  22
   1   7 -13 63874.2 2936.33   3
   1  -7 -13 60186.1 2856.75   6
   1   7 -13 65228.5 2892.72  41
  -1  -7  13 63906.8 2861.15  26
   1   7 -13 63552.5 3237.60  39
  -1   7  13 57377.5 2920.20  46
  -1  -7  13 64306.9 3169.95   4
  -1  -7  13 63647.6 2932.54  22
  -1  -7  13 64555.2 2914.52  32
  -1   7  13 59252.1 2777.38  44
   1   7 -13 56921.8 2824.72   9
  -1  -7  13 62532.9 2908.65  11
  -1   7  13 62037.3 2519.38  19
  -1  -7  13 60046.2 2761.00  47
  -1   7  13 62891.2 2930.65  40
  -1  -7  13 60788.5 2786.73  29
   1  -7 -13 62541.3 2804.43  37
   1   7 -12 631.925 336.169   9
   1  -7 -12 245.284 201.895  37
  -1   7  12 414.504 367.950  40
  -1  -7  12-10.1506 221.337   4
  -1  -7  12 187.100 228.778  29
  -1  -7  12 975.873 380.023  47
  -1   7  12 664.387 291.752  19
  -1  -7  12 530.224 271.233  22
   1   7 -12 1008.31 428.588  41
  -1  -7  12 709.894 418.607  26
   1   7 -12 845.699 492.072  39
  -1   7  12 504.597 296.659  46
  -1   7  12 1106.35 326.064  48
  -1   7  12 621.713 356.651  44
   1  -7 -12 714.317 337.171   6
   1   7 -12 804.416 351.075   3
  -1   7  11 104838. 4026.19  46
  -1  -7  11 113672. 3895.39  29
  -1  -7  11 113602. 3857.30  47
  -1   7  11 111600. 3625.34  38
   1  -7 -11 111934. 4004.34  37
   1   7 -11 115707. 4031.01  41
   1   7 -11 111907. 4079.65   9
   1   7 -11 117231. 4175.85   3
   1   7 -11 108442. 4244.52  39
  -1   7  11 111197. 3865.80  44
  -1  -7  11 109927. 4358.50   4
  -1  -7  11 116480. 3953.64  26
  -1   7  11 111984. 3708.30  48
   1  -7 -11 109443. 4070.95   6
  -1   7  11 108809. 4065.73  40
  -1  -7  10 19250.7 1273.22  47
   1   7 -10 21298.1 1412.97  41
  -1  -7  10 20407.0 1365.38  26
   1   7 -10 17872.6 1378.00   9
  -1   7  10 20198.2 1286.42  48
  -1  -7  10 19451.3 1565.06   4
  -1   7  10 19407.3 1441.19  40
  -1   7  10 19502.4 1226.53  38
  -1   7  10 18402.6 1403.16  46
  -1   7  10 19601.0 1300.06  44
  -1  -7  10 18643.2 1253.72  36
   1  -7 -10 20779.1 1484.53   6
   1   7 -10 21137.4 1598.16  39
   1  -7 -10 20434.6 1427.14  37
   1   7 -10 21246.8 1503.32   3
  -1  -7  10 20817.2 1343.76  29
   1   7 -10 14178.6 1267.75  17
   1   7  -9 271.560 214.848  39
  -1   7   9 618.567 296.854  40
   1  -7  -9 18.7347 252.492  37
   1   7  -9 33.3021 157.139   3
   1   7  -9 133.602 145.411   9
  -1   7   9 59.0889 123.226  38
  -1   7   9 443.772 247.674  46
  -1  -7   9 901.445 426.038   4
   1  -7  -8 46332.5 2103.89  37
   1   7  -8 51361.2 2280.54   3
  -1  -7   8 50291.0 2432.49   4
   1  -7  -7 14993.6 1075.16  37
  -1   7   7 15280.0 998.097  38
  -1  -7   7 13540.2 1161.26   4
   1   7  -7 16649.4 1163.68   3
   1  -7  -6 4408.96 572.782   6
   1  -7  -6 5791.77 616.466  37
  -1  -7   6 4909.23 687.041   4
   1   7  -6 5432.25 619.252   3
  -1   7   6 5071.38 536.014  38
   1  -7  -5 57123.8 2233.09   6
   1   7  -5 58447.4 2194.82   3
   1   7  -5 51207.6 2932.55   1
  -1   7   5 55641.7 2050.14  38
  -1  -7   5 58753.8 2412.30   4
   1  -7  -5 57010.4 2137.48  37
  -1   7   4 10232.8 747.681  38
   1   7  -4 10176.7 778.999   3
   1  -7  -4 10031.1 802.351   6
   1   7  -4 9195.34 1130.58   1
   1  -7  -4 10213.1 762.660  37
  -1  -7   4 9824.85 884.503   4
   1   7  -3 260.768 157.023   3
   1  -7  -3 197.847 101.257  34
  -1  -7   3 366.094 269.903   4
   1  -7  -3 290.861 192.157   6
   1  -7  -3 289.745 176.405  37
  -1   7   3 385.675 188.507  38
   1   7  -3 426.970 357.500   1
  -1   7   2 50180.4 2663.68   1
   1   7  -2 49240.2 2644.18   1
   1  -7  -2 48790.8 1801.44   6
  -1  -7   2 48015.7 1404.43   6
  -1   7   2 49691.7 1798.84  38
  -1  -7   2 47280.1 1340.96  37
  -1  -7   2 50223.4 2005.35   4
   1  -7  -2 47378.5 1711.81  37
   1  -7  -2 47525.6 1610.68  34
  -1   7   2 46449.6 1433.51   3
   1   7  -2 45439.0 1693.35   3
   1   7  -1 79941.7 2409.33   3
  -1   7   1 85924.5 2003.66  35
   1   7  -1 88048.5 2689.89  38
  -1  -7   1 85165.4 2238.42  37
  -1   7   1 78839.7 3495.15   1
  -1   7   1 78095.1 2275.46   3
   1  -7  -1 82463.3 2441.98  37
  -1   7   1 86599.5 2613.74  38
  -1  -7   1 82716.2 2250.02   6
   1  -7  -1 82546.6 2523.73   6
   1   7   0 34137.3 1413.93  38
   1   7   0 29337.6 1144.12   3
  -1   7   0 29776.7 1178.35   3
   1  -7   0 30435.5 1171.08  37
   1  -7   0 31043.0 1242.79   6
  -1   7   0 27245.8 1915.72   1
  -1   7   0 30007.9 1337.08  38
  -1  -7   0 29883.0 1143.32   6
  -1  -7   0 30124.7 1144.23  37
   1   7   0 30347.0 1099.16  35
   1   7   0 31735.8 2066.90   1
   1  -7   1 142421. 3422.81  37
   1   7   1 144084. 3335.02  35
  -1  -7  -1 139725. 3605.49   6
   1   7   1 139785. 3806.52  38
  -1  -7  -1 136209. 3576.24  37
  -1   7  -1 135967. 5015.98   1
   1   7   1 133906. 3376.15   3
   1  -7   1 138781. 3555.70   6
  -1   7  -1 134113. 3612.55   3
  -1  -7  -2 96942.4 2782.02   6
   1  -7   2 89327.4 3146.18   4
  -1   7  -2 86944.5 3820.45   1
   1  -7   2 92018.9 2564.58   6
  -1   7  -2 94686.6 2767.80   3
   1  -7   2 95679.5 2359.02  37
   1   7   2 92278.3 2321.54   3
   1   7   2 92174.4 2297.85  35
  -1  -7  -2 88593.0 2673.06  37
   1   7   2 96003.0 2859.41  38
  -1  -7  -3 7588.24 614.519  37
   1  -7   3 6925.68 743.389   4
  -1  -7  -3 7153.31 677.414  34
   1   7   3 6306.58 581.290  38
  -1   7  -3 6976.82 603.834   3
   1  -7   3 6557.50 472.138   6
  -1   7  -4 35876.2 1566.36   3
   1  -7   4 33682.4 1774.02   4
  -1  -7  -4 36151.7 1695.77  34
   1   7   4 36406.6 1567.27  38
  -1  -7  -4 34481.7 1501.51  37
  -1   7  -5 129050. 3737.59   3
  -1  -7  -5 121005. 3623.39  37
  -1  -7  -5 122537. 3911.88  34
   1  -7   5 121557. 4071.13   4
   1   7   5 124970. 3652.09  38
  -1   7  -6-23.9487 189.680   3
   1   7   6 84.7183 178.296  38
   1  -7   6 343.833 296.909   4
  -1  -7  -6 106.876 119.980  34
  -1  -7  -6 106.839 169.280  37
  -1   7  -7 264929. 6976.44   3
   1  -7   7 276256. 7558.20   4
  -1  -7  -7 266107. 7318.43  34
  -1   7  -7 277934. 8143.68  34
  -1  -7  -7 256517. 6825.45  37
   1   7   7 268448. 6832.98  38
   1   7   8 19457.4 1247.22  38
   1  -7   8 21098.3 1588.92   4
  -1   7  -8 19584.5 1335.44   3
  -1  -7  -8 20620.4 1331.09  37
  -1   7  -8 20406.8 1796.95  34
  -1  -7  -8 18160.2 1449.83  34
  -1   7  -9 310.682 261.396   3
  -1  -7  -9 667.166 259.887  37
   1   7   9 712.985 303.923  40
   1   7   9 302.330 201.363  38
  -1   7  -9 1030.17 379.588   9
  -1   7  -9 117.905 254.659  34
  -1   7  -9 511.315 248.176  39
   1  -7   9 416.269 248.297   4
   1   7   9 466.585 245.093  46
  -1   7 -10 63457.0 2891.65  39
   1   7  10 64634.2 2847.63  40
   1   7  10 69365.3 2718.41  48
   1  -7  10 70323.4 3291.37   4
   1  -7  10 65250.9 2754.79  22
  -1   7 -10 68624.1 2905.19   3
  -1   7 -10 70113.5 2890.32  41
   1   7  10 64310.5 2681.06  44
  -1   7 -10 73655.0 3919.79  34
   1   7  10 67520.2 2707.75  38
   1  -7  10 68427.4 2682.39  26
   1   7  10 66750.0 2863.10  46
   1  -7  10 65981.0 2634.68  29
  -1   7 -10 60383.7 2778.89   9
   1  -7  10 68189.2 2579.19  47
  -1  -7 -10 65987.4 2796.70  37
  -1   7 -11 31048.1 2542.93  34
   1  -7  11 25183.6 1542.47  47
   1  -7  11 27764.7 1660.87  26
  -1  -7 -11 30919.0 1817.73  37
   1   7  11 29575.6 1760.00  44
   1   7  11 29550.4 1857.28  46
  -1   7 -11 28239.8 1794.32   3
   1   7  11 31743.7 1740.21  48
   1  -7  11 28791.3 1686.48  29
  -1   7 -11 26509.9 1761.88   9
   1   7  11 29709.9 1704.97  38
  -1   7 -11 26811.8 1860.12  39
  -1   7 -11 29347.5 1834.77  41
   1  -7  11 28425.5 1762.14  22
   1   7  11 26695.5 1758.53  40
   1  -7  11 27927.1 1752.76  32
   1  -7  11 27946.4 2016.43   4
   1   7  12 5783.66 834.947  46
  -1   7 -12 5909.01 804.961   3
  -1   7 -12 5760.76 868.458  41
   1  -7  12 6286.76 815.043  26
   1   7  12 5800.12 749.433  48
   1  -7  12 5923.97 763.230  47
   1  -7  12 6119.97 822.431  15
   1   7  12 5607.17 723.694  38
   1  -7  12 6551.46 817.051  29
   1  -7  12 6146.40 820.089  32
  -1  -7 -12 5028.84 737.207  37
  -1   7 -12 6284.68 895.001   9
   1  -7  12 6192.45 847.180  11
   1   7  12 5721.95 814.050  40
   1  -7  12 6996.40 1010.64   4
  -1   7 -12 6230.52 926.483  39
   1   7  12 6186.97 849.249  44
   1  -7  12 6064.92 811.162  22
   1  -7  13 82773.8 3799.02   4
  -1  -7 -13 86767.8 3584.09   6
   1   7  13 82403.5 3606.45  46
  -1   7 -13 78444.4 3623.80  39
   1   7  13 88321.8 3257.56  48
   1  -7  13 84619.2 3494.84  22
  -1   7 -13 91649.4 3670.22  41
   1   7  13 80270.3 3410.72  40
   1  -7  13 87081.4 3333.60  47
  -1   7 -13 87355.3 3491.61   3
   1  -7  13 82197.1 3320.32  26
   1  -7  13 87730.2 3531.47  32
  -1  -7 -13 85152.3 3384.53  37
   1  -7  13 86538.4 3551.67  11
   1   7  13 79453.1 3390.45  44
   1  -7  13 82860.4 3362.11  29
   1  -7  13 85065.9 3458.77  15
   1   7  14 1953.05 486.547  40
   1  -7  14 1736.51 479.641  22
   1   7  14 1997.79 538.158  44
   1  -7  14 2260.05 507.179  47
   1  -7  14 2170.92 513.020  32
   1  -7  14 2571.17 523.649  29
  -1   7 -14 2535.65 586.511  41
   1   7  14 3048.69 584.390  48
   1   7  14 2270.05 530.278  21
   1  -7  14 2459.81 572.759  11
   1  -7  14 2189.45 503.358  26
   1  -7  14 1818.03 480.628  15
  -1   7 -14 1490.77 549.816  39
   1  -7  15 287.086 277.519  15
   1   7  15 434.529 275.611  40
   1   7  15 120.352 188.937  44
   1  -7  15 320.182 245.067  22
  -1   7 -15-5.42065 215.570  41
   1  -7  15 257.245 223.691  47
   1  -7  15 158.884 153.702  30
   1  -7  15 22.1645 247.575  32
   1  -7  15 696.012 356.407  11
   1   7  15 5.29787 209.851  21
   1   7  15 142.472 147.017  19
  -1  -7 -15 309.266 289.206  41
   1   7  16 28926.2 1461.57  19
   1  -7  16 29799.7 1726.00  47
   1   7  16 25720.7 1676.90  28
  -1   7 -16 28834.7 1826.34  39
  -1  -7 -16 30347.5 1817.11  41
   1  -7  16 31308.3 1636.49  30
   1  -7  16 30889.3 1793.23  11
   1   7  16 27939.0 1782.62  21
   1   7  16 29326.7 1813.93  44
  -1   7 -16 32511.6 1893.05  41
   1  -7  16 29339.8 1749.26  15
   1  -7  16 28071.6 1718.84  32
   1   7  16 30671.0 1710.08  40
   1   7  17 62187.7 2656.41  21
  -1  -7 -17 63244.7 2639.67  41
   1  -7  17 64166.3 2643.26  18
  -1   7 -17 64831.3 2651.96  41
   1  -7  17 63671.8 2550.16  15
   1   7  17 60697.7 2651.67  44
   1   7  17 66573.7 2404.62  40
  -1   7 -17 60424.7 2541.25  39
   1   7  17 65520.0 2677.45  28
   1  -7  17 64777.9 2553.14  47
  -1  -7 -18 94.3830 162.158  41
   1  -7  18 459.807 232.163  18
   1   7  18 136.655 154.066  44
  -1   7 -18 55.8978 136.386  41
   1   7  18 489.223 209.923  28
   1  -7  18 414.225 194.029  47
  -1  -7 -19 26120.7 1173.25  41
   1  -7  19 26425.3 1126.24  47
   1   7  19 26715.7 1255.88  28
  -1   7 -19 26449.6 1166.25  41
   1  -7  19 25602.1 1204.53  18
  -1   7 -19 23227.4 1229.26  45
  -1  -9  18 3329.24 407.299  18
  -1   9  18 2967.90 333.586  40
   1  -9 -18 2431.85 353.454  41
  -1   9  18 3027.17 418.608  28
  -1  -9  18 2860.14 374.832  15
   1   9 -18 2188.67 387.287  45
  -1  -9  17 43745.1 1882.18  11
  -1  -9  17 43877.4 1708.81  30
  -1   9  17 45545.6 1884.42  40
   1  -9 -17 45810.2 1953.14  41
  -1  -9  17 44904.6 1879.10  18
  -1   9  17 42672.5 1831.62  44
  -1  -9  17 43007.7 1886.13  32
   1   9 -17 37894.1 1886.70  45
  -1  -9  17 42363.0 1663.37  47
  -1   9  17 45178.5 1975.51  28
   1   9 -17 44978.7 2042.39  39
  -1   9  17 47387.5 2055.89  21
  -1  -9  17 44816.4 1902.70  15
   1   9 -16 5220.46 596.719  41
  -1   9  16 6347.58 707.251  44
  -1  -9  16 6049.37 641.250  47
  -1  -9  16 6085.67 723.286  15
   1  -9 -16 6315.90 750.605  41
  -1   9  16 5107.05 678.360  28
  -1   9  16 5376.67 720.490  21
  -1  -9  16 6019.28 720.076  22
  -1  -9  16 4946.96 667.936  32
   1   9 -16 5549.83 796.793  39
   1   9 -16 4898.03 724.959  45
  -1  -9  16 5286.78 627.979  30
  -1  -9  16 5301.11 682.630  11
  -1   9  16 5336.83 694.148  40
  -1  -9  15 706.701 376.727  11
  -1  -9  15 670.147 329.438  15
   1   9 -15 696.977 290.767  41
  -1  -9  15 613.844 276.607  22
  -1   9  15 597.498 323.940  40
   1   9 -15 686.236 333.543  39
  -1   9  15 1374.24 462.572  21
  -1  -9  15 884.985 343.156  32
  -1   9  15 652.816 267.472  44
  -1  -9  15 776.445 277.617  47
  -1   9  15 1211.55 395.738  28
  -1  -9  14-123.052 245.031  26
  -1  -9  14 268.977 286.352  32
  -1  -9  14 185.267 232.127  11
   1   9 -14 54.8203 309.139  39
  -1   9  14 104.273 166.564  44
  -1  -9  14 153.621 207.555  15
  -1   9  14-98.3729 201.098  28
  -1   9  14-69.1286 144.728  48
  -1   9  14 53.1950 211.336  40
  -1  -9  14-88.5690 261.390  29
   1   9 -14 31.7438 174.401  41
  -1  -9  14-112.097 220.587  22
  -1  -9  14 227.919 202.640  47
  -1   9  13 37018.5 2028.85  44
   1   9 -13 40895.3 2563.87  39
  -1  -9  13 40898.8 2020.21  47
  -1   9  13 40570.5 2011.74  48
   1   9 -13 38841.0 2083.46  41
  -1  -9  13 39269.0 2258.86  11
  -1   9  13 36037.9 2207.24  46
  -1  -9  13 37289.2 2069.62  29
  -1  -9  13 40503.3 2244.11  32
  -1  -9  13 38490.4 2073.58  26
   1   9 -13 37445.7 2245.63   9
  -1   9  13 38949.7 2284.74  40
  -1  -9  13 40334.0 2245.28  22
  -1  -9  13 41585.3 2263.25  15
  -1   9  12 2658.97 619.928  40
  -1  -9  12 2639.90 520.543  29
  -1  -9  12 2783.68 617.736  22
   1   9 -12 2910.94 544.868  41
  -1  -9  12 3273.37 650.430  32
  -1   9  12 2047.36 561.397  46
  -1  -9  12 3244.21 587.263  26
  -1   9  12 2798.02 555.812  48
  -1   9  12 3678.84 597.647  44
  -1  -9  12 2255.88 472.246  47
   1   9 -12 3021.04 691.248  39
   1   9 -12 2625.83 614.712   9
  -1   9  11 80452.4 3181.06  48
   1   9 -11 81915.4 3533.05   9
  -1  -9  11 83013.9 3231.23  26
  -1  -9  11 79808.0 3146.87  29
  -1   9  11 79293.6 3409.95  46
   1  -9 -11 78138.6 3416.84   6
   1   9 -11 83069.7 3234.51  41
   1   9 -11 73290.7 3668.82  39
  -1   9  11 79276.6 3087.10  44
   1   9 -11 86630.8 3526.56   3
  -1   9  11 74602.3 3423.94  40
  -1  -9  11 78227.8 3329.50  22
  -1  -9  11 76651.7 3576.27   4
   1  -9 -11 86483.0 3423.01  37
  -1   9  10 885.546 341.080  38
  -1   9  10 549.148 389.388  46
   1   9 -10 312.264 228.983   9
  -1  -9  10 766.388 415.217   4
  -1  -9  10 137.094 220.932  29
  -1  -9  10 717.680 315.918  26
   1  -9 -10 574.540 341.261   6
  -1   9  10 477.084 261.695  40
   1   9 -10 485.694 250.071   3
   1   9 -10-73.0949 391.808  39
  -1   9  10 21.4161 244.499  48
   1  -9 -10 1049.86 333.655  37
  -1  -9  10 557.417 252.578  36
   1  -9  -9 14457.3 1292.79   6
  -1   9   9 13272.8 1038.79  38
   1   9  -9 11654.9 1611.76   1
  -1   9   9 12431.4 1139.91  46
   1  -9  -9 13218.4 1184.11  37
  -1   9   9 13353.9 1233.04  40
   1   9  -9 14084.2 1360.10  39
  -1  -9   9 13101.7 1049.68  29
   1   9  -9 12932.2 1194.33   3
   1   9  -9 15001.2 1310.02   9
  -1   9   9 13711.6 1151.38  48
  -1  -9   9 13380.7 1096.60  26
  -1  -9   9 13182.4 1380.57   4
   1  -9  -8 28154.6 1789.57   6
   1   9  -8 27153.0 1866.67  39
  -1   9   8 27760.9 1650.09  46
   1  -9  -8 26996.6 1670.57  37
  -1   9   8 27529.9 1652.12  48
   1   9  -8 30629.7 1853.50   9
  -1   9   8 26788.0 1504.52  45
   1   9  -8 28001.9 2440.18   1
  -1  -9   8 28001.2 1928.38   4
  -1   9   8 25414.1 1499.06  38
  -1   9   8 28526.1 1770.14  40
  -1  -9   8 27772.4 1481.21  29
   1   9  -8 30430.7 1821.84   3
   1   9  -7 45787.4 2433.89  39
  -1   9   7 48198.5 2312.40  40
  -1   9   7 48631.2 2248.12  48
   1   9  -7 50267.6 2380.02   9
   1   9  -7 50739.2 2373.22   3
   1  -9  -7 50323.9 2403.48   6
   1  -9  -7 50013.1 2296.94  37
   1   9  -7 49516.4 3291.01   1
  -1   9   7 53583.7 2338.33  20
  -1   9   7 49462.8 2155.16  38
  -1  -9   7 51054.3 2613.06   4
  -1  -9   6 173.668 237.636   4
   1   9  -6-149.544 362.676   1
  -1   9   6-257.700 220.790  38
   1   9  -6-122.388 208.015   3
   1  -9  -6-199.813 225.555  37
   1  -9  -6 209.081 243.480   6
  -1   9   5 41745.9 1874.51  38
   1  -9  -5 41105.4 2015.86   6
   1   9  -5 37915.9 2799.64   1
   1   9  -5 40085.7 1930.22   3
   1  -9  -5 36299.5 1813.91  37
  -1  -9   5 40556.7 2207.59   4
  -1   9   4 1467.86 335.798  38
   1   9  -4 1886.96 371.861   3
  -1  -9   4 1937.85 445.610   4
   1  -9  -4 1835.08 404.970   6
   1   9  -4 1782.32 632.144   1
   1  -9  -4 1847.80 399.364  37
  -1   9   3 8579.16 789.347  38
   1   9  -3 8459.58 755.359   3
   1  -9  -3 9006.93 797.033   6
  -1  -9   3 8439.80 923.795   4
   1  -9  -3 8633.98 764.618  37
   1  -9  -2 1198.25 294.291  37
   1   9  -2 1545.68 301.858   3
  -1  -9   2 1743.14 435.504   4
   1   9  -2 1064.53 504.318   1
  -1   9   2 1543.04 338.299  38
   1  -9  -2 1459.33 318.858   6
   1   9  -1 88753.8 4243.24   1
   1  -9  -1 83745.1 2691.73  37
   1  -9  -1 85122.4 2789.81   6
  -1   9   1 86076.1 4173.44   1
  -1  -9   1 81923.0 3114.05   4
   1   9  -1 84290.6 2678.25   3
   1   9  -1 91163.8 2544.66  35
  -1   9   1 84541.7 2505.38   3
   1   9   0 8418.47 786.351  38
  -1  -9   0 7673.66 598.963   6
   1  -9   0 8460.07 625.571  37
  -1   9   0 7310.37 611.190   3
   1  -9   0 7752.34 649.154   6
  -1  -9   0 8170.30 608.893  37
  -1   9   0 6235.93 1069.06   1
   1   9   0 8153.76 616.961   3
   1   9   1 97157.5 3245.26  38
   1  -9   1 100950. 3574.75   4
  -1   9  -1 94729.9 2963.47   3
  -1  -9  -1 99398.2 2957.40   6
  -1  -9  -1 99755.5 2950.48  37
   1  -9   1 96562.0 2897.89   6
  -1   9  -1 94422.4 4487.08   1
   1  -9   2 2964.59 562.389   4
  -1   9  -2 2708.43 401.032   3
   1   9   2 2268.64 416.197  38
  -1  -9  -2 2537.05 397.205   6
  -1  -9  -2 2279.07 374.146  37
  -1   9  -2 2221.14 727.428   1
   1  -9   3 11668.1 1095.17   4
  -1   9  -3 10413.3 1437.72   1
   1   9   3 10472.3 912.327  38
  -1  -9  -3 11971.8 892.351  37
  -1  -9  -3 13331.6 954.512   6
  -1   9  -3 12888.3 935.085   3
  -1   9  -4 4175.74 558.027   3
   1   9   4 3528.41 536.970  38
  -1   9  -4 2589.72 725.721   1
   1  -9   4 3981.43 630.886   4
  -1  -9  -4 3156.74 481.424  37
  -1  -9  -4 3913.33 543.009   6
  -1   9  -5 24043.9 1425.30   3
  -1  -9  -5 23159.1 1375.03  37
  -1  -9  -5 22884.1 1439.15   6
  -1   9  -5 19458.2 2045.94   1
   1   9   5 22917.7 1390.53  38
   1  -9   5 23357.8 1646.61   4
  -1  -9  -6 9940.98 914.928  37
   1  -9   6 10856.6 1157.05   4
  -1   9  -6 9414.88 1427.32   1
  -1  -9  -6 10512.4 1001.42   6
   1   9   6 9627.18 904.178  38
  -1   9  -6 11058.0 981.019   3
   1   9   7 219743. 6047.85  38
  -1   9  -7 210090. 7988.03   1
   1   9   7 221903. 6189.99  40
   1  -9   7 214022. 6650.21   4
   1   9   7 220734. 6070.16  48
  -1   9  -7 224532. 6216.26   9
  -1   9  -7 199516. 6262.53  39
  -1  -9  -7 205431. 6006.32  37
  -1  -9  -7 225555. 6318.47   6
   1   9   7 202394. 5747.79  28
   1   9   7 188389. 5720.46  45
  -1   9  -7 233459. 6281.15   3
  -1   9  -8 2789.75 573.836  39
   1   9   8 2360.52 483.080  40
   1   9   8 2800.88 524.824  48
  -1  -9  -8 2262.12 485.394  37
   1  -9   8 3003.27 454.662  29
  -1   9  -8 2905.54 539.806   3
   1   9   8 3475.27 549.222  46
  -1   9  -8 3480.18 566.845  41
  -1   9  -8 2747.21 580.338   9
  -1   9  -8 1873.48 647.652   1
   1   9   8 2331.23 452.069  38
  -1  -9  -8 2972.57 570.505   6
   1   9   8 2295.06 427.924  28
   1  -9   8 2786.25 613.412   4
   1  -9   9 10379.9 1185.95   4
  -1  -9  -9 9013.11 1026.59   6
  -1   9  -9 8440.74 1039.86  39
  -1   9  -9 9221.82 1431.91   1
  -1   9  -9 9339.30 953.761  41
   1   9   9 10117.1 997.252  48
   1   9   9 9203.04 933.948  38
  -1   9  -9 9862.19 1066.56   9
   1  -9   9 8299.69 802.665  29
   1  -9   9 10934.5 1016.55  22
   1   9   9 9309.20 946.972  28
   1   9   9 9232.03 980.855  46
  -1  -9  -9 9778.18 1010.00  37
  -1   9  -9 8993.62 983.611   3
   1   9   9 9581.32 1034.05  40
  -1   9 -10 9846.64 1091.84   9
   1   9  10 10163.7 1097.06  40
  -1   9 -10 9790.89 1049.96   3
   1   9  10 9503.26 943.487  38
  -1  -9 -10 10809.8 1152.81   6
   1  -9  10 11129.9 1256.91   4
   1   9  10 8517.25 1023.18  46
  -1   9 -10 9546.47 1172.11  39
  -1   9 -10 8124.41 1342.56   1
   1  -9  10 10055.8 915.035  26
   1  -9  10 9274.10 999.083  22
   1   9  10 9283.85 923.337  44
   1   9  10 10070.9 1064.09  28
   1   9  10 8686.37 969.329  48
   1  -9  10 9027.90 891.077  29
  -1  -9 -10 9733.84 1036.41  37
  -1   9 -10 8613.88 987.573  41
   1  -9  11 62624.8 2685.93  29
   1   9  11 62235.2 2795.17  48
  -1   9 -11 64562.2 2958.55   3
   1  -9  11 62194.5 2897.04  32
   1  -9  11 61633.4 2838.88  22
  -1  -9 -11 62051.0 2865.65  37
  -1  -9 -11 65196.7 3043.93   6
   1  -9  11 63890.8 2653.00  26
   1   9  11 61328.2 2997.05  40
  -1   9 -11 66096.5 2957.85  41
   1   9  11 61717.2 2662.63  38
  -1   9 -11 61947.1 3022.14   9
   1   9  11 66166.6 2783.07  44
   1   9  11 62159.3 2944.17  46
   1   9  11 63588.8 2876.53  28
  -1   9 -11 59947.0 3092.42  39
   1  -9  11 62465.6 3243.22   4
   1   9  12 5758.62 768.992  44
   1  -9  12 6220.28 786.928  29
  -1   9 -12 6120.25 964.852  39
   1  -9  12 7451.36 829.936  26
  -1   9 -12 6920.20 928.056   9
   1  -9  12 7264.96 953.547  15
   1  -9  12 6698.85 935.696  11
  -1   9 -12 6010.78 856.555  41
   1  -9  12 6380.41 863.662  32
   1   9  12 6817.15 926.863  40
   1  -9  12 6719.86 867.611  22
   1   9  12 7180.38 859.451  48
   1   9  12 5618.85 806.340  28
  -1   9 -13 68922.3 3405.26  39
  -1   9 -13 75538.8 3176.78  41
   1   9  13 67486.8 2968.14  44
   1  -9  13 67045.6 3051.48  15
   1  -9  13 70943.7 2890.49  26
   1  -9  13 66653.5 3060.44  32
   1   9  13 71669.4 3133.37  28
   1   9  13 73629.6 2993.34  48
   1   9  13 71795.8 3221.22  40
   1  -9  13 70228.7 3103.74  22
   1  -9  13 75594.0 3246.86  11
   1  -9  14 436.086 322.860  22
   1  -9  14 102.162 211.044  11
   1   9  14 224.117 252.208  28
   1   9  14 354.748 298.673  48
  -1   9 -14 261.821 175.166  41
   1  -9  14 202.802 246.568  32
   1  -9  14 376.803 303.592  15
   1   9  14-31.1965 271.347  40
   1   9  14 447.786 282.736  44
   1   9  14 318.205 238.496  21
  -1   9 -14-79.6461 254.510  39
   1   9  15-275.082 248.612  40
   1   9  15 219.884 237.049  44
   1  -9  15 22.5488 225.280  22
   1  -9  15 2.29688 225.823  11
   1   9  15 175.871 253.655  28
  -1   9 -15 42.2822 239.027  41
  -1  -9 -15 333.721 223.803  41
   1  -9  15 237.211 251.642  32
   1   9  15 99.4072 195.485  21
   1  -9  15 99.7590 247.231  30
  -1   9 -15 204.032 289.472  39
   1  -9  15-55.3191 264.107  15
  -1   9 -16 254.482 283.016  39
   1  -9  16 45.5898 180.246  15
  -1  -9 -16-77.0172 186.853  41
   1  -9  16 48.6310 123.815  30
   1   9  16 42.1354 143.453  44
   1   9  16 305.421 198.809  40
   1   9  16 85.6676 162.880  28
  -1   9 -16-61.8722 230.024  45
   1  -9  16 132.279 139.158  18
   1   9  16 66.2594 158.859  21
   1  -9  16 50.8889 171.753  11
   1  -9  16 142.080 228.248  32
  -1   9 -16-97.9240 187.401  41
   1  -9  17 37391.1 1610.44  18
  -1  -9 -17 35144.0 1555.92  41
   1   9  17 37943.1 1765.29  28
  -1   9 -17 35732.4 1578.85  41
   1   9  17 38247.1 1742.58  21
   1  -9  17 38400.1 1724.51  15
   1   9  17 37382.1 1612.67  40
   1  -9  17 37181.4 1536.88  30
  -1   9 -17 32706.3 1736.72  45
   1   9  18 94.2337 165.924  28
  -1   9 -18-14.7545 167.811  45
   1  -9  18 147.735 102.038  18
  -1 -11  17 31313.4 1291.34  15
  -1  11  17 31539.0 1266.70  28
  -1  11  17 30797.0 1285.78  21
  -1 -11  17 27659.9 1111.74  30
  -1  11  17 30419.0 1256.66  40
  -1 -11  16 53.9337 125.257  30
  -1  11  16-12.4379 146.866  40
  -1  11  16 229.992 170.520  21
  -1 -11  16 191.265 120.298  18
  -1  11  16 1.41986 126.587  28
  -1 -11  16-232.141 186.161  15
  -1 -11  16 146.203 184.350  32
  -1 -11  16-115.047 181.052  11
   1  11 -16 109.084 189.143  45
   1 -11 -16-399.211 172.675  41
  -1 -11  15 592.849 252.186  11
  -1  11  15 1240.95 319.810  28
  -1  11  15 609.897 267.028  40
  -1 -11  15 1048.18 310.093  15
   1  11 -15 861.593 359.289  39
  -1 -11  15 646.637 203.627  16
   1 -11 -15 918.819 267.612  41
   1  11 -15 662.218 292.088  45
  -1 -11  15 889.407 309.746  30
  -1 -11  15 565.019 218.562  22
  -1 -11  15 608.388 258.349  32
  -1  11  15 809.585 300.745  21
  -1 -11  14 4494.33 681.396  11
  -1  11  14 3661.04 564.199  28
  -1  11  14 3347.61 614.548  40
  -1  11  14 4985.91 709.178  21
  -1 -11  14 5138.85 688.941  15
   1  11 -14 4971.94 731.314  45
  -1 -11  14 5165.81 691.425  32
  -1 -11  14 5533.79 724.847  22
  -1  11  14 5036.92 603.129  48
   1  11 -14 4014.20 753.766  39
  -1 -11  13 38556.4 1870.38  26
  -1 -11  13 43123.4 2245.45  32
   1  11 -13 41381.0 2337.33  45
  -1  11  13 40712.9 2264.39  40
   1  11 -13 43535.6 2328.18   9
   1  11 -13 41842.7 2500.93  39
  -1 -11  13 44715.8 2251.68  15
  -1 -11  13 39025.4 2085.92  22
  -1  11  13 43135.2 2067.25  48
  -1 -11  13 44934.0 2331.80  11
  -1  11  13 41118.0 2110.31  28
  -1 -11  12 503.299 337.134  15
  -1  11  12 183.983 212.655  28
  -1 -11  12 306.436 294.619  32
  -1 -11  12 50.3803 269.251  11
  -1 -11  12 43.0001 189.710  26
  -1  11  12 397.023 259.629  48
  -1 -11  12 169.883 193.353  22
   1  11 -12 529.394 316.233   9
  -1 -11  12 612.858 258.205  29
   1  11 -12 355.906 313.797  45
  -1  11  12 386.967 273.725  40
   1  11 -12-37.6226 384.765  39
  -1  11  11 49235.2 2466.31  48
  -1  11  11 48481.4 2623.23  40
  -1 -11  11 52209.6 2303.85  26
  -1 -11  11 53013.3 2622.46  32
   1  11 -11 48284.2 2722.24  45
   1  11 -11 54266.0 3012.80  39
  -1  11  11 50133.9 2420.09  28
  -1 -11  11 49083.1 2483.06  22
   1  11 -11 52223.9 2718.37   9
  -1 -11  11 50473.4 2271.15  29
  -1  11  10 25271.1 1620.45  28
   1  11 -10 26262.5 1876.08   9
  -1  11  10 24462.7 1683.32  48
  -1 -11  10 23341.1 1446.42  29
  -1  11  10 25613.2 1828.48  40
   1  11 -10 25394.3 1915.21  45
  -1  11  10 24165.4 1656.35  46
  -1 -11  10 23664.6 1639.47  22
   1  11 -10 27002.4 2066.92  39
   1  11  -9 719.154 418.469   9
  -1  11   9 360.013 271.165  46
  -1 -11   9 350.028 273.570   4
   1  11  -9 146.566 169.158   3
  -1  11   9 309.182 214.298  40
  -1  11   9 561.708 308.334  48
  -1  11   9 935.160 357.190  28
   1  11  -9 541.489 379.777  45
   1 -11  -9 81.9888 194.500   6
   1 -11  -9-384.812 264.788  37
  -1 -11   9 736.277 346.381  22
   1  11  -9 282.389 342.685  39
   1 -11  -8 1800.25 449.277  37
   1  11  -8 1537.27 522.265  45
  -1 -11   8 850.510 367.351   4
  -1  11   8 1799.94 486.796  46
   1 -11  -8 1745.41 490.740   6
   1  11  -8 1231.02 677.232   1
  -1  11   8 1771.50 479.783  48
  -1  11   8 1890.54 433.727  38
  -1  11   8 1756.37 446.353  28
   1  11  -8 1529.39 434.353   3
   1  11  -8 1321.64 466.763  39
  -1  11   8 2196.82 563.260  40
   1  11  -8 1699.01 488.226   9
   1  11  -7 37434.1 2357.18  39
  -1 -11   7 40483.7 2419.44   4
  -1  11   7 42168.4 2196.92  20
  -1  11   7 37758.4 1844.09  28
  -1  11   7 38608.3 2162.40  48
   1  11  -7 41521.4 2282.73   9
   1 -11  -7 42333.6 2304.95   6
   1  11  -7 41001.2 3206.17   1
  -1  11   7 36352.3 1939.27  38
  -1  11   7 34277.0 1854.52  45
   1 -11  -7 39929.7 2141.95  37
  -1  11   7 36079.5 2112.76  40
   1  11  -7 40768.3 2205.23   3
   1  11  -7 39508.7 2394.36  45
   1 -11  -6 5288.39 717.655  37
  -1  11   6 4564.12 603.839  45
   1  11  -6 6233.95 915.019  39
   1  11  -6 5146.98 806.793  45
  -1  11   6 5606.22 743.895  40
   1  11  -6 6784.23 830.547   3
  -1  11   6 6074.73 778.893  20
  -1  11   6 6004.02 790.896  48
   1 -11  -6 5807.69 819.549   6
  -1  11   6 5689.66 710.849  38
  -1 -11   6 5532.15 896.265   4
   1  11  -6 5440.25 1194.00   1
   1  11  -6 6842.95 856.232   9
  -1  11   5 47021.3 2327.89  48
  -1  11   5 46839.8 2386.27  12
  -1  11   5 47863.2 2286.55  20
   1  11  -5 49547.9 2338.53   9
  -1  11   5 47547.1 2231.87  40
  -1  11   5 44218.6 2178.31  38
   1  11  -5 46414.4 3469.62   1
  -1  11   5 39649.2 2007.81  45
  -1 -11   5 47411.4 2566.67   4
   1  11  -5 37760.4 2338.32  39
   1  11  -5 43465.5 2358.90  45
   1 -11  -5 46118.8 2219.39  37
   1  11  -5 49923.8 2317.95   3
   1 -11  -5 48449.9 2381.34   6
  -1  11   4 6271.95 731.239  45
  -1  11   4 6982.21 823.490  48
   1 -11  -4 7402.19 803.548  37
   1  11  -4 7580.01 1362.87   1
  -1  11   4 6919.49 839.597  12
   1  11  -4 6315.96 752.006   3
   1 -11  -4 7411.26 831.817   6
   1  11  -4 6912.60 790.120   9
  -1  11   4 7474.65 827.973  38
  -1 -11   4 6035.79 886.191   4
   1  11  -4 7259.91 927.482  39
  -1  11   4 6729.30 772.825  20
  -1  11   4 7259.57 773.544  40
   1  11  -4 7205.32 877.499  45
   1 -11  -3 2532.28 490.554   6
  -1 -11   3 1887.00 519.888   4
   1  11  -3 1381.57 598.228   1
   1  11  -3 1736.23 375.554   3
   1  11  -3 2396.46 512.245  45
  -1  11   3 2169.20 419.583  20
  -1  11   3 2166.92 528.517  12
  -1  11   3 1949.14 431.484  48
   1 -11  -3 1718.56 378.634  37
   1  11  -3 1765.86 378.751   9
  -1  11   3 2386.10 444.250  45
   1 -11  -2 18804.2 1259.03   6
   1  11  -2 19010.9 1213.18   3
  -1  11   2 18098.8 1413.82  12
  -1  11   2 18010.1 1251.96  45
  -1  11   2 19128.0 1341.55  48
   1  11  -2 19635.9 1434.54  45
  -1 -11   2 16717.2 1438.42   4
   1 -11  -2 18663.1 1174.89  37
   1  11  -1 40366.9 2045.72  45
  -1 -11   1 40353.6 2291.95   4
  -1  11   1 38552.9 1971.44  48
  -1  11   1 36346.7 2060.26  12
  -1  11   1 37021.2 1898.34  45
   1  11  -1 37073.4 2120.15  12
   1 -11   0 3440.19 672.329   4
  -1  11   0 3841.33 569.186  48
   1  11   0 3905.39 659.746  12
   1  11   0 4320.87 658.929  45
  -1 -11   0 2896.95 624.165   4
  -1  11   0 3583.77 571.036  45
  -1  11   0 3974.39 653.798  12
   1  11   1 141007. 4363.21  48
  -1  11  -1 139920. 4110.89   3
  -1  11  -1 135288. 4429.15  45
   1  11   1 137126. 4525.09  45
   1 -11   1 141424. 4905.44   4
  -1  11  -1 148306. 6426.84   1
   1  11   1 136056. 4693.30  12
  -1  11  -1 143185. 4412.22  48
   1  11   2 74.1714 158.409  45
   1  11   2 167.591 215.226  48
   1  11   2 376.146 261.356  38
  -1  11  -2 653.391 257.151  48
   1 -11   2 20.1698 227.677   4
  -1  11  -2-159.720 282.312   1
  -1 -11  -2 48.3015 126.994  37
   1  11   2-280.566 201.925  12
  -1  11  -2-113.602 143.173   3
  -1  11  -2-742.918 297.011  45
  -1  11  -3 1776.65 748.010   1
   1  11   3 2145.91 509.549  12
  -1  11  -3 1688.10 366.744  48
   1  11   3 2265.06 421.552  40
   1 -11   3 2498.49 600.654   4
  -1  11  -3 2319.25 430.124   3
  -1 -11  -3 1874.47 386.881  37
   1  11   3 2142.54 423.143  45
   1  11   3 2078.65 465.158  38
  -1 -11  -3 984.065 308.522   6
   1  11   3 1593.22 406.555  48
  -1  11  -3 1532.66 402.238  45
   1  11   3 2971.01 475.689  20
   1  11   4 9627.54 949.768  48
  -1  11  -4 8196.49 924.496  45
   1  11   4 7542.83 840.594  45
  -1  11  -4 5939.46 1208.51   1
   1 -11   4 6785.30 965.824   4
   1  11   4 7884.74 823.731  40
  -1 -11  -4 8332.50 856.770   6
   1  11   4 9315.89 875.631  20
  -1  11  -4 8572.24 853.507   9
   1  11   4 7873.17 963.378  12
  -1  11  -4 8146.29 850.483   3
   1  11   4 7473.27 849.514  38
  -1 -11  -4 8748.93 883.559  37
  -1 -11  -5 23990.4 1566.09   6
   1  11   5 23661.0 1536.35  40
  -1 -11  -5 23734.2 1522.62  37
   1  11   5 23421.5 1563.94  48
   1 -11   5 24232.4 1816.73   4
  -1  11  -5 20552.3 2305.78   1
   1  11   5 23282.5 1695.29  12
  -1  11  -5 22958.3 1505.15   9
  -1  11  -5 22882.1 1631.18  45
   1  11   5 22624.6 1315.63  28
   1  11   5 21391.6 1447.86  45
  -1  11  -5 22509.4 1737.62  39
  -1  11  -5 23045.5 1516.60   3
   1  11   5 25672.9 1532.51  20
   1  11   5 22571.1 1539.70  38
  -1 -11  -6 7454.53 854.086  37
  -1  11  -6 8864.82 951.178   9
  -1  11  -6 8348.56 921.323   3
   1  11   6 7542.09 899.517  48
   1  11   6 5906.70 774.082  45
   1  11   6 8196.29 916.175  40
  -1 -11  -6 8375.42 937.637   6
   1 -11   6 7807.17 1084.53   4
  -1  11  -6 8469.05 1053.57  39
  -1  11  -6 7027.27 1364.14   1
   1  11   6 8566.80 895.303  20
  -1  11  -6 8253.80 998.294  45
   1  11   6 7994.33 800.027  28
   1  11   6 7528.07 855.042  38
   1  11   7 82015.2 3051.38  28
  -1 -11  -7 81851.2 3275.25  37
  -1 -11  -7 81910.2 3385.72   6
  -1  11  -7 74061.2 3489.49  45
   1  11   7 79903.6 3353.31  40
   1  11   7 72304.3 3056.13  45
  -1  11  -7 86116.6 3434.54   9
  -1  11  -7 87511.8 5004.50   1
   1 -11   7 81029.4 3734.31   4
  -1  11  -7 75545.7 3543.83  39
  -1  11  -7 83853.8 3347.61   3
   1  11   7 81099.0 3319.98  48
   1 -11   7 80587.8 2961.86  22
   1  11   7 84598.6 3281.35  38
   1  11   8 10366.8 1010.04  28
  -1  11  -8 12297.8 1176.49   3
  -1  11  -8 12449.0 1141.80  41
   1 -11   8 13439.9 1407.37   4
  -1 -11  -8 11765.3 1174.75   6
  -1  11  -8 13415.8 1890.58   1
  -1  11  -8 12766.5 1255.95   9
   1  11   8 11391.8 1146.24  48
  -1  11  -8 10742.9 1225.44  45
  -1  11  -8 12009.7 1305.29  39
  -1 -11  -8 13026.6 1189.78  37
   1  11   8 12750.6 1122.29  38
   1  11   8 12118.5 1217.69  40
   1 -11   8 12442.6 1067.51  22
   1 -11   9 1575.01 482.261  32
  -1  11  -9 925.183 358.212   3
   1  11   9 1250.16 369.641  38
   1  11   9 606.701 345.759  28
  -1  11  -9-26.2498 273.819  45
   1 -11   9 509.389 255.838  15
  -1  11  -9 258.369 647.279   1
   1  11   9 641.553 307.862  40
  -1  11  -9 375.164 391.147  39
  -1 -11  -9 641.229 311.492  37
  -1  11  -9 627.127 303.182  41
   1 -11   9 660.565 253.810  22
  -1 -11  -9 184.292 195.151   6
   1  11   9 648.829 368.124  48
   1 -11   9 992.408 478.806   4
  -1  11  -9 773.056 406.261   9
  -1  11 -10 490.273 418.849  39
   1  11  10 356.692 327.949  40
  -1  11 -10 65.9246 281.846  45
   1 -11  10 924.617 350.475  22
  -1  11 -10 70.5136 267.769   9
   1 -11  10 28.6491 202.975  32
  -1  11 -10 692.638 315.594  41
   1 -11  10 75.6969 205.726  15
   1  11  10 89.4937 227.148  28
   1  11  10 140.275 230.984  48
   1 -11  11 4861.86 742.429  15
  -1  11 -11 5222.72 903.862  45
  -1  11 -11 4894.36 863.470  39
   1 -11  11 4582.27 742.002  32
  -1  11 -11 6250.70 927.985   9
   1 -11  11 4074.83 730.040  11
  -1  11 -11 6252.99 788.242  41
   1  11  11 4865.51 751.174  48
   1 -11  11 6618.40 817.835  22
   1  11  11 4810.20 793.115  40
   1  11  11 4977.60 728.771  28
   1  11  12-90.0395 179.318  28
   1 -11  12-129.159 341.713  11
  -1  11 -12-51.5066 254.612  41
   1 -11  12 28.8166 201.368  22
  -1  11 -12-324.824 394.780  39
   1  11  12-140.735 228.604  40
   1 -11  12-59.1772 252.262  15
  -1  11 -12 190.953 346.372  45
   1 -11  12 207.665 228.593  32
   1  11  12-166.857 197.182  48
   1  11  13 49808.7 2319.56  21
   1  11  13 44729.8 2191.22  48
   1 -11  13 45376.0 2336.97  11
   1  11  13 43140.0 2329.63  40
   1 -11  13 42924.3 2225.14  15
  -1  11 -13 43145.3 2460.60  39
   1 -11  13 43148.8 2221.53  32
  -1  11 -13 50787.2 2229.96  41
   1 -11  13 46581.7 2275.72  22
   1  11  13 47963.5 2334.60  28
  -1  11 -13 40623.8 2396.47  45
  -1  11 -14 3716.42 675.016  45
   1 -11  14 2691.49 520.934  15
   1 -11  14 3135.37 542.631  30
  -1  11 -14 4081.33 548.766  41
  -1  11 -14 2393.49 530.647  39
   1  11  14 3498.13 571.124  21
   1 -11  14 3486.35 547.598  16
   1 -11  14 3033.32 522.047  22
   1  11  14 2776.50 555.724  40
   1 -11  14 3329.64 589.134  32
   1  11  14 3891.01 588.372  28
   1 -11  14 3169.20 562.836  11
   1  11  14 4559.04 619.438  48
   1 -11  15 2301.20 450.406  11
   1  11  15 1921.59 378.026  28
   1 -11  15 2265.53 438.206  30
  -1  11 -15 2242.03 465.892  45
   1 -11  15 1989.96 409.097  15
   1 -11  15 2222.98 430.924  32
   1 -11  15 2206.66 367.463  16
   1  11  15 2710.37 441.843  21
   1  11  15 1917.23 414.805  40
   1  11  16 972.738 269.854  28
  -1  11 -16 789.791 263.841  45
   1  11  16 1027.13 248.205  21
   1  11  16 1210.59 293.963  40
   1 -11  16 1056.78 237.431  30
   1 -11  16 1501.41 317.539  15
   1  11  17 22741.1 1055.95  28
  -1  11 -17 19953.5 1051.00  45
   1  11  17 23952.5 1028.94  40
   1 -11  17 20797.4 921.702  30
  -1 -13  15 39.0272 110.835  32
  -1 -13  15 31.4704 159.326  11
   1  13 -15-29.8255 146.582  45
  -1 -13  15 277.812 146.207  15
  -1  13  15 192.933 178.751  40
  -1 -13  15 129.179 152.070  30
  -1  13  15-103.113 100.594  28
  -1  13  15-7.69974 109.789  21
   1  13 -15-93.6845 126.199  12
  -1 -13  14 1147.13 287.379  30
  -1 -13  14 1115.69 324.574  11
  -1  13  14 1449.00 315.217  48
   1  13 -14 873.754 271.858  45
  -1 -13  14 1071.31 277.811  16
   1  13 -14 1152.58 286.590  12
  -1  13  14 1194.56 261.019  28
  -1 -13  14 744.354 240.413  15
  -1  13  14 1270.68 300.395  21
  -1  13  14 1282.25 339.437  40
  -1 -13  14 1374.97 325.410  32
  -1  13  13 16219.3 1122.10  21
  -1  13  13 14973.3 1152.43  40
   1  13 -13 14043.3 1126.64  45
  -1 -13  13 13918.3 1095.87  11
  -1  13  13 14207.6 961.002  28
  -1 -13  13 14745.2 1072.14  15
  -1 -13  13 16009.7 1126.27  32
  -1  13  13 15632.6 1056.77  48
  -1 -13  13 14400.9 1015.86  22
  -1 -13  12-80.6138 219.174  15
  -1  13  12 33.5635 158.630  48
  -1  13  12 635.694 259.790  28
   1  13 -12 297.675 217.838  45
  -1  13  12 79.5505 208.717  40
  -1 -13  12 282.288 234.812  32
  -1 -13  12 120.250 146.886  22
  -1 -13  12 43.0854 263.054  11
  -1 -13  11 19836.7 1398.79  32
  -1 -13  11 18337.6 1400.93  11
  -1  13  11 18215.1 1218.11  28
   1  13 -11 19179.6 1533.35  45
  -1  13  11 16767.2 1304.67  48
  -1 -13  11 18066.5 1256.55  22
  -1 -13  11 18735.5 1338.61  15
  -1  13  11 15891.1 1343.91  40
   1  13 -11 17471.1 1405.61   9
  -1 -13  10 9986.66 931.861  22
  -1  13  10 12478.2 1193.71  40
  -1 -13  10 11423.1 1083.39  32
  -1  13  10 10161.0 905.209  28
   1  13 -10 12544.9 1225.10   9
  -1  13  10 12271.5 1148.95  48
   1  13 -10 11427.7 1218.09  45
  -1 -13  10 11897.9 1073.61  15
  -1 -13   9 5670.07 747.695  15
  -1  13   9 5471.00 798.839  40
  -1 -13   9 5483.47 679.661  22
   1  13  -9 5967.35 848.581   9
  -1 -13   9 4987.34 733.105  32
   1  13  -9 5289.95 891.075  45
  -1  13   9 5191.19 790.564  48
   1  13  -8 3268.64 717.896  45
  -1  13   8 3875.76 670.985  48
  -1  13   8 3630.86 690.807  40
  -1 -13   8 3816.55 570.866  22
   1  13  -8 3661.24 687.644   9
   1  13  -7 28119.1 1871.90   9
  -1  13   7 26739.9 1679.78  45
  -1  13   7 25732.1 1745.04  40
   1  13  -7 26312.7 1889.25  45
  -1  13   7 27374.4 1824.17  48
  -1  13   6 5181.24 821.158  48
  -1  13   6 5258.58 721.838  45
  -1  13   6 6251.71 816.299  40
  -1  13   6 5358.15 762.288  20
   1  13  -6 7086.60 886.517   9
   1  13  -6 5551.60 882.380  45
  -1  13   5 44836.5 2403.18  48
   1  13  -5 44293.6 2478.62  45
  -1  13   5 48679.1 2414.94  20
  -1 -13   5 45392.2 2609.69   4
  -1  13   5 44791.8 2236.47  40
  -1  13   5 45265.5 2513.14  12
  -1  13   5 37172.0 2061.17  45
   1  13  -5 45219.4 2318.89   9
  -1  13   4 25549.5 1703.35  20
  -1  13   4 22741.7 1473.05  40
  -1  13   4 23558.1 1688.26  48
   1  13  -4 25275.9 1820.84  45
  -1  13   4 22727.9 1557.64  45
  -1 -13   4 24014.1 1842.17   4
  -1  13   4 22584.4 1754.83  12
   1  13  -4 23809.0 1559.89   9
   1  13  -4 23795.3 1928.38  12
  -1  13   3 4321.75 640.432  45
  -1  13   3 5438.84 782.069  48
  -1  13   3 6160.29 930.324  12
  -1 -13   3 5897.63 926.948   4
  -1  13   3 6148.98 794.366  20
   1 -13  -3 6646.01 971.886   4
   1  13  -3 6799.63 803.944   9
   1  13  -3 5005.26 855.095  45
   1  13  -3 5716.24 947.040  12
  -1  13   2 27371.7 1963.10  12
  -1  13   2 28733.5 1839.52  48
  -1  13   2 30111.9 1819.56  20
  -1 -13   2 27559.0 2005.41   4
   1  13  -2 31044.6 1707.36  48
   1  13  -2 23992.2 1901.99  12
  -1  13   2 29085.9 1783.18  45
   1  13  -2 29374.4 1896.93  45
   1 -13  -2 27865.6 2059.83   4
   1  13  -1 28936.4 1689.51  48
   1  13  -1 25232.2 1849.72  45
  -1 -13   1 25725.1 1916.28   4
   1 -13  -1 26896.2 1969.40   4
  -1  13   1 25999.6 1689.97  20
  -1  13   1 27793.7 1774.51  48
   1  13  -1 29431.9 2065.04  12
  -1  13   1 27902.2 1749.43  45
  -1  13   1 26767.6 1943.64  12
  -1  13   0 1415.62 473.103  12
  -1  13   0 1764.27 503.190  48
   1  13   0 2210.65 457.485  20
   1 -13   0 267.945 322.535   4
   1  13   0 1367.71 500.250  48
   1  13   0 800.375 418.585  45
  -1  13   0 1114.97 419.879  45
  -1 -13   0 1414.88 476.539   4
   1  13   0 760.468 388.520  12
  -1  13  -1 84236.6 3568.75  45
  -1 -13  -1 81849.0 3704.38   4
   1  13   1 82580.3 3715.61  12
  -1  13  -1 81936.8 3299.42  48
   1  13   1 85210.0 3419.55  45
   1  13   1 86306.1 3198.99  20
   1 -13   1 89512.0 3920.15   4
   1  13   1 84221.4 3325.20  48
  -1  13  -1 86780.1 3770.81  12
   1 -13   2 7491.51 1067.73   4
  -1 -13  -2 5463.83 869.994   4
  -1  13  -2 6201.34 957.938  12
  -1  13  -2 6345.43 789.678  48
   1  13   2 7234.99 1027.63  12
   1  13   2 6670.42 884.950  45
   1  13   2 7040.05 865.408  48
   1  13   2 6474.41 776.110  20
  -1  13  -2 7009.34 920.196  45
  -1  13  -3 4640.57 669.707  48
   1 -13   3 3927.54 756.575   4
  -1  13  -3 4296.23 715.668  45
   1  13   3 4209.64 685.385  48
  -1 -13  -3 4020.61 793.781   4
  -1  13  -3 3682.41 772.024  12
   1  13   3 4112.29 631.356  45
   1  13   3 4946.80 718.349  20
   1  13   3 4862.14 830.988  12
   1  13   4 24669.1 1725.86  48
   1  13   4 23764.9 1652.22  45
   1 -13   4 25483.6 1962.27   4
  -1  13  -4 25689.5 1564.43   9
   1  13   4 27902.0 1665.41  20
   1  13   4 23723.6 1848.28  12
  -1  13  -4 24215.8 2666.29   1
   1  13   4 26142.6 1597.44  40
  -1  13  -4 24950.2 1794.30  45
   1  13   5 29107.5 1726.94  20
  -1  13  -5 30179.8 1783.71   3
   1  13   5 24503.3 1741.68  48
   1  13   5 24389.7 1677.16  45
  -1  13  -5 29773.5 2006.17  45
  -1  13  -5 27843.7 1703.03   9
   1  13   5 29563.6 1776.83  40
   1 -13   5 28793.2 2110.57   4
  -1  13  -6 9267.24 1105.12  45
   1  13   6 10511.6 1072.73  40
   1  13   6 8792.83 977.864  45
  -1  13  -6 10826.6 1070.24   9
   1  13   6 10387.5 1114.79  48
   1 -13   7 75781.3 2962.86  32
  -1  13  -7 77747.7 3247.16   9
   1  13   7 74040.2 3251.95  48
   1 -13   7 78360.7 2909.95  15
   1  13   7 79103.0 2928.04  28
  -1  13  -7 75497.1 3478.61  45
   1  13   7 75715.1 3250.84  40
   1  13   7 68914.9 3038.84  45
  -1  13  -8 10604.0 1112.94   9
   1 -13   8 9631.98 968.608  32
   1  13   8 9576.25 1088.36  48
   1  13   8 9843.98 1088.47  40
   1  13   8 9451.46 916.991  28
  -1  13  -8 9559.82 1135.14  45
   1 -13   8 8625.93 886.553  15
   1  13   9 11940.4 1201.40  40
   1  13   9 13236.6 1112.79  28
   1 -13   9 11369.3 1121.62  11
   1  13   9 10475.3 1107.36  48
  -1  13  -9 11685.3 1167.16   9
   1 -13   9 11300.7 1032.78  15
  -1  13  -9 13031.3 1323.20  45
   1 -13   9 11836.4 1093.17  32
   1  13  10 5616.43 704.886  28
  -1  13 -10 6628.20 876.777   9
  -1  13 -10 6546.86 926.446  45
   1  13  10 6544.07 881.125  40
   1 -13  10 5317.55 753.976  11
   1 -13  10 6398.16 770.272  15
   1 -13  10 5107.35 636.640  22
   1 -13  10 6399.09 784.619  32
   1  13  10 6634.46 849.217  48
   1 -13  11 41616.3 2080.58  32
   1  13  11 41412.8 2005.84  28
   1  13  11 39918.9 2204.53  40
   1 -13  11 44524.3 2117.02  15
   1 -13  11 40759.3 1932.86  22
   1 -13  11 41787.6 2184.74  11
   1  13  11 41650.7 2162.16  48
  -1  13 -11 41666.7 2293.87  45
   1 -13  12 10844.0 954.390  15
   1 -13  12 11687.8 1033.66  11
  -1  13 -12 9175.25 1012.60  45
   1  13  12 10362.6 953.798  48
   1 -13  12 11798.6 1064.37  30
   1  13  12 9974.38 887.511  28
   1 -13  12 10508.1 962.651  32
   1  13  12 10682.3 1051.03  40
   1 -13  13 34900.2 1794.24  30
   1  13  13 34746.9 1819.10  40
  -1  13 -13 31781.9 1760.59  45
   1 -13  13 34103.1 1752.60  11
   1 -13  13 34905.3 1760.11  16
   1  13  13 34904.0 1681.05  48
   1 -13  13 31839.8 1641.91  15
   1  13  13 33833.6 1611.06  28
   1  13  13 33400.3 1573.29  21
   1 -13  13 31094.0 1629.95  32
   1 -13  14 3110.11 445.496  15
   1  13  14 3161.15 391.511  21
   1 -13  14 2774.17 401.459  16
   1  13  14 2347.53 436.548  40
   1 -13  14 4114.34 539.667  30
   1 -13  14 2694.79 428.644  11
   1  13  14 4126.09 490.472  48
   1 -13  14 3066.87 441.097  32
  -1  13 -14 2452.97 462.222  45
   1  13  14 3259.48 426.597  28
   1  13  15 677.334 220.595  40
  -1  13 -15 617.877 240.913  45
   1 -13  15 758.371 226.757  30
   1  13  15 399.711 148.693  28
  -1  13 -15 102.854 136.719  12
  -1 -15  13 2850.83 339.212  11
   1  15 -13 2776.86 375.622  12
  -1  15  13 3375.43 352.808  48
  -1 -15  13 3414.52 401.781  30
  -1  15  13 2880.86 380.142  40
  -1 -15  13 3666.95 396.194  16
   1  15 -13 3153.67 393.211  45
   1  15 -12 489.017 247.749  45
  -1 -15  12 385.061 177.643  32
  -1  15  12 726.504 247.084  48
  -1  15  12 538.770 177.443  21
  -1 -15  12 551.483 216.140  11
  -1 -15  12 818.583 258.254  30
  -1 -15  12 331.462 90.1981  15
   1  15 -12 367.118 212.812  12
  -1  15  12 173.806 198.945  40
  -1 -15  11 2627.58 363.875  15
  -1 -15  11 3286.66 434.203  32
   1  15 -11 3099.25 488.477  45
  -1  15  11 3451.10 512.552  40
   1  15 -11 1992.80 429.317  12
  -1  15  11 2925.11 467.203  48
  -1 -15  11 3092.81 485.602  30
  -1 -15  11 3618.50 496.117  11
  -1 -15  10 22064.6 1333.21  11
  -1 -15  10 21642.7 1220.33  32
   1  15 -10 19103.6 1415.12  12
  -1 -15  10 22502.6 1177.77  15
   1  15 -10 21315.7 1425.33  45
  -1  15  10 23169.2 1406.79  40
  -1  15  10 22777.5 1398.43  48
   1  15  -9 2426.50 495.798   9
  -1 -15   9 2722.91 438.662  32
  -1  15   9 2623.48 512.943  48
   1  15  -9 1726.59 480.837  45
  -1  15   9 2964.95 513.954  40
   1  15  -9 3428.54 646.430  12
  -1 -15   9 2522.99 471.000  11
  -1 -15   8 29871.6 1518.21  32
   1  15  -8 27953.6 1669.98   9
   1  15  -8 26354.9 1735.14  45
  -1 -15   8 30229.4 1676.60  11
  -1  15   8 30645.3 1809.34  48
  -1  15   8 29614.5 1688.90  40
   1  15  -8 25787.9 1838.54  12
  -1  15   7 14925.2 1287.43  48
   1  15  -7 20444.2 1406.47   9
   1  15  -7 18263.7 1595.02  12
  -1  15   7 18934.5 1334.00  40
   1  15  -7 16017.7 1372.08  45
  -1  15   6 11459.0 1130.41  48
   1  15  -6 11457.9 1289.33  12
   1  15  -6 10171.5 978.254   9
  -1  15   6 10771.0 966.995  40
   1  15  -6 9612.21 1117.53  45
  -1  15   5 5087.45 708.492  20
   1  15  -5 4405.20 811.799  12
  -1  15   5 5135.25 739.510  48
   1  15  -5 4297.86 716.621  45
  -1  15   5 4539.85 688.699  45
   1  15  -5 6084.06 718.550   9
   1  15  -4 41294.0 2347.03  45
  -1  15   4 34054.0 1914.47  45
   1  15  -4 35944.3 2341.81  12
  -1  15   4 39105.0 2178.39  48
  -1  15   4 42750.2 2163.46  20
  -1  15   3 115.552 272.903  20
   1  15  -3-49.7891 338.318  12
  -1  15   3 220.709 307.696  12
  -1  15   3 172.329 240.960  45
   1  15  -3 116.475 286.832  45
  -1  15   3 224.657 215.809  48
  -1  15   2 54308.5 2614.87  48
  -1  15   2 50186.2 2474.22  45
   1  15  -2 56706.9 2725.96  45
   1  15  -2 52331.0 2913.55  12
  -1  15   2 56971.4 2579.43  20
   1  15  -2 53241.4 2306.38  48
  -1  15   2 50123.1 2746.30  12
   1  15  -1 129.343 462.770  12
  -1  15   1 204.308 249.277  12
   1  15  -1 10.6381 332.657  45
   1  15  -1 424.738 277.660  48
  -1  15   1 103.755 217.343  48
  -1  15   1-186.880 256.471  20
  -1  15   1-433.851 289.864  45
  -1  15   0 1774.95 423.943  48
   1  15   0 1723.28 497.146  45
  -1  15   0 2546.88 657.974  12
   1  15   0 2133.18 457.099  48
  -1  15   0 1473.20 460.631  45
  -1  15   0 2189.90 489.124  20
   1  15   0 2306.72 648.030  12
  -1  15  -1 40380.4 2111.78  20
  -1  15  -1 38448.3 2419.94  12
  -1  15  -1 36872.3 2154.38  45
   1  15   1 41601.3 2537.86  12
  -1  15  -1 39431.3 2080.46  48
   1  15   1 39830.6 2122.91  48
   1  15   1 40878.7 1981.88  20
   1  15   1 38642.2 2199.76  45
   1  15   2 31053.4 1864.11  48
  -1  15  -2 28086.0 1689.11  48
  -1  15  -2 28625.2 2079.77  12
   1  15   2 28793.0 1856.79  45
   1  15   2 32067.3 1713.35  20
   1  15   2 30095.4 2167.09  12
  -1  15  -2 28274.2 1826.04  45
   1  15   3-70.6779 251.357  20
  -1  15  -3 69.1784 182.852  48
  -1  15  -3 165.823 286.415  45
   1  15   3-15.0273 260.244  48
   1  15   3-352.659 412.835  45
   1  15   3 369.694 420.386  12
  -1  15  -3 605.371 421.324  12
   1  15   4 71930.6 3125.61  48
   1  15   4 69547.0 3008.86  45
  -1  15  -4 74434.9 3533.71  12
   1  15   4 78378.2 2946.57  20
  -1  15  -4 77178.0 3321.11  45
   1  15   5 757.326 392.489  45
   1  15   5 1289.62 383.822  48
  -1  15  -5 1579.50 507.143  45
   1  15   5 1183.59 257.096  40
  -1  15  -5 1553.63 533.816  12
   1  15   6 976.307 390.373  48
  -1  15  -6 423.737 278.504  45
  -1  15  -6 960.688 446.185  12
   1  15   6 181.082 180.058  40
  -1  15  -6 283.742 227.838   9
   1  15   7 18558.0 1420.82  48
  -1  15  -7 18162.5 1453.55  45
   1 -15   7 20801.5 1312.79  11
  -1  15  -7 17389.1 1574.71  12
   1  15   7 19133.0 1384.79  40
  -1  15  -8 23121.3 1784.81  12
   1 -15   8 24920.9 1556.51  30
  -1  15  -8 23583.5 1651.24  45
   1  15   8 23539.7 1598.77  48
   1  15   8 25843.7 1608.61  40
   1 -15   8 24279.0 1447.60  11
  -1  15  -9 3901.95 642.409  45
   1 -15   9 5452.42 691.907  30
   1  15   9 4372.09 634.928  48
  -1  15  -9 4555.58 729.039  12
   1 -15   9 3893.68 544.296  11
   1  15   9 3788.87 587.349  40
  -1  15 -10 14445.2 1151.83  45
   1 -15  10 14605.8 1028.72  11
   1  15  10 13953.3 1091.72  40
  -1  15 -10 14153.3 1232.46  12
   1  15  10 15111.8 1120.77  48
   1 -15  10 15377.4 1121.39  30
   1 -15  10 14065.3 910.347  32
   1 -15  11 4830.99 477.587  15
  -1  15 -11 4913.57 661.633  12
   1 -15  11 6038.34 608.230  11
   1  15  11 5571.66 648.272  40
  -1  15 -11 5854.42 661.265  45
   1 -15  11 5775.43 648.866  30
   1  15  11 5618.15 633.470  48
   1 -15  11 4944.70 493.225  32
   1 -15  12 611.477 191.595  11
  -1  15 -12 1172.37 329.361  12
   1  15  12 981.908 294.476  48
   1 -15  12 798.358 247.195  30
  -1  15 -12 755.619 247.877  45
   1 -15  12 992.948 264.163  16
   1  15  12 1168.16 325.241  40
  -1  15 -13 4404.45 456.332  12
  -1  15 -13 4453.33 445.926  45
   1 -15  13 4589.14 442.490  16
   1 -15  13 4463.95 446.624  30
   1  15  13 5161.88 494.219  40
   1  17 -10 20460.1 998.046  45
   1  17 -10 20294.3 1044.91  12
  -1 -17  10 23345.8 1110.62  16
  -1  17  10 22863.6 1035.27  48
   1  17  -9 1527.60 314.571  45
  -1 -17   9 1258.45 229.165  30
  -1  17   9 1053.05 258.967  48
   1  17  -9 1281.57 315.220  12
   1  17  -8 33765.8 1681.67  12
   1  17  -8 31706.1 1502.92  45
  -1 -17   8 28444.6 1204.25  30
  -1  17   8 31778.2 1512.74  48
   1  17  -7 9409.69 926.267  12
  -1  17   7 9187.14 806.019  48
   1  17  -7 7276.81 780.055  45
  -1  17   6 1959.74 393.213  48
   1  17  -6 2319.81 442.581  45
   1  17  -6 2112.34 486.894  12
   1  17  -5 1788.51 425.459  45
  -1  17   5 1739.79 391.777  48
   1  17  -4 6923.95 900.386  12
  -1  17   4 6286.49 727.868  48
   1  17  -4 7754.04 841.426  45
   1  17  -3 588.920 279.933  45
  -1  17   3 585.424 299.823  45
  -1  17   3 240.142 210.151  48
   1  17  -3 312.172 261.055  12
   1  17  -2 29040.0 1873.12  12
  -1  17   2 27526.0 1580.98  48
  -1  17   2 30826.0 1543.53  20
   1  17  -2 28574.0 1686.08  45
  -1  17   2 26728.4 1498.38  45
  -1  17   1-92.7175 230.873  48
  -1  17   1 48.0978 147.570  20
  -1  17   1 170.888 285.529  12
  -1  17   1-25.9307 241.223  45
   1  17  -1 137.029 235.245  45
   1  17  -1 152.129 301.135  12
   1  17   0 1263.02 301.648  45
  -1  17   0 1733.95 374.596  48
  -1  17   0 1073.09 356.408  45
   1  17   0 1224.62 458.693  12
  -1  17   0 1838.06 481.443  12
   1  17   0 1556.47 343.011  48
  -1  17   0 1573.46 337.168  20
  -1  17  -1 12728.4 949.099  48
  -1  17  -1 11992.3 1021.42  45
   1  17   1 12682.6 979.357  48
   1  17   1 13409.5 1235.67  12
  -1  17  -1 13422.8 1241.38  12
   1  17   1 10494.2 1020.65  45
  -1  17  -1 13084.8 955.587  20
  -1  17  -2 22888.5 1218.52  48
   1  17   2 20235.6 1371.24  45
  -1  17  -2 22568.3 1596.92  12
   1  17   2 21204.3 1326.82  48
  -1  17  -2 22931.1 1284.06  20
  -1  17  -2 21011.7 1378.38  45
  -1  17  -3 702.075 391.997  12
  -1  17  -3 459.591 203.454  45
   1  17   3 274.177 237.019  45
  -1  17  -3 302.578 159.920  20
   1  17   3 410.445 217.607  48
   1  17   4 20538.5 1279.53  45
  -1  17  -4 17267.3 1225.89  45
   1  17   4 16689.7 1175.09  48
  -1  17  -4 15198.8 1305.16  12
  -1  17  -4 16661.6 1030.70  20
   1  17   5 110.631 172.756  48
  -1  17  -5 56.4277 227.016  12
   1  17   6 168.063 213.763  48
  -1  17  -6 68.4941 207.099  12
  -1  17  -7 2652.62 501.330  12
   1  17   7 2686.37 443.479  48
  -1  17  -7 2531.17 416.558  45
  -1  17  -8 8161.25 806.855  12
   1 -17   8 8262.13 754.502  16
  -1  17  -8 6824.58 668.982  45
   1  17   8 7157.83 676.152  48
  -1  17  -9 5319.13 526.421  45
  -1  17  -9 6365.02 649.164  12
   1  17   9 6643.02 596.363  48
   1 -17   9 6229.75 611.279  16
  -1  17 -10 30642.1 1345.69  12
  -1  17 -10 28856.1 1192.16  45
   1 -17  10 32863.7 1344.26  16
   1  17  10 31054.2 1256.96  48
   1  19  -4 10326.4 662.889  45
   1  19  -3 167.096 139.910  45
  -1  19   3 166.103 107.172  48
   1  19  -2 22364.3 1071.26  45
   1  19  -1 280.539 169.435  45
   1  19   0 3245.54 406.030  45
   1  19   1 5619.61 513.976  45
  -1  19  -1 2510.91 315.532  45
   1  19   2 24874.1 1031.30  45
  -1  19  -4 6967.93 593.161  12
   2   0 -21 79.3115 121.782  41
  -2   0  21 46.5710 97.1948  47
   2   0 -20 108.953 174.629  41
  -2   0  20 80.9784 134.229  18
  -2   0  20 170.432 201.732  19
  -2   0  20 74.7788 200.659  47
  -2   0  20 190.684 119.031  44
  -2   0  19 72.7487 189.149  18
  -2   0  19 45.9303 180.451  47
  -2   0  19 190.401 219.379  19
   2   0 -19-143.366 218.732  41
  -2   0  19 60.8464 193.455  44
   2   0 -18 53395.8 2533.12  41
  -2   0  18 51563.8 2385.05  19
  -2   0  18 53921.5 2523.21  47
  -2   0  18 51686.5 2449.15  18
   2   0 -18 48153.0 2218.29  39
  -2   0  18 52011.2 2418.50  44
  -2   0  17 62.2916 209.466  47
  -2   0  17-74.2109 254.970  18
  -2   0  17-146.981 262.263  44
   2   0 -17 386.848 251.924  39
   2   0 -17-244.734 341.758  41
  -2   0  17 7.18325 201.049  19
  -2   0  16 45614.9 2446.72  47
   2   0 -16 45220.2 2358.93  39
   2   0 -16 44951.9 2494.53  41
  -2   0  16 43748.8 2355.11  44
  -2   0  16 43779.4 2319.32  19
  -2   0  15-53.3190 253.732  29
  -2   0  15 119.462 141.682  46
  -2   0  15 86.7134 247.184  19
   2   0 -15 314.496 371.092  34
   2   0 -15 192.612 324.464  41
  -2   0  15-129.846 318.680  21
  -2   0  15 91.6825 202.830  47
  -2   0  15 180.473 256.556  44
   2   0 -15-44.7515 252.267  39
  -2   0  14 5255.00 787.022  47
   2   0 -14 4286.42 747.561  41
  -2   0  14 4202.15 735.540   5
   2   0 -14 4541.27 753.963  39
  -2   0  14 3832.50 703.701  21
   2   0 -14 4188.13 981.803  34
  -2   0  14 4680.49 611.199  46
  -2   0  14 4004.00 573.092  29
  -2   0  14 3979.13 651.928  26
  -2   0  14 4344.10 726.997  44
  -2   0  14 4247.03 672.031  19
  -2   0  13 293.804 256.964  44
  -2   0  13-117.449 178.112  21
   2   0 -13-178.978 268.672  34
   2   0 -13 672.335 351.913  39
  -2   0  13-129.450 190.004  38
  -2   0  13 11.0105 203.273   5
  -2   0  13-94.3654 227.071  47
  -2   0  13-669.619 262.649  46
  -2   0  13 264.928 215.512  26
  -2   0  13-55.4456 195.199  19
  -2   0  13-1.97666 107.154  29
  -2   0  12 95355.2 3521.40  21
  -2   0  12 98037.6 3433.16  19
  -2   0  12 93886.3 3207.13  38
  -2   0  12 100792. 3507.07  47
   2   0 -12 98759.8 4539.46  34
  -2   0  12 99119.7 3477.41  44
  -2   0  12 97085.9 3712.01   5
  -2   0  12 96059.2 3357.21  26
   2   0 -12 103583. 3646.92  39
  -2   0  11-57.3235 148.524  38
   2   0 -11-276.209 333.007  34
  -2   0  11 354.561 256.718   5
   2   0 -10 149667. 4077.22   3
  -2   0  10 165225. 4805.41   4
   2   0 -10 155524. 3938.41  37
   2   0 -10 157819. 5480.59  34
  -2   0  10 155547. 4685.58   5
  -2   0   9-108.658 193.445   5
   2   0  -9-59.5779 101.687  37
  -2   0   9 54.1450 167.430   4
   2   0  -9-98.8400 110.301   3
  -2   0   9-41.2675 137.319  38
   2   0  -9 49.3411 181.534  34
   2   0  -8-13.0489 94.3627  37
   2   0  -8 32.6481 189.730  34
  -2   0   8-7.47142 168.313   5
  -2   0   8 201.647 240.467   4
  -2   0   8 236.983 89.2883  36
   2   0  -8 285.532 131.936   3
  -2   0   7-45.7203 73.2673  36
   2   0  -7 82.4366 190.958  34
  -2   0   7 44.1638 180.209   4
  -2   0   7-24.3346 166.568   5
   2   0  -7 21.1028 85.4871  37
   2   0  -7 1.65557 112.061   3
  -2   0   6 930141. 19724.5  36
  -2   0   6 983698. 20290.9   4
   2   0  -6 999999. 20905.6  34
   2   0  -6 937621. 19800.8  37
   2   0  -6 956336. 19912.4   3
   2   0  -5 58.3168 94.9466   3
  -2   0   5 11.4074 77.1839  36
   2   0  -5 213.221 103.054  37
  -2   0   5-64.6283 188.736   4
   2   0  -5 264.623 194.192  34
  -2   0   4 33077.5 1191.94   4
   2   0  -4 33050.3 1086.50   3
   2   0  -4 39021.3 1083.01  37
   2   0  -4 38270.9 1474.73  34
  -2   0   4 33947.5 1045.76  36
   2   0  -3 252.784 107.662   3
  -2   0   3 293.215 122.286   4
   2   0  -3-53.0646 109.572  34
   2   0  -3 171.113 80.2113  37
  -2   0   3 176.081 88.4295  36
   2   0  -2 60.2976 99.8293  34
  -2   0   2 88.9280 70.1449   4
  -2   0   2 279.978 81.1595  36
   2   0  -2 122.768 68.2617  37
   2   0  -2 54.9347 71.5630   3
   2   0  -2 90.6310 56.0978   6
  -2   0   1 43.8887 54.2467  36
   2   0  -1 127.933 51.8141   6
   2   0  -1 34.4919 53.4523  37
   2   0   0 796573. 15608.5  37
  -2   0   0 739491. 15577.3  36
   2   0   0 715898. 15556.3  35
   2   0   0 803891. 15598.5   6
  -2   0  -1 68.5243 70.2419  34
   2   0   1 4.82189 46.0297   4
   2   0   1 4.62946 48.7132  37
  -2   0  -1 173.511 48.0945  36
   2   0   1 50.3022 59.1184   7
  -2   0  -2 180406. 3546.29  36
   2   0   2 149935. 3635.07   7
  -2   0  -2 187435. 4071.09  34
   2   0   2 154326. 3722.57   4
  -2   0  -3 18.4766 125.766  34
   2   0   3 12.5846 114.653   4
  -2   0  -4 255662. 5447.55   3
   2   0   4 242773. 5728.05   4
  -2   0  -4 247312. 5187.63   2
  -2   0  -4 257855. 6167.07  34
   2   0   5 93.1841 180.690   4
  -2   0  -5 111.572 177.377  34
  -2   0  -5 138.060 90.1274   3
  -2   0  -6 91767.4 2413.46   3
   2   0   6 98816.6 2914.56   4
  -2   0  -6 101343. 3346.58  34
  -2   0  -7 264.312 281.060  34
   2   0   7-19.8987 140.089   5
   2   0   7 19.3539 171.338   4
  -2   0  -7 93.9808 87.6734   3
  -2   0  -8 92396.6 2529.93   3
   2   0   8 98541.2 3199.67   4
  -2   0  -8 92785.6 3615.37  34
   2   0   8 87774.0 2808.71   5
   2   0   9 94.6640 212.448   4
  -2   0  -9-17.5269 181.307  34
   2   0   9-5.77382 119.566   5
   2   0   9 35.0954 193.464  38
  -2   0  -9 81.2182 94.7238   3
  -2   0 -10 60.7838 219.098  34
   2   0  10 255.549 228.362  38
  -2   0 -10 1.07006 79.9367   3
   2   0  10 218.846 115.344   5
   2   0  10 102.519 188.513   4
  -2   0 -11-240.053 267.211  34
   2   0  11-2.48445 229.195   4
   2   0  11 251.632 219.216  38
   2   0  11-97.6852 140.671   5
   2   0  12 157488. 5015.49  38
   2   0  12 168391. 4935.96  19
   2   0  12 163770. 4881.11  44
  -2   0 -12 165481. 6331.10  34
   2   0  12 154369. 4627.44  29
   2   0  12 163869. 5007.29  47
   2   0  12 157885. 4843.76   5
  -2   0 -12 172219. 5242.14  41
   2   0  12 160159. 4685.35  22
   2   0  12 167577. 5219.46  21
   2   0  13 30.1600 168.247  19
   2   0  13 63.1591 163.682  38
  -2   0 -13-522.912 296.169  41
  -2   0 -13 260.308 321.667  34
   2   0  13-2.30914 117.500   5
   2   0  13-523.676 257.274  47
   2   0  13 161.397 167.125  21
   2   0  13-507.644 241.910  44
  -2   0 -14 32505.2 2102.71  41
   2   0  14 29220.6 1835.82  44
   2   0  14 31292.3 1899.16  19
   2   0  14 31803.8 1977.66  18
   2   0  14 28398.5 1783.17  38
   2   0  14 29983.1 1915.43  47
  -2   0 -14 34906.9 2774.69  34
   2   0  15-53.2954 196.876  18
   2   0  15-113.064 247.723  44
   2   0  15 459.094 310.769  47
  -2   0 -15 3.02475 262.015  41
   2   0  15-2.57743 186.729  19
   2   0  15 313.504 211.548  38
  -2   0 -16-86.4430 294.667  41
   2   0  16 135.490 225.663  19
   2   0  16 57.3715 237.978  44
   2   0  16 234.669 277.802  18
   2   0  16 294.321 306.289  47
  -2   0 -17-22.3045 304.607  41
   2   0  17 93.1963 237.345  44
   2   0  17 187.639 218.504  19
   2   0  17-36.9977 308.342  18
   2   0  17-384.277 317.066  47
   2   0  18 49268.5 2293.74  44
   2   0  18 51926.7 2474.15  47
   2   0  18 52186.9 2458.55  18
   2   0  18 51041.4 2353.76  19
  -2   0 -18 55261.8 2552.48  41
   2   0  19-2.01618 212.980  47
   2   0  19 76.1185 137.708  44
  -2   0 -19-99.0724 313.359  41
   2   0  19-51.1212 200.738  18
   2   0  20 69858.5 2520.57  47
   2   0  20 70308.6 2488.91  18
  -2   0 -20 66911.0 2470.95  41
  -2   0 -21 21.7976 114.986  41
   2   0  21-122.779 128.846  47
   2  -2 -21 413.309 170.003  41
  -2  -2  21 158.068 133.739  18
  -2  -2  21 447.125 150.643  47
  -2   2  21 288.614 111.066  44
   2  -2 -20 3653.41 490.304  41
  -2   2  20 3627.00 495.686  44
  -2   2  20 3616.13 405.989  18
  -2  -2  20 3575.57 491.432  18
  -2   2  20 4148.64 497.657  19
  -2   2  20 3815.33 462.549  47
  -2  -2  20 3703.48 384.664  44
  -2  -2  20 3932.17 516.089  47
   2   2 -20 3153.93 440.429  41
  -2   2  19 539.916 272.914  19
  -2  -2  19 199.011 201.282  18
  -2  -2  19 55.3052 167.409  47
  -2  -2  19 207.295 175.038  44
  -2   2  19 242.527 178.179  18
  -2   2  19 210.359 163.953  47
   2  -2 -19-167.453 245.384  41
  -2   2  19 257.346 232.055  44
  -2  -2  19 381.702 207.116  19
   2   2 -19 220.975 171.874  41
  -2  -2  18 22945.7 1480.70  19
  -2  -2  18 24972.4 1658.21  47
  -2   2  18 24197.7 1608.61  44
   2   2 -18 23173.5 1550.80  41
  -2   2  18 22911.0 1461.03  18
  -2   2  18 23852.7 1514.75  19
  -2  -2  18 26195.5 1687.29  18
  -2  -2  18 21905.1 1397.13  44
   2  -2 -18 23576.1 1613.55  41
   2   2 -18 25139.4 1529.97  39
  -2   2  18 22445.7 1505.04  47
  -2   2  17 674.755 330.051  44
  -2   2  17 467.688 255.290  19
  -2   2  17 530.782 246.922  47
  -2  -2  17 377.501 328.759  47
   2   2 -17-205.966 299.517  39
  -2   2  17 436.877 300.291  18
  -2  -2  17 217.579 227.275  44
   2  -2 -17 189.853 239.347  39
   2  -2 -17 678.720 354.100  41
  -2  -2  17 540.718 257.663  19
   2   2 -17 917.538 394.714  41
   2  -2 -16 79287.1 3250.72  39
   2  -2 -16 84755.8 3597.62  41
   2   2 -16 77680.4 3354.71  39
   2   2 -16 82275.6 3458.77  41
  -2   2  16 80761.5 3314.04  19
  -2   2  16 81038.0 3304.09  46
  -2   2  16 81250.0 3509.80  21
  -2  -2  16 80866.2 3449.86  47
  -2   2  16 80086.3 3427.52  44
  -2  -2  16 82939.2 3355.52  19
  -2  -2  16 78611.9 3161.14  29
  -2   2  16 77790.4 3299.97  47
  -2  -2  16 82349.4 3132.20  22
  -2  -2  16 78073.0 3204.59  44
  -2   2  16 84141.0 3331.43  18
  -2   2  15 6057.49 805.302  18
   2  -2 -15 7294.98 1002.00  41
  -2  -2  15 6810.09 755.292  32
  -2  -2  15 6969.33 870.503  44
   2  -2 -15 6596.68 869.893  39
  -2  -2  15 8261.81 1005.30  47
   2   2 -15 7687.42 950.140  39
   2   2 -15 6641.93 920.515  41
  -2  -2  15 6902.56 892.038  26
   2   2 -15 7714.69 856.518   8
  -2  -2  15 6901.25 888.155  19
  -2  -2  15 6884.96 840.222  29
  -2   2  15 6943.08 878.971  46
  -2   2  15 7478.64 913.055  19
  -2   2  15 6623.57 837.957  47
  -2  -2  15 7469.27 959.451   5
  -2  -2  15 6562.87 785.456  22
  -2   2  15 6725.53 919.463  44
  -2   2  15 6276.85 916.341  21
   2  -2 -14 2628.40 691.063  34
  -2  -2  14 3140.42 550.724  29
  -2   2  14 2458.71 495.514  47
   2   2 -14 2808.65 622.873  41
  -2  -2  14 2658.80 567.993  44
   2   2 -14 2503.56 694.569  39
  -2  -2  14 4020.23 640.085  22
  -2  -2  14 2905.30 569.381  26
  -2  -2  14 2567.01 551.508  19
  -2   2  14 2852.81 597.765  21
   2  -2 -14 4002.40 691.395  39
  -2  -2  14 3694.45 548.704  32
  -2  -2  14 2563.74 562.347   5
  -2  -2  14 3537.60 539.555  15
   2   2 -14 2943.52 800.573  34
  -2   2  14 2545.50 533.250  44
  -2   2  14 3107.94 587.098  19
  -2  -2  14 3751.96 670.969  47
  -2   2  14 2812.34 584.341  46
  -2   2  13 5354.85 771.754  21
  -2  -2  13 3961.92 595.448  22
   2  -2 -13 3823.32 821.999  34
  -2  -2  13 3825.03 563.661  29
   2  -2 -13 4640.94 711.819  39
  -2  -2  13 4445.73 656.926  26
  -2   2  13 3303.63 581.305  44
  -2  -2  13 4393.45 748.935   4
  -2  -2  13 3811.99 646.615  47
   2   2 -13 3981.57 961.103  34
  -2   2  13 4424.93 681.831  46
   2   2 -13 3486.85 592.991  39
  -2  -2  13 4621.00 746.210   5
  -2   2  13 4033.42 630.675  47
  -2   2  13 3840.21 620.137  19
  -2  -2  13 4312.00 624.610  44
  -2  -2  13 3865.66 532.499  32
  -2  -2  13 1881.07 449.833  38
   2   2 -13 3824.86 645.881  41
  -2  -2  13 4264.10 642.520  19
  -2   2  12 68401.2 2812.63  46
  -2  -2  12 69007.8 2897.97  21
   2   2 -12 68050.4 2632.94   3
  -2  -2  12 71091.1 3176.16   4
   2  -2 -12 71258.2 3620.34  34
  -2   2  12 69187.9 2538.12  38
  -2  -2  12 69172.6 3049.02   5
  -2   2  12 70486.4 2862.21  44
   2  -2 -12 69439.2 2549.36  37
  -2  -2  12 70389.8 2699.39  22
  -2   2  12 69346.1 2738.20  47
   2   2 -12 75986.6 3997.69  34
  -2  -2  12 70967.2 2748.41  44
   2   2 -12 75004.6 3026.79  39
  -2  -2  12 72824.2 2808.75  19
  -2  -2  12 73195.9 2908.77  47
  -2  -2  12 69704.7 2589.26  32
   2  -2 -12 71619.0 2949.50  39
  -2  -2  12 71079.7 2740.88  29
   2   2 -12 74484.4 2990.99  41
  -2   2  12 71830.9 2937.59  21
  -2  -2  12 69579.0 2808.37  26
   2   2 -11-135.853 304.982  34
   2   2 -11 255.613 196.627   3
  -2  -2  11 61.5170 169.693   5
   2  -2 -11 69.6490 167.367  34
  -2   2  11-38.1022 181.019   5
  -2   2  11 154.566 147.444  38
   2  -2 -11-6.22092 108.231  37
  -2  -2  11 48.0846 176.831   4
   2   2 -10 20347.8 1188.68   3
   2  -2 -10 18858.7 1563.89  34
   2   2 -10 19158.9 1719.06  34
   2  -2 -10 20913.2 1157.16  37
  -2  -2  10 22445.3 1460.00   4
  -2   2  10 20769.7 1119.75  38
  -2   2  10 21870.9 1406.10   5
   2   2  -9 114.756 127.185   3
  -2   2   9 80.3910 120.735  38
   2  -2  -9 66.5358 191.616  34
   2   2  -9 58.1924 278.037  34
  -2  -2   9 71.2051 96.6803  36
  -2  -2   9 86.1639 171.106   4
   2  -2  -9 103.215 103.768  37
  -2   2   9 240.860 196.333   5
  -2   2   8 15442.3 840.997  38
   2  -2  -8 13030.2 832.951  37
   2   2  -8 14212.5 880.087   3
  -2  -2   8 13421.8 969.491   4
  -2   2   8 16828.6 1070.24   5
   2   2  -8 15939.8 1360.99  34
  -2  -2   8 14181.0 760.806  36
   2  -2  -8 14158.8 1143.05  34
  -2   2   7 62232.4 2191.11   5
  -2   2   7 62827.4 1891.69  38
   2   2  -7 59100.9 2678.90  34
  -2   2   7 60363.1 1561.89  36
   2  -2  -7 61090.6 2430.53  34
  -2  -2   7 54107.6 2127.12   4
   2   2  -7 58115.5 1975.38   3
  -2  -2   7 56865.6 1816.69  36
   2   2  -7 61429.1 1556.27  37
   2  -2  -7 58441.0 1930.09  37
  -2  -2   6 311776. 7294.35   4
  -2   2   6 309075. 6636.59  36
  -2   2   6 315154. 6898.31  38
   2  -2  -6 311455. 7566.80  34
  -2   2   6 304187. 6489.53   2
   2   2  -6 308780. 7071.78   3
  -2   2   6 326066. 7316.98   5
   2  -2  -6 314071. 7034.69  37
   2   2  -6 337386. 8146.43  34
  -2  -2   6 299674. 6896.94  36
   2   2  -6 299345. 6530.21  37
   2  -2  -5-44.5513 117.767  34
   2   2  -5 30.1424 48.5067  37
   2   2  -5 338.831 247.051  34
   2  -2  -5 210.726 134.606  37
  -2   2   5 21.9128 94.8661  38
  -2  -2   5 127.235 156.120   4
   2   2  -5 126.769 127.689   3
  -2   2   5 327.229 178.174   5
  -2   2   5 56.7632 57.9007   2
  -2   2   5 130.308 88.8306  36
  -2   2   4 15816.3 596.866   2
  -2   2   4 15795.6 615.707  36
   2   2  -4 16784.9 755.656   3
   2  -2  -4 15568.4 806.583  34
  -2   2   4 16495.6 628.453  38
  -2   2   4 15463.4 768.222   5
  -2  -2   4 14362.9 757.069   4
   2   2  -4 16351.1 484.381  37
   2  -2  -4 17949.1 755.212  37
   2   2  -4 18003.3 1075.23  34
  -2   2   3 30426.0 894.928  36
   2  -2  -3 29848.6 988.841  37
   2   2  -3 26846.3 709.608  37
   2   2  -3 29511.0 1306.45  34
   2   2  -3 29563.1 995.315   3
  -2  -2   3 26544.6 994.563   4
   2   2  -3 31021.0 994.828   8
   2  -2  -3 26209.4 976.441  34
  -2   2   3 30317.4 898.815   2
  -2   2   3 27968.3 838.142  38
   2  -2  -2 1661.92 146.266  34
  -2   2   2 1991.72 195.440  36
  -2   2   2 1894.49 148.874  38
   2   2  -2 1876.21 205.151   3
   2   2  -2 2168.67 289.803   1
   2  -2  -2 1769.92 201.391   6
  -2   2   2 2413.26 211.126   2
  -2  -2   2 1767.05 203.352   4
   2  -2  -2 2714.84 239.050  37
  -2   2   2 1896.80 252.048   1
   2   2  -2 1802.69 122.381  37
   2   2  -2 1957.27 214.753   8
   2  -2  -2 1680.71 84.4713  35
   2  -2  -1 20017.9 713.707  37
   2   2  -1 24993.7 722.925  38
  -2  -2   1 23541.3 724.629   4
   2   2  -1 26400.7 1033.08   1
   2  -2  -1 19990.0 727.145   6
   2   2  -1 21759.8 731.467   3
  -2   2   1 20153.6 629.212  38
  -2   2   1 22417.9 755.992   2
  -2   2   1 23705.2 736.619  36
  -2   2   0 289171. 6722.63  34
   2   2   0 323529. 6870.88  35
   2   2   0 318537. 6837.77   3
   2  -2   0 312994. 6921.95   6
  -2   2   0 363959. 6944.88  36
  -2   2   0 383120. 7017.11   2
   2  -2   0 306194. 6856.15  37
   2   2   0 362338. 6889.57  38
   2  -2   1 4249.48 244.886  37
  -2   2  -1 4181.36 283.296   2
   2  -2   1 4391.95 319.163   4
   2   2   1 4256.25 258.070  35
  -2   2  -1 4031.60 296.079  34
  -2   2  -1 4736.23 289.115  36
   2   2   1 4417.93 277.367  38
   2  -2   1 3560.02 281.542   6
  -2   2  -2 96106.9 2611.77  34
   2  -2   2 91619.7 2470.02   4
   2  -2   2 94894.6 2215.48  37
   2   2   2 90407.5 2345.24  38
   2  -2   3 158632. 3914.67   4
  -2  -2  -3 153899. 3325.86   3
  -2  -2  -3 180884. 4241.05  34
  -2   2  -3 163878. 4146.94  34
  -2   2  -3 168004. 3647.88   2
   2  -2   3 163870. 3553.33   7
   2   2   3 156472. 3746.76  38
  -2  -2  -3 159262. 3387.64  36
  -2   2  -3 172398. 3772.60   3
   2  -2   4 1065.11 131.611   7
  -2  -2  -4 470.659 217.335  34
  -2  -2  -4 460.617 55.9134   3
  -2   2  -4 769.882 162.178   3
  -2   2  -4 464.237 203.464  34
   2   2   4 486.181 168.028  38
  -2   2  -5 53522.6 2172.41  34
  -2   2  -5 57140.9 1689.87   3
  -2  -2  -5 55864.5 2153.37  34
   2   2   5 54993.7 1758.86  38
  -2  -2  -5 50274.1 1234.79   3
   2  -2   5 51699.6 1875.01   4
  -2   2  -6 17011.6 1227.94  34
  -2  -2  -6 15704.5 533.261   3
   2   2   6 17355.2 919.021  38
   2  -2   6 15636.5 985.300   4
   2   2   6 16851.2 823.040   5
  -2   2  -6 16415.2 833.969   3
  -2  -2  -6 17128.9 1186.04  34
   2   2   7 9061.64 681.620  38
  -2  -2  -7 7404.84 851.199  34
   2   2   7 8132.07 608.106   5
  -2  -2  -7 8577.85 390.187   3
  -2   2  -7 8108.93 591.733   3
  -2   2  -7 9228.27 959.060  34
   2  -2   7 7790.42 743.799   4
  -2   2  -8 21071.8 1581.22  34
  -2  -2  -8 21517.9 1568.28  34
   2  -2   8 21251.3 1337.48   4
   2   2   8 21413.0 1192.09  38
  -2   2  -8 22222.4 1091.43   3
   2   2   8 22114.1 1121.50   5
  -2  -2  -9 30787.0 2053.45  34
   2  -2   9 32695.7 1788.22   4
  -2   2  -9 32728.2 2162.63  34
   2   2   9 33864.3 1614.06  38
   2   2   9 33699.8 1533.03   5
  -2   2  -9 32540.0 1437.00   3
   2  -2  10 21345.2 1498.83   4
  -2   2 -10 22483.9 1203.11   3
  -2  -2 -10 21024.5 1764.73  34
  -2   2 -10 20943.5 1797.91  34
   2   2  10 19693.7 1269.97  38
   2   2  11 33332.6 1758.00  38
  -2   2 -11 32809.8 1556.25   3
  -2  -2 -11 30218.1 2276.42  34
  -2   2 -11 32061.2 2378.27  34
  -2  -2 -11 34310.9 1598.78  37
   2  -2  11 29031.5 1669.05   5
   2  -2  11 34312.6 2029.61   4
   2  -2  12 98577.5 3676.15   5
   2   2  12 106743. 3733.55  44
   2  -2  12 109707. 4202.15   4
   2  -2  12 110004. 3566.52  44
   2  -2  12 108769. 3715.75  26
   2   2  12 108390. 3742.74  46
   2  -2  12 102926. 3536.22  32
  -2   2 -12 108954. 4964.25  34
  -2   2 -12 111712. 3949.59  41
   2   2  12 104463. 3847.43  21
   2   2  12 111584. 3664.73  19
   2   2  12 106188. 3723.22  47
   2   2  12 106814. 3746.28  18
   2  -2  12 107427. 3760.80  47
   2   2  12 107991. 3775.78  38
  -2  -2 -12 111012. 4909.23  34
   2  -2  12 104722. 3563.77  29
   2  -2  12 108424. 3607.26  11
   2  -2  12 105099. 3479.13  15
  -2  -2 -12 110447. 3459.41  37
   2  -2  12 105685. 3672.99  19
   2  -2  12 100496. 3566.43  22
  -2  -2 -13 2362.31 691.759  34
   2  -2  13 3310.77 582.204  19
   2  -2  13 2085.47 450.201  44
   2   2  13 2954.58 529.390  19
   2  -2  13 1254.12 444.048  38
   2  -2  13 3007.17 559.138  22
   2   2  13 2237.07 502.859  47
   2  -2  13 2987.38 506.571  32
   2   2  13 2945.47 599.902  21
   2   2  13 1943.54 472.391  18
   2   2  13 2622.20 529.666  44
  -2   2 -13 3010.81 603.744  41
   2  -2  13 2723.87 666.662   4
   2   2  13 3845.05 614.056  38
   2  -2  13 3294.75 570.116  29
  -2   2 -13 3331.47 842.018  34
   2  -2  13 2932.42 488.231  15
   2   2  13 2271.97 478.456  46
   2  -2  13 1670.60 408.267   5
  -2  -2 -13 3220.94 631.240  41
   2  -2  13 2561.09 526.957  47
   2  -2  13 3023.92 535.845  11
   2  -2  14 33864.6 1866.76  32
   2  -2  14 35491.3 2045.43  19
  -2   2 -14 34748.7 2160.09  41
   2  -2  14 33471.9 1785.97  15
   2   2  14 34320.9 2043.58  47
   2  -2  14 34374.3 2251.92   4
  -2  -2 -14 35451.2 2184.75  41
   2   2  14 35796.8 1959.29  38
   2   2  14 33027.5 2111.99  21
   2  -2  14 31987.4 1838.88  11
   2  -2  14 29619.1 1883.88  38
  -2   2 -14 34936.1 2822.66  34
   2  -2  14 34156.1 2048.93  47
   2  -2  14 32726.3 1898.73  22
   2   2  14 35888.4 2096.97  44
   2  -2  14 33264.9 1868.85  44
  -2  -2 -14 35246.9 2733.05  34
   2   2  14 33279.9 2023.59  18
   2   2  14 34486.8 1960.72  19
   2  -2  15 9279.86 905.178  15
  -2   2 -15 9751.02 1152.12  41
   2  -2  15 8362.59 978.995  19
   2   2  15 9621.21 1023.72  19
   2  -2  15 9727.38 994.766  44
  -2  -2 -15 9502.34 1105.13  41
   2   2  15 7912.77 976.576  18
   2  -2  15 8534.60 1014.85  47
   2   2  15 9071.89 1088.56  21
   2  -2  15 9087.55 1053.71  18
   2   2  15 7970.19 986.137  47
   2   2  15 8582.19 1017.75  44
   2   2  16 1355.27 427.089  47
   2   2  16 1995.52 552.678  44
   2  -2  16 1201.50 301.271  15
   2  -2  16 1511.86 451.116  18
   2  -2  16 1481.61 384.358  44
  -2   2 -16 2014.10 550.376  41
   2   2  16 1512.05 446.654  18
   2  -2  16 1412.58 460.354  19
   2   2  16 2115.19 502.402  19
   2  -2  16 1334.99 435.964  47
  -2  -2 -16 1549.16 468.104  41
   2  -2  17 6252.33 834.628  18
   2  -2  17 4063.10 608.798  44
  -2   2 -17 7272.03 949.369  41
   2   2  17 6510.41 819.965  19
   2   2  17 7458.98 925.675  47
  -2  -2 -17 7057.31 904.647  41
   2  -2  17 7014.82 930.886  47
   2  -2  17 6354.98 830.417  19
   2   2  17 6299.40 837.918  18
   2   2  17 5600.96 783.386  44
   2   2  18 53948.0 2388.89  19
   2  -2  18 58318.9 2616.29  18
   2   2  18 53089.4 2457.77  18
   2   2  18 53008.1 2256.56  28
  -2  -2 -18 53591.7 2570.33  41
   2  -2  18 56380.3 2605.64  47
   2  -2  18 52187.5 2204.72  44
  -2   2 -18 56683.2 2632.07  41
   2   2  18 52244.9 2484.96  44
   2   2  18 52962.1 2489.86  47
  -2  -2 -19 1719.83 436.682  41
   2  -2  19 1567.80 372.345  18
   2   2  19 1645.51 383.811  47
  -2  -2 -19 1347.15 292.788  43
   2   2  19 1569.25 289.331  28
   2  -2  19 1547.57 421.159  47
   2   2  19 1466.45 373.562  44
  -2   2 -19 1269.08 387.498  41
   2   2  19 1609.39 367.996  18
   2  -2  20 39507.4 1740.92  47
   2  -2  20 40697.9 1752.03  18
  -2  -2 -20 38426.3 1699.08  41
  -2   2 -20 40876.0 1748.97  41
   2   2  20 36422.4 1630.18  47
   2   2  20 38761.6 1622.46  18
   2  -2  21 5528.48 467.668  47
  -2  -4  20 537.245 212.082  18
  -2   4  20 622.775 229.224  44
   2   4 -20 456.965 183.417  41
   2  -4 -20 747.096 262.234  41
  -2   4  20 339.125 144.477  19
  -2   4  20 251.900 151.671  28
  -2  -4  20 553.512 194.924  47
  -2   4  19 8235.64 674.464  47
  -2   4  19 8238.42 744.930  19
  -2  -4  19 8618.74 832.446  18
   2   4 -19 7488.13 729.324  41
  -2  -4  19 8585.50 818.180  47
   2  -4 -19 8445.19 819.728  41
   2   4 -19 7338.81 708.188  39
  -2   4  19 8112.69 808.812  44
  -2  -4  18 28557.6 1575.30  19
  -2   4  18 29498.3 1566.54  47
  -2  -4  18 31395.1 1813.45  18
  -2   4  18 29725.9 1794.85  44
   2   4 -18 28732.4 1645.98  41
  -2  -4  18 28719.0 1397.30  15
   2  -4 -18 27985.6 1799.92  41
   2   4 -18 31238.2 1752.31  39
  -2   4  18 29438.4 1630.15  19
  -2  -4  18 29659.1 1751.58  47
  -2  -4  17 241.656 211.488  32
  -2   4  17-124.088 237.765  21
  -2   4  17 27.7072 310.529  44
   2  -4 -17 201.497 268.510  41
  -2  -4  17 10.6839 193.904  19
  -2  -4  17 66.6619 229.563  47
  -2   4  17 88.5200 211.706  18
  -2  -4  17 72.7075 176.982  22
  -2   4  17-204.533 244.893  19
   2   4 -17 75.8472 246.924  39
   2   4 -17 168.012 188.261  41
  -2   4  17 151.884 208.806  47
  -2  -4  17-311.294 197.161  15
  -2   4  16 92964.8 3420.71  18
  -2  -4  16 94347.7 3434.66  32
  -2  -4  16 96542.7 3411.72  11
  -2   4  16 89346.8 3443.89  47
  -2   4  16 93520.9 3758.34  44
   2   4 -16 93870.5 3703.53  41
  -2   4  16 96672.1 3778.03  46
  -2  -4  16 94056.4 3736.90  47
  -2   4  16 91669.7 3760.43  21
  -2  -4  16 95936.1 3409.87  15
  -2  -4  16 100233. 3661.55  29
  -2  -4  16 92182.0 3664.37  26
  -2  -4  16 94343.6 3323.71  44
  -2   4  16 94695.7 3590.70  19
   2  -4 -16 92146.9 3875.22  41
   2   4 -16 91444.9 3778.79  39
  -2  -4  16 93770.7 3572.57  22
  -2  -4  16 94054.6 3540.13  19
  -2  -4  15 22015.3 1485.55  32
   2   4 -15 21553.0 1755.27  39
  -2   4  15 21089.2 1486.69  47
  -2   4  15 21063.8 1449.31  18
  -2   4  15 20714.4 1509.77  19
  -2  -4  15 23116.4 1682.28  47
  -2  -4  15 21722.6 1421.22  44
  -2   4  15 22973.7 1715.17  21
  -2  -4  15 21393.8 1627.42  26
  -2   4  15 19923.8 1571.74  46
  -2   4  15 20823.1 1430.61  40
   2   4 -15 21485.5 1607.49  41
  -2   4  15 22245.8 1670.58  44
  -2  -4  15 23763.1 1529.63  11
  -2  -4  15 22522.8 1583.86  22
  -2  -4  15 21019.0 1529.67  29
   2  -4 -15 19014.5 1447.54  39
  -2  -4  15 23614.8 1588.27  19
  -2  -4  15 22502.9 1496.78  15
  -2   4  14 5030.84 686.497  18
  -2  -4  14 4314.53 636.769  32
  -2   4  14 4804.13 661.473  47
  -2  -4  14 5385.73 781.255  26
   2  -4 -14 4492.57 667.041   6
  -2  -4  14 5393.77 741.147  11
  -2   4  14 4980.92 714.194  19
  -2   4  14 5565.01 829.316  46
   2   4 -14 4558.90 849.559  39
  -2   4  14 4960.54 697.431  40
  -2   4  14 4343.20 711.885  44
  -2  -4  14 4446.04 697.464  19
  -2  -4  14 5188.73 800.077  47
  -2  -4  14 5665.70 785.010  22
   2   4 -14 4171.11 673.931  41
  -2  -4  14 5527.23 864.909   4
  -2   4  14 5414.74 798.936  21
  -2  -4  14 4347.35 749.192   5
  -2  -4  14 5402.14 753.464  29
   2   4 -14 5641.02 1146.06  34
  -2  -4  14 5363.68 692.238  44
   2  -4 -14 5179.26 778.544  39
   2   4 -13 5753.49 1111.96  34
  -2   4  13 6266.01 836.233  44
  -2  -4  13 6896.00 821.255  29
  -2   4  13 6554.12 762.805  47
  -2  -4  13 6225.02 816.726  26
  -2   4  13 6698.93 890.113  46
  -2  -4  13 6492.18 917.748   5
  -2   4  13 6576.13 792.991  19
   2   4 -13 6338.85 775.827   3
  -2   4  13 7149.32 905.477  21
   2  -4 -13 6366.91 834.604  39
   2  -4 -13 5738.82 750.132   6
   2   4 -13 7621.20 801.259   8
  -2  -4  13 7078.76 977.124   4
   2  -4 -13 6868.86 778.421  37
  -2   4  13 6297.09 747.170  18
  -2  -4  13 6711.83 805.638  11
  -2  -4  13 7545.86 829.080  32
   2   4 -13 6311.26 939.552  39
  -2  -4  13 7717.88 924.808  47
  -2   4  13 5971.49 798.800  40
   2   4 -13 7488.93 886.041  41
  -2  -4  13 7088.47 753.629  44
  -2  -4  13 5972.24 790.701  22
  -2  -4  13 6803.31 795.136  19
   2   4 -13 5352.98 713.638   9
  -2   4  12 47721.3 2135.50  47
   2   4 -12 49420.4 2325.13   3
  -2   4  12 48728.3 2345.46  44
  -2  -4  12 48824.5 2285.98  29
   2   4 -12 49147.5 3271.18  34
  -2  -4  12 52070.7 2281.25  19
   2   4 -12 46955.5 2209.82   9
  -2   4  12 52108.3 2469.33  46
  -2   4  12 46653.8 2277.76  40
  -2  -4  12 49267.9 2358.53  26
   2   4 -12 50981.2 2225.94   8
   2  -4 -12 53674.0 2460.63  39
  -2  -4  12 48155.5 2570.43   4
   2   4 -12 48817.4 2504.21  39
  -2  -4  12 50918.7 2406.66  47
   2   4 -12 53647.9 2444.03  41
   2  -4 -12 48720.9 2224.72  37
   2   4 -11 1828.88 612.073  34
  -2   4  11 1734.21 387.464  46
   2  -4 -11 1328.19 393.631  34
  -2  -4  11 1205.79 332.159  26
  -2   4  11 781.089 267.334  44
  -2   4  11 1678.64 316.897  38
  -2  -4  11 1306.10 403.490   4
   2   4 -11 1238.62 335.763   8
  -2  -4  11 1712.84 407.650  47
   2   4 -11 1478.02 385.173   3
  -2   4  11 1882.24 389.089  49
   2  -4 -11 1341.36 344.896  37
   2   4 -11 1211.29 380.297  39
   2  -4 -10 21678.9 1321.26  37
   2   4 -10 23065.4 1308.09   8
   2   4 -10 24057.9 2025.83  34
  -2  -4  10 21512.9 1510.01   4
   2   4 -10 21715.4 1361.42   3
  -2   4  10 21933.9 1170.52  38
  -2  -4  10 20887.7 1145.63  36
   2  -4 -10 21447.2 1602.00  34
   2   4  -9 11757.4 943.887   3
   2   4  -9 12530.1 897.631   8
   2  -4  -9 12502.4 921.200  37
   2  -4  -9 12654.1 1116.25  34
   2   4  -9 12446.4 1373.79  34
  -2   4   9 12729.6 823.150  38
  -2  -4   9 11570.5 821.487  36
  -2  -4   9 11654.2 1026.57   4
   2  -4  -8 170.786 156.304  37
   2   4  -8 239.328 204.004   3
   2   4  -8 966.157 393.776  34
   2  -4  -8 263.353 179.656  34
  -2   4   8 378.296 168.566  38
  -2  -4   8 398.098 257.359   4
  -2  -4   8 553.954 186.782  36
   2   4  -8 242.207 138.587   8
   2   4  -7 97711.2 3088.76   3
  -2  -4   7 101118. 3427.33   4
   2  -4  -7 101602. 3308.03  34
   2   4  -7 101369. 2966.57   8
   2   4  -7 105789. 4036.54  34
  -2   4   7 104746. 2850.89  38
   2  -4  -7 96409.7 3001.07  37
   2   4  -6 252056. 5863.23   8
   2  -4  -6 241843. 5929.67  37
   2  -4  -6 234787. 6103.89  34
  -2  -4   6 247211. 6211.54   4
  -2   4   6 233404. 5682.86  38
   2   4  -6 264061. 7092.23  34
   2   4  -6 251099. 6015.05   3
   2   4  -5 47583.3 2210.37  34
  -2   4   5 43976.5 1460.22  38
   2   4  -5 45847.0 1660.13   3
   2  -4  -5 41666.2 1612.28  34
   2  -4  -5 46996.3 1634.39  37
   2   4  -5 46735.6 1565.53   8
  -2  -4   5 45412.4 1777.40   4
   2  -4  -4 74061.0 2111.34  34
   2   4  -4 74358.1 2140.03   8
  -2  -4   4 73854.4 2330.52   4
   2   4  -4 74313.1 2222.86   3
   2  -4  -4 75720.0 2205.12  37
  -2   4   4 72940.2 2041.27  38
  -2   4   3 17262.9 748.311  38
  -2  -4   3 19046.8 916.158   4
   2  -4  -3 18221.1 849.189  37
   2  -4  -3 18663.4 878.448   6
   2  -4  -3 18779.2 718.776  34
   2   4  -3 18998.8 855.640   3
  -2   4   3 17967.1 797.508   2
   2  -4  -2 12016.8 619.427  37
  -2  -4   2 9692.57 317.485   6
   2   4  -2 12854.4 632.710   3
  -2   4   2 12589.8 635.537   2
  -2   4   2 11563.2 884.709   1
   2   4  -2 14357.8 1032.72   1
  -2  -4   2 13461.2 699.179   4
   2  -4  -2 12772.7 663.419   6
   2  -4  -2 11406.3 428.296  34
  -2   4   2 13477.4 592.225  38
  -2   4   1 39156.0 1777.10   1
   2  -4  -1 40660.7 1299.06  37
  -2   4   1 46012.2 1429.84   2
   2  -4  -1 42377.5 1374.51   6
   2   4  -1 42916.9 1302.17   3
  -2   4   1 42104.9 1294.85  38
   2   4  -1 42804.2 1355.81  38
  -2  -4   1 43003.1 1080.89   6
   2   4  -1 37865.0 1775.36   1
   2   4   0 172464. 3813.40  35
  -2   4   0 171530. 4017.11   2
   2  -4   0 161611. 3900.02   6
   2  -4   0 160824. 3798.30  37
   2   4   0 150326. 3729.87   3
   2   4   0 185179. 3976.54  38
  -2   4  -1 1894.78 246.497  34
   2   4   1 1838.58 169.444   3
   2  -4   1 1902.22 271.218  37
   2   4   1 1749.67 242.747  38
   2  -4   1 2095.74 239.570   6
   2   4   1 1805.50 201.899  35
  -2   4  -1 1847.50 225.429   3
  -2   4  -1 2167.67 274.531   2
  -2   4  -2 577916. 11941.5   3
   2   4   2 547177. 11885.3  38
   2  -4   2 546642. 11838.4   6
   2   4   2 524447. 11663.7  35
   2  -4   2 557054. 12169.8   4
   2  -4   2 597823. 11630.5  37
  -2   4  -2 531671. 12124.1  34
   2   4   3 299211. 6747.13  38
   2  -4   3 293192. 6322.12  37
  -2   4  -3 290773. 7155.31  34
  -2   4  -3 313303. 6809.41   3
  -2  -4  -3 296085. 7181.16  34
   2  -4   3 310004. 7100.70   4
  -2   4  -4 14421.8 786.429   3
  -2   4  -4 15006.0 533.736   8
  -2   4  -4 12573.5 943.259  34
   2  -4   4 13751.4 900.972   4
   2   4   4 13490.8 762.554  38
  -2  -4  -4 14502.3 973.885  34
  -2   4  -5 13877.0 1087.65  34
  -2  -4  -5 15131.1 1090.13  34
  -2   4  -5 16654.6 645.603   8
   2  -4   5 15343.3 538.749   7
  -2   4  -5 15947.8 873.643   3
   2  -4   5 15730.1 1015.19   4
   2   4   5 14627.5 844.494  38
  -2   4  -6 30947.6 1814.65  34
   2  -4   6 33233.7 1626.58   4
   2   4   6 32063.5 1410.01  38
  -2   4  -6 34336.8 1435.68   3
  -2  -4  -6 35873.7 1846.20  34
   2  -4   7 4952.08 643.214   4
  -2   4  -7 5365.49 774.595  34
   2   4   7 4736.42 525.174  38
  -2  -4  -7 4258.35 685.901  34
  -2   4  -7 4490.69 509.459   3
  -2   4  -8 25466.0 1820.51  34
   2  -4   8 25724.2 1569.28   4
   2   4   8 24308.3 1314.19  38
  -2   4  -8 24336.3 1302.10   3
  -2  -4  -8 22855.7 1677.32  34
   2   4   9 24197.2 1349.44  38
  -2   4  -9 21667.7 1279.52   3
  -2   4  -9 21662.0 1792.09  34
  -2  -4  -9 22010.3 1712.33  34
   2  -4   9 21355.8 1514.95   4
  -2   4 -10 12072.0 966.816   3
   2   4  10 12730.3 1025.00  38
   2  -4  10 12840.9 1213.45   4
  -2   4 -10 12216.6 1423.42  34
  -2  -4 -10 11680.2 1310.87  34
  -2  -4 -10 12444.8 986.282  37
   2  -4  11 50009.3 2645.11   4
   2   4  11 52599.1 2320.49  38
   2  -4  11 53178.2 2309.27  32
   2   4  11 52775.2 2289.95  18
   2  -4  11 53266.7 2299.75  26
   2   4  11 48549.5 2079.17  19
   2  -4  11 52160.5 2310.69  11
   2  -4  11 48836.3 2184.39  29
  -2   4 -11 49969.3 3163.72  34
   2   4  11 52087.4 2385.82  46
   2  -4  11 54684.9 2288.02  19
  -2  -4 -11 48735.5 2941.75  34
   2   4  11 50846.1 2319.86  44
   2  -4  11 52830.3 2259.65  15
   2   4  11 52103.9 2265.89  47
  -2  -4 -11 52946.5 2297.71  37
   2  -4  11 53095.8 2313.04  22
  -2   4 -11 55910.1 2483.70  41
   2  -4  11 53662.3 2306.94  47
  -2   4 -11 52808.6 2297.71   3
   2   4  12 49302.9 2327.17  38
   2   4  12 51122.1 2453.05  21
   2   4  12 52146.8 2382.27  18
  -2   4 -12 50016.3 3292.01  34
   2  -4  12 48996.9 2330.48  47
  -2  -4 -12 49481.9 2272.97  37
   2   4  12 46826.4 2373.89  46
  -2   4 -12 52354.2 2318.08   3
  -2   4 -12 51055.3 2497.68  41
   2   4  12 48337.3 2371.85  44
   2  -4  12 51515.2 2327.09  19
   2   4  12 45881.8 2258.37  47
   2  -4  12 51509.9 2386.63  11
   2  -4  12 51565.5 2740.82   4
  -2   4 -12 48290.8 2294.26  39
   2  -4  12 51811.9 2323.28  15
   2   4  12 51894.8 2187.00  48
  -2  -4 -12 50366.8 3085.89  34
   2  -4  12 47956.1 2301.00  26
   2  -4  12 50315.9 2310.23  29
   2   4  12 48976.7 2232.72  40
   2   4  12 48947.7 2187.08  19
   2  -4  12 50831.5 2387.50  22
   2  -4  12 49299.6 2313.15  32
   2   4  13 9035.06 971.463  47
   2   4  13 8704.35 933.560  38
  -2  -4 -13 7895.76 1201.27  34
   2   4  13 9301.37 983.655  18
   2  -4  13 8561.32 953.479  11
   2  -4  13 9839.59 1018.72  26
   2  -4  13 9801.82 1020.85  22
   2   4  13 7842.92 970.673  46
   2  -4  13 10331.6 1051.74  47
   2   4  13 9400.63 939.058  19
   2  -4  13 9182.09 1160.38   4
   2   4  13 9226.19 1011.00  44
   2  -4  13 8432.55 970.705   5
   2  -4  13 10647.0 1019.03  15
   2   4  13 10998.6 985.094  40
   2  -4  13 10074.2 1018.70  32
  -2   4 -13 8714.98 1338.41  34
   2   4  13 9528.54 1091.56  21
   2  -4  13 10693.5 1042.79  19
  -2  -4 -13 8957.05 894.684  37
  -2   4 -13 9755.42 1084.58  41
   2  -4  13 10188.4 1001.89  29
  -2   4 -13 9559.00 1014.86  39
  -2   4 -13 10253.5 952.979   3
   2   4  14 16999.4 1444.14  44
   2  -4  14 19907.2 1482.96  19
   2  -4  14 19188.5 1466.42  22
  -2  -4 -14 19717.4 1918.55  34
   2   4  14 18285.9 1514.82  21
   2  -4  14 15925.7 1334.67  11
   2  -4  14 18020.1 1368.32  15
   2   4  14 17008.2 1313.02  19
  -2   4 -14 19775.4 2098.10  34
   2  -4  14 11191.4 1134.44  38
   2   4  14 19272.9 1390.50  38
  -2   4 -14 17441.9 1396.59  39
   2   4  14 20752.2 1528.82  18
  -2   4 -14 18189.8 1548.91  41
  -2  -4 -14 19468.7 1565.14  41
   2  -4  14 20221.4 1531.71  47
   2  -4  14 18331.5 1409.32  32
   2  -4  14 19780.5 1690.32   4
   2   4  14 17401.3 1403.16  47
   2   4  15 3088.42 601.045  21
   2  -4  15 2713.11 532.215  32
   2  -4  15 2526.03 567.510  47
   2   4  15 2513.90 523.634  19
   2   4  15 2172.96 513.858  47
   2  -4  15 2536.62 531.674  11
  -2   4 -15 3017.81 648.620  41
   2   4  15 2052.66 532.049  44
  -2  -4 -15 2646.18 617.705  41
   2  -4  15 2668.23 557.281  22
   2   4  15 2600.75 557.505  18
   2  -4  15 2334.18 500.695  15
   2  -4  15 2847.68 577.879  19
   2  -4  16 50.2776 236.113  47
   2   4  16 230.745 209.084  18
   2  -4  16 330.038 281.021  18
  -2   4 -16-282.261 328.950  41
   2   4  16-109.977 210.674  21
   2  -4  16 298.779 199.684  15
   2   4  16-15.3659 208.210  47
   2  -4  16-170.583 257.084  19
  -2  -4 -16-117.186 409.255  41
   2   4  16 184.451 172.977  19
   2   4  16-98.5282 347.679  44
   2   4  17 19670.7 1430.72  47
  -2  -4 -17 20616.3 1499.35  41
   2   4  17 20996.3 1386.49  19
   2   4  17 22476.1 1508.62  18
   2   4  17 17353.6 1411.87  44
   2  -4  17 19810.2 1480.24  18
   2  -4  17 19234.5 1288.17  15
   2  -4  17 15677.2 1306.64  47
  -2   4 -17 19781.5 1535.28  41
  -2  -4 -18 18900.0 1335.37  41
   2   4  18 17184.2 1230.86  47
   2  -4  18 19075.4 1352.74  18
   2   4  18 19047.8 1375.06  44
   2   4  18 16280.0 1135.58  19
  -2   4 -18 18177.8 1368.06  41
   2   4  18 16737.7 1203.02  18
   2  -4  18 19877.6 1382.11  47
   2   4  18 16347.4 1182.81  28
  -2   4 -19 7.04294 162.043  41
   2   4  19 245.819 141.876  18
   2   4  19 209.999 201.298  47
  -2  -4 -19 129.331 177.332  41
   2  -4  19-46.7366 151.253  18
   2   4  19 150.768 168.615  28
   2   4  19 122.934 200.402  44
   2  -4  19-5.14748 142.248  47
   2  -4  20 27424.6 1241.29  18
  -2  -4 -20 26556.7 1175.36  41
  -2   4 -20 26708.2 1215.65  41
   2   4  20 22897.4 983.561  47
   2  -4  20 26404.7 1200.12  47
   2   4  20 26604.2 1030.43  28
  -2  -6  20 1777.32 279.244  18
  -2   6  20 1763.70 275.634  28
  -2   6  20 1911.39 301.119  44
   2  -6 -20 1256.58 236.639  41
  -2  -6  20 1569.84 246.386  47
  -2  -6  19 15235.3 980.691  47
  -2   6  19 14888.0 837.309  19
  -2  -6  19 15785.5 1033.66  18
   2   6 -19 14386.9 932.457  39
   2   6 -19 13102.0 887.746  45
   2   6 -19 15109.7 864.103  41
   2  -6 -19 14425.6 1014.81  41
  -2   6  19 15587.5 1045.10  44
  -2   6  19 15525.0 1011.49  28
  -2  -6  18 25994.4 1494.10  47
  -2   6  18 25259.8 1555.91  21
  -2   6  18 25857.4 1533.09  44
  -2   6  18 25893.7 1342.33  19
  -2  -6  18 27652.3 1586.45  18
   2   6 -18 26347.7 1552.61  39
   2  -6 -18 26643.3 1577.91  41
  -2  -6  18 26660.0 1358.06  15
   2   6 -18 23887.9 1346.17  41
   2   6 -17 8334.44 990.161  39
   2  -6 -17 5842.62 828.527  41
  -2   6  17 6958.18 719.751  40
  -2   6  17 7263.82 864.658  44
  -2  -6  17 6555.96 741.205  32
  -2  -6  17 6711.65 785.617  22
  -2  -6  17 7184.18 757.761  11
  -2  -6  17 6110.22 755.137  47
  -2  -6  17 6456.48 732.646  15
  -2   6  17 6809.30 855.079  21
  -2   6  17 6474.11 713.876  19
   2   6 -17 6766.34 780.846  41
  -2   6  16 28269.3 1859.72  21
  -2  -6  16 27301.3 1648.68  15
  -2  -6  16 26713.4 1731.79  47
  -2  -6  16 26777.5 1690.19  29
  -2  -6  16 28601.7 1758.10  22
  -2   6  16 25938.6 1618.19  40
  -2  -6  16 28680.0 1704.20  32
  -2  -6  16 22491.1 1431.37  19
  -2   6  16 25901.8 1740.16  44
  -2  -6  16 26217.9 1623.65  11
  -2   6  16 27389.6 1605.66  19
  -2   6  16 25591.0 1776.10  46
   2   6 -16 26658.6 1870.04  39
  -2  -6  16 27536.9 1748.15  26
   2   6 -16 25482.2 1638.82  41
  -2  -6  15 63503.2 2815.88  15
  -2  -6  15 62454.6 2812.15  11
  -2   6  15 58802.3 2942.46  46
  -2  -6  15 57974.4 2754.82  29
   2   6 -15 68958.0 3270.58  39
  -2  -6  15 67343.0 2884.47  32
  -2   6  15 64090.4 2700.47  19
  -2  -6  15 63024.4 2903.05  26
  -2   6  15 64329.8 2875.87  40
  -2   6  15 68027.3 3104.17  21
  -2  -6  15 67107.6 2954.18  22
  -2  -6  15 64056.1 2660.47  19
  -2  -6  15 69046.9 3008.98  47
   2   6 -15 63528.4 2855.83  41
  -2   6  15 60607.2 2882.49  44
   2   6 -14 360.775 311.296  39
  -2  -6  14 996.741 413.213  32
  -2  -6  14-78.4335 233.632  26
  -2  -6  14 615.056 334.568  29
  -2  -6  14 409.174 258.923  47
  -2   6  14-2.71160 250.148  40
  -2   6  14 73.5333 239.047  21
   2   6 -14 643.805 223.241  41
   2   6 -14 699.924 329.629   9
  -2  -6  14 313.096 214.342  19
   2  -6 -14 692.540 281.221  39
  -2   6  14-14.6876 296.654  46
  -2  -6  14 349.478 186.356  11
  -2   6  14 352.107 338.900  44
  -2   6  14 235.206 216.358  19
  -2  -6  14 248.808 248.353  22
  -2  -6  13 26828.0 1585.24  19
   2  -6 -13 27440.6 1719.48  37
   2   6 -13 26911.5 1770.84   9
  -2  -6  13 26168.2 1740.87  47
   2   6 -13 26729.8 1790.26   3
  -2  -6  13 29221.1 1853.30  22
  -2   6  13 26888.5 1879.64  46
  -2   6  13 27594.5 1827.81  40
   2   6 -13 29423.5 1819.48  41
   2  -6 -13 27562.9 1798.22  39
  -2   6  13 28826.2 1827.17  44
   2  -6 -13 26483.8 1763.49   6
   2   6 -13 26789.4 2044.51  39
  -2  -6  13 27137.7 1791.89  26
  -2  -6  13 28195.9 1770.08  29
  -2   6  13 27540.6 1639.70  19
  -2  -6  13 26861.6 1920.45   4
  -2  -6  13 28114.2 1779.83  32
  -2   6  12 3557.10 636.439  46
   2  -6 -12 2914.73 540.461   6
  -2  -6  12 3372.64 592.552  29
   2   6 -12 3910.56 661.569   9
   2  -6 -12 3728.05 646.143  39
  -2  -6  12 3413.23 523.639  19
   2   6 -12 3990.01 688.186  41
   2   6 -12 2876.85 566.485   3
  -2  -6  12 3461.87 622.008  26
   2  -6 -12 2830.47 533.021  37
  -2   6  12 3679.63 637.846  40
   2   6 -12 3473.90 733.637  39
  -2  -6  12 2935.46 622.977   4
  -2   6  12 2797.21 540.963  44
  -2  -6  12 3159.50 555.177  47
  -2  -6  11 3017.00 639.856   4
  -2   6  11 2490.13 484.558  44
   2  -6 -11 3071.23 563.853   6
  -2   6  11 3142.77 560.500  49
  -2   6  11 3502.50 613.736  40
  -2   6  11 2761.86 547.846  46
  -2  -6  11 3714.96 578.523  29
  -2  -6  11 3193.02 546.799  47
   2   6 -11 3279.40 588.034   3
   2  -6 -11 4283.95 662.099  39
  -2  -6  11 3478.36 573.249  26
   2   6 -11 2705.92 521.125   9
   2   6 -11 3373.69 522.252  41
   2   6 -11 4049.20 718.858  39
   2  -6 -11 3244.77 561.653  37
   2  -6 -10 33796.8 1845.24  37
  -2  -6  10 35531.6 2181.61   4
  -2  -6  10 34126.6 1695.17  36
  -2  -6  10 36036.1 1849.07  26
  -2   6  10 34754.2 1894.04  40
   2   6 -10 33749.5 2012.73  39
  -2   6  10 36352.4 1936.27  46
  -2  -6  10 36173.8 1824.91  47
  -2   6  10 34134.4 1751.97  44
   2  -6 -10 34740.2 1902.81   6
   2   6 -10 37953.8 1715.06   8
  -2   6  10 34508.5 1774.23  49
   2   6 -10 35861.0 1951.61   3
   2   6 -10 32899.4 1832.58   9
  -2   6  10 31776.0 1541.04  38
  -2  -6   9 30218.9 1840.49   4
  -2   6   9 29320.4 1422.24  38
   2   6  -9 30283.7 1709.62   3
   2   6  -9 31866.6 1505.09   8
   2  -6  -9 30024.1 1651.99  37
   2  -6  -9 31226.1 1717.31   6
  -2  -6   9 29238.1 1540.47  36
  -2   6   8 49994.0 1948.32  38
   2   6  -8 56501.9 2342.80   3
  -2  -6   8 54557.3 2603.58   4
   2  -6  -8 53690.8 2234.64  37
   2   6  -8 56994.1 2063.09   8
  -2  -6   7 106341. 3698.31   4
  -2   6   7 110131. 3202.01  38
   2  -6  -7 111381. 3468.12  37
   2   6  -7 114464. 3573.60   3
   2  -6  -6 33743.5 1602.99   6
   2   6  -6 34267.1 1603.23   3
   2  -6  -6 32840.1 1527.97  37
  -2  -6   6 36394.2 1801.62   4
  -2   6   6 33591.6 1387.99  38
   2   6  -6 33837.9 2103.30   1
  -2   6   5 17815.2 934.678  38
   2  -6  -5 17326.2 1024.80  37
   2   6  -5 17970.7 1474.52   1
   2  -6  -5 18782.3 1098.52   6
   2   6  -5 18164.0 1063.83   3
  -2  -6   5 19598.1 1204.18   4
   2   6  -4 5220.03 769.639   1
   2  -6  -4 4876.81 499.804  37
  -2   6   4 4743.91 283.728   3
  -2  -6   4 4680.45 632.778   4
  -2   6   4 4770.00 461.791  38
   2  -6  -4 4134.66 493.487   6
   2  -6  -4 4473.89 369.426  34
   2   6  -4 4466.48 485.481   3
   2   6  -3 127977. 3453.62   3
   2  -6  -3 127924. 3035.95  34
  -2   6   3 117159. 2981.38   3
  -2  -6   3 129651. 3665.46   4
  -2   6   3 130469. 3387.81  38
   2  -6  -3 125361. 3436.21  37
   2  -6  -3 130761. 3569.87   6
  -2   6   2 716.828 145.256   3
   2  -6  -2 509.122 181.042  37
  -2  -6   2 755.671 245.166   4
  -2   6   2 476.583 300.189   1
  -2   6   2 365.363 165.439  38
   2  -6  -2 370.058 86.8160  34
   2  -6  -2 793.623 232.592   6
  -2  -6   2 444.765 102.754  37
   2   6  -2 439.831 166.044   3
   2   6  -2-17.2725 218.708   1
  -2  -6   2 542.655 94.7035   6
  -2   6   1 41912.5 1074.62  35
  -2   6   1 44781.0 1418.92   3
   2   6  -1 48646.4 2512.53   1
   2   6  -1 45811.9 1506.16   3
   2  -6  -1 45931.1 1615.12   6
  -2   6   1 43947.5 2282.51   1
  -2  -6   1 44669.3 1269.27   6
   2  -6  -1 45523.0 1527.27  37
  -2   6   1 43780.3 1564.80  38
   2   6  -1 45262.0 1601.20  38
   2   6   0 77534.9 2121.74  35
  -2   6   0 75457.8 3175.39   1
   2  -6   0 76192.2 2256.87   6
   2   6   0 76083.5 2102.49   3
  -2   6   0 75739.8 2172.28   3
  -2  -6   0 73501.2 2042.85   6
   2   6   0 77268.6 2322.58  38
   2  -6   0 77581.3 2155.66  37
   2   6   0 75632.7 3200.57   1
   2  -6   1 23776.7 1020.64   6
   2   6   1 24389.2 904.554  35
  -2   6  -1 22636.9 1006.81   3
   2   6   1 22475.5 851.608   3
   2  -6   1 23707.0 908.340  37
   2   6   1 23479.4 1076.64  38
   2   6   2 93335.6 2717.72  38
   2  -6   2 97381.9 2362.05  37
   2  -6   2 92037.9 2573.24   6
   2   6   2 92963.9 2250.88   3
  -2   6  -2 94659.3 2685.56   3
   2   6   2 89631.5 2376.84  35
   2  -6   2 92441.7 3050.00   4
   2   6   3 177855. 4563.63  38
   2  -6   3 171185. 4293.21   6
   2  -6   3 175761. 4853.65   4
  -2   6  -3 173561. 4507.17   3
   2  -6   3 183081. 3956.68  37
  -2  -6  -3 174551. 4913.82  34
   2   6   4 2056.33 322.177  38
  -2  -6  -4 1535.72 368.855  34
  -2   6  -4 1637.11 312.391   3
  -2   6  -4 1748.04 395.632  34
   2  -6   4 2394.52 445.714   4
  -2   6  -5 37377.0 1998.95  34
  -2   6  -5 36778.9 1608.37   3
   2   6   5 37733.6 1594.88  38
  -2  -6  -5 37251.1 1885.84  34
   2  -6   5 38452.6 1888.85   4
   2  -6   6 2487.38 499.464   4
  -2   6  -6 2368.83 523.173  34
   2   6   6 3520.33 468.845  38
  -2  -6  -6 3289.49 561.107  34
  -2   6  -6 3595.00 493.893   3
   2  -6   7 2331.61 517.106   4
   2   6   7 2382.06 414.412  38
  -2   6  -7 2499.54 560.564  34
  -2   6  -7 2555.54 429.689   3
  -2  -6  -7 1518.52 422.886  34
  -2   6  -8 47337.2 2744.88  34
  -2   6  -8 44680.5 2023.44   3
   2  -6   8 43870.0 2303.05   4
  -2  -6  -8 40839.0 2356.63  34
   2   6   8 46805.0 2026.70  38
  -2   6  -9 118495. 4985.50  34
  -2  -6  -9 120560. 3919.57  37
   2  -6   9 120165. 4367.12   4
   2   6   9 125106. 3954.90  38
  -2   6  -9 121080. 3974.17   3
  -2  -6  -9 121282. 4648.40  34
  -2   6 -10 42.3614 167.133   9
   2   6  10 260.504 216.447  38
   2  -6  10-211.451 239.934  32
   2   6  10 603.543 241.812  46
  -2   6 -10 63.2897 160.997   3
   2  -6  10-32.6396 291.008   4
  -2  -6 -10-10.8745 217.822  34
   2   6  10 98.5836 221.775  44
  -2   6 -10 683.788 334.351  34
  -2   6 -10 170.855 259.851  41
   2   6  10 118.878 157.743  40
   2  -6  10-71.3871 221.170  22
   2   6  10 192.623 164.251  48
   2  -6  10 342.374 226.280  26
  -2   6 -10 249.598 281.761  39
  -2  -6 -10 201.804 183.504  37
   2  -6  10 264.653 202.764  29
   2   6  11 139727. 4413.08  38
  -2  -6 -11 132776. 4399.37  37
   2  -6  11 130095. 4243.45  26
   2  -6  11 130920. 4193.13  47
   2  -6  11 142713. 4557.68  11
   2  -6  11 133065. 4418.09  32
  -2   6 -11 123053. 4378.33  39
   2   6  11 131526. 4166.96  47
  -2  -6 -11 136149. 5234.27  34
   2   6  11 133876. 4259.68  48
  -2   6 -11 137999. 5775.89  34
   2  -6  11 130186. 4360.52  22
   2   6  11 127823. 4373.73  44
  -2   6 -11 134445. 4457.89   3
   2  -6  11 134552. 4292.91  29
  -2   6 -11 137792. 4587.14  41
   2   6  11 138640. 4273.88  18
   2  -6  11 132584. 4954.24   4
   2   6  11 131666. 4530.82  46
   2  -6  11 122260. 4081.49  19
  -2   6 -11 121717. 4358.16   9
   2   6  11 136717. 4463.97  40
   2  -6  11 132523. 4361.26  15
   2   6  12 39156.6 2012.80  47
  -2  -6 -12 41312.0 2134.26  37
   2   6  12 42426.3 2103.69  18
   2   6  12 40352.0 2031.93  48
  -2   6 -12 37652.4 2189.95  39
   2  -6  12 43003.7 2237.40  32
   2  -6  12 41540.6 2541.41   4
   2  -6  12 40911.6 2047.35  19
   2  -6  12 41545.9 2218.56  22
   2   6  12 38705.2 1847.69  19
  -2   6 -12 41635.2 2191.58   3
   2   6  12 40891.3 2103.60  38
   2  -6  12 38037.4 2024.31  47
   2  -6  12 41410.7 2178.63  15
  -2   6 -12 43092.5 3092.69  34
   2  -6  12 43160.2 2152.92  26
   2  -6  12 39506.8 2195.47  11
   2   6  12 39403.9 2182.00  44
   2   6  12 40361.3 2168.28  40
   2  -6  12 39666.5 2100.58  29
   2   6  12 39113.9 2241.76  46
  -2   6 -12 42517.3 2328.01  41
   2  -6  13 15508.9 1328.06  32
   2  -6  13 14544.5 1477.69   4
   2   6  13 13842.8 1071.90  19
   2  -6  13 13942.6 1282.10  11
   2  -6  13 15348.6 1326.51  22
   2  -6  13 14694.8 1245.10  47
  -2   6 -13 15803.2 1300.63   3
  -2   6 -13 15873.5 1442.40  41
   2  -6  13 16075.3 1310.83  26
   2   6  13 14521.5 1199.67  47
   2   6  13 15342.3 1288.83  40
   2   6  13 13341.0 1278.54  44
  -2   6 -13 13838.0 1747.91  34
   2  -6  13 14346.0 1256.88  15
   2   6  13 14738.0 1207.56  38
   2   6  13 14898.3 1226.00  18
  -2  -6 -13 14598.6 1214.76  37
  -2   6 -13 14286.1 1312.25  39
   2   6  13 14723.7 1176.81  48
   2  -6  13 15677.1 1295.05  29
   2   6  13 14356.8 1328.96  21
   2   6  14 24702.2 1614.27  18
   2   6  14 23817.4 1462.85  19
   2  -6  14 26000.3 1646.08  30
   2  -6  14 22566.1 1661.71  11
   2  -6  14 25997.0 1746.94  32
   2  -6  14 24850.1 1670.20  47
   2  -6  14 26063.5 1773.22  22
   2   6  14 24732.9 1603.78  47
   2  -6  14 23611.1 1650.71  15
  -2   6 -14 24207.1 1800.15  41
  -2   6 -14 22752.2 1724.88  39
   2   6  14 23988.4 1736.41  44
   2   6  14 24362.5 1637.83  40
   2   6  14 24836.6 1752.52  21
   2   6  15 16650.6 1295.78  18
   2   6  15 15353.2 1230.66  40
   2   6  15 15618.4 1166.61  19
   2  -6  15 17044.9 1268.70  30
   2  -6  15 17438.4 1418.99  22
  -2   6 -15 18647.8 1561.42  41
  -2   6 -15 17654.1 1454.47  39
   2   6  15 18035.8 1324.77  47
   2  -6  15 16606.8 1351.20  15
   2   6  15 16712.7 1419.07  21
  -2  -6 -15 16919.3 1438.06  41
   2  -6  15 18303.3 1422.36  32
   2  -6  15 16714.8 1382.98  11
   2  -6  15 16875.9 1352.88  47
   2   6  15 18870.3 1500.36  44
   2   6  16 1344.89 408.178  44
   2   6  16 1351.86 332.078  19
   2  -6  16 1663.70 448.212  18
   2   6  16 1898.62 439.775  18
   2  -6  16 1215.95 383.600  47
   2   6  16 1465.96 391.361  47
   2   6  16 1751.90 473.750  28
  -2   6 -16 1695.34 491.020  39
  -2  -6 -16 833.386 321.826  41
   2  -6  16 1811.70 433.673  32
   2   6  16 1559.58 441.895  21
  -2   6 -16 2012.97 486.897  41
   2  -6  16 2295.49 503.108  11
   2   6  16 1125.64 342.033  40
   2  -6  16 2138.09 463.984  15
   2  -6  16 1165.61 313.322  30
   2   6  17 47232.6 2277.92  21
  -2   6 -17 49291.0 2372.53  41
   2  -6  17 46496.3 2124.61  15
   2   6  17 44574.7 1907.93  19
   2   6  17 45704.1 2019.09  18
  -2  -6 -17 47865.4 2259.65  41
   2   6  17 44616.7 2007.22  47
   2   6  17 46084.5 2315.81  44
   2  -6  17 47934.3 2221.97  47
   2   6  17 45060.8 2196.70  28
   2  -6  17 45917.2 2243.94  18
   2   6  18 9847.64 909.824  44
   2  -6  18 10041.0 861.701  47
   2   6  18 9231.52 846.393  28
   2  -6  18 8966.85 845.356  18
  -2   6 -18 9282.81 884.456  41
  -2  -6 -18 10567.9 885.520  41
   2  -6  19-54.7759 136.893  47
   2   6  19 42.9905 107.068  28
   2  -6  19 102.088 118.761  10
  -2  -6 -19 521.256 181.602  41
   2  -6  19 218.385 180.858  18
  -2   6 -19 263.860 178.447  41
  -2   6 -20 2715.99 327.959  45
   2  -8 -19 17710.8 917.545  41
  -2  -8  19 19615.8 940.451  18
  -2   8  19 20531.9 999.810  28
   2   8 -18 5971.76 647.567  39
  -2  -8  18 7071.12 609.624  47
  -2   8  18 7989.03 615.020  40
   2   8 -18 6712.70 652.557  45
  -2   8  18 7455.31 691.542  28
  -2  -8  18 7798.12 698.216  18
   2  -8 -18 7939.81 735.911  41
  -2   8  18 7548.82 678.138  44
  -2   8  18 7518.90 728.506  21
  -2  -8  18 7472.26 637.608  15
  -2   8  17 170.698 204.020  21
   2  -8 -17 100.802 186.734  41
  -2   8  17 244.710 186.542  40
  -2  -8  17 185.299 165.158  47
  -2   8  17 273.578 204.777  44
   2   8 -17 106.023 164.283  41
   2   8 -17 325.773 233.585  45
  -2  -8  17 341.253 201.521  11
   2   8 -17-177.920 225.476  39
  -2  -8  17-51.9896 224.650  22
  -2   8  17 130.898 164.398  28
  -2  -8  17 240.368 206.684  32
  -2  -8  17 66.1131 118.803  30
  -2  -8  17 166.326 155.798  15
  -2  -8  16 10920.7 997.097  15
  -2  -8  16 9437.78 926.124  11
   2   8 -16 9220.90 851.368  41
  -2  -8  16 10800.7 990.714  32
  -2  -8  16 10694.8 1014.19  22
  -2  -8  16 9733.48 924.271  47
  -2   8  16 10978.5 1009.28  44
  -2   8  16 11127.6 1008.38  40
   2   8 -16 9013.94 1081.07  39
  -2   8  16 11459.8 1096.30  21
  -2   8  15 56817.9 2813.95  46
  -2   8  15 60306.2 2826.14  21
   2   8 -15 58310.5 3007.96  39
  -2  -8  15 61534.6 2625.87  47
  -2  -8  15 59301.1 2697.55  11
  -2  -8  15 60495.7 2655.39  29
  -2  -8  15 59863.1 2722.85  22
  -2   8  15 54209.2 2566.80  44
  -2  -8  15 59993.1 2675.85  15
  -2   8  15 57973.9 2718.13  40
  -2  -8  15 59312.3 2629.91  26
  -2  -8  15 59742.8 2695.19  32
   2   8 -15 51240.1 2395.58  41
  -2   8  14 340.597 302.691  46
  -2  -8  14 692.715 321.790  26
   2   8 -14 159.083 258.762   9
  -2  -8  14-261.010 312.036  22
  -2   8  14 234.076 277.862  40
  -2  -8  14 189.614 285.489  32
  -2  -8  14 279.814 278.548  11
   2   8 -14-23.6792 164.736  41
  -2  -8  14 495.912 254.728  47
   2   8 -14-20.0014 302.114  39
  -2   8  14-165.032 257.438  44
  -2  -8  14 232.814 236.115  29
  -2  -8  13 16511.3 1306.63  47
   2   8 -13 15032.9 1347.76   9
  -2  -8  13 15032.6 1279.84  26
  -2  -8  13 15452.0 1343.03  32
  -2   8  13 14201.7 1340.27  40
  -2  -8  13 14919.0 1337.95  22
  -2   8  13 15623.1 1402.82  46
  -2   8  13 15173.1 1273.42  44
   2  -8 -13 17531.6 1407.78  39
  -2  -8  13 15464.9 1303.32  29
   2   8 -13 16729.1 1620.19  39
   2   8 -13 15512.0 1249.88  41
   2  -8 -12 650.104 324.547   6
   2   8 -12 722.118 265.696  41
   2   8 -12 1721.17 554.107  39
  -2   8  12 821.832 304.781  48
  -2  -8  12 1315.22 386.137   4
   2   8 -12 613.432 294.620   3
  -2   8  12 977.710 355.231  44
   2   8 -12 251.292 272.591   9
  -2   8  12 245.728 235.168  40
   2  -8 -12 1502.57 531.820  39
   2  -8 -12 572.409 285.112  37
  -2  -8  12 373.438 294.158  22
  -2  -8  12 992.920 401.947  29
  -2  -8  12 754.551 316.464  47
  -2  -8  12 822.073 319.964  26
  -2   8  12 553.426 334.097  46
   2  -8 -11 1625.34 467.416   6
  -2  -8  11 1209.38 465.303  26
   2   8 -11 825.072 457.387   9
   2   8 -11 1604.90 458.100   3
  -2   8  11 653.077 290.081  48
  -2  -8  11 1406.36 447.374  29
  -2   8  11 752.131 411.245  44
  -2  -8  11 1633.28 405.921  47
   2  -8 -11 912.963 345.226  37
  -2   8  11 849.375 404.366  46
  -2  -8  11 2041.56 516.597   4
  -2   8  11 1176.73 484.871  40
   2   8 -11 1104.20 525.015  39
   2   8 -10 47374.1 2592.22  39
   2   8 -10 34304.7 2203.14  17
  -2  -8  10 46027.2 2126.34  47
  -2   8  10 44876.5 2078.89  44
  -2   8  10 44084.0 2369.16  40
   2  -8 -10 45467.7 2298.36  37
   2   8 -10 46463.9 2390.55   9
  -2  -8  10 42075.8 2436.01   4
   2   8 -10 46675.4 2395.99   3
   2  -8 -10 44336.6 2347.50   6
  -2  -8  10 45644.3 2219.06  26
  -2   8  10 43531.7 2297.59  46
  -2   8  10 45450.5 2118.61  48
  -2  -8  10 41785.7 2115.41  36
  -2  -8  10 45897.9 2179.96  29
  -2   8   9 27332.2 1441.61  38
  -2  -8   9 29558.3 1941.81   4
   2   8  -9 22873.4 1651.91  17
   2   8  -9 25777.0 2174.25   1
   2   8  -9 29143.4 1902.86  39
   2   8  -9 30533.4 1813.42   9
   2  -8  -9 25387.4 1627.04  37
   2   8  -9 29107.7 1786.78   3
  -2   8   9 28132.4 1577.32  48
   2  -8  -9 24940.6 1687.98   6
  -2   8   9 25171.7 1604.58  46
  -2   8   9 26793.7 1723.12  40
  -2  -8   8 4354.65 717.836   4
  -2   8   8 4994.76 563.305  38
   2   8  -8 4892.85 741.021  39
   2   8  -8 5057.23 709.976   3
   2   8  -8 4457.22 717.380  17
   2   8  -8 5058.44 942.311   1
   2  -8  -8 4679.63 710.285   6
   2  -8  -8 4610.66 659.803  37
  -2   8   8 5066.94 702.344  40
   2   8  -8 5365.38 722.227   9
   2   8  -7 100940. 4693.40   1
   2  -8  -7 110164. 3705.29  37
  -2  -8   7 112021. 4006.18   4
   2   8  -7 115212. 3838.14   3
   2  -8  -7 110355. 3823.46   6
  -2   8   7 115952. 3491.10  38
   2  -8  -6 289.559 240.178  37
  -2  -8   6 485.544 271.914   4
   2   8  -6-138.249 212.480   1
  -2   8   6 233.719 156.143  38
   2  -8  -6 418.916 239.299   6
   2   8  -6 497.512 240.148   3
   2   8  -5 1556.28 543.066   1
   2   8  -5 2249.74 425.302   3
  -2   8   5 1603.82 320.885  38
   2  -8  -5 1891.45 391.773  37
  -2  -8   5 2004.41 487.531   4
   2  -8  -5 1688.20 390.378   6
   2  -8  -4 38893.9 1831.33   6
   2   8  -4 39226.0 1751.54   3
  -2  -8   4 38945.2 1931.47   4
   2   8  -4 40193.7 2603.40   1
  -2   8   4 39992.7 1694.12  38
   2  -8  -4 38030.3 1714.42  37
   2  -8  -3 28303.6 1462.94   6
   2   8  -3 28115.6 1381.70   3
  -2   8   3 29220.5 1399.15  38
  -2  -8   3 26702.8 1537.47   4
   2  -8  -3 26271.6 1343.65  37
   2   8  -3 32102.7 2284.97   1
   2   8  -2 1117.23 254.799   3
  -2   8   2 668.007 179.222   3
  -2   8   2 678.290 256.926  38
   2   8  -2 181.850 322.831   1
  -2  -8   2 1056.25 329.572   4
   2  -8  -2 916.980 285.657   6
   2  -8  -2 309.147 168.238  37
  -2   8   2 1143.85 492.668   1
   2  -8  -1 141141. 3955.89   6
   2   8  -1 134834. 3748.11   3
   2  -8  -1 143374. 3835.38  37
  -2   8   1 134961. 3628.06   3
  -2  -8   1 148152. 3551.88  37
  -2   8   1 133268. 5241.70   1
   2   8  -1 140674. 4012.91  38
   2   8  -1 137262. 5343.32   1
   2   8  -1 145888. 3734.36  35
  -2  -8   1 143383. 4220.78   4
   2   8   0 8416.20 563.292  35
   2   8   0 9150.44 752.361  38
   2  -8   0 7988.05 623.764  37
   2   8   0 8216.96 585.716   3
  -2  -8   0 8196.21 559.428   6
  -2   8   0 8635.03 631.466   3
  -2   8   0 7012.27 1081.80   1
  -2  -8   0 8709.65 611.989  37
   2  -8   0 9736.08 712.895   6
   2   8   1 92532.8 2443.10  35
   2   8   1 85031.2 2423.73   3
  -2   8  -1 80514.9 3941.99   1
  -2  -8  -1 89981.5 2608.31   6
   2  -8   1 89437.7 3199.72   4
  -2   8  -1 86212.3 2681.16   3
   2  -8   1 90268.7 2691.74   6
   2  -8   1 88056.4 2493.62  37
   2   8   1 89009.2 2866.44  38
  -2  -8  -1 82825.7 2611.82  37
   2   8   2 139.953 153.200  38
  -2   8  -2 268.435 391.226   1
  -2   8  -2 297.806 162.194   3
  -2  -8  -2-16.7950 110.460  37
  -2  -8  -2-119.121 114.750   6
   2  -8   2 168.484 294.272   4
   2  -8   2 165.105 156.279   6
  -2  -8  -3 186877. 5265.72  34
  -2   8  -3 168179. 6325.75   1
   2   8   3 189232. 4994.97  38
  -2  -8  -3 177050. 4754.05  37
   2  -8   3 174051. 4464.84   6
   2  -8   3 178776. 5269.20   4
  -2   8  -3 176376. 4796.62   3
  -2  -8  -4 6694.70 754.799  34
  -2   8  -4 7964.12 729.406   3
  -2  -8  -4 6426.37 645.824  37
   2  -8   4 6210.92 802.434   4
   2   8   4 7968.73 733.834  38
  -2   8  -5 47598.1 2070.87   3
   2  -8   5 51142.5 2460.41   4
   2   8   5 54146.5 2165.43  38
  -2  -8  -5 49566.4 2066.49  37
  -2  -8  -5 49312.3 2309.86  34
   2   8   6 17.7084 165.658  38
  -2  -8  -6 169.915 236.188  34
  -2   8  -6 106.593 140.157   3
   2  -8   6 494.186 337.537   4
  -2  -8  -6 119.561 153.591  37
   2  -8   7 1370.56 429.427   4
  -2   8  -7 1369.98 365.189   3
  -2  -8  -7 1500.74 387.177  37
   2   8   7 995.408 290.345  38
   2   8   8 11417.1 999.819  48
  -2   8  -8 11580.4 1050.46   3
  -2   8  -8 9993.13 1027.87  39
   2   8   8 11214.4 990.135  46
   2  -8   8 12268.2 1243.92   4
   2   8   8 15431.5 1141.80  45
  -2   8  -8 10832.4 998.049  41
   2   8   8 11297.4 1037.08  40
  -2   8  -8 11707.2 1062.68   9
  -2  -8  -8 11556.7 1034.30  37
   2   8   8 11203.1 1001.18  38
   2  -8   8 10449.3 908.949  22
   2   8   9 148175. 4808.52  46
   2   8   9 156334. 4802.21  38
   2   8   9 159431. 4847.44  48
  -2   8  -9 144839. 4874.93   9
   2   8   9 154874. 4970.17  40
   2   8   9 152382. 4627.61  44
   2   8   9 151748. 4599.27  45
  -2   8  -9 155748. 4958.43  41
  -2   8  -9 157089. 4951.94   3
  -2   8  -9 140561. 4894.50  39
   2  -8   9 153192. 4509.29  29
   2  -8   9 157540. 5498.47   4
  -2  -8  -9 149457. 4845.06  37
   2  -8   9 151868. 4709.56  22
   2  -8  10 5555.92 772.920  32
   2  -8  10 5823.22 708.047  29
   2  -8  10 5326.47 635.042  26
   2  -8  10 5877.70 769.136  22
   2   8  10 5447.42 712.417  44
   2   8  10 5609.80 730.680  48
   2   8  10 5324.04 770.936  40
  -2   8 -10 5493.83 797.749   9
   2   8  10 5328.01 705.108  38
  -2   8 -10 4939.54 717.740  41
   2  -8  10 6010.76 923.278   4
  -2   8 -10 5714.58 771.595   3
  -2   8 -10 5848.25 852.108  39
  -2  -8 -10 4947.41 728.364  37
   2   8  10 4269.53 693.912  46
   2   8  11 131849. 4319.45  38
   2   8  11 122630. 4266.06  44
  -2   8 -11 116834. 4441.36   9
   2  -8  11 127116. 4400.31  15
   2   8  11 128438. 4532.05  40
   2  -8  11 125540. 4364.43  22
   2  -8  11 120015. 4117.66  29
   2   8  11 128106. 4325.43  48
  -2   8 -11 127738. 4483.99   3
  -2  -8 -11 122553. 4352.73  37
   2  -8  11 122309. 4438.65  11
   2  -8  11 121437. 4054.08  26
  -2   8 -11 129736. 4586.60  41
   2  -8  11 123905. 4388.67  32
  -2   8 -11 116051. 4557.96  39
   2  -8  11 122329. 4850.22   4
  -2   8 -12 3247.96 591.811   3
   2  -8  12 2845.62 563.259  29
  -2  -8 -12 3938.06 676.145  37
   2  -8  12 3388.36 639.706  15
   2   8  12 3735.59 656.942  28
   2  -8  12 2787.58 633.950   4
   2  -8  12 2839.40 588.006  11
   2   8  12 3545.88 621.280  48
   2   8  12 4180.18 629.087  38
   2  -8  12 2827.76 595.671  22
   2   8  12 3157.23 637.934  40
   2  -8  12 4108.22 706.749  32
  -2   8 -12 3650.60 715.240  41
  -2   8 -12 3937.75 781.987  39
   2   8  12 2766.18 587.074  44
   2  -8  12 3563.63 618.608  26
   2   8  13 2326.16 512.453  28
  -2   8 -13 1998.33 562.168  39
   2  -8  13 2313.82 544.682  15
   2   8  13 2181.19 548.479  40
   2  -8  13 1670.63 456.942  32
  -2   8 -13 2393.09 616.742  41
   2   8  13 2932.29 625.758  21
   2  -8  13 2747.10 538.815  26
   2  -8  13 2431.68 559.804  11
   2   8  13 3106.13 603.485  44
   2  -8  13 2582.13 526.941  47
   2  -8  13 2514.58 582.597  22
   2   8  13 3449.41 641.620  48
  -2   8 -14 11291.4 1176.47  41
   2  -8  14 11413.6 1011.97  16
   2   8  14 10283.0 1082.01  40
   2  -8  14 10117.6 1058.83  30
   2  -8  14 11558.4 1132.15  15
   2   8  14 10280.2 1082.34  28
   2   8  14 10720.5 1129.08  44
   2  -8  14 9579.32 1053.32  11
   2  -8  14 12184.1 1190.08  32
   2  -8  14 10621.7 971.895  47
   2   8  14 12955.2 1113.56  48
  -2   8 -14 9722.80 1161.43  39
   2  -8  14 10761.3 1118.15  22
   2   8  14 12356.3 1180.38  21
   2  -8  15 37838.9 2107.39  11
   2  -8  15 36619.3 1862.84  47
  -2  -8 -15 37451.7 1979.56  41
   2   8  15 33687.8 1933.05  40
   2   8  15 37490.4 2091.82  21
   2   8  15 35937.2 2075.46  44
   2   8  15 35866.6 2061.02  28
   2  -8  15 39619.9 2126.22  32
  -2   8 -15 40583.4 2197.61  41
   2  -8  15 37507.7 2059.34  15
  -2   8 -15 33720.2 2075.42  39
   2  -8  15 38285.4 2099.46  22
   2  -8  15 34765.1 1923.59  30
   2  -8  16 5726.03 717.581  15
   2  -8  16 5345.81 634.508  30
  -2   8 -16 5601.52 755.469  41
   2  -8  16 5862.96 748.969  32
   2   8  16 4821.21 692.881  44
  -2  -8 -16 4748.30 624.653  41
   2   8  16 5215.90 720.031  21
   2  -8  16 5069.23 701.342  11
   2   8  16 5705.09 742.907  28
   2  -8  16 4190.88 582.836  47
  -2   8 -16 5076.44 677.038  39
   2   8  16 6024.83 712.121  40
   2  -8  16 5542.04 701.099  18
   2  -8  17 22591.0 1208.35  47
   2  -8  17 22373.4 1334.60  15
  -2  -8 -17 22175.5 1258.14  41
   2   8  17 22203.8 1370.43  28
   2   8  17 21850.6 1198.60  40
   2  -8  17 22117.2 1162.58  30
  -2   8 -17 21308.0 1326.62  41
   2   8  17 21794.6 1351.48  21
   2  -8  17 23476.8 1333.21  18
   2  -8  18 313.990 158.824  18
  -2   8 -18-349.519 229.296  45
  -2   8 -18-134.721 175.257  41
   2   8  18-134.959 168.936  28
  -2  -8 -18-33.5117 116.575  41
  -2   8 -19 81.1689 138.477  45
   2   8  19 50.3468 99.2669  28
  -2 -10  18-110.694 114.200  15
  -2  10  18 9.49129 100.635  28
   2  10 -18 0.89376 116.126  45
  -2 -10  17-52.0051 142.419  18
  -2 -10  17 135.555 137.462  15
  -2  10  17 105.218 142.369  21
  -2 -10  17 47.6547 106.207  30
   2  10 -17 149.590 213.880  39
  -2 -10  17 72.0342 136.202  32
  -2  10  17 320.189 159.211  40
  -2  10  17 134.629 146.526  28
   2  10 -17 292.860 201.550  45
  -2 -10  17 239.197 187.662  11
   2 -10 -17 165.482 150.205  41
  -2  10  16 3119.50 495.681  28
  -2 -10  16 2668.07 441.529  15
   2  10 -16 3067.51 507.887  45
  -2  10  16 2441.13 462.355  40
   2 -10 -16 2869.98 463.547  41
  -2  10  16 3335.13 534.867  21
  -2  10  16 2676.90 396.793  44
  -2 -10  16 3222.70 508.405  11
  -2 -10  16 2534.22 451.141  22
   2  10 -16 2214.21 508.257  39
  -2 -10  16 3033.41 496.226  32
  -2 -10  16 3392.64 475.529  30
  -2 -10  15 60852.2 2447.17  26
   2  10 -15 61703.6 2758.64  45
  -2 -10  15 67124.6 2720.03  22
  -2  10  15 62916.1 2638.09  28
   2  10 -15 66812.4 3052.40  39
  -2  10  15 64400.7 2753.15  40
  -2  10  15 62543.7 2426.40  44
  -2 -10  15 65492.4 2718.29  11
  -2  10  15 69433.2 2870.48  21
  -2 -10  15 68465.4 2740.55  32
  -2 -10  15 68298.8 2738.54  15
  -2 -10  14 1697.85 455.987  11
  -2  10  14 1763.99 462.115  28
   2  10 -14 1529.18 459.800  45
  -2  10  14 2637.64 464.774  48
  -2 -10  14 1684.41 440.854  32
  -2  10  14 986.918 404.362  40
   2  10 -14 654.701 342.031  39
  -2 -10  14 1510.66 419.533  15
  -2  10  14 1515.92 344.663  44
  -2 -10  14 2123.80 468.471  29
  -2 -10  14 1169.59 371.316  22
  -2 -10  14 1548.06 391.054  26
  -2  10  13 20143.6 1552.77  46
  -2 -10  13 21616.2 1578.91  32
   2  10 -13 21906.5 1629.19   9
  -2  10  13 21533.1 1402.45  48
  -2  10  13 23611.6 1433.90  44
   2  10 -13 22653.8 1885.41  39
  -2 -10  13 20986.6 1555.95  22
   2  10 -13 20795.0 1638.81  45
  -2 -10  13 20235.9 1415.42  26
  -2  10  13 20258.6 1590.89  40
  -2 -10  13 20779.2 1438.17  29
  -2  10  13 21427.0 1521.91  28
  -2 -10  13 22749.6 1656.86  11
  -2  10  12 299.197 243.425  48
   2  10 -12 56.0171 275.558  45
   2  10 -12 162.789 337.294  39
  -2 -10  12 28.1046 156.113  26
  -2  10  12 181.263 215.069  46
  -2 -10  12-144.232 303.883  22
  -2  10  12-34.4822 190.124  28
   2  10 -12 88.5444 247.414   9
  -2  10  12-174.267 314.859  40
  -2 -10  12 516.011 300.091  29
   2  10 -11 1570.91 562.341  45
  -2 -10  11 507.529 240.093  26
   2  10 -11 1260.62 452.941   9
  -2  10  11 1204.47 340.446  48
  -2 -10  11 1054.29 380.176  22
  -2  10  11 1354.51 467.226  40
  -2  10  11 1067.12 347.587  28
  -2 -10  11 974.447 346.926  29
  -2  10  11 1145.71 399.835  46
   2  10 -11 1394.56 542.278  39
  -2  10  10 4132.41 725.957  40
  -2  10  10 3234.71 653.327  46
   2  10 -10 4753.65 748.847   3
  -2  10  10 4311.00 671.959  48
   2  10 -10 4051.84 720.149   9
  -2  10  10 4259.11 651.942  28
  -2 -10  10 5519.99 728.147  29
  -2 -10  10 4792.93 789.025   4
  -2 -10  10 3665.24 630.416  26
   2  10 -10 3127.33 732.504  45
  -2 -10  10 4359.44 660.401  36
   2 -10 -10 4689.47 755.607   6
   2 -10 -10 4561.53 710.372  37
   2  10 -10 4245.39 848.150  39
  -2 -10   9 78174.6 2926.00  29
   2  10  -9 69297.6 3345.17  45
   2  10  -9 79863.3 3426.45   9
  -2  10   9 75119.8 3114.60  46
  -2  10   9 76971.0 3146.90  48
  -2  10   9 74196.7 3310.14  40
   2 -10  -9 74859.1 3189.80  37
  -2 -10   9 77355.1 3005.78  26
   2  10  -9 78210.0 3319.17   3
   2  10  -9 76492.8 3629.72  39
   2 -10  -9 74657.3 3329.76   6
  -2 -10   9 75432.1 3521.08   4
  -2  10   9 76516.6 2799.75  45
  -2  10   9 77271.2 2999.69  28
  -2  10   8 8146.46 956.998  40
  -2  10   8 8611.41 903.930  46
   2  10  -8 8354.23 1302.97   1
  -2  10   8 9659.63 880.564  28
   2 -10  -8 10208.6 1093.34   6
  -2 -10   8 8473.78 1046.55   4
   2  10  -8 10599.2 1104.52   9
   2  10  -8 8738.55 1037.10  45
  -2 -10   8 10426.6 883.990  29
   2  10  -8 11520.7 1121.99   3
  -2  10   8 9028.64 831.623  38
  -2  10   8 8656.19 945.478  48
   2  10  -8 9755.94 1159.15  39
   2 -10  -8 8636.45 955.375  37
   2 -10  -7 85287.3 3499.40   6
   2  10  -7 81972.2 3504.00  45
  -2  10   7 91340.4 3443.14  20
   2  10  -7 91844.6 4758.36   1
  -2  10   7 86671.6 3108.23  38
   2  10  -7 95841.6 3551.89   3
  -2  10   7 85170.5 3388.44  40
  -2 -10   7 100738. 3917.57   4
  -2  10   7 81998.0 3099.59  46
  -2  10   7 77253.0 2919.32  45
   2  10  -7 93660.4 3564.11   9
   2  10  -7 89072.7 3792.29  39
   2 -10  -7 90567.8 3411.01  37
  -2  10   7 86169.2 3343.58  48
  -2  10   6 11675.1 1068.48  48
  -2  10   6 11924.5 1069.06  20
  -2  10   6 10823.6 877.659  45
   2  10  -6 10766.5 1493.44   1
  -2  10   6 12396.0 1085.85  40
   2 -10  -6 11693.2 1060.20  37
   2 -10  -6 12036.4 1119.38   6
  -2  10   6 11679.9 972.092  38
   2  10  -6 11254.8 1170.16  39
   2  10  -6 11948.4 1148.23  45
   2  10  -6 13395.4 1165.24   9
   2  10  -6 12331.9 1094.64   3
  -2 -10   6 12015.5 1222.75   4
   2  10  -5-158.810 206.053   3
  -2  10   5 175.776 155.573  40
   2  10  -5 305.676 226.955  45
  -2  10   5 124.439 178.930  38
   2  10  -5-810.254 343.129  39
  -2 -10   5 21.5278 204.771   4
   2 -10  -5-89.0654 212.560  37
   2  10  -5 271.818 216.970   9
  -2  10   5 43.4779 158.920  48
  -2  10   5 416.178 252.554  20
   2  10  -5-292.029 341.623   1
   2 -10  -5-155.635 233.604   6
   2  10  -4 4329.22 590.341   3
   2  10  -4 3434.74 829.786   1
  -2 -10   4 4232.85 678.208   4
   2  10  -4 3725.18 586.863  45
  -2  10   4 3478.14 541.168  38
   2 -10  -4 4105.00 639.243   6
  -2  10   4 4005.08 609.149  48
   2 -10  -4 4178.38 591.875  37
  -2 -10   3 57524.5 2671.85   4
   2  10  -3 61096.9 2223.91  35
   2  10  -3 55576.2 2292.94   3
   2  10  -3 59646.7 3662.70   1
   2 -10  -3 61627.2 2531.01   6
  -2  10   3 54528.3 2331.32  38
   2 -10  -3 57036.7 2326.29  37
   2  10  -2 2849.50 430.895   3
   2 -10  -2 1851.55 395.911   6
  -2 -10   2 2418.18 514.391   4
   2  10  -2 2625.07 373.009  35
   2 -10  -2 2854.68 437.546  37
   2  10  -1 147768. 4197.81   3
  -2 -10   1 160758. 4972.99   4
   2 -10  -1 151807. 4421.26   6
   2 -10  -1 152809. 4278.85  37
   2 -10   0 694.655 236.814   6
  -2 -10   0 450.827 293.240   4
  -2  10   0 232.134 327.811   1
   2 -10   0 621.369 316.942   4
  -2  10   0 730.795 228.192   3
  -2 -10  -1 10455.8 801.831  37
   2 -10   1 9622.97 771.204   6
  -2  10  -1 10354.8 822.222   3
   2  10   1 10817.6 974.919  38
   2 -10   1 10968.6 1087.89   4
  -2  10  -1 8787.78 1371.77   1
   2  10   2 16443.5 1212.59  38
  -2  10  -2 16559.7 1103.87   3
  -2 -10  -2 17226.6 1059.70   6
   2 -10   2 13934.8 1261.41   4
  -2 -10  -2 15775.2 1041.00  37
  -2  10  -2 17970.7 1960.98   1
  -2  10  -3 98796.9 5007.47   1
   2  10   3 103628. 3552.32  38
  -2  10  -3 101408. 3368.47   3
  -2 -10  -3 94900.9 3244.03  37
   2 -10   3 96833.9 3910.07   4
  -2 -10  -3 101880. 3308.82   6
   2  10   4 2409.62 440.846  48
   2  10   4 2674.59 547.044  12
  -2  10  -4 1712.24 711.023   1
   2 -10   4 1826.55 504.700   4
  -2  10  -4 686.373 237.251  39
  -2 -10  -4 1305.97 359.498  37
   2  10   4 2317.73 413.018  45
  -2 -10  -4 2692.78 451.679   6
   2  10   4 1697.28 400.487  38
  -2  10  -4 3070.47 487.097   3
   2  10   5 23784.2 1493.94  48
  -2  10  -5 22619.3 1455.05   3
   2  10   5 24938.3 1368.98  28
   2 -10   5 21618.9 1688.56   4
   2  10   5 22162.4 1580.08  12
  -2  10  -5 21829.8 2259.42   1
   2  10   5 23224.4 1470.27  40
  -2  10  -5 25402.8 1498.04   9
   2  10   5 20155.6 1362.87  45
   2  10   5 23002.2 1494.55  38
  -2 -10  -5 23934.7 1503.47   6
  -2 -10  -5 20307.7 1367.78  37
  -2  10  -5 17665.5 1447.19  39
  -2  10  -5 19684.1 1481.28  45
  -2 -10  -6 13.3395 156.370  37
  -2  10  -6 151.956 256.878  39
   2  10   6 27.2806 168.079  38
  -2  10  -6 272.694 297.585  45
   2 -10   6 31.5871 254.455   4
  -2  10  -6 148.569 507.371   1
  -2  10  -6 723.686 284.461   3
  -2  10  -6 638.653 224.729   9
  -2 -10  -6 610.558 304.782   6
   2  10   6 14.0011 131.111  28
   2  10   6 415.154 259.172  48
   2  10   6 813.147 271.480  20
   2  10   6 330.996 249.675  45
   2  10   6-24.0076 135.634  40
  -2  10  -6 394.615 185.084  41
  -2  10  -7 10618.8 1058.33   9
   2  10   7 9502.79 1020.52  40
  -2 -10  -7 9824.23 998.679  37
   2  10   7 9062.06 961.122  48
  -2  10  -7 8641.54 1049.59  39
  -2 -10  -7 10360.1 1054.68   6
  -2  10  -7 10365.4 1595.43   1
  -2  10  -7 10190.8 1016.95   3
   2  10   7 10053.6 992.285  38
  -2  10  -7 9238.28 951.238  41
   2 -10   7 10559.0 1209.29   4
   2  10   7 9293.17 961.730  45
   2 -10   7 10258.2 888.173  22
  -2  10  -7 8987.58 1074.59  45
   2  10   7 9666.82 920.716  28
  -2  10  -8-67.6455 215.530   9
   2  10   8 92.2612 150.734  28
  -2  10  -8 616.685 394.181   1
   2 -10   8-59.3687 216.299   4
  -2 -10  -8-363.481 321.905   6
  -2 -10  -8 421.037 232.703  37
   2  10   8-32.4890 177.086  40
  -2  10  -8 174.316 211.672  41
   2  10   8 464.468 271.042  38
   2 -10   8 37.0347 116.618  22
  -2  10  -8-47.0533 400.278  39
   2  10   8 88.7479 165.199  48
  -2  10  -8-103.108 198.066   3
  -2 -10  -9 79804.5 3408.05   6
   2  10   9 77337.5 3181.36  28
   2  10   9 75173.3 3352.53  40
   2  10   9 77869.8 3267.85  48
  -2 -10  -9 80309.4 3335.47  37
   2 -10   9 79087.2 3225.05  32
   2 -10   9 77740.2 3168.37  15
  -2  10  -9 76099.4 4617.46   1
  -2  10  -9 78684.8 3261.70  41
   2 -10   9 74627.1 2810.21  29
   2 -10   9 78253.6 3103.39  22
  -2  10  -9 80075.6 3337.92   3
  -2  10  -9 72721.1 3446.83  39
   2  10   9 80188.2 3208.97  38
   2 -10   9 74450.6 3635.33   4
  -2  10  -9 80393.6 3436.84   9
  -2  10 -10 3095.88 592.340   3
   2  10  10 3167.22 667.332  40
  -2 -10 -10 3787.01 672.157  37
   2  10  10 3186.77 549.004  38
   2 -10  10 2144.23 504.001  32
  -2  10 -10 1411.70 612.745   1
   2 -10  10 3197.90 637.549  11
  -2  10 -10 3163.12 659.699   9
  -2 -10 -10 3386.88 660.376   6
   2 -10  10 3775.03 674.530  15
   2  10  10 2783.84 596.108  48
   2  10  10 2765.07 551.572  28
  -2  10 -10 3247.68 643.208  41
   2 -10  10 2794.37 652.224   4
   2 -10  10 2971.62 571.462  22
  -2  10 -10 4007.91 793.343  39
  -2  10 -11 50946.8 2708.37   9
   2 -10  11 50538.5 2537.19  15
  -2  10 -11 53302.1 2612.99  41
   2  10  11 51246.4 2566.81  28
   2  10  11 47386.7 2294.78  44
   2 -10  11 50054.3 2482.21  22
   2 -10  11 51434.3 2585.73  32
   2  10  11 50191.0 2534.29  48
  -2  10 -11 45048.7 2646.02  39
   2 -10  11 52446.7 2668.31  11
   2  10  11 50606.5 2669.88  40
   2  10  12 8693.12 925.200  44
   2  10  12 9293.28 998.569  48
  -2  10 -12 8945.04 1105.09  39
   2 -10  12 9632.34 1054.09  32
   2  10  12 9847.75 1068.91  28
  -2  10 -12 9024.32 1030.14  41
   2  10  12 8431.18 1024.95  40
   2 -10  12 9968.18 1072.55  15
   2 -10  12 9262.13 1073.22  11
   2 -10  12 9299.98 1006.94  22
   2 -10  13 109.345 294.354  11
   2  10  13-82.0603 254.774  21
   2  10  13 23.0015 157.994  44
   2  10  13 22.5372 266.516  28
  -2  10 -13-35.6924 214.889  41
  -2  10 -13 45.9167 292.168  39
   2  10  13 372.366 236.904  40
   2 -10  13-47.3712 242.322  32
   2 -10  13-133.445 215.590  15
   2 -10  13 70.7648 244.718  22
   2  10  13 179.463 296.782  48
   2 -10  14 9000.57 836.144  18
   2  10  14 8828.48 940.347  28
   2 -10  14 8039.45 911.840  15
  -2  10 -14 6673.16 903.493  39
   2  10  14 8931.82 916.357  21
   2  10  14 10631.1 968.745  48
  -2  10 -14 8302.35 1044.62  45
   2 -10  14 8994.11 874.072  16
   2 -10  14 8187.34 915.093  30
   2 -10  14 8883.47 973.275  11
  -2  10 -14 9390.79 956.880  41
   2 -10  14 9640.14 1005.57  32
   2 -10  14 8088.18 899.738  22
   2  10  14 7561.51 896.636  40
   2 -10  15 13065.0 1084.93  15
   2 -10  15 11960.3 892.899  18
   2 -10  15 12277.2 1062.41  11
   2 -10  15 11999.1 902.245  16
   2  10  15 12349.9 1063.48  40
   2  10  15 12811.2 1089.90  28
  -2  10 -15 11591.9 1131.83  45
   2 -10  15 12031.1 1026.95  30
  -2  10 -15 13414.3 1049.93  41
   2  10  15 12032.0 1006.49  21
   2 -10  15 12789.5 1076.05  32
   2 -10  16 633.000 281.908  15
  -2  10 -16 513.312 193.499  41
   2 -10  16 586.388 200.730  30
   2  10  16 471.306 213.671  21
   2  10  16 610.467 194.060  28
   2  10  16 790.400 264.097  40
  -2  10 -16 802.230 292.756  45
  -2  10 -17 12588.1 740.403  41
   2 -10  17 13761.1 795.560  30
  -2  10 -17 11841.9 894.229  45
   2  10  17 14298.6 923.809  28
   2  10  17 14313.1 833.773  40
   2  10  18 103.246 82.1018  28
  -2  10 -18 112.383 105.412  45
  -2 -12  16 27379.2 1238.16  15
  -2 -12  16 28397.2 1216.18  30
  -2  12  16 26872.4 1118.54  28
   2  12 -16 24450.7 1187.44  45
  -2  12  16 29400.4 1326.78  40
  -2 -12  16 26474.6 1227.20  32
  -2  12  16 29660.8 1293.19  21
  -2 -12  16 26624.6 1239.15  11
  -2 -12  15 7907.34 714.576  30
   2  12 -15 6378.06 606.772  12
  -2 -12  15 8489.05 618.462  16
  -2 -12  15 9089.94 768.863  15
  -2 -12  15 7922.51 723.038  32
  -2 -12  15 8013.98 708.571  22
  -2  12  15 8125.79 666.074  28
   2  12 -15 7652.33 729.700  45
  -2 -12  15 7706.66 729.162  11
   2 -12 -15 6805.30 632.684  41
  -2  12  15 8733.53 768.014  21
  -2  12  15 8175.46 764.082  40
  -2 -12  14 132.493 205.597  15
   2  12 -14-26.1227 232.510  45
  -2  12  14-35.6810 174.957  28
  -2  12  14 62.4695 186.079  40
  -2 -12  14 284.334 253.154  11
  -2 -12  14 230.911 208.045  22
  -2 -12  14 313.126 216.792  32
   2  12 -14-213.373 309.896  39
  -2  12  14 611.107 260.919  48
  -2  12  14 119.349 172.984  21
  -2 -12  13 19316.7 1137.90  26
  -2 -12  13 21684.3 1404.35  22
   2  12 -13 19471.9 1447.17  45
  -2  12  13 21010.4 1295.90  48
   2  12 -13 20656.3 1456.13   9
  -2 -12  13 20304.8 1443.78  11
  -2 -12  13 21421.1 1434.18  32
  -2  12  13 20297.3 1468.34  40
  -2  12  13 20123.5 1301.50  28
  -2 -12  13 22430.3 1447.66  15
   2  12 -13 20055.4 1617.84  39
  -2 -12  12 11195.8 1091.82  11
  -2 -12  12 12067.6 1092.14  22
   2  12 -12 10805.3 1100.25   9
   2  12 -12 11951.4 1186.52  45
  -2 -12  12 10845.1 1046.69  32
  -2 -12  12 11703.8 914.130  26
  -2  12  12 12714.7 1033.64  28
  -2  12  12 11298.1 1017.79  48
   2  12 -12 7866.35 1105.77  39
  -2  12  12 10534.4 1097.99  40
  -2 -12  12 11609.8 1081.07  15
   2  12 -11 2647.29 637.616  45
  -2 -12  11 2444.04 560.385  32
   2  12 -11 3041.42 610.534   9
  -2  12  11 2484.65 509.551  48
  -2  12  11 2320.42 452.456  28
  -2 -12  11 2784.19 560.845  22
   2  12 -11 2755.45 652.861  39
  -2  12  11 2461.18 555.780  40
   2  12 -10 9338.62 1120.50  45
  -2  12  10 9155.26 1019.05  48
   2  12 -10 8412.49 1135.18  39
  -2  12  10 9125.08 1071.17  40
  -2  12  10 11646.2 1006.94  28
  -2 -12  10 10197.3 1032.72  22
   2  12 -10 10931.9 1176.36   9
  -2  12   9 39601.4 2238.81  48
  -2  12   9 40351.6 1982.54  28
  -2  12   9 39702.8 2332.91  40
   2  12  -9 44066.8 2468.39   9
   2  12  -9 40907.9 2639.02  39
  -2 -12   9 43387.1 2209.13  22
   2  12  -9 45477.0 2585.62  45
  -2  12   8 2622.84 557.899  48
  -2  12   8 2271.82 569.909  40
   2  12  -8 1334.23 503.140  45
   2  12  -8 1897.40 592.624  39
   2  12  -8 2012.80 554.832   9
   2  12  -7 40543.3 2581.71  39
  -2  12   7 48459.2 2465.01  20
  -2  12   7 41808.2 2329.15  48
  -2 -12   7 44931.3 2597.31   4
   2  12  -7 46008.0 2486.76   9
   2  12  -7 42047.4 2475.81  45
   2 -12  -7 46691.8 2498.93   6
  -2  12   7 43788.0 2365.51  40
   2  12  -7 45432.7 2367.89   3
   2 -12  -7 43538.6 2291.22  37
  -2  12   7 40370.4 2044.09  45
   2  12  -6 40000.8 2553.33  39
  -2  12   6 44454.3 2383.50  48
  -2  12   6 42374.5 2105.75  45
  -2  12   6 44708.8 2294.04  40
   2 -12  -6 40869.5 2201.16  37
   2 -12  -6 45464.7 2436.01   6
   2  12  -6 43470.5 2448.11  45
   2  12  -6 45480.6 2323.15   3
  -2  12   6 48931.7 2449.89  20
   2  12  -6 45218.2 2389.26   9
  -2 -12   6 43075.8 2498.37   4
  -2  12   5 2245.25 574.467  20
  -2  12   5 2142.93 496.209  48
  -2  12   5 2559.21 539.752  40
   2  12  -5 1680.18 479.738   9
   2  12  -5 1822.11 425.032   3
   2  12  -5 1388.92 503.231  45
  -2  12   5 1787.70 469.836  12
  -2 -12   5 1737.01 475.174   4
  -2  12   5 1239.48 331.616  45
   2 -12  -5 1435.24 377.243  37
   2  12  -5 3155.59 767.314  39
   2 -12  -5 2487.30 542.852   6
  -2  12   4 1769.14 361.518  40
   2 -12  -4 2807.75 559.360   6
  -2  12   4 2143.15 501.080  48
  -2  12   4 1596.84 484.769  12
  -2  12   4 2333.82 509.423  20
   2 -12  -4 2225.65 488.886  37
   2  12  -4 2749.16 591.397  45
  -2  12   4 1779.28 380.288  45
   2  12  -4 1347.97 339.885   3
  -2 -12   4 1806.20 496.061   4
   2  12  -4 2496.25 481.341   9
   2  12  -3 97959.6 3522.13   9
  -2  12   3 94230.3 3691.92  48
   2 -12  -3 107203. 3693.04   6
   2  12  -3 89904.9 3751.10  45
   2  12  -3 92146.7 3916.33  12
  -2  12   3 94328.6 3602.83  20
  -2  12   3 97859.1 3805.72  12
  -2  12   3 88695.0 3397.17  45
   2 -12  -3 108104. 3537.74  37
  -2 -12   3 95787.9 3919.54   4
  -2 -12   2 96.8459 217.984   4
  -2  12   2 246.163 189.470  45
  -2  12   2 187.278 177.711  43
  -2  12   2 165.487 236.424  48
   2  12  -2-322.333 181.006   9
  -2  12   2 457.295 244.673  20
   2  12  -2 155.179 276.712  12
   2  12  -2 417.077 326.003  45
  -2  12   2 528.462 309.220  12
  -2  12   1 82415.9 3092.22  43
   2 -12  -1 86956.6 3780.21   4
  -2 -12   1 90342.8 3677.32   4
   2  12  -1 81545.4 3462.29  45
   2  12  -1 86622.5 3710.69  12
  -2  12   1 86261.9 3361.35  48
  -2  12   1 79635.4 3184.51  45
  -2  12   1 87843.3 3594.06  12
   2  12  -1 85755.8 3082.34  48
   2 -12   0 895.863 407.268   4
  -2  12   0 1282.31 456.990  12
   2  12   0 1253.61 430.774  12
   2  12   0 810.498 295.960  48
  -2  12   0 864.802 327.265  48
  -2 -12   0 1035.10 401.380   4
   2  12   0 1236.75 367.676  45
  -2  12   0 1000.13 283.829  45
  -2  12  -1 46.6728 165.157  48
   2  12   1 15.9728 214.510  48
   2 -12   1-65.2594 322.874   4
  -2  12  -1 49.5804 226.532  45
   2  12   1-144.394 217.049  45
   2  12   1 98.2595 257.011  12
  -2  12  -1-320.186 368.116  12
  -2 -12  -1-2.99506 226.205   4
  -2  12  -1-896.310 519.816   1
  -2 -12  -2 32874.7 2073.89   4
   2  12   2 31375.3 1865.68  45
  -2  12  -2 34987.3 1905.95  48
   2  12   2 35090.8 1906.38  48
   2 -12   2 32891.7 2191.91   4
  -2  12  -2 32470.4 1907.66  45
  -2  12  -2 32631.1 2963.65   1
   2  12   2 32015.0 2079.23  12
  -2  12  -3 22027.2 2479.68   1
  -2  12  -3 22887.9 1608.07  45
   2  12   3 24610.8 1657.91  38
   2 -12   3 22276.4 1804.73   4
   2  12   3 24754.1 1602.54  48
  -2  12  -3 24045.5 1540.76  48
   2  12   3 21342.1 1695.73  12
  -2  12  -3 23339.0 1482.33   3
   2  12   3 22802.0 1435.95  40
   2  12   3 22601.3 1568.66  45
  -2  12  -4 2605.79 478.355  48
  -2 -12  -4 3072.18 514.677  37
  -2  12  -4 2632.28 610.202  45
   2  12   4 2103.31 523.923  48
   2  12   4 2372.05 533.624  38
   2  12   4 2755.03 543.375  40
   2  12   4 2334.43 428.339  20
   2  12   4 2027.44 461.524  45
   2 -12   4 2173.90 577.152   4
  -2  12  -4 2432.26 491.923   9
  -2  12  -4 2734.64 504.401  41
   2  12   4 2197.73 630.322  12
  -2  12  -4 2689.29 934.353   1
  -2  12  -4 2395.28 463.454   3
   2  12   5 34340.2 2248.33  12
   2  12   5 35696.8 2059.16  48
   2  12   5 36958.9 1826.31  28
  -2 -12  -5 35016.3 1963.22  37
   2 -12   5 36165.7 2386.55   4
   2  12   5 31724.1 1946.88  45
   2  12   5 39782.1 2153.62  38
  -2  12  -5 36004.8 1991.67   3
   2  12   5 40417.9 1971.10  20
  -2  12  -5 35115.1 1938.41   9
  -2  12  -5 35371.2 2162.07  45
   2  12   5 34722.9 1983.94  40
  -2  12  -5 36520.7 1952.14  41
  -2  12  -5 42086.7 3431.99   1
  -2 -12  -6 3268.26 614.664  37
  -2  12  -6 3547.23 606.975   9
   2  12   6 2536.99 533.912  40
  -2  12  -6 2790.13 615.582  41
  -2  12  -6 2645.15 530.886   3
   2  12   6 2557.95 491.427  28
   2 -12   6 2591.59 652.104   4
   2  12   6 2584.76 551.145  48
  -2  12  -6 2948.00 933.441   1
   2  12   6 1767.90 464.497  45
   2  12   6 2455.36 543.121  38
  -2  12  -6 3224.59 652.878  45
   2 -12   6 2564.68 460.477  32
  -2  12  -7 2307.79 548.033   9
  -2 -12  -7 2103.33 484.156   6
   2  12   7 3054.28 731.497  45
   2  12   7 1750.82 460.458  48
   2 -12   7 1812.54 436.090  32
  -2  12  -7 1984.04 469.834  41
   2  12   7 2227.79 519.588  38
  -2  12  -7 1909.81 567.963  45
   2  12   7 2566.90 519.758  28
   2 -12   7 2086.93 452.809  15
  -2  12  -7 2388.65 520.956   3
   2  12   7 2718.01 579.920  40
  -2 -12  -7 2048.11 472.616  37
  -2  12  -7 636.605 474.186   1
   2 -12   7 2449.51 632.126   4
   2  12   8 3997.23 707.312  48
  -2  12  -8 3654.36 673.330   9
   2 -12   8 3477.81 598.183  15
   2 -12   8 4039.66 625.367  32
   2  12   8 4154.65 639.443  28
  -2  12  -8 3475.31 593.424  41
   2  12   8 3465.80 667.032  40
  -2  12  -8 2626.04 628.561  45
   2 -12   9 94403.6 3687.86  11
   2  12   9 93929.1 3538.28  28
  -2  12  -9 91080.7 3765.54   9
   2 -12   9 88424.9 3461.21  32
  -2  12  -9 90425.3 3507.05  41
  -2  12  -9 85449.4 3852.44  45
   2  12   9 91523.6 3799.89  40
   2  12   9 88736.9 3659.98  48
   2 -12   9 90189.2 3315.24  22
   2 -12   9 88073.5 3414.72  15
   2  12  10 3609.65 668.069  48
   2 -12  10 5460.60 758.105  32
   2 -12  10 4257.42 639.473  22
  -2  12 -10 5019.88 889.006  45
   2 -12  10 4993.85 702.181  15
   2  12  10 5315.24 816.649  40
   2  12  10 5257.29 731.898  28
  -2  12 -10 4212.31 663.649  41
   2 -12  10 4768.43 735.401  11
  -2  12 -10 4893.79 790.472   9
   2 -12  11 46454.5 2312.23  15
   2 -12  11 47258.3 2437.88  11
   2 -12  11 47931.7 2371.72  32
   2  12  11 48304.9 2349.12  28
   2  12  11 45055.1 2361.00  48
   2  12  11 44886.1 2451.81  40
  -2  12 -11 46705.2 2248.26  41
   2 -12  11 48026.0 2245.65  22
  -2  12 -11 46271.6 2588.63  45
   2 -12  12 6019.71 812.555  11
  -2  12 -12 8164.46 838.695  41
   2  12  12 7319.88 844.162  28
   2  12  12 8128.11 891.351  48
   2  12  12 6906.12 898.133  40
   2 -12  12 7187.63 833.115  32
   2 -12  12 6112.70 783.127  15
  -2  12 -12 5837.25 864.543  45
   2 -12  12 7231.80 806.149  22
   2 -12  12 7927.32 938.018  30
   2 -12  13 164.800 285.848  16
   2 -12  13-50.3680 238.530  15
   2 -12  13 265.543 246.270  30
   2  12  13 388.596 293.687  48
  -2  12 -13-129.437 270.628  45
   2  12  13 37.9148 174.978  28
   2 -12  13 4.28258 218.867  11
   2  12  13-47.6460 232.461  40
  -2  12 -13 66.1588 232.510  41
   2 -12  13 10.1138 180.593  32
   2  12  13-82.4270 173.063  21
   2 -12  14 3152.33 473.280  16
   2 -12  14 2262.89 451.850  15
   2 -12  14 2782.92 489.833  30
   2  12  14 2379.10 432.026  28
   2  12  14 4189.93 576.766  48
   2  12  14 2626.93 473.999  40
   2 -12  14 3512.28 535.603  11
   2  12  14 2932.50 427.489  21
   2 -12  14 2424.84 444.604  32
  -2  12 -14 2994.26 541.297  45
   2 -12  15 42804.1 1792.63  30
   2 -12  15 40267.7 1748.30  15
   2  12  15 41234.7 1814.22  40
   2  12  15 41070.6 1732.32  28
   2 -12  15 40276.8 1549.93  16
  -2  12 -15 37558.9 1799.68  45
   2  12  15 41114.0 1559.40  21
   2 -12  16-183.458 145.217  30
   2  12  16 63.4543 110.923  40
   2  12  16 442.822 164.157  28
  -2  12 -16 179.883 159.051  45
  -2 -14  14 1240.93 226.250  16
  -2 -14  14 1240.53 244.538  15
  -2  14  14 1312.55 241.567  21
  -2  14  14 1127.88 272.749  40
   2  14 -14 791.200 241.332  45
  -2 -14  14 1323.00 243.723  32
  -2 -14  14 1807.39 324.343  30
   2  14 -14 1182.85 229.437  12
  -2 -14  14 1571.83 295.445  11
  -2 -14  13 7621.10 718.435  30
  -2  14  13 8785.73 675.502  48
   2  14 -13 6731.81 668.366  45
  -2 -14  13 7666.29 676.468  32
  -2 -14  13 8397.89 684.712  15
  -2  14  13 8044.47 757.680  40
  -2  14  13 7940.51 697.357  21
  -2 -14  13 7923.91 720.285  11
   2  14 -13 6976.58 662.344  12
  -2  14  12 7454.05 786.496  40
  -2 -14  12 7023.84 740.669  11
  -2 -14  12 7346.28 699.291  15
   2  14 -12 6928.14 758.899  45
  -2 -14  12 7379.38 646.790  22
  -2 -14  12 7232.95 717.072  32
   2  14 -12 5847.63 700.586  12
  -2  14  12 7186.47 694.361  48
   2  14 -11 1180.32 401.475   9
  -2 -14  11 645.804 227.164  22
  -2  14  11 837.002 322.680  40
  -2  14  11 726.915 281.441  48
  -2 -14  11 1394.08 368.094  11
   2  14 -11 882.777 397.322  45
  -2 -14  11 813.496 287.527  32
   2  14 -11 980.724 404.465  12
  -2 -14  11 1153.58 311.283  15
  -2  14  10 12426.7 1082.13  48
  -2 -14  10 11336.0 1005.88  32
   2  14 -10 12381.2 1112.44   9
  -2  14  10 11315.4 1058.33  40
  -2 -14  10 12552.6 1012.77  15
  -2 -14  10 12511.3 944.527  22
   2  14 -10 11405.3 1156.54  12
   2  14 -10 12392.9 1178.67  45
   2  14  -9 38473.5 2201.65  45
  -2 -14   9 35397.9 1803.08  15
  -2  14   9 33401.2 1947.22  40
   2  14  -9 36207.8 2045.77   9
  -2  14   9 33144.9 1922.39  48
  -2 -14   9 34162.2 1858.15  32
   2  14  -9 32706.1 2094.34  12
  -2  14   8 139.055 226.394  40
   2  14  -8 274.241 390.126  12
   2  14  -8 686.997 395.418  45
  -2  14   8 611.709 306.323  48
  -2 -14   8 191.437 172.537  15
   2  14  -8 640.034 336.036   9
   2  14  -7 1106.79 517.795  45
   2  14  -7 1587.12 432.315   9
  -2  14   7 1426.34 414.190  48
   2  14  -7 1681.63 549.058  12
  -2  14   7 1553.61 421.113  40
  -2  14   6 34775.0 2077.87  48
  -2  14   6 30081.9 1738.21  45
   2  14  -6 35447.0 2035.86   9
  -2  14   6 33034.9 1990.97  20
   2  14  -6 35433.5 2342.67  12
  -2  14   6 35607.8 1927.15  40
   2  14  -6 32845.4 2091.66  45
   2  14  -5 507.861 272.908   9
   2  14  -5 115.510 287.054  45
  -2  14   5 97.5416 271.761  48
  -2  14   5 267.762 235.307  45
   2  14  -5 74.5736 298.308  12
  -2  14   5 219.426 133.391  40
  -2  14   5 664.016 320.520  20
  -2  14   4 21898.8 1658.22  48
   2  14  -4 24047.6 1557.00   9
  -2  14   4 20305.4 1639.91  12
   2  14  -4 23499.2 1756.78  45
  -2  14   4 19589.7 1423.68  45
  -2  14   4 26816.7 1759.36  20
   2  14  -4 22476.0 1844.84  12
   2  14  -3 18078.9 1548.96  45
   2  14  -3 17928.1 1654.89  12
  -2  14   3 16298.5 1300.50  45
  -2  14   3 19470.1 1531.47  48
   2  14  -3 19897.8 1364.56   9
  -2  14   3 19170.9 1484.75  20
  -2  14   3 17341.4 1507.03  12
  -2  14   2 3164.20 574.026  45
  -2  14   2 5190.31 840.698  12
  -2  14   2 3984.46 692.953  48
  -2  14   2 4632.14 745.648  20
   2  14  -2 3229.55 733.591  12
   2  14  -2 3807.97 702.746  45
  -2  14   1 45550.5 2424.04  48
   2  14  -1 47454.8 2214.71  48
   2  14  -1 50780.3 2605.50  45
   2  14  -1 46586.4 2705.80  12
  -2  14   1 44143.7 2272.38  45
  -2  14   1 45686.6 2607.06  12
  -2  14   1 47372.4 2417.61  20
   2  14   0 7483.97 1089.28  12
   2  14   0 9646.38 1054.42  45
  -2  14   0 9562.17 1037.09  48
  -2  14   0 9518.41 1013.52  20
  -2  14   0 8950.84 1124.16  12
   2  14   0 9209.76 933.262  48
  -2  14   0 9019.77 975.274  45
  -2  14  -1 781.014 357.879  45
   2  14   1 694.674 351.691  45
  -2  14  -1 1466.82 429.351  48
  -2  14  -1 1026.49 476.298  12
   2  14   1 1381.24 441.623  12
   2  14   1 616.674 295.906  48
  -2  14  -2 53284.4 2503.97  48
   2  14   2 53267.9 2544.45  48
  -2  14  -2 49135.3 2788.02  12
   2  14   2 48899.4 2531.04  45
   2  14   2 50689.8 2824.74  12
  -2  14  -2 51607.5 2638.61  45
  -2  14  -3 28912.8 1882.35  45
   2  14   3 30184.1 2140.66  12
  -2  14  -3 31328.3 1819.16  48
   2  14   3 31173.0 1951.22  45
   2  14   3 31068.4 1908.17  48
  -2  14  -3 29925.0 2122.49  12
   2  14   4 1297.70 356.556  40
   2  14   4 1115.02 448.045  48
  -2  14  -4 1409.18 381.453  48
  -2  14  -4 787.588 406.803  12
   2  14   4 1296.24 437.297  45
  -2  14  -4 249.568 216.769  45
   2  14   4 567.280 374.575  12
  -2  14  -5 18942.1 1540.64  45
  -2  14  -5 19547.7 1329.96   9
   2  14   5 19319.4 1497.73  48
  -2  14  -5 18854.9 1710.77  12
   2  14   5 17920.8 1353.81  40
   2  14   5 17854.5 1420.02  45
  -2  14  -6 11943.9 1063.62   9
   2 -14   6 12102.6 1007.70  11
  -2  14  -6 13701.9 1315.12  45
   2  14   6 12980.9 1233.25  45
   2  14   6 13282.4 1251.38  48
   2  14   6 14991.6 1258.84  40
  -2  14  -7 3905.70 621.632   9
  -2  14  -7 2953.59 606.511  45
   2  14   7 4216.17 681.539  40
   2  14   7 3925.83 708.354  48
   2 -14   7 3104.55 543.365  11
  -2  14  -8 6190.74 885.583  45
   2  14   8 4922.49 614.413  28
   2 -14   8 4088.30 616.286  11
   2  14   8 5717.47 789.633  48
   2  14   8 5778.46 797.843  40
   2 -14   8 5352.26 650.854  32
   2  14   9 24404.5 1643.87  48
   2 -14   9 26157.7 1447.81  15
  -2  14  -9 27530.6 1807.20  45
   2 -14   9 28091.3 1647.96  11
   2 -14   9 25919.2 1470.31  32
   2  14   9 25135.0 1460.64  28
   2  14   9 26378.0 1722.13  40
   2 -14   9 25350.2 1657.54  30
   2 -14  10 173.389 252.233  30
  -2  14 -10 65.9165 262.542  45
   2  14  10 114.285 201.232  28
   2 -14  10 495.329 225.586  15
   2  14  10-37.4904 285.525  48
   2  14  10 146.117 262.534  40
   2 -14  10-108.956 130.681  32
   2 -14  10 266.238 239.348  11
   2  14  11 4425.49 642.121  40
   2 -14  11 4506.51 656.453  30
   2 -14  11 4497.73 557.451  32
  -2  14 -11 5324.28 714.427  45
   2  14  11 5004.53 656.171  48
   2 -14  11 4232.54 594.093  11
   2 -14  11 4254.78 552.159  15
   2  14  11 4460.39 537.349  28
   2 -14  12 16176.5 1025.18  15
  -2  14 -12 17309.0 1212.17  45
   2 -14  12 17745.9 1085.10  32
   2 -14  12 17894.0 1151.24  11
   2  14  12 20044.2 1232.06  48
   2 -14  12 18225.4 1212.78  30
   2  14  12 17325.5 1032.54  28
   2  14  12 19073.5 1262.17  40
   2 -14  12 18001.5 1235.54  16
   2 -14  13-131.134 150.587  16
   2  14  13 644.145 249.029  48
   2  14  13 111.545 154.379  40
   2  14  13 26.2598 114.454  28
  -2  14 -13 261.640 198.783  12
   2 -14  13 291.037 194.774  30
   2 -14  13 230.421 162.384  11
  -2  14 -13 591.655 274.915  45
   2 -14  14 9372.63 624.815  16
  -2  14 -14 9053.21 706.826  12
  -2  14 -14 9252.64 678.279  45
   2 -14  14 9877.66 702.306  30
   2  14  14 9112.43 685.657  40
  -2 -16  12 13589.4 760.635  16
   2  16 -12 12053.1 702.859  45
   2  16 -11 1871.41 333.499  45
   2  16 -11 2340.22 375.026  12
  -2 -16  11 2159.04 319.957  30
  -2  16  11 2097.11 290.912  21
  -2 -16  11 2431.65 326.309  11
  -2  16  11 2557.74 352.456  40
  -2  16  11 2146.88 335.195  48
   2  16 -10 14603.6 1042.93  12
   2  16 -10 13714.4 966.478  45
  -2 -16  10 13886.9 869.972  11
  -2 -16  10 14635.9 938.960  30
  -2  16  10 15311.0 992.645  48
  -2  16  10 14021.7 896.608  40
  -2 -16   9 23028.5 1276.19  30
  -2  16   9 23193.7 1355.23  48
  -2 -16   9 24522.5 1259.78  11
   2  16  -9 22646.0 1445.54  12
  -2  16   9 23496.5 1243.70  40
   2  16  -9 23503.8 1394.45  45
   2  16  -8 292.276 298.554  12
  -2  16   8 460.343 214.124  40
  -2 -16   8 372.963 149.344  11
   2  16  -8 417.905 271.518  45
   2  16  -8 115.061 161.241   9
  -2  16   8 283.744 204.657  48
  -2  16   7 3474.73 587.683  48
   2  16  -7 3753.19 519.365   9
   2  16  -7 4094.06 688.695  12
  -2  16   7 3819.03 490.841  40
   2  16  -7 4004.15 634.716  45
  -2 -16   7 4420.13 552.386  11
   2  16  -6 20292.9 1281.95   9
   2  16  -6 22200.3 1673.70  12
  -2  16   6 21222.3 1478.67  48
   2  16  -6 19845.1 1456.80  45
   2  16  -5 2240.93 414.373   9
  -2  16   5 2945.75 562.334  48
   2  16  -5 1985.57 568.094  45
   2  16  -5 3274.17 662.584  12
   2  16  -4 39256.4 2156.45  45
  -2  16   4 39120.7 1982.24  20
  -2  16   4 30662.6 1664.50  45
  -2  16   4 35723.1 1984.89  48
   2  16  -4 36719.8 2297.93  12
  -2  16   3 9335.09 986.586  48
   2  16  -3 9104.93 1009.32  45
   2  16  -3 9619.61 1185.46  12
  -2  16   3 8736.32 865.863  45
  -2  16   3 10695.4 1013.21  20
   2  16  -2 1933.59 562.372  12
   2  16  -2 2053.37 555.797  45
  -2  16   2 2590.55 501.554  48
  -2  16   2 2220.08 467.356  20
  -2  16   2 1913.93 508.707  12
  -2  16   2 1369.39 408.826  45
  -2  16   1 10074.0 980.127  45
  -2  16   1 11032.1 1152.46  12
   2  16  -1 13089.0 1248.96  45
   2  16  -1 13609.1 996.319  48
  -2  16   1 11575.7 1042.52  20
   2  16  -1 14261.3 1396.37  12
  -2  16   1 13015.0 1153.76  48
  -2  16   0 33426.6 1871.97  48
   2  16   0 34566.6 2009.22  45
  -2  16   0 29977.7 1768.65  20
  -2  16   0 32898.9 2132.61  12
   2  16   0 35562.9 1772.26  48
   2  16   0 37796.7 2301.46  12
  -2  16  -1 3813.05 694.834  12
  -2  16  -1 2609.62 486.094  48
  -2  16  -1 2049.34 482.640  45
   2  16   1 3504.10 636.463  45
   2  16   1 4039.65 603.358  48
  -2  16  -1 3315.07 552.481  20
   2  16   1 4509.78 783.877  12
  -2  16  -2 41291.0 2372.88  12
  -2  16  -2 41507.8 2081.10  20
   2  16   2 42796.6 2091.91  48
   2  16   2 37480.9 2070.39  45
   2  16   2 42679.4 2501.99  12
  -2  16  -2 39641.3 2081.88  45
  -2  16  -2 41213.8 1986.16  48
  -2  16  -3 1245.60 484.819  12
  -2  16  -3 1142.86 326.091  48
   2  16   3 1266.25 380.003  48
  -2  16  -3 922.255 323.578  45
  -2  16  -3 1116.64 378.009  20
   2  16   3 965.599 355.272  45
  -2  16  -4 1658.32 426.998  45
  -2  16  -4 1287.13 491.726  12
   2  16   4 1622.37 438.768  48
   2  16   4 2023.79 461.560  45
   2  16   5 23309.7 1496.19  45
   2  16   5 19546.0 1381.99  48
  -2  16  -5 18467.4 1543.26  12
  -2  16  -5 18756.5 1402.39  45
  -2  16  -6 12971.8 1246.67  12
  -2  16  -6 11071.4 1061.24  45
   2  16   6 12040.3 932.082  40
   2  16   6 11152.0 1033.13  48
  -2  16  -7 262.634 279.269  12
   2  16   7-17.2618 216.317  40
   2  16   7 274.579 273.159  48
  -2  16  -7 2.01989 240.160  45
   2 -16   7 293.519 205.159  30
   2  16   8 25108.9 1362.82  40
  -2  16  -8 23376.6 1589.44  12
   2  16   8 22990.3 1414.54  48
  -2  16  -8 21776.1 1407.65  45
   2 -16   8 23814.8 1298.20  30
  -2  16  -9 19079.8 1211.73  45
   2  16   9 18519.9 1190.20  48
   2  16   9 18889.3 1143.51  40
  -2  16  -9 19734.7 1359.62  12
   2 -16   9 17785.7 1083.27  30
   2 -16   9 20930.7 1343.55  16
  -2  16 -10 51.2882 156.795  45
   2 -16  10 297.929 189.654  27
   2 -16  10 345.530 183.991  30
   2 -16  10 628.292 258.034  16
   2  16  10 622.968 217.709  40
   2  16  10 650.395 260.658  48
  -2  16 -10 604.881 267.107  12
   2  16  11 3826.64 432.534  40
   2 -16  11 4411.46 500.742  16
  -2  16 -11 3795.21 430.597  45
  -2  16 -11 3838.38 490.199  12
   2 -16  11 4549.80 449.378  30
   2 -16  11 4003.25 419.153  27
   2  16  11 4876.98 504.639  48
  -2  16 -12 15848.7 852.160  12
   2  18  -8 4024.65 400.345  45
   2  18  -8 4582.75 454.809  12
  -2  18   8 4936.83 432.104  48
  -2  18   7 2137.56 336.721  48
   2  18  -7 1502.33 272.900  45
   2  18  -7 1511.23 325.985  12
  -2  18   6 26748.7 1279.33  48
   2  18  -6 27354.9 1409.81  12
   2  18  -6 23838.3 1250.16  45
   2  18  -5 1224.00 359.290  12
   2  18  -5 1565.22 323.814  45
  -2  18   5 1906.74 358.073  48
   2  18  -4 7742.80 711.952  45
   2  18  -4 7581.26 804.800  12
  -2  18   4 8771.97 739.310  48
   2  18  -3-89.8664 197.548  45
  -2  18   3 2.93471 186.838  48
   2  18  -2-262.301 258.038  45
   2  18  -2 62.7522 246.597  12
  -2  18   2-118.909 164.043  48
  -2  18   1 2347.08 357.973  45
  -2  18   1 2883.26 421.529  48
   2  18  -1 2376.97 511.556  12
   2  18  -1 1808.17 434.385  45
  -2  18   0 34966.5 1503.34  48
  -2  18   0 37682.7 1496.67  20
   2  18   0 30374.5 1635.58  45
  -2  18   0 30914.5 1440.94  45
   2  18   1 1435.62 365.140  45
  -2  18  -1 1913.16 306.173  48
  -2  18  -1 1229.56 285.549  45
  -2  18  -1 1716.60 388.641  12
   2  18   1 1800.97 293.995  48
  -2  18  -1 1738.15 308.453  20
  -2  18  -2 17844.4 1229.36  12
   2  18   2 17536.6 1091.95  45
   2  18   2 20492.6 1053.51  48
  -2  18  -2 15816.1 994.347  45
  -2  18  -2 20317.2 1016.85  20
  -2  18  -3 369.805 164.025  45
  -2  18  -3 583.025 282.391  12
   2 -18   4 185.625 162.169  16
  -2  18  -4 151.036 174.798  12
  -2  18  -4-195.323 242.123  45
   2 -18   4 94.9541 110.633  13
   2  18   4 91.1188 142.956  48
  -2  18  -5 3998.84 536.813  12
  -2  18  -5 3817.53 444.394  45
   2 -18   5 4764.16 472.581  16
   2  18   5 4419.17 480.493  48
  -2  18  -6 13583.9 814.304  45
   2 -18   6 14637.3 850.865  16
  -2  18  -6 13786.6 952.782  12
   2  18   6 13664.0 841.817  48
  -2  18  -7-97.8099 110.704  45
  -2  18  -7-46.2011 133.953  12
   2 -18   7-44.4950 149.481  13
   2 -18   7-218.012 124.977  16
   2  18   7 154.323 146.727  48
   3   1 -21 7451.63 529.948  41
   3  -1 -21 7661.15 573.510  41
  -3  -1  21 8780.53 614.606  47
  -3   1  21 8004.49 546.667  44
   3  -1 -20 21781.8 1251.40  41
  -3  -1  20 21810.5 1186.95  19
  -3  -1  20 21639.3 1120.78  44
  -3   1  20 23284.9 1241.83  47
   3   1 -20 21027.4 1192.06  41
  -3   1  20 22582.6 1131.77  18
  -3   1  20 21895.2 1202.32  19
  -3   1  20 22985.2 1247.00  44
  -3  -1  20 23080.3 1234.71  18
  -3  -1  20 24383.1 1323.82  47
  -3   1  19 1450.65 332.276  18
   3  -1 -19 1353.78 395.138  41
  -3  -1  19 1892.69 444.684  47
   3   1 -19 1767.47 341.537  39
   3   1 -19 1311.67 375.004  41
  -3  -1  19 1934.26 421.617  19
  -3   1  19 1983.60 412.207  19
  -3   1  19 2015.69 450.064  44
  -3  -1  19 2229.19 405.573  44
  -3  -1  19 1962.78 431.527  18
  -3   1  19 1508.76 362.001  47
  -3  -1  18 32467.4 1796.28  19
  -3   1  18 32884.9 1833.77  19
  -3  -1  18 33578.4 1897.10  18
  -3   1  18 32740.0 1880.61  44
  -3   1  18 29782.7 1720.43  18
   3   1 -18 32846.1 1856.11  39
  -3   1  18 28753.4 1755.61  47
  -3  -1  18 29616.4 1720.94  44
   3   1 -18 27705.5 1747.55  41
   3  -1 -18 33924.4 1763.57  39
  -3  -1  18 31540.1 1872.99  47
   3  -1 -18 30209.0 1827.91  41
  -3  -1  17 2132.85 551.922  47
  -3   1  17 2603.06 577.332  44
  -3  -1  17 2337.69 568.208  44
   3  -1 -17 1600.86 451.545  39
  -3   1  17 2396.89 510.028  18
   3   1 -17 1457.85 475.222  39
  -3  -1  17 2423.90 520.370  19
  -3   1  17 2214.48 511.070  19
  -3   1  17 2486.20 513.424  47
   3   1 -17 2319.48 511.003  41
   3  -1 -17 2435.02 572.247  41
   3   1 -16 67370.9 3113.22  39
  -3   1  16 59269.2 2904.16  21
  -3   1  16 63221.2 2904.03  47
  -3   1  16 62261.5 2852.28  18
  -3  -1  16 62252.4 2659.56  29
  -3  -1  16 65763.0 2902.72  19
   3   1 -16 64626.3 2989.86  41
  -3  -1  16 65338.5 2583.47  22
  -3   1  16 63788.7 2735.96  46
  -3   1  16 62739.6 2877.39  19
   3  -1 -16 62825.6 2993.91  41
  -3  -1  16 64846.2 2902.27  44
  -3  -1  16 62564.0 2950.11  47
   3  -1 -16 65661.9 3077.90  39
  -3   1  16 64821.9 2985.25  44
  -3  -1  15 585.313 336.682   5
  -3  -1  15 263.598 237.582  26
  -3  -1  15 274.321 244.652  44
  -3  -1  15-55.9343 244.049  29
   3   1 -15-99.4187 291.243  39
  -3   1  15 99.1527 155.694  29
  -3   1  15 209.786 226.710  47
  -3  -1  15 568.905 302.066  22
   3  -1 -15 55.1194 253.157  41
  -3  -1  15 235.021 262.050  19
  -3   1  15 342.235 267.014  46
  -3   1  15-222.532 337.272  44
  -3   1  15 147.839 228.918  21
  -3  -1  15 172.184 199.376  47
   3   1 -15-306.090 358.728  41
   3  -1 -15 444.343 290.462  39
  -3   1  15 383.398 274.679  19
  -3   1  14 55750.1 2318.95  29
   3  -1 -14 57090.6 2761.34  39
  -3  -1  14 59276.1 2691.90  44
  -3   1  14 57777.0 2761.95  21
  -3  -1  14 61088.5 2726.38  19
  -3   1  14 58003.9 2601.93  46
  -3  -1  14 56051.7 2857.15   5
  -3  -1  14 57707.7 2650.80  26
   3   1 -14 62173.1 3738.42  34
   3  -1 -14 58895.4 3527.87  34
  -3  -1  14 59376.9 2450.54  22
  -3  -1  14 58938.4 2763.74  47
  -3   1  14 56472.4 2648.27  19
   3   1 -14 57551.9 2789.25  41
  -3  -1  14 54471.3 2696.04  21
  -3   1  14 54454.4 2614.65  47
   3   1 -14 57701.2 2803.59  39
  -3  -1  14 55007.6 2473.85  29
  -3   1  14 58715.1 2757.01  44
   3  -1 -13 90.7488 255.095  39
  -3   1  13-107.924 234.239   5
   3   1 -13 524.445 246.969  41
  -3   1  13 159.613 182.575  44
   3  -1 -13-1074.93 472.399  34
  -3  -1  13 363.639 177.078  22
  -3   1  13-27.7604 150.810  19
  -3  -1  13-249.465 194.662  44
   3   1 -13 91.6704 254.757  39
   3   1 -13-266.844 274.197  34
  -3  -1  13-115.663 246.511  19
  -3   1  13-123.699 172.928  29
  -3  -1  13 48.1161 166.579  29
  -3  -1  13 123.872 171.806   5
  -3  -1  13-200.452 203.380  21
  -3  -1  13 549.373 259.157  26
  -3   1  13 156.649 177.900  47
  -3   1  13-102.884 166.202  21
  -3   1  13-36.9372 155.798  26
  -3  -1  13 44.6095 150.414  47
  -3   1  13-64.2779 288.720  46
   3  -1 -12 46923.8 2894.20  34
   3   1 -12 45517.5 2978.13  34
   3   1 -12 48543.8 2352.66  39
  -3   1  12 46132.8 2062.30  26
  -3  -1  12 42980.0 1905.08  38
  -3   1  12 46280.1 2148.57  46
  -3  -1  12 46943.1 2161.72  19
  -3  -1  12 46486.9 2059.86  29
  -3  -1  12 47925.3 2248.67  47
  -3  -1  12 47528.2 2172.49  44
  -3   1  12 48290.5 2260.39  49
  -3  -1  12 47239.4 2445.24   5
  -3   1  12 46763.8 2249.95  21
  -3   1  12 44479.6 2124.21  47
  -3   1  12 47196.2 2391.90   5
   3  -1 -12 46731.8 2315.01  39
  -3   1  12 48193.4 2239.43  44
  -3  -1  12 45174.6 2224.38  21
  -3  -1  12 45545.0 2139.60  26
  -3  -1  11 8552.09 945.034   4
   3   1 -11 6893.51 1066.19  34
   3   1 -11 7976.94 723.639   3
  -3   1  11 7734.69 876.225   5
  -3  -1  11 4542.40 637.587  38
   3  -1 -11 7423.53 1041.21  34
  -3  -1  11 7756.05 878.582   5
   3  -1 -11 8591.04 689.576  37
  -3   1  11 7180.75 635.864  38
  -3  -1  10 12626.1 1094.63   5
  -3   1  10 12976.7 831.409  38
  -3   1  10 13943.8 1119.57   5
   3   1 -10 14199.6 1434.81  34
  -3  -1  10 13525.0 1097.14   4
   3   1 -10 12436.8 878.809   3
   3  -1 -10 12079.6 815.817  37
   3  -1 -10 13989.4 1352.56  34
  -3   1   9 11060.4 923.720   5
  -3   1   9 9609.72 677.149  38
  -3  -1   9 10517.6 639.842  36
   3  -1  -9 9822.85 1043.96  34
   3   1  -9 10947.1 1164.43  34
   3  -1  -9 9501.95 687.836  37
  -3  -1   9 10401.5 893.584   4
   3   1  -9 9580.10 734.024   3
   3   1  -9 11604.2 635.269  37
   3   1  -8 497438. 11367.5   3
  -3  -1   8 513815. 11139.5  36
  -3   1   8 534495. 11882.1   5
   3   1  -8 501006. 10981.9  37
  -3   1   8 506077. 11193.0  38
  -3  -1   8 519174. 11738.3   4
   3   1  -8 528844. 12727.0  34
  -3   1   8 518241. 10918.2  36
   3  -1  -8 501154. 11240.1  37
   3  -1  -8 512881. 12378.0  34
  -3  -1   7 23747.4 1228.06   4
  -3   1   7 22776.5 1247.04   5
   3   1  -7 24997.1 1576.47  34
   3   1  -7 24081.0 910.994  37
  -3   1   7 24597.2 757.535   2
   3   1  -7 23571.9 1104.54   3
  -3   1   7 26061.9 1004.56  38
  -3  -1   7 23690.3 1000.91  36
   3  -1  -7 24804.9 1451.48  34
   3  -1  -7 23843.0 1039.17  37
  -3   1   7 23416.0 910.748  36
  -3  -1   6 134029. 3607.21   4
   3   1  -6 133170. 3181.09  37
  -3  -1   6 129094. 3331.74  36
   3  -1  -6 132534. 3371.82  37
   3  -1  -6 132733. 3936.00  34
  -3   1   6 129909. 3233.20  38
   3   1  -6 143490. 4236.23  34
  -3   1   6 133024. 3689.80   5
   3   1  -6 133472. 3474.78   3
  -3   1   6 139182. 3256.60  36
  -3  -1   5 79184.4 2281.38   4
   3  -1  -5 80808.4 2555.94  34
   3  -1  -5 85678.4 2209.43  37
  -3  -1   5 77531.7 2164.31  36
   3   1  -5 75944.7 1980.68  37
  -3   1   5 79209.7 1995.09  38
  -3   1   5 74765.3 2064.83  36
   3   1  -5 74816.0 2199.91   3
  -3   1   5 77653.7 2443.32   5
  -3   1   4 7350.38 418.908  36
   3   1  -4 7045.07 467.652   3
   3  -1  -4 7297.28 558.502  34
  -3   1   4 5970.17 333.407  38
   3   1  -4 7778.54 365.935   6
   3  -1  -4 8256.79 479.361  37
  -3  -1   4 6941.86 444.952  36
  -3   1   4 7499.29 553.373   5
  -3  -1   4 7036.17 491.926   4
   3   1  -4 8142.06 397.568  37
   3   1  -4 8106.32 684.962  34
  -3   1   3 295898. 7503.52   5
   3   1  -3 371746. 7580.64   3
  -3   1   3 321566. 7158.96  38
  -3   1   3 344983. 7436.44  36
   3  -1  -3 408908. 7551.28   6
  -3  -1   3 368381. 7534.22  36
   3  -1  -3 403120. 7551.97  37
   3   1  -3 307371. 7296.66  37
  -3  -1   3 303988. 7401.20   4
   3   1  -3 389798. 8087.70  34
   3  -1  -3 340446. 7657.89  34
   3   1  -3 369681. 7401.70   1
   3   1  -3 369686. 7260.50   6
   3   1  -2 178367. 3728.16   8
  -3   1   2 183038. 3723.58   5
   3   1  -2 171504. 3555.48   7
   3  -1  -2 161654. 3494.56  35
   3   1  -2 184189. 3761.84   3
  -3  -1   2 182994. 3732.77  36
   3  -1  -2 203745. 3754.59  37
   3   1  -2 183520. 3469.31   6
   3  -1  -2 188527. 3714.22   6
   3   1  -2 185916. 3589.43  37
  -3  -1   2 177498. 3585.77   4
  -3   1   2 175354. 3678.36  36
   3   1  -1 8848.67 338.389   6
   3  -1  -1 8016.58 400.056  37
  -3  -1   1 9016.29 438.090  36
   3   1  -1 9455.30 419.850  35
   3   1  -1 9082.40 390.275   7
  -3   1   1 8311.21 413.144  36
   3   1  -1 8902.81 382.684  37
   3   1  -1 8879.05 311.882  38
   3   1  -1 9014.68 417.842   8
  -3  -1   1 9916.69 299.725   4
   3  -1  -1 8770.11 422.185   6
   3   1   0 512694. 10133.5  37
  -3  -1   0 517502. 10175.3  36
   3  -1   0 433912. 10114.0  37
  -3   1   0 494241. 10147.1  36
   3  -1   0 484711. 10243.6   6
   3   1   0 482020. 10142.8  35
   3   1   0 491725. 10145.2   7
   3  -1   0 431713. 9955.81   8
   3   1   0 478449. 10011.4  38
   3   1   1 25907.6 746.505  38
   3  -1   1 22249.1 739.811  37
  -3  -1  -1 22338.9 725.751  36
   3   1   1 23459.4 777.737  35
  -3   1  -1 24167.8 864.134  34
   3  -1   1 20909.9 719.741   4
  -3   1  -1 25533.2 753.044  36
   3   1   1 24712.6 777.470   7
   3  -1   1 19633.9 775.286   6
  -3   1  -2 242775. 5517.08  34
  -3   1  -2 265559. 5118.22  36
   3   1   2 242297. 5189.62   7
  -3  -1  -2 230550. 4994.47  36
   3  -1   2 225825. 5161.58   7
  -3  -1  -2 239230. 5606.87  34
   3   1   2 262141. 5244.31  38
   3  -1   2 221977. 5209.28   4
   3  -1   2 224221. 5104.71  37
   3   1   2 217648. 5103.11   4
  -3   1  -3 49574.3 1738.78  34
   3  -1   3 44763.4 1295.38   7
  -3   1  -3 51395.0 1254.13  36
   3   1   3 49071.7 1431.64  38
   3   1   3 46859.5 1392.04   4
   3   1   3 42820.0 1157.69   5
   3  -1   3 44823.7 1454.06   4
  -3  -1  -3 46506.7 1092.23  36
  -3   1  -3 45742.4 1262.36   2
  -3  -1  -3 48551.4 1772.09  34
   3   1   4 5467.39 324.380   5
  -3   1  -4 4421.69 272.331   2
   3   1   4 4538.75 405.072  38
  -3  -1  -4 4282.74 515.269  34
   3   1   4 4324.41 380.219   4
   3  -1   4 3795.48 283.881   7
  -3   1  -4 4331.09 340.180   3
  -3  -1  -4 4182.11 258.995   3
  -3   1  -4 4073.17 490.926  34
   3  -1   4 3748.67 394.234   4
  -3   1  -5 39834.4 1821.59  34
  -3  -1  -5 39108.6 1130.36   3
  -3  -1  -5 39930.6 1827.08  34
   3   1   5 41599.7 1456.25  38
   3  -1   5 39773.2 1523.90   4
  -3   1  -5 40833.3 1327.19   3
  -3   1  -5 40178.0 1097.26   2
   3   1   5 42072.7 1513.50   4
   3   1   5 36329.1 1221.13   5
   3   1   6 106982. 3003.82  38
   3   1   6 97202.4 2667.11   5
   3  -1   6 103088. 3081.04   4
  -3  -1  -6 96927.3 2458.90   3
  -3   1  -6 100646. 3510.41  34
   3   1   6 105351. 3039.08   4
  -3   1  -6 105173. 2731.48   3
  -3  -1  -6 104877. 3540.85  34
   3  -1   7 9189.93 794.292   4
   3   1   7 8439.34 591.998   5
  -3   1  -7 9292.68 599.727   3
  -3   1  -7 8903.14 948.413  34
  -3  -1  -7 9249.48 955.822  34
  -3  -1  -7 8578.91 469.448   3
   3   1   7 8454.19 727.554  38
   3   1   7 9195.64 769.451   4
   3  -1   8 3529.81 556.201   4
   3   1   8 3104.21 443.508  38
   3   1   8 2770.11 378.143   5
  -3  -1  -8 3155.46 297.366   3
  -3  -1  -8 2559.64 549.598  34
  -3   1  -8 3205.25 604.686  34
   3   1   8 3537.27 522.661   4
  -3   1  -8 3117.14 360.622   3
   3   1   9 2991.19 510.723   4
   3   1   9 2027.76 349.089   5
   3  -1   9 2005.74 346.570   5
  -3   1  -9 2286.65 344.620   3
   3  -1   9 2141.59 434.590   4
  -3   1  -9 2207.00 583.245  34
  -3  -1  -9 1712.64 493.227  34
   3   1   9 3140.15 480.994  38
   3   1  10 183751. 4997.39   5
  -3   1 -10 193752. 6492.64  34
  -3   1 -10 189085. 4816.58   3
   3  -1  10 187317. 5630.35   4
   3  -1  10 174467. 5050.83   5
   3   1  10 189003. 5354.39  38
  -3  -1 -10 194979. 6500.01  34
   3   1  11 5736.98 713.202  38
  -3   1 -11 5586.16 967.441  34
   3  -1  11 4839.95 609.315   5
  -3  -1 -11 5633.40 978.161  34
   3  -1  11 3076.91 634.274  38
   3  -1  11 6166.67 832.649   4
   3   1  11 5032.75 600.805   5
   3   1  12 26346.9 1632.47  18
   3   1  12 24472.7 1603.04  38
   3  -1  12 25095.7 1462.71  32
   3   1  12 26844.3 1561.84  19
   3  -1  12 25294.1 1498.28   5
   3  -1  12 25251.6 1412.32  15
   3  -1  12 26856.7 1550.89  44
  -3   1 -12 27551.0 2304.13  34
   3  -1  12 25232.6 1500.82  22
   3  -1  12 23030.9 1592.29  38
   3  -1  12 25925.6 1799.76   4
  -3  -1 -12 24401.1 2168.60  34
   3  -1  12 26616.1 1629.06  47
  -3   1 -12 26580.3 1690.77  41
   3  -1  12 27160.0 1599.94  19
   3   1  12 26594.0 1596.94  44
  -3  -1 -12 26027.5 1685.19  41
   3  -1  12 25155.1 1478.31  11
   3   1  12 25477.8 1668.76  21
   3   1  12 26973.3 1639.11  47
   3   1  13 1676.50 457.903  47
  -3   1 -13 2028.73 497.238  41
   3   1  13 2524.93 515.569  18
   3   1  13 2224.97 490.463  44
   3  -1  13 2368.37 512.346  47
   3  -1  13 1474.99 342.453  15
  -3  -1 -13 2415.11 490.367  41
   3  -1  13 1645.70 401.962  44
   3  -1  13 1940.52 544.035   4
  -3   1 -13 1344.90 566.153  34
   3  -1  13 1703.96 452.322  38
  -3  -1 -13 1582.65 592.731  34
   3   1  13 2577.70 586.958  21
   3   1  13 1520.29 451.037  38
   3   1  13 1963.96 415.432  19
   3  -1  13 2789.52 544.659  19
  -3  -1 -14 11035.0 1167.85  41
   3   1  14 8908.47 1031.33  47
   3  -1  14 9687.38 1067.86  47
   3  -1  14 10175.9 1017.42  44
   3   1  14 10276.0 1075.66  44
   3   1  14 11341.6 1080.96  38
   3  -1  14 10755.5 1078.48  19
   3  -1  14 8927.05 1001.05  38
  -3   1 -14 9279.96 1079.55  41
  -3   1 -14 9061.75 1415.04  34
   3   1  14 11264.0 1091.79  19
   3  -1  14 10746.4 950.522  15
   3   1  14 10105.4 1090.36  18
   3   1  14 10974.2 1168.92  21
   3  -1  14 10859.2 1125.82  18
  -3  -1 -14 9888.52 1459.90  34
   3   1  15 14789.8 1294.85  19
   3  -1  15 15306.3 1375.86  18
  -3   1 -15 15644.5 1479.59  41
   3  -1  15 14726.5 1347.80  47
   3   1  15 15898.0 1399.60  47
   3   1  15 13862.7 1267.97  44
  -3  -1 -15 15737.1 1489.95  41
   3   1  15 15103.4 1378.44  18
   3  -1  15 15029.5 1329.11  19
   3  -1  15 16549.8 1335.18  44
   3   1  16 94838.0 3802.51  44
   3  -1  16 94834.7 3666.95  44
   3   1  16 99855.5 3939.20  18
  -3  -1 -16 106941. 4108.52  41
   3  -1  16 97548.3 3930.29  18
   3  -1  16 101163. 3879.34  19
   3   1  16 99560.5 3968.24  47
  -3   1 -16 105314. 4151.32  41
   3   1  16 97309.6 3749.29  19
   3  -1  16 93139.4 3872.22  47
  -3   1 -17-91.0709 289.083  41
   3  -1  17 151.436 195.629  44
   3  -1  17 342.940 252.930  47
   3   1  17-116.465 238.841  47
  -3  -1 -17-21.7799 286.820  41
   3   1  17 77.1011 203.670  19
  -3   1 -17 24.6319 174.700  43
   3   1  17 62.5253 211.440  18
   3  -1  17 100.730 218.840  19
   3  -1  17-97.4894 245.285  18
   3  -1  18 50417.1 2438.18  18
   3  -1  18 50283.8 2458.24  47
  -3  -1 -18 37766.8 2014.89  43
  -3   1 -18 41808.5 1913.70  43
   3  -1  18 53079.9 2257.57  44
   3   1  18 50858.7 2436.64  47
   3   1  18 52102.6 2431.50  18
  -3   1 -18 55938.4 2567.02  41
  -3  -1 -18 54873.2 2512.52  41
   3   1  18 48000.5 1992.73  28
   3   1  18 50678.3 2350.36  44
   3  -1  19 4239.93 511.550  44
   3  -1  19 4313.02 607.706  47
   3   1  19 5581.56 678.035  18
  -3  -1 -19 2188.87 372.705  43
   3  -1  19 4608.13 636.030  18
  -3  -1 -19 3879.68 581.950  41
   3   1  19 4351.46 616.932  47
   3   1  19 4039.31 550.076  44
  -3   1 -19 3590.71 584.619  41
  -3   1 -20 14246.7 969.675  41
   3  -1  20 14858.9 986.572  18
   3   1  20 15451.0 1003.03  47
  -3  -1 -20 13179.8 912.681  41
   3  -1  20 14083.3 977.568  47
   3   1  20 14130.7 939.363  18
  -3  -3  21 3804.21 373.261  47
   3  -3 -21 3978.04 386.993  41
  -3   3  20 19609.7 1064.30  19
  -3   3  20 19993.3 1155.04  44
  -3   3  20 18527.1 936.288  47
   3   3 -20 16637.9 963.432  41
  -3  -3  20 20642.9 1149.13  18
  -3  -3  20 20370.3 1161.31  47
   3  -3 -20 19354.0 1148.07  41
  -3   3  19 295.208 195.531  19
  -3  -3  19 575.552 273.543  18
   3   3 -19 399.018 232.654  41
  -3  -3  19 87.8850 202.542  47
  -3   3  19 41.5977 191.400  44
   3   3 -19 616.572 243.036  39
  -3   3  19-206.929 219.144  47
  -3  -3  19 338.397 154.868  44
  -3  -3  19 424.826 200.393  19
   3  -3 -19 756.501 321.932  41
  -3   3  18 18278.2 1189.01  18
  -3   3  18 18582.2 1391.96  44
  -3   3  18 18148.0 1294.11  19
   3  -3 -18 18994.4 1444.13  41
  -3  -3  18 18476.7 1185.51  44
  -3  -3  18 18939.2 1416.01  47
  -3  -3  18 18206.3 1269.34  19
  -3  -3  18 19595.5 1417.68  18
   3   3 -18 19372.5 1381.00  39
   3   3 -18 17994.5 1288.17  41
  -3   3  18 18064.2 1251.85  47
  -3   3  17 49896.8 2398.35  19
   3   3 -17 45296.4 2471.94  39
  -3   3  17 48170.9 2372.77  46
  -3  -3  17 47210.0 2276.30  29
   3   3 -17 48039.2 2405.32  41
  -3  -3  17 50593.6 2266.69  22
  -3  -3  17 48485.3 2228.52  44
  -3  -3  17 52916.5 2574.07  47
  -3   3  17 51285.7 2567.36  21
  -3   3  17 49911.0 2364.91  47
  -3   3  17 51605.0 2547.07  44
  -3  -3  17 48765.6 2328.81  19
  -3   3  17 48245.7 2229.26  18
   3  -3 -17 51814.9 2652.06  41
   3  -3 -17 47942.9 2278.11  39
  -3  -3  16 9340.94 978.114  19
   3   3 -16 9347.48 1075.71  39
  -3  -3  16 11430.2 957.151  15
  -3   3  16 9129.75 937.740  18
  -3   3  16 9894.62 1101.45  21
  -3   3  16 9665.54 1061.77  46
  -3  -3  16 11286.4 955.486  32
  -3   3  16 9531.73 1099.12  44
  -3  -3  16 10105.5 1071.86  26
   3  -3 -16 11350.9 1214.55  41
  -3  -3  16 10326.8 1025.96  29
  -3  -3  16 10015.6 993.438  44
  -3  -3  16 10525.5 1134.03  47
  -3  -3  16 10557.5 1002.07  22
   3  -3 -16 9139.26 986.114  39
   3   3 -16 9855.72 1062.80  41
  -3   3  16 8724.66 946.676  47
  -3   3  16 10534.7 1070.87  19
  -3   3  15 23473.1 1626.24  19
  -3   3  15 22322.6 1507.84  18
   3  -3 -15 23979.2 1669.76  39
  -3  -3  15 22510.9 1576.65  29
  -3   3  15 20933.9 1649.34  21
  -3  -3  15 23109.8 1451.68  15
  -3  -3  15 21550.4 1499.18  44
  -3  -3  15 22515.8 1572.50  19
  -3   3  15 20974.4 1501.13  47
   3   3 -15 26108.7 1857.00  39
  -3   3  15 22780.9 1663.97  46
  -3  -3  15 21898.2 1428.18  32
   3   3 -15 20376.9 1569.26  41
  -3  -3  15 22087.7 1647.90  47
  -3  -3  15 22951.9 1550.11  22
  -3  -3  15 22983.7 1646.71  26
  -3   3  15 22480.0 1669.89  44
  -3  -3  14 76608.6 3246.17  26
  -3  -3  14 76053.5 3434.49   5
  -3   3  14 75034.5 3009.92  18
   3  -3 -14 72619.0 2976.47   6
  -3   3  14 72410.9 3042.28  47
  -3  -3  14 77793.7 2984.40  32
  -3   3  14 79197.6 3074.57  40
  -3  -3  14 79729.9 2980.95  11
  -3   3  14 79570.5 3372.99  21
   3   3 -14 77090.0 3268.13  41
  -3  -3  14 77644.7 3319.59  47
  -3  -3  14 77715.8 3085.76  44
  -3   3  14 74445.7 3237.39  46
   3   3 -14 79094.1 3073.31   8
  -3  -3  14 76906.0 3099.78  22
  -3  -3  14 72941.5 3075.04  29
   3   3 -14 80561.1 3484.76  39
  -3   3  14 78089.5 3193.04  19
   3  -3 -14 76950.4 3287.74  39
  -3  -3  14 80881.5 3498.37   4
  -3   3  14 76740.4 3296.13  44
  -3  -3  14 78489.5 3163.22  19
  -3  -3  13 372.729 231.208  47
   3  -3 -13 685.569 251.911  37
  -3  -3  13-27.4145 227.467   5
  -3   3  13 400.849 250.407  21
  -3   3  13 545.213 282.252  46
  -3  -3  13 527.554 254.109   4
   3   3 -13 344.685 202.316   8
  -3  -3  13 429.795 209.316  11
  -3   3  13 106.158 198.251  47
   3   3 -13 550.892 359.896  39
  -3  -3  13 428.588 208.984  32
  -3   3  13 230.732 212.056  44
  -3  -3  13 872.472 310.422  26
   3  -3 -13 135.241 156.933   6
   3   3 -13 59.4837 223.953  41
  -3  -3  13 357.677 252.798  19
  -3  -3  13 222.266 208.700  44
  -3  -3  13 482.264 296.234  29
  -3  -3  13 470.099 280.573  22
   3   3 -13 207.642 291.227  34
   3   3 -13 522.650 282.510   3
  -3   3  13 355.804 224.554  40
   3  -3 -13 154.152 209.078  39
  -3  -3  12 40079.9 2071.13  26
  -3   3  12 37804.1 2060.80  46
  -3  -3  12 41072.2 2371.36   5
   3   3 -12 36953.8 1931.80   3
   3  -3 -12 39832.5 1983.56   6
   3  -3 -12 40433.3 2518.35  34
   3   3 -12 41778.8 2033.49   8
  -3   3  12 40679.7 1938.30  47
  -3  -3  12 42591.6 2033.36  19
  -3   3  12 38532.9 2040.82  44
   3   3 -12 41139.6 2096.23  41
  -3   3  12 39926.4 2094.48  49
   3   3 -12 41918.4 2967.84  34
   3   3 -12 40819.4 2225.36  39
  -3  -3  12 42474.2 2285.20   4
  -3  -3  12 42252.2 1970.02  44
  -3  -3  12 39404.3 2077.83  47
   3  -3 -12 39306.5 1896.20  37
   3  -3 -12 43233.2 2209.37  39
   3   3 -11 12097.6 1475.71  34
   3  -3 -11 12632.8 1291.32  34
   3  -3 -11 10404.1 896.527  37
  -3  -3  11 11658.7 1086.09   4
  -3   3  11 10589.9 761.343  38
   3   3 -11 9464.98 884.930   3
   3  -3 -10 67058.0 3069.82  34
   3   3 -10 70443.9 2629.40   3
  -3  -3  10 66067.8 2265.18  36
  -3  -3  10 67003.3 2773.70   4
  -3   3  10 69101.6 2261.26  38
   3  -3 -10 69386.7 2517.27  37
   3   3 -10 72689.2 3635.79  34
  -3   3   9 140532. 3691.07  38
  -3  -3   9 138274. 3798.32  36
   3  -3  -9 134811. 3966.70  37
  -3  -3   9 134449. 4269.62   4
   3  -3  -9 141968. 4616.02  34
   3   3  -9 141473. 4105.74   3
   3   3  -9 143379. 5244.97  34
  -3  -3   8 284295. 6967.37   4
   3  -3  -8 267608. 6559.93  37
   3  -3  -8 272500. 7145.14  34
  -3  -3   8 256644. 6390.92  36
  -3   3   8 268017. 6237.36  38
   3   3  -8 263938. 6657.11   3
   3   3  -8 274689. 7901.73  34
   3  -3  -7 7860.62 742.216  34
  -3   3   7 6521.71 420.407  36
   3   3  -7 5412.03 760.857  34
  -3  -3   7 6660.65 685.298   4
   3   3  -7 6526.95 592.261   3
   3  -3  -7 7297.52 606.432  37
  -3  -3   7 6798.87 566.257  36
  -3   3   7 6848.19 482.946  38
  -3  -3   6 85924.9 2688.90   4
  -3   3   6 86009.3 2262.32  36
  -3   3   6 87992.8 2304.98  38
   3   3  -6 91394.7 2609.94   8
   3   3  -6 86974.0 2622.01   3
   3  -3  -6 89585.7 2764.79  34
  -3   3   6 86836.1 2214.41   2
   3   3  -6 82631.5 1945.64   6
   3  -3  -6 89104.0 2575.13  37
  -3  -3   6 81873.2 2498.47  36
  -3   3   5 17910.5 745.576  36
  -3   3   5 17664.3 726.541   2
   3   3  -5 16724.1 873.088   3
   3  -3  -5 18263.5 878.336  37
  -3   3   5 19178.2 727.050  38
  -3  -3   5 17871.6 918.235   4
   3   3  -5 20469.5 1315.17  34
   3   3  -5 18975.5 905.357   8
   3  -3  -5 16287.7 862.791  34
   3  -3  -4 3124.67 347.095  37
  -3   3   4 2800.89 278.400   2
   3   3  -4 3083.29 347.307   3
   3   3  -4 3337.76 433.698   1
   3  -3  -4 3078.70 343.690   6
   3   3  -4 2781.38 315.669   8
  -3   3   4 2380.04 255.920  36
   3  -3  -4 2452.41 275.562  34
  -3   3   4 2453.90 236.050  38
  -3  -3   3 47369.5 1484.44   4
   3   3  -3 49042.9 1763.01   1
   3  -3  -3 38777.9 1131.59  34
   3   3  -3 40333.8 1360.14   8
  -3   3   3 38499.4 1147.31  38
   3  -3  -3 42971.8 1395.69  37
  -3   3   3 40144.5 1301.69   2
  -3   3   3 40416.3 1280.20  36
  -3   3   3 38604.0 1498.05   1
   3  -3  -3 39145.3 1448.80   6
   3   3  -3 44407.1 1406.52   3
   3  -3  -2 18079.8 791.025  37
  -3  -3   2 18998.2 839.952   4
   3  -3  -2 18162.5 851.278   6
  -3   3   2 18228.8 641.524  38
   3   3  -2 21281.1 783.430  38
  -3   3   2 17600.3 953.945   1
   3   3  -2 18970.7 792.236   3
  -3   3   2 18445.1 788.019   2
  -3   3   2 17938.0 759.570  36
   3   3  -1 225663. 5333.22  38
  -3   3   1 208422. 5212.07  38
  -3   3   1 259400. 5519.85   2
  -3   3   1 248303. 5434.42  36
   3  -3  -1 239926. 5438.33  37
   3  -3  -1 227673. 5457.37   6
   3   3  -1 256906. 5434.71   3
  -3   3   0 218224. 4548.66  36
  -3   3   0 184264. 4207.42  34
  -3   3   0 208537. 4589.43   2
   3   3   0 199400. 4413.37   3
   3   3   0 213552. 4462.82  38
   3  -3   0 189001. 4541.47   6
   3  -3   0 188061. 4430.70  37
   3   3   0 197100. 4456.47  35
  -3   3  -1 693833. 13967.8   2
   3   3   1 697646. 13880.0  38
   3  -3   1 667331. 13937.7   6
   3  -3   1 663767. 14039.0   4
   3  -3   1 647731. 13779.2  37
   3   3   1 643811. 13854.4  35
  -3   3  -1 710950. 13926.9  36
   3   3   2 682.382 169.948  38
   3  -3   2 1071.60 195.056   6
  -3   3  -2 977.874 185.694   2
   3   3   2 901.501 171.529  35
   3  -3   2 837.513 209.097   4
  -3   3  -2 755.986 202.745  34
   3  -3   2 937.873 148.326  37
  -3   3  -3 73130.8 1995.63   2
   3  -3   3 70295.4 1805.85  37
  -3   3  -3 70231.2 2334.62  34
   3   3   3 78975.5 2098.22  38
  -3   3  -3 73069.6 2057.74   3
  -3   3  -3 70555.6 1586.81   8
   3  -3   3 70129.5 2209.16   4
  -3  -3  -3 70657.0 1771.66  36
   3   3   4 98011.9 2663.70  38
  -3   3  -4 92862.3 3059.43  34
  -3   3  -4 96931.3 2652.45   3
   3  -3   4 98662.9 2865.85   4
   3  -3   4 93184.4 2382.49   7
  -3  -3  -4 95739.3 2178.50  36
  -3   3  -4 98941.5 2525.33   2
  -3  -3  -4 102496. 3191.85  34
   3  -3   5 9375.57 447.190   7
  -3   3  -5 9277.98 621.406   3
  -3  -3  -5 9839.82 873.824  34
   3   3   5 9847.73 652.646  38
  -3   3  -5 8938.53 842.988  34
   3  -3   5 9736.91 751.743   4
  -3   3  -6 78659.4 3062.89  34
  -3   3  -6 83114.4 2476.70   3
  -3  -3  -6 85827.2 3166.92  34
   3   3   6 79618.0 2530.21  38
   3  -3   6 75161.6 2694.24   4
  -3   3  -7 62764.2 2800.70  34
  -3  -3  -7 64628.4 2805.85  34
   3  -3   7 58867.9 2378.96   4
  -3   3  -7 62552.3 2137.12   3
   3   3   7 59071.5 2172.56  38
   3   3   8 26296.8 1367.77  38
  -3   3  -8 23454.2 1228.91   3
   3  -3   8 24648.3 1481.52   4
  -3  -3  -8 23368.8 1712.81  34
  -3   3  -8 24799.3 1778.60  34
  -3   3  -9 52723.8 2057.05   3
  -3  -3  -9 52519.5 2835.84  34
   3  -3   9 52439.7 2410.13   4
   3   3   9 52632.2 2203.69  38
  -3   3  -9 52888.5 2866.31  34
   3  -3  10 122448. 4279.43   4
  -3   3 -10 122204. 4965.56  34
   3   3  10 117062. 3907.42  38
  -3   3 -10 120764. 3706.19   3
  -3  -3 -10 121474. 4900.65  34
   3   3  11 7885.00 830.769  47
   3  -3  11 7660.63 761.477  15
   3  -3  11 7386.26 767.172  32
   3  -3  11 5892.57 693.833  22
  -3  -3 -11 6803.28 1078.00  34
   3  -3  11 8410.79 986.589   4
   3   3  11 7646.60 836.585  46
   3  -3  11 7387.46 772.136  11
   3  -3  11 7159.95 737.780  29
  -3   3 -11 7629.02 828.138  41
   3  -3  11 7221.92 759.618  26
   3   3  11 7446.34 821.561  38
   3   3  11 7296.45 787.685  44
   3  -3  11 7426.36 776.986  47
   3   3  11 8228.35 863.190  21
  -3   3 -11 7301.67 717.302   3
   3  -3  11 7880.61 790.504  19
  -3   3 -11 7346.90 1128.04  34
   3   3  11 7434.32 805.039  18
   3  -3  12 1802.11 412.364  47
  -3   3 -12 1744.89 441.123  41
   3  -3  12 1914.27 523.862   4
  -3  -3 -12 1765.13 411.056  37
   3  -3  12 1614.74 395.528  32
   3  -3  12 1248.20 321.456  29
   3  -3  12 1379.98 373.936  19
   3   3  12 2283.62 480.264  38
  -3  -3 -12 2359.87 676.214  34
  -3   3 -12 1246.56 314.641   3
   3  -3  12 1579.32 386.169  15
   3   3  12 2053.17 452.174  47
   3  -3  12 1312.27 318.807  11
  -3   3 -12 1356.84 564.413  34
   3  -3  12 1017.75 300.622  22
   3  -3  12 2483.28 482.218   5
   3   3  12 1514.15 426.839  21
   3   3  12 1927.83 445.941  44
   3   3  12 2210.49 459.238  18
   3   3  12 1442.25 352.173  19
  -3  -3 -13 7274.03 789.238  37
   3  -3  13 6473.32 821.356  19
   3   3  13 6170.46 839.712  21
   3  -3  13 5478.22 732.819  32
   3   3  13 6057.41 827.955  18
   3  -3  13 6637.09 839.846  47
   3   3  13 6697.73 863.051  44
   3   3  13 6674.61 850.450  47
  -3   3 -13 5891.47 1143.45  34
  -3   3 -13 6891.39 909.011  41
   3  -3  13 7038.09 832.534  22
  -3  -3 -13 6051.12 1124.11  34
  -3  -3 -13 7028.78 917.853  41
   3   3  13 6124.98 790.139  38
   3  -3  13 3393.18 700.425  38
   3   3  13 7302.18 808.385  19
   3  -3  13 5708.78 902.870   4
   3  -3  13 6015.87 761.486  11
   3  -3  13 5391.34 696.950  15
   3   3  14 2148.81 462.855  38
   3  -3  14 2468.83 557.605  19
   3   3  14 1892.42 481.801  44
   3  -3  14 3293.84 683.287   4
   3   3  14 1946.57 521.245  18
  -3   3 -14 2374.50 721.099  34
   3  -3  14 2082.45 428.003  38
   3   3  14 2196.18 541.324  21
   3   3  14 2203.17 517.211  19
   3  -3  14 2388.62 589.850  47
   3   3  14 2488.96 611.781  47
   3  -3  14 2642.12 504.317  44
  -3   3 -14 3398.74 678.080  41
   3  -3  14 2444.35 530.554  11
  -3  -3 -14 1759.03 523.812  34
   3  -3  14 2466.19 499.475  15
  -3  -3 -14 2180.63 591.979  41
  -3   3 -14 2086.65 528.147  43
   3  -3  14 3107.52 576.673  32
   3  -3  15 3486.43 571.545  15
   3   3  15 3464.30 653.632  18
   3   3  15 2821.99 607.622  44
   3   3  15 3491.09 645.907  47
   3  -3  15 3009.88 610.975  18
   3   3  15 3145.28 617.383  21
  -3   3 -15 3639.98 741.118  41
  -3  -3 -15 3946.32 732.183  41
   3  -3  15 3074.51 610.936  19
   3   3  15 2783.30 517.443  19
  -3   3 -15 4255.28 662.498  43
   3  -3  15 2611.18 574.181  47
   3  -3  16 56454.8 2811.41  18
   3  -3  16 59085.3 2763.52  19
   3   3  16 56048.4 2764.96  47
   3  -3  16 56840.8 2802.20  47
  -3  -3 -16 61112.1 2885.21  41
   3   3  16 56294.1 2747.64  18
  -3   3 -16 62917.6 3026.39  41
   3   3  16 57687.1 2819.58  44
   3  -3  16 57170.9 2492.59  15
   3   3  16 58525.2 2642.71  19
   3   3  17 2676.79 498.862  28
   3  -3  17 2934.37 632.848  18
   3   3  17 2002.12 498.161  47
   3   3  17 1890.62 469.696  18
   3  -3  17 3901.78 683.659  47
  -3  -3 -17 1877.74 468.626  41
   3   3  17 2791.59 559.027  44
  -3   3 -17 2875.86 649.454  41
   3   3  17 1439.18 396.696  19
   3  -3  18 36018.6 1731.25  10
   3   3  18 32883.6 1860.13  47
   3  -3  18 34721.8 1929.97  18
   3  -3  18 38213.8 2015.12  47
   3   3  18 35776.2 1895.80  18
  -3   3 -18 36064.0 2030.65  41
  -3  -3 -18 37334.3 1957.48  41
   3   3  18 36106.9 1970.66  44
   3   3  18 34886.8 1739.43  28
   3   3  19 14243.2 1017.30  18
   3   3  19 13746.6 1049.47  44
   3  -3  19 14554.3 1073.22  47
  -3  -3 -19 14214.8 1046.18  41
   3   3  19 12890.7 998.328  47
   3   3  19 13284.9 871.057  28
  -3   3 -19 14513.4 1103.44  41
   3  -3  19 15054.2 1101.94  18
   3   3  20 11761.5 740.674  18
   3  -3  20 12742.0 848.223  18
   3  -3  20 12579.2 843.447  47
   3   3  20 10738.0 733.770  47
  -3   3 -20 11659.5 822.499  41
  -3  -3 -20 11386.7 766.971  41
  -3   5  20 13463.0 854.999  44
  -3   5  20 13853.6 832.242  28
  -3  -5  20 13492.5 844.048  18
   3  -5 -20 11899.2 806.987  41
  -3  -5  20 14148.2 849.890  47
  -3   5  20 12477.5 705.997  19
   3   5 -19 6147.60 660.474  39
   3   5 -19 5489.72 548.896  41
  -3  -5  19 6451.18 675.954  47
  -3   5  19 6190.39 672.399  44
  -3   5  19 5234.37 556.129  19
  -3  -5  19 6307.69 669.951  18
   3  -5 -19 5897.76 678.444  41
  -3   5  18 22413.7 1471.66  44
  -3  -5  18 21396.9 1185.40  15
   3   5 -18 22041.3 1453.01  39
   3  -5 -18 22245.5 1496.96  41
  -3   5  18 21007.2 1425.70  21
   3   5 -18 20636.3 1268.14  41
  -3   5  18 22483.8 1342.02  19
  -3  -5  18 22112.4 1432.61  47
   3   5 -17 38456.4 2205.23  39
  -3   5  17 40796.6 2021.35  19
  -3  -5  17 37977.6 1807.92  11
   3   5 -17 38235.1 1956.35  41
  -3   5  17 38257.7 2122.05  44
  -3  -5  17 40196.9 2116.31  47
  -3  -5  17 38869.2 1994.61  29
  -3  -5  17 39381.1 1880.87  15
   3  -5 -17 39978.3 2263.41  41
  -3  -5  17 38760.6 1888.28  19
  -3  -5  17 39733.8 2002.32  22
  -3  -5  17 40895.3 1915.95  32
  -3   5  17 38787.8 2171.46  21
  -3   5  16 21247.0 1469.52  19
  -3  -5  16 20026.3 1461.58  22
   3   5 -16 21047.8 1725.86  39
  -3  -5  16 19998.4 1391.37  15
  -3  -5  16 22186.1 1460.12  32
  -3  -5  16 21627.3 1581.57  47
  -3   5  16 20700.5 1584.97  46
  -3   5  16 19861.7 1561.90  21
  -3  -5  16 19808.9 1457.70  29
  -3  -5  16 21287.3 1406.76  11
  -3   5  16 21882.3 1450.97  40
   3   5 -16 20955.8 1474.17  41
  -3   5  16 21295.5 1594.71  44
  -3  -5  16 21115.2 1538.70  26
   3  -5 -16 18847.1 1388.09  39
  -3  -5  16 20336.0 1387.73  19
  -3  -5  15 4210.11 636.258  11
   3   5 -15 6595.13 836.291  41
  -3  -5  15 4484.35 713.403  47
   3  -5 -15 4213.77 626.559  39
  -3   5  15 3758.49 639.240  19
  -3  -5  15 4131.34 641.249  15
  -3   5  15 4226.86 713.684  46
  -3  -5  15 4685.14 741.200  26
  -3  -5  15 4724.30 739.072  29
  -3   5  15 4066.37 698.680  44
  -3  -5  15 4283.29 639.512  19
  -3   5  15 3731.61 618.140  40
   3   5 -15 4122.66 769.354  39
  -3  -5  15 4052.13 634.045  32
  -3  -5  15 4867.18 721.856  22
  -3   5  15 3923.54 733.634  21
  -3  -5  14 26425.3 1888.21   4
  -3   5  14 24907.1 1623.54  19
  -3  -5  14 25533.8 1751.38  26
  -3  -5  14 25208.5 1648.37  11
  -3   5  14 25020.1 1743.02  44
  -3  -5  14 25838.9 1770.16  47
  -3   5  14 23406.5 1750.75  46
   3  -5 -14 22872.1 1683.41  39
  -3  -5  14 24678.7 1570.78  19
   3  -5 -14 23823.7 1629.58   6
   3   5 -14 25150.4 1620.08   9
  -3   5  14 24553.4 1803.30  21
   3   5 -14 26111.7 1673.34   3
  -3  -5  14 25580.4 1703.42  29
  -3  -5  14 23931.4 1802.56   5
  -3  -5  14 25356.6 1704.11  22
   3   5 -14 25325.6 1713.02  41
  -3  -5  14 23398.8 1590.39  32
   3   5 -14 24824.8 1897.43  39
  -3   5  14 24354.8 1678.86  40
  -3   5  13 1872.00 501.220  46
   3   5 -13 2309.74 550.103  41
   3   5 -13 3438.27 817.218  39
   3   5 -13 3584.62 622.874   3
  -3  -5  13 3085.76 609.639   4
   3  -5 -13 3495.34 653.863  39
  -3  -5  13 3096.78 551.412  19
  -3  -5  13 3202.45 621.242  26
  -3   5  13 2857.67 600.966  44
  -3  -5  13 2616.32 578.960  47
   3  -5 -13 1802.22 409.927  37
   3   5 -13 2005.95 445.355   9
  -3   5  13 2917.14 602.807  40
  -3  -5  13 2970.82 572.912  29
   3  -5 -13 2478.99 507.365   6
   3   5 -12 1985.04 482.554   3
  -3   5  12 2469.04 518.179  40
  -3   5  12 1499.21 411.276  49
  -3   5  12 1641.94 414.340  44
   3  -5 -12 1554.53 448.668  37
   3  -5 -12 1726.04 408.753   6
  -3  -5  12 1463.42 395.503  29
   3   5 -12 1471.74 402.697  41
   3   5 -12 1530.19 372.563   9
   3  -5 -12 1280.31 399.588  39
  -3  -5  12 1415.52 409.964  47
  -3  -5  12 2049.02 497.774   4
   3   5 -12 1587.98 513.064  39
  -3  -5  12 1813.85 438.141  26
  -3  -5  12 1185.77 338.516  19
   3   5 -12 1941.56 399.456   8
  -3   5  12 1550.03 407.859  46
   3   5 -11 24042.0 1568.60   3
   3  -5 -11 22815.8 1512.26  37
   3   5 -11 23245.3 1478.21   9
  -3   5  11 22113.3 1438.31  44
  -3  -5  11 25011.9 1567.36  26
   3   5 -11 23861.3 1465.04  41
  -3  -5  11 21715.0 1608.63   4
   3  -5 -11 25829.6 1648.21  39
  -3   5  11 24132.1 1529.85  49
   3   5 -11 25347.9 1472.45   8
   3  -5 -11 22412.3 1492.11   6
  -3  -5  11 24980.5 1559.12  47
  -3   5  11 23896.8 1596.18  46
   3   5 -11 24196.8 1683.60  39
  -3   5  10 35601.4 1528.65  38
  -3  -5  10 36220.0 2020.40   4
   3   5 -10 38601.0 1965.74   3
   3   5 -10 39129.6 1825.33   8
   3  -5 -10 38058.0 1924.85   6
   3  -5 -10 37736.2 1884.81  37
  -3  -5  10 35702.1 1698.64  36
   3   5  -9 98608.8 3430.92   3
   3   5  -9 103518. 3253.22   8
  -3  -5   9 99482.6 3550.96   4
  -3  -5   9 92748.5 3155.32  36
   3  -5  -9 96861.3 3311.18  37
   3  -5  -9 98986.2 3350.63   6
  -3   5   9 96770.0 2890.11  38
   3  -5  -8 76634.8 2681.79  37
  -3  -5   8 66326.7 2517.19  36
   3   5  -8 76512.4 2594.17   8
  -3  -5   8 73137.1 2818.33   4
   3  -5  -8 75455.4 2720.67   6
  -3   5   8 77294.8 2339.21  38
   3   5  -8 76719.5 2767.28   3
  -3  -5   7 6717.16 718.855   4
   3  -5  -7 7044.85 659.525  37
   3  -5  -7 5709.38 575.303  34
   3   5  -7 6457.91 654.802   3
   3   5  -7 5841.38 567.669   8
   3   5  -7 6297.25 801.068   1
   3  -5  -7 6599.15 654.803   6
  -3   5   7 6151.23 502.895  38
   3  -5  -6 1314.55 304.825  37
   3  -5  -6 1443.35 324.478   6
  -3   5   6 881.197 215.235  38
   3   5  -6 1516.71 295.334   8
   3  -5  -6 548.858 174.857  34
   3   5  -6 1617.56 405.290   1
  -3  -5   6 921.463 284.269   4
   3   5  -6 1181.28 289.237   3
   3  -5  -5 42623.7 1695.06   6
   3   5  -5 42142.7 1683.02   3
   3  -5  -5 40166.0 1370.92  34
   3  -5  -5 40566.6 1625.06  37
   3   5  -5 40430.1 1547.75   8
  -3  -5   5 42737.3 1757.11   4
  -3   5   5 44585.5 1463.95  38
   3   5  -4 226.273 205.700   1
   3  -5  -4 168.585 66.8736  34
   3  -5  -4 216.148 178.014  37
  -3  -5   4 176.890 165.227   4
   3   5  -4 140.994 124.722   3
   3  -5  -4 149.611 192.672   6
  -3   5   4 294.256 135.311  38
  -3   5   4 80.5991 124.807   2
   3   5  -3 103082. 3384.71   1
   3  -5  -3 74551.3 2397.39  37
  -3   5   3 80417.7 3003.68   1
  -3   5   3 82434.2 2290.00  38
   3   5  -3 82479.8 2460.05   3
  -3  -5   3 104804. 2737.49   4
   3  -5  -3 81877.4 2514.04   6
  -3   5   3 80096.6 2426.44   2
   3  -5  -2 1228.76 254.422   6
  -3   5   2 983.629 186.705  38
   3   5  -2 1595.30 404.225   1
  -3  -5   2 1087.21 227.563   4
   3   5  -2 1085.40 215.935   3
  -3   5   2 1563.77 271.794   2
  -3   5   2 641.131 263.516   1
  -3  -5   2 571.625 56.9440   6
   3  -5  -2 1319.26 252.673  37
   3   5  -2 1217.35 245.509  38
  -3  -5   1 30516.7 890.821   6
   3  -5  -1 31434.4 1248.39   6
  -3   5   1 31676.4 1280.19   2
   3   5  -1 31697.8 1149.54   3
   3  -5  -1 32181.7 1185.22  37
  -3   5   1 28785.1 1651.08   1
  -3   5   1 31183.1 1140.88  38
   3   5  -1 30092.8 1210.06  38
   3   5   0 5259.71 460.574  38
  -3   5   0 4676.81 453.557   2
   3  -5   0 5267.76 403.622  37
   3   5   0 5547.69 407.265  35
   3  -5   0 4679.93 434.589   6
   3   5   0 4804.53 373.447   3
  -3   5  -1 540690. 11286.9   2
   3   5   1 496587. 11097.5  38
   3  -5   1 519740. 10926.7  37
   3   5   1 506044. 10949.0  35
   3   5   1 494044. 10807.1   3
   3  -5   1 525491. 11154.8   6
  -3   5  -1 510777. 11074.7   3
   3   5   2 37105.9 1245.52  35
   3  -5   2 37354.8 1557.72   4
   3  -5   2 38941.1 1204.24  37
  -3   5  -2 37191.3 1474.95  34
  -3   5  -2 37873.9 1384.13   3
   3  -5   2 36227.7 1357.28   6
   3   5   2 40410.1 1430.79  38
  -3   5  -3 1137.21 281.183  34
   3  -5   3 1089.61 314.228   4
   3  -5   3 1288.11 165.830  37
   3   5   3 1206.44 246.438  38
  -3  -5  -3 996.825 283.460  34
  -3   5  -3 1011.87 226.305   3
  -3   5  -4 41460.2 1537.32   3
   3  -5   4 39302.6 1728.00   4
  -3   5  -4 37855.3 1767.67  34
   3   5   4 38811.7 1469.72  38
  -3  -5  -4 36565.3 1813.10  34
  -3  -5  -5 3047.27 526.429  34
   3  -5   5 3230.76 527.183   4
  -3  -5  -5 4536.18 300.340  36
   3   5   5 3552.06 448.711  38
  -3   5  -5 2976.75 534.128  34
   3  -5   5 3609.62 292.098   7
  -3   5  -5 3075.25 416.850   3
   3   5   6 31607.3 1457.67  38
  -3   5  -6 31308.5 1451.48   3
  -3  -5  -6 32055.1 1865.65  34
  -3   5  -6 29935.1 1833.53  34
   3  -5   6 30790.3 1677.79   4
  -3   5  -7 13717.5 1274.83  34
   3   5   7 12886.3 944.215  38
   3  -5   7 14276.6 1154.86   4
  -3   5  -7 13461.6 943.453   3
  -3  -5  -7 12865.2 1210.24  34
  -3   5  -8 216.389 267.386  34
   3   5   8 188.335 191.448  38
   3  -5   8 162.354 215.831   4
  -3   5  -8 61.8177 142.336   3
  -3  -5  -8-33.4318 172.974  34
  -3  -5  -9 143945. 5439.63  34
  -3   5  -9 154057. 4568.51   3
   3  -5   9 150600. 4997.80   4
  -3   5  -9 152989. 5684.71  34
   3   5   9 157072. 4640.99  38
   3  -5  10 126090. 3938.07  15
   3  -5  10 122697. 3948.41  22
   3  -5  10 125861. 3979.15  32
  -3  -5 -10 124906. 4999.32  34
  -3   5 -10 129659. 4069.41   3
   3  -5  10 119971. 4470.80   4
   3   5  10 117945. 3949.44  44
  -3   5 -10 126925. 4132.16  41
   3  -5  10 123139. 3838.51  29
   3   5  10 126978. 4070.94  38
   3  -5  10 125099. 4028.65  11
  -3   5 -10 121487. 5128.71  34
   3   5  10 121171. 4050.75  46
  -3  -5 -11 6569.68 774.336  37
  -3   5 -11 6195.09 1079.09  34
   3  -5  11 6677.24 753.983  26
  -3  -5 -11 6238.45 1034.43  34
  -3   5 -11 7938.55 903.907  41
   3  -5  11 6099.78 712.849  29
   3   5  11 6508.62 768.608  40
   3   5  11 6210.60 783.845  46
   3  -5  11 6855.10 761.199  47
   3   5  11 6227.42 653.703  19
   3  -5  11 6951.45 940.950   4
   3   5  11 7502.66 799.571  48
   3  -5  11 6336.25 726.468  19
   3  -5  11 6939.51 790.693  15
   3   5  11 6032.70 770.707  44
   3   5  11 6184.10 761.275  38
   3   5  11 5977.60 744.081  18
   3   5  11 6144.46 749.593  47
   3  -5  11 6919.56 807.374  11
   3  -5  11 6469.98 777.152  22
  -3   5 -11 6358.94 757.413  39
  -3   5 -11 7192.15 822.275   3
   3  -5  11 6150.43 766.212  32
   3  -5  12 24480.6 1857.09   4
   3  -5  12 24521.2 1575.08  29
  -3   5 -12 22285.7 2160.31  34
  -3  -5 -12 25074.2 1582.49  37
   3   5  12 23306.6 1637.03  44
   3   5  12 23741.2 1404.44  19
  -3   5 -12 23955.9 1568.91   3
  -3  -5 -12 24554.3 2131.27  34
   3   5  12 23241.5 1553.55  47
   3   5  12 25226.2 1637.44  38
   3  -5  12 24179.6 1599.19  32
   3  -5  12 23954.8 1576.24  15
  -3   5 -12 24732.7 1715.75  41
   3  -5  12 25608.1 1646.18  22
   3  -5  12 23956.9 1543.60  26
   3   5  12 24737.8 1562.94  40
   3  -5  12 23613.0 1605.00  11
   3  -5  12 23131.0 1520.36  19
   3   5  12 25827.6 1555.85  48
   3   5  12 23932.6 1584.67  18
   3   5  12 26709.7 1706.75  21
   3  -5  12 22486.2 1509.71  47
  -3   5 -12 21377.3 1538.08  39
   3   5  13 5617.87 753.148  38
   3  -5  13 3954.03 663.037  15
  -3  -5 -13 5688.00 732.917  37
   3  -5  13 4878.39 711.027  47
   3  -5  13 5070.27 856.971   4
   3   5  13 5656.46 749.356  48
  -3   5 -13 3486.28 558.945   3
  -3  -5 -13 4128.32 777.453  34
   3  -5  13 3946.64 648.860  22
   3   5  13 4859.57 778.082  44
  -3   5 -13 4892.39 1012.47  34
   3  -5  13 4732.20 731.451  32
   3   5  13 4628.43 637.536  19
  -3   5 -13 4790.80 814.499  41
   3   5  13 4398.07 664.965  40
   3  -5  13 4521.75 723.306  11
   3  -5  13 3886.52 635.061  19
   3  -5  13 5876.57 752.081  30
   3   5  13 4815.16 732.312  47
  -3   5 -13 4857.13 739.735  39
   3   5  13 5148.74 758.068  21
   3   5  13 4782.49 726.333  18
   3   5  14 12437.5 1111.27  40
  -3  -5 -14 12267.4 1206.04  41
   3   5  14 12767.8 1249.28  21
   3   5  14 13196.0 1289.97  44
  -3   5 -14 15295.5 1399.94  41
   3  -5  14 12301.9 1200.94  11
   3  -5  14 12666.1 1195.65  32
   3  -5  14 12728.3 1170.58  15
   3   5  14 12726.1 1197.96  47
   3  -5  14 13630.9 1231.53  47
   3  -5  14 13835.4 1146.24  30
   3  -5  14 12957.7 1222.84  22
   3   5  14 12900.9 1081.33  19
   3   5  14 12541.6 1186.20  18
   3   5  15 34098.2 1841.83  19
  -3   5 -15 39749.8 2327.57  41
   3  -5  15 34976.9 1996.58  15
   3  -5  15 37149.4 1875.77  30
   3  -5  15 31700.5 1967.85  47
   3  -5  15 34674.1 2033.84  11
   3   5  15 31657.6 1952.37  47
   3   5  15 33162.0 1986.25  18
   3   5  15 34374.1 2143.04  44
   3   5  15 32130.4 2032.98  21
   3  -5  15 36113.1 2060.24  32
  -3  -5 -15 35945.7 2143.68  41
   3  -5  15 33305.0 2049.30  18
   3   5  16 27424.0 1584.71  19
   3   5  16 28275.6 1879.76  44
   3   5  16 27605.6 1731.25  47
  -3   5 -16 30507.3 1972.03  41
   3   5  16 26833.5 1715.73  18
   3   5  16 25076.5 1673.41  28
  -3  -5 -16 26970.8 1766.14  41
   3  -5  16 26885.1 1784.47  18
   3  -5  16 27032.2 1760.02  47
   3  -5  16 28536.3 1711.55  15
   3   5  16 26007.1 1753.70  21
   3   5  17-72.4360 301.420  44
   3   5  17 385.407 245.986  47
   3  -5  17-27.5082 192.248  18
   3  -5  17-53.9884 191.574  47
   3   5  17 529.913 276.386  18
   3   5  17 46.5295 178.268  28
   3   5  17 3.56863 189.974  19
  -3  -5 -17-126.753 278.620  41
  -3   5 -17 32.3711 298.817  41
   3   5  18 3892.99 531.650  18
   3   5  18 4544.54 636.886  44
  -3   5 -18 3506.61 591.023  41
   3  -5  18 4108.16 580.537  47
   3   5  18 3541.63 519.950  28
   3  -5  18 3384.43 544.743  18
  -3  -5 -18 4564.45 580.692  41
   3   5  18 3602.88 516.859  47
   3   5  19 34373.4 1430.24  18
   3  -5  19 35315.6 1628.72  18
   3   5  19 32766.7 1422.16  47
   3  -5  19 35406.3 1586.71  47
   3   5  19 34362.4 1496.38  28
  -3  -5 -19 34463.9 1528.57  41
  -3   5 -19 36989.2 1693.86  41
   3  -5  19 37111.4 1468.25  10
   3  -5  20 8591.65 595.634  18
  -3   5 -20 8309.46 601.002  41
   3  -7 -19 435.089 193.357  41
  -3   7  19 576.117 198.582  28
   3   7 -19 842.048 235.658  39
  -3   7  19 1037.12 261.387  44
   3   7 -19 494.879 158.921  45
  -3  -7  19 818.342 250.067  18
  -3  -7  19 1028.63 234.370  47
   3   7 -18 7607.12 771.682  39
   3  -7 -18 7317.50 776.060  41
  -3  -7  18 7448.72 668.096  15
  -3   7  18 7147.48 726.631  28
  -3  -7  18 7023.14 689.020  47
  -3   7  18 6688.85 575.554  19
  -3   7  18 8738.61 838.170  21
  -3   7  18 6882.22 596.504  40
   3   7 -18 6352.33 653.748  45
  -3   7  18 7485.08 751.796  44
  -3  -7  17 42924.5 2032.26  47
  -3  -7  17 41397.0 1932.45  15
  -3   7  17 42608.1 1947.28  40
  -3  -7  17 41392.8 1927.14  32
   3   7 -17 42204.0 2229.68  39
   3   7 -17 41189.0 1804.82  41
  -3   7  17 42043.8 2067.33  44
  -3   7  17 39756.8 1776.42  19
  -3   7  17 44272.7 2182.53  21
  -3  -7  17 42888.8 1925.61  11
  -3  -7  17 42713.6 2024.18  22
   3  -7 -17 43307.3 2212.29  41
  -3  -7  16 4568.24 668.268  47
  -3  -7  16 3651.58 602.105  29
   3   7 -16 4255.39 595.352  41
  -3  -7  16 3954.09 627.595  32
  -3  -7  16 3691.53 590.085  11
  -3   7  16 2841.85 589.748  46
  -3   7  16 4309.42 666.296  40
  -3  -7  16 4306.42 650.377  26
  -3  -7  16 4314.04 625.923  15
  -3   7  16 4672.13 609.812  19
  -3   7  16 2898.28 576.300  21
   3   7 -16 5309.44 892.048  39
  -3  -7  16 2423.26 506.308  22
  -3   7  16 3977.70 640.996  44
  -3   7  15 19139.8 1291.57  19
  -3   7  15 16074.4 1352.36  40
  -3  -7  15 17451.0 1367.75  11
  -3   7  15 17222.3 1364.32  44
  -3   7  15 17410.1 1474.83  46
  -3  -7  15 16471.9 1328.85  15
  -3  -7  15 16947.9 1347.68  29
   3   7 -15 18133.8 1312.45  41
  -3  -7  15 18842.4 1445.29  26
  -3  -7  15 17139.3 1364.74  47
   3   7 -15 18447.4 1623.12  39
   3  -7 -15 17616.7 1332.33  39
  -3   7  15 18420.0 1520.83  21
  -3  -7  15 16820.2 1375.35  22
  -3  -7  15 19151.0 1430.28  32
  -3  -7  14 1491.96 423.732  22
  -3  -7  14 1568.78 429.411  11
  -3  -7  14 673.135 315.977  47
  -3   7  14 812.786 364.670  44
   3   7 -14 718.990 418.673  39
  -3  -7  14 1267.61 436.418  26
   3   7 -14 881.518 313.023   9
  -3   7  14 775.629 366.523  40
  -3   7  14 984.892 465.812  46
  -3  -7  14 647.208 327.026  32
  -3  -7  14 952.983 384.953  29
   3   7 -14 1619.72 417.942  41
  -3   7  14 804.299 296.145  19
   3  -7 -14 1341.01 341.779  39
   3  -7 -13 5182.17 756.436   6
  -3   7  13 5976.23 899.964  46
  -3   7  13 6282.69 913.086  40
  -3  -7  13 4912.67 734.111  29
   3  -7 -13 6150.89 816.619  37
  -3  -7  13 5902.84 828.110  26
  -3   7  13 5730.81 774.623  44
   3   7 -13 7126.74 914.684   3
   3   7 -13 5383.85 783.750   9
  -3   7  13 6522.29 762.625  19
   3  -7 -13 6527.60 872.081  39
  -3  -7  13 6807.25 858.563  47
  -3  -7  13 2874.34 602.040   4
   3   7 -13 6421.59 798.795  41
   3   7 -13 4777.28 879.222  39
  -3  -7  13 6783.73 873.536  22
   3   7 -12 5136.48 760.018   3
   3  -7 -12 3394.60 622.229   6
  -3   7  12 3186.53 631.778  46
  -3  -7  12 3680.27 658.526   4
   3  -7 -12 1757.29 515.682  39
   3   7 -12 4127.58 654.250  41
   3   7 -12 3025.87 608.344   9
  -3   7  12 5929.34 774.211  44
  -3   7  12 3329.62 662.299  40
  -3  -7  12 3280.64 567.135  26
   3   7 -12 3654.69 791.432  17
  -3  -7  12 3833.89 610.739  47
   3  -7 -12 2445.23 542.804  37
  -3  -7  12 3506.52 607.122  29
   3   7 -12 3371.67 750.227  39
   3   7 -11 54958.4 2632.56   9
   3   7 -11 51718.2 2731.74  17
  -3  -7  11 58763.3 2595.94  29
  -3  -7  11 58061.0 2829.65   4
  -3   7  11 55465.5 2471.24  44
  -3  -7  11 57382.4 2634.30  26
  -3   7  11 54424.8 2695.99  40
  -3   7  11 55374.1 2688.38  46
   3  -7 -11 56449.8 2630.68  37
   3   7 -11 61336.1 2823.30   3
  -3  -7  11 62711.0 2668.35  47
   3   7 -11 55626.3 2890.82  39
   3  -7 -11 55277.2 2664.47   6
  -3   7  11 57466.1 2537.92  49
  -3   7  10-55.0398 174.482  46
  -3   7  10 212.879 239.404  44
   3  -7 -10 365.341 197.139  37
  -3   7  10 299.172 160.579  49
   3   7 -10 1028.58 381.026  17
   3   7 -10 335.111 328.224  39
  -3   7  10 316.244 180.008  48
   3   7 -10 547.483 292.109   9
  -3  -7  10 51.6772 150.746  47
   3   7 -10 400.563 208.223   3
  -3  -7  10 372.490 317.450   4
  -3  -7  10 257.536 156.168  36
  -3   7  10 402.399 266.637  40
   3  -7 -10 175.799 237.929   6
   3  -7  -9 38067.6 1965.53  37
   3   7  -9 36687.9 2078.00  39
   3   7  -9 37203.7 1948.78   9
   3   7  -9 29483.9 1924.98  17
  -3  -7   9 33866.6 1813.45  36
  -3   7   9 37812.7 1958.64  46
   3   7  -9 40318.0 2085.17   3
  -3  -7   9 36145.9 2143.96   4
   3  -7  -9 37549.0 1979.45   6
  -3   7   9 35446.5 1606.55  38
  -3   7   8 5025.38 531.044  38
   3   7  -8 6409.08 755.531   3
  -3  -7   8 6687.49 801.775   4
   3  -7  -8 6378.16 728.946  37
   3   7  -8 4796.71 825.597   1
   3  -7  -8 6029.73 723.898   6
   3   7  -7 55094.1 3021.16   1
   3   7  -7 64826.5 2569.40   3
  -3   7   7 58818.6 2122.92  38
   3  -7  -7 59160.0 2412.24  37
   3  -7  -7 60809.9 2514.66   6
   3  -7  -6 14107.2 1014.56  37
  -3  -7   6 15938.0 1156.70   4
   3   7  -6 13519.5 1401.33   1
   3   7  -6 15863.2 1104.82   3
  -3   7   6 13707.4 870.317  38
   3  -7  -6 14537.7 1078.13   6
  -3   7   5 22253.1 1094.27  38
   3  -7  -5 18600.8 1147.62  37
  -3  -7   5 22337.2 1366.51   4
   3   7  -5 20328.9 1207.13   3
   3  -7  -5 18672.4 1207.56   6
   3   7  -5 17976.1 1608.50   1
   3  -7  -4 3897.02 522.407   6
   3  -7  -4 3943.92 501.701  37
   3   7  -4 3815.40 728.658   1
  -3   7   4 4623.58 466.349  38
   3   7  -4 4437.40 524.255   3
  -3  -7   4 2913.16 463.912   4
  -3   7   3 8105.83 1017.97   1
  -3  -7   3 10005.3 822.625   4
   3   7  -3 10495.6 1181.69   1
   3  -7  -3 7299.24 636.388  37
  -3   7   3 8555.61 647.611  38
  -3   7   3 8447.96 516.883   3
   3  -7  -3 8456.80 737.032   6
   3   7  -3 9267.34 707.858   3
  -3  -7   2 15457.7 658.090  37
   3  -7  -2 14739.7 891.562  37
  -3  -7   2 15978.9 998.662   4
  -3   7   2 14842.9 764.718   3
   3   7  -2 18680.9 1591.06   1
  -3   7   2 16170.5 912.151  38
  -3   7   2 16146.0 1437.25   1
   3   7  -2 15228.4 878.255   3
   3  -7  -2 16319.6 994.173   6
  -3   7   1 24493.5 1064.09   3
  -3   7   1 23654.1 1781.75   1
  -3  -7   1 28526.8 1388.62   4
  -3  -7   1 25069.6 869.548   6
   3   7  -1 26979.5 1153.62  35
   3  -7  -1 25873.7 1262.67   6
   3   7  -1 24755.8 1222.46  38
   3  -7  -1 25766.0 1159.48  37
   3   7  -1 25181.7 1120.94   3
   3   7   0 1586.95 249.573  35
   3  -7   0 1387.73 272.792   6
   3  -7   0 2032.49 305.867  37
  -3   7   0 1320.27 505.140   1
  -3  -7   0 1443.34 208.312   6
   3   7   0 1434.65 293.362  38
  -3   7   0 1254.16 246.979   3
   3   7   0 1604.39 250.300   3
   3  -7   1 400276. 9545.58   4
   3   7   1 399353. 8751.65  35
   3   7   1 384629. 8623.47   3
  -3   7  -1 377484. 8929.23   3
   3   7   1 400677. 9202.91  38
   3  -7   1 401784. 9017.12   6
   3  -7   1 399960. 8766.20  37
   3  -7   2 13218.1 812.459   6
   3   7   2 13303.0 865.458  38
   3   7   2 13053.3 698.971  35
   3  -7   2 14025.0 1024.38   4
  -3   7  -2 13695.1 858.488   3
   3  -7   2 14195.0 694.226  37
   3   7   3 32785.1 1477.09  38
  -3  -7  -3 34473.5 1830.78  34
   3  -7   3 32030.1 1346.48   6
   3  -7   3 33405.7 1721.59   4
  -3   7  -3 31724.6 1441.57   3
  -3   7  -4 94117.4 3017.37   3
  -3  -7  -4 100542. 3568.93  34
   3   7   4 95420.6 3028.81  38
   3  -7   4 96475.2 3434.39   4
   3   7   5 21471.1 1221.39  38
  -3   7  -5 21043.0 1215.73   3
   3  -7   5 22439.9 1478.92   4
  -3   7  -5 18595.7 1377.96  34
   3   7   6 4420.76 566.080  38
  -3   7  -6 5096.77 612.319   3
  -3   7  -6 3511.18 653.527  34
  -3  -7  -6 3735.97 672.857  34
   3  -7   6 4960.83 723.749   4
  -3   7  -7 268749. 8052.94  34
  -3  -7  -7 260110. 7746.22  34
  -3   7  -7 266858. 7032.74   3
   3   7   7 272375. 7028.03  38
   3  -7   7 273635. 7648.11   4
  -3  -7  -8-141.339 263.907  34
  -3   7  -8 11.1814 212.818  34
   3  -7   8 33.3457 275.183   4
  -3   7  -8-81.8216 140.203   3
   3   7   8 258.711 263.182  38
   3   7   9 31175.6 1779.88  38
  -3  -7  -9 32264.0 1799.89  37
   3  -7   9 30065.5 1667.82  22
  -3   7  -9 31559.3 2357.70  34
  -3  -7  -9 28137.0 2076.78  34
   3   7   9 30919.4 1770.97  40
   3   7   9 33256.6 1787.67  48
  -3   7  -9 32642.5 1853.51  41
   3   7   9 31686.7 1790.65  46
  -3   7  -9 31677.0 1803.28   3
   3  -7   9 32279.2 2096.88   4
   3  -7   9 34681.1 1794.71  32
   3   7   9 30419.7 1682.13  44
  -3   7  -9 26996.8 1774.99  39
  -3   7  -9 27383.0 1701.54   9
   3  -7   9 30174.5 1579.27  29
   3  -7  10 37957.1 2359.28   4
   3  -7  10 33545.3 1771.39  29
  -3  -7 -10 32718.2 1903.75  37
   3   7  10 35206.2 1911.51  44
  -3   7 -10 34419.1 2599.25  34
   3  -7  10 36634.8 1938.04  22
  -3   7 -10 35876.8 1993.31   3
   3   7  10 36941.2 1958.79  48
   3  -7  10 34667.4 1892.78  15
  -3   7 -10 38150.7 2086.08  41
  -3   7 -10 31531.7 1930.31  39
   3  -7  10 35195.0 1925.00  32
   3   7  10 35879.6 1828.29  18
  -3  -7 -10 34334.4 2366.13  34
   3   7  10 36855.1 2013.30  40
   3  -7  10 37155.8 2022.71  11
   3   7  10 38714.9 2019.15  38
  -3   7 -10 32167.4 1928.20   9
   3  -7  10 36724.5 1785.52  26
   3  -7  11 92384.5 4023.09   4
   3   7  11 86394.7 3463.78  44
   3   7  11 92764.4 3529.14  38
  -3  -7 -11 88908.6 3486.97  37
   3  -7  11 94144.8 3548.48  15
   3  -7  11 88983.1 3261.67  26
  -3   7 -11 94232.9 3607.79   3
   3  -7  11 92848.2 3564.84  32
  -3   7 -11 97089.4 3755.27  41
   3   7  11 91591.2 3600.65  40
   3   7  11 93947.4 3519.13  48
  -3   7 -11 96276.5 4685.66  34
   3  -7  11 88167.1 3327.79  29
   3  -7  11 92557.4 3616.10  11
   3  -7  11 91194.6 3516.55  22
   3  -7  11 90626.1 3219.47  47
  -3   7 -11 88757.0 3613.07  39
   3   7  11 96295.1 3432.48  18
   3  -7  12 1315.52 440.287  15
   3  -7  12 1071.17 363.381  47
   3   7  12 1768.94 427.963  38
  -3  -7 -12 1770.72 474.499  37
   3  -7  12 633.120 328.780  22
   3   7  12 1899.07 464.621  48
   3  -7  12 1513.27 387.845  26
   3   7  12 1436.36 380.260  18
  -3   7 -12 1644.20 469.200  39
   3   7  12 1040.62 351.766  44
   3   7  12 1490.66 458.729  40
  -3   7 -12 1734.62 503.052  41
   3  -7  12 1105.80 422.667  32
  -3   7 -12 1661.41 582.900  34
   3   7  12 1748.33 492.145  21
   3  -7  12 1549.44 478.268   4
   3  -7  12 1224.08 418.039  11
  -3   7 -12 1170.69 331.446   3
   3  -7  13 10939.1 1125.37  32
   3   7  13 12132.2 1131.17  48
   3   7  13 10486.3 1100.25  40
  -3   7 -13 10437.3 1160.50  41
   3  -7  13 10645.4 1025.03  47
  -3   7 -13 8541.50 1067.23  39
   3   7  13 9550.73 1066.76  28
   3   7  13 10364.8 999.988  47
   3  -7  13 11865.7 1196.79  22
   3  -7  13 8515.51 1007.76  11
   3   7  13 10767.9 1086.23  21
   3  -7  13 12148.3 1172.59  15
   3   7  13 10549.1 1128.77  44
   3   7  13 9556.01 983.517  18
   3  -7  13 12643.5 1101.07  16
   3  -7  14 1597.65 471.470  22
   3  -7  14 1577.93 374.002  47
   3  -7  14 1984.18 491.066  32
   3   7  14 1686.55 417.026  18
   3   7  14 1954.48 473.867  21
   3   7  14 2013.02 514.372  28
   3   7  14 1635.26 465.797  44
   3   7  14 1655.64 420.511  47
   3  -7  14 1602.51 441.654  15
   3   7  14 1584.13 404.635  40
  -3   7 -14 1336.51 406.717  39
   3  -7  14 1513.92 434.281  30
  -3  -7 -14 2295.96 537.109  41
   3  -7  14 2219.81 545.473  11
  -3   7 -14 1021.19 393.789  41
   3   7  15 6234.83 859.260  44
   3   7  15 4996.83 669.555  18
   3  -7  15 6163.28 796.254  18
  -3   7 -15 5846.71 843.118  41
   3   7  15 5707.83 820.938  28
  -3  -7 -15 5240.17 727.322  41
   3   7  15 5012.82 679.768  47
   3  -7  15 5430.77 722.935  47
   3  -7  15 6595.51 780.733  30
  -3   7 -15 5324.02 728.124  39
   3   7  15 5023.85 681.651  40
   3  -7  15 5576.09 804.427  11
   3  -7  15 4800.01 716.243  32
   3   7  15 5566.18 799.538  21
   3  -7  15 6322.48 809.836  15
   3   7  16 12197.4 1008.50  18
   3  -7  16 13448.0 1087.29  47
   3  -7  16 13870.1 1055.50  30
   3   7  16 14150.9 1239.82  44
   3  -7  16 14446.4 1174.76  18
   3  -7  16 13404.1 1140.13  15
  -3  -7 -16 14952.7 1155.23  41
   3   7  16 14794.9 1208.73  21
   3   7  16 13234.6 1152.51  28
  -3   7 -16 13535.6 1234.11  41
   3   7  16 14262.9 1079.78  40
  -3   7 -17 2423.05 495.588  41
   3  -7  17 1766.65 392.410  18
   3   7  17 1706.12 419.089  28
   3  -7  17 1492.37 304.217  30
   3  -7  17 2136.10 407.887  47
   3   7  17 2688.92 529.596  44
  -3  -7 -17 2242.59 397.072  41
   3   7  18-3.05067 174.547  28
   3  -7  18 100.804 132.560  18
   3  -7  18-170.748 123.543  47
  -3  -7 -18-21.2253 137.343  41
   3  -7  19 43141.9 1509.49  10
  -3   7 -19 38974.0 1641.26  45
   3  -7  19 40250.5 1472.33  18
   3   7  19 43885.0 1587.29  28
  -3   7 -19 40818.6 1558.24  41
   3   9 -18 346.999 192.014  39
   3   9 -18 37.2573 130.654  45
  -3   9  18 67.1181 132.380  28
   3  -9 -18-16.8798 138.008  41
  -3  -9  18-11.5767 132.251  18
  -3  -9  18 36.4748 125.524  15
  -3   9  18-20.4626 153.868  21
  -3   9  18-186.058 123.395  40
  -3  -9  17 39774.1 1758.66  32
   3   9 -17 35361.5 1698.56  45
  -3   9  17 41222.7 1792.32  40
  -3  -9  17 39980.7 1628.10  47
  -3  -9  17 40276.2 1811.67  22
  -3   9  17 40709.1 1840.70  28
  -3  -9  17 40506.9 1585.68  30
  -3   9  17 40281.0 1696.75  44
   3  -9 -17 39372.3 1887.53  41
  -3   9  17 42630.5 1959.58  21
  -3  -9  17 38809.4 1714.14  11
   3   9 -17 40090.4 1971.11  39
  -3  -9  17 41150.7 1780.37  15
   3   9 -16 1793.53 427.851  45
  -3   9  16 1847.32 400.122  28
  -3  -9  16 2220.61 431.980  15
   3   9 -16 1255.11 437.443  39
  -3  -9  16 1092.88 284.867  47
  -3  -9  16 1630.16 410.991  22
  -3   9  16 1424.15 372.213  40
  -3   9  16 1425.17 362.058  44
  -3  -9  16 1844.96 404.408  32
  -3   9  16 1883.15 457.164  21
  -3  -9  16 1763.51 399.533  11
  -3   9  15 12559.5 1163.50  40
  -3  -9  15 13471.7 1181.18  22
  -3   9  15 12191.7 1019.49  44
  -3  -9  15 13935.3 1136.49  29
  -3  -9  15 13075.2 1129.69  32
  -3   9  15 13473.5 1214.83  21
  -3  -9  15 13599.9 1067.50  47
  -3  -9  15 12297.8 1059.22  26
  -3  -9  15 13479.7 1143.32  15
   3   9 -15 11464.7 1113.19  45
  -3  -9  15 13930.6 1173.98  11
   3   9 -15 11181.6 1217.57  39
  -3   9  15 13233.9 1217.16  46
  -3   9  15 13159.3 1136.00  28
  -3  -9  14 283.383 252.594  22
  -3   9  14 276.286 316.941  46
   3   9 -14 492.694 301.546  45
   3   9 -14 1066.40 351.169   9
  -3   9  14 559.951 240.016  44
   3  -9 -14 238.184 243.993  39
  -3  -9  14 819.330 300.695  47
  -3  -9  14 876.609 335.428  32
  -3  -9  14 590.799 267.013  29
  -3  -9  14 578.110 330.540  11
  -3  -9  14 827.154 343.462  26
   3   9 -14 813.420 419.520  39
  -3   9  14 699.245 343.321  40
   3   9 -13 5165.14 817.193   9
  -3  -9  13 5430.73 790.199  26
  -3   9  13 4292.39 735.230  40
  -3  -9  13 5434.61 715.086  47
   3   9 -13 4417.06 769.157  45
  -3  -9  13 5499.26 762.510  29
   3  -9 -13 6014.61 813.877  39
  -3   9  13 5224.82 812.164  46
   3   9 -13 5021.55 927.990  39
  -3   9  13 5385.61 712.308  44
  -3  -9  13 4129.53 724.735  22
  -3   9  12 2723.17 620.255  46
   3  -9 -12 3770.40 717.747  39
  -3   9  12 2836.80 500.583  44
  -3   9  12 3528.42 681.695  40
  -3   9  12 3084.51 513.982  48
  -3  -9  12 3416.18 608.729  29
   3   9 -12 3453.52 774.769  39
  -3  -9  12 3778.52 617.529  26
  -3  -9  12 3550.24 610.899  47
   3   9 -12 3916.39 720.218   9
   3  -9 -11 21066.1 1619.79   6
  -3  -9  11 23098.3 1553.47  29
   3   9 -11 23078.0 1918.47  39
  -3   9  11 21993.5 1715.80  40
  -3   9  11 22763.3 1493.94  48
  -3  -9  11 24436.5 1540.60  47
   3   9 -11 25474.4 1795.17   3
  -3  -9  11 23497.5 1607.76  26
  -3   9  11 19990.5 1597.56  46
  -3  -9  11 19990.4 1638.42   4
   3   9 -11 23751.2 1743.47   9
   3  -9 -11 25066.7 1699.54  37
   3  -9 -10 1243.37 405.322   6
   3   9 -10 1100.51 402.918   3
   3   9 -10 995.808 407.620   9
  -3  -9  10 838.105 314.178  47
   3   9 -10 1050.19 404.896  39
  -3   9  10 1130.20 487.472  46
   3  -9 -10 834.055 318.650  37
  -3  -9  10 157.668 291.671  26
  -3  -9  10 1306.41 402.256  29
  -3  -9  10 860.091 372.056  36
  -3   9  10 1629.66 445.067  48
  -3  -9  10 1122.22 303.476   4
  -3   9  10 736.277 323.728  40
   3   9  -9 92422.3 3608.76   3
   3  -9  -9 84788.7 3410.78  37
  -3   9   9 90686.4 3312.23  48
  -3   9   9 85870.8 3524.20  40
  -3   9   9 85554.9 3367.10  46
   3   9  -9 89389.8 3556.53   9
   3  -9  -9 87029.4 3527.31   6
  -3  -9   9 87096.1 3608.84   4
  -3  -9   9 84581.8 3345.75  36
   3   9  -9 72895.6 3522.37  17
   3   9  -9 89533.6 3826.32  39
   3  -9  -8 1100.08 407.312   6
   3  -9  -8 1212.11 405.493  37
  -3  -9   8 1400.04 423.199   4
  -3   9   8 998.242 374.403  46
   3   9  -8 1776.82 454.423   9
   3   9  -8 1643.18 510.923  17
   3   9  -8 1316.85 360.145   3
   3   9  -8 826.236 344.974  45
  -3   9   8 521.993 202.450  38
   3   9  -8 1517.45 464.897  39
  -3   9   8 902.102 326.923  20
  -3   9   8 928.417 317.875  48
   3   9  -8 1249.15 490.083   1
  -3   9   8 521.214 284.620  40
  -3   9   7 14459.4 1158.75  20
  -3   9   7 13636.5 1097.08  48
   3   9  -7 13868.5 1169.78   9
   3   9  -7 12933.1 1217.75  39
   3   9  -7 8993.92 1053.46  17
   3   9  -7 12500.4 1182.92  45
  -3  -9   7 12453.2 1164.68   4
   3   9  -7 11877.0 1509.23   1
   3  -9  -7 13162.7 1104.60  37
   3   9  -7 12554.3 1127.42   3
   3  -9  -7 13418.7 1184.01   6
  -3   9   7 12416.8 948.794  38
  -3   9   7 12728.8 1117.43  40
  -3   9   7 12053.3 1000.79  46
   3  -9  -6 288.963 212.001   6
   3   9  -6 107.141 306.106  17
  -3   9   6 177.976 161.664  38
  -3  -9   6 244.386 261.375   4
   3   9  -6 988.706 378.821  39
  -3   9   6 677.984 243.819  20
   3   9  -6 209.145 171.775   9
   3  -9  -6 285.543 187.126  37
   3   9  -6 332.318 238.889  45
   3   9  -6 292.481 241.359   3
   3   9  -6 219.621 277.596   1
   3  -9  -5 15644.8 1232.26   6
  -3  -9   5 16371.8 1253.09   4
   3  -9  -5 13112.0 1045.10  37
   3   9  -5 16294.7 1170.80   3
  -3   9   5 11841.6 932.257  38
   3   9  -5 14584.6 1639.22   1
   3  -9  -4 10886.1 910.140  37
   3   9  -4 9600.50 1332.41   1
   3   9  -4 11697.0 944.942   3
  -3   9   4 10038.9 820.968  38
   3  -9  -4 12607.7 1036.21   6
  -3  -9   4 8228.57 916.677   4
  -3  -9   3 32555.7 1768.36   4
   3   9  -3 32235.2 2470.84   1
   3  -9  -3 30937.0 1547.35  37
  -3   9   3 28439.6 1501.09  38
   3   9  -3 30645.1 1535.40   3
   3  -9  -3 29672.8 1629.29   6
   3  -9  -2 801.477 257.130   6
   3  -9  -2 189.741 135.390  37
  -3  -9   2 241.380 226.258   4
   3   9  -2 766.683 260.906   3
  -3   9   2 608.884 408.965   1
   3   9  -2 690.921 199.588  35
  -3   9   1 8588.97 1260.58   1
   3   9  -1 9576.67 728.305   3
  -3   9   1 7029.63 596.648   3
   3  -9  -1 10209.1 840.390   6
   3  -9  -1 10766.9 785.582  37
   3   9  -1 9918.57 711.953  35
  -3  -9   1 9333.82 861.222   4
  -3   9   0 27360.0 2253.12   1
   3  -9   0 28984.1 1323.61  37
   3   9   0 28752.8 1519.82  38
  -3  -9   0 29716.6 1268.31  37
  -3   9   0 28364.1 1334.36   3
   3   9   0 28753.6 1257.43  35
   3  -9   0 27286.7 1402.11   6
   3   9   0 25916.6 1215.42   3
   3  -9   1 244119. 5901.53  37
   3  -9   1 252474. 7017.50   4
  -3  -9  -1 261144. 6141.08  37
  -3   9  -1 249381. 6227.30   3
  -3  -9  -1 251953. 5965.64   6
  -3   9  -1 238453. 8221.03   1
   3  -9   1 251074. 6252.44   6
   3   9   2 1436.52 369.509  38
   3  -9   2 636.587 197.523   6
  -3   9  -2 799.672 488.675   1
  -3  -9  -2 691.383 257.972  37
   3  -9   2 1044.87 367.326   4
  -3  -9  -2 1492.57 306.654   6
  -3   9  -2 1514.90 328.978   3
   3   9   3 46650.9 2035.32  38
  -3   9  -3 43253.8 1910.55   3
   3  -9   3 45450.6 2320.24   4
  -3  -9  -3 41900.0 1858.53  37
  -3   9  -3 43673.6 3055.64   1
  -3  -9  -3 41412.5 2206.26  34
  -3  -9  -3 45945.4 1909.39   6
  -3   9  -4 9109.02 1389.40   1
   3   9   4 10675.5 936.881  38
  -3  -9  -4 10677.3 901.305  37
  -3   9  -4 11958.9 954.751   3
   3  -9   4 11270.9 1141.17   4
  -3  -9  -4 9118.32 993.125  34
   3   9   5 11658.8 995.853  38
  -3  -9  -5 9550.85 1038.72  34
   3  -9   5 13108.3 1273.25   4
  -3  -9  -5 11800.0 979.738  37
  -3   9  -5 11457.0 983.860   3
   3   9   6 1085.78 229.488  45
   3   9   6 1847.76 409.758  40
   3  -9   6 1963.08 546.898   4
  -3   9  -6 1465.73 404.756  39
  -3   9  -6 1862.32 426.852   9
  -3  -9  -6 1712.11 396.349  37
  -3   9  -6 1146.36 327.099   3
   3   9   6 1295.21 358.903  48
   3   9   6 1301.68 329.228  38
  -3  -9  -7 98133.7 3616.89  37
   3   9   7 110173. 3753.79  38
  -3   9  -7 108075. 3770.12   3
   3   9   7 107242. 3711.22  48
   3   9   7 92893.0 3428.90  45
   3   9   7 101109. 3498.57  28
  -3   9  -7 103442. 3698.50   9
   3  -9   7 105003. 3397.23  22
   3  -9   7 109118. 4227.82   4
   3   9   7 106039. 3758.51  40
  -3   9  -7 113098. 3834.87  41
  -3   9  -7 87670.0 3684.79  39
   3   9   8-574.644 265.698  48
   3   9   8 85.1077 185.064  38
  -3   9  -8-63.9524 153.494   9
   3  -9   8-157.320 229.893  32
   3   9   8 257.622 249.509  28
   3  -9   8 348.010 200.072  29
  -3  -9  -8-76.6128 223.467  37
  -3   9  -8 14.3549 200.892   3
   3   9   8-84.5867 203.334  40
   3  -9   8 27.8470 140.309  15
   3  -9   8-198.408 352.806   4
  -3   9  -8-12.9437 191.226  41
   3  -9   8 85.5590 134.163  22
  -3   9  -8 154.156 338.019  39
   3   9   9 55674.5 2651.13  48
   3   9   9 59988.8 2683.12  38
  -3  -9  -9 54151.0 2626.35  37
   3   9   9 57358.0 2481.58  44
  -3   9  -9 59267.6 2731.91   3
   3  -9   9 57055.7 2510.24  22
   3   9   9 55127.2 2574.79  28
  -3   9  -9 55567.1 2724.11   9
   3  -9   9 59173.7 2625.45  32
   3  -9   9 58103.9 3059.25   4
   3  -9   9 57475.0 2562.23  15
   3  -9   9 57660.6 2682.64  11
   3   9   9 58824.7 2778.83  40
  -3   9  -9 59869.8 2778.19  41
  -3   9  -9 54075.6 2754.03  39
  -3   9 -10 17458.3 1492.04  39
  -3   9 -10 16641.1 1422.16   9
   3   9  10 15695.4 1301.49  38
   3   9  10 14872.7 1291.61  28
  -3  -9 -10 17445.8 1392.64  37
  -3   9 -10 15097.0 1312.61   3
   3   9  10 15486.7 1264.52  44
   3  -9  10 16449.5 1324.15  22
   3  -9  10 16259.2 1315.59  15
   3   9  10 14962.1 1352.76  40
  -3   9 -10 16419.7 1429.50  41
   3  -9  10 16254.1 1347.08  32
   3   9  10 15303.8 1318.10  48
   3  -9  10 16691.4 1593.47   4
   3  -9  10 15854.0 1354.99  11
   3   9  11 3103.62 593.302  38
  -3  -9 -11 1705.28 452.333  37
   3  -9  11 2745.65 545.919  32
   3   9  11 3318.34 614.070  28
   3  -9  11 2186.25 511.031  22
   3   9  11 2710.69 578.856  44
   3  -9  11 2476.26 577.642  11
   3  -9  11 1833.61 535.797   4
   3  -9  11 2807.08 568.921  15
   3   9  11 2794.62 557.879  48
  -3   9 -11 2552.03 533.520   3
  -3   9 -11 2416.45 570.641  41
  -3   9 -11 1348.35 524.796  39
   3   9  11 2961.46 627.969  40
  -3   9 -12 332.401 317.842  39
  -3   9 -12 929.179 364.680  41
   3   9  12 937.482 390.759  28
   3   9  12 1090.03 379.762  44
   3  -9  12 868.229 364.772  32
   3  -9  12 602.190 370.478  15
   3   9  12 808.575 378.540  48
   3   9  12 923.083 426.538  40
   3  -9  12 1338.90 442.513  11
   3  -9  12 661.654 349.838  22
  -3   9 -13 43716.8 2538.54  39
   3   9  13 45713.8 2389.92  44
   3  -9  13 48175.0 2488.31  32
   3   9  13 52215.0 2469.34  48
   3   9  13 47468.4 2467.87  28
   3   9  13 50647.4 2451.12  21
  -3   9 -13 50463.4 2612.94  41
   3  -9  13 46635.8 2430.14  22
   3  -9  13 50859.0 2538.97  30
   3  -9  13 48112.0 2523.94  11
   3  -9  13 48915.2 2485.86  15
   3   9  13 49988.0 2573.76  40
   3   9  14 1685.85 442.645  21
   3   9  14 2146.40 505.773  44
   3  -9  14 1561.29 402.517  18
   3  -9  14 2383.18 505.768  15
   3  -9  14 2260.35 529.139  30
   3  -9  14 911.069 348.290  16
  -3  -9 -14 1602.95 369.572  41
   3  -9  14 1335.07 419.818  32
   3  -9  14 1906.08 483.509  11
   3   9  14 2192.16 538.097  40
  -3   9 -14 2350.53 534.264  41
   3   9  14 1596.80 447.250  28
  -3   9 -14 107.717 260.335  39
   3   9  14 3683.63 648.869  48
  -3   9 -15 11733.6 1103.87  39
   3  -9  15 13538.3 1038.43  18
   3   9  15 14369.9 1172.25  40
   3  -9  15 14185.2 1191.80  32
   3   9  15 13590.4 1178.60  28
   3  -9  15 14420.0 1220.54  11
   3  -9  15 14259.2 1140.04  30
   3  -9  15 15442.8 1232.84  15
  -3   9 -15 15478.4 1264.70  41
   3   9  15 14331.4 1125.66  21
   3  -9  16 1586.01 351.644  30
   3  -9  16 1309.98 305.915  18
  -3   9 -16 1235.30 287.633  41
   3  -9  16 1339.03 379.218  15
   3   9  16 1323.13 322.027  21
   3   9  16 708.214 274.733  28
   3   9  16 1403.34 345.427  40
   3   9  17 12714.4 941.870  28
  -3   9 -17 11790.1 991.377  45
   3   9  17 13170.3 821.522  40
  -3   9 -17 12211.5 880.039  41
   3  -9  17 12941.4 810.459  30
   3  -9  17 11327.9 745.655  18
  -3   9 -18-10.1245 143.370  45
   3   9  18 90.0874 107.898  28
  -3  11  17 40228.0 1496.32  40
  -3  11  17 37754.4 1362.80  28
  -3 -11  17 37832.8 1446.57  32
  -3 -11  17 38761.7 1464.72  15
  -3  11  17 39791.4 1546.11  21
   3  11 -16 4072.87 499.104  45
  -3  11  16 5447.08 610.259  40
  -3 -11  16 5475.10 587.442  32
   3 -11 -16 5406.44 574.356  41
  -3 -11  16 5283.21 577.182  15
   3  11 -16 5758.90 693.336  39
  -3 -11  16 5002.86 566.543  22
  -3  11  16 5337.52 601.482  21
  -3 -11  16 4981.57 526.210  30
  -3 -11  16 4859.52 550.347  11
  -3  11  16 5311.55 541.229  28
  -3  11  15 16613.1 1101.03  28
  -3 -11  15 16958.9 1162.97  22
  -3 -11  15 16947.7 1177.88  11
  -3 -11  15 17015.4 1166.86  32
   3  11 -15 14810.0 1273.65  39
  -3 -11  15 18149.9 1202.51  15
  -3  11  15 16206.7 1206.16  40
  -3  11  15 18416.8 1274.41  21
   3  11 -15 14319.0 1097.45  45
  -3 -11  14 510.257 286.650  22
  -3 -11  14 964.110 328.366  15
   3  11 -14 565.147 284.197  45
  -3 -11  14 745.665 326.826  11
  -3 -11  14 630.207 176.170  26
  -3 -11  14 760.443 339.464  32
  -3  11  14 629.891 277.828  28
   3  11 -14 232.577 332.528  39
  -3  11  14 545.886 338.376  40
  -3 -11  13 3151.71 600.987  11
  -3  11  13 4300.61 582.010  48
  -3 -11  13 3972.92 587.695  29
   3  11 -13 2587.34 639.201  39
  -3 -11  13 2831.19 544.830  32
  -3  11  13 3780.32 579.953  28
   3  11 -13 2861.44 581.535  45
  -3  11  13 1953.44 529.422  40
  -3 -11  13 3605.24 555.791  26
   3  11 -13 2426.98 537.011   9
  -3 -11  13 2936.85 552.066  22
  -3 -11  12 3506.86 584.462  29
   3  11 -12 2757.31 628.819  45
   3  11 -12 2976.39 645.447   9
   3  11 -12 2780.74 728.809  39
  -3  11  12 1773.05 464.973  46
  -3  11  12 2618.28 509.891  28
  -3 -11  12 2659.37 503.220  26
  -3  11  12 2811.64 517.741  48
  -3  11  12 3257.04 630.513  40
  -3 -11  12 2505.84 562.988  22
   3 -11 -12 3052.61 569.646  39
  -3  11  11 52562.0 2758.72  40
   3  11 -11 50500.0 2694.70   9
  -3  11  11 56049.3 2491.32  28
   3  11 -11 57662.9 2885.79  45
  -3 -11  11 54231.9 2408.14  29
  -3 -11  11 57188.5 2705.78  22
  -3  11  11 48802.8 2499.28  46
  -3 -11  11 56455.9 2495.14  26
  -3  11  11 54034.7 2520.79  48
   3  11 -11 51047.0 3000.38  39
   3  11 -10 103.110 245.945   9
  -3  11  10 368.582 212.241  46
   3  11 -10-71.8157 341.252  45
  -3  11  10 661.660 314.176  28
  -3 -11  10-53.6619 209.998  29
  -3  11  10 341.740 290.164  48
  -3 -11  10 146.943 150.902  26
  -3  11  10 325.663 386.326  40
   3  11 -10 237.938 326.298  39
  -3  11   9 49056.7 2227.94  28
   3  11  -9 53969.9 2660.04   3
  -3  11   9 50250.3 2499.36  48
   3 -11  -9 48398.8 2473.78  37
  -3 -11   9 48866.6 2647.18   4
  -3  11   9 47572.8 2351.62  46
  -3  11   9 46280.2 2568.55  40
   3  11  -9 48380.5 2665.81  45
  -3 -11   9 48377.3 2177.23  29
  -3 -11   9 43812.3 2373.33  36
   3 -11  -9 51615.2 2677.31   6
  -3 -11   9 52345.0 2374.11  26
   3  11  -9 48364.5 2865.02  39
   3  11  -9 51181.8 2686.63   9
  -3  11   8 39037.0 2282.88  40
   3 -11  -8 40450.6 2210.57  37
  -3  11   8 43754.4 1938.27  45
   3  11  -8 41871.0 2415.60  45
  -3  11   8 40120.8 2071.79  46
   3  11  -8 36776.7 2444.53  39
   3 -11  -8 42378.6 2394.66   6
   3  11  -8 41977.1 2376.20   9
   3  11  -8 39969.0 2255.21   3
  -3 -11   8 39489.7 2310.72   4
  -3  11   8 39093.7 2190.76  48
  -3 -11   8 38241.4 2186.04  36
   3  11  -7 2056.33 550.950  45
   3  11  -7 2027.90 597.419   9
  -3  11   7 2756.37 511.767  45
  -3  11   7 2392.56 586.232  48
   3  11  -7 2229.09 682.841  39
   3  11  -7 2439.42 516.491   3
  -3  11   7 2657.16 663.732  20
   3 -11  -7 1458.71 458.551   6
   3 -11  -7 1885.32 416.551  37
  -3  11   7 2452.17 552.114  40
  -3 -11   7 2330.10 552.478   4
   3  11  -6 2006.16 496.863   9
  -3  11   6 2168.71 360.538  45
  -3  11   6 1816.57 447.721  40
   3  11  -6 1239.78 378.772  45
   3 -11  -6 1478.21 422.053   6
  -3  11   6 807.785 352.812  20
  -3  11   6 1316.61 363.408  48
   3  11  -6 1566.99 396.580   3
   3 -11  -6 971.283 335.089  37
  -3  11   6 1544.26 346.123  38
   3  11  -6 1494.45 430.662  39
  -3 -11   6 1254.78 383.394   4
   3  11  -5 65712.9 3222.21  39
  -3  11   5 75126.4 3138.30  48
   3  11  -5 78583.9 2910.63  35
  -3  11   5 69521.6 2697.83  45
  -3 -11   5 72623.0 3266.80   4
   3  11  -5 83369.0 3378.66  45
  -3  11   5 71130.1 2999.45  12
  -3  11   5 73060.8 2942.48  40
   3 -11  -5 82029.3 3343.10   6
   3 -11  -5 79001.5 3089.73  37
  -3  11   5 80371.8 3220.28  20
   3  11  -5 79248.5 3184.60   9
   3  11  -5 77740.5 3080.24   3
   3 -11  -4 1235.56 348.110  37
   3  11  -4 1741.50 351.712  35
  -3  11   4 2002.95 413.401  40
   3 -11  -4 1824.15 441.630   6
   3  11  -4 1903.72 416.200   9
  -3  11   4 1867.49 455.326  48
  -3  11   4 1824.97 408.381  45
  -3  11   4 2035.61 452.149  43
   3  11  -4 1626.05 412.906  45
  -3  11   4 2084.88 517.413  12
  -3 -11   4 1904.93 472.435   4
  -3  11   4 1938.03 429.804  20
   3  11  -4 1728.54 428.775  39
   3  11  -4 1930.99 420.691   3
  -3  11   3 19811.4 1402.55  20
   3 -11  -3 19907.3 1312.25  37
  -3 -11   3 17727.2 1427.22   4
   3  11  -3 19023.3 1323.39   9
   3  11  -3 22416.0 1553.18  45
   3  11  -3 16991.7 1413.61  39
   3 -11  -3 20116.1 1412.12   6
  -3  11   3 20318.4 1445.29  48
  -3  11   3 16471.6 1184.37  45
  -3  11   3 18532.2 1373.05  12
   3  11  -3 19704.8 1299.83   3
   3  11  -3 19602.7 1538.46  12
  -3  11   3 18473.7 1332.00  43
   3 -11  -2 362.993 256.900   6
  -3 -11   2 31.3123 229.048   4
   3  11  -2 869.902 277.868   9
   3 -11  -2 176.779 224.252  37
  -3  11   2 575.525 222.518  45
  -3  11   2-444.193 223.318  43
  -3  11   2-4.82278 139.687  48
   3  11  -2 333.346 270.810  12
   3  11  -2 389.503 188.184   3
  -3  11   2 559.496 284.014  12
   3  11  -2-58.6372 212.482  45
  -3  11   1 46447.1 2347.58  12
  -3  11   1 44400.4 2088.33  45
   3 -11  -1 48584.1 2600.61   4
  -3 -11   1 49522.1 2468.34   4
   3  11  -1 56977.4 2501.57  45
  -3  11   1 50078.9 2245.42  43
  -3  11   1 47069.1 2295.33  48
   3 -11  -1 50109.6 2216.29   6
   3  11  -1 50150.3 2619.74  12
  -3  11   0 1750.02 653.871   1
  -3  11   0 2440.75 456.712  45
  -3  11   0 1614.46 439.849  12
   3  11   0 2756.14 582.223  12
   3  11   0 2396.13 487.523  45
   3  11   0 2731.32 441.372  48
  -3 -11   0 1800.34 484.546   4
  -3  11   0 2121.80 444.154  48
   3 -11   0 1583.24 484.981   4
   3 -11   0 1563.21 372.648   6
   3  11   1 192233. 5628.04  38
  -3 -11  -1 199153. 5910.00   4
  -3  11  -1 188802. 5215.23   3
   3  11   1 187032. 5314.88  48
  -3  11  -1 191947. 5468.55  41
   3  11   1 179175. 5797.08  12
  -3  11  -1 188067. 7629.00   1
   3  11   1 181471. 5499.61  45
  -3  11  -1 178743. 5364.52  45
   3 -11   1 183382. 6076.89   4
  -3  11  -1 186159. 5519.62  48
   3  11   2 9653.40 981.877  38
   3  11   2 9212.37 1044.07  12
  -3  11  -2 8838.22 841.723   3
  -3  11  -2 8859.37 907.609  45
   3  11   2 9560.65 941.257  45
   3  11   2 8881.79 863.689  48
  -3  11  -2 8852.05 1443.49   1
   3 -11   2 8082.94 1038.26   4
  -3 -11  -2 9689.44 828.811  37
  -3  11  -2 9422.57 926.617  48
   3  11   2 9321.50 836.150  40
  -3  11  -2 10719.0 953.781  41
   3  11   3 3911.55 626.823  38
   3  11   3 4481.21 747.521  12
  -3 -11  -3 4045.02 553.167  37
   3  11   3 3911.32 609.734  48
   3  11   3 4784.99 571.978  28
  -3  11  -3 4698.72 665.287  41
  -3  11  -3 4346.63 606.675   3
   3  11   3 4186.80 624.146  45
   3 -11   3 4448.08 779.916   4
  -3  11  -3 4464.91 604.872  45
  -3  11  -3 4879.67 661.608  48
   3  11   3 4535.92 595.517  40
  -3  11  -3 3934.95 1049.64   1
  -3 -11  -4 2580.44 481.160  37
  -3  11  -4 2629.75 474.726   9
   3  11   4 2993.19 546.127  48
  -3  11  -4 2882.36 559.168  41
  -3  11  -4 2926.42 500.905  48
   3  11   4 3221.49 588.682  38
   3  11   4 3135.50 695.371  12
   3  11   4 2054.72 469.362  45
   3  11   4 2689.27 432.218  28
  -3  11  -4 3532.87 568.345   3
   3  11   4 2764.22 514.492  40
   3 -11   4 2995.41 651.451   4
  -3  11  -4 2635.41 566.865  45
  -3  11  -4 3735.45 975.760   1
   3  11   5 5385.62 751.520  38
  -3  11  -5 4993.70 1142.11   1
  -3  11  -5 7190.82 773.086  48
   3  11   5 6000.82 693.654  28
   3  11   5 4386.35 668.117  45
   3  11   5 5461.07 731.554  48
   3 -11   5 4478.39 833.401   4
  -3  11  -5 4866.36 772.328  45
   3  11   5 5895.13 872.545  12
  -3 -11  -5 5415.78 706.543   6
  -3  11  -5 4100.14 635.257  41
   3  11   5 4995.75 707.172  40
  -3 -11  -5 5479.75 710.512  37
  -3  11  -5 5226.71 711.225   3
  -3  11  -5 6086.10 751.968   9
   3  11   6 493.388 269.109  38
   3  11   6 215.217 160.324  48
  -3  11  -6 741.699 543.229   1
   3  11   6 531.328 191.230  28
  -3  11  -6 621.336 294.011   9
   3 -11   6 272.165 221.708  15
   3  11   6 102.730 268.155  45
   3 -11   6 323.841 314.465   4
  -3  11  -6 515.285 271.213   3
  -3  11  -6 199.272 202.347  41
   3  11   6 328.103 240.297  40
  -3  11  -6 558.792 367.234  45
   3 -11   6 430.774 215.315  32
  -3 -11  -6 173.028 186.907  37
  -3 -11  -6-206.433 161.849   6
   3  11   7 80928.4 3248.33  38
  -3 -11  -7 72815.6 3099.51  37
  -3  11  -7 72124.3 3124.05   9
   3 -11   7 73237.6 3557.09   4
   3 -11   7 75583.8 2879.58  15
  -3  11  -7 75087.9 4691.29   1
   3  11   7 74017.6 3183.82  48
   3  11   7 76890.5 3021.94  28
  -3  11  -7 75650.6 3160.72  41
  -3 -11  -7 72835.8 3146.66   6
  -3  11  -7 77509.3 3184.49   3
  -3  11  -7 68385.1 3283.80  45
   3  11   7 67184.1 2970.84  45
   3 -11   7 73448.2 2882.51  32
   3  11   7 72209.5 3185.84  40
  -3 -11  -8 1675.21 429.282   6
   3  11   8 1952.57 441.280  38
  -3  11  -8 1891.04 625.608  39
  -3  11  -8 898.868 522.119   1
  -3  11  -8 1112.35 414.159   9
   3 -11   8 1719.55 375.361  22
   3 -11   8 1376.59 462.993   4
   3  11   8 988.013 372.632  40
  -3  11  -8 1930.56 516.397  41
   3 -11   8 1700.99 443.054  15
   3 -11   8 2194.43 525.649  11
  -3  11  -8 1277.10 343.261   3
   3  11   8 1668.48 459.378  48
  -3 -11  -8 1669.47 471.934  37
   3  11   8 1622.45 468.165  28
   3 -11   8 2258.51 509.413  32
  -3  11  -8 1619.30 524.062  45
   3 -11   9 26177.3 1673.22  15
  -3  11  -9 22730.7 1806.96  39
  -3  11  -9 23213.6 1893.73  45
   3 -11   9 27108.0 1715.72  32
   3 -11   9 22923.1 1511.45  22
  -3  11  -9 25935.5 1833.26   9
   3  11   9 24775.0 1700.60  28
   3 -11   9 25789.0 1757.28  11
  -3  11  -9 28152.3 1851.12  41
   3  11   9 26584.5 1863.39  40
   3  11   9 24940.8 1782.64  48
  -3  11 -10 180.353 362.414  45
   3 -11  10 686.083 282.445  11
   3  11  10 2275.84 577.991  48
   3 -11  10 1284.35 434.252  32
  -3  11 -10 1157.56 436.035  41
  -3  11 -10 780.875 438.572  39
   3  11  10 1359.31 415.005  28
   3 -11  10 676.034 333.318  15
   3  11  10 1220.28 410.812  40
   3 -11  10 992.359 298.315  22
   3 -11  11 6365.10 864.859  11
   3  11  11 7665.00 919.164  28
   3 -11  11 6931.13 863.835  15
  -3  11 -11 5715.35 915.136  39
   3  11  11 7135.17 890.008  48
   3 -11  11 6180.84 795.995  22
   3 -11  11 5915.26 805.827  32
  -3  11 -11 6681.64 870.519  41
  -3  11 -11 7025.05 988.034  45
   3  11  11 6602.20 903.929  40
   3  11  12 7042.51 791.187  21
   3 -11  12 5560.27 736.185  22
   3 -11  12 5509.48 804.782  11
   3 -11  12 5776.65 807.906  15
   3  11  12 5067.71 743.299  48
   3 -11  12 5220.93 767.211  32
  -3  11 -12 5879.33 797.556  41
   3  11  12 5288.63 774.669  28
  -3  11 -12 5147.47 864.679  45
   3  11  12 5950.77 860.592  40
   3 -11  12 6324.80 834.071  30
   3  11  13 23367.9 1536.83  48
  -3  11 -13 19976.4 1615.97  45
   3 -11  13 22847.1 1530.94  16
   3 -11  13 21871.6 1521.71  32
   3 -11  13 22002.2 1504.37  15
   3  11  13 22315.4 1520.30  28
   3 -11  13 23259.9 1597.17  11
   3 -11  13 23565.7 1601.95  30
  -3  11 -13 21649.0 1482.54  41
   3  11  13 19995.7 1505.51  40
   3  11  13 21598.8 1387.54  21
   3  11  14 2237.19 434.747  28
   3  11  14 3059.19 562.269  48
  -3  11 -14 1555.70 466.362  45
   3 -11  14 2225.77 467.992  15
   3 -11  14 1639.79 420.612  30
   3 -11  14 2498.67 505.009  11
   3 -11  14 1698.02 380.052  16
   3  11  14 1438.72 403.604  40
  -3  11 -14 1754.06 407.347  41
   3 -11  14 2227.85 474.702  32
   3  11  14 2421.32 414.138  21
   3 -11  15 1034.10 307.733  15
  -3  11 -15 1472.35 378.681  45
   3 -11  15 1696.06 355.379  30
  -3  11 -15 938.855 286.633  41
   3  11  15 1399.14 303.410  21
   3  11  15 1664.57 390.261  40
   3 -11  15 1256.42 264.124  16
   3  11  15 1756.35 382.013  28
   3 -11  16 140.536 153.757  30
   3  11  16 71.0821 143.237  28
   3  11  16 90.6339 161.850  40
  -3  11 -16 303.527 229.205  45
  -3  11 -16 141.082 105.705  41
   3  11  17 5948.60 486.776  28
  -3  11 -17 4856.34 462.456  45
  -3 -13  15 15485.4 878.294  15
  -3 -13  15 14915.0 891.643  11
  -3  13  15 16158.1 922.043  21
  -3 -13  15 16258.7 910.592  30
  -3 -13  15 15749.9 894.842  32
  -3  13  15 15669.2 948.673  40
  -3 -13  14 4102.41 520.219  32
   3  13 -14 3700.87 498.388  45
  -3 -13  14 4359.05 518.949  15
   3  13 -14 3889.18 464.586  12
  -3  13  14 3786.67 500.107  21
  -3 -13  14 4293.10 501.800  22
  -3  13  14 4077.66 551.180  40
  -3 -13  14 4019.72 532.728  11
  -3  13  13 2069.64 361.887  48
  -3 -13  13 2297.62 398.240  15
   3  13 -13 1977.53 421.208  45
   3  13 -13 1378.02 331.407  12
  -3 -13  13 2481.69 447.160  11
  -3 -13  13 2092.07 435.242  32
  -3  13  13 1948.24 419.512  40
  -3 -13  13 1969.02 390.949  22
   3  13 -12 4946.21 711.582   9
  -3 -13  12 5493.28 681.418  15
  -3 -13  12 5206.12 716.997  11
   3  13 -12 5009.17 690.183  12
  -3  13  12 4852.56 711.971  40
   3  13 -12 5171.01 714.362  45
  -3 -13  12 5223.88 641.150  22
  -3 -13  12 5103.61 675.509  32
  -3  13  12 5593.01 666.860  48
   3  13 -11 29277.8 1821.16   9
  -3 -13  11 26488.5 1622.57  15
   3  13 -11 24627.1 1712.16  45
  -3  13  11 26865.5 1608.88  48
  -3  13  11 25285.8 1684.68  40
   3  13 -11 22557.8 1827.06  39
  -3 -13  11 28063.7 1692.59  32
  -3 -13  11 26791.2 1582.59  22
   3 -13 -11 20772.7 1479.26  39
  -3 -13  10 1660.99 408.668  22
   3  13 -10 4538.20 789.687  45
  -3  13  10 3831.82 647.086  48
   3  13 -10 3457.83 663.259   9
  -3  13  10 3419.16 627.411  40
   3  13 -10 3523.26 805.439  39
  -3  13   9 34877.9 2053.54  48
   3  13  -9 41628.4 2362.25  45
   3  13  -9 34704.8 2384.36  39
   3  13  -9 37114.3 2209.05   9
  -3  13   9 34572.4 2109.73  40
  -3 -13   9 37510.2 1963.78  22
   3  13  -8 37761.0 2524.84  39
   3  13  -8 42635.9 2427.49   9
  -3  13   8 41098.2 2322.53  48
  -3  13   8 42349.2 2334.98  40
  -3  13   7 5174.35 815.138  20
   3  13  -7 5765.03 902.488  45
   3  13  -7 5632.50 838.304   9
   3  13  -7 5904.40 938.774  12
  -3  13   7 4959.39 786.986  48
  -3  13   7 5074.02 756.943  40
  -3  13   6 6526.14 891.517  20
  -3  13   6 5282.24 693.546  45
  -3  13   6 5265.52 743.812  40
   3  13  -6 5543.70 796.232   9
  -3  13   6 5765.84 820.675  48
   3  13  -6 5510.03 884.089  45
   3  13  -6 5201.08 888.545  12
  -3  13   5 21487.1 1422.88  45
   3  13  -5 28066.0 1963.60  45
  -3  13   5 22973.3 1703.33  48
  -3  13   5 25314.6 1583.02  40
   3  13  -5 27947.6 2056.09  12
  -3  13   5 25777.2 1803.71  20
   3  13  -5 27255.5 1782.69   9
  -3 -13   5 24511.8 1787.73   4
  -3  13   5 24870.8 1713.94  12
  -3 -13   4 2606.06 611.743   4
   3  13  -4 2997.35 552.800   9
  -3  13   4 2063.21 437.193  45
   3  13  -4 3111.76 721.522  12
   3  13  -4 1842.06 534.822  45
  -3  13   4 2769.06 620.336  20
  -3  13   4 3024.36 640.710  12
  -3  13   4 2202.37 530.995  48
  -3  13   3 17376.2 1456.46  48
   3  13  -3 15140.9 1496.21  12
   3 -13  -3 18111.4 1648.89   4
   3  13  -3 17617.3 1314.97   9
  -3  13   3 14002.8 1309.07  12
  -3  13   3 13652.1 1121.07  45
  -3 -13   3 15042.1 1392.16   4
   3  13  -3 15367.2 1354.07  45
  -3  13   3 16161.6 1380.08  20
  -3  13   2 7864.53 963.137  48
  -3  13   2 7175.86 942.444  12
   3  13  -2 5697.79 709.729   9
   3  13  -2 5949.25 928.111  12
  -3 -13   2 5732.97 831.338   4
  -3  13   2 7899.26 954.915  20
   3 -13  -2 7408.61 1042.28   4
   3  13  -2 6786.86 895.472  45
  -3  13   2 6547.76 754.354  45
  -3  13   2 6373.48 805.133  43
  -3  13   1 5756.48 829.649  48
  -3  13   1 6886.32 824.425  45
  -3  13   1 8105.87 916.888  43
   3  13  -1 6944.98 917.735  45
   3  13  -1 8128.99 842.692  48
   3  13  -1 7444.08 1043.55  12
  -3  13   1 6733.05 954.486  12
  -3 -13   1 6472.23 886.102   4
   3 -13  -1 5975.72 933.785   4
  -3  13   0 19039.8 1491.57  48
  -3  13   0 18236.6 1367.69  45
   3 -13   0 18495.3 1682.35   4
  -3 -13   0 19739.6 1570.57   4
  -3  13   0 18933.9 1610.60  12
   3  13   0 20159.5 1614.17  45
   3  13   0 19300.8 1673.03  12
   3  13   0 20434.9 1382.09  48
   3  13   1 79213.4 3352.09  45
  -3 -13  -1 74134.7 3352.22   4
   3 -13   1 74616.7 3601.88   4
  -3  13  -1 75272.6 3199.05  48
   3  13   1 73832.7 3002.35  48
  -3  13  -1 74450.5 3452.62  12
  -3  13  -1 71928.4 3072.76  45
   3  13   1 80374.7 3664.50  12
  -3  13  -2 3568.90 739.189  12
   3  13   2 5956.70 922.760  12
   3 -13   2 6251.57 974.919   4
  -3 -13  -2 5933.34 854.332   4
  -3  13  -2 5881.30 801.746  48
   3  13   2 5708.25 788.675  45
  -3  13  -2 5420.23 1264.69   1
   3  13   2 6060.96 780.533  48
  -3  13  -2 5114.13 759.206  45
  -3  13  -3 30044.1 1827.55  48
   3  13   3 29213.6 1896.70  45
   3  13   3 31591.3 1751.51  40
   3  13   3 29794.0 2123.38  12
   3 -13   3 28477.4 2127.56   4
  -3  13  -3 28927.0 1868.99  45
  -3 -13  -3 31353.6 2041.37   4
  -3  13  -3 30341.8 1801.79  41
   3  13   3 29537.1 1831.20  48
  -3  13  -3 33998.7 3129.34   1
  -3  13  -4 5680.08 775.042  41
   3  13   4 7905.74 940.378  38
   3  13   4 5677.14 790.244  48
  -3  13  -4 6617.44 782.980   3
  -3  13  -4 6053.46 1299.85   1
   3 -13   4 6567.14 1015.21   4
   3  13   4 6430.42 1059.20  12
  -3  13  -4 7061.00 842.158  48
   3  13   4 7727.82 870.452  40
  -3  13  -4 6668.58 896.054  45
   3  13   4 6142.86 826.129  45
  -3  13  -5 9828.87 1030.81  41
  -3  13  -5 8830.31 908.153   9
  -3  13  -5 10229.9 1126.91  45
  -3  13  -5 9200.69 928.898  48
   3  13   5 10163.0 1055.59  48
   3  13   5 10421.2 1030.66  40
   3  13   5 7129.22 918.153  45
   3  13   5 9875.98 907.621  28
  -3  13  -6 5694.66 752.732  41
  -3  13  -6 5439.29 854.468  45
   3  13   6 4808.99 758.612  45
   3  13   6 5847.14 706.224  28
   3  13   6 5125.06 804.863  48
   3 -13   6 6265.88 748.119  11
  -3  13  -6 6352.54 775.120   9
   3  13   6 6265.71 822.060  40
  -3  13  -7 45386.0 2334.33  41
   3  13   7 46596.5 2484.82  48
   3  13   7 50611.3 2518.33  45
   3  13   7 50995.4 2315.47  28
  -3  13  -7 48274.5 2595.86  45
   3 -13   7 46615.6 2262.75  11
  -3  13  -7 46966.6 2378.38   9
   3  13   7 48008.8 2515.52  40
  -3  13  -8 4583.93 694.147  41
   3 -13   8 3777.62 576.766  32
  -3  13  -8 4074.68 737.015  45
   3  13   8 3691.87 619.412  28
   3 -13   8 4218.02 621.192  15
   3  13   8 3975.24 686.979  48
   3 -13   8 3152.01 571.773  11
   3  13   8 4814.16 771.628  40
   3  13   9 7301.81 841.013  28
   3 -13   9 7359.75 805.658  32
   3  13   9 7983.63 986.286  48
   3 -13   9 6583.27 765.307  15
   3 -13   9 7813.55 896.880  11
  -3  13  -9 7735.13 869.789  41
   3  13   9 8076.94 994.968  40
  -3  13  -9 7298.87 965.299  45
  -3  13 -10 37832.1 1982.48  41
   3 -13  10 38951.7 1945.69  15
   3 -13  10 40328.4 2186.34  30
   3  13  10 36089.3 1935.55  28
   3  13  10 39792.5 2154.72  48
  -3  13 -10 38019.7 2243.83  45
   3 -13  10 33630.4 1928.88  11
   3 -13  10 38031.1 1942.27  32
   3  13  10 40095.0 2235.11  40
   3 -13  11 1928.25 410.985  32
   3  13  11 1898.13 446.033  48
   3  13  11 1075.55 404.009  40
   3 -13  11 1735.14 401.931  15
  -3  13 -11 1533.32 428.491  45
   3 -13  11 2165.58 516.647  30
  -3  13 -11 2561.37 452.309  41
   3 -13  11 2219.56 482.226  11
   3  13  11 1811.35 410.895  28
   3 -13  12-61.5596 150.234  11
   3 -13  12-126.060 293.802  16
   3  13  12-183.627 203.801  28
  -3  13 -12 178.572 248.316  45
  -3  13 -12 152.836 194.125  41
   3  13  12-214.942 265.262  40
   3  13  12 183.666 235.009  48
   3 -13  12 118.699 187.458  15
   3 -13  12 16.8874 195.181  30
   3 -13  12 20.0851 138.354  32
   3  13  13 26979.6 1466.60  48
   3 -13  13 26502.3 1475.11  11
   3 -13  13 26396.7 1412.46  15
   3 -13  13 28127.8 1552.57  30
   3  13  13 26783.0 1532.81  40
  -3  13 -13 23928.3 1471.62  45
   3 -13  13 24796.9 1447.94  16
   3  13  13 25864.4 1399.71  28
   3 -13  14 708.137 251.982  30
   3  13  14 542.548 241.358  40
   3 -13  14 525.133 167.082  16
  -3  13 -14 825.307 279.530  45
   3  13  14 721.568 212.267  28
  -3  13 -15 5123.13 496.523  45
   3  13  15 5726.24 475.628  28
   3  13  15 5561.90 518.283  40
   3 -13  15 5615.19 505.335  30
   3 -13  15 5990.47 525.444  27
  -3 -15  13 7810.78 592.708  30
  -3 -15  13 7875.87 568.893  16
   3  15 -13 6859.26 543.831  45
  -3 -15  13 6923.39 501.258  32
  -3 -15  13 7369.88 561.945  11
  -3  15  13 7476.72 581.807  40
  -3  15  13 7134.10 529.862  21
  -3  15  12 1800.88 300.049  48
  -3 -15  12 1500.30 252.971  15
  -3 -15  12 1614.49 288.315  32
  -3 -15  12 2193.00 368.730  30
   3  15 -12 1298.69 287.515  45
   3  15 -12 1486.32 302.970  12
  -3 -15  12 1817.75 336.193  11
  -3  15  12 1270.26 311.597  40
  -3  15  11 17552.6 1130.05  40
  -3 -15  11 17383.0 1040.44  32
  -3 -15  11 17638.7 1122.21  11
   3  15 -11 17153.7 1154.71  12
   3  15 -11 15756.3 1132.56  45
  -3  15  11 18632.6 1126.27  48
  -3 -15  11 18495.5 1005.18  15
  -3  15  10 7940.86 793.194  40
  -3 -15  10 8779.92 825.934  11
   3  15 -10 7599.27 801.022   9
   3  15 -10 9402.71 907.362  45
  -3  15  10 9191.56 845.745  48
   3  15 -10 8116.28 868.752  12
  -3 -15  10 8740.22 765.775  32
  -3 -15  10 8830.92 707.935  15
  -3  15   9 16391.7 1222.28  48
   3  15  -9 17080.5 1254.91   9
  -3 -15   9 17933.8 1156.62  32
  -3  15   9 16001.9 1167.03  40
   3  15  -9 16440.3 1323.22  12
  -3 -15   9 17655.0 1063.41  15
   3  15  -9 16399.2 1269.01  45
   3  15  -8 43454.9 2181.70   9
   3  15  -8 44127.9 2395.46  12
   3  15  -8 44811.4 2356.65  45
  -3  15   8 44855.7 2090.67  40
  -3  15   8 44432.9 2228.01  48
  -3 -15   8 48082.0 2061.36  32
  -3  15   7 714.999 311.010  40
   3  15  -7 520.911 350.818  45
  -3  15   7 490.321 282.664  48
   3  15  -7 1174.92 363.984   9
   3  15  -7 493.781 400.911  12
   3  15  -6 18614.3 1366.74   9
  -3  15   6 17097.7 1205.38  40
  -3  15   6 18006.6 1421.30  48
   3  15  -6 19425.6 1647.95  12
   3  15  -6 21538.2 1625.31  45
  -3  15   5 48554.8 2495.74  48
   3  15  -5 51397.5 2363.90   9
   3  15  -5 56357.2 2725.95  45
   3  15  -5 52156.3 2841.94  12
  -3  15   5 53531.1 2549.56  20
  -3  15   4 2766.83 584.746  20
   3  15  -4 3437.91 581.438   9
  -3  15   4 2351.87 491.958  48
  -3  15   4 1437.23 333.308  45
   3  15  -4 3116.37 702.827  12
   3  15  -4 2248.82 575.978  45
   3  15  -3 10669.4 1129.33  45
   3  15  -3 11412.1 1323.05  12
  -3  15   3 9765.11 1055.23  48
  -3  15   3 11062.0 1114.88  20
  -3  15   3 10425.6 1114.84  12
  -3  15   3 8271.02 853.755  45
  -3  15   2 40096.8 2232.43  48
  -3  15   2 40793.9 2226.23  20
  -3  15   2 34966.6 1883.08  45
   3  15  -2 38380.4 2401.96  12
   3  15  -2 41068.6 2317.17  45
  -3  15   2 38313.4 2253.24  12
  -3  15   1 6464.65 942.831  12
  -3  15   1 7055.20 873.976  48
  -3  15   1 4864.26 712.360  45
   3  15  -1 7157.98 924.169  45
   3  15  -1 6348.78 966.590  12
  -3  15   1 6513.66 852.807  20
  -3  15   0 2803.56 586.123  48
   3  15   0 2231.58 577.701  12
   3  15   0 1924.52 509.907  45
   3  15   0 2089.51 438.137  48
  -3  15   0 2425.55 498.232  45
  -3  15   0 1389.17 463.714  12
  -3  15   0 2113.26 490.452  20
  -3  15  -1 25711.4 1750.65  20
   3  15   1 28366.3 1672.95  48
  -3  15  -1 26579.3 1721.63  48
  -3  15  -1 25559.1 1901.49  12
   3  15   1 28800.8 2100.67  12
  -3  15  -1 24836.5 1697.53  45
   3  15   1 27751.9 1829.48  45
  -3  15  -2 4011.71 735.266  12
  -3  15  -2 5509.21 769.522  48
   3  15   2 5524.07 800.861  45
   3  15   2 5133.77 715.137  48
  -3  15  -2 5694.18 780.078  45
   3  15   2 5598.31 913.487  12
  -3  15  -3 19914.3 1488.12  45
   3  15   3 21983.3 1531.82  48
   3  15   3 21765.6 1602.73  45
   3  15   3 23615.2 1831.60  12
  -3  15  -3 21161.0 1713.68  12
  -3  15  -3 23159.2 1514.05  48
  -3  15  -4 7446.11 802.826  48
   3  15   4 7829.45 901.282  48
  -3  15  -4 6482.42 840.532  45
   3  15   4 6663.43 856.010  45
  -3  15  -4 7236.96 1025.10  12
   3  15   4 7449.57 793.224  40
   3  15   5 5150.63 765.388  45
  -3  15  -5 4480.28 743.206  45
   3  15   5 5484.67 701.151  40
  -3  15  -5 5591.42 908.888  12
   3  15   5 5586.11 764.674  48
   3 -15   5 5863.71 675.691  30
   3 -15   6 1390.69 353.434  30
   3  15   6 1379.43 411.862  40
  -3  15  -6 1133.09 353.395  12
   3  15   6 695.799 248.399  48
  -3  15  -6 883.544 328.700  45
   3 -15   7 7500.70 812.754  30
  -3  15  -7 5797.31 766.912  45
   3  15   7 6217.34 779.857  40
  -3  15  -7 6190.78 929.497  12
   3  15   7 7056.79 848.872  48
   3  15   8 78.2131 228.282  48
   3 -15   8-198.682 205.860  30
  -3  15  -8-65.7611 247.135  45
   3  15   8-195.565 227.031  40
  -3  15  -8-145.410 388.637  12
  -3  15  -9 1428.30 402.919  12
   3  15   9 1689.87 342.880  28
  -3  15  -9 1863.32 426.809  45
   3  15   9 1726.57 436.556  48
   3 -15   9 1381.37 355.589  30
   3 -15   9 1302.39 293.498  11
   3  15   9 1454.53 350.521  40
  -3  15 -10 50955.8 2267.06  45
   3  15  10 55481.7 2320.41  48
  -3  15 -10 54800.0 2525.76  12
   3 -15  10 58216.2 2496.81  16
   3  15  10 57580.0 2003.00  28
   3 -15  10 55084.9 2272.01  30
   3 -15  10 52798.1 2037.69  11
   3  15  10 54423.8 2307.86  40
  -3  15 -11 426.600 281.700  12
  -3  15 -11 291.275 175.536  45
   3  15  11 186.958 144.516  28
   3  15  11 503.209 272.695  48
   3 -15  11 472.758 279.303  16
   3  15  11 263.400 211.810  40
   3 -15  11 195.970 145.403  30
   3 -15  12 7775.64 669.228  27
   3  15  12 8860.51 706.720  48
   3 -15  12 8701.56 700.394  30
   3  15  12 7279.82 643.567  40
  -3  15 -12 6848.97 616.789  45
   3 -15  12 8308.52 711.861  16
  -3  15 -12 7319.40 723.934  12
   3 -15  13 21655.9 996.950  16
   3 -15  13 23811.6 1057.46  27
   3 -15  13 23131.8 1032.44  30
  -3  15 -13 22194.6 1091.22  12
   3  15  13 24232.9 1069.03  40
  -3  17  10 8683.39 574.680  48
   3  17 -10 6927.83 538.199  45
  -3  17   9 3053.40 409.780  48
   3  17  -9 2649.06 394.647  45
   3  17  -9 2487.88 395.775  12
  -3 -17   8 39621.4 1467.85  30
   3  17  -8 41950.9 1865.14  12
   3  17  -8 41113.5 1741.14  45
  -3  17   8 45459.6 1815.89  48
  -3  17   7 36.2234 151.529  48
   3  17  -7 173.179 202.084  45
   3  17  -7 71.6395 188.267  12
  -3  17   6 5413.37 638.556  48
   3  17  -6 5646.53 671.111  45
   3  17  -6 6235.92 768.500  12
  -3  17   5 4797.70 609.725  48
   3  17  -5 3695.69 614.897  45
   3  17  -5 4441.53 675.355  12
  -3  17   4 1029.24 317.616  48
   3  17  -4 859.938 372.833  12
   3  17  -4 1080.54 345.657  45
  -3  17   3 4267.54 606.154  48
  -3  17   3 5402.34 586.794  45
   3  17  -3 4510.19 725.388  12
   3  17  -3 3462.40 584.822  45
  -3  17   3 4968.48 630.853  20
  -3  17   2 21574.4 1392.24  48
   3  17  -2 21130.4 1600.75  12
  -3  17   2 17474.9 1077.08  45
   3  17  -2 19597.2 1406.60  45
  -3  17   2 22553.2 1362.02  20
  -3  17   1 23.3920 203.601  45
  -3  17   1-120.106 177.789  48
   3  17  -1-321.650 338.675  45
  -3  17   1-11.1326 217.509  12
   3  17  -1 46.3244 239.827  12
  -3  17   1-78.2979 205.510  20
  -3  17   0 20367.5 1435.41  12
  -3  17   0 20081.3 1306.84  20
  -3  17   0 16934.0 1161.46  45
   3  17   0 20471.2 1398.40  45
   3  17   0 20871.8 1562.05  12
  -3  17   0 20555.8 1311.83  48
  -3  17  -1 60.8443 150.986  20
   3  17   1 50.9349 252.146  45
   3  17   1-158.755 142.880  48
  -3  17  -1-276.485 304.560  45
  -3  17  -1 154.607 145.665  48
  -3  17  -1-195.624 236.815  12
  -3  17  -2 115.361 206.415  20
  -3  17  -2 256.254 265.189  12
   3  17   2 227.770 189.854  48
   3  17   2 192.062 189.349  45
  -3  17  -2 254.164 156.112  48
  -3  17  -2 65.7692 194.618  45
  -3  17  -3 19580.6 1209.35  45
   3  17   3 21356.2 1274.87  48
   3  17   3 18735.9 1295.11  45
   3 -17   3 21509.5 1238.80  16
  -3  17  -3 20865.9 1137.64  48
  -3  17  -3 20790.8 1494.47  12
  -3  17  -3 21140.8 1300.29  20
   3  17   4 32116.7 1636.83  45
  -3  17  -4 25784.3 1437.99  20
   3 -17   4 28153.7 1494.90  16
  -3  17  -4 28124.6 1725.70  12
  -3  17  -4 26005.2 1436.10  45
   3  17   4 28050.0 1493.87  48
  -3  17  -5-100.574 243.871  45
   3 -17   5 200.241 176.722  16
  -3  17  -5 132.510 167.698  20
   3  17   5 128.240 167.477  48
  -3  17  -5-57.3723 265.165  12
  -3  17  -6 9453.56 949.616  12
   3 -17   6 9231.87 847.836  16
  -3  17  -6 9191.92 736.927  20
   3  17   6 8657.01 790.056  48
  -3  17  -6 8871.64 774.876  45
   3  17   7 4902.53 567.396  48
  -3  17  -7 4317.34 504.224  45
  -3  17  -7 4919.54 655.160  12
  -3  17  -7 4160.21 467.634  20
   3 -17   7 4729.48 583.972  16
  -3  17  -8 900.067 217.931  20
   3 -17   8 1084.04 274.042  16
  -3  17  -8 697.623 186.570  45
   3  17   8 1271.80 225.248  40
  -3  17  -8 780.609 276.380  12
   3  17   8 577.469 207.662  48
   3  17   9 310.243 207.495  48
  -3  17  -9 258.115 151.592  12
  -3  17  -9 230.382 123.702  45
   3 -17   9-140.630 167.418  16
   3  17  10 32934.2 1235.77  48
   3 -17  10 31802.5 1276.36  16
   3 -17  10 32008.3 1288.29  13
  -3  17 -10 29503.3 1272.09  12
   3  19  -4 4649.04 443.057  45
  -3  19   3 13.5613 100.602  48
   3  19  -3 32.3977 106.287  45
  -3  19   2 38638.5 1344.57  48
   3  19  -2 33906.2 1402.40  45
   3  19  -1-154.704 130.900  45
   3  19   0 14903.5 840.394  45
   3  19   1 5184.85 525.244  45
   3  19   2 17919.0 896.024  45
   3  19   3 24002.2 994.204  45
  -4   0  20 16544.3 1007.85  19
  -4   0  20 15782.9 1014.76  47
  -4   0  20 16338.6 1000.05  44
  -4   0  20 16703.8 961.824  18
   4   0 -20 15536.6 994.437  41
   4   0 -19-387.513 214.500  39
  -4   0  19-76.1649 162.889  18
  -4   0  19-219.810 249.267  47
  -4   0  19 72.4735 165.265  44
  -4   0  19 27.7003 197.193  19
   4   0 -19 37.7228 213.002  41
  -4   0  18 52831.5 2423.00  18
  -4   0  18 53322.5 2461.92  44
   4   0 -18 52436.3 2493.31  41
  -4   0  18 55710.8 2532.25  47
  -4   0  18 56191.3 2462.00  19
   4   0 -18 54204.4 2555.95  39
  -4   0  17 234.452 221.504  47
  -4   0  17-735.735 314.704  18
   4   0 -17-49.4860 261.284  39
  -4   0  17-58.3513 214.367  19
   4   0 -17 201.628 236.188  41
  -4   0  17 19.8574 221.386  44
   4   0 -16 36511.4 2176.38  39
  -4   0  16 40001.3 2232.55  44
  -4   0  16 41222.7 1978.16  29
  -4   0  16 40875.2 2205.94  19
  -4   0  16 41577.1 2280.06  47
   4   0 -16 36691.9 2200.20  41
   4   0 -15-115.049 304.682  39
  -4   0  15-289.951 195.218  29
  -4   0  15 9.33931 203.376  46
  -4   0  15-195.556 214.805  47
  -4   0  15-75.0254 188.844  44
   4   0 -15 554.152 339.942  41
  -4   0  15-58.0187 230.111  19
  -4   0  15-52.6676 220.856  21
  -4   0  14 12677.1 1162.41  19
  -4   0  14 10046.8 1073.81  21
   4   0 -14 12451.1 1552.92  34
  -4   0  14 10403.1 1027.80  26
  -4   0  14 11988.1 1188.32  47
  -4   0  14 10772.5 1002.10  46
  -4   0  14 11939.1 1169.89  44
   4   0 -14 10862.0 1162.10  41
  -4   0  14 12420.7 1021.64  29
  -4   0  14 9868.14 1139.16   5
   4   0 -14 12557.6 1278.28  39
  -4   0  13-223.293 251.063  44
  -4   0  13-45.4604 166.722  21
  -4   0  13 49.6644 201.974   5
   4   0 -13-140.461 240.135  34
  -4   0  13 29.3307 214.458  47
   4   0 -13 330.706 323.012  39
  -4   0  13-337.107 215.024  26
  -4   0  13 142.610 216.942  29
  -4   0  12 62941.5 2672.79  47
  -4   0  12 69445.3 3040.78   5
  -4   0  12 62513.3 2709.88  21
  -4   0  12 68696.0 2750.57  49
  -4   0  12 63669.3 2682.60  44
  -4   0  12 64939.5 2478.92  29
  -4   0  12 64292.5 2590.72  26
   4   0 -12 64676.5 3558.04  34
  -4   0  11 111.630 237.321   5
   4   0 -11 171.046 182.187  34
   4   0 -11-166.898 112.887   6
  -4   0  10 14016.5 855.526  38
   4   0 -10 13172.0 1353.44  34
   4   0 -10 13818.9 871.627   6
  -4   0  10 15659.2 1233.43   5
  -4   0   9 21.0890 97.7698  38
   4   0  -9-93.4286 154.493   6
  -4   0   9 75.9391 101.641  36
   4   0  -9-167.407 175.111  34
   4   0  -9-40.2702 138.702  37
  -4   0   9-195.710 196.920   5
   4   0  -8 5705.49 773.689  34
   4   0  -8 6222.79 505.054  37
  -4   0   8 7589.07 695.668   4
  -4   0   8 5729.71 470.068  36
  -4   0   8 6321.89 481.555  38
  -4   0   8 5656.50 674.748   5
   4   0  -8 7049.12 535.767   6
  -4   0   7 120.742 153.737   4
  -4   0   7 84.7049 96.3788  36
   4   0  -7 99.2359 171.159  34
   4   0  -7 108.777 106.042   6
   4   0  -7 59.1915 123.756  37
  -4   0   7 69.0487 205.104   5
  -4   0   6 26706.9 1301.44   5
  -4   0   6 27517.5 1120.91  36
   4   0  -6 29392.5 1555.48  34
   4   0  -6 29377.4 1104.76  37
   4   0  -6 30162.9 1079.92   6
  -4   0   6 29132.2 1228.22   4
  -4   0   5 2.40670 109.895   4
  -4   0   5 196.409 134.009  36
   4   0  -5-71.1888 142.941  34
   4   0  -5 41.3656 92.2907   6
   4   0  -4 141637. 3186.62  37
  -4   0   4 108040. 3068.31   4
   4   0  -4 125847. 3587.16  34
   4   0  -4 142654. 3092.85   6
  -4   0   4 122473. 3159.82  36
   4   0  -3 95.8133 112.927  37
   4   0  -3 144.095 113.239   6
  -4   0   3 181.907 151.644  36
  -4   0   2 171482. 4099.23   5
   4   0  -2 174351. 4061.75  35
  -4   0   2 173421. 4175.96  36
   4   0  -2 192816. 4085.70   6
   4   0  -2 194735. 4147.41  37
   4   0  -1-18.4103 73.3999  35
   4   0  -1 159.432 105.167   6
  -4   0   1 85.8918 72.6611   5
  -4   0   1 291.771 136.867  36
   4   0  -1 143.592 97.1677  37
   4   0  -1 108.233 91.8294   8
   4   0  -1 84.5421 25.9981  38
   4   0   0 5895.62 378.910   6
   4   0   0 7788.65 286.382  38
   4   0   0 5163.00 197.121   4
   4   0   0 6635.43 369.746  35
   4   0   0 6879.89 428.265   7
  -4   0   0 7169.54 386.398  36
   4   0   0 6231.62 374.383  37
   4   0   1 41.9819 93.2752  35
   4   0   1 186.357 118.010   7
  -4   0  -1 41.3739 76.8257  36
   4   0   1-40.2382 94.8384  37
   4   0   1-53.5180 55.6980   4
  -4   0  -2 59532.3 1477.71  36
   4   0   2 54621.1 1579.78   7
  -4   0  -2 62684.4 1935.45  34
   4   0   2 52039.2 1483.42   4
   4   0   3 3.04231 116.253   4
   4   0   3 12.2232 109.945   7
  -4   0  -3 42.8253 57.4600  36
  -4   0  -3 237.090 183.268  34
  -4   0  -4 128892. 2796.17  36
  -4   0  -4 129395. 3750.69  34
   4   0   4 121801. 3203.48   4
  -4   0  -5 84.0387 54.8409   2
   4   0   5 60.2503 134.543   4
  -4   0  -5 20.1051 93.7454   3
  -4   0  -6 39315.3 1308.44   3
  -4   0  -6 39763.4 1035.94   2
  -4   0  -6 38905.6 1981.47  34
   4   0   6 40486.2 1621.91   4
   4   0   6 36447.8 1292.71   5
  -4   0  -7-64.4354 221.035  34
   4   0   7-28.0450 89.1564   5
   4   0   7-28.4712 176.821   4
  -4   0  -7-27.0747 79.5235   3
   4   0   8 30418.5 1298.32   5
   4   0   8 31803.6 1611.28   4
   4   0   8 31017.2 1529.98  38
  -4   0  -8 31415.7 2019.26  34
  -4   0  -8 31199.6 1205.68   3
   4   0   9 86.2398 204.913  38
   4   0   9-95.3369 146.904   5
  -4   0  -9 22.3262 192.286  34
  -4   0  -9-26.1675 81.3835   3
   4   0   9 114.247 194.277   4
   4   0  10 16083.6 1181.89  38
  -4   0 -10 15380.0 1546.36  34
   4   0  10 13502.7 926.137   5
   4   0  10 16987.0 1286.35   4
   4   0  11-216.166 254.508  38
  -4   0 -11 432.214 356.489  34
   4   0  11-38.3245 103.093   5
   4   0  11 40.6404 151.010  19
   4   0  11 180.882 133.156  18
   4   0  11-357.428 193.676  47
   4   0  11-234.358 361.080   4
   4   0  12 51199.3 2443.43  38
   4   0  12 55029.5 2395.90  19
   4   0  12 52815.2 2474.28  18
  -4   0 -12 49617.2 3235.00  34
   4   0  12 53463.5 2470.50  47
   4   0  12 50866.0 2325.54  44
  -4   0 -12 54234.6 2521.87  41
   4   0  13 263.633 230.046  38
  -4   0 -13 85.8051 247.951  41
   4   0  13 239.975 214.400  18
   4   0  13 226.816 190.748  44
  -4   0 -13-408.269 306.165  34
   4   0  13-127.072 253.199  19
   4   0  13 80.9731 170.273  47
   4   0  14 136826. 4758.42  38
   4   0  14 138448. 4693.03  44
   4   0  14 141439. 4917.56  18
  -4   0 -14 141912. 6185.84  34
   4   0  14 137464. 4710.84  19
   4   0  14 138292. 4875.28  47
  -4   0 -14 148410. 5051.49  41
   4   0  15 87.4442 211.644  19
   4   0  15-263.115 342.964  47
   4   0  15 65.6151 292.602  18
   4   0  15-281.611 304.147  44
  -4   0 -15 189.286 264.442  41
   4   0  16 439.325 342.007  18
   4   0  16 663.253 321.260  44
  -4   0 -16-193.035 318.980  41
   4   0  16 248.506 246.708  47
   4   0  16 75.7075 235.867  19
   4   0  17-9.46175 200.074  44
   4   0  17 45.1780 256.895  47
   4   0  17-54.8685 242.600  18
  -4   0 -17-126.709 322.286  41
  -4   0 -17-63.1240 210.754  43
  -4   0 -18 32257.5 1728.03  43
   4   0  18 37415.8 2033.75  18
   4   0  18 37125.5 1879.92  44
  -4   0 -18 39239.5 2079.27  41
   4   0  18 37301.1 2048.21  47
   4   0  19 99.0420 178.311  18
   4   0  19 101.823 164.425  47
  -4   0 -19 214.934 159.389  43
  -4   0 -19 178.581 253.852  41
  -4   0 -20 58070.3 2154.96  41
   4   0  20 61231.2 2228.39  47
   4   0  20 59445.1 2178.41  18
   4  -2 -21 1086.41 208.081  41
  -4   2  21 1260.33 215.804  44
  -4  -2  21 1751.43 269.430  47
  -4   2  20 2263.09 336.375  47
  -4  -2  20 2508.09 364.474  19
  -4  -2  20 2693.01 419.371  47
  -4   2  20 2120.02 358.695  19
  -4  -2  20 2288.00 316.230  44
   4  -2 -20 2057.90 377.656  41
  -4   2  20 2796.51 423.348  44
  -4  -2  20 2971.81 426.501  18
   4   2 -20 2614.52 371.432  39
   4   2 -20 1401.31 292.149  41
  -4  -2  19 2265.66 391.011  19
  -4   2  19 1760.68 365.538  19
  -4   2  19 2110.62 335.324  18
  -4  -2  19 1783.45 404.503  47
   4  -2 -19 1857.90 348.823  39
  -4  -2  19 2480.64 452.978  18
   4   2 -19 2128.03 401.943  39
   4  -2 -19 1872.60 396.730  41
  -4  -2  19 1772.94 344.110  44
  -4   2  19 2558.10 474.370  44
   4   2 -19 1747.22 354.942  41
  -4   2  19 2455.91 419.878  47
  -4  -2  18 39920.5 2070.76  18
  -4   2  18 37918.7 2049.19  44
  -4   2  18 35937.8 1888.17  47
  -4   2  18 37956.0 1841.27  18
   4  -2 -18 33847.3 1995.65  39
  -4  -2  18 38053.4 1918.24  19
  -4  -2  18 37401.2 1869.13  44
   4   2 -18 36997.6 2008.52  39
  -4   2  18 40526.8 2016.05  19
   4  -2 -18 34137.2 1979.93  41
  -4  -2  18 38793.8 2062.44  47
   4   2 -18 35829.8 1893.36  41
  -4  -2  17 15593.2 1254.15  19
   4  -2 -17 15985.9 1396.10  41
  -4   2  17 16041.9 1268.41  47
  -4  -2  17 15198.1 1176.64  29
   4   2 -17 13390.2 1263.17  39
  -4   2  17 14043.5 1160.65  46
  -4   2  17 17348.5 1393.12  21
  -4   2  17 16314.5 1227.77  18
  -4   2  17 16925.6 1329.66  19
  -4   2  17 13441.1 1240.98  44
   4   2 -17 13148.8 1192.77  41
  -4  -2  17 15562.9 1332.71  47
  -4  -2  17 15256.4 1235.95  44
  -4  -2  17 10887.5 929.410  22
   4  -2 -17 13139.4 1194.32  39
  -4   2  16 18071.1 1472.02  44
  -4   2  16 16348.5 1337.38  46
  -4   2  16 17910.7 1405.10  19
   4   2 -16 16385.7 1386.59  41
  -4  -2  16 19075.0 1505.89  47
  -4  -2  16 16552.0 1331.48  44
  -4   2  16 17745.8 1333.78  18
  -4   2  16 12536.9 1267.98  21
  -4  -2  16 17175.0 1303.66  29
  -4  -2  16 17520.7 1401.89  26
  -4  -2  16 16571.4 1351.99  19
  -4   2  16 17819.5 1380.30  47
   4  -2 -16 17072.2 1453.49  41
   4   2 -16 17397.1 1580.02  39
  -4  -2  16 16517.0 1216.08  22
   4  -2 -16 16295.7 1398.10  39
   4  -2 -15 4604.26 777.643  39
  -4  -2  15 4498.62 697.759  19
  -4  -2  15 5733.87 790.825  26
  -4  -2  15 5505.96 703.977  22
  -4   2  15 5464.83 819.555  21
   4   2 -15 4739.69 846.949  39
  -4   2  15 4853.67 740.810  46
  -4  -2  15 4628.56 704.055  44
  -4   2  15 4777.23 714.566  19
  -4   2  15 4893.85 775.834  44
   4   2 -15 4617.05 737.429  41
  -4   2  15 5103.60 742.686  47
  -4  -2  15 4238.16 737.259  47
  -4  -2  15 4699.10 668.921  29
  -4   2  15 4642.73 694.268  18
  -4  -2  14 70435.4 2979.34  19
  -4   2  14 74971.5 3089.63  19
  -4  -2  14 71008.8 3130.38  47
  -4  -2  14 71711.8 3320.91   5
  -4   2  14 71529.5 2972.82  47
  -4  -2  14 68825.1 2885.77  29
  -4   2  14 70920.2 3118.09  44
  -4  -2  14 71692.6 3004.58  44
   4   2 -14 69222.7 2939.53   8
   4   2 -14 71514.5 3287.31  39
  -4   2  14 69646.9 3035.96  46
   4  -2 -14 67393.7 3123.16  39
   4   2 -14 68321.4 3041.31  41
  -4   2  14 69807.2 3130.95  21
  -4  -2  14 68694.8 3007.64  26
  -4  -2  14 70883.6 2862.46  22
  -4  -2  13 19667.8 1388.94  19
  -4  -2  13 20235.0 1381.12  29
   4   2 -13 20752.6 2083.81  34
  -4  -2  13 20628.5 1459.46  26
  -4  -2  13 18690.4 1361.66  44
   4  -2 -13 21423.3 1902.11  34
  -4   2  13 20759.2 1491.12  44
  -4   2  13 18763.4 1349.62  47
  -4  -2  13 20214.6 1341.72  22
  -4  -2  13 20673.0 1661.02   5
  -4   2  13 21942.8 1535.16  49
   4  -2 -13 18488.4 1264.57   6
  -4  -2  13 19206.2 1462.99  47
  -4   2  13 19294.7 1432.46  46
   4   2 -13 18780.2 1405.29  41
   4   2 -13 22440.5 1779.11  39
[truncated: 1,368,959 more chars]
