# Supplementary material for: Palladium and Platinum 2,4-cis-amino Azetidine and Related Complexes
Source: Front Chem. 2018 Jun 21;6:211. doi: 10.3389/fchem.2018.00211 (PMC6021532; doi:10.3389/fchem.2018.00211)
Supplement: Supplementary file 3 [file Data_Sheet_3.ZIP › CIF/4b.cif]

data_4b
_audit_creation_date              2014-10-28
_audit_creation_method
;
Olex2 1.2
(compiled 2014.09.19 svn.r3010 for OlexSys, GUI svn.r4874)
;
_shelxl_version_number            2014-3
_publ_contact_author_address      ?
_publ_contact_author_email        ?
_publ_contact_author_name         ''
_publ_contact_author_phone        ?
_publ_section_references
;
Dolomanov, O.V., Bourhis, L.J., Gildea, R.J, Howard, J.A.K. & Puschmann, H.
 (2009), J. Appl. Cryst. 42, 339-341.

Sheldrick, G.M. (2008). Acta Cryst. A64, 112-122.
;
_chemical_name_common             ?
_chemical_name_systematic
;
 ?
;
_chemical_formula_moiety          'C24 H26 Cl2 N2 Pt'
_chemical_formula_sum             'C24 H26 Cl2 N2 Pt'
_chemical_formula_weight          608.46
_chemical_melting_point           ?
_chemical_oxdiff_formula          'C24 H26 N2 Cl2 Pt'
loop_
  _atom_type_symbol
  _atom_type_description
  _atom_type_scat_dispersion_real
  _atom_type_scat_dispersion_imag
  _atom_type_scat_source
 'C' 'C' 0.0181 0.0091 'International Tables Vol C Tables 4.2.6.8 and 6.1.1.4'
 'H' 'H' 0.0000 0.0000 'International Tables Vol C Tables 4.2.6.8 and 6.1.1.4'
 'N' 'N' 0.0311 0.0180 'International Tables Vol C Tables 4.2.6.8 and 6.1.1.4'
 'Cl' 'Cl' 0.3639 0.7018 'International Tables Vol C Tables 4.2.6.8 and 6.1.1.4'
 'Pt' 'Pt' -4.5932 6.9264
 'International Tables Vol C Tables 4.2.6.8 and 6.1.1.4'

_shelx_space_group_comment
;
The symmetry employed for this shelxl refinement is uniquely defined
by the following loop, which should always be used as a source of
symmetry information in preference to the above space-group names.
They are only intended as comments.
;
_space_group_crystal_system       'monoclinic'
_space_group_IT_number            14
_space_group_name_H-M_alt         'P 1 21/c 1'
_space_group_name_Hall            '-P 2ybc'
loop_
  _space_group_symop_operation_xyz
 'x, y, z'
 '-x, y+1/2, -z+1/2'
 '-x, -y, -z'
 'x, -y-1/2, z-1/2'

_cell_length_a                    10.57037(14)
_cell_length_b                    16.66192(19)
_cell_length_c                    12.69181(17)
_cell_angle_alpha                 90
_cell_angle_beta                  102.0822(13)
_cell_angle_gamma                 90
_cell_volume                      2185.80(5)
_cell_formula_units_Z             4
_cell_measurement_reflns_used     11111
_cell_measurement_temperature     100.00(11)
_cell_measurement_theta_max       74.1670
_cell_measurement_theta_min       4.2770
_shelx_estimated_absorpt_T_max    ?
_shelx_estimated_absorpt_T_min    ?
_exptl_absorpt_coefficient_mu     14.347
_exptl_absorpt_correction_T_max   0.565
_exptl_absorpt_correction_T_min   0.142
_exptl_absorpt_correction_type    gaussian
_exptl_absorpt_process_details
;
CrysAlisPro, Agilent Technologies,
Version 1.171.36.28 (release 01-02-2013 CrysAlis171 .NET)
(compiled Feb  1 2013,16:14:44)
Numerical absorption correction based on gaussian integration over
			a multifaceted crystal model
;
_exptl_crystal_colour             'light yellow'
_exptl_crystal_colour_modifier    light
_exptl_crystal_colour_primary     yellow
_exptl_crystal_density_diffrn     1.849
_exptl_crystal_density_meas       ?
_exptl_crystal_density_method     ?
_exptl_crystal_description        plate
_exptl_crystal_F_000              1184
_exptl_crystal_size_max           0.1811
_exptl_crystal_size_mid           0.076
_exptl_crystal_size_min           0.0458
_exptl_special_details
;
 ?
;
_exptl_transmission_factor_max    ?
_exptl_transmission_factor_min    ?
_diffrn_reflns_av_R_equivalents   0.0327
_diffrn_reflns_av_unetI/netI      0.0261
_diffrn_reflns_Laue_measured_fraction_full 0.999
_diffrn_reflns_Laue_measured_fraction_max 0.998
_diffrn_reflns_limit_h_max        12
_diffrn_reflns_limit_h_min        -6
_diffrn_reflns_limit_k_max        20
_diffrn_reflns_limit_k_min        -20
_diffrn_reflns_limit_l_max        13
_diffrn_reflns_limit_l_min        -15
_diffrn_reflns_number             16242
_diffrn_reflns_point_group_measured_fraction_full 0.999
_diffrn_reflns_point_group_measured_fraction_max 0.998
_diffrn_reflns_theta_full         67.684
_diffrn_reflns_theta_max          70.052
_diffrn_reflns_theta_min          6.399
_diffrn_ambient_temperature       100.00(11)
_diffrn_detector_area_resol_mean  5.1768
_diffrn_measured_fraction_theta_full 0.999
_diffrn_measured_fraction_theta_max 0.998
_diffrn_measurement_details
;
#__ type_ start__ end____ width___ exp.time_
  1 omega  -48.00    4.00   1.0000    1.0000
omega____ theta____ kappa____ phi______ frames
    -      -42.5607   38.0000 -180.0000 52

#__ type_ start__ end____ width___ exp.time_
  2 omega   37.00   78.00   1.0000    1.0000
omega____ theta____ kappa____ phi______ frames
    -       42.5607 -125.0000  -90.0000 41

#__ type_ start__ end____ width___ exp.time_
  3 omega   36.00   91.00   1.0000    1.0000
omega____ theta____ kappa____ phi______ frames
    -       42.5607 -125.0000   90.0000 55

#__ type_ start__ end____ width___ exp.time_
  4 omega  -40.00    7.00   1.0000    1.0000
omega____ theta____ kappa____ phi______ frames
    -      -43.5000   30.0000    0.0000 47

#__ type_ start__ end____ width___ exp.time_
  5 omega -129.00   16.00   1.0000    1.0000
omega____ theta____ kappa____ phi______ frames
    -      -43.5000    0.0000  150.0000 145

#__ type_ start__ end____ width___ exp.time_
  6 omega   37.00   89.00   1.0000    1.0000
omega____ theta____ kappa____ phi______ frames
    -      106.6257  -45.0000 -120.0000 52

#__ type_ start__ end____ width___ exp.time_
  7 omega   34.00   90.00   1.0000    1.0000
omega____ theta____ kappa____ phi______ frames
    -      106.6257  -30.0000    0.0000 56

#__ type_ start__ end____ width___ exp.time_
  8 omega   88.00  116.00   1.0000    1.0000
omega____ theta____ kappa____ phi______ frames
    -      106.6257 -113.0000   59.0000 28

#__ type_ start__ end____ width___ exp.time_
  9 omega   72.00  109.00   1.0000    1.0000
omega____ theta____ kappa____ phi______ frames
    -      106.6257  -94.0000 -120.0000 37

#__ type_ start__ end____ width___ exp.time_
 10 omega   26.00  109.00   1.0000    1.0000
omega____ theta____ kappa____ phi______ frames
    -      106.6260  -94.0000  120.0000 83

#__ type_ start__ end____ width___ exp.time_
 11 omega   41.00   88.00   1.0000    1.0000
omega____ theta____ kappa____ phi______ frames
    -      106.6257  -30.0000  -90.0000 47

#__ type_ start__ end____ width___ exp.time_
 12 omega   35.00   99.00   1.0000    1.0000
omega____ theta____ kappa____ phi______ frames
    -      106.6257  -45.0000   90.0000 64

#__ type_ start__ end____ width___ exp.time_
 13 omega   64.00  129.00   1.0000    1.0000
omega____ theta____ kappa____ phi______ frames
    -      106.6257  -77.0000  -60.0000 65

#__ type_ start__ end____ width___ exp.time_
 14 omega  113.00  161.00   1.0000    1.0000
omega____ theta____ kappa____ phi______ frames
    -      106.6257   45.0000  -90.0000 48

#__ type_ start__ end____ width___ exp.time_
 15 omega   36.00   89.00   1.0000    1.0000
omega____ theta____ kappa____ phi______ frames
    -      106.6257  -30.0000 -180.0000 53

#__ type_ start__ end____ width___ exp.time_
 16 omega   54.00  105.00   1.0000    1.0000
omega____ theta____ kappa____ phi______ frames
    -      106.6257  -94.0000 -150.0000 51

#__ type_ start__ end____ width___ exp.time_
 17 omega   61.00  178.00   1.0000    1.0000
omega____ theta____ kappa____ phi______ frames
    -      106.6257   15.0000    0.0000 117

#__ type_ start__ end____ width___ exp.time_
 18 omega   36.00   79.00   1.0000    1.0000
omega____ theta____ kappa____ phi______ frames
    -      106.6257  -45.0000 -180.0000 43

#__ type_ start__ end____ width___ exp.time_
 19 omega   67.00   94.00   1.0000    1.0000
omega____ theta____ kappa____ phi______ frames
    -      106.6257  -45.0000    0.0000 27

#__ type_ start__ end____ width___ exp.time_
 20 omega   61.00   86.00   1.0000    1.0000
omega____ theta____ kappa____ phi______ frames
    -      106.6257  -30.0000  120.0000 25

#__ type_ start__ end____ width___ exp.time_
 21 omega   33.00   64.00   1.0000    1.0000
omega____ theta____ kappa____ phi______ frames
    -      106.6257 -113.0000   59.0000 31

#__ type_ start__ end____ width___ exp.time_
 22 omega -116.00  -82.00   1.0000    1.0000
omega____ theta____ kappa____ phi______ frames
    -      -42.5607  -77.0000  150.0000 34
;
_diffrn_measurement_device_type   'SuperNova, Dual, Cu at zero, Atlas'
_diffrn_measurement_method        '\w scans'
_diffrn_orient_matrix_UB_11       0.0353329000
_diffrn_orient_matrix_UB_12       0.0242933000
_diffrn_orient_matrix_UB_13       0.1197259000
_diffrn_orient_matrix_UB_21       0.0370929000
_diffrn_orient_matrix_UB_22       -0.0875908000
_diffrn_orient_matrix_UB_23       0.0311013000
_diffrn_orient_matrix_UB_31       0.1398770000
_diffrn_orient_matrix_UB_32       0.0170068000
_diffrn_orient_matrix_UB_33       -0.0108452000
_diffrn_radiation_monochromator   mirror
_diffrn_radiation_type            CuK\a
_diffrn_radiation_wavelength      1.54184
_diffrn_source                    'SuperNova (Cu) X-ray Source'
_reflns_Friedel_coverage          0.000
_reflns_Friedel_fraction_full     .
_reflns_Friedel_fraction_max      .
_reflns_number_gt                 3777
_reflns_number_total              4130
_reflns_odcompleteness_completeness 99.98
_reflns_odcompleteness_iscentric  1
_reflns_odcompleteness_theta      66.97
_reflns_special_details
;
 Reflections were merged by SHELXL according to the crystal
 class for the calculation of statistics and refinement.
 
 _reflns_Friedel_fraction is defined as the number of unique
 Friedel pairs measured divided by the number that would be
 possible theoretically, ignoring centric projections and
 systematic absences.
;
_reflns_threshold_expression      'I > 2\s(I)'
_computing_cell_refinement
;
CrysAlisPro, Agilent Technologies,
Version 1.171.36.28 (release 01-02-2013 CrysAlis171 .NET)
(compiled Feb  1 2013,16:14:44)
;
_computing_data_collection
;
CrysAlisPro, Agilent Technologies,
Version 1.171.36.28 (release 01-02-2013 CrysAlis171 .NET)
(compiled Feb  1 2013,16:14:44)
;
_computing_data_reduction
;
CrysAlisPro, Agilent Technologies,
Version 1.171.36.28 (release 01-02-2013 CrysAlis171 .NET)
(compiled Feb  1 2013,16:14:44)
;
_computing_molecular_graphics     'Olex2 (Dolomanov et al., 2009)'
_computing_publication_material   'Olex2 (Dolomanov et al., 2009)'
_computing_structure_refinement   'ShelXL (Sheldrick, 2008)'
_computing_structure_solution     'ShelXS (Sheldrick, 2008)'
_refine_diff_density_max          0.594
_refine_diff_density_min          -0.817
_refine_diff_density_rms          0.102
_refine_ls_extinction_coef        .
_refine_ls_extinction_method      none
_refine_ls_goodness_of_fit_ref    1.055
_refine_ls_hydrogen_treatment     mixed
_refine_ls_matrix_type            full
_refine_ls_number_parameters      266
_refine_ls_number_reflns          4130
_refine_ls_number_restraints      0
_refine_ls_R_factor_all           0.0228
_refine_ls_R_factor_gt            0.0200
_refine_ls_restrained_S_all       1.055
_refine_ls_shift/su_max           0.000
_refine_ls_shift/su_mean          0.000
_refine_ls_structure_factor_coef  Fsqd
_refine_ls_weighting_details
'w=1/[\s^2^(Fo^2^)+(0.0242P)^2^+1.6099P] where P=(Fo^2^+2Fc^2^)/3'
_refine_ls_weighting_scheme       calc
_refine_ls_wR_factor_gt           0.0481
_refine_ls_wR_factor_ref          0.0498
_refine_special_details
;
 ?
;
_olex2_refinement_description
;
1. Fixed Uiso
 At 1.2 times of:
  All C(H) groups, All C(H,H) groups
2.a Ternary CH refined with riding coordinates:
 C1(H1), C3(H3)
2.b Secondary CH2 refined with riding coordinates:
 C2(H2A,H2B), C4(H4A,H4B), C11(H11A,H11B), C18(H18A,H18B)
2.c Aromatic/amide H refined with riding coordinates:
 C6(H6), C7(H7), C8(H8), C9(H9), C10(H10), C13(H13), C14(H14), C15(H15),
 C16(H16), C17(H17), C20(H20), C21(H21), C22(H22), C23(H23), C24(H24)
;
_atom_sites_solution_hydrogens    mixed
_atom_sites_solution_primary      direct
_atom_sites_solution_secondary    ?
loop_
  _atom_site_label
  _atom_site_type_symbol
  _atom_site_fract_x
  _atom_site_fract_y
  _atom_site_fract_z
  _atom_site_U_iso_or_equiv
  _atom_site_adp_type
  _atom_site_occupancy
  _atom_site_site_symmetry_order
  _atom_site_calc_flag
  _atom_site_refinement_flags_posn
  _atom_site_refinement_flags_adp
  _atom_site_refinement_flags_occupancy
  _atom_site_disorder_assembly
  _atom_site_disorder_group
 C1 C 0.2457(3) 0.18209(18) 0.3578(3) 0.0194(6) Uani 1 1 d . . . . .
 H1 H 0.3257 0.2153 0.3796 0.023 Uiso 1 1 calc R . . . .
 C2 C 0.1402(3) 0.23697(19) 0.2951(3) 0.0225(7) Uani 1 1 d . . . . .
 H2A H 0.1497 0.2941 0.3167 0.027 Uiso 1 1 calc R . . . .
 H2B H 0.0510 0.2176 0.2920 0.027 Uiso 1 1 calc R . . . .
 C3 C 0.1946(3) 0.21629(18) 0.1947(3) 0.0185(6) Uani 1 1 d . . . . .
 H3 H 0.2646 0.2550 0.1875 0.022 Uiso 1 1 calc R . . . .
 C4 C 0.1108(3) 0.19968(18) 0.0862(3) 0.0174(6) Uani 1 1 d . . . . .
 H4A H 0.0580 0.2477 0.0609 0.021 Uiso 1 1 calc R . . . .
 H4B H 0.1660 0.1882 0.0339 0.021 Uiso 1 1 calc R . . . .
 C5 C 0.2324(3) 0.13296(18) 0.4535(3) 0.0193(6) Uani 1 1 d . . . . .
 C6 C 0.1126(3) 0.11266(19) 0.4759(3) 0.0213(7) Uani 1 1 d . . . . .
 H6 H 0.0351 0.1268 0.4267 0.026 Uiso 1 1 calc R . . . .
 C7 C 0.1064(4) 0.0717(2) 0.5702(3) 0.0272(7) Uani 1 1 d . . . . .
 H7 H 0.0245 0.0593 0.5859 0.033 Uiso 1 1 calc R . . . .
 C8 C 0.2188(4) 0.0488(2) 0.6417(3) 0.0291(8) Uani 1 1 d . . . . .
 H8 H 0.2142 0.0208 0.7060 0.035 Uiso 1 1 calc R . . . .
 C9 C 0.3380(4) 0.0672(2) 0.6184(3) 0.0298(8) Uani 1 1 d . . . . .
 H9 H 0.4151 0.0504 0.6660 0.036 Uiso 1 1 calc R . . . .
 C10 C 0.3454(3) 0.1096(2) 0.5267(3) 0.0234(7) Uani 1 1 d . . . . .
 H10 H 0.4276 0.1232 0.5128 0.028 Uiso 1 1 calc R . . . .
 C11 C 0.3896(3) 0.1208(2) 0.2416(3) 0.0196(6) Uani 1 1 d . . . . .
 H11A H 0.4137 0.0676 0.2746 0.023 Uiso 1 1 calc R . . . .
 H11B H 0.4488 0.1611 0.2829 0.023 Uiso 1 1 calc R . . . .
 C12 C 0.4077(3) 0.11986(19) 0.1272(3) 0.0192(6) Uani 1 1 d . . . . .
 C13 C 0.4752(3) 0.1823(2) 0.0911(3) 0.0204(7) Uani 1 1 d . . . . .
 H13 H 0.5078 0.2249 0.1387 0.025 Uiso 1 1 calc R . . . .
 C14 C 0.4956(3) 0.1831(2) -0.0138(3) 0.0243(7) Uani 1 1 d . . . . .
 H14 H 0.5435 0.2254 -0.0370 0.029 Uiso 1 1 calc R . . . .
 C15 C 0.4457(3) 0.1217(2) -0.0842(3) 0.0274(8) Uani 1 1 d . . . . .
 H15 H 0.4587 0.1222 -0.1560 0.033 Uiso 1 1 calc R . . . .
 C16 C 0.3767(3) 0.0597(2) -0.0499(3) 0.0293(8) Uani 1 1 d . . . . .
 H16 H 0.3412 0.0183 -0.0988 0.035 Uiso 1 1 calc R . . . .
 C17 C 0.3593(3) 0.0577(2) 0.0559(3) 0.0242(7) Uani 1 1 d . . . . .
 H17 H 0.3145 0.0141 0.0797 0.029 Uiso 1 1 calc R . . . .
 C18 C -0.1118(3) 0.15231(19) 0.0997(3) 0.0187(6) Uani 1 1 d . . . . .
 H18A H -0.1096 0.1778 0.1705 0.022 Uiso 1 1 calc R . . . .
 H18B H -0.1653 0.1032 0.0955 0.022 Uiso 1 1 calc R . . . .
 C19 C -0.1733(3) 0.20954(18) 0.0109(3) 0.0161(6) Uani 1 1 d . . . . .
 C20 C -0.1897(3) 0.29042(19) 0.0340(3) 0.0189(6) Uani 1 1 d . . . . .
 H20 H -0.1652 0.3091 0.1061 0.023 Uiso 1 1 calc R . . . .
 C21 C -0.2418(3) 0.3437(2) -0.0480(3) 0.0208(6) Uani 1 1 d . . . . .
 H21 H -0.2536 0.3984 -0.0315 0.025 Uiso 1 1 calc R . . . .
 C22 C -0.2764(3) 0.3172(2) -0.1535(3) 0.0207(7) Uani 1 1 d . . . . .
 H22 H -0.3107 0.3538 -0.2096 0.025 Uiso 1 1 calc R . . . .
 C23 C -0.2607(3) 0.2365(2) -0.1771(3) 0.0208(6) Uani 1 1 d . . . . .
 H23 H -0.2848 0.2180 -0.2493 0.025 Uiso 1 1 calc R . . . .
 C24 C -0.2097(3) 0.18334(19) -0.0948(3) 0.0188(6) Uani 1 1 d . . . . .
 H24 H -0.1996 0.1284 -0.1112 0.023 Uiso 1 1 calc R . . . .
 Cl1 Cl -0.03658(7) -0.04544(4) 0.14185(6) 0.01650(14) Uani 1 1 d . . . . .
 Cl2 Cl 0.24338(7) -0.04146(4) 0.31742(6) 0.02008(15) Uani 1 1 d . . . . .
 N1 N 0.2535(2) 0.14006(15) 0.2506(2) 0.0156(5) Uani 1 1 d . . . . .
 N2 N 0.0235(2) 0.12962(15) 0.0915(2) 0.0145(5) Uani 1 1 d . . . . .
 Pt1 Pt 0.12084(2) 0.04959(2) 0.20236(2) 0.01180(5) Uani 1 1 d . . . . .
 H2 H 0.008(3) 0.104(2) 0.023(3) 0.017(9) Uiso 1 1 d . . . . .

loop_
  _atom_site_aniso_label
  _atom_site_aniso_U_11
  _atom_site_aniso_U_22
  _atom_site_aniso_U_33
  _atom_site_aniso_U_23
  _atom_site_aniso_U_13
  _atom_site_aniso_U_12
 C1 0.0268(16) 0.0158(15) 0.0155(16) -0.0063(12) 0.0039(12) -0.0035(12)
 C2 0.0313(17) 0.0148(15) 0.0214(17) -0.0029(13) 0.0055(13) 0.0002(12)
 C3 0.0219(15) 0.0129(14) 0.0197(17) 0.0027(12) 0.0021(12) -0.0026(12)
 C4 0.0195(14) 0.0169(15) 0.0160(16) 0.0040(12) 0.0041(12) -0.0007(11)
 C5 0.0272(16) 0.0159(15) 0.0151(15) -0.0046(12) 0.0050(12) 0.0007(12)
 C6 0.0269(16) 0.0166(15) 0.0207(17) -0.0059(13) 0.0060(13) -0.0022(12)
 C7 0.043(2) 0.0192(16) 0.0231(18) -0.0040(14) 0.0146(15) -0.0012(14)
 C8 0.051(2) 0.0216(18) 0.0159(17) 0.0004(13) 0.0110(16) 0.0029(15)
 C9 0.041(2) 0.0271(18) 0.0181(18) -0.0044(15) 0.0000(15) 0.0099(15)
 C10 0.0250(16) 0.0235(17) 0.0202(17) -0.0044(14) 0.0015(13) -0.0002(13)
 C11 0.0136(14) 0.0276(17) 0.0164(16) 0.0033(13) 0.0006(11) 0.0001(12)
 C12 0.0137(13) 0.0219(16) 0.0214(17) -0.0007(13) 0.0021(12) 0.0017(11)
 C13 0.0158(14) 0.0237(17) 0.0201(17) 0.0010(13) -0.0004(12) 0.0014(12)
 C14 0.0180(15) 0.0309(18) 0.0244(18) 0.0105(14) 0.0055(13) 0.0048(13)
 C15 0.0195(15) 0.044(2) 0.0185(17) -0.0012(15) 0.0043(13) 0.0042(14)
 C16 0.0222(17) 0.037(2) 0.030(2) -0.0134(16) 0.0088(14) -0.0027(14)
 C17 0.0207(16) 0.0266(18) 0.0280(19) -0.0043(14) 0.0111(14) -0.0020(13)
 C18 0.0175(14) 0.0204(15) 0.0185(16) 0.0012(13) 0.0047(12) 0.0031(12)
 C19 0.0139(13) 0.0174(15) 0.0172(16) 0.0025(12) 0.0034(11) 0.0024(11)
 C20 0.0184(14) 0.0210(16) 0.0172(16) -0.0033(12) 0.0035(12) 0.0016(12)
 C21 0.0184(14) 0.0190(16) 0.0246(17) 0.0016(13) 0.0035(12) 0.0024(12)
 C22 0.0172(14) 0.0258(17) 0.0189(16) 0.0059(13) 0.0035(12) 0.0011(12)
 C23 0.0164(14) 0.0272(17) 0.0185(16) -0.0034(13) 0.0030(12) 0.0047(12)
 C24 0.0171(14) 0.0206(16) 0.0182(16) -0.0035(13) 0.0024(12) 0.0033(12)
 Cl1 0.0189(3) 0.0145(3) 0.0164(4) -0.0020(3) 0.0044(3) -0.0039(2)
 Cl2 0.0281(4) 0.0148(3) 0.0151(4) 0.0023(3) -0.0008(3) 0.0023(3)
 N1 0.0175(12) 0.0153(12) 0.0138(13) -0.0017(10) 0.0028(10) -0.0003(10)
 N2 0.0152(12) 0.0148(12) 0.0125(13) 0.0006(10) 0.0002(10) -0.0015(9)
 Pt1 0.01451(7) 0.01096(7) 0.00982(7) 0.00045(4) 0.00233(5) -0.00004(4)

_geom_special_details
;
 All esds (except the esd in the dihedral angle between two l.s. planes)
 are estimated using the full covariance matrix.  The cell esds are taken
 into account individually in the estimation of esds in distances, angles
 and torsion angles; correlations between esds in cell parameters are only
 used when they are defined by crystal symmetry.  An approximate (isotropic)
 treatment of cell esds is used for estimating esds involving l.s. planes.
;
loop_
  _geom_bond_atom_site_label_1
  _geom_bond_atom_site_label_2
  _geom_bond_distance
  _geom_bond_site_symmetry_2
  _geom_bond_publ_flag
 C1 H1 1.0000 . ?
 C1 C2 1.530(4) . ?
 C1 C5 1.495(4) . ?
 C1 N1 1.549(4) . ?
 C2 H2A 0.9900 . ?
 C2 H2B 0.9900 . ?
 C2 C3 1.543(4) . ?
 C3 H3 1.0000 . ?
 C3 C4 1.499(4) . ?
 C3 N1 1.523(4) . ?
 C4 H4A 0.9900 . ?
 C4 H4B 0.9900 . ?
 C4 N2 1.498(4) . ?
 C5 C6 1.397(4) . ?
 C5 C10 1.406(5) . ?
 C6 H6 0.9500 . ?
 C6 C7 1.391(5) . ?
 C7 H7 0.9500 . ?
 C7 C8 1.389(6) . ?
 C8 H8 0.9500 . ?
 C8 C9 1.387(6) . ?
 C9 H9 0.9500 . ?
 C9 C10 1.377(5) . ?
 C10 H10 0.9500 . ?
 C11 H11A 0.9900 . ?
 C11 H11B 0.9900 . ?
 C11 C12 1.504(4) . ?
 C11 N1 1.501(4) . ?
 C12 C13 1.392(4) . ?
 C12 C17 1.400(5) . ?
 C13 H13 0.9500 . ?
 C13 C14 1.393(5) . ?
 C14 H14 0.9500 . ?
 C14 C15 1.387(5) . ?
 C15 H15 0.9500 . ?
 C15 C16 1.386(5) . ?
 C16 H16 0.9500 . ?
 C16 C17 1.394(5) . ?
 C17 H17 0.9500 . ?
 C18 H18A 0.9900 . ?
 C18 H18B 0.9900 . ?
 C18 C19 1.515(4) . ?
 C18 N2 1.503(4) . ?
 C19 C20 1.398(4) . ?
 C19 C24 1.386(4) . ?
 C20 H20 0.9500 . ?
 C20 C21 1.391(5) . ?
 C21 H21 0.9500 . ?
 C21 C22 1.385(5) . ?
 C22 H22 0.9500 . ?
 C22 C23 1.394(5) . ?
 C23 H23 0.9500 . ?
 C23 C24 1.390(5) . ?
 C24 H24 0.9500 . ?
 Cl1 Pt1 2.3089(7) . ?
 Cl2 Pt1 2.3065(7) . ?
 N1 Pt1 2.062(2) . ?
 N2 Pt1 2.052(2) . ?
 N2 H2 0.95(4) . ?

loop_
  _geom_angle_atom_site_label_1
  _geom_angle_atom_site_label_2
  _geom_angle_atom_site_label_3
  _geom_angle
  _geom_angle_site_symmetry_1
  _geom_angle_site_symmetry_3
  _geom_angle_publ_flag
 C2 C1 H1 107.2 . . ?
 C2 C1 N1 88.8(2) . . ?
 C5 C1 H1 107.2 . . ?
 C5 C1 C2 124.6(3) . . ?
 C5 C1 N1 119.8(2) . . ?
 N1 C1 H1 107.2 . . ?
 C1 C2 H2A 114.2 . . ?
 C1 C2 H2B 114.2 . . ?
 C1 C2 C3 86.5(2) . . ?
 H2A C2 H2B 111.4 . . ?
 C3 C2 H2A 114.2 . . ?
 C3 C2 H2B 114.2 . . ?
 C2 C3 H3 110.0 . . ?
 C4 C3 C2 123.3(3) . . ?
 C4 C3 H3 110.0 . . ?
 C4 C3 N1 112.3(2) . . ?
 N1 C3 C2 89.3(2) . . ?
 N1 C3 H3 110.0 . . ?
 C3 C4 H4A 109.5 . . ?
 C3 C4 H4B 109.5 . . ?
 H4A C4 H4B 108.1 . . ?
 N2 C4 C3 110.7(2) . . ?
 N2 C4 H4A 109.5 . . ?
 N2 C4 H4B 109.5 . . ?
 C6 C5 C1 122.8(3) . . ?
 C6 C5 C10 118.6(3) . . ?
 C10 C5 C1 118.5(3) . . ?
 C5 C6 H6 119.9 . . ?
 C7 C6 C5 120.2(3) . . ?
 C7 C6 H6 119.9 . . ?
 C6 C7 H7 119.7 . . ?
 C8 C7 C6 120.6(3) . . ?
 C8 C7 H7 119.7 . . ?
 C7 C8 H8 120.3 . . ?
 C9 C8 C7 119.4(3) . . ?
 C9 C8 H8 120.3 . . ?
 C8 C9 H9 119.7 . . ?
 C10 C9 C8 120.5(3) . . ?
 C10 C9 H9 119.7 . . ?
 C5 C10 H10 119.7 . . ?
 C9 C10 C5 120.7(3) . . ?
 C9 C10 H10 119.7 . . ?
 H11A C11 H11B 107.8 . . ?
 C12 C11 H11A 109.0 . . ?
 C12 C11 H11B 109.0 . . ?
 N1 C11 H11A 109.0 . . ?
 N1 C11 H11B 109.0 . . ?
 N1 C11 C12 113.1(2) . . ?
 C13 C12 C11 119.2(3) . . ?
 C13 C12 C17 118.9(3) . . ?
 C17 C12 C11 122.0(3) . . ?
 C12 C13 H13 119.5 . . ?
 C12 C13 C14 121.0(3) . . ?
 C14 C13 H13 119.5 . . ?
 C13 C14 H14 120.2 . . ?
 C15 C14 C13 119.6(3) . . ?
 C15 C14 H14 120.2 . . ?
 C14 C15 H15 119.9 . . ?
 C16 C15 C14 120.1(3) . . ?
 C16 C15 H15 119.9 . . ?
 C15 C16 H16 119.9 . . ?
 C15 C16 C17 120.3(3) . . ?
 C17 C16 H16 119.9 . . ?
 C12 C17 H17 119.9 . . ?
 C16 C17 C12 120.1(3) . . ?
 C16 C17 H17 119.9 . . ?
 H18A C18 H18B 107.9 . . ?
 C19 C18 H18A 109.2 . . ?
 C19 C18 H18B 109.2 . . ?
 N2 C18 H18A 109.2 . . ?
 N2 C18 H18B 109.2 . . ?
 N2 C18 C19 111.9(2) . . ?
 C20 C19 C18 120.2(3) . . ?
 C24 C19 C18 120.7(3) . . ?
 C24 C19 C20 119.0(3) . . ?
 C19 C20 H20 119.8 . . ?
 C21 C20 C19 120.4(3) . . ?
 C21 C20 H20 119.8 . . ?
 C20 C21 H21 119.9 . . ?
 C22 C21 C20 120.2(3) . . ?
 C22 C21 H21 119.9 . . ?
 C21 C22 H22 120.1 . . ?
 C21 C22 C23 119.7(3) . . ?
 C23 C22 H22 120.1 . . ?
 C22 C23 H23 120.1 . . ?
 C24 C23 C22 119.9(3) . . ?
 C24 C23 H23 120.1 . . ?
 C19 C24 C23 120.8(3) . . ?
 C19 C24 H24 119.6 . . ?
 C23 C24 H24 119.6 . . ?
 C1 N1 Pt1 115.69(18) . . ?
 C3 N1 C1 86.6(2) . . ?
 C3 N1 Pt1 106.57(17) . . ?
 C11 N1 C1 113.0(2) . . ?
 C11 N1 C3 116.6(2) . . ?
 C11 N1 Pt1 115.10(19) . . ?
 C4 N2 C18 114.2(2) . . ?
 C4 N2 Pt1 108.18(17) . . ?
 C4 N2 H2 108(2) . . ?
 C18 N2 Pt1 117.63(18) . . ?
 C18 N2 H2 101(2) . . ?
 Pt1 N2 H2 107(2) . . ?
 Cl2 Pt1 Cl1 91.70(3) . . ?
 N1 Pt1 Cl1 176.20(7) . . ?
 N1 Pt1 Cl2 92.07(7) . . ?
 N2 Pt1 Cl1 89.69(7) . . ?
 N2 Pt1 Cl2 174.95(7) . . ?
 N2 Pt1 N1 86.59(10) . . ?

loop_
  _geom_torsion_atom_site_label_1
  _geom_torsion_atom_site_label_2
  _geom_torsion_atom_site_label_3
  _geom_torsion_atom_site_label_4
  _geom_torsion
  _geom_torsion_site_symmetry_1
  _geom_torsion_site_symmetry_2
  _geom_torsion_site_symmetry_3
  _geom_torsion_site_symmetry_4
  _geom_torsion_publ_flag
 C1 C2 C3 C4 138.7(3) . . . . ?
 C1 C2 C3 N1 22.2(2) . . . . ?
 C1 C5 C6 C7 -175.4(3) . . . . ?
 C1 C5 C10 C9 177.3(3) . . . . ?
 C2 C1 C5 C6 20.2(5) . . . . ?
 C2 C1 C5 C10 -156.6(3) . . . . ?
 C2 C1 N1 C3 22.2(2) . . . . ?
 C2 C1 N1 C11 139.7(2) . . . . ?
 C2 C1 N1 Pt1 -84.6(2) . . . . ?
 C2 C3 C4 N2 -59.5(4) . . . . ?
 C2 C3 N1 C1 -22.0(2) . . . . ?
 C2 C3 N1 C11 -136.1(3) . . . . ?
 C2 C3 N1 Pt1 93.8(2) . . . . ?
 C3 C4 N2 C18 99.0(3) . . . . ?
 C3 C4 N2 Pt1 -34.1(3) . . . . ?
 C4 C3 N1 C1 -148.1(3) . . . . ?
 C4 C3 N1 C11 97.8(3) . . . . ?
 C4 C3 N1 Pt1 -32.3(3) . . . . ?
 C5 C1 C2 C3 -148.1(3) . . . . ?
 C5 C1 N1 C3 152.2(3) . . . . ?
 C5 C1 N1 C11 -90.3(3) . . . . ?
 C5 C1 N1 Pt1 45.4(3) . . . . ?
 C5 C6 C7 C8 -1.6(5) . . . . ?
 C6 C5 C10 C9 0.4(5) . . . . ?
 C6 C7 C8 C9 0.1(5) . . . . ?
 C7 C8 C9 C10 1.7(5) . . . . ?
 C8 C9 C10 C5 -1.9(5) . . . . ?
 C10 C5 C6 C7 1.4(5) . . . . ?
 C11 C12 C13 C14 179.1(3) . . . . ?
 C11 C12 C17 C16 179.2(3) . . . . ?
 C12 C11 N1 C1 -151.1(3) . . . . ?
 C12 C11 N1 C3 -53.0(4) . . . . ?
 C12 C11 N1 Pt1 72.9(3) . . . . ?
 C12 C13 C14 C15 1.4(5) . . . . ?
 C13 C12 C17 C16 -1.3(5) . . . . ?
 C13 C14 C15 C16 -0.5(5) . . . . ?
 C14 C15 C16 C17 -1.2(5) . . . . ?
 C15 C16 C17 C12 2.1(5) . . . . ?
 C17 C12 C13 C14 -0.5(5) . . . . ?
 C18 C19 C20 C21 177.6(3) . . . . ?
 C18 C19 C24 C23 -177.0(3) . . . . ?
 C19 C18 N2 C4 53.4(3) . . . . ?
 C19 C18 N2 Pt1 -178.15(19) . . . . ?
 C19 C20 C21 C22 -0.8(5) . . . . ?
 C20 C19 C24 C23 0.6(4) . . . . ?
 C20 C21 C22 C23 1.0(5) . . . . ?
 C21 C22 C23 C24 -0.4(4) . . . . ?
 C22 C23 C24 C19 -0.4(4) . . . . ?
 C24 C19 C20 C21 0.0(4) . . . . ?
 N1 C1 C2 C3 -21.9(2) . . . . ?
 N1 C1 C5 C6 -91.4(4) . . . . ?
 N1 C1 C5 C10 91.9(4) . . . . ?
 N1 C3 C4 N2 45.2(3) . . . . ?
 N1 C11 C12 C13 107.3(3) . . . . ?
 N1 C11 C12 C17 -73.1(4) . . . . ?
 N2 C18 C19 C20 -106.7(3) . . . . ?
 N2 C18 C19 C24 70.9(4) . . . . ?

_shelx_res_file
;
TITL AY1-054_FI_Gaussian in P21/c #14
CELL 1.54184 10.570374 16.661924 12.691811 90 102.0822 90
ZERR 4 0.000141 0.000193 0.000171 0 0.0013 0
LATT 1
SYMM -X,0.5+Y,0.5-Z

SFAC C H N Cl Pt
UNIT 96 104 8 8 4

L.S. 20
PLAN  4
TEMP -173
REM reset to P21/c #14
BOND $H
MORE -1
CONF
fmap 2
acta
SHEL 7 0.82
REM <HKL>C:/Users/Akina/Desktop/SingleCrystalDatasets/olex2_AY1-054_FI_Gaussia
REM n_Finished/AY1-054_FI_Gaussian.hkl</HKL>

WGHT    0.024200    1.609900
FVAR       2.72401
C1    1    0.245675    0.182093    0.357833    11.00000    0.02676    0.01582 =
         0.01545   -0.00628    0.00393   -0.00346
AFIX  13
H1    2    0.325721    0.215266    0.379648    11.00000   -1.20000
AFIX   0
C2    1    0.140231    0.236970    0.295110    11.00000    0.03130    0.01481 =
         0.02141   -0.00285    0.00550    0.00023
AFIX  23
H2A   2    0.149666    0.294108    0.316723    11.00000   -1.20000
H2B   2    0.050979    0.217596    0.291971    11.00000   -1.20000
AFIX   0
C3    1    0.194562    0.216292    0.194683    11.00000    0.02185    0.01288 =
         0.01974    0.00272    0.00206   -0.00258
AFIX  13
H3    2    0.264584    0.254987    0.187512    11.00000   -1.20000
AFIX   0
C4    1    0.110773    0.199681    0.086222    11.00000    0.01949    0.01695 =
         0.01601    0.00402    0.00412   -0.00075
AFIX  23
H4A   2    0.057967    0.247704    0.060879    11.00000   -1.20000
H4B   2    0.165973    0.188162    0.033918    11.00000   -1.20000
AFIX   0
C5    1    0.232382    0.132962    0.453461    11.00000    0.02717    0.01589 =
         0.01511   -0.00458    0.00504    0.00069
C6    1    0.112577    0.112656    0.475925    11.00000    0.02686    0.01663 =
         0.02072   -0.00592    0.00597   -0.00224
AFIX  43
H6    2    0.035130    0.126838    0.426676    11.00000   -1.20000
AFIX   0
C7    1    0.106365    0.071717    0.570230    11.00000    0.04273    0.01915 =
         0.02309   -0.00401    0.01459   -0.00119
AFIX  43
H7    2    0.024529    0.059317    0.585895    11.00000   -1.20000
AFIX   0
C8    1    0.218825    0.048808    0.641703    11.00000    0.05141    0.02161 =
         0.01587    0.00040    0.01102    0.00291
AFIX  43
H8    2    0.214162    0.020800    0.705977    11.00000   -1.20000
AFIX   0
C9    1    0.337980    0.067201    0.618364    11.00000    0.04139    0.02712 =
         0.01814   -0.00440   -0.00005    0.00994
AFIX  43
H9    2    0.415128    0.050400    0.665999    11.00000   -1.20000
AFIX   0
C10   1    0.345369    0.109619    0.526704    11.00000    0.02498    0.02353 =
         0.02017   -0.00443    0.00149   -0.00020
AFIX  43
H10   2    0.427620    0.123240    0.512831    11.00000   -1.20000
AFIX   0
C11   1    0.389593    0.120822    0.241615    11.00000    0.01363    0.02755 =
         0.01640    0.00326    0.00055    0.00013
AFIX  23
H11A  2    0.413667    0.067643    0.274554    11.00000   -1.20000
H11B  2    0.448807    0.161111    0.282943    11.00000   -1.20000
AFIX   0
C12   1    0.407674    0.119858    0.127205    11.00000    0.01373    0.02188 =
         0.02140   -0.00071    0.00212    0.00168
C13   1    0.475163    0.182261    0.091124    11.00000    0.01575    0.02371 =
         0.02005    0.00103   -0.00041    0.00138
AFIX  43
H13   2    0.507764    0.224944    0.138736    11.00000   -1.20000
AFIX   0
C14   1    0.495616    0.183057   -0.013797    11.00000    0.01799    0.03095 =
         0.02437    0.01050    0.00551    0.00485
AFIX  43
H14   2    0.543513    0.225369   -0.037001    11.00000   -1.20000
AFIX   0
C15   1    0.445664    0.121733   -0.084186    11.00000    0.01950    0.04429 =
         0.01855   -0.00115    0.00430    0.00422
AFIX  43
H15   2    0.458715    0.122249   -0.156000    11.00000   -1.20000
AFIX   0
C16   1    0.376726    0.059688   -0.049925    11.00000    0.02220    0.03749 =
         0.02981   -0.01341    0.00885   -0.00268
AFIX  43
H16   2    0.341214    0.018340   -0.098774    11.00000   -1.20000
AFIX   0
C17   1    0.359303    0.057719    0.055890    11.00000    0.02071    0.02661 =
         0.02797   -0.00434    0.01112   -0.00200
AFIX  43
H17   2    0.314516    0.014124    0.079657    11.00000   -1.20000
AFIX   0
C18   1   -0.111764    0.152314    0.099671    11.00000    0.01747    0.02039 =
         0.01851    0.00116    0.00470    0.00310
AFIX  23
H18A  2   -0.109639    0.177841    0.170457    11.00000   -1.20000
H18B  2   -0.165261    0.103187    0.095528    11.00000   -1.20000
AFIX   0
C19   1   -0.173288    0.209537    0.010873    11.00000    0.01385    0.01740 =
         0.01725    0.00248    0.00342    0.00239
C20   1   -0.189707    0.290416    0.033991    11.00000    0.01842    0.02102 =
         0.01724   -0.00329    0.00345    0.00157
AFIX  43
H20   2   -0.165158    0.309097    0.106105    11.00000   -1.20000
AFIX   0
C21   1   -0.241781    0.343687   -0.047991    11.00000    0.01844    0.01899 =
         0.02465    0.00162    0.00348    0.00242
AFIX  43
H21   2   -0.253646    0.398439   -0.031543    11.00000   -1.20000
AFIX   0
C22   1   -0.276407    0.317192   -0.153541    11.00000    0.01722    0.02581 =
         0.01886    0.00591    0.00354    0.00108
AFIX  43
H22   2   -0.310708    0.353812   -0.209632    11.00000   -1.20000
AFIX   0
C23   1   -0.260694    0.236523   -0.177109    11.00000    0.01644    0.02719 =
         0.01850   -0.00342    0.00299    0.00467
AFIX  43
H23   2   -0.284822    0.217953   -0.249303    11.00000   -1.20000
AFIX   0
C24   1   -0.209677    0.183336   -0.094805    11.00000    0.01711    0.02063 =
         0.01816   -0.00349    0.00239    0.00332
AFIX  43
H24   2   -0.199624    0.128367   -0.111165    11.00000   -1.20000
AFIX   0
CL1   4   -0.036579   -0.045438    0.141848    11.00000    0.01890    0.01451 =
         0.01639   -0.00204    0.00441   -0.00386
CL2   4    0.243376   -0.041464    0.317421    11.00000    0.02808    0.01476 =
         0.01506    0.00225   -0.00081    0.00233
N1    3    0.253467    0.140058    0.250562    11.00000    0.01751    0.01528 =
         0.01384   -0.00167    0.00282   -0.00028
N2    3    0.023512    0.129624    0.091504    11.00000    0.01518    0.01477 =
         0.01249    0.00063    0.00023   -0.00153
PT1   5    0.120844    0.049591    0.202359    11.00000    0.01451    0.01096 =
         0.00982    0.00045    0.00233   -0.00004
H2    2    0.008045    0.103774    0.023087    11.00000    0.01709
HKLF 4

REM  AY1-054_FI_Gaussian in P21/c #14
REM R1 =  0.0200 for    3777 Fo > 4sig(Fo)  and  0.0228 for all    4130 data
REM    266 parameters refined using      0 restraints

END

WGHT      0.0242      1.6097

REM Highest difference peak  0.594,  deepest hole -0.817,  1-sigma level  0.102
Q1    1  -0.1169  0.1525 -0.2034  11.00000  0.05    0.59
Q2    1  -0.3588  0.4475 -0.1063  11.00000  0.05    0.53
Q3    1   0.3519  0.0182  0.2716  11.00000  0.05    0.50
Q4    1   0.1242  0.1398  0.2080  11.00000  0.05    0.47
;
_shelx_res_checksum               74094
_shelx_hkl_file
;
   0   0   1 584.476 138.087   5
   0   0   2 197424. 4445.32   5
   0   0   3 274.318 323.569   5
   0   0   4 3903.96 607.225   5
   0   0   5 251.004 407.012   5
   0   0   6 34777.4 2086.69   5
   0   0   7-17.9471 446.775   5
   0   0   8 164160. 6091.10   5
   0   0   9 108.921 451.627   5
   0   0  -9 393.537 524.636  17
   0   0  -9 72.6795 151.626  12
   0   0  10 172632. 6325.48  11
   0   0  10 173959. 7192.20   5
   0   0 -10 179382. 5327.02  12
   0   0 -10 187163. 7009.25  17
   0   0  11 280.514 518.344  11
   0   0  11 385.911 533.488   5
   0   0 -11-1035.40 807.013  17
   0   0 -11-858.688 432.033  12
   0   0 -12 120904. 5365.99  17
   0   0 -13 282.617 603.897  17
   0   0 -13 548.255 421.775  20
   0   0 -14 17227.0 1514.46  17
   0   0 -14 15180.2 1214.78  20
   0   0 -15-100.437 343.685  17
   0  -1   1 79805.4 2260.89   5
   0   1   1 78464.4 1829.84   5
   0  -1   2 23681.2 1103.41   5
   0   1   2 24126.5 937.294   5
   0  -1   3 274673. 6504.66   5
   0   1   3 275607. 6229.26   5
   0   1   4 7565.60 748.962   5
   0  -1   4 5998.32 745.059   5
   0   1   5 132127. 4127.50   5
   0  -1   5 129413. 4241.67   5
   0  -1   6 25493.5 1833.94   5
   0   1   6 27855.1 1819.15   5
   0   1   7 210070. 6593.14   5
   0  -1   7 201841. 6640.76   5
   0   1   8 47277.2 2953.58   5
   0  -1   8 45580.6 2957.73   5
   0  -1   9 76965.5 3673.48  11
   0  -1   9 73248.6 4180.64   5
   0  -1  -9 72910.3 3865.12  17
   0   1  -9 75561.1 4000.55  17
   0   1   9 76777.7 3678.23  11
   0  -1  -9 74599.1 2844.58  12
   0   1   9 75190.8 4128.44   5
   0   1  -9 80024.1 3010.03  12
   0  -1 -10 75.1338 672.600  17
   0  -1  10 360.974 580.882  11
   0   1  10-897.020 656.516  11
   0   1  10 180.618 690.787   5
   0   1 -10-97.0421 273.272  12
   0  -1 -10-934.026 376.852  12
   0   1 -10 1191.95 694.759  17
   0  -1  10-799.888 638.649   5
   0   1 -11-241.972 690.722  17
   0   1  11-1103.91 579.168   5
   0   1  11-382.752 517.832  11
   0  -1 -11 413.977 721.391  17
   0  -1 -11 640.818 442.378  12
   0   1 -12 16421.8 1848.86  17
   0  -1 -12 15111.0 1781.78  17
   0   1 -13 21569.6 1754.57  20
   0  -1 -13 22704.3 2027.17  17
   0   1 -13 21588.0 1972.73  17
   0  -1 -14 5117.79 716.299  20
   0   1 -14 5685.03 772.147  20
   0  -1 -14 5789.79 956.050  17
   0   1 -14 5559.18 924.472  17
   0   1 -15 91799.4 3162.09  17
   0  -1 -15 93760.8 3173.21  17
   0   2   0 308884. 6262.17   4
   0   2   0 307032. 6201.86  22
   0  -2   0 308574. 6167.39   1
   0   2  -1 317585. 6442.94  22
   0   2   1 304771. 6506.34   5
   0   2   2 329488. 6826.06   5
   0  -2   2 301978. 7436.75   5
   0   2   3 85253.2 2454.86   5
   0  -2   3 74761.1 2807.62   5
   0  -2   4 1203.03 521.420   5
   0   2   4 1009.66 374.436   5
   0  -2   5 44701.1 2369.76   5
   0   2   5 50681.5 2243.96   5
   0   2   6 29247.8 1882.66   5
   0  -2   6 29000.5 2015.66   5
   0   2   7 4011.12 814.988   5
   0  -2   7 2910.92 805.389   5
   0  -2   8 110798. 4952.20   5
   0   2   8 113394. 4838.07   5
   0   2  -9 54999.7 3325.09  17
   0   2   9 57300.2 3151.88  11
   0  -2   9 52763.5 2942.35  11
   0  -2  -9 50487.4 3216.13  17
   0   2  -9 56441.7 2526.33  12
   0  -2  -9 57189.7 2327.56  12
   0   2   9 52542.5 3400.36   5
   0  -2   9 57177.7 3549.01   5
   0  -2 -10 78749.0 2968.45  12
   0   2 -10 77289.7 4132.57  17
   0   2 -10 73336.2 3140.27  12
   0  -2  10 73071.1 4191.37   5
   0   2  10 68399.2 4178.68   5
   0  -2 -10 83551.6 4315.09  17
   0   2  10 74227.8 3830.33  11
   0   2  11 50685.8 3162.30  11
   0   2 -11 58087.2 3573.66  17
   0  -2 -11 57132.4 3645.48  17
   0  -2 -11 55279.9 2454.53  12
   0   2 -12 97136.1 4685.82  17
   0   2 -12 105249. 4476.47  20
   0  -2 -12 114035. 5203.71  17
   0   2  12 90850.5 4160.48  11
   0   2 -13 15903.2 1702.38  17
   0   2 -13 15808.0 1502.21  20
   0  -2 -13 20265.6 1940.79  17
   0  -2 -14 24069.7 1791.74  17
   0   2 -14 20491.9 1430.61  20
   0   2 -14 20455.3 1658.68  17
   0  -2 -14 23019.3 1444.10  20
   0   2 -15 493.920 360.307  17
   0  -2 -15 956.135 389.816  17
   0   3   0 3.23968 174.317   4
   0   3   0 61.7619 143.231  22
   0  -3   0 382.569 161.300   1
   0   3   1 1440.81 280.378   5
   0   3  -1 1485.33 233.960  22
   0  -3   1 1757.06 325.758   5
   0   3  -1 1544.55 294.126   4
   0   3   2 239041. 5393.13   5
   0  -3   2 238768. 6073.72   5
   0   3   3 38513.8 1531.10   5
   0  -3   3 38819.6 1965.74   5
   0   3   4 422592. 9178.40   5
   0  -3   4 369233. 9668.96   5
   0   3   5 195055. 5413.71   5
   0  -3   5 187735. 5863.73   5
   0  -3   6 226681. 6999.25   5
   0   3   6 236732. 6668.75   5
   0  -3   7 25287.0 2044.50   5
   0   3   7 32955.2 2208.36   5
   0  -3   8 119079. 5104.12   5
   0   3   8 131769. 5232.85   5
   0  -3  -9 1922.98 742.470  17
   0   3  -9 1517.38 460.473  12
   0  -3   9 1849.14 762.276   5
   0   3  -9 1486.91 645.827  17
   0   3   9 908.219 602.635   5
   0   3   9 920.915 579.300  11
   0   3  10 662.351 632.357  11
   0   3  10 1051.20 759.766   5
   0  -3  10 98.4290 565.180   5
   0   3 -10 472.679 461.036  17
   0  -3 -10-100.932 406.418  17
   0   3  11 35192.2 2565.28  11
   0   3 -11 34109.0 2502.48  20
   0   3 -11 37019.8 2805.93  17
   0  -3 -11 35978.4 2852.97  17
   0   3  12 35107.8 2447.38  11
   0   3 -12 35915.8 2493.08  20
   0   3 -12 43759.8 2976.85  17
   0  -3 -12 43149.6 3039.46  17
   0  -3 -13 18015.2 1816.06  17
   0   3 -13 17906.7 1800.90  17
   0   3 -13 18629.3 1626.72  20
   0   3 -14 58140.9 2512.09  20
   0  -3 -14 64552.6 2982.91  17
   0   3 -14 60573.7 2907.48  17
   0  -3 -14 59494.8 2432.22  20
   0  -3 -15 42915.9 1885.33  17
   0   3 -15 41212.7 1858.85  17
   0   4   0 6080.24 467.980  22
   0   4   0 6106.48 507.695   4
   0  -4   0 6574.60 470.979   1
   0  -4  -1 19184.9 779.812   1
   0  -4   1 18291.0 919.307   1
   0   4  -1 18216.8 926.422   4
   0   4   1 20214.1 951.600   4
   0  -4   1 19775.3 981.965   5
   0   4  -1 18512.9 843.196  22
   0   4   1 19663.6 939.981   5
   0  -4   2 196632. 5247.78   5
   0   4   2 186143. 4576.38   5
   0   4   3 350070. 7764.02   5
   0  -4   3 324144. 8418.43   5
   0   4   4-75.9782 301.812   5
   0  -4   4 159.108 521.737   5
   0  -4   5 60715.3 2911.44   5
   0   4   5 66613.2 2688.41   5
   0  -4   6 75288.7 3470.33   5
   0   4   6 80065.9 3301.28   5
   0   4   7 44562.2 2615.28   5
   0  -4   7 42731.5 2662.01   5
   0  -4  -8 50473.2 2952.40  17
   0   4  -8 52629.3 2978.23  17
   0  -4   8 47992.6 3023.56   5
   0   4   8 48798.5 3020.91   5
   0   4   9 186948. 6990.63   5
   0  -4   9 178247. 6684.48   5
   0   4  -9 165361. 6290.77  17
   0  -4  -9 181309. 6621.74  17
   0   4   9 179059. 6503.64  11
   0   4  10 28644.0 2644.25   5
   0   4 -10 31199.6 2385.72  20
   0   4 -10 29815.2 2496.53  17
   0  -4 -10 32685.3 2671.24  17
   0   4  10 25712.0 2289.85  11
   0  -4  10 31786.7 2585.92   5
   0   4 -11 189717. 7097.56  17
   0   4  11 188439. 6770.03  11
   0  -4 -11 202550. 7451.26  17
   0   4 -11 192858. 6742.79  20
   0   4  12 18267.9 1780.86  11
   0   4 -12 17854.5 1738.87  20
   0  -4 -12 16755.0 1906.76  17
   0   4 -12 16205.4 1837.62  17
   0   4 -13 43547.9 2497.55  20
   0  -4 -13 45206.6 2848.66  17
   0   4 -13 45942.9 2808.42  17
   0   4 -14 5918.00 934.971  17
   0  -4 -14 7597.01 980.084  17
   0   4 -14 6482.92 798.707  20
   0  -4 -15 2945.67 477.103  17
   0   5   0 247.411 242.466   4
   0  -5   0 133.007 231.077   1
   0   5   0 56.3106 221.079  22
   0  -5  -1 25379.2 1036.14   1
   0   5   1 28204.4 1162.14  22
   0   5  -1 27635.7 1165.03  22
   0   5  -1 28466.0 1263.98   4
   0   5   1 28914.1 1268.72   4
   0  -5   1 24268.1 1179.66   1
   0  -5   2 235937. 6014.58   5
   0   5   2 220266. 5461.07   5
   0  -5   3 29281.4 1841.28   5
   0   5   3 30678.2 1505.17   5
   0  -5   4 324694. 8598.85   5
   0   5   4 326445. 7906.40   5
   0   5   5 3086.42 654.965   5
   0  -5   5 1486.97 595.182   5
   0  -5   6 482599. 12534.0   5
   0   5   6 527622. 12353.5   5
   0  -5   7-237.520 483.510   5
   0   5   7 60.4039 397.188   5
   0   5   8 91619.4 4196.72  11
   0   5  -8 99568.7 4119.70  20
   0   5   8 86404.2 4221.98   5
   0  -5  -8 92780.5 4189.54  17
   0   5  -8 86650.7 4066.00  17
   0  -5   8 78723.3 4010.48   5
   0   5  -9 3125.42 883.037  20
   0  -5   9 822.817 540.491   5
   0   5   9 2500.60 874.648   5
   0  -5  -9 2446.81 819.697  17
   0   5   9 4221.06 911.350  11
   0   5  -9 1614.85 689.037  17
   0  -5  10 2253.66 822.295   5
   0  -5 -10 244.055 597.938  17
   0   5  10 1983.71 737.553   5
   0   5  10 358.855 397.286  11
   0   5 -10 480.691 677.273  20
   0   5 -10 887.055 734.567  17
   0   5 -11 1666.00 752.994  17
   0   5  11 3490.60 810.607  11
   0   5 -11 3397.72 849.675  20
   0  -5 -11 3027.70 1054.44  17
   0  -5 -12 55692.9 3422.44  17
   0   5 -12 52089.4 2987.37  20
   0   5 -12 50771.7 3170.83  17
   0   5 -13 144.349 508.307  17
   0  -5 -13-26.0573 548.228  17
   0   5 -13 832.330 461.868  20
   0  -5 -14 104149. 3793.21  17
   0   5 -14 96890.4 3670.25  17
   0   5 -14 96170.5 3282.76  18
   0  -5 -15 47.3990 243.562  17
   0   6   0 42372.6 1706.23   4
   0  -6   0 41396.8 1615.44   1
   0   6   0 41038.1 1595.11  22
   0   6  -1 68654.2 2238.10  22
   0   6   1 68358.0 2216.81  22
   0  -6  -1 68848.8 2120.83   1
   0   6   1 70563.2 2358.52   4
   0  -6   1 67632.1 2297.58   1
   0   6  -1 66832.2 2342.69   4
   0   6   2 36867.3 1673.38   4
   0   6   2 36173.4 1507.04  22
   0  -6   2 35685.7 1880.72   5
   0   6   2 35561.2 1667.71   5
   0  -6  -2 35378.3 1416.83   1
   0  -6   3 200175. 6073.08   5
   0   6   3 205358. 5438.35   5
   0  -6   4 8553.18 1120.95   5
   0   6   4 12363.5 1067.11   5
   0   6   5 9545.46 1044.93   5
   0  -6   5 9717.89 1209.09   5
   0   6   6 8025.13 1070.25   5
   0  -6   6 6427.86 1047.28   5
   0  -6   7 45514.7 2806.70   5
   0   6   7 49246.2 2844.96   5
   0   6  -8 23318.9 2064.93  17
   0   6  -8 27063.0 2091.34  20
   0   6   8 23766.2 2086.51  11
   0  -6  -8 25237.1 2135.58  17
   0   6   8 21192.1 2032.45   5
   0  -6   8 21902.4 1999.50   5
   0   6  -9 230933. 8077.36  17
   0  -6   9 252343. 8262.26   5
   0  -6  -9 255036. 8453.98  17
   0   6   9 261225. 8710.23   5
   0   6   9 253141. 8410.05  11
   0   6  -9 261066. 8109.02  20
   0   6 -10 11839.9 1613.00  17
   0   6  10 10728.0 1627.24   5
   0  -6 -10 14409.3 1793.12  17
   0   6  10 14918.8 1813.04  11
   0  -6  10 14234.7 1684.40   5
   0   6 -10 13396.2 1631.19  20
   0   6 -11 142486. 5693.17  20
   0  -6 -11 165122. 6478.09  17
   0   6  11 152665. 5895.13  11
   0   6 -11 153784. 6147.99  17
   0   6  12 14774.8 1520.76  11
   0  -6 -12 22585.5 2107.29  17
   0   6 -12 14185.7 1519.06  20
   0   6 -12 23621.7 2099.52  17
   0   6 -13 62354.2 3183.16  17
   0  -6 -13 68106.5 3387.48  17
   0   6 -14 3324.79 481.592  18
   0  -6 -14 3244.61 657.679  17
   0  -7   0 178.526 249.621   1
   0   7   0 395.331 265.042  22
   0   7   0 311.690 344.241   4
   0   7   1 21624.7 1279.37   4
   0   7  -1 19535.8 1240.58   4
   0  -7   1 18798.4 1258.72   5
   0  -7  -1 21585.2 1135.37   1
   0   7   1 20682.1 1171.78  22
   0   7  -1 21493.1 1208.51  22
   0  -7   2 84172.4 3193.38   5
   0   7   2 76961.9 2632.79  22
   0  -7  -2 81544.6 2566.79   1
   0   7   2 80925.5 2873.46   4
   0   7   3 28318.2 1428.17  22
   0   7   3 27889.6 1627.23   5
   0   7   3 25851.1 1552.04   4
   0  -7   3 24519.4 1835.66   5
   0  -7  -3 22695.5 1250.45   1
   0  -7   4 234361. 7208.52   5
   0   7   4 248981. 6702.18   5
   0   7   5 187248. 5771.68   5
   0  -7   5 190496. 6258.74   5
   0  -7   6 335310. 9530.82   5
   0   7   6 340418. 9226.40   5
   0   7   7 53719.1 3052.29   5
   0   7  -7 52248.3 3071.31  17
   0   7   7 49755.9 2249.28  22
   0  -7  -7 48043.0 2826.04  17
   0   7  -7 53223.6 2993.72  20
   0  -7   7 47018.3 2919.79   5
   0  -7   8 118194. 4994.80   5
   0   7  -8 118040. 4886.30  20
   0   7   8 114492. 5072.44   5
   0   7  -8 110812. 4968.54  17
   0  -7  -8 118702. 5047.41  17
   0  -7   9 2892.01 897.106   5
   0   7   9 2824.79 960.986   5
   0  -7  -9 3886.97 1107.72  17
   0   7  -9 2454.29 804.633  17
   0   7  -9 2909.24 837.213  20
   0   7   9 3404.86 1124.29  11
   0  -7 -10 8854.51 1430.58  17
   0   7  10 7692.69 1323.53  11
   0   7 -10 6526.16 1280.90  17
   0   7 -10 7374.36 1268.02  20
   0   7 -11 385.123 503.277  17
   0   7 -11-5.53657 462.819  20
   0   7  11-613.234 541.703  11
   0   7  12 60462.4 3079.48  11
   0   7 -12 54895.7 3027.30  20
   0   7 -12 56003.6 3266.03  17
   0  -7 -13 14874.7 1526.10  17
   0   7 -13 14862.3 1258.70  18
   0  -7 -14 62552.9 2588.22  17
   0   8   0 420294. 9638.50   4
   0   8   0 428314. 9426.99  22
   0  -8   1 45937.9 2175.24   5
   0   8   1 46565.9 2124.80   4
   0  -8  -1 49303.7 2007.98   1
   0   8  -1 48269.6 2037.31  22
   0   8   1 45607.6 1975.23  22
   0   8   2 118860. 3858.71   4
   0  -8  -2 110700. 3435.78   1
   0   8   2 116104. 3609.86  22
   0  -8   2 118752. 4181.99   5
   0   8   3 24903.9 1627.80   4
   0  -8  -3 24207.5 1376.73   1
   0   8   3 23924.4 1423.10  22
   0  -8   3 27117.0 2012.44   5
   0   8   4 621.228 335.703  22
   0  -8   4 798.629 587.330   5
   0   8   4 673.769 425.456   4
   0   8   4 728.689 451.848   5
   0  -8  -4 358.607 294.178   1
   0   8   5 43273.6 2098.56  22
   0   8   5 49839.7 2639.22   5
   0  -8   5 46734.0 2820.04   5
   0  -8   6 38875.8 2582.85   5
   0   8   6 39089.8 2485.41   5
   0   8   6 34972.8 1904.65  22
   0   8   7 4225.62 846.179   6
   0  -8   7 6343.07 1099.28   5
   0  -8  -7 4918.44 960.483  17
   0  -8  -7 5771.64 876.289  14
   0   8  -7 4211.79 942.405  20
   0   8  -7 4454.37 965.449  17
   0   8   7 5135.26 710.096  22
   0   8   7 5402.05 1033.75   5
   0   8  -8 71523.1 3976.61  17
   0   8  -8 77680.2 3975.88  20
   0   8   8 69861.2 3525.72   6
   0  -8   8 80446.0 3998.70   5
   0  -8  -8 75311.9 4004.20  17
   0   8   8 86021.1 4287.29   5
   0   8   9 49191.1 3331.23  11
   0   8  -9 47588.3 3121.06  20
   0  -8   9 48727.8 3062.69   5
   0   8  -9 45832.7 3190.45  17
   0   8   9 51159.6 3400.52   5
   0  -8  -9 56912.0 3572.19  17
   0   8 -10 70987.8 3854.26  20
   0   8  10 83707.8 4278.01  11
   0  -8 -10 83983.3 4433.41  17
   0   8 -10 72619.9 4068.24  17
   0  -8 -11 39638.8 2922.00  17
   0   8 -11 39717.8 2802.87  17
   0   8  11 40692.1 2753.79  11
   0   8  12 56534.6 2891.56  11
   0  -8 -12 64331.1 3467.99  17
   0   8 -12 62759.8 2969.53  18
   0   8 -13 15528.4 1146.69  18
   0  -8 -13 16242.6 1514.61  17
   0  -8 -14 36055.5 1717.53  17
   0   8 -14 32465.6 1568.44  15
   0   9   0-155.867 314.427   4
   0   9   0 96.3852 286.842  22
   0  -9   0-140.037 263.149   1
   0  -9   1 34528.0 1992.78   5
   0   9   1 32968.0 1877.40   4
   0   9   1 34864.0 1801.56  22
   0   9  -1 33776.9 1908.87   4
   0   9  -1 34315.2 1819.10  22
   0  -9  -1 31179.7 1720.18   1
   0   9   2 7645.96 937.204   4
   0   9   2 7646.24 837.369  22
   0  -9   2 9027.88 1136.65   5
   0  -9  -2 8433.29 860.952   1
   0  -9  -3 58945.0 2453.92   1
   0  -9   3 64428.3 3334.40   5
   0   9   3 58917.4 2760.53   4
   0   9   3 59030.4 2508.18  22
   0   9   4 74179.8 2930.69  22
   0   9   4 69480.4 3215.46   4
   0  -9  -4 76784.6 2918.94   1
   0  -9   4 71684.7 3669.63   5
   0  -9   5 215916. 7189.53   5
   0   9   5 213103. 6055.49  22
   0   9   5 218936. 6809.52   4
   0  -9  -5 215206. 6071.35   1
   0  -9  -6 16339.5 1502.34  14
   0   9   6 17068.5 1678.73   5
   0   9  -6 16478.3 1748.13  18
   0   9   6 15127.0 1272.15  22
   0   9   6 15720.3 1603.10   4
   0  -9  -6 19007.6 1715.47  17
   0  -9   6 15756.6 1676.98   5
   0  -9  -6 15927.5 1349.77   1
   0  -9  -7 113665. 4363.97  14
   0   9   7 118379. 4062.32  22
   0   9  -7 107946. 4923.90  20
   0  -9   7 116852. 4960.06   5
   0   9   7 117195. 5019.27   4
   0  -9  -7 111825. 4858.50  17
   0   9  -7 120832. 5072.55  18
   0  -9  -7 114240. 4270.61   1
   0   9  -7 101265. 4874.04  17
   0   9   7 119616. 5081.47   5
   0   9   7 114657. 4626.68   6
   0  -9  -8 9960.29 1172.79   1
   0   9   8 12753.5 1492.22   6
   0   9  -8 12062.2 1641.59  20
   0   9  -8 13167.9 1658.64  18
   0   9  -8 10012.7 1497.48  17
   0  -9  -8 12369.3 1612.02  17
   0   9   8 12047.0 1604.84   4
   0   9   8 13050.8 1695.27   5
   0  -9   8 13236.8 1574.17   5
   0  -9  -9 34338.0 2778.38  17
   0   9  -9 28477.4 2536.83  17
   0   9   9 35683.2 2825.83  11
   0   9  -9 32434.7 2507.89  18
   0  -9 -10 1537.63 811.780  17
   0   9 -10 1118.63 633.343  18
   0   9  10 870.046 692.604  11
   0   9  11 680.938 539.112  11
   0  -9 -11 1555.42 845.394  17
   0   9 -11 1099.98 525.477  18
   0   9  12 10376.0 1107.67  11
   0   9 -12 8245.24 987.640  18
   0   9 -13 35170.3 1969.05  15
   0  -9 -13 36361.1 2116.83  17
   0  10   0 537111. 12144.7  22
   0  10   0 526900. 12373.3   4
   0  10  -1 1225.59 471.205  22
   0 -10  -1-19.9191 302.510   1
   0 -10   1 35.7996 363.645   5
   0  10   1 138.258 293.765  22
   0  10   1 620.982 404.843   4
   0 -10   2 359615. 9877.54   5
   0  10   2 361742. 9308.59   4
   0 -10  -2 361619. 8978.62   1
   0  10   2 341776. 8829.17  22
   0 -10   3-123.978 510.279   5
   0  10   3 250.885 375.632   4
   0  10   3 103.707 284.398  22
   0 -10  -3-552.627 336.884   1
   0 -10   4 5408.38 1079.87   5
   0 -10  -4 4281.42 714.589   1
   0  10   4 6710.45 869.334  22
   0  10   4 5147.60 888.930   4
   0 -10   5 16003.6 1717.17   5
   0  10   5 14467.1 1280.99  22
   0  10   5 16842.8 1636.94   4
   0 -10  -5 15358.6 1539.31  17
   0 -10  -5 14331.7 1466.94  14
   0  10  -5 17249.1 1819.11  18
   0 -10  -5 13574.3 1243.26   1
   0  10  -6 19398.2 1908.30  18
   0  10   6 20160.0 1867.13   4
   0 -10  -6 22075.2 1953.47  17
   0 -10   6 22004.2 2013.92   5
   0  10   6 19764.2 1519.77  22
   0  10   6 18294.1 1743.71   6
   0 -10  -6 19811.3 1591.96   1
   0 -10  -6 19890.9 1722.47  14
   0  10   7 5043.67 1050.21   4
   0  10   7 4820.32 853.224   6
   0 -10  -7 5091.04 1012.62  17
   0  10  -7 3625.33 1032.45  18
   0 -10   7 4898.16 988.271   5
   0 -10  -7 3326.34 725.156  14
   0  10   7 5029.15 789.324  22
   0 -10  -7 5344.11 839.595   1
   0  10   8 133198. 5675.98   4
   0  10  -8 143136. 5648.80  18
   0 -10   8 133044. 5429.19   5
   0 -10  -8 137245. 5809.65  17
   0 -10  -8 128666. 4874.20   1
   0 -10  -9 289.377 632.098  17
   0  10   9 165.708 613.005  11
   0  10  -9-574.402 487.360  18
   0 -10 -10 94766.2 4682.86  17
   0  10 -10 90360.8 4035.93  18
   0  10  10 86699.0 4393.44  11
   0 -10 -11 2212.68 862.146  17
   0  10  11 1947.37 651.384  11
   0  10 -11 2555.11 654.064  18
   0  10 -12 112564. 4212.46  15
   0 -10 -12 116532. 4440.56  17
   0 -10 -13 3.02286 425.358  17
   0  10 -13 272.429 401.958  15
   0  11   0-721.333 419.195   4
   0 -11   0 332.682 361.742   5
   0  11   0 235.922 343.423  22
   0 -11  -1 30610.9 1898.15   1
   0  11   1 33546.3 2121.66   4
   0 -11   1 32317.6 2251.70   5
   0  11   1 29144.4 1905.08  22
   0  11   2 1641.42 529.437   4
   0 -11   2 1714.36 656.095   5
   0  11   2 1605.22 508.226  22
   0 -11  -2 1708.17 480.782   1
   0 -11  -3 162603. 5868.55  14
   0  11   3 185134. 5597.83  22
   0  11   3 181149. 5985.87   4
   0 -11   3 183138. 6658.48   5
   0 -11  -3 178756. 5584.16   1
   0 -11  -4 7715.63 940.489   1
   0 -11  -4 6392.13 1106.15  14
   0 -11   4 6397.19 1192.66   5
   0  11   4 5327.59 812.518  22
   0  11  -4 5478.11 1254.67  15
   0  11   4 6656.26 1027.05   4
   0  11  -4 5431.48 1057.57  18
   0 -11  -4 6143.08 1062.99  17
   0  11   4 6465.82 1062.44   6
   0  11  -5 126476. 5301.81  18
   0 -11  -5 133395. 5127.24  14
   0  11   5 126691. 4519.85  22
   0 -11   5 129048. 5421.52   5
   0  11  -5 118471. 5705.36  15
   0  11   5 129517. 5090.49   4
   0  11   5 120125. 4980.87   6
   0 -11  -5 135931. 5249.49  17
   0 -11  -5 122459. 4487.78   1
   0  11  -6 945.306 584.175  18
   0 -11  -6 3297.65 812.309  14
   0 -11  -6 1850.47 477.515   1
   0 -11  -6 2929.10 883.966  17
   0  11   6 2789.35 747.814   4
   0 -11   6 2430.40 711.349   5
   0  11   6 2090.60 626.799  22
   0  11   6 1722.53 600.266   6
   0  11  -6 1987.25 1184.75  15
   0 -11   7 64470.9 3567.61   5
   0  11   7 60665.1 2859.79  22
   0  11  -7 57922.7 3914.18  15
   0 -11  -7 62524.1 3079.62   1
   0 -11  -7 64227.2 3249.26  14
   0 -11  -7 61979.8 3675.58  17
   0  11  -7 60379.7 3526.32  18
   0  11   7 67887.4 3689.17   4
   0  11  -8 10379.7 1426.88  18
   0 -11  -8 10811.2 1600.04  17
   0  11   9 28967.7 2511.79  11
   0 -11  -9 30053.6 2573.35  17
   0  11  -9 25218.9 2085.18  18
   0  11  -9 25236.3 2371.44  15
   0  11 -10 520.050 491.180  18
   0  11  10 315.717 541.565  11
   0  11 -10 121.480 653.796  15
   0 -11 -10 565.939 709.215  17
   0 -11 -11 2744.96 739.087  17
   0  11  11 2350.21 634.285  11
   0  11 -11 1748.99 470.871  18
   0  11 -11 2833.65 800.937  15
   0 -11 -12-64.4634 422.896  17
   0  11 -12 409.342 380.435  15
   0 -11 -13 16401.7 1112.53  17
   0 -12   0 496040. 12562.1   5
   0  12   0 501863. 12300.0   4
   0  12  -1 61975.4 3429.26  18
   0  12   1 60068.1 2945.63  22
   0  12   1 49741.2 3606.32  15
   0  12   1 57988.8 3074.56   4
   0  12  -1 53544.2 3715.58  15
   0 -12   1 64043.4 3475.91   5
   0 -12  -2 127862. 5188.47  14
   0  12   2 111610. 5785.20  15
   0 -12   2 151709. 5908.53   5
   0  12  -2 102196. 5598.57  15
   0  12   2 141027. 5153.10   4
   0  12   2 138005. 4815.08  22
   0  12  -2 121172. 5290.41  18
   0 -12   3 42845.4 3071.01   5
   0  12  -3 49066.1 3086.42  18
   0  12   3 48690.8 2611.58  22
   0  12   3 45983.7 2787.62   4
   0  12   3 50592.5 3066.99   6
   0 -12  -3 46547.5 2931.69  14
   0 -12   4 9652.30 1461.25   5
   0  12   4 9933.05 1157.23  22
   0  12   4 9879.54 1293.87   4
   0  12   4 8179.90 1240.52   6
   0 -12  -4 7837.98 1197.96  17
   0  12  -4 7712.37 1499.35  15
   0  12  -4 7446.50 1219.36  18
   0 -12  -4 9659.87 1388.90  14
   0  12  -5 14747.6 1743.38  18
   0 -12  -5 16726.5 1810.44  14
   0 -12   5 17520.3 1905.23   5
   0  12   5 11986.2 1488.46   6
   0 -12  -5 15105.8 1714.36  17
   0  12  -5 14693.0 2111.22  15
   0  12   5 14598.6 1382.74  22
   0  12   5 15904.3 1679.30   4
   0  12   6 27686.9 2272.41   4
   0 -12  -6 30763.6 2317.61  14
   0  12   6 29408.6 1973.26  22
   0  12   6 31012.8 2350.80   6
   0 -12  -6 30714.0 2484.38  17
   0 -12   6 30318.5 2468.60   5
   0  12  -6 32006.8 2531.41  18
   0  12  -6 27750.0 2707.78  15
   0  12  -7 13713.7 1640.30  18
   0 -12  -7 12066.3 1667.12  17
   0 -12  -7 12203.1 1399.62  14
   0  12  -7 11508.2 1757.70  15
   0  12  -8 49821.0 3408.49  15
   0 -12  -8 51055.6 3416.13  17
   0  12  -8 51309.5 3023.25  18
   0  12   9 47995.5 3269.87  11
   0  12  -9 47679.3 2719.56  18
   0 -12  -9 54889.6 3469.04  17
   0  12  -9 49073.4 3200.33  15
   0  12  10 69873.7 3573.55  11
   0  12 -10 65169.7 3441.43  15
   0 -12 -10 69601.7 3690.87  17
   0  12 -10 65545.7 2937.28  18
   0  12 -11 49267.3 2578.01  15
   0 -12 -11 53404.4 2848.37  17
   0  12 -12 48607.0 2122.23  15
   0 -12 -12 49351.2 2331.00  17
   0 -13   0 704.033 588.637   5
   0  13   0-1469.85 966.849  15
   0  13   1 12797.3 1492.22   4
   0 -13  -1 17597.3 1779.56   5
   0  13   1 17845.8 1631.53  22
   0 -13   1 20725.2 2052.21   5
   0  13   1 11435.9 1949.80  15
   0  13  -1 10796.2 1829.84  15
   0  13   2 77831.9 3759.80   4
   0  13   2 79530.7 4027.25   6
   0  13  -2 60553.2 4392.22  15
   0 -13  -2 63357.7 3710.10  14
   0  13   2 59939.3 4357.32  15
   0  13   2 83054.0 3646.38  22
   0 -13   2 75974.6 4262.54   5
   0  13  -2 68222.7 3865.74  18
   0  13  -3 29663.1 3018.11  15
   0 -13  -3 38271.3 2739.04  17
   0 -13   3 38382.3 2938.48   5
   0  13   3 39047.0 2835.58   6
   0  13   3 38598.7 2399.35  22
   0  13  -3 38692.5 2853.45  18
   0 -13  -3 39668.8 2866.18  14
   0  13   3 42144.1 2725.34   4
   0  13   4 122339. 4974.75   4
   0  13  -4 111803. 5032.36  18
   0 -13  -4 108933. 4957.86  17
   0 -13   4 109481. 5138.49   5
   0  13   4 100547. 4815.19   6
   0 -13  -4 113464. 5143.95  14
   0  13   4 118375. 4497.27  22
   0  13  -4 90065.6 5248.09  15
   0 -13   5 15022.5 1784.33   5
   0  13   5 12388.2 1612.49   6
   0 -13  -5 18257.8 1941.52  17
   0  13  -5 16842.7 1816.27  18
   0  13  -5 14175.7 2056.78  15
   0 -13  -5 16740.9 1821.60  14
   0  13   5 18740.9 1838.48   4
   0  13   5 19938.4 1660.86  22
   0  13  -6 104026. 5436.00  15
   0 -13  -6 121138. 5353.33  17
   0 -13  -6 118418. 4875.78  14
   0  13  -6 117231. 5015.32  18
   0  13   6 106472. 4762.74   6
   0 -13  -7 42395.6 2594.31  14
   0  13  -7 42422.5 3206.38  15
   0  13  -7 46117.0 2874.99  18
   0 -13  -7 49193.8 3283.55  17
   0  13  -8 53223.7 2936.64  18
   0  13  -8 51580.7 3366.49  15
   0 -13  -8 52728.9 3402.80  17
   0  13  -9 24578.9 2124.22  15
   0  13  -9 22888.9 1693.07  18
   0 -13  -9 28134.1 2384.86  17
   0  13   9 24421.2 2233.68  11
   0 -13 -10 843.678 627.313  17
   0  13 -10 1202.54 624.396  15
   0  13 -10 1484.07 439.713  18
   0  13  10 1732.39 734.129  11
   0  13 -11 2036.97 538.470  15
   0 -13 -11 1286.34 599.891  17
   0 -13 -12 25420.5 1386.19  17
   0  14   0 54148.3 4262.27  15
   0 -14   0 67166.7 3859.75   5
   0 -14  -1 95545.8 4876.91  14
   0  14   1 80987.1 5439.26  15
   0 -14  -1 118548. 5093.80   5
   0 -14   1 121802. 5482.51   5
   0  14  -1 90835.2 5681.14  15
   0  14   2 31793.3 2686.25   6
   0 -14  -2 25258.7 2391.74  14
   0  14   2 20580.2 2714.72  15
   0 -14  -2 30452.4 2412.47   5
   0  14   2 28452.4 2262.98   4
   0 -14   2 29979.8 2635.76   5
   0  14  -2 23696.2 2857.54  15
   0  14   3 74812.1 3523.66  22
   0  14  -3 63331.5 3716.89  18
   0 -14   3 65566.6 3963.07   5
   0  14  -3 53861.8 4142.72  15
   0 -14  -3 63926.4 3878.96  14
   0 -14  -3 70307.4 3910.66  17
   0  14   3 64252.4 3569.56   4
   0  14   3 61402.0 3819.35   6
   0  14  -4 1759.63 687.099  18
   0  14   4 1207.85 742.796   6
   0 -14  -4 1910.00 692.952  17
   0 -14  -4 969.730 727.717  14
   0  14  -4 2079.18 1034.80  15
   0 -14  -5 12050.2 1672.02  17
   0 -14  -5 9319.10 1329.05  14
   0  14  -5 10821.4 1695.21  15
   0  14   5 9595.44 1409.69   6
   0  14  -5 10794.5 1448.60  18
   0 -14  -6 24162.9 2050.33  14
   0 -14  -6 27560.6 2437.65  17
   0  14  -6 23443.5 2029.23  18
   0  14  -6 23456.5 2441.94  15
   0  14  -7 16327.6 1908.18  15
   0 -14  -7 13045.4 1407.05  14
   0  14  -7 16117.0 1573.18  18
   0 -14  -7 19926.1 2093.73  17
   0  14  -8 7189.33 1269.37  15
   0  14  -8 5915.65 932.350  18
   0 -14  -8 5927.93 1194.10  17
   0  14  -9 93073.5 4036.22  15
   0  14   9 91321.3 4179.40  11
   0 -14  -9 101288. 4406.55  17
   0  14  -9 86676.7 3205.08  18
   0  14 -10 9394.37 1055.17  15
   0 -14 -10 11789.9 1294.88  17
   0  14  10 10895.2 1112.22  11
   0  14 -11 65013.4 2418.15  15
   0 -14 -11 74492.7 2791.08  17
   0 -15   0-890.912 697.337  14
   0  15   0-33.0868 946.593  15
   0 -15  -1 2172.66 935.453  14
   0  15  -1 21.8990 853.241  15
   0  15   1 832.486 850.677  15
   0 -15  -2 27733.7 2559.90  14
   0  15   2 32076.0 2799.56   6
   0 -15  -3-944.708 755.406  17
   0  15   3-776.714 547.643   6
   0 -15  -3-331.816 622.335  14
   0  15  -4 125122. 6243.78  15
   0 -15  -4 141972. 5885.80  17
   0  15   4 114353. 5326.45   6
   0 -15  -4 144082. 5950.26  14
   0  15  -5 1543.60 665.241  18
   0 -15  -5 944.983 704.904  17
   0 -15  -5 582.844 572.027  14
   0  15  -5 1366.84 838.596  15
   0 -15  -6 159054. 5713.61  14
   0  15  -6 173515. 5815.33  18
   0 -15  -6 177272. 6637.94  17
   0  15  -6 159097. 6611.18  15
   0  15  -7 408.635 574.133  15
   0 -15  -7-177.319 690.347  17
   0  15  -7 1475.25 554.079  18
   0 -15  -8 81954.8 3918.95  17
   0  15  -8 75951.3 3662.66  15
   0  15  -8 70888.9 2848.54  18
   0  15   8 76902.9 3852.06  11
   0 -15  -9-184.409 479.938  17
   0  15   9-227.310 392.730  11
   0  15  -9-241.975 437.767  15
   0  15 -10 264.781 402.110  15
   0 -15 -10-167.095 492.048  17
   0 -16   0 28944.5 2746.02  14
   0  16   0 21501.4 2961.55  15
   0  16  -1 44478.6 3939.38  15
   0 -16   1 54720.2 3623.30  14
   0 -16  -1 48803.3 3524.64  14
   0  16   2 1201.55 889.275   6
   0 -16  -2 1421.96 793.337  14
   0  16  -2 1355.84 1019.19  15
   0 -16  -2 769.645 627.551  17
   0 -16  -3 56220.1 3646.07  14
   0  16   3 46420.0 3239.84   6
   0  16  -3 41720.9 3514.95  15
   0 -16  -3 61636.8 3646.67  17
   0  16  -4 1038.11 941.771  15
   0 -16  -4 1250.76 784.946  17
   0 -16  -4-502.067 623.845  14
   0  16   4-511.547 533.365   6
   0  16  -5 6351.68 1397.50  15
   0 -16  -5 6935.57 1297.61  17
   0 -16  -5 8535.88 1239.96  14
   0  16  -6 1348.30 736.276  15
   0 -16  -6 3556.89 1055.57  17
   0 -16  -6 2185.46 578.162  14
   0 -16  -7 15634.4 1700.63  17
   0  16  -7 15373.6 1612.92  15
   0 -16  -8 953.812 611.376  17
   0  16   8 1432.16 619.004  11
   0  16  -8 631.338 517.708  15
   0  16  -9 73537.9 2828.83  15
   0  16   9 70862.1 2820.70  11
   0 -17   0 929.974 879.942  14
   0  17   0-642.287 764.687   6
   0  17   0-190.416 945.699  15
   0 -17  -1 5326.46 1201.54  17
   0  17   1 2518.16 899.322   6
   0  17  -1 3229.69 1305.81  15
   0 -17  -1 5422.12 1251.05  14
   0 -17   1 5759.54 1199.71  14
   0 -17  -2 30221.5 2556.37  17
   0 -17   2 25368.7 2263.71  14
   0 -17  -2 17184.4 2002.42  14
   0  17  -2 23450.4 2652.21  15
   0  17   2 18213.3 1992.76   6
   0  17  -3 17964.8 2262.94  15
   0 -17  -3 23071.7 2188.22  17
   0  17   3 17901.4 1847.90   6
   0 -17  -3 24318.2 2274.27  14
   0 -17  -4 118983. 4849.86  14
   0 -17  -4 122701. 5175.74  17
   0 -17  -5 34557.9 2487.69  17
   0 -17  -5 26996.7 1939.84  14
   0  17  -5 32887.2 2544.31  15
   0 -17  -6 131489. 5033.70  17
   0  17  -6 115525. 4773.19  15
   0  17  -7 32835.2 2061.51  15
   0 -17  -7 35352.4 2265.08  17
   0  17   8 23756.3 1608.36  11
   0  17  -8 27011.8 1592.92  15
   0 -17  -8 25885.1 1719.28  17
   0 -18   0 82583.2 4179.50  14
   0 -18   0 89140.1 4220.58  17
   0  18   0 75016.4 3972.35   6
   0  18   1 6943.42 1156.85   6
   0 -18  -1 8712.91 1354.04  17
   0 -18   1 8577.83 1291.73  14
   0 -18  -1 6819.09 1243.18  14
   0  18  -1 8868.55 1371.08   6
   0 -18   2 38390.6 2604.67  14
   0  18   2 29642.7 2252.31   6
   0  18  -2 35658.6 2951.54  15
   0 -18  -2 39250.2 2872.57  14
   0 -18  -3 13252.0 1600.17  17
   0 -18  -3 13103.4 1517.86  14
   0  18  -3 12720.8 1767.91  15
   0 -18   3 13475.5 1486.13  14
   0  18  -4 6904.70 1197.88  15
   0 -18  -4 9478.80 1184.74  14
   0 -18  -4 7659.86 1188.09  17
   0 -18   4 6252.94 971.196  14
   0  18  -5 10177.8 1299.07  15
   0 -18   5 10017.1 1133.14  14
   0 -18  -5 10181.6 1297.39  17
   0 -18  -5 11358.7 1054.05  14
   0 -18  -6 11939.4 1271.19  17
   0 -18   6 10709.2 1053.48  14
   0  18  -6 8646.84 1058.89  15
   0 -18   7 2311.47 481.823  14
   0  18  -7 2781.14 556.128  15
   0 -18  -7 1715.53 547.675  17
   0  18   7 2087.07 632.487  11
   0 -19   0 387.141 494.017  14
   0  19   0 591.882 428.482   6
   0 -19   0 61.1526 503.425  17
   0 -19   1 7105.61 1034.17  17
   0 -19  -1 5682.45 1027.72  14
   0 -19  -1 7899.49 1140.13  17
   0 -19   1 6711.43 1053.71  14
   0  19   1 7164.79 899.895   6
   0  19  -1 6567.53 958.460   6
   0  19  -2 2883.83 714.042   6
   0 -19   2 3141.40 753.260  14
   0 -19  -2 3365.97 832.165  17
   0 -19  -2 3694.88 808.713  14
   0 -19  -3 81062.8 3562.08  17
   0 -19   3 75996.2 3250.68  14
   0 -19  -3 74349.9 3169.15  14
   0  19  -3 74716.3 3175.45   6
   0 -19  -4 14954.4 1118.97  14
   0  19  -4 13149.6 1321.15  15
   0 -19  -4 15882.2 1472.05  17
   0  19  -4 14224.4 1227.17   6
   0 -19   4 15289.4 1287.15  14
   0 -19  -5 85493.7 3367.83  17
   0 -19   5 84539.6 2985.43  14
   0 -19   6 25099.9 1304.23  14
   0 -19  -6 25404.8 1530.31  17
   0 -20   0 118248. 3908.82  17
   0 -20   0 104703. 3748.97  14
   0 -20   1 973.734 467.300  14
   0 -20  -1 995.032 451.361  14
   0 -20   1 1002.96 481.131  17
   0 -20  -1 713.396 486.908  17
   0 -20   2 63231.5 2548.26  17
   0 -20  -2 62102.5 2409.28  14
   0 -20  -2 65401.2 2701.53  17
   0 -20   2 61901.2 2576.51  14
   0 -20   3 226.622 273.355  17
   0 -20  -3-139.476 404.251  17
   0 -20   3 523.170 309.566  14
   0 -20   4 6978.26 658.445  17
   0 -20  -4 8048.83 812.424  17
   0 -20   4 7614.70 716.583  14
   1   0 -15-67.2274 366.591  17
   1   0 -15-241.419 343.223  20
   1   0 -14-59.0413 487.424  17
   1   0 -14 442.767 382.137  20
   1   0 -13 147.620 512.995  17
   1   0 -12 40178.3 2927.10  17
   1   0 -12 38728.2 2220.37  12
   1   0 -11 193.438 526.001  12
  -1   0  11 1090.38 619.092   5
   1   0 -11 793.213 813.902  17
   1   0 -10 153313. 4923.43  12
  -1   0  10 155289. 6232.53   5
   1   0 -10 145069. 5992.04  17
  -1   0   9-101.747 543.531   5
   1   0  -9-98.8861 300.214  12
  -1   0   8 361725. 9865.59   5
  -1   0   7 336.574 417.497   5
  -1   0   6 224688. 6153.49   5
  -1   0   5 41.6346 288.720   5
  -1   0   4 97913.5 2878.72   5
  -1   0   3-60.0081 230.365   5
  -1   0   2 12261.6 552.671   5
  -1   0   1 42.5940 60.9173   5
   1   0   0 521724. 10277.6   1
   1   0   1 135.640 173.271   5
   1   0   2 614856. 12680.9   5
   1   0   3 188.449 323.099   5
   1   0   4 127772. 3994.79   5
   1   0   5 474.570 536.634   5
   1   0   6 31324.1 2144.66   5
   1   0   7 712.100 632.673   5
   1   0   8 215.619 610.840   5
  -1   0  -9 467.549 573.218  17
   1   0   9 1659.63 637.915  11
   1   0  10 64319.7 3853.48  11
  -1   0 -10 71840.8 3960.41  17
   1   0  10 75030.0 4611.44   5
  -1   0 -11-25.4334 627.952  17
   1   0  11-277.371 576.074  11
  -1   0 -12 111056. 4883.71  17
  -1   0 -13-560.450 394.829  20
  -1   0 -13-18.6240 572.233  17
  -1   0 -14 122126. 4226.53  17
  -1   0 -15-436.590 317.749  17
   1  -1 -15 36674.2 1871.60  17
   1   1 -15 34014.0 1674.73  20
   1  -1 -15 35850.4 1682.11  20
   1   1 -15 38299.0 1898.28  17
   1   1 -14 9543.32 1194.28  17
   1  -1 -14 11559.4 1219.26  20
   1  -1 -14 9872.07 1216.49  17
   1   1 -14 10999.5 1174.89  20
   1  -1 -13 68469.6 3634.07  17
   1   1 -13 64836.1 3523.34  17
   1  -1 -12 31560.5 2607.51  17
   1  -1 -12 30101.2 1894.36  12
   1   1 -12 31692.0 2552.30  17
  -1  -1  11 81740.6 4335.29   5
   1   1 -11 77360.7 3400.03  12
   1   1 -11 81328.1 4322.47  17
  -1   1  11 89049.7 4580.62   5
   1  -1 -11 83385.2 3366.59  12
   1  -1 -11 80701.9 4443.69  17
  -1  -1  10 6467.49 1225.47   5
   1   1 -10 8492.52 992.904  12
  -1   1  10 9282.21 1371.13   5
   1   1 -10 11403.8 1504.30  17
   1  -1 -10 7243.79 1302.60  17
   1  -1 -10 8110.15 941.218  12
   1   1  -9 37746.2 2626.59  17
   1   1  -9 40359.5 2110.70  12
  -1  -1   9 37298.0 2636.21   5
   1  -1  -9 37929.0 1970.92  12
  -1   1   9 42997.8 2805.80   5
   1  -1  -9 36065.7 2537.19  17
  -1  -1   8 5735.64 978.555   5
  -1   1   8 4855.24 868.965   5
  -1   1   7 1452.16 511.168   5
  -1  -1   7 1887.45 622.459   5
  -1  -1   6 59756.1 2619.20   5
  -1   1   6 60489.5 2555.71   5
  -1  -1   5 240401. 6269.80   5
  -1   1   5 252209. 6204.97   5
  -1  -1   4 13563.1 935.851   5
  -1   1   4 13913.2 892.025   5
  -1  -1   3 999999. 19968.6   5
  -1   1   3 994264. 19825.0   5
  -1   1   2 132760. 2969.38   5
  -1  -1   2 124754. 3049.89   5
   1  -1  -1 551644. 10125.9   3
  -1   1   1 543011. 10141.8   5
   1   1   0 90484.5 1916.05   5
   1  -1   0 95532.0 2170.71   1
   1   1   1 242876. 4911.87  22
  -1   1  -1 247745. 4817.81  22
   1   1   1 244539. 5144.84   5
   1  -1   2 12267.0 862.624   5
   1   1   2 10179.3 653.683   5
   1   1   3 13274.9 914.167   5
   1  -1   3 13637.5 1042.88   5
   1   1   4 3729.45 622.197   5
   1  -1   4 3524.27 705.238   5
   1  -1   5 122986. 4336.26   5
   1   1   5 112654. 3997.18   5
   1  -1   6 12043.3 1395.65   5
   1   1   6 10354.8 1241.53   5
   1  -1   7 242162. 7794.84   5
   1   1   7 229063. 7481.46   5
   1   1   8 24246.7 2263.58   5
   1  -1   8 26331.5 2394.77   5
   1   1   9 308283. 10033.3   5
   1  -1   9 273633. 8803.73  11
   1   1   9 284213. 8963.82  11
  -1  -1  -9 285235. 8831.60  17
  -1   1  -9 290831. 8960.85  17
  -1   1  -9 272363. 7225.48  12
   1  -1  10 86.7045 830.425  11
  -1  -1 -10 1135.13 813.449  17
   1  -1  10 1088.79 684.932   5
   1   1  10 95.6709 850.229  11
  -1   1 -10 1684.75 757.077  17
   1   1  10 1399.20 648.310   5
  -1   1 -11 64647.3 3721.69  17
   1   1  11 62352.8 3747.37  11
  -1  -1 -11 67941.8 3908.82  17
  -1   1 -12 1369.86 557.280  20
  -1   1 -12 979.176 717.026  17
  -1  -1 -12 713.907 614.649  17
  -1  -1 -13 2264.02 518.949  20
  -1  -1 -13 1348.09 652.869  17
  -1   1 -13 1374.53 699.390  17
  -1   1 -13 1707.12 536.864  20
  -1  -1 -14 2776.95 639.008  17
  -1   1 -14 2189.53 593.701  17
  -1  -1 -15 55403.1 2059.80  17
  -1   1 -15 55521.5 2063.73  17
   1   2 -15 5847.20 739.255  17
   1  -2 -15 5415.20 612.925  20
   1   2 -15 5687.08 677.566  20
   1  -2 -15 6197.47 766.496  17
   1  -2 -14-37.3576 496.475  17
   1   2 -14 431.239 453.433  20
   1   2 -14 402.099 478.218  17
   1  -2 -13 3773.12 965.273  17
   1   2 -13 1567.40 664.422  17
   1   2 -13 2024.15 706.675  20
   1  -2 -12 29384.9 2553.06  17
   1  -2 -12 24504.0 1657.43  12
   1   2 -12 27181.4 2340.19  17
   1  -2 -11 39056.2 2160.99  12
   1  -2 -11 36446.9 2896.13  17
  -1  -2  11 41459.1 2921.22   5
  -1   2  11 36768.3 2884.38   5
   1   2 -11 36276.0 2242.12  12
   1   2 -11 38772.8 2831.37  17
   1   2 -10 129482. 5475.28  17
  -1  -2  10 135058. 5645.65   5
   1  -2 -10 129653. 5621.95  17
   1   2 -10 135837. 4685.96  12
   1  -2 -10 140850. 4484.44  12
  -1   2  10 135565. 5692.63   5
  -1  -2   9 69845.7 3763.30   5
   1  -2  -9 78539.8 2949.79  12
   1  -2  -9 71666.7 3724.97  17
   1   2  -9 78466.7 3126.89  12
   1   2  -9 73618.7 3717.56  17
  -1   2   9 78168.3 3871.62   5
  -1  -2   8 135338. 5135.92   5
  -1   2   8 129263. 4937.96   5
  -1   2   7 181432. 5618.02   5
  -1  -2   7 173327. 5731.75   5
  -1  -2   6 177951. 5481.13   5
  -1   2   6 187974. 5354.50   5
  -1   2   5 35709.3 1698.60   5
  -1  -2   5 34998.6 1828.06   5
  -1  -2   4 22890.6 1318.69   5
  -1   2   4 26318.1 1258.52   5
  -1   2   3 70292.8 2076.10   5
  -1  -2   3 69445.7 2320.13   5
  -1   2   2 74055.9 1953.49   5
  -1  -2   2 70322.6 2242.86   5
   1  -2  -1 43846.9 1065.99   3
   1  -2  -1 43143.0 1193.15   1
   1   2  -1 43027.7 1322.79   4
   1  -2  -1 43224.3 1041.60   2
  -1   2   1 43703.5 1222.18   5
  -1  -2   1 40231.4 1246.76   5
   1   2   0 209936. 4423.06   2
   1   2   0 207670. 4363.32   3
   1  -2   0 225607. 4649.59   1
  -1   2   0 214701. 4389.44   4
   1   2   0 214843. 4556.46   4
   1   2   0 212110. 4477.02  22
   1   2   1 85561.2 2050.86  22
  -1   2  -1 90427.4 1998.36  22
   1   2   1 89524.9 2217.01   5
   1   2   2 252890. 5825.79   5
   1  -2   2 284583. 6541.72   5
   1  -2   3 188187. 4991.24   5
   1   2   3 152461. 4200.80   5
   1  -2   4 49964.7 2437.76   5
   1   2   4 45340.2 2020.97   5
   1   2   5 203725. 6055.77   5
   1  -2   5 237446. 6756.14   5
   1   2   6 14776.5 1434.42   5
   1  -2   6 18141.5 1730.36   5
   1  -2   7 9069.45 1398.90   5
   1   2   7 7368.86 1198.02   5
   1   2   8 3700.70 923.470   5
   1  -2   8 3437.57 974.361   5
  -1   2  -9 50502.2 3103.09  17
  -1  -2  -9 61238.9 3393.91  17
   1  -2   9 59781.6 3779.32   5
   1   2   9 58907.9 3445.99  11
   1   2   9 59437.1 3837.61   5
   1   2  10 4232.72 1177.25   5
   1  -2  10 3425.45 952.428   5
  -1  -2 -10 3062.07 890.344  17
  -1   2 -10 3080.25 859.291  17
   1   2  10 2300.50 1009.44  11
   1   2  11 70533.5 4006.76  11
  -1   2 -11 76659.6 4015.45  17
  -1  -2 -11 76619.3 4139.89  17
  -1   2 -11 71403.3 3510.26  20
  -1   2 -12 50139.0 3117.94  17
  -1  -2 -12 55363.5 3330.05  17
   1   2  12 44502.4 2925.87  11
  -1   2 -12 52495.4 2779.10  20
  -1   2 -13 19595.9 1461.67  20
  -1  -2 -13 19537.1 1762.78  17
  -1  -2 -13 19057.9 1369.03  20
  -1   2 -13 20799.8 1807.95  17
  -1   2 -14 85740.5 3325.64  17
  -1  -2 -14 83121.2 3290.37  17
  -1   2 -15 25782.9 1297.02  17
  -1  -2 -15 25892.6 1285.81  17
   1   3 -15 23832.0 1424.27  17
   1  -3 -15 25410.2 1470.79  17
   1  -3 -15 22938.3 1217.73  20
   1   3 -15 23938.4 1315.68  20
   1  -3 -14 65918.3 3126.48  17
   1   3 -14 68048.7 3029.47  20
   1   3 -14 70546.0 3187.70  17
   1  -3 -13 25264.6 1491.39  12
   1   3 -13 26444.9 2102.53  20
   1   3 -13 21474.6 1990.75  17
   1  -3 -13 25437.4 2204.41  17
   1  -3 -12 107043. 5142.32  17
   1  -3 -12 115401. 3939.90  12
   1   3 -12 113380. 4989.37  20
   1   3 -12 112551. 4979.58  17
   1  -3 -11 21116.0 1521.30  12
   1   3 -11 18318.4 1920.67  17
  -1   3  11 21262.3 2155.58   5
  -1  -3  11 17066.8 1847.21   5
   1  -3 -11 17976.8 2015.55  17
   1   3 -10 40024.5 2318.35  12
  -1   3  10 41396.6 2905.90   5
   1   3 -10 36796.1 2704.37  17
   1  -3 -10 38319.0 2873.94  17
  -1  -3  10 41142.9 2847.09   5
   1  -3 -10 37390.3 2016.30  12
   1   3  -9 32371.1 2369.74  17
  -1   3   9 32610.0 2423.42   5
  -1  -3   9 26339.2 2218.55   5
   1  -3  -9 31798.1 1752.31  12
   1   3  -9 29503.4 1866.58  12
   1  -3  -9 30823.0 2388.59  17
  -1   3   8 62715.5 3207.81   5
  -1  -3   8 63566.5 3311.82   5
  -1  -3   7 23006.4 1794.67   5
  -1   3   7 22875.4 1682.86   5
  -1   3   6 150319. 4615.91   5
  -1  -3   6 143952. 4854.88   5
  -1   3   5 69094.4 2538.25   5
  -1  -3   5 63740.1 2763.28   5
  -1   3   4 251040. 5975.70   5
  -1  -3   4 244004. 6399.01   5
  -1  -3   3 251961. 6410.99   5
  -1   3   3 270125. 6003.11   5
   1  -3  -2 60902.3 1325.76   2
  -1  -3   2 58333.4 2136.38   5
  -1   3   2 60782.6 1813.93   5
   1  -3  -1 101570. 2170.35   3
  -1   3   1 98361.3 2395.48   4
   1   3  -1 98880.8 2623.64   4
   1  -3  -1 98344.9 2432.09   1
   1   3   0 484768. 9991.14   2
   1   3   0 517149. 9904.94   3
   1  -3   0 510439. 10341.6   1
  -1   3   0 506755. 10113.4   4
   1   3   0 489486. 10309.4   4
  -1  -3   0 505273. 9837.08   1
   1   3   0 497341. 10154.4  22
   1   3   1 1374.06 181.331   3
  -1   3  -1 1066.85 199.254  22
   1   3   1 1105.96 260.050   5
   1  -3   1 1003.21 324.368   5
   1   3   1 574.336 183.196  22
   1  -3   2 4395.63 657.989   5
   1   3   2 4503.41 366.908  22
   1   3   2 5256.29 504.814   5
   1  -3   3 4274.37 747.109   5
   1   3   3 4198.91 553.334   5
   1   3   4 23347.6 1398.47   5
   1  -3   4 24079.4 1681.08   5
   1   3   5 114267. 4038.96   5
   1  -3   5 132970. 4642.72   5
   1  -3   6 194136. 6330.65   5
   1   3   6 176661. 5840.37   5
   1   3   7 118063. 4940.72   5
   1  -3   7 140757. 5403.76   5
  -1   3  -8 177903. 6214.25  17
  -1  -3  -8 186717. 6302.00  17
   1   3   8 182475. 6857.02   5
   1  -3   8 200860. 7089.45   5
  -1   3  -9 117452. 5050.91  17
   1   3   9 124458. 5797.36   5
   1   3   9 131018. 5434.18  11
  -1  -3  -9 124375. 5220.02  17
  -1   3 -10 8095.76 1186.52  20
   1  -3  10 6682.61 1295.69   5
  -1  -3 -10 8130.10 1302.63  17
   1   3  10 10065.6 1634.11   5
   1   3  10 6013.77 1233.75  11
  -1   3 -10 6967.78 1204.58  17
  -1   3 -11 38425.5 2793.78  17
  -1   3 -11 46436.9 2726.20  20
  -1  -3 -11 44321.4 3092.10  17
   1   3  11 37664.3 2824.08  11
  -1   3 -12 5793.55 1126.15  17
  -1  -3 -12 6343.69 1257.92  17
  -1   3 -12 6495.18 972.252  20
   1   3  12 4840.24 991.604  11
  -1  -3 -13-68.7328 535.022  17
  -1   3 -13 330.489 567.884  17
  -1   3 -13 260.908 306.037  20
  -1  -3 -14 2411.07 589.068  17
  -1   3 -14 2672.08 619.350  17
  -1  -3 -15 19717.8 1067.19  17
   1   4 -15 38865.0 1725.76  18
   1  -4 -15 38313.7 1782.40  17
   1   4 -14 355.394 495.353  17
   1   4 -14 330.649 425.685  20
   1  -4 -14-381.597 559.356  17
   1   4 -13 476.411 563.691  20
   1  -4 -13 1938.01 874.356  17
   1   4 -13 2534.27 820.094  17
   1   4 -12 6235.80 1142.00  20
   1   4 -12 6213.13 1180.60  17
   1  -4 -12 5378.24 1148.64  17
   1  -4 -12 5828.36 747.400  12
   1   4 -11 45609.0 3028.84  20
   1  -4 -11 44913.6 3175.43  17
   1  -4 -11 46499.9 2268.76  12
   1   4 -11 41557.6 2925.56  17
   1  -4 -10 3152.83 1288.99  17
   1  -4 -10 2588.79 596.220  12
  -1  -4  10 4462.13 997.593   5
  -1   4  10 4881.41 1043.18   5
   1   4 -10 2584.68 1054.29  17
  -1   4   9 203712. 7051.30   5
   1  -4  -9 207909. 5682.30  12
   1   4  -9 204984. 6139.18  12
  -1  -4   9 211767. 7091.94   5
   1  -4  -9 195415. 6972.08  17
   1   4  -9 195672. 6767.02  17
  -1   4   8 20775.1 1800.60   5
  -1  -4   8 19091.3 1758.01   5
  -1  -4   7 230161. 6963.21   5
  -1   4   7 223746. 6710.98   5
  -1  -4   6 28688.9 1919.75   5
  -1   4   6 32153.7 1848.32   5
  -1   4   5 149439. 4331.71   5
  -1  -4   5 139681. 4598.82   5
  -1   4   4 1646.38 440.713   5
  -1  -4   4 1779.49 560.566   5
   1  -4  -3 6984.06 253.604   2
  -1   4   3 7753.25 675.204   5
  -1  -4   2 37590.0 1673.07   5
  -1   4   2 35655.7 1385.23   5
   1   4  -1 26677.1 1202.56   4
   1  -4  -1 26514.0 751.889   3
   1  -4  -1 25767.1 1042.34   1
  -1  -4   0 103273. 2379.44   1
   1  -4   0 102194. 2803.88   1
  -1   4   0 102353. 2628.12   4
   1   4   0 105096. 2419.90   2
   1   4   0 101632. 2646.56  22
   1   4   0 104533. 2821.69   4
   1   4   1 240772. 5633.84   4
  -1   4  -1 251803. 5354.45  22
   1   4   1 239693. 5382.97  22
   1  -4   1 249566. 5711.46   5
   1   4   1 244024. 4948.92   3
   1  -4   1 249914. 5864.87   1
   1   4   1 244226. 5563.44   5
   1   4   2 85559.4 2560.52   5
   1   4   2 82483.5 2271.04  22
  -1   4  -2 83528.9 2289.44  22
   1   4   2 83430.4 2031.57   3
   1  -4   3 597862. 13306.9   5
   1   4   3 585822. 12669.4   5
   1   4   4 23246.8 1440.47   5
   1  -4   4 25067.9 1705.26   5
   1  -4   5 339876. 8796.81   5
   1   4   5 308491. 8228.65   5
   1   4   6 375.394 416.824   5
   1  -4   6 327.911 421.642   5
   1   4   7 18838.8 1789.02   5
   1  -4   7 20140.3 1841.49   5
  -1   4  -8 1964.51 524.853  20
   1   4   8 2925.97 939.116   5
  -1   4  -8 1763.86 708.702  17
   1  -4   8 2517.08 783.483   5
  -1  -4  -8 3495.76 848.168  17
   1   4   8 1815.64 665.159  11
  -1  -4  -9 60005.0 3431.13  17
   1   4   9 57592.8 3775.76   5
  -1   4  -9 52230.2 3189.81  17
   1  -4   9 61053.9 3637.59   5
   1   4   9 59726.3 3529.88  11
  -1   4  -9 56980.4 3017.05  20
   1  -4  10 6889.22 1252.64   5
   1   4  10 7522.69 1457.81   5
  -1  -4 -10 4584.23 1071.43  17
  -1   4 -10 4522.35 972.398  20
   1   4  10 8196.44 1434.74  11
  -1   4 -10 5540.17 1159.51  17
  -1  -4 -11 174985. 6616.34  17
   1   4  11 175536. 6624.56  11
  -1   4 -11 164085. 5849.91  20
  -1   4 -11 167811. 6380.14  17
  -1   4 -12 12975.6 1549.59  17
  -1   4 -12 7667.59 1020.47  20
  -1  -4 -12 12727.8 1615.02  17
   1   4  12 7169.42 1157.60  11
  -1   4 -13 91561.5 3417.04  20
  -1  -4 -13 98511.5 4075.01  17
  -1   4 -13 93116.6 3946.74  17
  -1  -4 -14 13584.2 1183.88  17
  -1   4 -14 15263.6 1245.89  17
   1  -5 -15 316.091 272.661  17
   1   5 -14 166760. 5312.64  17
   1   5 -14 163745. 5163.00  20
   1  -5 -14 178304. 5500.08  17
   1   5 -13 344.967 513.019  20
   1   5 -13 676.956 582.652  17
   1  -5 -13 757.760 588.489  17
   1   5 -12 208145. 7301.38  17
   1   5 -12 218786. 7395.12  20
   1  -5 -12 220151. 7711.02  17
   1   5 -11 673.614 705.021  20
   1  -5 -11-752.383 720.952  17
   1  -5 -11 280.956 260.270  12
   1   5 -11-398.858 705.011  17
   1   5 -10 67454.0 3739.91  17
  -1   5  10 73241.6 3997.89   5
   1  -5 -10 72704.9 2883.47  12
   1   5 -10 68178.6 3798.68  20
   1  -5 -10 63811.9 3811.52  17
  -1  -5  10 65522.0 3650.93   5
   1   5  -9 14089.3 1599.81  20
   1   5  -9 9197.06 1293.98  17
  -1  -5   9 10946.9 1401.86   5
   1  -5  -9 11190.8 1023.90  12
   1  -5  -9 12013.8 1564.99  17
  -1   5   9 10963.8 1432.63   5
   1  -5  -8 3409.14 744.946  17
  -1   5   8 1845.75 644.796   5
   1   5  -8 2371.03 690.509  17
  -1  -5   8 2980.94 715.948   5
  -1   5   7 589.747 433.498   5
  -1  -5   7-44.2850 431.261   5
  -1  -5   6 263376. 7513.81   5
  -1   5   6 267987. 7230.17   5
  -1  -5   5 1328.40 536.844   5
  -1   5   5 1229.22 428.848   5
  -1   5   4 141777. 4076.86   5
  -1  -5   4 136378. 4477.65   5
  -1   5   3 1551.09 400.473   5
  -1  -5   3 2283.19 609.869   5
  -1  -5   2 129030. 3819.45   5
   1  -5  -2 130137. 3383.49   1
  -1   5   2 132015. 3567.68   5
  -1   5   2 135478. 3499.94   4
   1  -5  -1 21879.4 629.735   3
   1   5  -1 21353.5 1156.71   4
  -1   5   1 22672.3 1029.19   4
   1  -5  -1 20808.5 1007.35   1
  -1  -5   0 214213. 4851.12   1
  -1   5   0 216331. 5109.60  22
  -1   5   0 221820. 5152.51   4
   1   5   0 224713. 5166.66  22
   1  -5   0 227087. 5372.38   1
   1   5   0 226082. 4794.09   2
   1   5   1 5003.29 493.502  22
   1  -5   1 5899.65 684.436   1
   1   5   1 4645.52 591.612   4
  -1   5  -1 5379.70 496.305  22
   1  -5   1 5487.71 588.699   5
  -1  -5  -1 5170.93 403.391   1
   1   5   2 17168.3 913.442  22
   1   5   2 17953.6 535.300   3
  -1   5  -2 18535.3 947.265  22
   1   5   2 19414.6 1130.05   5
   1  -5   3 19296.3 1490.11   5
   1   5   3 20613.7 1036.09  22
   1   5   3 22064.1 774.510   3
   1   5   3 21233.5 1296.35   5
   1   5   4 109339. 3685.29   5
   1  -5   4 116491. 4115.07   5
   1   5   4 112536. 3111.36  22
   1  -5   5 389.042 538.987   5
   1   5   5 980.508 464.590   5
   1   5   5 165.525 190.103  22
   1   5   6 257294. 6161.73  22
   1   5   6 254436. 7545.69   5
   1  -5   6 269347. 7782.28   5
   1   5   7 2793.60 754.035   5
   1  -5   7 1231.90 653.036   5
  -1  -5  -8 217820. 7214.80  17
  -1   5  -8 229610. 6905.22  20
   1   5   8 220742. 7472.41  11
   1  -5   8 229079. 7561.07   5
  -1   5  -8 218635. 7235.98  17
   1   5   8 224959. 7821.08   5
  -1   5  -9 2532.75 654.543  20
   1   5   9 4007.54 1068.87   5
  -1  -5  -9 3781.26 918.761  17
   1   5   9 3443.43 918.919  11
   1  -5   9 5056.49 1124.57   5
  -1   5  -9 2466.40 755.012  17
   1   5  10 94829.5 4991.92   5
   1  -5  10 96386.3 4577.99   5
  -1  -5 -10 85203.5 4410.22  17
  -1   5 -10 88884.3 4048.66  20
  -1   5 -10 85993.1 4312.19  17
   1   5  10 90317.2 4596.42  11
  -1  -5 -11 2711.73 924.908  17
  -1   5 -11 1616.48 723.257  20
  -1   5 -11 2102.99 841.028  17
   1   5  11 1682.86 741.621  11
   1   5  12 18005.5 1800.86  11
  -1   5 -12 19246.8 1628.19  20
  -1  -5 -12 19983.6 1980.74  17
  -1   5 -12 20346.8 1873.49  17
   1   5  13-419.859 334.629  11
  -1  -5 -13-51.9865 541.588  17
  -1   5 -13 236.009 479.366  17
  -1  -5 -14 503.270 418.593  17
  -1   5 -14-11.2154 324.660  17
   1   6 -14 497.031 408.793  18
   1  -6 -14-34.9085 345.335  17
   1   6 -13 4239.04 877.026  20
   1   6 -13 3742.26 826.010  17
   1  -6 -13 4230.84 945.328  17
   1   6 -12 316.684 574.709  17
   1   6 -12-792.967 640.709  20
   1  -6 -12 456.236 742.306  17
   1   6 -11 49694.2 3181.44  20
   1  -6 -11 47854.4 3275.02  17
   1   6 -11 43858.0 3021.96  17
   1   6 -10 15386.3 1825.74  20
   1  -6 -10 12326.6 1096.80  12
  -1   6  10 12510.2 1637.62   5
  -1  -6  10 13610.9 1605.57   5
   1   6 -10 11958.8 1581.35  17
   1  -6 -10 10399.6 1646.18  17
   1   6  -9 114832. 4971.80  17
   1  -6  -9 113678. 5126.86  17
   1   6  -9 129201. 5296.79  20
  -1   6   9 130604. 5350.72   5
  -1  -6   9 129173. 5193.06   5
  -1   6   9 115876. 4884.98  11
   1  -6  -9 121655. 3970.88  12
  -1   6   8 16300.5 1660.42   5
   1   6  -8 17369.9 1661.27  17
   1   6  -8 19202.3 1821.78  20
   1  -6  -8 17630.4 1237.85  12
  -1  -6   8 15169.7 1604.36   5
   1  -6  -8 17622.0 1789.69  17
  -1  -6   7 269625. 8121.67   5
  -1   6   7 289170. 8110.76   5
  -1   6   6 17323.1 1419.00   5
  -1  -6   6 14310.5 1401.11   5
  -1   6   5 175391. 5153.49   5
  -1  -6   5 168317. 5494.81   5
  -1  -6   4 2637.01 666.000   5
  -1   6   4 1496.47 434.895   5
   1  -6  -3 21445.8 1143.78   1
  -1   6   3 19546.0 1242.76   5
  -1  -6   3 19921.0 1501.92   5
  -1   6   2 241.900 260.365   4
   1  -6  -2 55.3109 224.128   1
  -1  -6   2 434.494 353.481   5
  -1   6   1 6256.38 583.147   4
   1  -6  -1 4571.83 195.579   3
   1  -6  -1 5044.22 551.614   1
   1   6  -1 6095.55 699.881   4
   1   6   0 30933.3 1048.56   2
  -1   6   0 28986.8 1308.08  22
   1  -6   0 30922.8 1481.63   1
   1   6   0 29566.1 1339.40  22
  -1  -6   0 28312.2 1161.41   1
   1   6   0 31773.6 1522.63   4
  -1   6   0 29203.1 1328.79   4
  -1  -6  -1 332771. 7389.73   1
  -1   6  -1 351167. 7681.86  22
   1   6   1 341805. 7699.44  22
   1  -6   1 342755. 8010.31   5
   1  -6   1 351429. 8188.98   1
   1   6   1 361261. 8100.23   4
  -1   6  -2 56858.2 2007.22  22
   1   6   2 55379.8 2248.92   4
   1  -6   2 61139.2 2560.43   5
   1   6   2 58762.6 2256.96   5
   1   6   2 54957.3 1965.85  22
   1   6   3 638274. 13883.6   5
   1   6   3 635724. 13309.2  22
   1  -6   3 614530. 14428.4   5
   1   6   4 48900.9 1902.39  22
   1  -6   4 52171.1 2658.34   5
   1   6   4 52004.1 2375.14   5
   1   6   5 336931. 7866.06  22
   1   6   5 339951. 8919.66   5
   1  -6   5 354427. 9314.21   5
   1  -6   6 151.736 499.195   5
   1   6   6 639.054 520.849   5
   1   6   6 161.196 178.674  22
   1  -6   7 25608.3 2069.69   5
  -1  -6  -7 25608.2 1949.01  17
  -1   6  -7 22610.2 1910.07  17
   1   6   7 21951.3 1972.06   5
   1   6   8 153.154 507.581  11
   1  -6   8 1126.48 615.330   5
   1   6   8 1215.54 697.109   5
  -1  -6  -8 1040.87 545.357  17
  -1   6  -8 1156.41 559.148  20
  -1   6  -8 1415.15 575.343  17
   1  -6   9 85614.9 4246.23   5
  -1  -6  -9 79626.5 4104.85  17
  -1   6  -9 81014.1 3846.78  20
   1   6   9 79017.5 4442.87   5
   1   6   9 80851.2 4300.36  11
  -1   6  -9 77262.3 4015.04  17
  -1   6 -10 5227.16 1098.25  17
   1   6  10 5849.34 1151.66  11
  -1   6 -10 4320.08 923.658  20
  -1  -6 -10 5825.57 1178.64  17
  -1  -6 -11 145446. 5836.13  17
   1   6  11 140535. 5785.90  11
  -1   6 -11 137984. 5218.29  20
  -1   6 -11 137723. 5605.57  17
  -1   6 -12 7244.23 1039.39  20
  -1  -6 -12 8604.02 1306.99  17
   1   6  12 8492.24 1245.01  11
  -1   6 -12 8743.88 1290.72  17
  -1   6 -13 135223. 4723.18  17
  -1  -6 -13 150011. 5003.72  17
  -1  -6 -14 13787.5 1072.60  17
   1   7 -14 104190. 3446.81  18
   1  -7 -14 112374. 3804.73  17
   1   7 -13 27131.6 1964.38  18
   1  -7 -13 30590.4 2200.37  17
   1   7 -12 104721. 4657.87  20
   1   7 -12 113509. 4795.08  17
   1  -7 -11 32377.5 2694.19  17
   1   7 -11 34843.8 2636.01  17
   1   7 -11 34030.5 2674.18  20
   1   7 -10 12013.6 1645.14  20
   1  -7 -10 11719.2 1689.73  17
  -1   7  10 12620.6 1497.65  11
   1   7 -10 9708.47 1467.11  17
  -1   7   9 26997.9 2294.49   5
   1   7  -9 25505.0 2283.74  20
   1  -7  -9 25028.3 2423.31  17
   1   7  -9 28294.3 2427.87  17
  -1  -7   9 25633.9 2162.32   5
   1  -7  -9 27882.0 1633.57  12
  -1   7   9 25439.0 2170.46  11
   1   7  -8 3937.92 939.028  17
   1  -7  -8 6136.47 1116.91  17
   1  -7  -8 4012.23 634.526  12
   1   7  -8 4326.68 1024.80  20
  -1   7   8 2745.66 763.240   5
  -1  -7   8 3928.70 884.079   5
   1  -7  -7 4817.52 877.453  17
  -1  -7   7 5950.92 988.690   5
   1   7  -7 4572.94 882.442  17
  -1   7   7 6215.99 990.570   5
   1   7  -7 6089.57 1067.90  20
  -1  -7   6 147705. 5322.25   5
  -1   7   6 155044. 5136.96   5
  -1   7   5 60204.6 2709.27   5
  -1  -7   5 59820.2 2992.05   5
   1  -7  -4 133337. 3871.21   1
  -1   7   4 136531. 4251.00   5
  -1   7   3 182015. 4950.63   4
   1  -7  -3 175491. 4714.81   1
  -1  -7   3 172757. 5528.13   5
  -1  -7   2 136820. 4287.27   5
   1  -7  -2 140223. 3888.95   1
  -1   7   2 137797. 3954.50   4
  -1   7   1 99009.1 3066.21  22
   1   7  -1 98835.1 3318.35   4
   1  -7  -1 99992.2 3119.60   1
  -1   7   1 99801.7 3071.34   4
   1   7   0 28872.7 1579.78   4
   1  -7   0 25991.1 1492.04   1
  -1  -7   0 25713.1 1197.66   1
   1   7   0 27588.4 1388.17  22
   1   7   0 28249.2 1037.96   2
  -1   7   0 25973.2 1356.99   4
  -1   7   0 30098.8 1416.69  22
   1   7   1 39891.5 1695.08  22
   1   7   1 38189.0 1903.42   4
   1  -7   1 40078.4 1894.75   5
  -1  -7  -1 39832.0 1507.05   1
  -1   7  -1 39043.8 1678.33  22
   1  -7   2 23862.6 1615.75   5
  -1   7  -2 21724.4 1242.92  22
   1   7   2 20995.5 1199.53  22
   1   7   2 21912.8 1442.39   4
  -1  -7  -2 21127.9 1085.95   1
   1  -7   3 11019.8 1244.59   5
   1   7   3 15444.0 1217.18   5
   1   7   3 13600.4 974.253  22
   1   7   3 14020.4 1197.29   4
   1   7   4 84049.4 3276.61   5
   1   7   4 77137.3 2682.58  22
   1  -7   4 73092.2 3409.78   5
   1   7   5 55265.0 2805.23   5
   1  -7   5 57927.8 3002.24   5
   1   7   5 56038.8 2225.35  22
   1  -7   6 201007. 6517.93   5
   1   7   6 194362. 5207.07  22
  -1  -7  -7 79043.9 3685.42  17
  -1   7  -7 77791.4 3870.76  17
   1   7   7 83777.1 3855.23   6
   1  -7   7 77302.8 3816.03   5
   1   7   7 77026.2 3931.45   5
  -1   7  -7 79947.6 3650.45  20
  -1   7  -8 93506.4 4131.72  20
   1   7   8 84168.2 4391.06  11
  -1  -7  -8 94888.2 4401.51  17
  -1   7  -8 93168.2 4421.70  17
   1   7   8 100292. 4750.21   5
   1  -7   8 96017.7 4415.09   5
   1   7   8 84796.7 4147.42   6
  -1   7  -9 112242. 5090.61  17
   1   7   9 119493. 5579.28   5
  -1  -7  -9 121419. 5294.09  17
   1  -7   9 129281. 5307.42   5
  -1   7  -9 119548. 4919.90  20
   1   7   9 117189. 5355.95  11
  -1  -7 -10 51653.9 3332.81  17
  -1   7 -10 48226.7 2949.88  20
  -1   7 -10 54704.1 3347.02  17
   1   7  10 58308.0 3541.13  11
  -1  -7 -11 35879.3 2656.41  17
  -1   7 -11 35310.5 2557.00  17
   1   7  11 36254.5 2681.00  11
  -1   7 -11 30745.4 2198.92  20
  -1   7 -12 2490.52 780.433  17
   1   7  12 1406.55 671.788  11
  -1  -7 -12 1142.73 697.957  17
  -1   7 -12 3678.10 683.370  18
   1   7  13 1276.48 458.408  11
  -1  -7 -13 7.59243 480.322  17
  -1  -7 -14 520.678 273.862  17
   1   8 -14 266.221 363.727  15
   1   8 -14 267.851 242.454  18
   1  -8 -14-307.426 389.308  17
   1   8 -13 1819.14 579.503  18
   1  -8 -13 2380.70 730.478  17
   1   8 -12 15417.4 1619.72  18
   1  -8 -12 13050.2 1653.56  17
   1   8 -11 9279.56 1404.94  17
   1   8 -11 9945.29 1483.21  20
   1  -8 -11 9289.04 1469.51  17
   1   8 -10 41474.6 2964.96  20
   1  -8 -10 42784.2 3106.35  17
  -1   8  10 41258.9 2746.43  11
   1   8 -10 39308.6 2830.24  17
  -1   8   9 54491.1 3386.75  11
   1   8  -9 60018.3 3635.46  20
   1   8  -9 56615.7 3413.49  17
   1  -8  -9 58607.0 3653.24  17
  -1  -8   9 61487.8 3402.94   5
  -1   8   9 65629.8 3682.78   5
  -1   8   8 146073. 5615.24   5
   1   8  -8 127525. 5370.68  17
   1  -8  -8 139983. 4375.98  12
   1  -8  -8 136203. 5606.83  17
  -1  -8   8 145599. 5517.58   5
   1   8  -8 144383. 5833.65  20
   1  -8  -7 65753.3 3270.91  14
  -1   8   7 62829.2 3297.26   5
   1   8  -7 62297.7 3561.34  20
   1   8  -7 67844.8 3466.03  17
   1  -8  -7 64688.0 3398.59  17
  -1  -8   7 67518.0 3445.68   5
   1  -8  -6 116741. 4031.47   1
  -1   8   6 122630. 4548.45   5
  -1  -8   6 113578. 4662.67   5
  -1   8   5 69879.7 3015.13   4
  -1  -8   5 67781.9 3342.37   5
   1  -8  -5 65471.6 2691.97   1
  -1   8   5 63279.2 2978.40   5
  -1   8   4 13390.3 1176.24   4
   1  -8  -4 14666.8 1109.18   1
  -1  -8   3 2470.88 724.124   5
   1  -8  -3 3555.41 537.671   1
  -1   8   3 3054.11 583.686   4
   1  -8  -2 19843.9 1257.48   1
  -1  -8   2 19824.1 1465.49   5
  -1   8   2 22264.0 1367.42  22
  -1   8   2 18404.8 1236.31   4
  -1   8   1 311.645 318.815   4
   1   8  -1 272.971 326.918   4
   1   8  -1 345.849 165.244   2
  -1   8   1 363.702 330.559  22
   1  -8  -1 411.028 340.282   1
  -1  -8   1-93.0714 322.473   5
   1   8   0 149361. 4608.78   4
   1   8   0 154519. 4349.56  22
  -1  -8   0 145551. 3978.13   1
   1   8   0 154852. 3617.14   2
  -1   8   0 144422. 4265.47   4
  -1   8   0 151473. 4295.04  22
   1  -8   0 142634. 4532.43   1
   1  -8   1 101316. 3558.68   5
  -1  -8  -1 99071.5 2982.32   1
   1   8   1 99437.8 3241.33  22
  -1   8  -1 97929.4 3212.18  22
   1  -8   2 335035. 8688.44   5
  -1  -8  -2 325039. 7523.50   1
  -1   8  -2 323810. 7844.98  22
   1   8   2 315366. 7747.02  22
   1   8   2 331474. 8366.56   4
  -1  -8  -3 165475. 4413.61   1
   1  -8   3 148043. 5305.60   5
   1   8   3 162144. 5112.95   4
   1   8   3 155093. 4503.63  22
   1   8   4 46941.9 2442.19   5
   1   8   4 34355.8 2138.79   4
   1   8   4 41543.8 1925.20  22
   1  -8   4 32827.5 2284.48   5
   1  -8   5 151364. 5547.45   5
   1   8   5 156073. 4576.24  22
   1   8   5 156341. 5405.81   5
   1  -8   6 24660.3 2027.82   5
  -1   8  -6 23192.7 1897.70  20
   1   8   6 23122.1 1452.64  22
  -1   8  -6 24316.9 2124.58  17
   1   8   6 25688.4 2061.59   5
  -1  -8  -6 26360.7 1902.38  17
  -1   8  -7 5894.90 1072.66  17
   1   8   7 5282.74 966.971   6
  -1  -8  -7 6584.77 1074.22  17
   1   8   7 5983.09 1162.96   5
  -1   8  -7 4308.51 862.445  20
   1  -8   7 5705.85 1009.09   5
  -1   8  -8 5201.29 1157.87  20
   1  -8   8 6171.09 1062.86   5
  -1   8  -8 2611.89 885.168  17
   1   8   8 6518.47 1219.16   5
   1   8   8 5954.24 1241.39   6
  -1  -8  -8 5316.67 1028.82  17
  -1   8  -9 29842.0 2542.71  17
  -1   8  -9 35212.9 2501.26  20
  -1  -8  -9 36223.3 2729.89  17
   1   8   9 37610.0 2874.68  11
   1   8  10 17326.8 1924.52  11
  -1   8 -10 12588.4 1635.72  17
  -1   8 -10 18898.5 1672.30  18
  -1  -8 -10 15667.9 1819.43  17
  -1   8 -11 49875.9 2600.78  18
  -1   8 -11 52779.8 3101.46  17
  -1  -8 -11 56920.4 3267.40  17
  -1  -8 -12 48283.2 2776.35  17
   1   8  12 49672.3 2717.40  11
  -1  -8 -13 38208.7 2084.29  17
   1   8  13 30476.4 1625.98  11
  -1  -8 -14 60997.5 2076.89  17
   1  -9 -14 11477.3 878.512  17
   1   9 -14 11709.7 914.030  15
   1   9 -13 56905.4 2466.78  18
   1  -9 -13 59446.4 2843.68  17
   1   9 -13 53223.3 2721.76  15
   1   9 -12 26765.9 1977.51  18
   1  -9 -12 30136.8 2265.40  17
   1   9 -11 42944.0 2817.74  18
   1  -9 -11 48022.1 3177.76  17
   1   9 -10 3569.55 1021.50  20
   1   9 -10 4398.38 1084.44  18
   1  -9 -10 3172.74 933.262  17
  -1   9  10 2995.03 877.422  11
   1   9  -9 30874.1 2614.53  20
   1  -9  -9 31928.6 2685.32  17
   1   9  -9 26614.3 2436.39  18
  -1   9   9 29231.2 2473.41  11
  -1   9   8 30623.8 2403.19   5
  -1   9   8 27371.6 1824.72  22
   1  -9  -8 24250.9 2298.15  17
   1  -9  -8 26754.5 1940.64   1
   1   9  -8 31151.7 2684.08  18
  -1   9   8 27434.7 2217.41   4
  -1  -9   8 25895.2 2160.00   5
   1   9  -8 24613.3 2316.92  20
  -1   9   7 546.441 449.179   5
   1   9  -7 709.473 632.951  18
  -1   9   7 501.292 328.060  22
   1  -9  -7 526.566 297.784  12
   1  -9  -7 1647.07 690.331  17
   1  -9  -7 876.625 437.923   1
  -1   9   7 538.235 258.719   4
   1   9  -7 310.537 540.453  20
  -1  -9   7 990.380 476.396   5
   1  -9  -7-648.561 452.167  14
  -1   9   6 19663.6 1494.12  22
   1   9  -6 17477.6 1921.77  18
  -1  -9   6 16942.5 1681.06   5
   1  -9  -6 19447.0 1761.35  17
   1   9  -6 15018.4 1701.67  20
   1  -9  -6 18101.5 1725.89  14
  -1   9   6 17974.5 1601.32   4
   1  -9  -6 16257.1 1396.83   1
  -1  -9   5 119283. 4815.23   5
  -1   9   5 123039. 4181.53  22
   1  -9  -5 119147. 4089.50   1
  -1   9   5 118496. 4357.90   4
  -1  -9   4 33776.0 2358.59   5
  -1   9   4 39495.0 2067.88  22
   1  -9  -4 37619.4 1992.25   1
  -1   9   4 39033.4 2145.23   4
  -1   9   3 495125. 11594.5   4
   1  -9  -3 507338. 11472.1   1
  -1  -9   3 474604. 12420.4   5
  -1   9   3 483105. 11454.1  22
  -1   9   2 15638.6 1224.89   4
  -1  -9   2 15202.8 1379.48   5
   1  -9  -2 13627.5 1181.04   1
  -1   9   2 15656.9 1214.67  22
   1  -9  -1 183172. 5264.06   1
  -1   9   1 173709. 5033.89   4
   1   9  -1 169927. 4203.94   2
  -1   9   1 176086. 5046.82  22
   1   9  -1 181375. 5421.44   4
   1   9   0 18702.5 1322.50  22
   1   9   0 19132.1 1470.53   4
   1  -9   0 18946.9 1450.10   1
  -1   9   0 16479.9 1227.42  22
  -1   9   0 18259.2 1299.53   4
  -1  -9   0 17379.0 1114.99   1
   1   9   1 26015.4 1747.01   4
  -1   9  -1 23402.1 1453.79  22
  -1  -9  -1 21582.1 1286.10   1
   1   9   1 23218.9 1455.38  22
   1  -9   1 21752.2 1594.13   5
   1   9   2 1054.97 434.994   4
   1  -9   2 797.298 496.053   5
  -1  -9  -2 526.440 284.603   1
   1   9   2 1067.52 387.594  22
   1   9   3 25275.6 1528.10  22
   1   9   3 25846.4 1835.57   4
   1  -9   3 24123.8 1941.26   5
  -1  -9  -3 22498.9 1377.60   1
   1   9   4 1129.08 389.550  22
  -1  -9  -4 1248.36 382.877   1
   1  -9   4 805.614 571.044   5
   1   9   5 95760.2 4122.08   5
   1   9   5 91382.6 4029.77   4
   1  -9   5 93201.4 4201.29   5
   1   9   5 93503.9 3361.08  22
  -1  -9  -5 86198.2 3312.42   1
  -1  -9  -5 91153.5 3763.81  17
   1   9   6 5202.27 732.622  22
  -1   9  -6 6397.79 968.571  18
  -1  -9  -6 5285.02 832.722   1
   1   9   6 5983.05 1022.05   5
   1  -9   6 4163.38 896.798   5
   1   9   6 6418.58 1046.27   4
   1   9   6 6402.63 1140.74   6
  -1  -9  -6 4609.41 871.979  17
  -1  -9  -7 133729. 5333.64  17
   1   9   7 130873. 5435.60   6
  -1   9  -7 143387. 5232.54  18
   1  -9   7 143362. 5523.70   5
   1   9   7 137213. 5616.64   5
   1   9   7 138085. 5504.69   4
  -1   9  -7 119938. 5416.45  17
   1   9   8 10226.8 1473.63   6
  -1  -9  -8 12998.7 1604.21  17
  -1   9  -8 11529.2 1388.43  18
   1   9   8 14024.0 1690.73   4
   1  -9   8 13492.7 1561.14   5
   1   9   8 14711.8 1724.07   5
  -1   9  -8 11860.9 1657.72  17
   1   9   9 202847. 7477.10  11
  -1  -9  -9 210106. 7394.12  17
  -1   9  -9 202005. 6520.56  18
  -1  -9 -10 48.3355 655.968  17
  -1   9 -10-180.379 457.401  18
   1   9  10 858.581 688.661  11
  -1  -9 -11 70904.6 3626.09  17
   1   9  11 66336.6 3490.45  11
  -1  -9 -12 62.3295 502.728  17
   1   9  12 538.311 410.371  11
  -1   9 -13 1161.10 367.847  15
  -1  -9 -13 942.969 458.862  17
   1  10 -13 1835.93 492.648  15
   1 -10 -13 2090.53 590.005  17
   1  10 -13 2051.31 413.683  18
   1  10 -12 31642.5 2218.35  15
   1  10 -12 27457.3 1842.32  18
   1 -10 -12 30696.4 2207.37  17
   1 -10 -11 594.654 659.236  17
   1  10 -11 1005.79 601.301  18
   1 -10 -10 118595. 5420.56  17
  -1  10  10 117218. 4928.36  11
   1  10 -10 112982. 4982.44  18
   1 -10  -9 14015.0 1837.68  17
   1  10  -9 13023.3 1650.96  18
  -1  10   9 12596.5 1606.55  11
  -1  10   8 112704. 4188.01  22
   1 -10  -8 107534. 4357.11   1
  -1 -10   8 119254. 4894.07   5
  -1  10   8 115618. 4891.84   4
   1  10  -8 110308. 5218.82  18
   1 -10  -8 108815. 5160.49  17
  -1  10   7 792.921 407.571  22
   1 -10  -7 1187.68 632.492  14
  -1  10   7 2228.20 635.645   4
  -1 -10   7 629.720 470.179   5
   1  10  -7 1941.86 1030.03  18
   1 -10  -7 262.186 735.514  17
   1 -10  -7 945.455 403.474   1
  -1  10   6 147108. 5417.79   4
   1 -10  -6 151130. 5748.18  14
   1  10  -6 145372. 6157.90  18
  -1 -10   6 162726. 5933.35   5
   1 -10  -6 157478. 5214.81   1
   1 -10  -6 152592. 5783.74  17
  -1  10   6 159883. 5210.68  22
   1 -10  -5 8973.82 1190.61  17
  -1  10   5 9033.55 1040.56  22
   1 -10  -5 8265.45 983.698   1
   1 -10  -5 10256.3 1292.12  14
  -1 -10   5 8403.51 1273.98   5
   1  10  -5 5211.71 1202.38  18
  -1  10   5 9683.04 1154.94   4
   1 -10  -4 48392.8 2420.08   1
  -1  10   4 47867.0 2435.14  22
  -1 -10   4 43582.0 2807.29   5
  -1  10   4 45334.3 2453.35   4
   1 -10  -3 32550.0 1948.04   1
  -1  10   3 32947.1 1950.38  22
  -1  10   3 30542.8 1931.26   4
  -1 -10   3 28199.9 2193.17   5
  -1  10   2 48190.8 2404.14   4
   1 -10  -2 51842.6 2548.93   1
  -1 -10   2 45097.4 2642.93   5
  -1  10   2 46936.5 2364.62  22
   1 -10  -1 109.804 364.294   1
  -1 -10   1-7.58551 371.724   5
   1  10  -1 281.184 406.886   4
  -1  10   1 519.287 352.904  22
  -1  10   1 146.058 318.280   4
   1  10   0 242900. 7021.60   4
   1 -10   0 237562. 6851.17   1
   1  10   0 240393. 6634.42  22
  -1  10   0 244012. 6600.39  22
  -1  10   0 233380. 6582.51   4
   1 -10   0 230741. 6761.44   5
   1  10   1 1037.83 457.574  22
  -1  10  -1 559.766 299.689  22
   1  10   1 1126.53 531.201   4
   1 -10   1 826.444 485.978   5
   1 -10   2 250349. 7717.33   5
  -1 -10  -2 245569. 6508.95   1
   1  10   2 256591. 6864.55  22
   1  10   2 260974. 7536.69   4
   1  10   3 3821.33 820.804   4
  -1 -10  -3 3212.46 547.297   1
   1 -10   3 4577.88 958.718   5
   1  10   3 4839.69 731.659  22
   1  10   4 71871.4 3514.08   4
   1 -10   4 65675.5 3590.65   5
  -1 -10  -4 74072.1 3293.65  17
  -1 -10  -4 72109.8 2896.03   1
   1  10   4 72383.6 2984.42  22
   1 -10   5 3208.41 790.173   7
   1 -10   5 595.884 570.700   5
  -1 -10  -5 1165.58 520.695  17
   1  10   5 221.065 435.832   4
   1  10   5 2391.68 795.449   6
  -1 -10  -5 783.008 313.737   1
   1  10   5 719.905 334.070  22
  -1 -10  -6 31441.4 1968.77   1
   1  10   6 30360.3 2355.26   4
   1 -10   6 29842.5 2077.96   7
   1  10   6 30837.7 1850.48  22
   1  10   6 30759.0 2400.46   6
  -1  10  -6 32887.0 2242.67  18
  -1 -10  -6 32866.3 2339.38  17
   1 -10   6 32700.6 2432.36   5
   1  10   7 481.906 755.894   6
   1  10   7-145.726 522.836   4
  -1  10  -7 542.404 590.702  18
  -1 -10  -7-163.373 511.820  17
   1 -10   7-73.8363 515.527   7
   1 -10   7-294.070 503.219   5
   1  10   8 560.357 564.197   6
  -1  10  -8-507.690 501.035  18
  -1 -10  -8-297.989 736.489  17
  -1  10  -9 4648.30 868.162  18
   1 -10   9 4866.46 877.934   7
  -1 -10  -9 3753.71 1077.51  17
   1  10   9 6450.48 1287.78  11
  -1 -10 -10 19103.8 1912.17  17
   1 -10  10 15586.2 1382.20   7
   1  10  10 20068.2 1990.86  11
  -1  10 -11 2366.71 685.181  15
   1  10  11 1766.65 707.643  11
  -1 -10 -11 2066.36 747.832  17
  -1  10 -12 70408.0 2849.49  15
  -1 -10 -12 71656.2 3110.58  17
   1  10  12 68912.7 2924.15  11
  -1 -10 -13 722.629 341.467  17
   1 -11 -13 41989.4 1954.06  17
   1  11 -13 41775.4 1923.22  15
   1  11 -12 4769.50 844.024  15
   1 -11 -12 5414.77 946.189  17
   1  11 -12 4870.63 696.364  18
   1  11 -11 55264.0 3188.44  15
   1 -11 -11 66280.0 3498.12  17
   1  11 -11 59192.5 2979.09  18
   1  11 -10 1300.71 734.607  15
  -1  11  10 637.732 540.355  11
   1 -11 -10 984.330 669.442  17
   1  11 -10 129.926 487.021  18
   1  11  -9 20890.1 2057.22  18
  -1  11   9 19562.7 2029.81  11
   1 -11  -9 23908.5 2377.55  17
   1 -11  -8 523.615 777.981  17
   1  11  -8 13.7534 604.400  18
   1  11  -7 6036.98 1274.52  18
  -1 -11   7 5926.37 1104.35   5
  -1  11   7 5629.08 1008.37   4
   1 -11  -7 5013.39 836.885   1
   1  11  -7 3658.94 1100.28  15
   1 -11  -7 5562.56 1060.91  14
  -1  11   7 4967.45 855.190  22
   1 -11  -7 3519.50 1027.41  17
  -1 -11   6 2783.53 729.708   5
   1 -11  -6 3497.31 1082.02  17
   1 -11  -6 5366.12 1076.64  14
   1  11  -6 3492.40 1083.06  18
   1  11  -6 3362.96 1104.30  15
  -1  11   6 4218.52 803.374  22
   1 -11  -6 3755.31 744.256   1
  -1  11   6 3065.25 688.645   4
  -1  11   5 119524. 4586.87   4
  -1  11   5 114125. 4347.67  22
   1 -11  -5 117921. 4392.10   1
   1 -11  -5 121369. 4961.60  17
   1 -11  -5 111315. 4903.68  14
   1  11  -5 102588. 5128.64  18
   1  11  -5 119893. 5575.78  15
  -1 -11   5 112341. 4895.39   5
   1 -11  -4 16553.6 1465.32   1
   1 -11  -4 15288.2 1619.96  14
  -1  11   4 16037.5 1501.54   4
   1  11  -4 15134.4 1854.42  18
   1 -11  -4 16208.0 1649.78  17
  -1 -11   4 16285.6 1776.83   5
  -1  11   4 15748.2 1431.73  22
   1  11  -4 15714.7 1900.17  15
   1  11  -3 437158. 12132.6  15
  -1 -11   3 350622. 10667.1   5
   1 -11  -3 381280. 10501.6  14
  -1  11   3 403946. 9998.55  22
   1 -11  -3 430338. 10360.8   1
  -1  11   3 399959. 10132.0   4
  -1 -11   2 20216.5 1859.77   5
  -1  11   2 18959.2 1525.91  22
  -1  11   2 20701.4 1597.79   4
   1 -11  -2 19821.4 1641.32   1
  -1 -11   1 358124. 9897.67   5
   1 -11  -1 374679. 9892.96   1
  -1  11   1 368955. 9545.13   4
  -1  11   1 381994. 9594.04  22
   1 -11   0 11044.3 1242.90   5
   1  11   0 9499.35 1209.31   4
  -1  11   0 9207.69 1052.46  22
  -1  11   0 9041.92 1051.82   4
   1  11   1 72277.8 3152.11  22
   1 -11   1 69606.3 3447.10   5
  -1  11  -1 70871.2 3122.60  22
   1  11   1 71051.0 3434.34   4
   1  11   2 451.937 595.892  15
   1  11   2 123.104 293.323   4
   1 -11   2 1164.63 596.653   5
   1  11   2 347.724 387.404  22
   1  11   3 668.244 632.003   6
   1  11   3 1129.34 429.104  22
  -1  11  -3 2143.96 957.858  15
   1  11   3 936.600 536.653   4
   1 -11   3 2039.19 759.752   5
   1  11   4 2077.34 634.971   4
   1 -11   4 1562.09 505.704   7
  -1  11  -4 2004.51 709.292  18
  -1 -11  -4 1593.32 562.901  17
  -1  11  -4 478.951 487.081  15
   1  11   4 2852.07 769.632   6
  -1 -11  -4 970.943 525.569  14
   1 -11   4 927.672 533.713   5
   1  11   4 1780.79 504.786  22
  -1 -11  -5 52626.6 2986.45  17
   1  11   5 54114.9 3293.26   6
   1  11   5 54618.6 3222.24   4
  -1  11  -5 54766.4 3466.81  15
  -1  11  -5 57704.5 3030.97  18
   1 -11   5 54437.1 2757.83   7
  -1 -11  -5 51716.7 2744.75  14
   1 -11   5 53507.4 3262.06   5
   1  11   5 54030.8 2639.09  22
  -1  11  -6 17699.8 1665.13  18
   1  11   6 16592.8 1906.07   6
  -1  11  -6 17760.2 2088.11  15
   1 -11   6 16531.4 1743.08   5
  -1 -11  -6 16986.9 1737.40  17
   1 -11   6 15402.7 1484.00   7
   1  11   6 17219.6 1788.08   4
   1  11   6 17729.4 1420.83  22
  -1  11  -7 189791. 6200.43  18
   1  11   7 170256. 6656.36   6
   1 -11   7 197970. 6747.95   5
  -1 -11  -7 181912. 6683.33  17
   1 -11   7 174656. 5852.87   7
   1  11   7 181687. 6719.30   4
  -1  11  -7 182177. 6987.89  15
  -1  11  -8 8872.39 1374.36  15
  -1 -11  -8 8171.61 1354.50  17
   1  11   8 7373.05 1259.92   6
   1 -11   8 8702.22 1053.98   7
  -1  11  -9 178907. 6447.09  15
  -1 -11  -9 175248. 6561.21  17
   1  11   9 164691. 6566.56  11
   1  11  10 10877.0 1465.08  11
  -1 -11 -10 9005.27 1345.75  17
  -1  11 -10 11027.2 1329.96  15
  -1  11 -11 34000.7 2048.27  15
  -1 -11 -11 32007.1 2164.53  17
   1  11  11 34188.4 2198.21  11
   1  11  12 923.014 266.445  11
  -1  11 -12 1382.67 419.437  15
  -1 -11 -12 241.723 346.070  17
   1  12 -12 19947.4 1466.77  15
   1 -12 -12 19313.6 1477.69  17
   1  12 -12 20780.0 1165.96  18
   1  12 -11 23242.2 1617.26  18
   1 -12 -11 25147.5 1988.60  17
   1  12 -11 23658.5 1892.14  15
   1  12 -10 63709.3 3233.67  18
   1  12 -10 65216.9 3592.62  15
   1 -12 -10 67419.2 3724.71  17
  -1  12  10 65964.7 3278.41  11
  -1  12   9 46542.5 3128.30  11
   1  12  -9 49461.0 3360.43  15
   1  12  -9 55985.3 3243.63  18
   1 -12  -9 56086.1 3579.17  17
   1  12  -8 127190. 5480.37  18
   1 -12  -8 131439. 5755.50  17
   1  12  -8 117052. 5677.31  15
   1  12  -7 33186.8 2897.63  15
   1 -12  -7 33606.5 2607.33  14
   1 -12  -7 31302.0 2656.67  17
   1  12  -7 30113.1 2628.36  18
   1 -12  -6 73106.0 4039.08  14
   1  12  -6 73229.5 4440.01  15
  -1 -12   6 76703.0 3911.70   5
  -1  12   6 72895.8 3637.68   4
   1 -12  -6 74636.1 3504.59   1
   1  12  -6 68438.9 4130.65  18
  -1  12   6 81239.5 3556.56  22
   1 -12  -6 77146.6 4132.88  17
  -1  12   5 34704.4 2228.85  22
   1 -12  -5 33251.4 2237.68   1
  -1  12   5 34848.9 2342.91   4
  -1 -12   5 29633.8 2388.45   5
   1  12  -5 29080.8 2726.26  18
   1 -12  -5 33574.4 2670.94  17
   1 -12  -5 28074.6 2512.22  14
   1  12  -5 34462.0 2960.83  15
  -1  12   4 34445.3 2231.63  22
  -1  12   4 35265.3 2319.15   4
   1 -12  -4 37386.4 2654.64  17
   1 -12  -4 30223.7 2456.74  14
   1 -12  -4 38400.0 2446.14   1
  -1 -12   4 34049.2 2619.64   5
   1  12  -4 34655.7 2953.68  15
   1  12  -4 32391.7 2812.56  18
  -1  12   3 2920.33 676.747  22
   1  12  -3 3227.50 1012.93  15
  -1  12   3 2759.67 712.099   4
  -1 -12   3 2417.44 753.666   5
   1  12  -3 1431.61 495.868  18
   1 -12  -3 2913.22 665.506   1
   1 -12  -3 2022.41 681.240  14
   1  12  -2 18811.0 2193.14  18
   1 -12  -2 19402.9 1746.27   1
   1 -12  -2 22219.3 2011.99  14
  -1  12   2 20190.5 1663.61  22
  -1 -12   2 20602.3 1966.83   5
  -1  12   2 18287.2 1603.63   4
   1 -12  -2 18991.1 1544.40   7
   1  12  -2 22852.0 2461.28  15
  -1  12   2 21427.5 2234.29  15
  -1  12   1 21225.4 1696.80  22
   1  12  -1 20392.4 2285.22  15
  -1 -12   1 20457.4 1843.63   5
   1  12  -1 17366.8 1936.57  18
   1 -12  -1 23796.3 1640.36   7
  -1  12   1 18896.9 1600.50   4
  -1  12   1 15873.3 1832.09  15
   1 -12  -1 17880.1 1651.74   1
   1  12   0 158202. 6629.52  15
   1  12   0 144806. 5499.40   4
   1 -12   0 155829. 5615.33   5
  -1  12   0 147535. 5169.28  22
   1 -12   0 156011. 4913.48   7
  -1  12   0 149351. 6172.85  15
  -1 -12   0 133567. 5247.43   5
   1  12   1 72671.3 4375.87  15
   1 -12   1 75246.7 3823.87   5
   1  12   1 69792.5 3629.39   4
  -1  12  -1 66328.6 3929.91  15
   1 -12   1 83044.4 3271.85   7
   1 -12   2 95138.3 4622.12   5
   1  12   2 99057.0 4317.50   6
  -1 -12  -2 99117.6 4396.51  14
   1  12   2 93086.2 3872.53  22
  -1  12  -2 99868.4 4154.53  18
   1 -12   2 96834.1 3707.30   7
   1  12   2 101694. 4459.84   4
  -1  12  -2 89064.5 4736.53  15
   1  12   2 87909.2 5003.48  15
  -1 -12  -3 41845.5 2609.79  17
   1  12   3 47527.2 2975.28   4
  -1  12  -3 46361.8 2665.83  18
  -1 -12  -3 44998.9 2709.01  14
   1  12   3 44081.8 2500.72  22
   1 -12   3 43131.1 3006.54   5
   1  12   3 43571.0 2851.70   6
  -1  12  -3 44016.6 3191.04  15
   1 -12   3 46775.0 2431.75   7
  -1  12  -4 65214.8 3886.80  15
   1  12   4 63284.0 3024.42  22
   1  12   4 63796.5 3602.08   6
   1 -12   4 65306.3 2973.62   7
  -1 -12  -4 59511.6 3142.30  14
   1  12   4 62901.9 3552.18   4
   1 -12   4 65347.8 3734.57   5
  -1  12  -4 68377.1 3334.46  18
  -1 -12  -4 60579.4 3285.75  17
  -1 -12  -5 40717.0 2482.54  14
   1  12   5 38493.0 2765.48   4
  -1  12  -5 34371.5 2880.55  15
  -1  12  -5 42020.0 2611.57  18
   1 -12   5 38495.9 2791.34   5
   1 -12   5 39835.6 2322.97   7
  -1 -12  -5 37096.8 2594.37  17
   1  12   5 37810.5 2904.12   6
   1  12   5 42840.3 2369.35  22
  -1 -12  -6 1287.73 616.764  17
   1  12   6 893.600 599.132   6
   1  12   6 3239.17 632.896  22
   1 -12   6 1374.43 587.860   5
   1 -12   6 2233.31 660.468   7
   1  12   6-278.219 463.359   4
  -1  12  -6 4785.76 1156.15  15
   1  12   7 7653.54 1217.18   6
  -1  12  -7 9297.54 1485.84  15
  -1 -12  -7 9870.72 1428.94  17
   1  12   8 3159.24 830.658   6
  -1  12  -8 6872.26 1183.84  15
  -1 -12  -8 6099.76 1174.39  17
  -1  12  -9 13431.7 1517.34  15
  -1 -12  -9 10759.1 1493.93  17
   1  12   9 12643.9 1620.97  11
  -1 -12 -10 11857.7 1391.28  17
   1  12  10 13356.7 1464.88  11
  -1  12 -10 10861.2 1231.05  15
   1  12  11 21307.7 1579.72  11
  -1 -12 -11 21795.1 1625.76  17
  -1  12 -11 21049.5 1421.00  15
  -1 -12 -12 37156.7 1750.14  17
   1  13 -12 67174.8 2513.25  15
   1 -13 -12 70783.3 2606.23  17
   1  13 -11 15571.4 1396.18  15
   1  13 -11 16065.9 1127.07  18
   1 -13 -11 14424.1 1402.95  17
   1 -13 -10 20211.6 1909.91  17
   1  13 -10 17942.5 1507.91  18
   1  13 -10 21268.5 1885.35  15
   1  13  -9 24103.4 1970.49  18
   1 -13  -9 22707.8 2210.93  17
  -1  13   9 22200.8 2022.88  11
   1  13  -9 22670.1 2185.74  15
   1 -13  -8 3947.32 1095.09  17
   1  13  -8 2380.96 957.629  15
   1  13  -8 2720.59 745.155  18
   1 -13  -7-369.684 557.757  14
   1  13  -7-421.771 650.375  18
   1  13  -7 959.851 937.956  15
   1 -13  -7 460.235 682.911  17
   1  13  -6 69745.9 4086.89  18
   1  13  -6 73116.1 4476.06  15
   1 -13  -6 75160.0 4123.50  14
   1 -13  -6 69604.6 4044.57  17
   1 -13  -5 39450.1 2950.76  17
  -1  13   5 44733.0 2606.17  22
  -1 -13   5 47575.4 3060.55   5
   1 -13  -5 40679.1 3034.12  14
  -1  13   5 40078.3 2606.34   4
   1  13  -5 37116.8 3051.61  18
   1  13  -5 40846.6 3361.73  15
   1  13  -4 55680.7 3967.32  15
  -1 -13   4 55385.3 3419.21   5
   1 -13  -4 52729.4 3363.75  17
   1  13  -4 44193.1 3354.80  18
  -1  13   4 58560.1 3022.49  22
  -1  13   4 54252.9 2996.13   4
   1 -13  -4 48003.7 3292.80  14
  -1  13   3 73956.6 3517.33   4
  -1  13   3 76515.4 3533.28  22
   1 -13  -3 63246.4 3805.00  14
  -1 -13   3 66967.3 3828.06   5
   1 -13  -3 68234.8 3512.08   1
   1  13  -3 57922.2 3970.03  18
   1  13  -3 69289.2 4573.28  15
  -1  13   2 143722. 5163.93  22
  -1  13   2 135253. 5092.40   4
   1 -13  -2 137999. 4863.61   7
   1  13  -2 114879. 5835.52  18
  -1  13   2 115645. 6007.80  15
   1 -13  -2 140370. 5233.62   1
   1  13  -2 154593. 7125.56  15
  -1 -13   2 147565. 5990.82   5
   1 -13  -2 129975. 5545.37  14
   1 -13  -1 106698. 4099.96   7
   1  13  -1 110524. 5829.10  15
   1 -13  -1 111594. 4887.08  14
  -1  13   1 111931. 4462.33  22
  -1 -13   1 105392. 4790.77   5
   1 -13  -1 106175. 4646.30   5
  -1  13   1 97989.3 5242.42  15
  -1  13   0 104376. 5359.57  15
   1 -13   0 116089. 4233.88   7
  -1 -13   0 109297. 4745.56   5
   1 -13   0 116120. 4963.97   5
   1  13   0 114298. 5943.30  15
   1 -13   1 28993.2 2468.82   5
  -1  13  -1 23994.3 2488.13  15
   1 -13   1 30630.4 1952.22   7
  -1 -13  -1 26646.5 2137.73   5
   1  13   1 27798.0 2877.13  15
   1  13   1 28918.5 2334.25   4
   1  13   2 4575.46 924.519   6
   1  13   2 4657.63 1425.41  15
   1  13   2 4643.56 996.978   4
   1 -13   2 4034.62 1003.14   5
   1 -13   2 6381.77 848.120   7
  -1  13  -2 5067.56 1157.74  15
  -1 -13  -2 5487.62 1111.14  14
   1 -13   3 20167.5 2055.80   5
  -1  13  -3 18139.9 2249.72  15
   1  13   3 21113.0 2147.67   6
  -1 -13  -3 18111.9 1767.84  17
   1  13   3 23489.1 1836.83  22
   1  13   3 18877.0 1908.59   4
   1 -13   3 18890.8 1539.42   7
  -1  13  -3 17133.9 1656.06  18
  -1 -13  -3 21191.7 1959.95  14
  -1 -13  -4 15022.8 1652.91  17
   1  13   4 16213.0 1903.66   6
   1 -13   4 15145.7 1787.02   5
  -1  13  -4 17192.4 1676.44  18
  -1 -13  -4 17174.8 1677.83  14
   1  13   4 17001.6 1536.08  22
   1  13   4 16436.0 1798.13   4
   1 -13   4 15358.8 1402.81   7
  -1  13  -4 13787.3 1845.23  15
  -1 -13  -5 24993.3 1932.87  14
  -1 -13  -5 25882.8 2183.60  17
  -1  13  -5 24174.1 2396.10  15
   1  13   5 24973.3 2376.91   6
  -1  13  -6 68496.1 3924.76  15
  -1 -13  -6 61407.0 3570.20  17
   1  13   6 65299.1 3799.95   6
  -1  13  -7 55489.6 3384.59  15
  -1 -13  -7 55990.9 3353.69  17
   1  13   7 49614.8 3187.94   6
  -1 -13  -8 121407. 5056.61  17
  -1  13  -8 117736. 4842.51  15
   1  13   9 45931.6 2909.32  11
  -1  13  -9 43610.6 2587.49  15
  -1 -13  -9 48772.2 2898.11  17
  -1  13 -10 15840.9 1344.85  15
   1  13  10 18486.3 1603.81  11
  -1 -13 -10 17754.3 1546.06  17
  -1  13 -11 21421.5 1253.12  15
  -1 -13 -11 24811.7 1562.39  17
   1  13  11 23619.7 1458.95  11
   1 -14 -11 21806.1 1494.76  17
   1  14 -11 21613.0 1446.06  15
   1  14 -10 6402.16 779.318  18
   1 -14 -10 6051.54 974.824  17
   1  14 -10 7127.98 1067.83  15
   1 -14  -9 128457. 5172.53  17
   1  14  -9 120090. 4342.11  18
   1  14  -9 116518. 4873.87  15
   1  14  -8 9326.22 1305.90  18
   1 -14  -8 7804.54 1444.72  17
   1  14  -8 8042.47 1448.09  15
   1 -14  -7 131791. 5798.14  17
   1  14  -7 135863. 6083.37  15
   1 -14  -7 134534. 5478.09  14
   1  14  -7 136909. 5544.00  18
   1  14  -6 15127.7 1839.34  18
   1 -14  -6 19665.3 2055.33  14
   1 -14  -6 17049.0 2007.23  17
   1  14  -6 17365.0 2156.97  15
   1  14  -5 35434.0 2880.63  18
   1  14  -5 37068.3 3242.53  15
   1 -14  -5 41072.2 3037.01  17
   1 -14  -5 35455.8 2876.12  14
   1  14  -4 54.5363 952.496  15
   1  14  -4-1656.68 792.682  18
   1 -14  -4-424.315 561.941  14
   1 -14  -4 254.239 669.777  17
  -1  14   3 16080.2 1585.92  22
   1  14  -3 11526.4 1968.97  15
  -1  14   3 13779.5 1507.33   4
  -1 -14   3 16941.1 1917.79   5
   1  14  -3 8916.33 1667.08  18
   1 -14  -3 13149.4 1788.39  17
   1 -14  -3 12671.1 1767.98  14
   1  14  -2 14664.6 2232.79  15
  -1 -14   2 11097.8 1637.30   5
   1 -14  -2 13742.0 1616.47   5
  -1  14   2 14033.1 1518.20   4
   1 -14  -2 13582.9 1797.46  14
  -1  14   2 16522.5 1610.54  22
  -1  14   2 15122.4 1842.49   6
   1  14  -1 15303.0 2286.67  15
  -1 -14   1 15281.9 1774.79   5
   1 -14  -1 14838.7 1699.87   5
   1 -14  -1 14121.6 1441.84   7
  -1  14   1 9707.41 1849.85  15
   1 -14  -1 11793.7 1644.34  14
  -1  14   1 16057.6 1582.06  22
   1  14   0 8249.13 1796.51  15
  -1 -14   0 8158.61 1232.67   5
  -1  14   0 10506.7 1958.81  15
   1 -14   0 10302.8 1537.96   5
   1 -14   0 10610.7 1250.44   7
  -1  14  -1 96166.5 5432.39  15
   1  14   1 109399. 6174.70  15
  -1 -14  -1 111905. 5264.82  14
   1 -14   1 111501. 4179.34   7
   1 -14   1 119432. 5415.13   5
  -1 -14  -1 110527. 4824.62   5
   1  14   1 104524. 4831.64   4
  -1 -14  -2 18477.8 2026.30  14
  -1 -14  -2 20304.1 1911.24   5
   1 -14   2 16827.6 1963.52   5
  -1  14  -2 16217.5 2111.88  15
   1  14   2 14360.3 1846.48   6
   1 -14   2 18707.3 1519.41   7
   1  14   2 16019.7 1778.78   4
   1  14   3 195974. 7371.61   6
   1  14   3 210178. 7303.90   4
  -1 -14  -3 202658. 6984.79  17
   1 -14   3 200309. 7441.25   5
  -1 -14  -3 199768. 6966.37  14
   1 -14   3 199178. 6080.35   7
  -1  14  -3 203451. 7881.54  15
  -1 -14  -4 120.751 371.901  14
  -1 -14  -4 655.057 570.563  17
   1  14   4-21.9502 654.461   6
  -1  14  -4 136.369 717.038  15
  -1  14  -5 143970. 6041.18  15
  -1 -14  -5 129753. 5410.38  17
   1  14   5 132961. 5860.60   6
  -1 -14  -5 132671. 4934.14  14
  -1  14  -6-1226.03 673.132  15
  -1 -14  -6-1245.71 680.228  17
  -1 -14  -7 11336.9 1449.69  17
  -1  14  -7 6941.82 1241.45  15
   1  14   7 9481.98 1306.14   6
  -1  14  -8 241.443 550.560  15
  -1 -14  -8 325.458 510.882  17
   1  14   8-173.239 655.421  11
  -1  14  -9 33784.2 2047.33  15
   1  14   9 32550.9 2264.05  11
  -1 -14  -9 31850.4 2188.85  17
   1  14  10 1358.14 503.044  11
  -1  14 -10 957.266 362.970  15
  -1 -14 -10 901.635 470.483  17
  -1 -14 -11 78975.2 2643.54  17
   1  15 -10 23389.6 1589.12  15
   1 -15 -10 24637.2 1653.92  17
   1 -15  -9 11396.0 1352.66  17
  -1  15   9 8583.13 1063.77  11
   1  15  -9 10848.6 1023.67  18
   1  15  -9 9153.79 1176.04  15
   1  15  -8 7697.81 1042.28  18
   1  15  -8 7295.37 1278.46  15
   1 -15  -8 8934.57 1382.54  17
   1 -15  -7 3904.42 865.283  14
   1  15  -7 6541.21 1337.58  15
   1 -15  -7 3549.64 1060.09  17
   1  15  -7 4722.38 951.578  18
   1  15  -6 58466.3 3931.81  15
   1 -15  -6 62126.3 3691.84  14
   1  15  -6 58823.4 3423.87  18
   1 -15  -6 63471.2 3777.00  17
   1 -15  -5 3739.60 972.046  17
   1  15  -5 4281.36 1049.79  18
   1  15  -5 4509.43 1269.99  15
   1 -15  -5 2816.08 927.901  14
   1 -15  -4 108022. 5341.88  14
   1  15  -4 115746. 5445.56  18
   1  15  -4 123388. 6242.63  15
   1 -15  -4 124309. 5599.42  17
   1  15  -3 539.024 1032.62  15
   1 -15  -3 3556.16 1095.51  17
   1 -15  -3 2605.81 852.422  14
  -1  15   2 39694.6 2860.04   6
   1 -15  -2 41371.4 3130.91  14
   1  15  -2 37926.9 3661.92  15
   1 -15  -1 4532.91 1136.83  14
   1  15  -1 4389.81 1429.35  15
  -1  15   1 2482.85 1074.14  15
   1  15   0 98411.9 6135.25  15
   1 -15   0 98608.8 3907.49   7
  -1 -15   0 82975.3 4785.76  14
   1 -15   0 97671.1 4876.02  14
  -1  15   0 87268.2 5309.97  15
   1 -15   1 568.282 490.658   7
  -1  15  -1-18.4942 592.983  15
   1  15   1 684.407 524.667   6
  -1 -15  -1 583.757 755.860  14
  -1 -15  -2 4181.93 1019.07  14
  -1 -15  -2 2732.88 935.685  17
   1  15   2 5251.00 1097.91   6
   1 -15   2 4417.53 748.514   7
  -1  15  -2 2911.33 1053.03  15
   1  15   3-144.707 657.767   6
  -1 -15  -3 5.92311 468.682  14
  -1  15  -3 580.798 746.563  15
  -1 -15  -3 994.596 640.989  17
   1  15   4 20916.1 2298.67   6
  -1  15  -4 19704.1 2199.80  15
  -1 -15  -4 22576.2 2063.46  17
  -1 -15  -4 22397.7 1901.61  14
   1  15   5 6180.27 1185.41   6
  -1  15  -5 6511.04 1243.84  15
  -1 -15  -5 4027.62 823.896  14
  -1 -15  -5 6097.69 1119.26  17
  -1  15  -6 116692. 5016.48  15
   1  15   6 106399. 4765.86   6
  -1 -15  -6 115642. 4882.43  17
  -1  15  -7 710.038 556.868  15
   1  15   7 1332.42 602.371   6
  -1 -15  -7 439.369 515.962  17
   1  15   8 86736.4 3978.55  11
  -1 -15  -8 91325.8 3905.21  17
  -1  15  -8 83506.0 3520.00  15
   1  15   9 2139.47 606.205  11
  -1  15  -9 2779.82 533.089  15
  -1 -15  -9 3321.98 690.763  17
  -1 -15 -10 22756.7 1350.44  17
   1 -16  -9 74609.6 3198.02  17
   1  16  -9 82799.1 3260.58  15
   1  16  -8 14217.1 1486.87  15
  -1  16   8 13141.8 1321.73  11
   1 -16  -8 14014.1 1504.69  17
   1  16  -7 124901. 5281.89  15
   1 -16  -7 133632. 5314.11  17
   1 -16  -6 2281.60 810.084  14
   1  16  -6 482.274 754.325  15
   1 -16  -6 1833.45 854.705  17
   1 -16  -5 24241.6 2279.51  14
   1  16  -5 20618.5 2308.54  15
   1 -16  -5 23573.7 2257.94  17
   1 -16  -4 1687.48 830.995  14
   1  16  -4 2056.49 1225.99  15
   1 -16  -4 1795.83 861.283  17
   1 -16  -3 1143.72 788.281  17
   1  16  -3 28.3177 890.738  15
   1 -16  -3 321.482 757.463  14
   1 -16  -2 1157.44 799.922  17
   1  16  -2-715.238 942.638  15
   1 -16  -2 172.125 581.402  14
   1 -16  -1 9584.48 1555.61  14
  -1  16   1 5944.80 1258.76   6
   1  16  -1 9526.25 2028.69  15
   1  16   0 642.121 661.150   6
  -1 -16   0 146.780 796.978  14
  -1  16   0-188.992 786.820  15
   1  16   0 2761.14 1387.22  15
   1 -16   0 947.861 736.249  14
  -1 -16  -1 84836.7 4552.01  14
   1 -16   1 81517.9 4264.79  14
  -1  16  -1 69639.7 4569.70  15
   1  16   1 85110.6 4564.32   6
  -1 -16  -2 22876.1 2133.40  14
  -1  16  -2 25052.6 2542.39  15
   1  16   2 25619.5 2440.98   6
  -1 -16  -2 24204.1 2122.23  17
  -1 -16  -3 190902. 6598.93  14
  -1  16  -3 198330. 7547.14  15
  -1 -16  -3 197732. 6854.32  17
   1  16   3 191042. 7362.72   6
  -1 -16  -4 13065.3 1567.11  17
  -1 -16  -4 9166.49 1162.52  14
  -1  16  -4 11054.2 1601.62  15
  -1 -16  -5 125623. 4963.33  17
  -1  16  -5 127037. 5236.80  15
   1  16   6 403.310 442.061   6
  -1 -16  -6 401.119 550.818  17
  -1  16  -6 1048.25 615.031  15
  -1 -16  -7 606.884 527.826  17
  -1  16  -7 865.412 530.283  15
  -1  16  -8 907.394 413.970  15
   1  16   8 407.150 466.015  11
  -1 -16  -8 262.938 476.553  17
   1  16   9 24068.0 1468.48  11
  -1 -16  -9 25844.0 1505.49  17
  -1  17   8 4605.87 706.488  11
   1  17  -8 5459.40 866.008  15
   1 -17  -8 5875.85 861.572  17
   1 -17  -7 728.646 595.189  17
   1  17  -7 1343.77 608.053  15
   1  17  -6 26806.1 2277.07  15
   1 -17  -6 31925.5 2146.26  14
   1 -17  -6 29699.5 2278.25  17
   1  17  -5 23316.1 2300.29  15
   1 -17  -5 19709.0 1915.54  14
   1 -17  -5 22119.1 2016.35  17
   1 -17  -4 55437.6 3408.26  14
   1 -17  -4 60071.9 3553.20  17
   1  17  -4 56744.5 3901.34  15
   1 -17  -3 32853.6 2669.78  17
   1  17  -3 32983.9 3200.09  15
   1 -17  -3 32000.3 2683.91  14
   1 -17  -2 43864.6 3159.13  17
  -1 -17   2 32740.4 2676.95  14
   1  17  -2 38267.6 3593.09  15
   1 -17  -2 40955.1 3078.01  14
   1 -17  -1 14354.8 1828.58  14
   1  17  -1 14887.7 2441.70  15
   1 -17  -1 12360.0 1747.51  17
  -1 -17   1 9397.85 1578.08  14
  -1  17   1 10865.2 1435.12   6
   1 -17   0 14078.9 1755.96  14
  -1  17   0 12524.6 1548.97   6
   1  17   0 15716.2 1911.04   6
  -1 -17   0 15553.8 1923.67  14
  -1 -17  -1 6269.98 1234.89  14
  -1  17  -1 6496.64 1387.49  15
  -1 -17  -1 18931.2 1851.26  17
   1  17   1 8781.25 1442.46   6
   1 -17   1 14509.0 1721.37  14
   1 -17   2 6410.11 1217.05  14
  -1 -17  -2 5830.42 1040.88  17
  -1  17  -2 5587.52 1318.53  15
   1  17   2 6491.41 1384.49   6
  -1 -17  -2 8062.99 1241.49  14
   1  17   3 1871.96 828.472   6
  -1  17  -3 695.807 673.372  15
   1 -17   3 2337.50 797.152  14
  -1 -17  -3 1174.49 674.150  14
  -1 -17  -3 2165.89 762.240  17
  -1 -17  -4 22775.7 1649.89  14
  -1  17  -4 20515.3 1983.69  15
   1  17   4 18350.5 1853.91   6
  -1 -17  -4 22626.7 1909.61  17
   1  17   5 13776.2 1483.51   6
  -1 -17  -5 13220.8 1423.21  17
  -1  17  -5 14654.7 1508.39  15
  -1 -17  -6 72098.1 3310.36  17
  -1  17  -6 75392.4 3273.52  15
   1 -17   7 17900.6 1229.26  14
  -1 -17  -7 17717.8 1427.17  17
   1  17   7 16857.0 1497.44  11
  -1  17  -7 16151.0 1232.54  15
  -1 -17  -8 55240.0 2294.09  17
   1  17   8 55306.5 2359.68  11
   1 -17   8 52762.3 1912.68  14
   1  18  -7 36215.3 2019.57  15
   1 -18  -7 32666.3 1920.85  17
   1  18  -6 61660.1 3078.11  15
   1 -18  -6 58416.7 2914.48  17
   1  18  -5 14365.8 1589.30  15
   1 -18  -5 17384.5 1566.24  14
   1 -18  -5 16350.5 1600.48  17
   1 -18  -4 10397.3 1400.64  17
   1  18  -4 6832.93 1327.57  15
  -1 -18   4 12525.5 1366.89  14
   1 -18  -4 9475.18 1328.78  14
   1 -18  -3 4710.41 1062.94  14
   1  18  -3 5905.37 1446.75  15
  -1 -18   3 5048.82 995.036  14
   1 -18  -3 6328.28 1187.98  17
   1 -18  -2 2778.21 938.774  14
   1 -18  -2 2626.14 1000.03  17
  -1 -18   2 2664.35 793.371  14
   1  18  -2 3132.94 1206.24  15
   1  18  -2 2528.70 762.703   6
  -1 -18   1 540.348 556.105  14
   1  18  -1-803.829 608.140   6
   1 -18  -1 722.650 629.209  14
   1 -18  -1 109.032 587.023  17
   1 -18   0 33949.5 2490.12  14
  -1  18   0 35621.8 2277.52   6
   1  18   0 32247.8 2479.25   6
  -1 -18   0 32483.2 2272.12  17
  -1 -18   0 33486.7 2474.23  14
   1 -18   1 49958.8 2970.01  14
  -1  18  -1 45410.8 2647.02   6
  -1 -18  -1 45944.2 2753.64  17
  -1 -18  -1 44721.1 2768.83  14
   1  18   1 45660.9 3049.36   6
  -1 -18  -2 85541.5 3743.71  14
   1 -18   2 89888.5 3969.31  14
  -1  18  -2 81027.5 4109.95  15
   1  18   2 85469.3 4327.81   6
  -1 -18  -2 89293.1 3942.40  17
  -1 -18  -3 88831.0 3808.00  17
  -1 -18  -3 84482.2 3370.30  14
  -1  18  -3 82915.2 3945.71  15
   1 -18   3 89752.6 3774.91  14
   1  18   3 76942.5 3881.68   6
  -1 -18  -4 61124.8 2953.04  17
  -1  18  -4 53668.5 2860.84  15
   1 -18   4 56985.2 2736.79  14
  -1 -18  -5 62571.9 2884.00  17
   1 -18   5 59468.0 2649.78  14
  -1  18  -5 56749.6 2695.66  15
  -1  18  -6 7794.00 839.996  15
  -1 -18  -6 8836.85 994.557  17
   1 -18   6 8784.80 857.909  14
  -1 -18  -7 9169.63 857.455  17
   1 -18   7 6686.27 602.657  14
   1  18   7 8886.05 907.680  11
   1 -19  -6 12626.4 1071.36  17
   1  19  -6 13547.7 974.117   6
  -1 -19   6 13792.7 985.490  14
   1  19  -6 12091.6 1057.99  15
   1  19  -5 41264.4 2346.02  15
   1 -19  -5 45392.7 2333.54  17
   1  19  -5 49954.5 2211.50   6
  -1 -19   5 48533.4 2221.81  14
   1  19  -4 6285.95 1072.10  15
  -1 -19   4 6955.71 913.265  14
   1  19  -4 8272.06 963.436   6
   1 -19  -4 4840.38 863.138  17
   1 -19  -4 7012.90 969.630  14
   1 -19  -3 92965.1 4022.46  14
   1  19  -3 125158. 4275.59   6
   1 -19  -3 103575. 4169.54  17
  -1 -19   3 113576. 4124.93  14
   1 -19  -2 4894.23 945.937  17
   1 -19  -2 4086.80 879.859  14
  -1 -19   2 5611.92 847.039  17
  -1 -19   2 5793.26 861.846  14
   1  19  -2 5148.49 861.810   6
   1 -19  -1 59664.7 3049.73  17
  -1 -19   1 65765.9 3067.61  14
   1 -19  -1 58673.7 3109.70  14
   1  19  -1 65966.5 3161.36   6
  -1 -19   1 69673.5 3011.58  17
  -1 -19   0 225.041 408.217  14
   1 -19   0-272.819 449.795  14
   1 -19   0-164.003 470.443  17
  -1 -19   0 311.162 453.263  17
   1  19   0 9.25612 458.685   6
  -1 -19  -1 4578.81 760.739  14
   1 -19   1 3676.43 800.885  14
  -1 -19  -1 5257.62 837.778  17
   1 -19   1 3141.32 764.900  17
   1  19   1 5504.52 926.616   6
   1  19   2 1149.24 517.814   6
  -1 -19  -2 409.211 303.322  14
  -1  19  -2 1521.27 451.236   6
   1 -19   2 604.652 456.697  14
  -1 -19  -2 1320.89 527.928  17
  -1 -19  -3 2051.17 595.706  17
   1 -19   3 2119.55 569.491  14
   1  19   3 1162.88 502.521   6
  -1  19  -3 1007.41 379.972   6
  -1  19  -4 1441.07 337.135   6
   1 -19   4 1433.85 483.338  14
  -1 -19  -4 463.182 454.452  17
  -1 -19  -5 40223.9 1974.83  17
   1 -19   5 42328.2 1839.42  14
  -1 -20   4 14028.3 949.682  14
   1 -20  -4 13666.6 1014.46  17
  -1 -20   4 13490.9 881.754  17
  -1 -20   3 71.7678 243.124  17
   1 -20  -3-45.3651 311.856  14
  -1 -20   3 222.381 289.436  14
   1 -20  -3-13.5620 290.108  17
   1  20  -3 82.6015 299.121   6
  -1 -20   2 10435.0 930.563  14
   1 -20  -2 8454.11 918.234  14
   1  20  -2 8546.86 904.506   6
   1 -20  -2 8844.47 939.144  17
  -1 -20   2 9966.93 902.811  17
  -1 -20   1 384.446 316.210  14
  -1 -20   1 169.883 383.864  17
   1  20  -1 321.408 329.742   6
   1 -20  -1 335.783 400.496  17
   1 -20  -1 726.849 413.801  14
   1 -20   0 78063.5 3035.59  14
  -1 -20   0 77191.6 2683.27  14
  -1 -20   0 78213.6 2846.90  17
   1 -20   0 79545.9 2958.73  17
  -1 -20  -1 299.712 363.571  17
  -1 -20  -1 228.710 228.968  14
   1 -20   1 242.183 389.449  17
   1 -20   1 259.289 342.416  14
   1 -20   2 77143.8 2756.95  17
  -1 -20  -2 74376.1 2743.27  17
   1 -20   2 79444.8 2871.65  14
  -1 -20  -3 3962.99 570.779  17
   1 -20   3 4766.09 613.569  14
   1 -20   3 3541.70 530.144  17
   2   0 -15-322.888 374.557  20
   2   0 -15-553.930 389.445  17
   2   0 -14 26655.1 1994.78  20
   2   0 -14 22901.6 1753.36  17
   2   0 -13-11.0252 352.702  12
   2   0 -13-118.519 575.295  17
   2   0 -12 19045.2 1575.20  12
   2   0 -12 21833.9 2039.12  17
   2   0 -11 119.991 495.289  12
   2   0 -11-522.200 788.812  17
  -2   0  11-1756.08 706.071   5
   2   0 -10 322.953 363.952  12
   2   0 -10 177.497 456.322  17
  -2   0  10 547.404 478.097   5
   2   0  -9 26.9969 415.745  17
  -2   0   9-884.400 512.911   5
   2   0  -9 31.4562 309.757  12
  -2   0   8 133020. 4605.51   5
  -2   0   7-175.726 350.186   5
  -2   0   6 205657. 5437.91   5
  -2   0   5 330.491 265.706   5
  -2   0   4 458016. 9665.31   5
  -2   0   3-27.6322 154.566   5
   2   0  -2 168778. 3667.37   2
  -2   0   2 159738. 3430.20   5
   2   0  -1 373.805 125.814   1
   2   0   0 93720.5 2043.39   5
   2   0   1 15.9091 179.428   5
   2   0   2 7877.58 625.454   5
   2   0   3 378.211 340.639   5
   2   0   4 186184. 5160.22   5
   2   0   5 166.450 433.067   5
   2   0   6 504940. 12313.8   5
   2   0   7-922.446 556.787   5
   2   0   8 312728. 9347.35  11
  -2   0  -8 302276. 8894.78  17
  -2   0  -9-870.157 523.718  17
   2   0   9-588.261 673.076  11
   2   0   9-6.53052 467.099   5
   2   0  10 8491.40 1475.58  11
   2   0  10 8595.86 1362.55   5
  -2   0 -10 7835.93 1377.25  17
   2   0  11 80.4336 574.139  11
  -2   0 -11-906.661 633.315  17
  -2   0 -12 20283.6 1829.78  17
  -2   0 -13 3.86511 439.508  17
  -2   0 -14 155694. 4574.19  17
   2   1 -15 7516.71 825.370  17
   2  -1 -15 6891.85 784.046  17
   2  -1 -15 8415.24 888.311  20
   2   1 -15 8332.20 895.444  20
   2   1 -14 5203.43 865.075  17
   2  -1 -14 6313.00 960.167  17
   2   1 -14 6823.07 1061.31  20
   2   1 -13 50967.8 2982.83  17
   2  -1 -13 46649.3 2410.94  12
   2  -1 -13 52960.2 3062.57  17
   2   1 -12 8172.74 1086.74  12
   2  -1 -12 8618.98 1336.22  17
   2  -1 -12 7751.21 1021.74  12
   2   1 -12 6983.15 1164.52  17
   2  -1 -11 206753. 7418.89  17
   2   1 -11 203300. 6370.14  12
  -2   1  11 199306. 7010.18   5
  -2  -1  11 214497. 7116.51   5
   2   1 -11 203268. 7134.39  17
   2  -1 -11 203617. 6260.76  12
   2  -1 -10 34505.0 2561.03  17
   2   1 -10 30963.3 2384.58  17
  -2  -1  10 37333.0 2539.19   5
  -2   1  10 34986.9 2422.44   5
   2   1 -10 35116.8 2136.72  12
   2  -1 -10 35194.7 2076.30  12
   2   1  -9 286124. 8237.58  17
   2  -1  -9 260731. 7939.77  17
  -2   1   9 255241. 7708.17   5
   2  -1  -9 265005. 7099.04  12
   2   1  -9 265669. 7200.71  12
  -2  -1   9 260737. 7799.78   5
  -2   1   8 21668.6 1634.12   5
  -2  -1   8 19582.6 1578.27   5
  -2  -1   7 176585. 5253.25   5
  -2   1   7 178699. 5252.67   5
  -2  -1   6 22174.1 1340.61   5
  -2   1   6 22165.6 1334.98   5
  -2   1   5 27407.8 1344.16   5
  -2  -1   5 28487.1 1365.09   5
  -2   1   4 275.426 232.677   5
  -2  -1   4 300.762 252.929   5
  -2   1   3 503658. 10166.2   5
  -2  -1   3 491293. 10132.9   5
   2  -1  -2 237615. 5043.22   2
  -2   1   2 229806. 4932.79   5
   2  -1  -2 237866. 5085.22   3
  -2  -1   2 241851. 4865.51   5
   2   1  -1 932618. 18077.3   4
   2  -1  -1 921363. 18093.4   1
   2  -1  -1 928934. 18229.5   2
   2  -1  -1 910391. 18301.4   3
   2  -1   0 19215.8 753.549   5
   2  -1   0 17544.5 817.302   1
   2   1   0 17546.0 505.351   5
   2   1   0 16904.5 608.184   4
   2  -1   1 52200.6 1646.99   5
   2   1   1 47999.8 1390.19   5
   2   1   2 23618.9 1064.30   5
   2  -1   2 26364.1 1218.05   5
   2  -1   3 7287.38 741.173   5
   2   1   3 7671.31 714.957   5
   2   1   3 6922.77 284.739  22
   2   1   4 16227.0 503.814  22
   2   1   4 18990.6 1251.10   5
   2  -1   4 20086.4 1320.36   5
   2  -1   5 913.177 444.241   5
   2   1   5 474.542 408.000   5
   2  -1   6 134.909 415.339   5
   2   1   6 240.703 377.482   5
   2  -1   7 71553.5 3489.72   5
   2   1   7 71559.7 3472.44   5
   2  -1   8 57137.7 3289.26   5
   2   1   8 59290.7 3319.92   5
   2  -1   8 50699.4 3127.12  11
  -2   1  -8 55197.4 3056.36  17
   2   1   8 57142.5 3238.75  11
  -2  -1  -8 52659.4 2945.68  17
   2  -1   9 148064. 6079.73  11
  -2   1  -9 147330. 5684.37  17
   2   1   9 150532. 6023.88   5
   2  -1   9 155087. 6092.94   5
   2   1   9 152971. 6081.78  11
  -2  -1  -9 146914. 5684.45  17
   2   1  10 10378.5 1419.82   5
   2   1  10 9569.04 1567.59  11
  -2   1 -10 9149.32 1436.83  17
   2  -1  10 8600.72 1490.73  11
   2  -1  10 9333.81 1397.92   5
  -2  -1 -10 9887.39 1540.79  17
  -2  -1 -11 200936. 6971.68  17
  -2   1 -11 180085. 6608.75  17
   2   1  11 195435. 7232.77  11
  -2  -1 -12 16951.9 1703.07  17
  -2   1 -12 16476.0 1678.31  17
  -2   1 -13 29395.0 1981.08  17
  -2  -1 -13 30818.5 2016.22  17
  -2   1 -14 8544.06 864.044  17
  -2  -1 -14 8900.02 890.029  17
   2   2 -15 37723.7 1838.73  17
   2  -2 -15 39470.9 1873.43  17
   2   2 -15 40179.4 2004.50  20
   2  -2 -15 41379.5 1986.66  20
   2   2 -14 26299.2 1964.44  20
   2  -2 -14 23266.3 1768.78  17
   2   2 -14 24978.8 1808.02  17
   2   2 -13 51344.7 3133.00  20
   2   2 -13 45682.7 2784.23  17
   2  -2 -13 46575.4 2363.59  12
   2  -2 -13 43010.6 2790.22  17
   2   2 -12 10085.5 1400.89  17
   2  -2 -12 11284.5 1573.66  17
   2   2 -12 10892.5 1255.74  12
   2  -2 -12 10608.9 1167.08  12
   2   2 -11 1471.34 703.204  17
   2  -2 -11 2113.26 841.034  17
  -2   2  11 111.248 455.608   5
  -2  -2  11 1840.63 640.279   5
   2   2 -11 1777.42 706.492  12
   2  -2 -11 1657.28 596.172  12
   2   2 -10 117.628 423.626  17
  -2  -2  10-670.773 389.473   5
  -2   2  10 419.779 436.550   5
   2   2 -10 476.079 357.297  12
   2  -2 -10-260.486 496.201  17
   2  -2 -10 405.674 282.045  12
   2   2  -9 82673.2 3335.76  12
  -2  -2   9 82854.0 3733.37   5
  -2   2   9 83385.3 3703.47   5
   2  -2  -9 80821.4 3162.61  12
   2  -2  -9 80679.5 3808.02  17
   2   2  -9 78616.5 3710.43  17
  -2   2   8 54077.0 2663.42   5
  -2  -2   8 52094.2 2675.38   5
  -2  -2   7 35926.3 1975.08   5
  -2   2   7 36151.9 1948.34   5
  -2   2   6 368237. 8689.34   5
  -2  -2   6 364773. 8730.36   5
  -2   2   5 237883. 5778.48   5
  -2  -2   5 233206. 5813.58   5
  -2  -2   4 297715. 6709.50   5
  -2   2   4 293274. 6649.41   5
   2  -2  -3 130421. 3019.64   2
  -2   2   3 135314. 3247.50   5
  -2  -2   3 129647. 3265.28   5
   2  -2  -2 64544.0 1800.16   1
  -2  -2   2 66237.4 1792.18   5
   2  -2  -2 66748.9 1753.43   3
   2  -2  -2 68207.4 1732.87   2
  -2   2   2 64033.6 1756.61   5
  -2   2   1 1622.67 141.211   4
   2   2  -1 1471.87 264.912   4
   2  -2  -1 1488.06 261.985   1
  -2  -2   1 1649.40 210.051   5
   2   2  -1 1509.94 254.107   3
   2  -2  -1 2003.65 302.757   3
   2   2   0 25651.9 929.994   4
   2   2   0 26007.6 781.026   5
   2   2   0 28565.8 1054.56   3
   2   2   0 26134.3 1030.52   2
   2  -2   0 25043.8 1088.61   1
   2  -2   0 25769.7 932.053   5
   2   2   1 1466.55 324.016   3
   2   2   1 1979.92 271.887   5
   2  -2   1 1880.64 392.722   5
   2   2   2 85569.4 2510.06   5
   2   2   2 90339.0 2134.32  22
   2   2   3 107196. 3204.66   5
   2   2   3 109372. 2507.60  22
   2   2   4 190569. 5246.16   5
   2   2   4 190005. 4121.43  22
   2   2   5 135814. 4448.78   5
   2  -2   5 140445. 4615.50   5
   2   2   6 260144. 7523.14   5
   2  -2   6 275651. 7738.02   5
   2  -2   7 68561.6 3442.36   5
   2   2   7 66726.6 3369.31   5
   2  -2   8 114849. 5055.84  11
  -2  -2  -8 117752. 4714.35  17
   2   2   8 130433. 5210.23   5
   2   2   8 122064. 5054.25  11
  -2   2  -8 119934. 4741.82  17
   2  -2   8 120568. 5030.94   5
  -2  -2  -9 520.078 533.615  17
   2  -2   9 351.721 604.112  11
   2   2   9-103.303 504.985   5
   2  -2   9 634.954 439.280   5
   2   2   9 149.582 554.951  11
  -2   2  -9 1446.87 563.045  17
   2   2  10 16389.6 1819.62   5
  -2   2 -10 14765.1 1721.43  17
   2   2  10 13152.4 1754.89  11
  -2   2 -10 17257.0 1500.91  20
   2  -2  10 15459.0 1744.58   5
  -2  -2 -10 15499.8 1819.70  17
   2   2  11 7128.45 1314.23  11
  -2  -2 -11 12123.1 1587.17  17
  -2   2 -11 9947.77 1388.83  17
  -2   2 -12 30709.7 2265.57  17
   2   2  12 24982.6 2174.54  11
  -2   2 -13 8164.13 1035.15  17
  -2  -2 -13 8612.22 1092.52  17
  -2   2 -14 74160.0 2770.25  17
  -2  -2 -14 75842.1 2778.62  17
   2   3 -15 1744.43 450.827  17
   2   3 -15 1020.33 428.259  20
   2  -3 -15 1684.75 452.839  20
   2  -3 -15 515.681 318.635  17
   2   3 -14 29146.6 1920.42  17
   2   3 -14 30781.0 2095.75  20
   2  -3 -14 29745.9 1965.60  17
   2  -3 -13 23922.8 1588.70  12
   2  -3 -13 27887.8 2203.20  17
   2   3 -13 26262.2 2063.35  17
   2   3 -12 77107.7 3933.52  17
   2  -3 -12 82677.7 4255.50  17
   2  -3 -12 88007.7 3488.18  12
  -2  -3  11 83191.0 3991.94   5
   2  -3 -11 79908.0 4211.07  17
  -2   3  11 91829.6 4241.32   5
   2   3 -11 85421.3 3737.61  12
   2  -3 -11 86373.3 3501.72  12
   2   3 -11 79516.6 4006.69  17
   2   3 -10 81404.2 3949.41  17
  -2   3  10 88080.9 4051.75   5
  -2  -3  10 84048.9 3942.42   5
   2   3 -10 82985.5 3594.15  12
   2  -3 -10 82158.0 3330.85  12
   2  -3 -10 83043.6 4126.57  17
   2   3  -9 75062.7 3542.57  17
  -2  -3   9 76262.5 3549.19   5
   2  -3  -9 77852.8 3729.58  17
  -2   3   9 72098.7 3475.95   5
   2   3  -9 74458.8 3185.73  12
   2  -3  -9 71767.9 2974.62  12
  -2   3   8 37243.6 2206.29   5
  -2  -3   8 36700.3 2238.92   5
  -2   3   7 20799.2 1484.65   5
  -2  -3   7 20658.7 1520.71   5
  -2   3   6 4196.31 631.649   5
  -2  -3   6 2194.68 529.776   5
  -2   3   5 19788.1 1163.77   5
  -2  -3   5 17742.6 1172.99   5
  -2   3   4 747.562 292.163   5
  -2  -3   4 561.326 327.120   5
  -2  -3   3 338702. 7572.62   5
   2  -3  -3 338091. 6930.32   2
  -2   3   3 336277. 7354.37   5
  -2  -3   2 22062.5 1042.39   5
   2  -3  -2 22744.5 963.661   1
   2  -3  -2 21977.1 806.218   3
   2  -3  -2 22617.9 822.208   2
  -2   3   2 21005.4 922.257   5
   2   3  -1 47116.7 1446.26   2
   2  -3  -1 43612.7 1420.70   3
   2   3  -1 45119.6 1550.08   4
   2  -3  -1 46674.3 1507.79   1
  -2  -3   1 43314.3 1309.14   5
   2   3  -1 46282.4 1393.20   3
  -2   3   1 46370.3 1229.36   4
   2   3   0 134427. 3385.62   4
   2   3   0 142650. 3403.25   2
   2  -3   0 141520. 3611.61   1
   2   3   0 140669. 3300.58   3
   2   3   1 225658. 5356.70   3
   2   3   1 240643. 5321.44   5
   2   3   1 242162. 5249.71  22
   2   3   2 329181. 7366.43   5
   2   3   2 341716. 6991.33  22
  -2   3  -2 334007. 6812.81  22
   2  -3   2 323910. 7790.25   5
   2   3   3 12431.3 907.776   5
   2   3   3 13249.5 634.243  22
   2  -3   3 12496.8 1048.70   5
   2   3   4 117492. 3708.30   5
   2   3   4 113688. 2807.08  22
   2  -3   4 123272. 3983.76   5
   2   3   5 10952.2 596.276  22
   2   3   5 12531.3 1152.04   5
   2  -3   5 11996.0 1185.76   5
   2  -3   6 78117.2 3425.32   5
   2   3   6 72990.2 3285.21   5
   2   3   7 5805.34 970.402   5
   2  -3   7 7836.61 1117.04   5
  -2   3  -8 108767. 4491.69  17
   2  -3   8 118243. 4826.06   5
   2   3   8 108907. 4783.50   5
   2   3   8 118254. 4944.58  11
   2  -3   8 104461. 4771.74  11
  -2  -3  -8 117228. 4649.25  17
  -2   3  -9 55687.9 3184.75  17
   2  -3   9 58453.5 3350.96   5
  -2  -3  -9 57909.2 3322.95  17
   2   3   9 61579.7 3602.95  11
  -2   3  -9 59014.9 2899.79  20
   2   3   9 58023.4 3486.77   5
  -2   3 -10 133139. 5400.53  17
   2   3  10 141561. 5837.08   5
  -2   3 -10 136306. 4858.12  20
   2  -3  10 139001. 5518.86   5
  -2  -3 -10 137862. 5592.84  17
   2   3  10 137450. 5829.06  11
  -2   3 -11 42054.9 2764.03  17
  -2   3 -11 39236.8 2291.18  20
  -2  -3 -11 44948.1 2947.76  17
   2   3  11 39647.2 2915.85  11
   2   3  12 45239.3 2930.68  11
  -2  -3 -12 47252.5 2836.12  17
  -2   3 -12 42728.4 2649.59  17
  -2   3 -13 10252.5 1128.42  17
  -2  -3 -13 9309.37 1093.41  17
  -2  -3 -14 23199.7 1371.15  17
  -2   3 -14 20923.3 1327.35  17
   2  -4 -15 114786. 3508.41  20
   2   4 -15 105031. 3514.42  20
   2  -4 -15 113403. 3398.95  17
   2   4 -14 1899.73 630.204  20
   2   4 -14 2018.02 615.959  17
   2  -4 -14 1533.88 566.433  17
   2  -4 -13 65646.6 3472.78  17
   2   4 -13 58296.8 3153.25  17
   2  -4 -13 61108.7 2595.16  12
   2   4 -13 63391.1 3484.24  20
   2  -4 -12 902.236 462.393  12
   2   4 -12 329.123 541.104  17
   2   4 -12 943.898 731.405  20
   2  -4 -12 370.859 650.325  17
   2   4 -11 804.200 549.193  17
   2  -4 -11 268.235 603.650  17
   2  -4 -11 570.675 336.184  12
   2   4 -10 2816.26 691.006  12
  -2  -4  10 1381.00 542.330   5
   2   4 -10 1932.31 881.789  17
  -2   4  10 2002.51 607.162   5
   2  -4 -10 1759.49 607.164  12
   2  -4 -10 1708.79 1021.20  17
  -2   4   9 89030.4 3942.06   5
   2  -4  -9 87598.1 4070.57  17
  -2  -4   9 88822.7 3927.69   5
   2  -4  -9 86487.9 3344.96  12
   2   4  -9 90543.8 3638.15  12
   2   4  -9 90207.0 3945.33  17
  -2   4   8 222.800 316.571   5
  -2  -4   8-63.5770 341.132   5
  -2  -4   7 234434. 6777.38   5
  -2   4   7 246420. 6743.71   5
  -2   4   6 13783.4 1121.88   5
  -2  -4   6 16137.4 1260.31   5
  -2   4   5 378867. 8693.64   5
  -2  -4   5 380025. 8919.77   5
   2  -4  -5 368910. 7713.83   2
  -2  -4   4 5568.41 676.495   5
   2  -4  -4 6079.58 367.093   2
  -2   4   4 5065.03 596.347   5
   2  -4  -3 206432. 4435.20   2
  -2  -4   3 211747. 5343.64   5
  -2   4   3 220641. 5085.34   5
  -2   4   2 36348.3 1243.22   4
   2  -4  -2 37066.3 1408.75   1
   2  -4  -2 36430.6 1105.96   3
   2   4  -1 406.908 277.877   4
   2   4  -1 845.072 232.812   2
  -2   4   1 532.740 198.543   4
   2  -4  -1 379.175 247.842   1
   2  -4  -1 324.342 197.145   3
  -2  -4   0 12213.8 410.084   1
   2   4   0 13228.9 819.813   4
   2   4   0 14093.0 652.164   3
   2  -4   0 13261.1 901.464   1
   2   4   0 13434.2 738.879   2
   2   4   1 72093.6 2093.82  22
   2   4   1 74776.3 2023.07   3
   2   4   1 71982.8 2150.85   5
  -2   4  -1 71503.3 1977.37  22
   2   4   1 72102.7 2290.61   4
   2  -4   1 77134.3 2458.81   5
   2   4   2 12285.1 723.623   3
   2  -4   2 13248.6 1061.03   5
  -2   4  -2 12765.4 640.856  22
   2   4   2 12489.3 698.265  22
   2   4   2 11120.3 797.763   5
   2   4   3 522932. 11635.8   5
   2   4   3 541472. 11002.7  22
   2  -4   3 530011. 12061.5   5
   2  -4   4 44498.7 2188.64   5
   2   4   4 42496.9 1459.48  22
   2   4   4 40558.5 1973.09   5
   2   4   5 285492. 7562.40   5
   2  -4   5 296400. 7778.69   5
   2   4   5 280395. 6277.41  22
   2  -4   6 43908.9 2457.71   5
   2   4   6 42145.8 2419.84   5
   2  -4   7 34235.8 2301.17   5
   2   4   7 34309.6 2352.15   5
  -2  -4  -8 31648.2 2273.03  17
  -2   4  -8 27793.3 2119.65  17
   2   4   8 28946.0 2333.23  11
   2   4   8 31616.2 2404.21   5
   2  -4   8 31294.0 2283.58   5
  -2   4  -8 31461.3 1980.33  20
  -2   4  -9 43840.3 2857.94  17
   2  -4   9 44683.7 2851.87   5
  -2   4  -9 45738.0 2547.49  20
   2   4   9 47323.9 3215.80  11
   2   4   9 43207.8 2974.71   5
  -2  -4  -9 43047.5 2894.97  17
   2   4  10 25654.9 2338.81  11
  -2   4 -10 25386.6 2160.86  17
  -2   4 -10 29715.2 2060.63  20
  -2  -4 -10 25789.9 2242.93  17
  -2   4 -11 12103.7 1230.52  20
   2   4  11 11080.9 1525.34  11
  -2   4 -11 11022.2 1414.68  17
  -2  -4 -11 10652.6 1420.08  17
   2   4  12 13618.9 1606.99  11
  -2   4 -12 14426.5 1542.69  17
  -2  -4 -12 13614.8 1538.48  17
  -2  -4 -13 35954.7 2098.71  17
  -2   4 -13 34161.8 2058.61  17
  -2   4 -14 9596.86 859.404  17
  -2  -4 -14 11846.9 933.625  17
   2  -5 -15-459.925 292.276  17
   2   5 -15 429.093 354.165  18
   2   5 -14 30145.6 1854.84  17
   2  -5 -14 31767.2 1934.94  17
   2   5 -14 32130.6 2064.53  20
   2  -5 -13-571.421 559.302  17
   2   5 -13 68.5752 472.455  17
   2   5 -13-67.7197 614.855  20
   2  -5 -13 256.312 267.988  12
   2  -5 -12 124667. 4195.19  12
   2  -5 -12 123233. 5263.32  17
   2   5 -12 123574. 5333.16  20
   2   5 -12 113714. 4881.89  17
   2   5 -11 2464.45 808.243  17
   2  -5 -11 2253.04 784.760  17
   2   5 -11 1761.70 852.166  20
   2  -5 -11 2722.09 620.633  12
   2   5 -10 202467. 7350.78  20
  -2   5  10 205740. 6935.43   5
  -2  -5  10 197649. 6657.74   5
   2  -5 -10 197105. 7114.45  17
   2  -5 -10 196428. 5956.23  12
   2   5 -10 205777. 6909.76  17
   2   5  -9 7568.03 1032.05  12
  -2  -5   9 6327.27 1020.30   5
   2   5  -9 8238.99 1175.38  17
   2  -5  -9 6873.86 856.283  12
   2  -5  -9 5974.78 1098.46  17
  -2   5   9 8102.89 1157.01   5
   2  -5  -8 47421.9 2789.18  17
   2  -5  -8 51781.4 2368.53  12
   2   5  -8 53665.8 2776.85  17
  -2   5   8 52361.2 2767.36   5
   2   5  -8 49682.8 2510.39  12
  -2  -5   8 51972.6 2771.61   5
  -2  -5   7 283.872 378.271   5
  -2   5   7 808.421 422.455   5
  -2  -5   6 2292.17 513.841   5
  -2   5   6 1517.08 507.569   5
  -2   5   5 681.690 370.686   5
  -2  -5   5 377.288 347.633   5
  -2  -5   4 9054.02 894.691   5
  -2   5   4 9013.22 808.528   5
  -2   5   3 6210.13 639.213   5
  -2  -5   3 5283.39 705.262   5
   2  -5  -3 5754.74 594.320   1
   2  -5  -2 91486.6 2689.72   1
   2  -5  -2 91829.7 2128.33   3
  -2  -5   2 96307.5 2937.98   5
   2  -5  -1 13053.7 877.961   1
   2   5  -1 12491.9 910.694   4
  -2   5   1 13005.8 718.772   4
   2  -5  -1 13005.7 688.033   3
   2   5  -1 14341.9 766.349   2
  -2   5   0 612615. 12465.7   4
   2  -5   0 581871. 12982.0   1
   2   5   0 605013. 12851.4   4
  -2  -5   0 613095. 11951.7   1
   2   5   0 606716. 12486.0   2
   2   5   1 3469.47 321.161   3
   2  -5   1 3888.33 557.304   5
   2   5   1 3465.01 515.930   4
   2   5   1 3699.44 456.439  22
   2   5   1 3801.42 481.651   5
  -2   5  -1 3280.10 384.332  22
   2   5   2 936358. 18286.3   3
   2   5   2 874456. 18876.6   5
   2  -5   2 939799. 19565.9   5
  -2   5  -2 913437. 18425.9  22
   2   5   2 932010. 18589.1  22
   2   5   3 221.236 198.094  22
   2   5   3 240.713 177.616   3
   2  -5   3 35.2085 403.104   5
   2   5   3 289.762 306.216   5
   2   5   4 37873.3 1459.48   3
   2   5   4 35907.1 1415.43  22
   2  -5   4 38335.8 2058.60   5
   2   5   5 469.472 226.582  22
   2  -5   5 1402.42 525.665   5
   2   5   5 1287.03 493.694   5
   2  -5   6 27436.8 1933.66   5
   2   5   6 27879.1 1962.82   5
   2  -5   7 10367.1 1279.56   5
  -2   5  -7 8810.13 1137.40  17
   2   5   7 10660.6 1392.12  11
  -2  -5  -7 7267.18 1033.26  17
   2   5   7 9626.41 1233.51   5
   2   5   7 9332.48 1323.73   6
  -2   5  -8 163421. 5848.35  17
  -2   5  -8 166480. 5431.79  20
   2   5   8 153919. 6124.77  11
   2  -5   8 167882. 5945.93   5
  -2  -5  -8 163341. 5877.62  17
   2   5   8 166318. 6161.26   5
  -2   5  -9 11.1094 485.881  17
  -2   5  -9 42.9354 541.165  20
   2   5   9-256.449 590.941  11
  -2  -5  -9-678.604 630.905  17
   2  -5   9 1441.19 570.225   5
   2   5   9 611.190 419.252   5
   2   5  10 181902. 6899.05  11
  -2   5 -10 181469. 6539.07  17
  -2   5 -10 186768. 6041.19  20
  -2  -5 -10 183866. 6698.57  17
   2   5  11-229.155 646.427  11
  -2  -5 -11 521.940 693.113  17
  -2   5 -11 282.657 536.636  17
  -2   5 -11-330.791 404.968  20
  -2  -5 -12 83277.9 3831.57  17
  -2   5 -12 80915.1 3679.62  17
   2   5  12 76182.6 3757.07  11
  -2   5 -13 1001.38 460.681  17
  -2  -5 -13 1190.92 489.507  17
  -2  -5 -14 36508.2 1619.34  17
   2   6 -15 133769. 3703.37  18
   2   6 -14 2809.76 608.623  20
   2  -6 -14 3094.65 662.476  17
   2   6 -14 4845.57 808.917  18
   2   6 -13 80916.8 3673.42  17
   2  -6 -13 96687.1 4189.99  17
   2  -6 -13 93173.9 3053.37  12
   2   6 -13 86127.1 4020.90  20
   2  -6 -12 727.083 655.617  17
   2   6 -12 436.522 593.139  20
   2   6 -12-191.617 505.344  17
   2  -6 -12-212.656 308.622  12
   2  -6 -11 1357.10 471.057  12
   2   6 -11 512.881 665.068  20
   2  -6 -11 1291.92 587.144  17
   2   6 -11 1267.59 638.950  17
   2  -6 -10 9791.86 1453.52  17
   2   6 -10 6814.75 1264.72  20
   2   6 -10 7878.08 1294.85  17
  -2  -6  10 8673.70 1136.93   5
   2  -6 -10 8513.55 990.743  12
  -2   6  10 9297.98 1275.05   5
  -2   6   9 121380. 4832.42   5
   2   6  -9 121052. 5242.25  20
  -2  -6   9 115162. 4644.00   5
   2  -6  -9 115132. 4944.08  17
   2  -6  -9 114098. 4061.73  12
   2   6  -9 115582. 4750.53  17
   2   6  -8 9905.28 1193.99  17
   2  -6  -8 8630.34 1215.51  17
  -2  -6   8 11850.8 1287.59   5
  -2   6   8 8984.01 1138.23   5
   2   6  -8 10700.7 1447.41  20
   2  -6  -8 9095.77 985.119  12
  -2  -6   7 242590. 7030.14   5
  -2   6   7 235361. 6895.91   5
  -2   6   6 11593.2 1132.07   5
  -2  -6   6 10653.7 1114.12   5
  -2   6   5 153107. 4612.50   5
  -2  -6   5 154249. 4856.14   5
   2  -6  -4 25485.8 1370.50   1
  -2  -6   4 24627.4 1586.26   5
  -2   6   4 23034.8 1390.90   5
   2  -6  -3 240680. 5974.41   1
  -2  -6   3 232621. 6439.08   5
  -2   6   2 5468.35 537.760   4
  -2  -6   2 7365.38 752.032   5
   2  -6  -2 5947.33 640.126   1
   2  -6  -2 6123.01 305.385   3
   2  -6  -1 17345.1 801.941   3
   2   6  -1 17283.6 1161.03   4
   2   6  -1 17950.2 915.121   2
   2  -6  -1 19684.7 1161.21   1
  -2   6   1 18641.0 970.089   4
   2  -6   0 4220.93 640.822   1
  -2   6   0 3787.49 485.327  22
   2   6   0 4159.79 443.106   2
   2   6   0 3718.57 564.394   4
  -2  -6   0 4245.75 329.702   1
  -2   6   0 4458.65 486.703   4
  -2  -6  -1 113234. 2767.30   1
   2  -6   1 118900. 3589.50   5
   2   6   1 116442. 3279.77  22
  -2   6  -1 109701. 3124.38  22
   2   6   1 114720. 3507.11   4
   2  -6   2 12025.5 1160.49   5
   2   6   2 12271.2 843.559  22
   2   6   2 13964.9 1075.39   4
  -2   6  -2 11517.6 780.407  22
   2   6   2 12420.0 964.649   5
   2   6   2 12531.0 568.499   3
   2   6   3 438110. 9420.77  22
   2  -6   3 404623. 10352.1   5
   2   6   3 430957. 9964.02   5
   2  -6   4 13890.9 1288.35   5
   2   6   4 12362.7 1112.71   5
   2   6   4 12513.9 861.185  22
   2  -6   5 334927. 8772.60   5
   2   6   5 316610. 7387.12  22
   2   6   5 324009. 8525.52   5
   2   6   6 23978.2 1847.20   5
   2  -6   6 24715.9 1857.73   5
   2   6   7 91660.6 4210.68   6
  -2   6  -7 86022.6 3573.78  20
   2   6   7 88224.6 4008.76   5
   2   6   7 83747.8 4067.53  11
  -2   6  -7 86333.5 3895.43  17
  -2  -6  -7 84583.4 3783.69  17
   2  -6   7 85522.7 3842.60   5
  -2  -6  -8 12026.7 1504.42  17
  -2   6  -8 15405.7 1499.00  20
   2  -6   8 13371.3 1492.11   5
   2   6   8 11935.1 1508.41   5
   2   6   8 13820.0 1704.98  11
  -2   6  -8 13871.2 1567.96  17
  -2   6  -9 5987.50 986.838  20
   2   6   9 4329.64 1167.43  11
  -2   6  -9 6246.14 1216.43  17
   2  -6   9 7571.68 1176.05   5
  -2  -6  -9 6437.94 1246.37  17
   2   6   9 5920.01 1042.55   5
  -2   6 -10 1241.19 590.440  20
  -2  -6 -10 902.494 689.238  17
   2   6  10 2440.94 826.780  11
  -2   6 -10 1155.07 670.916  17
  -2  -6 -11 2453.17 815.190  17
   2   6  11 2178.44 851.786  11
  -2   6 -11 2051.70 778.429  17
   2   6  12 1759.88 694.243  11
  -2  -6 -12 638.521 495.030  17
  -2   6 -12 1683.14 646.282  17
  -2  -6 -13 23010.0 1564.31  17
   2   6  13 19337.8 1423.88  11
  -2  -6 -14 7392.35 640.558  17
   2   7 -14 16513.1 1305.27  18
   2  -7 -14 15708.8 1227.40  17
   2  -7 -13 15676.8 1543.29  17
   2   7 -13 15990.2 1571.78  18
   2   7 -13 15841.2 1586.13  20
   2  -7 -12 60040.2 2468.82  12
   2  -7 -12 56025.1 3267.67  17
   2   7 -12 55062.3 3359.65  20
   2   7 -12 48917.6 2916.80  17
   2   7 -11 56523.5 3530.14  20
   2   7 -11 48241.4 3001.12  17
   2  -7 -11 55183.1 2532.20  12
   2  -7 -11 55129.5 3380.13  17
   2   7 -10 75221.3 4220.23  20
   2  -7 -10 77464.3 3193.74  12
  -2  -7  10 76271.1 3683.82   5
   2  -7 -10 80570.3 4191.77  17
   2   7 -10 74918.0 3852.65  17
   2  -7  -9 56539.5 3436.63  17
   2  -7  -9 56784.0 2698.66  12
   2   7  -9 60071.3 3642.09  20
  -2   7   9 63540.6 3371.51   5
   2   7  -9 55003.5 3212.49  17
  -2  -7   9 58065.5 3147.54   5
   2   7  -8 8807.97 1378.09  20
  -2  -7   8 10717.6 1274.11   5
   2  -7  -8 13452.5 1501.15  17
   2  -7  -8 11543.3 1118.33  12
   2   7  -8 11630.9 1362.79  17
  -2   7   8 11338.5 1310.28   5
   2  -7  -7 36415.3 2299.20  17
   2  -7  -7 31541.9 2229.66  14
  -2   7   7 33577.2 2150.03   5
   2   7  -7 37452.2 2280.11  17
   2   7  -7 37747.2 2604.40  20
  -2  -7   7 33180.7 2166.35   5
   2  -7  -6 12011.6 1089.20   1
  -2  -7   6 13653.4 1332.91   5
  -2   7   6 11961.6 1184.53   5
  -2  -7   5 1316.52 477.109   5
   2  -7  -5 1479.84 434.391   1
  -2   7   5 1321.76 468.962   5
  -2  -7   4 448.419 375.824   5
  -2   7   4 514.047 308.048   4
  -2  -7   3 97914.1 3673.78   5
   2  -7  -3 98125.3 3214.53   1
  -2   7   3 102975. 3131.55   4
   2   7  -2 123940. 3392.59   2
  -2  -7   2 127749. 3921.34   5
   2  -7  -2 124117. 3734.91   1
  -2   7   2 121377. 3492.18   4
   2   7  -1 135831. 4268.37   4
  -2   7   1 136489. 3811.14   4
   2   7  -1 147475. 3703.65   2
   2  -7  -1 147171. 3360.97   3
   2  -7  -1 139894. 4215.10   1
   2  -7   0 252736. 6687.84   1
   2   7   0 257178. 5937.34   2
  -2   7   0 260002. 6168.41   4
  -2   7   0 264409. 6280.84  22
  -2  -7   0 254009. 5550.05   1
   2   7   0 249974. 6588.94   4
   2   7   1 191854. 4907.43  22
   2  -7   1 190091. 5250.52   5
  -2  -7  -1 174430. 4220.14   1
   2   7   1 188046. 5188.77   4
  -2   7  -1 185841. 4740.11  22
   2  -7   2 327015. 8339.46   5
  -2   7  -2 308684. 7210.23  22
   2   7   2 299752. 7280.38  22
   2   7   2 308114. 7805.57   4
  -2  -7  -2 311293. 6890.32   1
   2  -7   3 19261.7 1546.31   5
   2   7   3 18673.2 1341.41   5
   2   7   3 20877.2 1463.24   4
   2   7   3 18726.9 1147.48  22
   2   7   4 59906.4 2680.86   5
   2  -7   4 54840.4 2810.40   5
   2   7   4 57620.3 2188.67  22
   2  -7   5 307.066 370.965   5
   2   7   5-54.2430 160.027  22
   2   7   5-187.953 346.437   5
  -2   7  -6 12506.8 1351.89  17
   2  -7   6 11223.5 1298.64   5
  -2  -7  -6 9151.51 1133.62  17
   2   7   6 11121.3 1344.31   6
   2   7   6 9359.85 1171.42   5
   2   7   7 1324.45 496.734   6
  -2  -7  -7 1297.85 576.851  17
  -2   7  -7 1884.66 529.672  20
   2  -7   7 1296.94 618.898   5
   2   7   7 797.660 567.480   5
  -2   7  -7 2144.01 616.619  17
  -2   7  -8 91219.0 3945.23  20
   2   7   8 94997.6 4406.28   5
  -2  -7  -8 90915.0 4309.64  17
   2  -7   8 93373.8 4185.26   5
   2   7   8 96663.0 4718.75  11
  -2   7  -8 90766.5 4306.29  17
   2   7   8 93409.2 4632.73   6
  -2   7  -9 54242.4 3241.07  17
  -2  -7  -9 54846.1 3299.32  17
   2   7   9 57179.5 3580.51  11
  -2  -7 -10 79717.6 4005.23  17
  -2   7 -10 75645.2 3848.82  17
   2   7  10 76313.4 4104.82  11
   2   7  11 63760.9 3490.06  11
  -2  -7 -11 72455.5 3615.70  17
  -2   7 -11 67410.6 3440.04  17
   2   7  12 61854.5 3131.47  11
  -2  -7 -12 70108.7 3254.40  17
   2  -7  13 15507.5 1021.28   7
  -2  -7 -13 17563.2 1283.88  17
   2  -8 -14 34991.2 1733.19  17
   2   8 -14 33841.8 1876.42  15
   2   8 -14 34075.3 1762.69  18
   2   8 -13 25988.6 1888.62  18
   2  -8 -13 26515.1 1924.93  17
   2   8 -12 9533.79 1447.73  20
   2   8 -12 9282.52 1373.72  18
   2  -8 -12 9431.63 1324.20  17
   2   8 -11 113.964 669.885  20
   2  -8 -11 1220.11 508.171  12
   2  -8 -11 847.051 640.925  17
   2  -8 -10 1053.11 447.667  12
   2   8 -10 803.710 518.385  17
   2  -8 -10 2441.78 902.876  17
   2   8 -10 720.758 895.539  20
  -2  -8   9 81736.7 3751.55   5
   2   8  -9 68757.3 4083.07  20
  -2   8   9 80302.9 3896.09   5
   2  -8  -9 74671.8 3160.45  12
   2  -8  -9 77030.5 4080.46  17
   2   8  -9 72322.0 3732.88  17
   2  -8  -9 74097.7 3371.72   1
   2   8  -8 58925.2 3641.06  20
  -2   8   8 66999.4 3395.15   5
   2   8  -8 65781.6 3393.50  17
  -2  -8   8 65748.8 3275.63   5
   2  -8  -8 59770.5 2812.92  12
   2  -8  -8 65105.4 3026.58   1
   2  -8  -8 63426.8 3465.41  17
   2   8  -7 65132.2 3739.42  20
   2   8  -7 73488.5 3395.22  17
   2  -8  -7 63367.0 3357.81  14
  -2   8   7 67425.4 3286.76   5
   2  -8  -7 67311.0 2943.88  12
   2  -8  -7 67223.5 2998.62   1
  -2  -8   7 70745.8 3366.10   5
   2  -8  -7 64926.4 3310.68  17
  -2   8   6 214522. 6503.26   5
  -2   8   6 215284. 6240.47   4
  -2  -8   6 210486. 6622.95   5
   2  -8  -6 212968. 6133.01   1
   2  -8  -5 150250. 4743.13   1
  -2   8   5 159960. 4834.14   4
  -2  -8   5 159683. 5334.55   5
  -2  -8   4 73197.5 3265.95   5
  -2   8   4 70035.5 2747.64   4
   2  -8  -4 75566.7 2897.89   1
  -2   8   3 46778.8 2022.72   4
  -2  -8   3 46101.6 2472.97   5
   2  -8  -3 46296.4 2136.71   1
   2   8  -2 67279.0 2286.45   2
   2  -8  -2 70726.2 2730.82   1
  -2   8   2 64689.7 2435.41   4
  -2  -8   2 68486.8 2805.54   5
   2   8  -1 4818.53 751.923   4
  -2  -8   1 3536.61 631.349   5
   2   8  -1 4130.87 485.297   2
  -2   8   1 3818.22 533.739   4
  -2   8   1 3931.25 634.273  22
   2  -8  -1 5502.89 749.177   1
   2  -8   0 353.378 327.562   5
   2   8   0 214.586 374.946   4
  -2   8   0-60.5737 260.250  22
   2  -8   0 441.861 419.584   1
   2   8   0 425.778 210.637   2
  -2   8   0 123.432 224.327   4
   2  -8   1 9628.32 1013.12   5
   2   8   1 10704.5 1074.48   4
   2   8   1 10521.1 924.685  22
  -2   8  -2 79253.3 2754.15  22
   2   8   2 76397.8 2783.78  22
   2  -8   2 85904.0 3539.00   5
  -2  -8  -2 74971.3 2371.87   1
   2   8   2 78903.7 3161.51   4
   2   8   3 113020. 4075.37   4
  -2  -8  -3 107704. 3272.44   1
   2   8   3 118561. 3633.17  22
   2  -8   3 110819. 4302.27   5
   2  -8   4 207198. 6558.09   5
   2   8   4 204135. 6161.39   5
   2   8   4 204746. 5523.58  22
   2   8   4 214269. 6367.30   4
   2   8   5 96630.7 3941.32   4
   2  -8   5 91278.9 3964.86   5
   2   8   5 91010.8 3831.46   5
   2   8   5 95404.9 3197.55  22
  -2  -8  -6 194596. 6300.34  17
   2  -8   6 201523. 6589.60   5
  -2   8  -6 201498. 6790.70  17
   2   8   6 198717. 6542.44   5
   2   8   6 205570. 6874.09   6
  -2  -8  -7 20724.6 1837.65  17
   2   8   7 21357.2 1921.18   5
  -2   8  -7 23526.5 2061.36  17
   2   8   7 25668.0 2254.29   6
   2  -8   7 26870.4 2095.35   5
   2   8   8 79716.3 4235.39   6
  -2   8  -8 75174.5 3922.27  17
   2   8   8 71763.5 3795.00   5
   2   8   8 75913.1 4175.24  11
   2  -8   8 82012.3 3862.01   5
  -2  -8  -8 78158.3 3961.66  17
  -2  -8  -9 2762.94 897.591  17
   2   8   9 2923.72 845.417  11
  -2   8  -9 2024.47 773.292  17
   2   8  10 8405.71 1361.74  11
  -2  -8 -10 7122.90 1256.02  17
  -2   8 -10 7389.40 1161.20  17
  -2  -8 -11 2665.25 830.105  17
   2   8  11 2681.65 764.251  11
   2   8  12 22159.9 1700.54  11
  -2  -8 -12 22959.6 1729.53  17
  -2  -8 -13 2327.54 507.614  17
   2   8  13 2463.46 468.437  11
   2   9 -14 3780.33 527.660  18
   2   9 -14 4493.49 630.530  15
   2   9 -13 48012.2 2461.29  18
   2   9 -13 47519.7 2576.19  15
   2  -9 -13 55537.7 2646.30  17
   2  -9 -12 26307.3 2049.07  17
   2   9 -12 25247.7 2028.28  18
   2  -9 -11 113337. 4940.54  17
   2   9 -11 105365. 4794.16  18
   2  -9 -11 107288. 3582.18  12
   2   9 -10 4718.58 1199.68  20
   2  -9 -10 5265.12 1124.81  17
   2   9 -10 3797.06 1053.84  18
   2  -9 -10 5264.62 757.483  12
  -2   9   9 138588. 5341.75   4
   2   9  -9 129890. 5996.73  20
   2  -9  -9 147819. 6054.42  17
   2  -9  -9 149013. 4869.92  12
   2   9  -9 150562. 6195.75  18
   2   9  -8 4279.99 1050.18  20
  -2   9   8 4270.91 823.789   4
   2  -9  -8 5315.19 1200.02  17
   2  -9  -8 5127.95 855.033   1
  -2  -9   8 5537.46 894.998   5
   2  -9  -8 3817.20 750.410  12
   2   9  -8 5173.00 1228.63  18
   2   9  -7 57356.1 3619.20  20
   2   9  -7 61279.8 3597.31  18
  -2  -9   7 62968.7 3227.92   5
   2  -9  -7 57219.8 3309.17  14
   2  -9  -7 57563.0 2776.77  12
   2  -9  -7 66445.2 3042.14   1
   2  -9  -7 60006.9 3289.08  17
  -2   9   7 64714.9 3106.07   4
   2   9  -6-1310.33 693.076  20
   2  -9  -6 906.206 547.312  17
   2  -9  -6-236.497 311.874   1
  -2   9   6-105.154 324.439   4
   2   9  -6 728.495 723.657  18
   2  -9  -6 1283.41 554.645  14
  -2  -9   6 86.5132 501.400   5
  -2  -9   5 11353.1 1286.80   5
   2  -9  -5 9948.44 1061.30   1
  -2   9   5 10828.9 1078.79   4
  -2   9   4 987.596 403.078   4
  -2  -9   4 163.553 339.074   5
   2  -9  -4 633.951 336.057   1
  -2   9   3 365710. 8931.12   4
   2   9  -3 379052. 8647.67   2
   2  -9  -3 362982. 9231.00   1
  -2  -9   3 371523. 9853.75   5
   2  -9  -2 1193.73 467.492   1
  -2   9   2 1205.67 391.638   4
  -2   9   2 1312.69 495.916  22
  -2  -9   2 1085.76 468.874   5
   2   9  -2 2138.89 370.269   2
   2   9  -1 316261. 8406.04   4
   2   9  -1 329904. 7266.05   2
  -2  -9   1 309405. 7984.99   5
  -2   9   1 311080. 7708.70   4
   2  -9  -1 316889. 8337.45   1
  -2   9   1 303441. 7929.25  22
   2   9   0 40710.4 2239.98   4
  -2   9   0 40495.7 1995.94  22
   2  -9   0 38279.5 2192.84   1
   2  -9   0 41455.2 2133.82   5
   2   9   1 118274. 3905.91  22
   2   9   1 113212. 4175.64   4
  -2   9  -1 114251. 3743.94  22
   2  -9   1 118440. 4228.02   5
   2  -9   2 55960.1 2951.57   5
   2   9   2 53261.7 2364.52  22
   2   9   2 55011.4 2719.06   4
  -2   9  -2 48759.6 2224.05  22
   2   9   3 33657.7 2134.79   4
   2  -9   3 32749.0 2269.72   5
   2   9   3 33449.5 1799.45  22
   2   9   4 26595.2 1953.70   4
   2   9   4 30463.5 1704.69  22
   2  -9   4 26356.1 2055.03   5
  -2  -9  -5 7208.13 959.575  17
   2   9   5 7828.77 1114.23   4
   2   9   5 9770.59 1256.84   6
   2  -9   5 8152.38 1165.11   5
   2   9   5 6495.50 787.787  22
   2  -9   6 25091.3 2038.78   5
  -2  -9  -6 23879.7 1928.53  17
   2   9   6 25328.8 2007.88   5
   2   9   6 25270.0 2137.39   6
   2   9   6 21635.3 1914.84   4
   2   9   7 8690.30 1545.46   6
  -2  -9  -7 7594.79 1260.01  17
   2   9   7 5758.48 1031.46   5
   2  -9   7 8174.17 1171.98   5
   2   9   7 8167.61 1219.27   4
   2   9   8 11339.3 1588.52   6
  -2  -9  -8 11967.4 1555.94  17
   2   9   8 11595.2 1622.03  11
   2   9   9 86439.6 4473.50  11
  -2  -9  -9 80212.2 4105.80  17
   2   9  10 25297.0 2212.99  11
  -2  -9 -10 25426.4 2132.30  17
   2   9  11 96315.2 4180.04  11
  -2  -9 -11 103211. 4181.32  17
   2  -9  11 96505.6 3651.26   7
  -2   9 -12 10337.4 898.689  15
   2  -9  12 11153.7 893.194   7
  -2  -9 -12 12357.8 1188.47  17
   2   9  12 12128.6 1165.90  11
  -2  -9 -13 36987.6 1614.25  17
   2  10 -13 366.686 355.090  18
   2 -10 -13 575.896 412.929  17
   2  10 -13 302.287 436.645  15
   2 -10 -12 13852.1 1421.22  17
   2  10 -12 13625.0 1477.56  15
   2  10 -12 12994.0 1385.48  18
   2 -10 -11-166.941 574.853  17
   2  10 -11 747.452 686.949  18
   2  10 -10 4732.30 1101.08  18
   2 -10 -10 5547.24 1181.56  17
   2 -10 -10 3938.81 658.859  12
   2 -10  -9 2868.99 954.679  17
   2 -10  -9 1888.40 513.612  12
   2  10  -9 1162.22 608.057  18
   2  10  -8 24073.3 2376.31  18
   2 -10  -8 25276.5 1907.85   1
  -2  10   8 23700.4 1833.83  22
  -2  10   8 23489.3 1900.06   4
   2 -10  -8 22979.3 2200.07  17
   2 -10  -8 26324.3 1789.40  12
  -2 -10   8 25956.2 2026.48   5
   2 -10  -7 12490.2 1610.63  17
  -2 -10   7 11423.1 1358.49   5
  -2  10   7 11195.0 1262.64  22
   2  10  -7 12405.5 1838.42  18
   2 -10  -7 12931.9 1308.32   1
   2 -10  -7 9382.33 1477.79  14
  -2  10   7 10001.6 1156.89   4
   2 -10  -7 10398.5 1135.47  12
   2 -10  -6 257767. 8344.53  14
   2 -10  -6 268399. 7656.83   1
  -2 -10   6 273967. 8117.08   5
  -2  10   6 279865. 7701.60   4
  -2  10   6 274491. 7825.49  22
   2  10  -6 267978. 8805.85  18
   2 -10  -6 254365. 8054.50  17
   2  10  -5 1326.19 597.688  18
  -2  10   5 1994.82 559.408   4
   2 -10  -5 2822.97 662.183  17
  -2  10   5 2370.02 591.772  22
   2  10  -5 2880.02 812.476  15
   2 -10  -5 4878.64 795.937   1
  -2 -10   5 2825.47 764.056   5
   2 -10  -5 2974.27 736.702  14
   2  10  -4 274488. 8360.04  15
  -2  10   4 252775. 7301.51  22
   2 -10  -4 265450. 7366.93   1
   2  10  -4 254276. 8406.97  18
  -2  10   4 262294. 7103.64   4
  -2 -10   4 254836. 7830.12   5
   2 -10  -4 245784. 7689.07  14
  -2 -10   3 415.646 433.554   5
  -2  10   3-636.580 320.276   4
   2 -10  -3 15.5627 307.789   1
   2  10  -3 184.825 248.549   2
  -2  10   3 200.626 331.796  22
  -2  10   2 68358.1 2830.13   4
   2 -10  -2 73091.0 3245.76   1
  -2 -10   2 70511.6 3291.68   5
  -2  10   2 69691.2 3026.58  22
   2 -10  -1-28.7369 363.362   1
  -2  10   1-387.664 256.746   4
  -2 -10   1 183.717 291.721   5
   2  10  -1 4.17039 501.708   4
  -2  10   1-201.233 254.582  22
  -2  10   0 6.43758 296.656  22
   2  10   0 582.049 463.367   4
   2 -10   0 182.408 359.148   5
   2 -10   0 406.364 446.109   1
   2  10   1 4919.17 861.558   4
  -2  10  -1 5321.80 757.823  22
   2 -10   1 4757.96 840.374   5
   2  10   2 34236.8 1980.34  22
   2 -10   2 38017.5 2529.41   5
   2  10   2 36542.3 2315.37   4
   2  10   3 196.400 386.585   4
   2  10   3 282.452 312.290  22
   2 -10   3 729.728 537.466   5
   2  10   3 334.401 399.610   6
   2  10   4 127163. 4946.38   6
  -2 -10  -4 122251. 4479.37  17
   2  10   4 126093. 4867.80   4
   2 -10   4 117357. 4816.39   7
   2 -10   4 116172. 4924.86   5
   2  10   4 126882. 4253.79  22
  -2  10  -5 3250.66 801.720  15
   2 -10   5 3156.60 785.233   5
   2 -10   5 3397.67 769.647   7
   2  10   5 2527.36 679.019   4
   2  10   5 2030.88 711.069   6
  -2 -10  -5 1975.51 602.298  17
   2  10   5 2473.34 527.461  22
  -2 -10  -6 218270. 7071.29  17
   2  10   6 220880. 7632.95   6
   2  10   6 232732. 7402.27   4
   2 -10   6 230631. 7332.30   5
   2  10   7 3127.19 972.613   6
  -2 -10  -7 2138.94 891.272  17
   2  10   7 4313.59 841.041   4
   2 -10   7 2150.88 601.912   5
   2  10   8 85932.6 4567.18  11
  -2 -10  -8 94230.1 4427.22  17
   2  10   8 94495.2 4674.82   6
   2  10   9 622.090 755.277  11
  -2 -10  -9 1743.57 750.795  17
   2 -10   9 1180.14 578.402   7
  -2 -10 -10 8678.47 1288.73  17
   2 -10  10 9009.80 1082.86   7
   2  10  10 11146.7 1445.72  11
  -2  10 -10 11959.9 1298.96  15
   2  10  11-60.0403 435.799  11
  -2  10 -11-237.494 348.657  15
  -2 -10 -11-75.6485 380.952  17
   2 -10  11-212.885 272.596   7
   2  10  12 35888.4 1878.65  11
  -2  10 -12 34484.1 1501.65  15
  -2 -10 -12 38314.4 1919.48  17
   2 -11 -13 59627.1 2280.90  17
   2  11 -13 57260.1 2381.29  15
   2  11 -13 53487.0 2092.37  18
   2  11 -12 10256.1 1191.12  15
   2 -11 -12 11425.8 1202.50  17
   2  11 -12 10699.7 1130.17  18
   2  11 -11 107242. 4534.37  18
   2  11 -11 115289. 4819.55  15
   2 -11 -11 123677. 4870.24  17
   2  11 -10 11139.7 1568.90  15
   2 -11 -10 11761.1 1555.22  17
   2  11 -10 10006.4 1442.72  18
   2  11  -9 179759. 7036.80  15
   2  11  -9 177500. 6907.12  18
   2 -11  -9 181742. 6952.58  17
   2 -11  -9 194911. 5577.53  12
   2 -11  -8 6118.59 1184.05  17
   2  11  -8 5362.90 1234.75  15
   2 -11  -8 6103.33 877.025  12
   2  11  -8 6158.61 1302.82  18
   2 -11  -7 50621.4 2666.29  12
   2 -11  -7 52665.5 3307.42  17
   2 -11  -7 57781.7 3007.43   1
  -2  11   7 56830.1 2971.41  22
   2 -11  -7 48110.5 3264.71  14
   2  11  -7 58427.1 3687.16  15
  -2 -11   7 52187.3 2946.91   5
  -2  11   7 55802.4 2887.14   4
   2  11  -7 51763.5 3554.30  18
   2  11  -6 436.934 908.416  18
   2 -11  -6 2567.98 1067.47  14
  -2  11   6 1397.94 514.755  22
   2 -11  -6 592.176 807.305  17
   2 -11  -6 669.723 415.020   1
   2  11  -6 1833.89 782.113  15
  -2 -11   6 1616.34 626.841   5
  -2  11   6 970.447 439.495   4
  -2  11   5 6049.61 969.809  22
   2 -11  -5 9075.83 1311.45  14
   2  11  -5 6525.84 803.683   2
   2  11  -5 6115.40 1215.69  15
   2 -11  -5 6913.23 970.425   1
  -2  11   5 7259.90 963.757   4
   2 -11  -5 8736.02 1205.57  17
   2  11  -5 7825.83 1411.05  18
  -2 -11   5 9103.12 1242.95   5
   2  11  -4 10842.4 1652.30  18
  -2 -11   4 12012.1 1413.20   5
   2  11  -4 12546.3 1619.69  15
  -2  11   4 12517.6 1216.90   4
  -2  11   4 9090.90 1139.90  22
   2 -11  -4 9626.02 1330.45  14
   2 -11  -4 12132.3 1392.18  17
   2 -11  -4 11369.1 1275.75   1
  -2  11   3 231727. 6937.94  22
  -2 -11   3 221211. 7375.64   5
   2 -11  -3 227808. 6867.72   7
   2  11  -3 244062. 8467.19  18
   2 -11  -3 226687. 7313.00  14
   2 -11  -3 242902. 7251.55   1
  -2  11   3 226743. 6624.85   4
   2 -11  -2 29462.2 2096.62  14
  -2  11   2 24606.6 1706.76   4
   2  11  -2 36785.3 2796.85  18
   2  11  -2 31564.8 2418.48  15
   2 -11  -2 28211.4 1905.44   7
  -2  11   2 30814.5 2013.81  22
   2 -11  -2 31714.3 2170.97   1
  -2 -11   2 29133.8 2157.63   5
  -2  11   1 283807. 7968.44  22
   2  11  -1 311499. 9074.46  15
  -2  11   1 281264. 7723.01   4
  -2 -11   1 292301. 8210.36   5
   2 -11  -1 283191. 8386.64   1
   2  11  -1 287805. 8514.27   4
   2 -11  -1 291939. 8181.92   5
  -2 -11   0 18563.2 1556.47   5
   2  11   0 24659.0 2068.69  15
   2  11   0 22661.2 1866.08   4
   2 -11   0 23057.9 1803.54   5
  -2  11   0 21228.6 1594.92  22
   2  11   1 115037. 5043.41  15
   2  11   1 114300. 4644.68   4
  -2  11  -1 111671. 4129.33  22
   2 -11   1 129554. 4651.10   7
   2 -11   1 118428. 4761.49   5
   2  11   2 7970.82 1170.63   4
   2  11   2 9574.85 1174.64   6
   2  11   2 7785.69 1343.02  15
   2 -11   2 8280.05 1252.37   5
   2 -11   2 9301.85 1210.49   7
   2  11   3 36896.9 2145.34  22
  -2  11  -3 34712.2 2451.09  15
   2 -11   3 34390.3 2316.53   7
   2 -11   3 31759.7 2447.08   5
   2  11   3 35537.2 2440.43   4
  -2 -11  -3 35087.6 2167.87  17
   2  11   3 34764.1 2410.93   6
   2  11   4 6020.01 1083.47   6
  -2 -11  -4 5393.07 920.058  17
  -2  11  -4 6393.66 1112.07  15
   2 -11   4 5150.11 980.346   5
   2  11   4 3614.71 834.454   4
   2 -11   4 6372.44 1016.51   7
   2  11   4 4739.72 781.766  22
  -2  11  -5 2870.91 820.027  15
   2 -11   5 3333.26 880.398   7
  -2 -11  -5 3590.30 928.865  17
   2 -11   5 3679.51 819.190   5
   2  11   5 1850.87 916.840   6
   2  11   5 3946.06 665.734  22
   2  11   5 3294.28 791.603   4
   2  11   6 10409.1 1597.86   6
   2 -11   6 11740.1 1432.54   5
  -2  11  -6 12454.2 1546.50  15
   2 -11   6 11652.4 1480.22   7
  -2 -11  -6 12298.6 1506.13  17
   2  11   6 13025.8 1523.33   4
  -2 -11  -7 58943.9 3342.46  17
  -2  11  -7 59242.4 3324.40  15
   2 -11   7 48358.5 2915.75   7
   2  11   7 54766.0 3495.61   6
   2  11   8 2477.15 1046.91  11
   2  11   8 2047.38 862.907   6
  -2  11  -8 1518.66 619.791  15
  -2 -11  -8 1890.77 829.999  17
   2 -11   8 1507.49 634.747   7
  -2 -11  -9 124765. 5013.25  17
  -2  11  -9 118920. 4598.53  15
   2  11   9 120483. 5173.48  11
   2 -11   9 111767. 4312.03   7
   2 -11  10 3211.00 611.917   7
  -2 -11 -10 4916.87 930.712  17
   2  11  10 5286.94 990.672  11
  -2  11 -10 3362.98 676.594  15
   2  11  11 115797. 4130.63  11
  -2 -11 -11 115409. 4052.19  17
  -2  11 -11 106581. 3480.50  15
   2  11  12 2234.24 483.831  11
  -2 -11 -12 1642.78 414.912  17
   2  12 -12 14513.9 1275.48  15
   2 -12 -12 13701.3 1174.76  17
   2  12 -12 13170.7 1089.21  18
   2 -12 -11 13.3655 468.392  17
   2  12 -11-104.219 434.452  18
   2  12 -11 713.494 547.203  15
   2  12 -10 581.309 694.706  15
   2  12 -10 524.652 575.740  18
   2 -12 -10 1801.19 775.259  17
   2  12  -9 12993.0 1677.33  18
   2 -12  -9 11746.5 1592.35  17
   2  12  -9 12302.4 1719.23  15
   2 -12  -8 43066.1 3042.48  17
   2  12  -8 42970.6 3153.41  18
   2  12  -8 44430.1 3178.81  15
   2 -12  -8 45571.4 2341.25  12
   2  12  -7 27902.8 2578.87  18
   2  12  -7 27611.5 2518.78  15
   2 -12  -7 23583.2 2280.84  14
   2 -12  -7 28156.3 1898.91  12
   2 -12  -7 27755.8 2404.16  17
  -2  12   6 83044.6 3602.25   4
   2  12  -6 78031.4 4536.48  18
  -2  12   6 81505.1 3753.94  22
   2 -12  -6 84259.0 3833.95   1
   2  12  -6 87838.1 4623.16  15
   2 -12  -6 84679.5 4226.60  17
   2 -12  -6 76262.1 4240.44  14
  -2 -12   6 80685.8 3820.80   5
   2  12  -5 97724.7 5214.18  18
  -2 -12   5 110987. 4650.59   5
   2  12  -5 108550. 5203.13  15
   2 -12  -5 96234.0 4861.97  14
  -2  12   5 110095. 4207.09   4
   2 -12  -5 108541. 4475.54   1
   2 -12  -5 98869.0 4641.62  17
  -2  12   5 112853. 4480.74  22
   2  12  -4 222776. 8287.70  18
   2  12  -4 236212. 8097.01  15
  -2 -12   4 214314. 7237.35   5
  -2  12   4 219597. 6917.05  22
   2 -12  -4 204750. 7095.24  17
   2 -12  -4 204031. 7366.98  14
   2 -12  -4 233485. 7191.22   1
  -2  12   4 211430. 6532.21   4
  -2  12   3 49943.1 2630.09   4
  -2  12   3 53940.0 2878.41  22
   2 -12  -3 52730.4 3037.14   1
   2  12  -3 55375.5 3599.27  15
   2 -12  -3 49749.1 3081.40  14
   2 -12  -3 53154.4 2855.32   7
   2  12  -3 56226.8 3806.09  18
  -2 -12   3 50110.1 3089.41   5
  -2 -12   2 48249.6 3001.80   5
  -2  12   2 42971.7 2421.92   4
   2 -12  -2 49018.0 2898.78   1
   2  12  -2 55612.1 3494.43  15
   2  12  -2 52624.7 3699.33  18
   2 -12  -2 45686.8 2616.37   7
  -2  12   2 49219.2 2703.22  22
  -2  12   2 43469.4 3038.09  15
   2 -12  -2 50125.4 2972.54  14
   2 -12  -1 3843.99 906.410   1
   2 -12  -1 4872.92 832.743   7
   2  12  -1 4777.23 1152.67  18
   2  12  -1 4256.14 1078.50  15
  -2 -12   1 3199.16 734.637   5
   2 -12  -1 3836.41 789.110  14
   2 -12  -1 3981.90 834.073   5
   2 -12  -1 4301.32 651.399  19
  -2  12   1 2914.51 714.902  15
  -2  12   1 3234.32 722.600  22
  -2  12   0-470.610 427.383  15
   2  12   0 316.629 466.538  15
  -2  12   0-217.000 271.240  22
   2  12   0 329.814 385.559   4
   2 -12   0 460.160 451.869  19
  -2 -12   0 737.925 497.374   5
   2 -12   0 239.978 431.644   7
   2 -12   0-129.247 335.554   5
  -2  12  -1 1946.45 719.706  15
   2  12   1 3666.46 844.142   4
   2 -12   1 2790.33 548.159  19
   2  12   1 3726.58 1069.02  15
   2 -12   1 1389.59 532.075   5
   2 -12   1 2853.03 661.576   7
   2  12   2 33887.3 2400.74   6
  -2 -12  -2 35412.8 2208.81  14
  -2  12  -2 37145.5 2655.24  15
   2 -12   2 32678.8 2271.91   7
   2  12   2 31114.9 2770.62  15
   2  12   2 33672.2 2476.32   4
   2 -12   2 33642.8 2604.05   5
   2  12   3 66585.5 3574.95   4
  -2 -12  -3 63098.7 3151.07  17
   2 -12   3 63283.5 3611.91   5
  -2  12  -3 69376.0 3684.52  15
   2 -12   3 66730.2 3359.01   7
   2  12   3 61763.3 3481.84   6
   2 -12   4 61912.3 3305.79   7
   2 -12   4 59127.1 3452.71   5
  -2 -12  -4 65054.1 3302.97  17
  -2  12  -4 66150.3 3588.42  15
   2  12   4 61503.3 3480.50   4
   2  12   4 61055.7 3603.88   6
  -2  12  -5 34058.6 2523.42  15
   2  12   5 27792.4 2452.64   6
  -2 -12  -5 27262.2 2163.91  17
   2 -12   5 31520.5 2397.08   5
   2  12   5 31240.4 2387.63   4
   2 -12   5 27971.7 2157.25   7
  -2 -12  -6 135952. 5348.39  17
  -2  12  -6 144062. 5527.93  15
   2 -12   6 131043. 5118.95   7
   2  12   6 133411. 5765.36   6
  -2 -12  -7 15297.0 1721.61  17
  -2  12  -7 16462.4 1683.17  15
   2 -12   7 12607.2 1378.64   7
   2  12   7 14753.0 1813.01   6
   2  12   8 118860. 5265.30   6
   2  12   8 118119. 5328.61  11
  -2 -12  -8 130061. 5183.85  17
   2 -12   8 120851. 4529.05   7
  -2  12  -8 129933. 4884.38  15
  -2  12  -9 9776.80 1133.66  15
   2 -12   9 9301.93 1021.30   7
  -2 -12  -9 10584.2 1356.53  17
   2  12   9 11499.6 1490.67  11
  -2  12 -10 236.678 295.504  15
  -2 -12 -10 1812.99 580.985  17
   2  12  10 1444.01 620.507  11
   2  12  11 1580.15 489.834  11
  -2 -12 -11 1847.43 489.000  17
   2  13 -12 44867.7 2041.75  15
   2 -13 -12 45010.2 1882.92  17
   2  13 -11 48114.4 2355.92  18
   2 -13 -11 55001.2 2619.99  17
   2  13 -11 51006.7 2633.43  15
   2  13 -10 76595.3 3672.49  15
   2  13 -10 68857.0 3344.84  18
   2 -13 -10 73859.3 3577.24  17
   2  13  -9 74765.8 3848.17  18
   2  13  -9 76790.4 3989.98  15
   2 -13  -9 77318.9 3965.18  17
   2  13  -8 28745.1 2493.95  18
   2 -13  -8 30927.8 1786.94  12
   2  13  -8 25258.7 2401.57  15
   2 -13  -8 29608.9 2483.69  17
   2 -13  -7 42408.3 2926.79  17
   2 -13  -7 31420.3 2680.46  14
   2  13  -7 35905.2 2872.36  15
   2  13  -7 37791.8 2998.33  18
   2 -13  -7 36104.7 2150.03  12
   2 -13  -6-943.803 682.557  17
   2  13  -6 553.999 771.244  18
   2  13  -6 415.656 653.826  15
   2 -13  -6 291.335 641.210  14
   2 -13  -5 19453.9 2001.07  17
   2  13  -5 21890.8 2269.99  15
   2 -13  -5 21690.3 2228.18  14
   2  13  -5 21243.7 2411.36  18
   2 -13  -5 20652.0 1889.65   1
  -2 -13   5 23708.7 1971.22   5
  -2  13   5 21056.3 1813.53  22
   2 -13  -4 916.084 709.242  17
   2 -13  -4 997.163 529.706   1
   2  13  -4 1569.46 852.596  15
  -2  13   4 875.524 418.403   4
  -2 -13   4 3235.95 768.127   5
  -2  13   4 2456.36 637.168  22
   2 -13  -4 867.244 749.552  14
   2  13  -4 2160.58 893.625  18
   2 -13  -3 73750.6 3992.21  14
  -2  13   3 81039.8 3677.62  22
  -2 -13   3 62632.5 3596.31   5
  -2  13   3 70025.4 3295.96   4
   2 -13  -3 74249.3 3783.08   1
   2  13  -3 82583.3 4605.89  15
   2  13  -3 74864.7 4735.40  18
  -2  13   2 52546.4 2795.82   4
  -2 -13   2 53778.6 3293.83   5
   2  13  -2 62562.0 4401.29  18
   2 -13  -2 55159.4 3045.33   7
   2 -13  -2 54517.7 3122.12   5
   2 -13  -2 57281.3 3355.44  14
   2  13  -2 61918.3 3978.85  15
  -2  13   2 56549.2 3024.46  22
   2 -13  -2 56057.8 3218.94   1
   2 -13  -1 128198. 5214.11  14
   2 -13  -1 131355. 4977.34   7
   2 -13  -1 124654. 5109.89   5
   2  13  -1 135961. 6084.33  15
  -2  13   1 129462. 4886.56  22
  -2 -13   1 126324. 5175.46   5
  -2  13   1 114138. 5420.38  15
   2  13   0 117729. 5684.15  15
   2 -13   0 120544. 5101.15   5
   2  13   0 123625. 5166.85   4
  -2  13   0 121398. 4669.50  22
  -2  13   0 110411. 5163.22  15
   2 -13   0 114938. 3993.98  19
   2 -13   0 119063. 4754.31   7
  -2 -13   0 117516. 4763.09   5
   2  13   1 12892.6 1829.05  15
  -2  13  -1 16536.2 1832.40  15
   2 -13   1 15890.9 1588.65   7
   2  13   1 14752.0 1685.34   4
  -2 -13  -1 17576.5 1672.92  14
   2 -13   1 17170.3 1880.14   5
  -2 -13  -1 12841.5 1436.79   5
   2 -13   2 165313. 5755.34   7
  -2 -13  -2 154773. 5529.66  17
   2  13   2 150019. 5976.98   4
   2 -13   2 154798. 6243.02   5
   2  13   2 144099. 6694.35  15
  -2  13  -2 167147. 6378.67  15
  -2 -13  -2 157211. 5506.60  14
   2  13   2 167713. 6202.45   6
  -2  13  -3 4506.67 1155.07  15
   2  13   3 3504.51 1009.19   6
  -2 -13  -3 6015.70 1053.97  17
   2  13   3 5600.86 1062.91   4
   2 -13   3 2956.05 914.298   5
   2 -13   3 4508.92 963.299   7
  -2 -13  -4 13426.4 1518.24  17
   2 -13   4 13040.1 1592.75   5
  -2  13  -4 18407.6 1862.69  15
   2 -13   4 13943.2 1507.78   7
   2  13   4 12261.8 1664.18   6
   2  13   4 15269.4 1692.51   4
   2  13   5 538.885 640.478   6
  -2 -13  -5-73.4356 556.971  17
   2 -13   5-886.517 550.768   7
  -2  13  -5 1061.21 650.471  15
  -2 -13  -6 9844.24 1398.30  17
   2 -13   6 10031.6 1214.44   7
  -2  13  -6 10888.3 1384.45  15
   2  13   6 10099.2 1512.29   6
   2  13   7 7756.47 1309.65   6
  -2 -13  -7 7314.84 1177.34  17
  -2  13  -7 8605.86 1207.70  15
   2 -13   7 7088.40 959.243   7
   2  13   8 62417.9 3555.04  11
  -2  13  -8 69297.4 3184.92  15
  -2 -13  -8 70727.6 3517.55  17
   2 -13   8 63539.9 2827.53   7
   2  13   8 62855.1 3486.71   6
   2  13   9 35219.5 2388.13  11
  -2 -13  -9 35941.5 2259.40  17
  -2  13  -9 34260.3 1929.57  15
  -2 -13 -10 68577.7 2850.22  17
   2  13  10 71679.4 3018.08  11
  -2 -13 -11 23769.9 1287.88  17
   2  13  11 23135.3 1288.47  11
   2  14 -11 377.128 295.689  18
   2  14 -11 697.475 438.486  15
   2 -14 -11-22.2957 332.997  17
   2  14 -10 78.6997 411.856  15
   2 -14 -10 44.5523 457.528  17
   2  14 -10 328.028 373.762  18
   2  14  -9 54739.1 3146.63  15
   2 -14  -9 57404.6 3162.22  17
   2  14  -9 52053.0 2926.21  18
   2  14  -8 736.760 760.289  15
   2  14  -8 322.413 633.925  18
   2 -14  -8 168.475 656.099  17
   2 -14  -7 93494.4 3526.54  12
   2 -14  -7 100700. 4677.61  17
   2 -14  -7 81504.4 4335.40  14
   2  14  -7 90305.6 4629.31  18
   2  14  -7 97144.8 4834.06  15
   2 -14  -6 5316.83 1120.89  17
   2  14  -6 5656.56 1309.17  15
   2  14  -6 3365.91 1095.10  18
   2 -14  -6 4983.00 1204.62  14
   2  14  -5 97415.2 5205.03  18
   2 -14  -5 101868. 4845.55  17
   2  14  -5 105574. 5326.65  15
   2 -14  -5 103763. 5100.31  14
   2  14  -4 2700.23 1006.52  18
   2 -14  -4 4040.64 959.705  17
   2 -14  -4 3971.21 1022.90  14
   2  14  -4 6329.06 1425.25  15
  -2 -14   3 124279. 5155.46   5
   2 -14  -3 111306. 5069.00  17
   2  14  -3 118662. 5865.59  15
   2 -14  -3 118997. 5352.58  14
   2 -14  -3 115696. 4870.85   5
   2  14  -3 106018. 5750.76  18
  -2  14   2 10365.6 1306.33  22
   2 -14  -2 4750.98 1154.10  14
   2  14  -2 7350.15 1568.21  15
   2 -14  -2 8625.58 1256.24   5
  -2 -14   2 7435.72 1222.85   5
   2 -14  -2 8479.22 1234.09   7
   2  14  -1 9019.31 1695.43  15
  -2  14   1 8274.81 1580.79  15
   2 -14  -1 9906.00 1312.07   7
   2 -14  -1 9251.78 1390.17  14
  -2 -14   1 8603.53 1266.07   5
  -2  14   1 7942.95 1189.62  22
   2 -14  -1 10726.6 1431.92   5
  -2 -14   0 992.442 439.975   5
   2 -14   0 240.176 542.798   7
  -2  14   0 268.780 627.679  15
   2  14   0 974.600 889.598  15
   2 -14   0 675.881 609.309  14
   2 -14   0 55.4391 534.477   5
   2  14   1 19891.7 2020.92   6
   2  14   1 19830.9 1980.92   4
  -2 -14  -1 15958.1 1695.00  14
   2 -14   1 18383.0 1762.57   7
   2  14   1 17241.7 2268.65  15
  -2  14  -1 17898.2 2076.24  15
   2 -14   1 23930.4 2247.32   5
  -2 -14  -1 19416.9 1773.36   5
   2  14   2-152.012 557.776   6
  -2  14  -2-431.614 832.798  15
   2  14   2 1023.13 618.015   4
  -2 -14  -2 56.2268 398.415  14
  -2 -14  -2 368.261 515.964  17
  -2 -14  -2 1488.55 581.107   5
   2 -14   2-888.177 611.537   5
   2 -14   2 424.221 525.071   7
   2  14   3 122150. 5410.43   6
   2 -14   3 126241. 4854.58   7
  -2  14  -3 128855. 5466.36  15
  -2 -14  -3 123020. 4920.56  17
   2  14   4 22003.5 2175.15   6
  -2  14  -4 24570.3 2170.15  15
   2 -14   4 21756.2 1816.82   7
  -2 -14  -4 22982.4 1948.86  17
   2 -14   5 144197. 5187.78   7
  -2  14  -5 161922. 5915.05  15
  -2 -14  -5 148344. 5591.72  17
   2  14   5 151472. 6165.47   6
   2  14   6 22594.0 2132.77   6
  -2 -14  -6 21187.2 1902.32  17
  -2  14  -6 20175.9 1842.80  15
   2 -14   6 19260.8 1608.68   7
  -2 -14  -7 69413.0 3512.93  17
   2 -14   7 73634.3 3040.66   7
   2  14   7 71350.8 3806.30   6
  -2  14  -7 77164.4 3429.63  15
  -2 -14  -8 26033.2 1948.91  17
  -2  14  -8 26980.7 1746.80  15
   2  14   8 28086.2 2205.00  11
   2  14   9 4088.04 810.865  11
  -2 -14  -9 4454.22 761.708  17
  -2  14  -9 4257.00 592.956  15
   2  14  10 1843.26 499.798  11
  -2 -14 -10 1671.13 453.275  17
   2  15 -10 83661.1 2928.90  18
   2  15 -10 83863.7 3309.51  15
   2 -15 -10 88893.6 3226.16  17
   2  15  -9 514.781 561.973  15
   2 -15  -9 1439.62 620.491  17
   2  15  -9 1448.58 488.185  18
   2  15  -8 20523.3 1916.76  15
   2 -15  -8 23257.4 1980.89  17
   2  15  -8 19188.9 1742.94  18
   2  15  -7 3471.45 947.768  18
   2 -15  -7 3326.66 974.259  17
   2  15  -7 1621.59 955.321  15
   2 -15  -7 721.633 609.736  14
   2  15  -6 8966.39 1515.13  15
   2 -15  -6 9505.03 1434.51  14
   2 -15  -6 8379.49 1005.91  12
   2  15  -6 7648.54 1394.78  18
   2 -15  -6 9598.64 1407.41  17
   2  15  -5 3705.36 1083.52  18
   2 -15  -5 2571.68 1030.35  14
   2  15  -5 4863.65 1295.70  15
   2 -15  -5 4308.24 1019.54  17
   2  15  -4 8568.81 1591.48  15
   2 -15  -4 9058.32 1404.00  17
   2  15  -4 8159.93 1501.02  18
   2 -15  -4 7675.87 1408.81  14
   2  15  -3 11113.0 1818.21  15
   2 -15  -3 10669.3 1652.24  14
   2 -15  -3 9629.45 1465.32  17
   2 -15  -2 81272.6 4315.57  14
   2  15  -2 79827.7 4979.90  15
   2  15  -1 852.938 1104.69  15
   2 -15  -1-31.7716 656.447  14
   2 -15  -1 493.099 530.237   7
  -2 -15   0 160093. 6225.75  14
   2  15   0 160426. 7461.64  15
   2 -15   0 173044. 6464.35  14
  -2  15   0 153068. 6646.39  15
   2 -15   0 167941. 5920.51   7
  -2 -15  -1 413.247 432.849  14
  -2  15  -1 74.5532 862.279  15
   2 -15   1 165.790 561.462  14
   2  15   1 1087.64 758.609   6
   2 -15   1-253.714 314.180   7
   2  15   1 211.501 863.408  15
  -2 -15  -2 121303. 4881.22  17
   2  15   2 116731. 5326.21   6
  -2  15  -2 130539. 5579.52  15
  -2 -15  -2 127613. 4812.16  14
   2 -15   2 128012. 4845.13   7
  -2 -15  -3-49.7233 502.443  17
  -2  15  -3 230.583 566.287  15
   2 -15   3-154.354 429.434   7
   2  15   3 255.702 599.585   6
  -2  15  -4 20051.2 1937.38  15
  -2 -15  -4 20463.0 1835.38  17
   2  15   4 20193.7 2033.03   6
   2 -15   4 21034.2 1697.38   7
  -2 -15  -5-140.687 495.488  17
  -2  15  -5 371.634 472.653  15
   2  15   5 278.128 579.585   6
   2 -15   5 886.401 464.455   7
  -2  15  -6 16720.9 1531.32  15
  -2 -15  -6 14534.1 1531.52  17
   2  15   6 17505.2 1853.05   6
  -2  15  -7 694.211 398.553  15
   2  15   7 293.950 449.880   6
  -2 -15  -7 215.828 444.967  17
   2  15   8 78792.4 3472.63  11
  -2  15  -8 71060.4 2708.99  15
  -2 -15  -8 73454.0 3139.47  17
   2  15   9 377.738 379.500  11
  -2 -15  -9-2.70037 320.255  17
   2  16 -10 1231.86 382.106  15
   2 -16  -9 41117.1 2070.67  17
   2  16  -9 36208.3 2091.27  15
   2  16  -8 14004.9 1306.69  18
   2  16  -8 12830.1 1410.85  15
   2 -16  -8 17275.1 1521.78  17
   2 -16  -7 88739.6 3972.95  17
   2  16  -7 88813.5 4190.23  15
   2  16  -7 86146.9 3843.12  18
   2 -16  -6 6836.95 1153.53  17
   2  16  -6 6935.63 1207.90  18
   2  16  -6 9163.01 1493.03  15
   2 -16  -6 6021.43 1177.18  14
   2 -16  -5 86979.0 4200.91  17
   2  16  -5 84462.9 4524.67  15
   2 -16  -5 81153.9 4291.72  14
   2 -16  -4 188.914 594.020  17
   2  16  -4 644.163 877.664  15
   2 -16  -4 92.7992 719.251  14
   2 -16  -3 43977.6 3169.03  14
   2 -16  -3 48377.3 3131.51  17
   2  16  -3 46908.3 3557.85  15
   2  16  -2 3041.79 1254.28  15
   2 -16  -2 5046.04 1097.80  17
   2 -16  -2 3587.19 977.709  14
   2  16  -1 887.694 881.249  15
   2 -16  -1 2271.24 862.544  14
  -2 -16   1 1189.56 671.820  14
   2  16   0 4163.26 1017.18   6
   2 -16   0 2853.94 860.612  14
  -2  16   0 4807.75 1113.68  15
   2  16   0 2732.98 1091.26  15
  -2 -16   0 3110.45 901.271  14
   2 -16   0 2020.55 600.961   7
  -2 -16  -1 21724.1 1894.80  17
  -2  16  -1 21732.6 2202.46  15
  -2 -16  -1 25274.3 2035.94  14
   2 -16   1 21154.5 2002.27  14
   2 -16   1 22602.6 1805.85   7
   2  16   1 23692.6 2226.07   6
  -2  16  -2 3416.61 937.637  15
   2  16   2 3019.33 902.885   6
  -2 -16  -2 2291.68 596.299  14
   2 -16   2 2594.11 783.030  14
   2 -16   2 3857.87 808.354   7
  -2 -16  -2 2613.56 768.533  17
  -2  16  -3 112096. 4869.71  15
   2 -16   3 118668. 4313.29   7
  -2 -16  -3 118437. 4689.71  17
   2  16   3 119436. 5271.78   6
   2 -16   4 6744.86 872.629   7
  -2 -16  -4 5774.15 1025.50  17
   2  16   4 4775.91 1058.29   6
  -2  16  -4 6848.68 1110.87  15
  -2 -16  -5 139038. 5062.59  17
  -2  16  -5 149838. 5167.90  15
   2  16   5 140234. 5583.27   6
  -2 -16  -6 6321.53 938.523  17
  -2  16  -6 6720.26 937.403  15
   2  16   6 6244.13 1072.77   6
   2  16   7 28298.6 2028.93  11
  -2 -16  -7 32785.9 1972.57  17
   2  16   8-325.336 522.660  11
  -2 -16  -8 389.741 321.776  17
   2 -16   8 508.559 246.995  14
  -2 -16  -9 730.578 299.254  17
   2  17  -9 13396.8 1010.48  15
   2 -17  -8 9316.97 986.152  17
   2  17  -8 9146.65 1062.37  15
   2 -17  -7 17535.4 1482.18  17
   2  17  -7 15029.4 1516.05  15
   2 -17  -6 3036.08 768.126  17
   2  17  -6 4010.12 960.426  15
   2 -17  -6 2716.02 806.014  14
   2 -17  -5 330.532 513.956  17
   2 -17  -5 366.307 523.094  14
   2  17  -5-79.2738 639.187  15
   2 -17  -4-23.6757 599.307  14
   2  17  -4-872.072 796.411  15
   2 -17  -4-993.893 610.398  17
   2 -17  -3 19355.7 1910.50  17
   2  17  -3 14749.0 2111.86  15
   2 -17  -3 17698.5 1927.18  14
   2  17  -2 13497.0 1957.24  15
   2 -17  -2 15763.2 1836.77  14
  -2 -17   2 17521.1 1785.84  14
  -2 -17   1 38188.7 2609.03  14
   2 -17  -1 37156.7 2678.86  17
   2  17  -1 34880.4 2595.25   6
   2 -17  -1 40811.2 2867.18  14
   2  17  -1 42978.1 3550.16  15
  -2 -17   0 89813.5 4015.26  14
  -2 -17   0 84375.0 3798.01  17
   2 -17   0 92943.3 4331.84  14
   2  17   0 89837.5 4387.30   6
   2  17   1 26146.2 2327.36   6
  -2 -17  -1 24947.7 1938.09  17
  -2 -17  -1 21752.0 1773.49  14
   2 -17   1 24010.0 2029.17  14
  -2 -17  -2 167395. 5688.21  17
  -2  17  -2 159364. 5936.09  15
   2 -17   2 166787. 5209.59   7
  -2 -17  -2 166481. 5306.95  14
   2  17   2 167403. 6331.78   6
   2 -17   2 169356. 5857.05  14
  -2  17  -3 7464.36 1088.35  15
   2  17   3 8428.62 1309.38   6
   2 -17   3 8324.71 1117.88  14
  -2 -17  -3 6722.82 1010.61  17
  -2 -17  -4 16731.0 1500.74  17
  -2  17  -4 18054.6 1533.73  15
   2 -17   4 15267.3 1424.57  14
   2  17   4 18038.2 1768.14   6
  -2 -17  -5 490.036 429.885  17
  -2  17  -5 136.717 326.804  15
   2 -17   5 660.850 421.283  14
   2  17   5 276.818 517.961   6
  -2 -17  -6 8828.66 1031.90  17
   2 -17   6 10433.0 946.602  14
   2  17   6 8053.37 1016.91   6
  -2 -17  -7 4696.65 679.077  17
   2  17   7 3753.21 747.822  11
   2 -17   7 4359.74 535.179  14
   2  17   8 36835.1 1661.31  11
   2 -18  -7 70175.5 2637.49  17
   2  18  -7 60456.4 2756.16  15
   2 -18  -6 60826.5 2730.34  17
   2  18  -6 56099.1 2910.41  15
   2 -18  -5 34792.7 2157.93  17
   2  18  -5 36136.6 2484.57  15
   2 -18  -5 34014.9 2249.65  14
   2  18  -4 66399.1 3667.13  15
   2 -18  -4 63609.0 3390.93  14
  -2 -18   4 68793.0 3176.96  14
   2 -18  -4 69298.4 3293.81  17
  -2 -18   3 17902.8 1596.68  14
   2 -18  -3 22485.2 1873.22  17
   2  18  -3 21597.1 2167.72  15
   2 -18  -3 24169.2 2074.59  14
   2  18  -3 24148.8 1889.91   6
   2 -18  -2 7004.47 1107.38  17
   2  18  -2 6826.86 1285.63  15
   2  18  -2 7437.13 1124.03   6
   2 -18  -2 8098.74 1248.45  14
  -2 -18   2 7114.59 1021.91  14
   2  18  -1 8101.32 1213.23   6
   2 -18  -1 6341.93 1069.68  17
   2 -18  -1 7860.84 1189.15  14
  -2 -18   1 7902.14 1026.90  17
  -2 -18   1 6080.49 944.694  14
   2 -18   0 1061.63 681.070  17
   2  18   0 794.002 725.972   6
   2 -18   0 213.858 521.749  14
  -2 -18   0 946.530 429.780  14
  -2 -18   0 572.172 469.554  17
  -2 -18  -1 11762.2 1249.01  17
  -2 -18  -1 15490.3 1299.49  14
   2 -18   1 15772.8 1516.68  14
   2  18   1 16662.1 1716.67   6
  -2 -18  -2 23791.9 1714.55  17
   2 -18   2 21752.5 1721.30  14
   2  18   2 22166.7 1961.88   6
  -2 -18  -3 55626.2 2683.61  17
   2 -18   3 57450.9 2729.48  14
   2  18   3 60893.8 3159.26   6
   2 -18   4 65842.6 2770.95  14
  -2 -18  -4 64869.1 2817.80  17
   2  18   4 67315.8 3200.52   6
  -2 -18  -5 40552.1 2009.55  17
   2 -18   5 40498.2 1889.21  14
   2  18   5 35889.0 2095.01   6
   2  18   6 49804.4 2312.31  11
   2 -18   6 47149.9 1816.71  14
  -2 -18  -6 49273.6 2064.27  17
   2  19  -6-156.597 355.254  15
   2  19  -6 748.762 322.637   6
  -2 -19   6 294.529 239.897  14
  -2 -19   5 4528.07 635.911  14
   2  19  -5 2882.08 712.094  15
   2  19  -5 5067.26 712.744   6
   2 -19  -5 3906.44 660.737  17
   2  19  -4 2975.26 642.201   6
   2 -19  -4 3247.07 639.886  17
   2  19  -4 2172.87 707.981  15
   2 -19  -4 2284.42 648.880  14
  -2 -19   4 2836.75 585.846  14
  -2 -19   3 53435.8 2406.86  14
  -2 -19   3 54887.1 2317.35  17
   2 -19  -3 52097.4 2694.41  14
   2  19  -3 54648.1 2601.31   6
   2 -19  -3 55542.0 2574.69  17
   2 -19  -2 647.732 523.324  14
  -2 -19   2 655.164 292.946  14
   2  19  -2 536.159 385.653   6
   2 -19  -2-31.6476 420.751  17
  -2 -19   2 199.581 315.248  17
  -2 -19   1 70143.4 2801.95  14
  -2 -19   1 72475.0 2870.87  17
   2 -19  -1 77698.8 3370.18  14
   2 -19  -1 72051.1 3062.71  17
   2  19  -1 72012.4 3223.47   6
  -2 -19   0 22300.1 1486.62  17
  -2 -19   0 20995.5 1338.16  14
   2 -19   0 22496.1 1688.54  14
   2  19   0 22876.9 1754.04   6
   2 -19   0 22016.7 1565.05  17
   2 -19   1 67153.7 2807.07  17
  -2 -19  -1 60938.2 2618.73  17
   2 -19   1 64968.7 2912.82  14
   2  19   1 62665.9 2993.74   6
   2 -19   2 26845.0 1622.86  17
   2 -19   2 25895.7 1669.43  14
  -2 -19  -2 26818.5 1598.10  17
   2  19   2 24287.5 1741.28   6
  -2 -19  -3 20338.4 1342.26  17
   2 -19   3 22492.1 1423.83  14
   2  19   3 19815.1 1447.78   6
   2 -19   4 4110.77 572.316  14
  -2 -19  -4 4181.51 615.836  17
   2  19   5 779.200 346.877  11
  -2 -19  -5 818.323 299.739  17
  -2 -20   3-112.614 180.126  17
   2  20  -3 570.053 345.107   6
   2 -20  -3 12.3760 287.917  17
   2 -20  -3 691.146 328.938  14
   2 -20  -2 13829.6 1115.73  14
  -2 -20   2 14608.0 955.418  17
   2  20  -2 15995.1 1152.44   6
   2 -20  -2 16135.9 1053.43  17
  -2 -20   1-230.883 298.135  17
   2 -20  -1 545.046 337.272  17
   2  20  -1-167.848 309.307   6
   2 -20  -1 133.108 330.825  14
  -2 -20   0 76.8923 258.484  17
   2 -20   0-62.5096 292.610  17
   2 -20   0-48.3143 301.763  14
   2  20   0-263.549 387.520   6
  -2 -20  -1 1887.46 409.013  17
   2 -20   1 1247.37 361.992  17
   2  20   1 1454.16 413.140   6
   2 -20   1 1875.93 449.334  14
  -2 -20  -2 26944.9 1298.15  17
   2 -20   2 25615.2 1268.82  17
   2 -20   2 28807.8 1435.03  14
   3   0 -15-6.71245 283.348  17
   3   0 -15-420.144 439.245  20
   3   0 -14 109931. 3960.26  17
   3   0 -13-1012.81 556.812  17
   3   0 -13 82.6140 343.000  12
   3   0 -12 153403. 5373.08  12
   3   0 -12 160864. 5776.56  17
   3   0 -11-170.058 580.358  17
  -3   0  11 524.993 526.738   5
   3   0 -11 423.816 580.582  12
   3   0 -10 211384. 6829.96  17
   3   0 -10 200095. 6268.30  12
  -3   0  10 206112. 6380.21   5
   3   0  -9-957.920 441.754  17
   3   0  -9-958.144 407.906  12
  -3   0   8-250.305 245.942   5
  -3   0   7-195.847 252.859   5
  -3   0   6 163258. 4360.22   5
  -3   0   5 299.350 210.158   5
  -3   0   4 518544. 10651.9   5
   3   0  -3 277.730 238.377   3
   3   0  -3 224.691 204.701   2
  -3   0   3 402.221 150.902   5
   3   0  -2 269169. 6011.14   3
   3   0  -2 265575. 5588.98   1
   3   0  -2 263564. 5937.02   2
   3   0  -1 454.068 245.914   2
   3   0  -1 160.952 183.091   1
   3   0   0 290052. 5680.39   5
   3   0   0 276167. 5619.63   4
   3   0   1 589.884 184.121   5
   3   0   2 886.504 264.568   5
   3   0   3 170.836 280.468   5
   3   0   4 21076.4 1291.16   5
   3   0   5 8.79276 348.755   5
   3   0   6 322425. 8471.22   5
   3   0   7-10.8280 410.537  11
   3   0   7-59.8498 302.546   5
   3   0   8 319921. 9248.87   5
   3   0   8 328739. 9818.44  11
  -3   0  -8 338498. 9325.92  17
  -3   0  -9 758.756 723.484  17
   3   0   9 399.334 677.584  11
   3   0   9-1324.83 537.512   5
  -3   0 -10 139838. 5402.65  17
   3   0  10 140477. 5951.27  11
  -3   0 -11-78.6375 520.188  17
  -3   0 -12-567.460 462.990  17
  -3   0 -13 18.0764 330.173  17
  -3   0 -14 18754.7 1039.05  17
   3   1 -15 4346.73 726.113  20
   3   1 -15 4490.95 589.171  17
   3  -1 -15 3084.92 512.794  17
   3   1 -14 1044.39 625.481  20
   3   1 -14-122.893 357.297  17
   3  -1 -14 675.387 378.532  17
   3   1 -13 424.906 482.002  17
   3  -1 -13-259.039 488.475  17
   3   1 -13 781.480 439.747  12
   3  -1 -13 836.875 477.511  12
   3   1 -12 788.946 435.560  12
   3  -1 -12 1084.52 545.929  12
   3   1 -12 1472.69 630.663  17
   3  -1 -12 284.731 521.124  17
   3  -1 -11 50666.8 3050.27  17
   3   1 -11 48659.9 2919.65  17
  -3   1  11 46618.3 2696.11   5
  -3  -1  11 52887.5 2813.36   5
   3   1 -11 47125.9 2715.95  12
   3  -1 -11 46286.8 2617.96  12
   3  -1 -10 16748.3 1655.62  17
  -3  -1  10 15583.4 1459.80   5
  -3   1  10 14199.3 1378.05   5
   3   1 -10 15782.3 1570.41  17
   3   1 -10 15395.3 1446.80  12
   3  -1 -10 15787.6 1427.98  12
   3   1  -9 232774. 6941.73  17
   3  -1  -9 229505. 6554.41  12
   3  -1  -9 232827. 6968.84  17
  -3  -1   9 221380. 6586.97   5
  -3   1   9 231303. 6657.20   5
   3   1  -9 227916. 6603.61  12
  -3  -1   8 33926.3 1879.38   5
  -3   1   8 34674.0 1908.58   5
  -3   1   7 199550. 5431.93   5
  -3  -1   7 203412. 5429.26   5
  -3  -1   6 11494.4 866.973   5
  -3   1   6 12412.6 901.674   5
  -3   1   5 82373.8 2497.08   5
  -3  -1   5 82845.2 2449.38   5
  -3  -1   4 25928.5 999.877   5
   3  -1  -4 24241.2 1091.37   2
  -3   1   4 25591.2 1051.50   5
   3   1  -3 8564.31 628.487   2
   3  -1  -3 7963.72 576.694   2
  -3   1   3 8651.37 480.372   5
   3  -1  -3 7643.05 584.530   3
  -3  -1   3 7507.54 400.310   5
   3  -1  -2 6038.79 529.234   2
   3   1  -2 6280.06 350.651   1
   3  -1  -2 6741.33 468.964   1
   3   1  -2 7378.03 559.480   2
   3   1  -2 6256.00 532.968   3
   3  -1  -2 6654.06 562.873   3
   3  -1  -1 61914.1 1608.75   2
   3  -1  -1 59593.4 959.299   5
   3   1  -1 62252.7 1174.98   1
   3  -1  -1 58712.5 1646.05   3
   3  -1  -1 60251.9 1421.52   1
   3   1   0 241522. 4910.58   5
   3  -1   0 253136. 5288.03   5
   3   1   0 264032. 5844.43   3
   3   1   0 248933. 5163.53   4
   3  -1   0 257495. 5866.56   3
   3  -1   1 108641. 2763.01   5
   3   1   1 105384. 2565.94   5
   3   1   1 108630. 3110.68   3
   3  -1   2 32542.7 1337.79   5
   3   1   2 30901.0 1240.85   5
   3  -1   3 321044. 7475.56   5
   3   1   3 324342. 7400.73   5
   3  -1   4 25939.9 1476.03   5
   3   1   4 26140.9 1447.63   5
   3  -1   5 211497. 5935.64   5
   3   1   5 213385. 5916.48   5
   3  -1   6 1861.37 560.105   5
   3   1   6 2194.57 561.314   5
   3  -1   7 41504.9 2448.66   5
   3   1   7 43854.1 2505.07   5
   3   1   7 40369.9 2580.62  11
   3  -1   7 44176.6 2719.37  11
   3  -1   8 10300.2 1412.63  11
  -3  -1  -8 9879.38 1236.94  17
   3   1   8 10904.8 1433.86  11
   3   1   8 10119.9 1267.14   5
  -3   1  -8 10933.6 1328.01  17
   3  -1   8 8977.04 1213.30   5
   3  -1   9 4683.88 1157.97  11
   3   1   9 4690.34 1106.58  11
  -3   1  -9 4796.82 979.628  17
  -3  -1  -9 4887.91 1066.45  17
   3  -1   9 4587.90 903.139   5
   3   1   9 5580.25 995.861   5
   3   1  10 13433.3 1761.37  11
   3  -1  10 10909.3 1567.62  11
  -3   1 -10 13086.2 1489.11  17
  -3  -1 -10 14739.7 1652.40  17
  -3   1 -11 154879. 5625.81  17
  -3  -1 -11 160934. 5754.65  17
   3   1  11 163381. 6279.18  11
  -3   1 -12 4323.55 790.244  17
  -3  -1 -12 3413.40 724.213  17
  -3   1 -13 116601. 3886.59  17
  -3  -1 -13 116554. 3886.06  17
  -3   1 -14 5649.46 575.037  17
  -3  -1 -14 5511.67 560.363  17
   3  -1  14 5827.92 604.701  21
   3   2 -15 32304.0 1870.25  20
   3  -2 -15 36870.6 1955.11  20
   3   2 -15 30696.7 1463.27  17
   3  -2 -15 34160.7 1536.84  17
   3   2 -14 71351.5 3412.22  20
   3   2 -14 67617.2 2897.23  17
   3  -2 -14 68169.5 2923.42  17
   3  -2 -14 66237.1 2723.49  12
   3   2 -13 31682.6 2134.42  17
   3  -2 -13 34085.6 2252.16  17
   3  -2 -13 28405.4 1865.52  12
   3  -2 -12 140950. 5354.58  17
   3   2 -12 129114. 5013.72  17
   3   2 -12 133873. 4943.12  12
  -3   2  11 25403.1 1925.56   5
   3  -2 -11 25355.6 2180.15  17
   3   2 -11 25601.1 2061.60  17
   3  -2 -11 25879.5 1891.19  12
   3   2 -11 25817.0 1963.19  12
   3  -2 -10 91796.7 4123.21  17
   3   2 -10 96676.2 4058.51  17
  -3  -2  10 92521.6 3847.11   5
  -3   2  10 89084.4 3815.09   5
   3   2 -10 94994.0 3923.91  12
   3  -2 -10 95372.0 3791.62  12
   3   2  -9 188.163 369.464  17
   3  -2  -9 348.670 413.076  17
  -3  -2   9-11.7291 306.936   5
  -3   2   9 241.475 323.496   5
   3   2  -9 296.642 366.021  12
   3  -2  -9 105.500 313.434  12
  -3  -2   8 906.358 367.193   5
  -3   2   8 307.914 298.478   5
  -3  -2   7 1748.93 425.808   5
  -3   2   7 1522.24 429.687   5
  -3   2   6 206892. 5310.29   5
  -3  -2   6 204478. 5213.88   5
  -3  -2   5 5332.88 520.231   5
   3  -2  -5 6139.53 538.330   2
  -3   2   5 5802.29 565.670   5
  -3  -2   4 449963. 9268.93   5
  -3   2   4 441966. 9416.39   5
   3  -2  -4 443239. 9382.59   2
   3  -2  -3 172672. 4151.71   2
  -3  -2   3 178523. 3840.89   5
   3  -2  -3 172446. 4189.29   3
   3   2  -3 180841. 4337.14   2
  -3   2   3 176401. 4031.82   5
   3  -2  -3 177331. 4185.81   1
   3  -2  -2 509758. 10470.4   2
   3  -2  -2 518939. 10404.9   1
  -3  -2   2 486975. 9750.84   5
   3   2  -2 503098. 9800.04   1
   3   2  -2 509579. 10555.5   3
   3  -2  -2 522002. 10556.9   3
   3   2  -2 522231. 10571.2   2
  -3   2   2 498433. 9761.22   4
   3   2  -1 169182. 4126.86   2
   3   2  -1 161603. 3815.34   4
   3   2  -1 170061. 4135.38   3
   3  -2  -1 161580. 4146.79   3
   3  -2  -1 174583. 4084.74   1
   3  -2   0 2350.50 436.987   1
   3   2   0 2720.40 310.575   4
   3   2   0 2429.87 403.596   2
   3   2   0 2134.01 178.863   5
   3  -2   0 2347.05 358.463   5
   3   2   0 1924.02 375.455   3
   3  -2   1 11085.1 760.450   5
   3   2   1 9637.78 536.637   5
   3   2   1 10289.9 784.675   3
   3  -2   2 15610.3 971.258   5
   3   2   2 15030.6 834.106   5
   3  -2   3 22362.5 1274.48   5
   3   2   3 21455.4 1174.91   5
   3   2   4 138255. 4057.16   5
   3  -2   4 132350. 4099.39   5
   3   2   5 15800.0 1260.78   5
   3  -2   5 16406.3 1299.53   5
   3  -2   6 258462. 7178.76   5
   3   2   6 245459. 7056.83   5
   3   2   7 91586.5 4098.15  11
   3  -2   7 91939.0 4171.86  11
   3  -2   7 92769.0 3885.86   5
   3   2   7 86759.4 3758.82   5
  -3   2  -8 203350. 6497.88  17
   3   2   8 209290. 7127.33  11
   3  -2   8 200803. 6600.39   5
   3   2   8 193750. 6526.08   5
  -3  -2  -8 197100. 6509.81  17
   3  -2   8 199806. 7094.88  11
  -3   2  -9 49865.6 2931.84  17
  -3  -2  -9 49483.6 3011.26  17
   3   2   9 57148.1 3468.28  11
   3  -2   9 50146.8 2919.47   5
   3   2   9 53377.8 3037.73   5
   3  -2   9 49838.0 3291.68  11
  -3   2 -10 20837.1 1866.95  17
  -3  -2 -10 21270.5 1957.96  17
   3   2  10 20689.3 2137.57  11
  -3   2 -11 39149.0 2504.32  17
  -3  -2 -11 40589.4 2597.99  17
   3   2  11 40717.0 2884.91  11
  -3   2 -12 2217.50 674.581  17
  -3  -2 -12 1679.71 613.360  17
  -3   2 -13 3894.51 648.530  17
  -3  -2 -13 4124.77 648.333  17
  -3   2 -14 13132.7 845.183  17
   3   2  14 16446.6 975.284  21
   3  -2  14 16569.4 954.196  21
  -3  -2 -14 13588.6 859.455  17
   3  -3 -15 2002.00 358.814  17
   3   3 -15 3799.85 684.816  20
   3   3 -14 3046.25 627.272  17
   3  -3 -14 3269.97 658.636  17
   3   3 -14 4978.07 922.177  20
   3  -3 -14 4148.83 656.739  12
   3   3 -13-701.890 496.979  17
   3  -3 -13-625.802 502.943  17
   3   3 -13 22.5891 689.423  20
   3  -3 -13 430.502 413.893  12
   3   3 -12 39339.5 2575.81  17
   3  -3 -12 47323.1 2985.85  17
   3   3 -12 37984.6 2456.32  12
   3  -3 -12 41530.7 2388.39  12
   3   3 -11 36516.3 2442.51  17
   3   3 -11 33444.3 2292.88  12
   3  -3 -11 33712.8 2153.54  12
   3  -3 -11 36058.8 2573.25  17
  -3   3  11 33219.4 2241.20   5
   3   3 -10 79951.1 3643.65  17
   3  -3 -10 78043.3 3756.20  17
  -3  -3  10 77480.1 3426.99   5
  -3   3  10 79155.9 3537.58   5
   3   3 -10 79836.1 3568.88  12
   3  -3 -10 78260.0 3396.93  12
   3   3  -9 62256.1 2993.56  17
   3  -3  -9 58332.5 3026.28  17
   3   3  -9 64617.7 2996.53  12
  -3  -3   9 63463.5 2925.06   5
  -3   3   9 67698.3 3058.06   5
   3  -3  -9 60077.2 2821.49  12
  -3   3   8 186548. 5584.78   5
  -3  -3   8 189015. 5537.93   5
  -3  -3   7 72059.1 2728.75   5
   3  -3  -7 71057.2 2304.30   2
  -3   3   7 69838.8 2742.94   5
  -3  -3   6 129286. 3677.80   5
   3  -3  -6 118660. 3266.38   2
  -3   3   6 124047. 3718.13   5
  -3  -3   5 21616.0 1132.81   5
  -3   3   5 22618.4 1194.86   5
   3  -3  -5 22948.3 1032.02   2
   3  -3  -4 119483. 3006.95   2
  -3  -3   4 116822. 3055.06   5
  -3   3   4 116237. 3187.09   5
   3  -3  -3 6791.08 526.227   2
  -3  -3   3 5763.61 433.237   5
   3  -3  -3 6454.75 511.994   3
   3  -3  -3 5734.70 541.238   1
   3   3  -3 6154.44 567.655   2
  -3   3   3 5924.95 498.292   5
  -3  -3   2 22015.3 803.935   5
   3  -3  -2 21789.9 1050.00   1
   3   3  -2 22145.8 1062.32   3
  -3   3   2 23058.5 709.030   4
   3   3  -2 23229.1 1095.34   2
   3  -3  -2 21853.5 1033.50   3
   3  -3  -1 115021. 3247.28   3
   3   3  -1 120514. 3205.40   3
   3   3  -1 118989. 3233.80   2
   3  -3  -1 121965. 3309.31   1
   3   3  -1 116926. 3118.96   4
  -3  -3   1 127838. 2738.69   5
   3  -3   0 434516. 9107.26   5
   3   3   0 414038. 9255.49   2
   3   3   0 447351. 9306.24   3
   3  -3   0 419876. 9428.30   1
   3   3   0 423308. 9015.04   4
   3  -3   1 4982.16 564.402   5
   3   3   1 5572.92 448.054   5
   3  -3   2 212841. 5251.26   5
   3   3   2 209121. 4874.29   5
   3   3   2 219828. 5156.30   3
   3  -3   3 110139. 3449.94   5
   3   3   3 103319. 3152.20   5
   3  -3   4 246421. 6460.17   5
   3   3   4 241923. 6251.46   5
   3  -3   5 99858.4 3612.61   5
   3   3   5 95168.5 3478.78   5
   3   3   6 9130.40 1068.74   5
   3  -3   6 8997.38 1035.33   5
  -3   3  -7 34177.6 2154.85  17
   3  -3   7 34086.3 2193.54   5
   3   3   7 35468.9 2436.84  11
   3   3   7 30921.7 2101.45   5
   3  -3   7 29868.9 2295.83  11
  -3  -3  -7 31455.6 2101.49  17
   3   3   8 7873.11 1306.23  11
  -3   3  -8 7385.99 1076.69  17
   3   3   8 9296.33 1210.02   5
   3  -3   8 7362.80 1097.71   5
  -3  -3  -8 8937.07 1219.93  17
   3   3   9 10690.2 1330.57   5
  -3  -3  -9 9615.59 1320.38  17
   3   3   9 8992.37 1469.00  11
   3  -3   9 6381.82 1042.52   5
  -3   3  -9 8210.15 1196.63  17
  -3   3 -10 44443.8 2758.48  17
  -3  -3 -10 47797.6 2951.67  17
   3   3  10 44717.9 3074.93  11
  -3  -3 -11 31160.7 2287.25  17
  -3   3 -11 30021.7 2177.57  17
   3   3  11 28697.1 2389.22  11
  -3   3 -12 44810.5 2470.73  17
   3   3  12 45416.3 2741.48  11
  -3  -3 -12 44869.5 2480.56  17
  -3  -3 -13 49212.2 2217.35  17
  -3   3 -13 47153.0 2185.87  17
   3   3  14 61493.2 1999.99  21
   3  -3  14 62338.4 1957.62  21
   3   4 -15 88263.5 3138.33  18
   3   4 -15 81055.7 3047.36  20
   3   4 -14 3465.70 671.802  17
   3  -4 -14 3540.09 547.245  12
   3  -4 -14 3334.75 672.135  17
   3   4 -14 3843.22 816.536  20
   3   4 -13 105474. 4219.53  17
   3  -4 -13 121933. 4580.67  17
   3   4 -13 111723. 4838.93  20
   3  -4 -13 111941. 3979.59  12
   3   4 -12 29436.3 2482.95  20
   3  -4 -12 30299.9 2317.65  17
   3  -4 -12 30365.0 1969.94  12
   3   4 -12 29399.8 2140.38  17
   3   4 -11 28578.8 2147.77  17
   3  -4 -11 27103.9 2189.45  17
   3   4 -11 23379.3 1941.85  12
   3  -4 -11 28546.2 1949.90  12
   3   4 -10 28244.5 2119.64  17
   3  -4 -10 30912.6 2381.27  17
  -3  -4  10 28263.4 1948.70   5
  -3   4  10 31542.3 2113.75   5
   3   4 -10 24181.7 1922.02  12
   3  -4 -10 27407.8 1916.94  12
   3  -4  -9 112.936 335.310  17
   3   4  -9 104.615 338.812  17
   3   4  -9 749.080 398.542  12
  -3  -4   9 113.511 329.056   5
  -3   4   9-444.255 396.118   5
   3  -4  -9 1046.19 448.771  12
  -3  -4   8 833.073 309.591   5
   3   4  -8 245.166 296.118  12
  -3   4   8 399.154 281.927   5
   3  -4  -8 1198.12 442.694  12
  -3   4   7 9887.64 967.064   5
  -3  -4   7 7596.58 839.941   5
  -3  -4   6 22455.6 1329.41   5
  -3   4   6 20409.6 1307.53   5
   3  -4  -5 120812. 3053.16   2
  -3   4   5 122251. 3587.25   5
  -3  -4   5 120513. 3468.33   5
  -3  -4   4 42692.4 1652.35   5
  -3   4   4 44749.2 1726.22   5
   3  -4  -4 43941.4 1448.32   2
   3  -4  -4 42645.7 1731.47   1
   3  -4  -3 258476. 5740.39   3
  -3  -4   3 253116. 5899.46   5
   3   4  -3 270562. 6146.52   2
   3  -4  -3 261434. 6111.00   1
  -3   4   2 37905.2 1159.34   4
  -3  -4   2 38134.9 1389.56   5
   3  -4  -2 40210.1 1577.82   1
   3  -4  -2 39678.7 1454.93   3
   3   4  -2 40027.7 1557.13   2
   3   4  -1 301490. 6863.34   4
   3   4  -1 306435. 6850.69   2
   3   4  -1 312540. 6752.06   3
  -3  -4   1 295265. 6375.06   5
   3  -4  -1 289416. 6806.77   3
   3  -4  -1 311954. 7059.29   1
   3   4   0 41173.3 1640.36   2
   3  -4   0 42002.9 1599.25   5
   3   4   0 42373.1 1613.49   4
   3  -4   0 42629.2 1841.82   1
   3   4   0 45905.8 1625.10   3
   3  -4   1 80842.6 2697.99   5
   3   4   1 80795.4 2472.98   3
   3   4   1 80585.1 2489.30   4
   3   4   1 77368.2 2250.87   5
   3  -4   2 5487.44 691.356   5
   3   4   2 9065.01 683.569   5
   3   4   2 8386.75 694.238   3
  -3   4  -2 5468.22 383.123  22
   3   4   3 19789.2 1172.40   5
   3  -4   3 19981.5 1327.51   5
   3   4   3 20431.6 1165.07   3
   3  -4   4 2164.78 546.594   5
   3   4   4 1255.95 355.323   5
   3  -4   5 169711. 5167.85   5
   3   4   5 160227. 4982.90   5
   3  -4   6 36173.9 2158.88   5
   3   4   6 38522.1 2205.39   5
  -3  -4  -7 140533. 4998.78  17
   3   4   7 138133. 5025.91   5
  -3   4  -7 146014. 5010.31  17
   3   4   7 140617. 5501.33  11
   3  -4   7 142255. 5055.61   5
  -3   4  -8 27001.0 2012.64  17
   3  -4   8 23171.2 1885.62   5
   3   4   8 28145.7 2333.87  11
  -3  -4  -8 27330.7 2091.37  17
   3   4   8 22762.2 1889.30   5
  -3   4  -9 72280.2 3591.48  17
   3  -4   9 74701.1 3603.51   5
   3   4   9 77300.4 3725.31   5
   3   4   9 77846.3 4161.96  11
  -3  -4  -9 76032.2 3795.09  17
   3   4  10 6332.70 1250.84  11
  -3   4 -10 7479.21 1131.23  17
  -3  -4 -10 5595.51 1082.15  17
  -3   4 -11 105750. 4367.91  17
  -3  -4 -11 109485. 4548.79  17
   3   4  11 109159. 4826.07  11
  -3   4 -12 651.749 442.328  17
  -3  -4 -12 257.505 437.258  17
   3   4  12 901.732 567.296  11
  -3  -4 -13 989.541 424.056  17
  -3   4 -13 809.704 371.871  17
   3   5 -15 82.9370 322.665  18
   3  -5 -14 5616.63 757.252  17
   3   5 -14 4790.03 869.362  20
   3  -5 -14 4575.21 596.773  12
   3   5 -13 1564.37 823.714  20
   3   5 -13 1215.49 609.917  17
   3  -5 -13 1294.70 568.672  17
   3  -5 -13 1323.43 446.193  12
   3   5 -12 27165.1 2362.87  20
   3  -5 -12 27278.3 2194.92  17
   3  -5 -12 27150.6 1840.16  12
   3   5 -12 26469.9 2018.23  17
   3   5 -11 6930.76 1298.63  20
   3   5 -11 8948.28 1228.80  17
   3  -5 -11 6816.46 1095.42  17
   3  -5 -11 6559.38 939.849  12
   3  -5 -10 140744. 4842.07  12
   3   5 -10 136501. 5078.82  17
   3  -5 -10 131579. 5277.70  17
   3   5 -10 132386. 5704.68  20
  -3   5  10 136725. 5009.62   5
   3   5 -10 129472. 4996.84  12
   3   5  -9 5421.81 895.858  17
   3  -5  -9 6657.61 999.045  17
   3  -5  -9 4573.31 760.975  12
  -3   5   9 4584.94 811.003   5
  -3  -5   9 4939.98 797.558   5
   3   5  -9 4718.64 896.428  12
   3   5  -8 239053. 6805.91  17
   3   5  -8 234573. 6827.42  12
  -3  -5   8 234645. 6663.23   5
   3  -5  -8 236699. 7024.61  17
   3  -5  -8 239245. 6767.22  12
  -3   5   8 238428. 6831.84   5
  -3  -5   7 397.151 315.895   5
  -3   5   7 454.130 288.724   5
  -3   5   6 252069. 6463.65   5
  -3  -5   6 234034. 6268.45   5
  -3   5   5 3365.95 528.552   5
  -3  -5   5 3656.61 541.638   5
   3  -5  -5 3831.90 572.882   1
  -3   5   4 51035.1 1991.46   5
   3  -5  -4 50065.6 1995.60   1
  -3  -5   4 48557.7 1946.82   5
   3   5  -3 398.614 294.923   2
   3  -5  -3 178.340 281.465   1
  -3  -5   3 360.362 246.572   5
   3  -5  -3 560.050 181.730   3
  -3   5   2 25407.6 974.285   4
   3  -5  -2 23002.9 1260.23   1
  -3  -5   2 25842.1 1247.71   5
   3  -5  -2 22976.3 1045.79   3
   3   5  -2 21743.3 1155.32   2
   3   5  -1 29543.6 1434.96   4
  -3   5   1 29578.3 1077.86   4
   3   5  -1 28199.3 1308.96   2
   3  -5  -1 29892.2 1325.50   3
   3  -5  -1 30495.0 1520.27   1
  -3  -5   1 28959.3 1160.18   5
   3   5   0 496651. 11012.7   4
   3   5   0 488194. 10869.9   2
   3  -5   0 496343. 11342.1   1
   3  -5   0 515040. 10968.8   5
   3   5   0 529010. 10694.8   3
   3  -5   1 2097.06 482.306   5
   3   5   1 1651.36 311.805   3
  -3   5  -1 1350.23 284.698  22
   3   5   1 1881.14 399.259   4
   3   5   2 698487. 14330.1   5
  -3   5  -2 674305. 13731.6  22
   3  -5   2 643884. 14791.6   5
   3   5   2 657549. 14117.4   3
   3  -5   3 3033.26 558.904   5
   3   5   3 3330.35 521.418   5
   3  -5   4 233441. 6502.94   5
   3   5   4 230527. 6275.21   5
   3   5   4 245576. 5888.02   3
   3   5   5 5892.23 808.152   5
   3  -5   5 4864.52 767.863   5
   3  -5   6 16657.4 1447.18   5
   3   5   6 17792.3 1709.15  11
   3   5   6 17470.2 1473.22   5
   3   5   6 16999.3 1651.37   6
  -3   5  -7 145.977 328.484  17
   3   5   7 1875.36 587.057   6
  -3  -5  -7-329.580 375.937  17
   3   5   7 593.210 539.659  11
   3  -5   7 1791.23 540.718   5
   3   5   7 1896.60 546.338   5
   3   5   8 39881.4 2523.33   5
  -3   5  -8 39572.0 2514.22  17
   3  -5   8 36896.3 2409.85   5
   3   5   8 41696.8 2899.15  11
  -3  -5  -8 38479.7 2534.66  17
  -3   5  -9-62.1210 554.020  17
   3   5   9 773.887 745.516  11
  -3  -5  -9-244.351 465.114  17
   3   5   9 1389.66 570.591   5
   3  -5   9-136.662 301.715   5
  -3   5 -10 46637.0 2813.26  17
  -3  -5 -10 47442.5 2906.74  17
   3   5  10 49975.2 3232.75  11
  -3  -5 -11 82.0097 439.699  17
   3   5  11 276.027 558.657  11
  -3   5 -11-107.944 439.720  17
  -3   5 -12 82327.5 3404.67  17
  -3  -5 -12 92950.8 3624.80  17
   3   5  12 82458.1 3705.35  11
   3   5  13 208.311 256.728  21
  -3  -5 -13-75.9209 226.355  17
   3   6 -15 82772.0 2747.07  18
   3   6 -15 84571.9 2759.20  15
   3   6 -14 9479.30 1136.42  20
   3  -6 -14 11320.3 975.252  17
   3   6 -14 12000.5 1210.24  18
   3  -6 -14 10459.1 792.967  12
   3  -6 -13 91204.4 3797.54  17
   3  -6 -13 89961.8 3238.13  12
   3   6 -13 81278.3 3934.01  20
   3   6 -12 9043.08 1200.75  17
   3  -6 -12 9092.26 1272.72  17
   3   6 -12 9988.45 1546.18  20
   3  -6 -12 7855.58 974.707  12
   3   6 -11 32441.0 2650.08  20
   3   6 -11 31411.7 2265.22  17
   3  -6 -11 34814.7 2502.87  17
   3  -6 -11 33835.8 2112.77  12
   3   6 -10 2467.44 883.510  20
   3   6 -10 4886.36 1002.75  17
   3  -6 -10 5471.05 1144.53  17
   3  -6 -10 3564.04 695.535   1
   3  -6 -10 3604.97 779.293  12
  -3   6  10 4746.61 868.218   5
   3   6  -9 8588.02 1392.04  20
  -3  -6   9 7973.80 926.022   5
   3   6  -9 8727.22 1101.89  17
   3  -6  -9 8370.20 1202.78  17
   3  -6  -9 7387.55 1039.97  12
  -3   6   9 7804.89 1039.10   5
   3   6  -8 333.774 487.384  20
   3   6  -8 1494.54 436.790  17
   3  -6  -8 723.818 422.214  17
   3   6  -8-829.295 456.790  12
  -3  -6   8 604.828 323.189   5
  -3   6   8-76.9847 334.389   5
   3  -6  -8-496.888 361.544  12
  -3  -6   7 19207.6 1412.62   5
  -3   6   7 20408.3 1511.21   5
   3  -6  -7 20519.0 1460.82   1
  -3   6   6 5619.49 764.305   5
   3  -6  -6 5569.97 741.107   1
   3  -6  -5 60778.9 2452.97   1
  -3  -6   5 62604.4 2459.03   5
  -3   6   5 60485.1 2482.25   5
  -3  -6   4 8834.48 844.702   5
   3  -6  -4 10157.2 883.229   1
  -3   6   4 11704.8 816.786   4
   3   6  -3 221338. 5559.33   2
  -3   6   3 224379. 5217.44   4
   3  -6  -3 223627. 5713.99   1
  -3  -6   3 215990. 5709.00   5
   3  -6  -2 82594.0 2836.97   1
   3  -6  -2 79881.3 2289.33   3
   3   6  -2 82467.9 2648.13   2
   3   6  -2 82640.9 2946.81   4
  -3  -6   2 89330.9 2822.51   5
  -3   6   2 81139.1 2359.70   4
   3   6  -1 411944. 9642.45   4
  -3   6   1 425288. 8963.45   4
   3   6  -1 430465. 9342.83   2
   3  -6  -1 409292. 9173.60   3
   3  -6  -1 434991. 9838.79   1
  -3  -6   1 421446. 9140.78   5
   3   6   0 100.618 316.599   4
   3   6   0 42.5516 252.506   2
   3  -6   0 172.052 282.044   5
   3  -6   0-103.661 385.078   1
   3  -6   1 107833. 3562.41   5
  -3   6  -1 100282. 2914.50  22
   3   6   1 103392. 2816.65   3
   3   6   1 105728. 3338.25   4
   3  -6   2 10433.4 1044.25   5
   3   6   2 10692.0 695.885   3
   3   6   2 9983.80 838.851   5
   3   6   2 10615.1 950.526   4
  -3   6  -2 9967.16 692.038  22
   3  -6   3 1604.98 501.569   5
   3   6   3 1037.39 333.884   5
   3   6   3 2332.27 349.453   3
   3  -6   4 584.180 412.518   5
   3   6   4 551.689 306.956   5
   3  -6   5 110196. 4118.89   5
   3   6   5 113259. 4015.87   5
  -3   6  -6 22782.2 1756.89  17
  -3  -6  -6 23606.8 1726.89  17
   3  -6   6 20504.9 1662.34   5
   3   6   6 18967.5 1573.24   5
   3   6   7 77075.7 3971.81  11
  -3  -6  -7 76378.1 3533.42  17
  -3   6  -7 78624.0 3600.63  17
   3  -6   7 74132.8 3456.44   5
   3   6   7 70613.0 3411.41   5
   3  -6   7 72367.0 3216.43  13
   3   6   7 75063.8 3870.76   6
  -3   6  -8 29110.7 2223.31  17
  -3  -6  -8 27685.8 2175.46  17
   3   6   8 29435.3 2465.80  11
   3  -6   8 27328.5 2068.47   5
   3   6   8 26152.6 2039.74   5
  -3  -6  -9 157117. 5887.42  17
   3   6   9 171286. 6505.60  11
  -3   6  -9 155637. 5750.90  17
   3   6  10 6614.85 1275.56  11
  -3   6 -10 6600.62 1114.28  17
  -3  -6 -10 5499.41 1014.57  17
  -3   6 -11 55218.2 2906.72  17
  -3  -6 -11 56771.8 3003.46  17
   3   6  11 54376.7 3167.91  11
   3   6  12 960.707 528.463  11
  -3   6 -12 207.852 357.009  17
  -3  -6 -12 686.072 432.001  17
   3   6  13 4625.19 468.938  21
  -3  -6 -13 4767.80 604.125  17
   3   7 -14 3368.81 702.954  18
   3  -7 -14 2488.75 479.891  17
   3   7 -13-103.345 491.450  20
   3   7 -13-164.800 454.663  18
   3  -7 -13-397.512 437.907  17
   3  -7 -13-163.196 284.931  12
   3  -7 -12 14361.1 1528.42  17
   3  -7 -12 14258.1 1250.98  12
   3   7 -12 14383.4 1739.72  20
   3   7 -11 7471.02 1300.93  20
   3  -7 -11 6971.92 1228.77  17
   3   7 -11 5912.44 1053.93  17
   3  -7 -11 6025.21 918.289  12
   3   7 -10 93678.1 4152.07  17
   3  -7 -10 101149. 4484.47  17
   3   7 -10 88069.5 4623.99  20
   3  -7 -10 98869.6 3925.04  12
   3   7  -9 94583.8 4069.52  17
   3   7  -9 93831.0 4583.36  20
   3  -7  -9 98185.5 4368.59  17
  -3   7   9 95976.7 4049.21   5
   3  -7  -9 89834.0 3823.36  12
   3  -7  -9 91821.3 3749.84   1
   3   7  -8 187104. 5958.05  17
  -3  -7   8 190897. 5806.11   5
   3  -7  -8 186417. 6198.83  17
  -3   7   8 188266. 6005.52   5
   3   7  -8 180009. 6620.74  20
   3  -7  -8 184319. 5886.24  12
   3  -7  -8 179665. 5700.22   1
  -3   7   7 36486.6 2164.17   5
   3  -7  -7 36876.9 2205.61  17
  -3  -7   7 34461.9 2010.78   5
   3  -7  -7 34298.7 2373.93  14
   3   7  -7 36076.6 2124.62  17
   3  -7  -7 34566.7 2135.83  12
   3   7  -7 44202.5 2738.06  20
   3  -7  -7 40366.4 2164.46   1
   3  -7  -6 146987. 4665.89   1
  -3  -7   6 147722. 4632.67   5
  -3   7   6 144454. 4727.40   5
  -3  -7   5 16980.9 1289.53   5
   3  -7  -5 19503.7 1358.58   1
  -3   7   5 17967.5 1170.29   4
  -3   7   4 43897.3 1807.09   4
   3  -7  -4 45421.5 2106.22   1
  -3  -7   4 44768.3 2121.72   5
   3  -7  -3 367.906 284.162   1
  -3  -7   3 386.614 358.742   5
   3   7  -3 277.816 244.990   2
  -3   7   3 293.593 211.080   4
  -3   7   2 1094.32 261.358   4
   3  -7  -2 798.420 394.999   1
  -3  -7   2 462.043 295.229   5
   3   7  -2 294.219 256.452   2
   3  -7  -1 18298.8 1333.34   1
  -3  -7   1 20013.2 1129.56   5
   3   7  -1 18416.9 1298.96   4
  -3   7   1 18610.2 1015.69   4
   3   7  -1 18853.5 1113.81   2
   3  -7  -1 18140.2 995.274   3
   3  -7   0 202912. 5538.09   5
   3   7   0 211766. 5717.00   4
   3  -7   0 208409. 5908.39   1
   3   7   0 199707. 5221.81   2
  -3   7   0 213684. 5356.88  22
   3  -7   0 208196. 5267.12   3
   3  -7   1 80379.6 3114.08   5
  -3   7  -1 75449.9 2525.77  22
   3   7   1 78811.6 2946.11   4
   3  -7   2 411375. 10379.6   5
   3   7   2 430157. 10106.7   4
  -3   7  -2 420987. 9291.65  22
   3  -7   3 101095. 3885.58   5
   3   7   3 107782. 3772.84   4
   3   7   3 101705. 3494.99   5
   3  -7   4 122771. 4463.66   5
   3   7   4 124653. 4336.42   4
   3   7   4 124851. 4164.00   5
   3  -7   5 60895.9 2948.15   5
   3   7   5 56559.9 2729.67   5
   3   7   5 59637.3 3085.33   6
   3   7   6 9167.27 1253.59   6
   3  -7   6 10157.7 1203.76   5
  -3  -7  -6 11904.1 1263.86  17
   3  -7   6 9540.74 1134.38  13
  -3   7  -6 11648.3 1321.57  17
   3   7   6 8687.34 1067.66   5
   3   7   7 11950.1 1535.06  11
  -3   7  -7 14252.0 1493.11  17
   3  -7   7 11996.9 1264.42  13
  -3  -7  -7 13571.2 1481.15  17
   3  -7   7 12805.4 1386.50   5
   3   7   7 11982.6 1541.20   6
   3   7   7 12786.4 1357.60   5
  -3   7  -8 24132.8 2028.81  17
   3   7   8 26169.1 2026.13   5
   3  -7   8 22959.6 1871.15   5
   3   7   8 26658.2 2387.85  11
  -3  -7  -8 26317.4 2122.44  17
  -3   7  -9 1181.54 603.447  17
  -3  -7  -9 414.382 508.975  17
   3   7   9 675.800 638.129  11
  -3  -7 -10 29870.1 2228.65  17
  -3   7 -10 27865.9 2125.32  17
   3   7  10 29422.4 2400.32  11
  -3  -7 -11 40734.6 2470.02  17
   3   7  11 45753.8 2755.45  11
  -3  -7 -12 48788.7 2355.57  17
   3   7  12 45457.3 2428.09  11
  -3  -7 -13 23428.2 1194.61  17
   3  -7  13 23196.4 1135.65   7
   3   8 -14 37985.7 1953.56  15
   3   8 -14 40588.3 1987.40  18
   3   8 -13 37012.5 2295.89  18
   3  -8 -13 38675.9 2163.65  17
   3  -8 -13 39357.6 1722.34  12
   3   8 -12 63463.4 3495.13  20
   3   8 -12 64588.8 3477.65  18
   3  -8 -12 63911.8 3233.29  17
   3  -8 -12 67542.3 2731.37  12
   3   8 -11 2605.20 958.609  20
   3  -8 -11 1095.46 488.374  12
   3  -8 -11 1988.58 727.840  17
   3   8 -10 104088. 5005.88  20
   3  -8 -10 113746. 4826.54  17
   3  -8 -10 107486. 4138.15  12
   3  -8  -9 17.9819 212.097   1
   3  -8  -9 472.912 593.783  17
   3   8  -9 1134.12 873.696  20
   3  -8  -9 39.2217 456.824  12
   3  -8  -8 2497.94 743.290  17
  -3   8   8 3441.56 662.226   4
   3  -8  -8 4050.00 814.001  12
   3  -8  -8 3667.11 714.330   1
   3   8  -7 5206.87 1048.28  20
   3  -8  -7 3952.31 733.194   1
   3  -8  -7 5980.36 926.014  17
  -3  -8   7 4089.99 778.994   5
  -3   8   7 5553.27 795.292   4
   3  -8  -7 3967.26 867.620  14
   3   8  -6 133081. 5122.45  20
   3  -8  -6 129656. 4956.75  14
   3   8  -6 128799. 5027.67  18
  -3  -8   6 128716. 4388.00   5
   3  -8  -6 125954. 4394.80   1
  -3   8   6 131045. 4157.20   4
   3  -8  -5 29067.9 1789.57   1
  -3  -8   5 30268.2 1834.26   5
  -3   8   5 27953.7 1574.71   4
   3   8  -4 228262. 6096.34   2
  -3   8   4 229429. 5862.00   4
   3  -8  -4 230515. 6370.19   1
  -3  -8   4 231408. 6446.38   5
  -3  -8   3 48302.8 2386.50   5
   3   8  -3 53025.8 2187.56   2
   3  -8  -3 54824.7 2473.30   1
  -3   8   3 55075.6 2089.07   4
  -3   8   2 143597. 4007.03   4
  -3  -8   2 154070. 4598.93   5
   3   8  -2 144881. 4149.20   2
   3  -8  -2 148019. 4704.98   1
   3  -8  -1 76718.7 3171.26   1
   3   8  -1 78204.9 3128.86   4
   3   8  -1 77961.2 2678.11   2
  -3   8   1 80340.7 2625.68   4
  -3   8   1 75342.2 2888.50  22
  -3  -8   1 84238.9 2837.29   5
   3   8   0 107774. 3265.26   2
   3   8   0 101817. 3704.23   4
   3  -8   0 103322. 3859.82   1
   3  -8   0 105458. 3637.10   5
   3  -8   0 108212. 3204.60   3
  -3   8   0 104338. 3406.14  22
   3   8   1 13659.0 1196.28   4
  -3   8  -1 12228.1 956.564  22
   3   8   2 319.882 351.673   4
   3  -8   2 400.964 382.617   5
  -3   8  -2-65.6944 227.510  22
   3   8   3 2062.27 557.190   4
   3  -8   3 2188.61 663.347   5
   3  -8   4 21918.0 1768.39   5
   3   8   4 22616.9 1601.80   5
   3   8   4 26209.1 1817.97   4
  -3  -8  -5 38988.4 2250.29  17
   3  -8   5 41596.5 2490.96   5
   3  -8   5 44468.0 2454.17  13
   3   8   5 41167.0 2338.67   5
   3   8   5 43276.2 2682.51   6
   3   8   5 41023.3 2434.97   4
  -3   8  -6 129879. 4973.87  17
   3  -8   6 125911. 4819.81   5
   3  -8   6 126227. 4689.24  13
   3   8   6 118874. 4594.52   5
   3   8   6 135000. 5355.07   6
   3   8   6 132914. 4907.73   4
  -3  -8  -6 127203. 4733.26  17
   3   8   7 29591.1 2488.18   6
  -3   8  -7 35853.8 2487.38  17
   3  -8   7 32550.3 2254.61   5
   3   8   7 30490.0 2170.20   5
  -3  -8  -7 32239.1 2349.51  17
   3   8   7 34819.2 2356.29   4
   3   8   7 33123.6 2626.20  11
  -3   8  -8 129679. 5149.46  17
   3   8   8 136268. 5782.02  11
  -3  -8  -8 129337. 5177.51  17
   3   8   8 125533. 5512.08   6
  -3   8  -9 37062.0 2525.58  17
  -3  -8  -9 42409.4 2699.73  17
   3   8   9 43672.1 3042.51  11
   3   8  10 45436.6 2919.12  11
  -3  -8 -10 39789.3 2527.12  17
  -3  -8 -11 27736.8 1916.47  17
   3   8  11 28904.4 2093.72  11
  -3  -8 -12 3606.76 640.653  17
   3   8  12 2511.41 604.704  11
   3  -8  12 3476.59 568.799   7
   3   9 -14 2028.23 444.140  18
   3   9 -14 2153.81 472.864  15
   3  -9 -13-312.721 327.908  17
   3   9 -13 1253.06 513.361  15
   3   9 -13 535.212 432.707  18
   3   9 -12 4588.46 920.052  18
   3  -9 -12 5465.22 879.073  17
   3  -9 -12 6132.74 726.755  12
   3   9 -11 29162.3 2351.21  18
   3  -9 -11 29728.6 1797.08  12
   3   9 -10 20524.1 2145.07  20
   3  -9 -10 22685.1 2039.01  17
   3  -9 -10 21478.1 1646.53  12
   3   9 -10 21475.7 2128.21  18
   3  -9  -9 199441. 6836.39  17
   3   9  -9 179946. 7000.79  20
   3  -9  -9 192281. 6133.21  12
   3   9  -9 185123. 7008.59  18
   3   9  -8 19952.0 2044.68  20
   3  -9  -8 21430.8 1960.54  17
   3  -9  -8 17254.9 1544.99   1
   3  -9  -8 19208.4 1704.13  12
   3   9  -8 18941.0 1997.70  18
   3   9  -7 199857. 7179.42  20
   3   9  -7 216566. 7335.47  18
   3  -9  -7 205531. 6359.34   1
   3  -9  -7 203651. 7110.45  14
  -3   9   7 208660. 6051.81   4
   3  -9  -7 206199. 6661.18  17
   3  -9  -6 35008.4 2475.68  14
   3  -9  -6 36007.1 2167.68   1
   3  -9  -6 38873.5 2297.25  17
  -3  -9   6 37866.4 2180.23   5
   3   9  -6 36498.5 2552.74  20
  -3   9   6 36975.9 1978.67   4
   3   9  -6 38589.8 2639.71  18
   3   9  -5 39048.7 2067.51   2
  -3   9   5 37672.4 1944.44   4
  -3  -9   5 40845.1 2261.60   5
   3  -9  -5 42121.9 2310.04   1
   3   9  -5 41308.0 2551.69  15
   3  -9  -5 39483.9 2506.50  14
   3   9  -5 37969.8 2537.08  18
   3  -9  -4 29202.3 1876.89   1
   3   9  -4 28803.0 1657.27   2
  -3   9   4 26814.6 1539.62   4
  -3  -9   4 28995.2 1869.49   5
   3  -9  -3 1137.91 497.974   1
  -3   9   3 736.486 311.129   4
  -3  -9   3 1563.29 537.316   5
   3   9  -3 2210.52 463.199   2
   3   9  -2 19031.8 1228.05   2
  -3   9   2 17739.9 1405.04  22
  -3  -9   2 22751.7 1561.45   5
  -3   9   2 19202.6 1207.26   4
   3  -9  -2 21025.7 1600.25   1
   3  -9  -1 36567.5 2231.10   1
  -3  -9   1 40104.0 1972.53   5
   3   9  -1 41754.7 1842.81   2
   3   9  -1 40091.7 2262.51   4
  -3   9   1 41733.8 2104.34  22
  -3   9   0 28693.5 1665.29  22
   3  -9   0 31317.7 1896.33   5
   3   9   0 29930.3 1909.47   4
   3  -9   0 27671.2 1922.06   1
   3   9   1 92595.1 3675.41   4
  -3   9  -1 87625.2 3157.93  22
   3   9   2 60585.7 2906.73   4
   3  -9   2 55526.1 2960.31   5
  -3   9  -2 59808.2 2391.66  22
   3   9   3 196756. 6061.97   4
   3  -9   3 179149. 6160.36   5
  -3  -9  -4 21322.0 1548.73  17
   3   9   4 20205.1 1671.38   4
   3  -9   4 19863.5 1744.80   5
   3   9   4 22069.0 1865.46   6
  -3  -9  -5 111149. 4279.94  17
   3   9   5 121193. 4654.74   4
   3  -9   5 115905. 4641.14   5
   3   9   5 115791. 4883.00   6
   3  -9   6 11422.3 1340.96   5
  -3  -9  -6 9114.01 1241.00  17
   3   9   6 10110.5 1278.17   4
   3   9   6 12373.8 1719.14   6
   3  -9   7 13827.5 1467.35   5
  -3  -9  -7 11207.3 1407.58  17
   3   9   7 12217.2 1397.96   4
   3   9   7 11532.3 1295.29   5
   3   9   7 14821.7 1809.06   6
   3   9   8 5547.70 1230.94  11
  -3  -9  -8 9736.70 1339.42  17
   3   9   8 7078.90 1208.10   6
   3   9   9 11786.8 1560.02  11
  -3  -9  -9 10810.9 1342.41  17
  -3  -9 -10 3356.32 798.017  17
   3   9  10 2687.23 811.621  11
  -3  -9 -11 91728.7 3515.07  17
   3   9  11 91279.3 3751.30  11
   3  -9  11 82659.7 3208.89   7
   3   9  12 9508.31 950.042  11
  -3  -9 -12 9647.64 865.273  17
   3  -9  12 9250.67 740.429   7
   3  10 -13-482.104 523.890  15
   3 -10 -13-815.682 330.236  17
   3  10 -12 144604. 5144.55  18
   3  10 -12 143827. 5180.24  15
   3 -10 -12 145655. 4075.72  12
   3 -10 -12 148643. 4899.66  17
   3  10 -11-444.044 651.071  18
   3 -10 -11 155.023 450.151  17
   3  10 -11 431.439 605.539  15
   3 -10 -11 381.876 368.775  12
   3 -10 -10 90268.4 4181.67  17
   3  10 -10 85617.9 4314.29  18
   3 -10 -10 87244.4 3515.61  12
   3 -10  -9 759.476 547.693  17
   3  10  -9 185.533 593.812  18
   3 -10  -9 464.878 393.849  12
   3 -10  -8-247.337 828.514  17
   3  10  -8 436.068 496.502  18
   3 -10  -8-65.9557 490.849  12
   3  10  -7 5418.69 1074.03  18
   3 -10  -7 3990.02 1071.81  17
   3 -10  -7 6020.75 968.034   1
   3 -10  -7 6008.95 1253.41  14
   3  10  -7 5963.38 883.819   2
   3 -10  -6 147121. 5284.55  17
   3 -10  -6 156202. 5293.92   1
   3  10  -6 151646. 5802.71  15
   3  10  -6 144334. 4835.88   2
   3 -10  -6 150582. 5836.94  14
   3  10  -6 148104. 5890.31  18
   3  10  -5 5086.84 1005.25  18
  -3  10   5 5679.56 721.971   4
   3 -10  -5 5641.51 872.678  17
   3  10  -5 5298.79 988.490  15
  -3 -10   5 4345.41 737.331   5
   3 -10  -5 5109.80 972.124  14
   3  10  -5 4864.40 724.513   2
   3 -10  -5 6036.50 933.865   1
   3 -10  -4 326581. 8626.61  17
   3  10  -4 309206. 9407.62  18
  -3 -10   4 316862. 8718.90   5
   3  10  -4 319507. 8156.57   2
  -3  10   4 313214. 8041.97   4
   3  10  -4 348830. 9444.69  15
   3 -10  -4 313754. 9056.97  14
   3 -10  -4 326287. 8985.30   7
   3 -10  -4 323808. 8849.05   1
  -3  10   3 1479.45 378.651   4
   3 -10  -3 2742.07 600.020  19
   3  10  -3 2565.30 809.497  18
   3 -10  -3 2978.26 661.595   1
   3 -10  -3 2903.39 681.125  14
   3  10  -3 2830.73 513.296   2
  -3 -10   3 2843.91 693.887   5
   3 -10  -3 2019.78 675.354   7
  -3  10   3 3152.88 680.626  22
   3  10  -2 246100. 6362.56   2
   3 -10  -2 246675. 7388.90   1
  -3  10   2 240240. 6426.12   4
  -3  10   2 244762. 7018.69  22
  -3  10   1 1955.85 554.118  22
   3  10  -1 1459.04 530.679   4
   3 -10  -1 1344.95 511.976   1
   3 -10  -1 1775.88 520.443   5
  -3 -10   1 842.779 352.858   5
   3 -10   0 39629.9 2333.67   5
   3  10   0 39767.7 2377.96   4
  -3  10   0 43935.1 2202.01  22
   3  10   1 232.754 387.021   4
  -3  10  -1 227.896 238.828  22
   3 -10   1 501.940 363.251   5
   3 -10   2 22686.3 1928.46   5
   3  10   2 25947.1 2150.92  15
   3  10   2 27180.4 1980.36   4
   3 -10   2 24459.5 2069.41   7
   3  10   2 29972.1 2068.19   6
  -3 -10  -3 371.464 364.822  17
   3  10   3 693.627 472.058   4
   3  10   3 615.889 456.259   6
   3 -10   3 858.983 518.338   5
   3 -10   3 679.017 494.470   7
   3  10   4 53227.5 2962.95   4
   3 -10   4 53953.0 3104.08   7
   3 -10   4 58825.4 3191.53   5
  -3 -10  -4 51274.6 2667.49  17
   3  10   4 53766.5 3146.74   6
   3  10   5 3113.55 874.206   6
   3  10   5 1966.23 599.186   4
  -3 -10  -5 1948.45 545.115  17
   3 -10   5 1344.80 557.687   5
   3 -10   5 714.492 597.898   7
   3  10   6 195410. 6557.09   4
   3 -10   6 193632. 6491.10   5
  -3 -10  -6 186731. 6360.83  17
   3 -10   6 189271. 6574.71   7
   3  10   6 196310. 7062.75   6
  -3 -10  -7 4805.59 966.887  17
   3  10   7 2953.23 944.847   6
   3 -10   7 3504.42 857.300   7
  -3 -10  -8 197127. 6577.20  17
   3  10   8 187354. 7019.21  11
   3 -10   8 177488. 6202.31   7
   3  10   8 181801. 6818.00   6
   3  10   9-953.240 659.751  11
   3 -10   9-134.461 384.939   7
  -3 -10  -9 336.412 507.376  17
  -3 -10 -10 43242.3 2457.44  17
   3  10  10 45486.9 2711.15  11
   3 -10  10 44958.2 2330.05   7
   3  10  11 4611.20 802.377  11
  -3 -10 -11 3861.95 675.189  17
   3 -10  11 3304.72 540.107   7
  -3 -10 -12 238.894 222.447  17
   3  10  12 240.774 263.696  11
   3  11 -13 2191.84 454.789  18
   3  11 -13 1694.00 442.396  15
   3  11 -12 5868.52 883.254  18
   3 -11 -12 6316.20 842.988  17
   3  11 -12 6192.38 935.449  15
   3  11 -11 39724.8 2571.01  18
   3 -11 -11 46900.3 2572.72  17
   3  11 -11 41002.1 2599.28  15
   3 -11 -11 42490.3 1944.43  12
   3 -11 -10 2570.40 769.954  17
   3  11 -10 2344.39 840.918  15
   3 -11 -10 2748.80 578.466  12
   3  11 -10 2336.16 825.162  18
   3  11  -9 124682. 5466.16  18
   3 -11  -9 136815. 5365.73  17
   3  11  -9 125001. 5434.57  15
   3 -11  -9 130957. 4684.53  12
   3  11  -8 29796.0 2534.23  18
   3 -11  -8 31819.6 2418.67  17
   3  11  -8 31784.1 2601.95  15
   3 -11  -8 29134.1 2091.50  12
   3  11  -7 113060. 5229.08  18
   3 -11  -7 107274. 4739.47  17
  -3  11   7 128760. 4938.18  22
   3 -11  -7 119203. 4648.67   1
   3  11  -7 120144. 5262.95  15
   3 -11  -7 111080. 5183.11  14
   3  11  -7 114963. 4213.36   2
   3  11  -6 6558.21 1264.55  18
   3  11  -6 8020.82 995.032   2
   3 -11  -6 9339.27 1225.47   1
  -3  11   6 10398.2 1304.55  22
   3 -11  -6 7698.48 1245.32  14
   3  11  -6 8100.16 1353.85  15
   3 -11  -6 7184.34 1310.87  17
   3 -11  -5 63456.7 3193.14   1
   3 -11  -5 53987.6 2944.35  17
   3  11  -5 59776.7 3408.66  15
   3 -11  -5 57863.2 3402.37  14
  -3  11   5 55981.8 3071.33  22
   3  11  -5 56694.2 3483.54  18
   3  11  -5 54673.6 2575.92   2
   3 -11  -4 227.099 388.088   1
   3 -11  -4 725.380 458.010  17
   3  11  -4 505.917 593.122  15
   3  11  -4 726.434 479.639  18
   3 -11  -4 172.697 381.684   7
   3 -11  -4 269.919 452.157  14
   3  11  -4 367.265 356.753   2
  -3 -11   4-949.249 392.892   5
  -3  11   4 146.396 359.993  22
   3  11  -3 382.183 500.897  18
  -3  11   3 773.948 357.984   4
   3 -11  -3-482.628 365.687  19
   3  11  -3 1505.60 625.130  15
   3 -11  -3 796.106 562.287  14
  -3  11   3 218.365 365.383  22
  -3 -11   3-125.445 338.479   5
   3 -11  -3 76.3651 365.866   7
   3 -11  -3-105.331 341.975   1
   3 -11  -2 1891.07 569.786  19
   3  11  -2 1743.95 715.714  18
  -3  11   2 1015.66 394.389   4
   3 -11  -2 841.911 520.577   1
   3  11  -2 28.0444 338.779  15
   3 -11  -2 1460.50 507.665  14
  -3 -11   2 2152.90 588.054   5
   3 -11  -2 694.584 543.511   7
  -3  11   2 1618.70 557.327  22
   3 -11  -1 64094.3 3118.42   5
   3  11  -1 63194.0 3255.11   4
   3  11  -1 71309.8 3650.97  18
   3 -11  -1 69150.7 3044.34  19
   3  11  -1 70633.5 3536.24  15
   3 -11  -1 64233.7 3101.17  14
   3 -11  -1 70112.6 3443.62   7
   3 -11  -1 67866.3 3402.86   1
  -3 -11   1 66932.2 3033.03   5
  -3  11   1 59641.2 2941.02  22
  -3  11   0 1417.24 496.762  22
   3  11   0 1624.30 565.154   4
   3  11   0 2146.49 682.159  15
   3 -11   0 1633.88 572.848  19
   3 -11   0 2203.01 672.201   7
   3 -11   0 1017.21 541.069   5
  -3 -11   0 1274.66 403.684   5
   3  11   1 31617.7 2236.39   4
   3 -11   1 29968.8 2300.44   5
   3  11   1 33898.6 2280.11   6
   3  11   1 33201.3 2478.07  15
   3 -11   1 30417.9 2447.37   7
   3 -11   1 34808.6 2137.48  19
  -3  11  -1 30406.2 1870.30  22
  -3 -11  -2 14425.6 1302.52  17
   3 -11   2 10346.9 1364.73   5
   3  11   2 10093.9 1276.87   4
   3  11   2 11899.4 1566.18  15
   3 -11   2 10829.3 1488.79   7
   3  11   2 11854.7 1354.90   6
   3 -11   3 124235. 5148.86   5
   3  11   3 133347. 5086.09   4
  -3 -11  -3 130977. 4586.53  17
   3 -11   3 113120. 5009.83   7
   3  11   3 132018. 5203.48   6
   3 -11   4 11788.8 1443.71   5
  -3 -11  -4 13634.2 1375.88  17
   3 -11   4 12966.1 1615.75   7
   3  11   4 15692.7 1590.19   4
   3  11   4 12454.0 1620.77   6
  -3 -11  -5 125295. 4820.37  17
   3  11   5 134523. 5179.51   4
   3 -11   5 127770. 5081.19   5
   3 -11   5 121393. 5087.00   7
   3  11   5 131429. 5491.59   6
  -3 -11  -6 1657.32 631.317  17
   3  11   6 1674.84 786.754   6
   3 -11   6 1259.54 649.779   7
  -3 -11  -7 33411.3 2402.74  17
   3 -11   7 32838.8 2333.51   7
   3  11   7 33243.5 2637.31   6
   3  11   8 3001.09 939.108  11
  -3 -11  -8 3808.01 915.676  17
   3 -11   8 3888.42 809.744   7
   3  11   8 3284.36 944.712   6
  -3 -11  -9 9870.37 1205.36  17
   3 -11   9 9650.74 1143.24   7
   3  11   9 10821.4 1405.63  11
   3  11  10 1659.07 641.001  11
  -3 -11 -10 992.697 500.299  17
   3 -11  10 2153.70 517.115   7
  -3 -11 -11 89903.5 3060.04  17
   3  11  11 90071.0 3268.54  11
   3 -11  11 87045.6 2726.82   7
   3 -12 -12 102007. 3208.97  17
   3  12 -12 99344.2 3503.27  18
   3  12 -12 98270.6 3569.70  15
   3 -12 -11 16310.9 1385.83  17
   3  12 -11 17284.7 1551.14  18
   3  12 -11 15995.4 1515.41  15
   3 -12 -10 61031.5 3141.04  17
   3  12 -10 58652.7 3254.20  18
   3  12 -10 63774.8 3403.52  15
   3 -12 -10 60388.0 2535.22  12
   3  12  -9 6518.71 1245.83  18
   3  12  -9 6184.41 1200.47  15
   3 -12  -9 6853.92 1157.19  17
   3 -12  -9 2964.89 657.890  12
   3 -12  -8-28.6440 505.341  17
   3  12  -8 198.957 597.921  18
   3  12  -8 452.339 645.624  15
   3 -12  -8-317.064 459.444  12
   3  12  -7 1505.02 890.305  18
   3 -12  -7 2133.19 702.576  17
   3  12  -7 881.885 654.944  15
   3 -12  -7 1894.24 869.997  14
   3 -12  -6 77398.7 3807.84  17
   3  12  -6 74986.4 4073.84  15
   3 -12  -6 72143.5 4075.17  14
   3 -12  -6 78856.4 3766.23   1
   3  12  -6 76046.6 4203.60  18
   3 -12  -5 41939.3 2710.85  17
   3  12  -5 45161.5 3084.60  15
   3 -12  -5 40645.7 2917.42  14
   3  12  -5 44012.9 3113.38  18
   3 -12  -5 43159.8 2738.84   1
  -3  12   5 44296.6 2725.87  22
   3  12  -4 204506. 7546.05  18
   3  12  -4 201343. 7235.57  15
   3 -12  -4 208173. 6708.85  17
   3 -12  -4 204207. 6877.11   1
   3 -12  -4 197930. 7100.79  14
  -3  12   4 204714. 6716.41  22
   3  12  -3 69806.7 4044.69  18
   3 -12  -3 72345.2 3703.48  14
   3 -12  -3 69887.0 3635.75   1
   3  12  -3 73437.3 3951.65  15
   3 -12  -3 75401.3 3777.60   7
  -3  12   3 69321.2 3430.01  22
   3 -12  -2 157338. 5506.43   5
  -3  12   2 145655. 5293.54  22
   3  12  -2 163822. 6404.54  18
   3  12  -2 158567. 6076.19  15
   3 -12  -2 162305. 5878.97   7
   3 -12  -2 153694. 5200.51  19
   3 -12  -2 145294. 5536.84  14
   3 -12  -2 148905. 5716.05   1
   3 -12  -1 71886.1 3256.92  19
  -3 -12   1 65993.7 3234.41   5
   3  12  -1 68536.0 3770.53  15
   3 -12  -1 70192.6 3470.16   5
  -3  12   1 67135.5 3218.26  22
   3 -12  -1 70304.3 3422.32  14
   3 -12  -1 72785.0 3724.34   7
   3  12  -1 76560.5 4054.02  18
   3 -12   0 47920.6 2585.41  19
   3 -12   0 48476.4 2939.36   5
   3  12   0 42304.7 2746.58   4
   3  12   0 45687.2 3064.49  15
   3 -12   0 42752.2 2560.74  14
   3 -12   0 54453.2 3259.07   7
  -3 -12   0 49204.1 2599.79   5
  -3  12   0 45505.4 2520.50  22
  -3 -12  -1 24521.2 1764.10   5
   3 -12   1 25364.6 2202.16   5
   3  12   1 23467.0 2000.22   4
   3  12   1 23438.3 1952.31   6
   3  12   1 23753.4 2249.35  15
   3 -12   1 20047.1 2023.59   7
   3 -12   1 23051.2 1761.75  19
   3 -12   2 2067.04 633.852  19
   3  12   2-11.2662 391.426   6
  -3 -12  -2 375.355 288.854  17
   3 -12   2 283.058 454.135   5
   3 -12   2 708.371 674.147   7
   3  12   2 1597.51 561.499   4
   3  12   3 681.991 764.823   6
   3 -12   3 323.514 368.035   5
   3  12   3 1120.23 466.001   4
  -3 -12  -3 982.213 704.051  17
   3 -12   3 111.995 501.909  19
   3 -12   3 1029.05 932.554   7
  -3 -12  -4 19379.9 1688.73  17
   3 -12   4 18050.2 1881.72   7
   3  12   4 22943.6 2001.78   4
   3  12   4 20147.3 2047.80   6
   3 -12   4 21233.4 1949.42   5
  -3 -12  -5 62582.5 3219.56  17
   3 -12   5 58989.0 3382.88   7
   3  12   5 63659.2 3682.47   6
   3 -12   6 151219. 5716.86   7
  -3 -12  -6 157085. 5693.54  17
   3  12   6 166777. 6390.76   6
  -3 -12  -7 24573.0 2018.39  17
   3 -12   7 22310.0 1866.71   7
   3  12   7 27164.7 2310.25   6
  -3 -12  -8 117850. 4609.47  17
   3 -12   8 113370. 4336.19   7
   3  12   8 121790. 5106.90  11
  -3 -12  -9 15110.5 1398.82  17
   3  12   9 17566.3 1654.34  11
   3 -12   9 15610.6 1277.84   7
  -3 -12 -10 32427.2 1784.14  17
   3  12  10 31604.4 1947.86  11
   3 -12  10 30402.8 1547.33   7
  -3 -12 -11 13342.1 895.399  17
   3  12  11 14465.0 1040.18  11
   3  13 -12 8731.69 776.709  18
   3  13 -12 10079.2 895.429  15
   3  13 -11 4179.71 731.267  18
   3 -13 -11 5116.29 690.262  17
   3  13 -11 3968.34 784.201  15
   3  13 -10 69953.0 3348.82  18
   3 -13 -10 72317.7 3205.46  17
   3  13 -10 72222.0 3425.57  15
   3 -13 -10 70586.6 2533.00  12
   3  13  -9 38088.4 2616.05  18
   3 -13  -9 41365.7 2559.94  17
   3  13  -9 36800.5 2567.46  15
   3 -13  -9 34886.7 1960.56  12
   3  13  -8 56288.4 3449.28  18
   3  13  -8 62884.5 3573.54  15
   3 -13  -8 59895.6 2924.05  12
   3 -13  -8 57774.3 3264.67  17
   3 -13  -7 42702.5 2775.66  17
   3  13  -7 35606.2 2754.08  15
   3 -13  -7 37205.6 2866.92  14
   3 -13  -7 39274.4 2525.34  12
   3  13  -7 37975.1 2890.24  18
   3  13  -6 86126.6 4557.90  18
   3 -13  -6 91084.3 4199.06  17
   3  13  -6 86624.9 4457.38  15
   3 -13  -6 84415.4 4490.20  14
   3 -13  -5 14138.3 1589.12  17
   3  13  -5 12314.6 1720.70  18
   3  13  -5 11666.1 1649.23  15
   3 -13  -5 11621.3 1591.83  14
   3 -13  -4 36369.9 2507.00  17
   3  13  -4 31979.6 2740.47  18
   3  13  -4 34503.9 2786.64  15
   3 -13  -4 30933.5 2557.88  14
  -3  13   4 36140.0 2450.26  22
   3 -13  -4 33898.1 2478.77   1
   3  13  -3 2054.65 632.510  18
   3 -13  -3 2350.99 835.860  17
   3  13  -3 2637.62 976.696  15
   3 -13  -3 2729.64 930.688   7
   3 -13  -3 1421.84 644.412  14
   3 -13  -3 1949.76 758.373   1
  -3  13   3 2760.31 676.099  22
   3 -13  -3 1750.87 566.372   5
   3  13  -2 1497.39 767.276  18
  -3  13   2 3658.55 790.724  22
   3 -13  -2 4247.40 866.813   1
   3  13  -2 3598.05 1036.77  15
   3 -13  -2 2997.66 820.849  14
   3 -13  -2 1971.57 665.861   5
   3 -13  -2 3920.37 972.055   7
   3 -13  -1 10910.5 1374.71   5
   3  13  -1 12778.6 1830.56  15
   3 -13  -1 10565.4 1321.96  19
   3 -13  -1 11535.9 1441.07  14
   3 -13  -1 11939.6 1647.30   7
  -3  13   1 10885.6 1264.85  22
   3  13   0 88880.7 4273.94   4
   3 -13   0 87785.6 4343.26   5
   3 -13   0 87309.7 4011.91  14
   3 -13   0 92669.2 3843.79  19
   3  13   0 82455.9 4583.50  15
   3 -13   0 97492.8 4712.21   7
  -3  13   0 95588.1 3952.81  22
   3 -13   1 38103.4 2791.55   5
   3  13   1 37001.8 2664.41   4
   3 -13   1 37525.4 2798.75   7
   3  13   1 38003.7 2677.46   6
   3 -13   1 40172.4 2393.04  19
   3  13   1 37004.4 3001.10  15
   3  13   2 136738. 5372.13   4
   3 -13   2 117455. 5281.90   5
  -3 -13  -2 128913. 4731.81  17
   3 -13   2 128778. 5464.71   7
   3 -13   2 131074. 4641.21  19
   3  13   2 122763. 5264.93   6
   3 -13   3 25624.3 1826.09  19
  -3 -13  -3 27532.3 2020.90  17
   3  13   3 30402.5 2344.80   4
   3 -13   3 28146.8 2320.27   5
   3 -13   3 26938.9 2349.81   7
   3  13   3 28803.4 2408.87   6
   3 -13   4 72644.8 3186.16  19
   3 -13   4 73429.9 3878.22   7
  -3 -13  -4 74898.8 3527.64  17
   3  13   4 73717.8 4011.97   6
  -3 -13  -5 57669.8 3081.43  17
   3  13   5 61920.6 3627.49   6
   3 -13   5 55359.3 3238.08   7
   3 -13   6 20622.3 1836.39   7
   3  13   6 21768.1 2104.43   6
  -3 -13  -6 22315.2 1869.57  17
   3  13   7 25979.5 2262.91  11
   3 -13   7 24934.7 1888.49   7
  -3 -13  -7 26345.1 2005.95  17
   3  13   7 27472.0 2264.11   6
  -3 -13  -8 6780.71 974.376  17
   3 -13   8 8075.92 1006.92   7
   3  13   8 7329.38 1165.77  11
   3  13   9 3728.52 810.410  11
  -3 -13  -9 3520.09 670.637  17
   3 -13   9 3820.59 598.348   7
   3  13  10 14451.6 1169.47  11
  -3 -13 -10 14672.9 1040.65  17
   3  14 -11 20509.8 1296.13  18
   3  14 -11 18899.0 1357.80  15
   3  14 -10 19660.2 1542.39  18
   3  14 -10 22093.0 1659.58  15
   3 -14 -10 17940.5 1362.46  17
   3 -14  -9 605.087 545.375  17
   3  14  -9 422.841 587.811  15
   3 -14  -9 403.555 368.660  12
   3  14  -9 474.150 554.526  18
   3 -14  -8-44.3982 529.658  17
   3  14  -8-10.8459 617.388  15
   3 -14  -8-50.4327 360.544  12
   3  14  -8 516.275 606.979  18
   3  14  -7 10813.9 1579.79  18
   3 -14  -7 9565.97 1357.38  17
   3  14  -7 11898.2 1571.40  15
   3 -14  -7 9615.91 1502.30  14
   3 -14  -7 9251.32 1153.74  12
   3  14  -6 22403.1 2213.37  18
   3 -14  -6 22815.1 2221.16  14
   3 -14  -6 23564.9 2027.71  17
   3  14  -6 24233.6 2240.71  15
   3  14  -5 29761.5 2649.29  18
   3 -14  -5 31555.3 2371.22  17
   3  14  -5 31689.8 2675.67  15
   3 -14  -5 35655.7 2787.94  14
   3 -14  -4 39618.4 2644.12  17
   3  14  -4 40665.5 3035.93  15
   3 -14  -4 42671.6 3019.37  14
   3  14  -4 33956.5 2870.54  18
   3  14  -3 144556. 6241.30  15
   3 -14  -3 143613. 5860.57  14
   3 -14  -3 146931. 5579.59  17
   3  14  -3 138409. 6258.11  18
   3  14  -2 18475.8 2204.42  15
   3 -14  -2 16409.4 1784.12  14
   3 -14  -2 18943.5 1983.86   7
   3 -14  -1 179880. 6544.02   5
   3  14  -1 159995. 6869.96  15
   3 -14  -1 164531. 6185.54  14
   3 -14  -1 181235. 6781.97   7
   3  14   0 4388.53 972.281   6
   3  14   0 4116.84 1121.94  15
   3 -14   0 3921.75 893.985  14
  -3 -14   0 4692.34 906.980  14
   3 -14   0 5454.03 1140.39   5
   3 -14   0 2674.83 942.267   7
   3 -14   0 5361.85 891.358  19
   3 -14   1 4427.65 838.572  19
  -3 -14  -1 3837.55 831.752  17
   3  14   1 2872.99 1005.79  15
   3 -14   1 3693.68 824.610  14
   3  14   1 2664.25 813.812   6
   3 -14   1 3329.17 975.559   7
  -3 -14  -2-168.351 401.327  17
   3  14   2 569.584 549.658   6
   3 -14   2-379.234 371.554  19
   3 -14   2-658.935 580.533   7
  -3 -14  -3 5980.45 982.443  17
   3  14   3 8554.06 1366.60   6
   3 -14   3 6550.90 1172.93   7
  -3 -14  -4 18450.3 1652.93  17
   3 -14   4 18678.4 1850.49   7
   3  14   4 20762.0 2097.76   6
  -3 -14  -5 39671.8 2460.55  17
   3 -14   5 35357.1 2448.36   7
   3  14   5 41193.4 2868.52   6
   3  14   6 7318.15 1235.83   6
  -3 -14  -6 8114.69 1132.79  17
   3 -14   6 8049.15 1088.65   7
  -3 -14  -7 98799.2 3954.36  17
   3  14   7 103614. 4471.96  11
   3 -14   7 98073.4 3755.52   7
   3  14   7 100498. 4335.53   6
   3  14   8 17575.5 1595.26  11
  -3 -14  -8 18276.8 1423.69  17
   3 -14   8 17251.7 1240.20   7
  -3 -14  -9 53378.1 2233.37  17
   3  14   9 56107.1 2539.13  11
   3  14  10 4426.42 553.955  11
   3  15 -10 68020.5 2681.62  18
   3  15 -10 72467.5 2896.85  15
   3 -15 -10 71411.4 2455.95  17
   3  15  -9 1944.34 582.246  18
   3 -15  -9 2963.38 610.700  17
   3  15  -9 2813.19 719.236  15
   3  15  -8 97282.8 4136.68  18
   3 -15  -8 100787. 3946.80  17
   3  15  -8 92328.8 4111.41  15
   3 -15  -8 94621.8 3286.46  12
   3 -15  -7-249.642 398.361  17
   3  15  -7 395.307 659.681  15
   3 -15  -7 420.793 559.975  14
   3  15  -7 721.426 676.748  18
   3 -15  -7 1089.46 465.253  12
   3 -15  -6 57288.5 3104.78  17
   3  15  -6 53289.1 3322.60  18
   3  15  -6 55096.4 3387.00  15
   3 -15  -6 54219.5 3370.84  14
   3  15  -5 8176.58 1438.56  15
   3  15  -5 8906.59 1453.17  18
   3 -15  -5 9271.67 1452.72  14
   3 -15  -5 8225.52 1205.07  17
   3 -15  -4 42879.5 2752.11  17
   3  15  -4 43252.7 3125.78  15
   3 -15  -4 41669.5 2972.52  14
   3  15  -4 38813.5 3013.07  18
   3 -15  -3 1209.06 628.486  17
   3  15  -3 3566.41 1234.02  15
   3 -15  -3 2349.95 763.775  14
   3 -15  -2 14591.7 1787.37   7
   3  15  -2 16426.3 2043.08  15
   3 -15  -2 17967.7 1883.73  14
   3 -15  -2 16864.2 1712.40  17
   3  15  -1 1014.02 841.906  15
   3 -15  -1 2164.86 756.857  14
   3 -15  -1 2108.19 850.931   7
   3  15   0 202936. 8000.58  15
   3  15   0 209043. 7271.94   6
   3 -15   0 207957. 7013.33  14
  -3 -15   0 197194. 6364.80  14
   3 -15   0 204103. 7252.79   7
   3 -15   1 1149.65 419.675  19
   3 -15   1 1284.76 626.633  14
   3 -15   1 412.913 511.849   7
  -3 -15  -1 992.894 505.053  17
   3  15   1 1630.68 732.717   6
  -3 -15  -2 194841. 6331.39  17
   3 -15   2 204532. 6614.93  14
   3  15   2 203090. 7205.33   6
   3 -15   2 199846. 6946.01   7
   3  15   3 373.389 625.971   6
  -3 -15  -3 1202.85 573.638  17
   3 -15   3 2410.01 686.622  14
   3 -15   3 781.609 567.328   7
  -3 -15  -4 110213. 4331.00  17
   3 -15   4 110142. 4515.65   7
   3  15   4 114266. 4979.25   6
  -3 -15  -5 4086.80 799.608  17
   3  15   5 4425.25 964.612   6
   3 -15   5 5484.89 931.969   7
   3  15   6 4113.77 871.087   6
  -3 -15  -6 4462.37 819.269  17
   3 -15   6 4645.21 724.009  14
   3 -15   6 4984.81 817.798   7
   3  15   7 2255.22 614.679   6
  -3 -15  -7 3280.08 644.262  17
   3 -15   7 3186.86 495.991  14
   3 -15   7 2139.26 531.470   7
   3  15   7 2527.49 712.611  11
  -3 -15  -8 4127.78 645.422  17
   3  15   8 4015.88 733.958  11
  -3 -15  -9-515.441 251.987  17
   3  15   9-292.340 236.805  11
   3  16 -10-182.510 250.415  15
   3 -16  -9 1048.11 352.957  17
   3  16  -9 794.777 482.665  15
   3  16  -8 445.795 442.083  18
   3 -16  -8 349.509 381.477  17
   3  16  -8 1060.91 503.133  15
   3 -16  -7 2646.02 740.098  17
   3  16  -7 2615.39 774.042  15
   3  16  -7 2259.69 674.259  18
   3 -16  -7 1705.57 472.378  12
   3 -16  -6 284.558 439.376  17
   3  16  -6 1723.86 807.543  15
   3 -16  -6 1449.46 728.573  14
   3 -16  -6 1169.78 540.862  12
   3 -16  -5 32786.3 2256.66  17
   3  16  -5 34095.7 2625.60  15
   3 -16  -5 34059.3 2577.55  14
   3 -16  -4 950.380 572.095  17
   3  16  -4 1609.34 893.979  15
   3 -16  -4 1302.47 685.962  14
   3 -16  -3 123129. 4934.14  17
   3  16  -3 125450. 5711.55  15
   3 -16  -3 135418. 5512.80  14
   3 -16  -2 10866.0 1361.62  17
   3  16  -2 13711.4 1894.15  15
   3 -16  -2 11861.3 1510.76  14
   3 -16  -1 132347. 5289.66  14
  -3 -16   1 129136. 4769.52  14
   3  16  -1 126111. 5283.15   6
   3 -16  -1 124176. 5231.21   7
   3  16  -1 119274. 5854.48  15
   3  16   0 1318.82 720.729   6
  -3 -16   0 1282.91 520.505  17
   3 -16   0 359.877 554.910  14
  -3 -16   0 152.951 378.703  14
   3 -16   0 699.607 539.868   7
  -3 -16  -1 24791.1 1841.68  17
   3 -16   1 24433.1 1989.70  14
   3 -16   1 22321.8 1963.16   7
   3  16   1 23688.0 2157.91   6
  -3 -16  -2-169.348 509.280  17
   3  16   2 351.387 592.648   6
   3 -16   2 620.914 537.504  14
   3 -16   2-146.696 530.275   7
   3  16   3 7794.99 1295.52   6
   3 -16   3 9038.18 1116.63  14
  -3 -16  -3 7249.57 1018.61  17
   3 -16   3 7164.96 1069.63   7
  -3 -16  -4-473.170 439.019  17
   3  16   4 179.335 565.395   6
   3 -16   4-132.350 446.041   7
   3 -16   4 668.920 452.151  14
   3 -16   5 31744.8 1834.36  14
   3 -16   5 28603.4 1794.00   7
   3  16   5 32248.3 2244.46   6
  -3 -16  -5 33002.5 1989.79  17
   3  16   6 2922.41 696.694   6
  -3 -16  -6 2988.04 641.636  17
   3 -16   6 4170.93 592.829  14
   3 -16   6 2276.35 525.925   7
  -3 -16  -7 68452.1 2617.21  17
   3  16   7 68577.0 2976.96  11
  -3 -16  -8 6555.06 624.868  17
   3  16   8 7529.71 799.057  11
   3 -17  -8 63758.9 2227.10  17
   3  17  -8 61177.8 2676.05  15
   3 -17  -7 22989.7 1460.57  17
   3  17  -7 21490.5 1707.07  15
   3  17  -6 66024.4 3329.88  15
   3 -17  -6 70815.9 2973.21  17
   3 -17  -6 67223.5 3300.58  14
   3 -17  -6 63456.5 2608.02  12
   3 -17  -5 6514.57 939.304  17
   3  17  -5 7488.75 1223.66  15
   3 -17  -5 6003.14 1082.48  14
   3 -17  -4 14541.6 1399.76  17
   3  17  -4 13637.3 1695.39  15
   3 -17  -4 14345.9 1610.70  14
   3 -17  -3 781.322 555.672  17
   3  17  -3 1096.20 746.800  15
   3 -17  -3 1227.26 698.803  14
   3 -17  -2 1647.66 547.479  17
   3  17  -2 856.172 829.205  15
   3 -17  -2 1407.94 704.287  14
  -3 -17   2-735.066 461.382  14
   3  17  -2 361.105 557.769   6
   3 -17  -1 20822.8 1737.51  17
  -3 -17   1 21473.5 1605.79  17
   3  17  -1 21271.1 1939.82   6
   3 -17  -1 20501.7 1880.23  14
  -3 -17   1 20187.2 1578.77  14
   3  17  -1 17634.8 2115.25  15
  -3 -17   0 83727.8 3461.67  17
   3 -17   0 85061.4 3863.61  14
  -3 -17   0 82310.9 3250.51  14
   3  17   0 91301.1 4204.53   6
  -3 -17  -1 42101.5 2301.68  17
   3  17   1 40406.6 2706.28   6
   3 -17   1 39401.5 2424.59  14
   3 -17   1 35526.9 2318.23   7
  -3 -17  -2 146416. 4884.41  17
   3 -17   2 153064. 5147.77  14
   3 -17   2 146707. 5093.13   7
   3  17   2 158829. 5758.51   6
   3 -17   3 39230.6 2183.24  14
   3 -17   3 33646.9 2044.51   7
  -3 -17  -3 38180.2 2113.14  17
   3  17   3 37404.8 2462.36   6
  -3 -17  -4 73753.2 3020.58  17
   3 -17   4 80682.9 3080.06  14
   3 -17   4 71198.5 2863.44   7
   3  17   4 82837.0 3631.33   6
  -3 -17  -5 10938.8 1029.91  17
   3 -17   5 11563.9 966.708  14
   3  17   5 12179.6 1233.59   6
   3 -17   6 1044.57 274.558  14
  -3 -17  -6 292.808 259.692  17
   3  17   6 376.001 479.903  11
   3  17   6-173.230 404.878   6
   3  17   7 674.425 369.308  11
   3  18  -7 1188.41 364.850   6
   3  18  -7 524.805 363.086  15
  -3 -18   7 1285.08 337.084  14
   3 -18  -6 17823.5 1173.82  17
   3  18  -6 17723.6 1489.99  15
   3  18  -5 9309.46 1171.09  15
   3 -18  -5 8655.83 1074.66  14
  -3 -18   5 10603.4 1002.40  14
   3  18  -5 10475.3 1066.55   6
   3 -18  -5 9729.84 889.928  12
   3 -18  -5 10358.1 991.658  17
   3  18  -4 75573.9 3187.16   6
   3  18  -4 65127.6 3387.50  15
   3 -18  -4 74622.5 2974.90  17
   3 -18  -4 71536.4 3373.70  14
  -3 -18   4 66069.6 2775.58  14
   3  18  -3 19566.6 1626.67   6
  -3 -18   3 18355.2 1371.11  14
   3 -18  -3 20528.5 1750.02  14
   3  18  -3 18013.2 1827.79  15
   3 -18  -3 20801.7 1522.58  17
   3 -18  -2 53672.8 2563.53  17
  -3 -18   2 48566.0 2282.60  17
   3 -18  -2 54501.4 2868.21  14
  -3 -18   2 49607.7 2299.16  14
   3  18  -2 53837.5 2808.84   6
  -3 -18   1 22633.0 1510.18  17
   3 -18  -1 27972.1 1982.24  14
  -3 -18   1 26003.0 1539.62  14
   3  18  -1 26385.3 1986.44   6
   3 -18  -1 25630.7 1724.24  17
  -3 -18   0 17657.6 1319.26  17
   3 -18   0 17101.8 1383.61  17
   3 -18   0 17741.3 1515.86  14
   3  18   0 18168.0 1650.77   6
  -3 -18  -1 23476.5 1543.43  17
   3 -18   1 25155.7 1744.95  14
   3  18   1 23905.8 1909.77   6
  -3 -18  -2 7008.22 823.716  17
   3  18   2 6075.85 997.064   6
   3 -18   2 6068.66 855.028  14
   3  18   3 1914.37 638.016   6
  -3 -18  -3 1129.57 387.612  17
   3 -18   3 1935.31 518.218  14
  -3 -18  -4 13184.1 1033.14  17
   3 -18   4 13918.8 1023.46  14
   3  18   4 13481.7 1232.07   6
  -3 -18  -5 14195.4 982.868  17
   3 -18   5 12975.4 843.741  14
   3  18   5 15399.6 1230.54  11
   3  18   5 13709.4 1117.76   6
   3  18   6 38533.1 1727.50  11
   3  19  -6 15700.8 963.304   6
  -3 -19   5 20075.6 1073.88  14
   3  19  -5 22404.7 1316.17   6
   3 -19  -4 4872.36 584.431  17
  -3 -19   4 4279.07 510.300  17
   3 -19  -4 5139.07 770.481  14
  -3 -19   4 4226.60 529.326  14
   3  19  -4 4048.16 685.189   6
   3 -19  -3 219.967 398.015  14
   3  19  -3 157.578 345.511   6
   3 -19  -3 398.281 245.581  17
  -3 -19   3 308.505 295.851  17
  -3 -19   3-502.223 242.078  14
   3  19  -2 258.119 375.937   6
   3 -19  -2-536.641 322.381  17
  -3 -19   2 362.557 264.962  17
   3 -19  -2 33.2533 409.534  14
  -3 -19   2 484.348 218.002  14
   3 -19  -1 24382.8 1387.53  10
   3 -19  -1 27475.7 1496.12  17
  -3 -19   1 24684.6 1378.03  17
   3 -19  -1 29311.2 1787.72  14
   3  19  -1 29546.5 1824.58   6
  -3 -19   0 9726.39 842.425  17
   3 -19   0 12305.6 1131.77  14
   3  19   0 12317.9 1195.92   6
   3 -19   0 10762.7 908.128  17
  -3 -19  -1 49192.2 2019.35  17
   3 -19   1 54040.7 2105.21  17
   3 -19   1 49379.0 2251.89  14
   3  19   1 52576.5 2492.26   6
  -3 -19  -2 35727.8 1625.76  17
   3 -19   2 37212.2 1632.35  17
   3 -19   2 37812.1 1795.61  14
   3  19   2 38541.0 2002.08   6
   3 -19   3 55529.5 1943.29  17
   3 -19   3 60697.8 2161.31  14
  -3 -19  -3 55413.7 2013.58  17
   3  19   3 57517.2 2374.29   6
   3  19   4 3086.25 491.101  11
   3 -20  -3 531.956 297.764  14
   3  20  -3 977.908 331.181   6
   3 -20  -2 64670.0 2314.11  14
   3  20  -2 58012.0 2225.27   6
   3  20  -1 2497.60 476.622   6
   3 -20  -1 2257.88 428.139  14
   3 -20   0 30286.1 1443.17  14
   3  20   0 29533.3 1481.93   6
   3 -20   1 345.449 232.813  14
   4   0 -15-203.783 449.166  20
   4   0 -14 33222.9 1956.84  12
   4   0 -13-680.251 434.094  17
   4   0 -13 24.6158 482.092  12
   4   0 -12 222962. 6783.55  17
   4   0 -12 233600. 7175.49  12
   4   0 -11-198.876 634.066  17
   4   0 -11 303.410 410.370  12
   4   0 -10 269693. 7306.23   2
   4   0 -10 282826. 8034.10  12
   4   0  -9 535.425 284.906   2
  -4   0   9 349.702 239.045   5
  -4   0   8 91993.9 3121.59   5
   4   0  -8 86494.6 3177.31   2
   4   0  -7 585.157 309.224   2
  -4   0   7 78.0030 219.261   5
  -4   0   6 71365.1 2279.05   5
   4   0  -6 69018.7 2514.03   2
   4   0  -5 120.723 230.167   2
  -4   0   5-54.9521 165.226   5
   4   0  -4 83591.9 2673.32   2
  -4   0   4 86467.2 2117.91   5
   4   0  -4 84786.7 2347.41   1
   4   0  -3 35.7079 147.032   1
   4   0  -3 318.133 251.161   2
   4   0  -3 177.164 273.672   3
   4   0  -2 135758. 3724.49   2
   4   0  -2 129126. 3755.73   3
   4   0  -2 138852. 3333.18   1
   4   0  -1 240.760 172.558   1
   4   0  -1 76.7121 273.792   3
   4   0   0 144820. 2876.93   5
   4   0   0 155817. 4053.50   3
   4   0   1 359.757 153.392   5
   4   0   1 210.336 268.513   3
   4   0   2 118673. 3106.30   5
   4   0   3 1.79605 196.937   5
   4   0   4 136766. 3980.99   5
   4   0   5-56.6986 266.459   5
   4   0   6 18894.4 1415.82   5
   4   0   7 5.58621 511.182  11
   4   0   7 1060.76 388.745   5
  -4   0  -8 111466. 4397.47  17
   4   0   8 102402. 4167.92   5
   4   0   8 114077. 4999.77  11
  -4   0  -9 659.395 567.932  17
   4   0   9 907.143 449.989   5
  -4   0 -10 150482. 5329.82  17
   4   0  10 152842. 6091.61  11
  -4   0 -11-828.327 503.457  17
  -4   0 -12 78658.3 3043.95  17
  -4   0 -13-329.146 231.493  17
   4   0  13 151.981 274.749  21
   4   1 -15 69184.0 2839.60  20
   4  -1 -15 69931.8 2855.25  20
   4   1 -14 3619.80 874.689  20
   4  -1 -14 4498.68 731.877  12
   4   1 -13 87249.9 3408.92  17
   4  -1 -13 81440.9 3322.48  17
   4   1 -13 85692.8 3680.71  12
   4  -1 -13 86141.1 3618.57  12
   4   1 -12-515.398 409.285  17
   4  -1 -12-146.043 347.709  17
   4   1 -12-375.264 492.392  12
   4  -1 -12-4.50394 488.295  12
   4   1 -11 2322.47 694.856  17
   4  -1 -11 2840.61 752.659  17
   4   1 -11 2178.67 729.831  12
   4  -1 -11 3027.82 775.341  12
   4   1 -10 2961.63 624.475   2
   4   1 -10 2461.92 728.377  12
   4  -1 -10 2535.00 719.846  12
   4  -1  -9 46364.9 2527.83  12
   4  -1  -9 46086.4 2173.47   2
   4   1  -9 50023.9 2599.73  12
  -4   1   9 45040.4 2225.21   5
   4  -1  -8 57.2240 204.933   2
  -4  -1   8 254.597 310.685   5
  -4   1   8 182.991 211.528   5
   4  -1  -7 304874. 7451.86   2
  -4   1   7 305770. 7360.15   5
  -4  -1   7 312718. 7272.12   5
   4  -1  -6 17965.9 1113.50   2
  -4  -1   6 16239.6 942.547   5
  -4   1   6 19134.5 1043.97   5
   4   1  -6 17057.3 1149.04   2
   4   1  -5 304130. 7246.37   2
   4  -1  -5 302532. 7134.23   2
  -4  -1   5 306142. 6629.97   5
  -4   1   5 310373. 6764.53   5
   4  -1  -4 3468.42 464.715   2
   4   1  -4 3338.62 477.534   2
  -4  -1   4 3751.49 282.824   5
  -4   1   4 2951.08 295.608   5
   4   1  -4 2620.14 303.933   1
   4  -1  -4 3292.07 405.007   1
   4  -1  -3 223841. 5490.71   2
   4  -1  -3 222666. 5164.78   1
   4   1  -3 228362. 5549.95   2
   4   1  -3 225994. 5595.38   3
   4  -1  -3 226268. 5570.10   3
   4   1  -3 229148. 4905.16   1
   4  -1  -2 172710. 3598.95   5
   4  -1  -2 174664. 4500.18   2
   4   1  -2 169372. 3925.97   1
   4   1  -2 188003. 4683.45   3
   4  -1  -2 169888. 4561.76   3
   4  -1  -2 181828. 4257.21   1
   4   1  -2 188127. 4625.75   2
   4  -1  -1 82629.4 2691.74   3
   4  -1  -1 78251.4 1782.40   5
   4   1  -1 86051.7 2682.35   2
   4  -1  -1 79025.6 2402.78   1
   4   1  -1 82490.0 2667.55   3
   4  -1   0 3907.65 297.704   5
   4   1   0 3925.61 292.495   4
   4   1   0 3807.65 560.309   3
   4  -1   0 3933.37 555.830   3
   4  -1   1 21951.4 928.578   5
   4   1   1 23169.2 843.478   5
   4   1   1 24250.0 1347.04   3
   4  -1   2 13758.6 815.445   5
   4   1   2 14453.9 787.104   5
   4   1   2 13521.3 1047.20   3
   4   1   3 337406. 7686.86   5
   4  -1   3 339509. 7742.85   5
   4  -1   4 10789.6 911.900   5
   4   1   4 13741.3 1000.74   5
   4   1   5 442127. 10388.7   5
   4  -1   5 444490. 10433.4   5
   4  -1   6 13759.3 1225.35   5
   4   1   6 13514.4 1192.62   5
  -4  -1  -7 189410. 5954.80  17
  -4   1  -7 196795. 5962.39  17
   4   1   7 189850. 5920.87   5
   4   1   7 198473. 6686.80  11
   4  -1   7 185499. 5781.38  13
   4  -1   7 185526. 5891.46   5
   4  -1   7 198078. 6733.89  11
   4  -1   8 4195.68 1021.63  11
  -4  -1  -8 3295.66 749.377  17
   4   1   8 2518.36 864.423  11
   4  -1   8 3263.78 679.736   5
  -4   1  -8 3196.32 811.428  17
   4   1   8 4162.76 781.558   5
   4  -1   9 480.159 574.678  11
   4   1   9-1033.92 692.591  11
  -4   1  -9-156.311 470.334  17
  -4  -1  -9 970.173 578.098  17
   4   1  10 785.167 678.385  11
  -4   1 -10 904.448 553.165  17
  -4  -1 -10 296.283 479.303  17
  -4   1 -11 9585.72 1103.11  17
  -4  -1 -11 10126.8 1133.41  17
  -4   1 -12-33.5096 307.380  17
  -4  -1 -12 450.283 338.628  17
  -4   1 -13 56050.8 2048.62  17
  -4  -1 -13 54992.5 2033.95  17
   4  -1  13 64103.5 2375.13  21
   4   1  13 64659.5 2405.67  21
   4  -2 -15 6730.19 848.755  20
   4   2 -15 7071.52 897.620  20
   4   2 -14 31977.9 2130.24  20
   4  -2 -14 27652.2 1720.03  12
   4   2 -13 8175.44 963.609  17
   4  -2 -13 7623.68 944.425  17
   4  -2 -13 8359.70 1099.71  12
   4   2 -12 131235. 4628.97  17
   4  -2 -12 134121. 4751.85  17
   4   2 -12 126627. 4898.05  12
   4  -2 -12 126901. 4792.40  12
   4   2 -11 69054.8 3181.92  17
   4  -2 -11 65509.3 3271.58  17
   4   2 -11 64354.9 3318.97  12
   4  -2 -11 64402.2 3246.85  12
   4   2 -10 130436. 4572.14   2
   4   2 -10 134255. 4971.13  12
   4  -2 -10 132424. 4855.11  12
   4   2  -9 65825.4 2701.20  10
   4  -2  -9 72355.1 3224.69  12
  -4   2   9 66732.4 2845.87   5
   4   2  -9 68297.7 3161.01  12
   4  -2  -8 20389.1 1270.58   2
  -4   2   8 20373.4 1354.30   5
   4   2  -8 25293.2 1685.31  12
   4  -2  -8 22329.9 1627.96  12
  -4   2   7 32448.1 1616.43   5
   4  -2  -7 35503.1 1616.84   2
   4  -2  -6 6108.56 622.017   2
  -4  -2   6 6803.68 596.892   5
   4   2  -6 6256.15 712.063   2
  -4   2   6 6458.44 626.576   5
   4  -2  -5 4759.08 529.427   2
  -4  -2   5 4128.06 389.234   5
   4   2  -5 3937.63 555.769   2
  -4   2   5 4205.39 447.250   5
   4  -2  -4 58457.2 2036.38   2
   4  -2  -4 56481.4 1954.01   1
   4   2  -4 60921.0 2196.77   2
  -4   2   4 54551.6 1731.69   5
   4   2  -4 58651.4 1589.97   1
   4   2  -3 125896. 2816.31   1
   4   2  -3 125587. 3602.83   3
   4  -2  -3 126526. 3347.92   1
   4   2  -3 127314. 3575.65   2
   4  -2  -3 123677. 3460.25   2
   4  -2  -3 123800. 3537.31   3
   4   2  -2 61981.5 2206.42   2
   4  -2  -2 61472.8 2048.30   1
   4   2  -2 62492.1 2229.63   3
   4  -2  -2 58366.2 2170.70   3
   4   2  -1 149367. 4128.71   2
   4  -2  -1 159892. 3579.04   5
   4   2  -1 151221. 3517.07   4
   4   2  -1 149356. 4149.35   3
   4  -2  -1 154836. 4197.74   3
   4   2   0 275370. 6494.51   3
   4   2   0 262874. 5718.06   4
   4  -2   0 258151. 5804.40   5
   4  -2   0 269567. 6509.43   3
   4  -2   1 161383. 4047.98   5
   4   2   1 169456. 3719.94   5
   4   2   1 167790. 4576.06   3
   4  -2   2 88124.4 2676.55   5
   4   2   2 88571.3 3015.04   3
   4   2   2 88783.9 2482.20   5
   4  -2   3 33755.6 1575.72   5
   4   2   3 34848.5 1505.26   5
   4   2   4 40175.4 1831.27   5
   4  -2   4 42011.5 1929.74   5
   4  -2   5 9046.70 933.940   5
   4   2   5 9151.58 912.476   5
   4  -2   6 9344.44 1039.24   5
   4  -2   6 9231.71 1246.57  11
   4   2   6 9208.14 1003.71   5
   4   2   6 10936.0 1297.37  11
  -4   2  -7 16854.3 1437.09  17
  -4  -2  -7 18214.3 1533.95  17
   4   2   7 17056.6 1776.57  11
   4   2   7 17268.2 1447.31   5
   4  -2   7 18496.4 1510.51  13
   4  -2   7 16796.3 1755.68  11
   4  -2   7 16564.3 1471.18   5
   4   2   8 115604. 4467.25   5
  -4   2  -8 128150. 4676.87  17
   4  -2   8 114659. 4497.56   5
  -4  -2  -8 125736. 4721.06  17
   4   2   8 136224. 5474.18  11
   4  -2   8 120471. 5231.90  11
  -4   2  -9 49729.3 2792.21  17
  -4  -2  -9 61716.9 3190.60  17
   4   2   9 56402.2 3478.03  11
  -4  -2 -10 52699.6 2890.48  17
  -4   2 -10 52606.9 2818.86  17
   4   2  10 55248.9 3380.77  11
  -4   2 -11 60715.8 2871.35  17
  -4  -2 -11 60061.1 2875.46  17
   4   2  11 61563.3 3385.65  11
  -4   2 -12 32246.5 1797.17  17
  -4  -2 -12 30387.8 1751.18  17
  -4  -2 -13 13946.9 906.431  17
  -4   2 -13 14526.7 923.167  17
   4  -2  13 16918.3 1086.96  21
   4   2  13 16671.1 1113.80  21
   4   3 -15 28022.8 1648.95  20
   4   3 -14 54662.9 2812.99  20
   4  -3 -14 50920.2 2352.15  12
   4   3 -13 29685.1 1826.74  17
   4  -3 -13 32392.1 1926.77  17
   4   3 -13 36334.5 2514.56  20
   4  -3 -13 30087.5 1980.55  12
   4   3 -12-826.533 440.396  17
   4  -3 -12-1147.20 486.817  17
   4   3 -12 428.217 346.066  12
   4  -3 -12 171.080 388.789  12
   4   3 -11 11936.8 1270.49  17
   4  -3 -11 14694.8 1495.69  17
   4   3 -11 10655.4 1355.98  12
   4  -3 -11 11885.2 1323.79  12
   4   3 -10 22404.9 1506.93  10
   4   3 -10 19911.2 1738.65  12
   4  -3 -10 21583.5 1766.70  12
   4   3  -9 27694.8 1696.30  10
  -4   3   9 26407.0 1699.80   5
   4   3  -9 25227.1 1868.30  12
   4  -3  -9 27645.5 1936.59  12
  -4   3   8 120006. 3937.95   5
   4   3  -8 123467. 4300.19  12
   4  -3  -8 115919. 4258.85  12
   4  -3  -7 126170. 3607.79   2
  -4   3   7 126383. 3875.34   5
   4  -3  -6 200074. 5034.91   2
  -4  -3   6 202158. 4924.93   5
  -4   3   6 205160. 5210.07   5
   4  -3  -5 153838. 4042.39   2
   4   3  -5 153276. 4382.45   2
  -4   3   5 158375. 4062.18   5
   4  -3  -5 153650. 4217.34   1
   4  -3  -4 175673. 4544.25   1
   4  -3  -4 176592. 4470.61   2
   4   3  -4 177528. 4740.29   2
   4  -3  -3 51581.0 1868.17   2
   4  -3  -3 52368.5 1906.40   1
   4   3  -3 50133.0 1998.71   2
   4  -3  -3 52863.9 1962.07   3
   4   3  -2 36455.1 1632.55   3
   4   3  -2 35277.5 1605.54   2
   4  -3  -2 35041.8 1595.09   3
   4  -3  -2 37419.5 1583.92   1
   4   3  -1 3411.26 400.037   4
   4  -3  -1 3776.09 407.619   5
   4   3  -1 3166.82 506.140   2
   4  -3  -1 2323.65 440.629   1
   4   3  -1 3117.92 524.703   3
   4  -3  -1 3520.49 551.932   3
   4  -3   0 16660.6 940.127   5
   4   3   0 18914.3 923.129   4
   4   3   0 17391.6 1110.09   3
   4  -3   0 18197.8 1162.69   3
   4  -3   1 26125.7 1281.65   5
   4   3   1 28207.9 1205.13   4
   4   3   1 27822.4 995.823   5
   4   3   1 28026.0 1465.09   3
   4  -3   2 141719. 3982.84   5
   4   3   2 145003. 3640.31   5
   4   3   2 144109. 4166.72   3
   4  -3   3 72411.9 2587.15   5
   4   3   3 71171.4 2373.87   5
   4   3   3 67213.4 2612.77   3
   4  -3   4 91120.0 3174.94   5
   4   3   4 86433.8 2968.10   5
   4   3   4 88054.0 3182.06   3
   4   3   5 184998. 5327.40   5
   4  -3   5 188872. 5506.17   5
   4  -3   6 88599.4 3536.58   5
   4   3   6 90430.1 3468.91   5
   4   3   6 97768.8 4154.41  11
   4  -3   6 86372.7 3946.92  11
  -4   3  -7 78310.8 3288.09  17
   4  -3   7 70462.5 3224.13   5
   4   3   7 69982.3 3173.67   5
   4  -3   7 69857.7 3227.84  13
   4   3   7 77868.3 3856.68  11
   4  -3   7 71091.1 3708.00  11
  -4  -3  -7 76133.4 3327.25  17
  -4   3  -8 51165.1 2748.71  17
  -4  -3  -8 48175.6 2757.39  17
   4  -3   8 47333.5 2639.59   5
   4   3   8 46475.9 2574.10   5
   4   3   8 50953.9 3206.21  11
   4   3   9 4589.29 1091.66  11
  -4   3  -9 2892.12 755.059  17
  -4  -3  -9 4195.91 867.910  17
  -4   3 -10 7731.89 1066.91  17
  -4  -3 -10 8296.10 1108.92  17
   4   3  10 10550.7 1482.46  11
  -4   3 -11 30238.1 1952.95  17
  -4  -3 -11 33919.5 2077.32  17
   4   3  11 30105.4 2332.47  11
  -4  -3 -12 5978.77 774.341  17
  -4   3 -12 5534.11 738.018  17
  -4  -3 -13 24943.2 1190.86  17
   4   3  13 28253.7 1390.86  21
   4  -3  13 27051.3 1328.45  21
   4   4 -15 7921.32 857.409  20
   4   4 -15 7811.50 826.943  18
   4   4 -14 8934.13 1121.91  20
   4  -4 -14 7580.52 827.870  12
   4   4 -13 94271.2 4187.57  20
   4  -4 -13 85021.2 3338.93  17
   4   4 -13 81060.3 3221.25  17
   4  -4 -13 90725.6 3572.06  12
   4   4 -12 21017.6 2061.22  20
   4  -4 -12 24107.1 1835.90  17
   4   4 -12 20976.1 1622.85  17
   4  -4 -12 21116.0 1736.92  12
   4   4 -11 66152.5 3410.59  12
   4  -4 -11 68941.2 3334.93  17
   4   4 -11 59877.2 3010.88  17
   4  -4 -11 72786.3 3364.70  12
   4   4 -10 11202.0 1311.49  12
   4  -4 -10 13235.7 1219.55   1
   4  -4 -10 14316.5 1448.80  12
   4   4  -9 129649. 4288.90  10
  -4   4   9 124063. 4290.18   5
   4   4  -9 121481. 4631.60  12
   4  -4  -9 122569. 4612.20  12
   4   4  -8 14520.9 1230.18  10
   4   4  -8 15986.0 1404.78  12
   4  -4  -8 13490.1 1304.33  12
  -4   4   8 14927.0 1220.31   5
  -4   4   7 96163.5 3346.70   5
   4  -4  -7 99212.2 3443.27   1
  -4   4   6 15719.6 1093.94   5
   4  -4  -6 15323.0 1130.44   1
   4  -4  -5 3349.84 522.480   1
   4  -4  -5 3112.74 425.289   2
   4   4  -5 2981.71 528.978   2
  -4   4   5 2755.79 442.070   5
   4  -4  -4 20452.2 1191.75   1
   4   4  -4 20527.2 1245.65   2
   4  -4  -3 262385. 6342.50   3
   4   4  -3 275595. 6602.89   2
   4  -4  -3 271855. 6504.66   1
   4  -4  -2 2446.63 490.859   1
   4   4  -2 2555.33 477.939   2
   4   4  -2 3017.80 489.746   3
   4  -4  -2 2374.48 446.225   3
   4   4  -1 589943. 12698.4   3
   4   4  -1 595349. 12425.5   4
   4  -4  -1 561738. 12835.4   1
   4  -4  -1 596305. 12773.6   3
   4   4  -1 597847. 12793.8   2
   4  -4  -1 590845. 12295.1   5
   4  -4   0 17644.7 1080.37   5
   4   4   0 16542.9 1078.93   3
   4   4   0 16389.7 950.049   4
   4  -4   0 15896.9 1108.62   3
   4  -4   0 17295.3 1201.11   1
   4   4   1 440411. 9800.68   3
   4   4   1 448782. 9534.68   4
   4  -4   2 16017.6 1106.47   5
   4   4   2 15957.3 895.838   5
   4   4   2 16749.1 1114.32   3
   4   4   2 17827.6 1070.12   4
   4  -4   3 66106.2 2579.83   5
   4   4   3 66896.1 2547.08   3
   4   4   3 68490.5 2363.98   5
   4  -4   4 8140.72 868.382   5
   4   4   4 6256.56 709.812   5
   4   4   4 6189.46 729.287   3
   4  -4   5 22103.4 1527.95   5
   4   4   5 20540.4 1402.81   5
   4   4   5 19927.7 1376.59   3
   4   4   6 1574.05 449.971   3
   4   4   6 1061.60 550.874   6
   4  -4   6 1536.97 474.038  13
   4  -4   6 2435.03 576.775   5
   4   4   6 1502.74 634.869  11
   4   4   6 1913.06 517.667   5
  -4   4  -7 79197.0 3392.90  17
   4  -4   7 73430.6 3348.06   5
   4   4   7 73814.7 3284.58   5
   4  -4   7 80985.4 3557.63  13
   4   4   7 83429.8 4078.26  11
  -4  -4  -7 81854.0 3503.42  17
   4   4   8 13776.5 1672.37  11
  -4   4  -8 12587.3 1330.15  17
  -4  -4  -8 13229.7 1429.67  17
   4  -4   8 11661.6 1260.51   5
   4   4   8 12800.4 1308.63   5
  -4   4  -9 92479.9 3919.28  17
  -4  -4  -9 94103.6 4075.44  17
   4   4   9 97150.3 4656.40  11
  -4   4 -10 13291.2 1375.70  17
  -4  -4 -10 15193.2 1530.52  17
   4   4  10 16670.9 1834.69  11
  -4   4 -11 114548. 4164.31  17
  -4  -4 -11 113525. 4196.00  17
   4   4  11 117743. 4818.34  11
  -4   4 -12 4927.28 652.155  17
  -4  -4 -12 4288.11 646.472  17
   4   4  12 5340.95 864.462  11
   4  -4  13 43211.2 1604.48  21
   4   4  13 45981.1 1696.97  21
   4   5 -15 177.758 282.527  18
   4   5 -14 40144.7 2277.18  20
   4  -5 -14 37711.8 1823.77  12
   4   5 -13 1099.41 601.239  20
   4  -5 -13 431.869 390.779  12
   4   5 -12 2684.08 939.648  20
   4  -5 -12 4044.69 775.793  17
   4   5 -12 1701.24 531.063  17
   4  -5 -12 1953.21 642.571  12
   4   5 -11 481.098 406.934  17
   4  -5 -11 483.392 422.796  17
   4   5 -11 48.2136 434.286  20
   4  -5 -11 335.165 473.619  12
   4   5 -10 5182.23 1127.66  20
   4   5 -10 3863.72 727.798  17
   4   5 -10 5620.50 903.049   2
   4   5 -10 4852.22 999.752  12
   4  -5 -10 5492.19 937.900  12
  -4   5  10 6098.20 883.476   5
   4  -5 -10 3910.00 687.887   1
   4   5  -9 5224.80 1104.30  20
   4  -5  -9 4035.81 707.186   1
   4   5  -9 3964.45 854.651  12
   4  -5  -9 4365.99 866.522  12
  -4   5   9 4701.91 743.942   5
   4   5  -8 112596. 3941.40  10
  -4   5   8 109642. 3887.88   5
   4   5  -8 101527. 4054.93  12
   4  -5  -8 106297. 4169.96  12
   4  -5  -8 109916. 3925.25   1
   4  -5  -7 1180.20 399.374   1
  -4   5   7 1076.62 385.059   5
   4  -5  -7 805.701 446.914  12
   4   5  -6 188810. 5465.49   2
   4  -5  -6 191252. 5413.31   1
  -4   5   6 194711. 5319.41   5
   4  -5  -5 123.058 280.904   1
   4   5  -5 767.198 322.201   2
   4   5  -4 285740. 7037.08   2
   4  -5  -4 279426. 6955.75   1
   4   5  -3 649.295 323.612   2
   4  -5  -3 1580.30 410.894   1
   4  -5  -3 972.244 277.145   3
   4   5  -2 47355.8 2001.44   2
   4  -5  -2 46996.8 1914.32   3
   4  -5  -1 13519.7 894.437   5
   4   5  -1 14036.1 964.630   4
   4  -5  -1 12059.9 1046.16   1
   4   5  -1 13626.9 944.546   3
   4  -5  -1 13758.0 989.596   3
   4   5  -1 12759.5 987.368   2
   4   5   0 51546.7 1983.10   4
   4  -5   0 53105.8 2129.67   5
   4   5   0 48582.6 1993.57   3
   4  -5   0 51496.3 2128.88   3
   4  -5   0 51152.4 2274.30   1
  -4   5  -1 277.880 174.054  22
   4   5   1 135.155 201.609   4
   4  -5   1 70.6158 249.560   5
   4   5   1 16.9806 222.890   3
   4   5   2 67257.5 2487.04   4
   4  -5   2 64658.3 2616.26   5
   4   5   2 71754.2 2521.17   3
   4   5   2 70983.3 2283.51   5
   4   5   3 3810.35 555.054   3
   4   5   3 3711.03 519.399   5
   4  -5   3 3741.03 614.381   5
   4  -5   4 125378. 4223.56   5
   4   5   4 130444. 3948.52   3
   4   5   4 132681. 4010.69   5
   4   5   5-163.275 326.580   6
   4  -5   5 277.376 332.363   5
   4   5   5 655.863 318.260   5
  -4   5  -6 108500. 3974.61  17
  -4  -5  -6 110237. 4022.40  17
   4  -5   6 101302. 3962.51   5
   4   5   6 99639.5 3796.08   5
   4   5   6 113983. 4740.69  11
   4  -5   6 105737. 4200.47  13
   4   5   6 108042. 4568.91   6
   4   5   7 416.305 502.990  11
  -4   5  -7 174.342 397.136  17
  -4  -5  -7-9.26496 427.817  17
   4  -5   7 194.537 445.428  13
   4   5   7-678.482 335.797  13
   4  -5   7 433.258 410.139   5
   4   5   7 404.510 279.240   5
   4  -5   8 82773.0 3744.27   5
  -4   5  -8 95945.7 3962.79  17
  -4  -5  -8 94651.2 4023.13  17
   4   5   8 93390.4 3785.16   5
   4   5   8 106988. 4821.53  11
   4  -5   8 94861.8 3914.15  13
   4   5   9 85.1769 682.254  11
  -4   5  -9 110.808 425.582  17
  -4  -5  -9 83.0619 418.895  17
  -4   5 -10 6264.12 986.848  17
  -4  -5 -10 7799.30 1098.47  17
   4   5  10 8201.07 1357.35  11
   4   5  11 702.649 495.820  11
  -4   5 -11 379.733 438.847  17
  -4  -5 -11 15.0541 340.727  17
  -4  -5 -12 15666.0 1135.98  17
   4  -5  12 15599.0 1077.26  21
   4   5  12 15697.5 1375.57  11
   4   5  12 14841.7 1105.30  21
   4   6 -15 11011.4 840.955  18
   4   6 -14 3148.37 692.356  20
   4   6 -14 3852.65 718.316  18
   4   6 -14 4292.01 556.398  16
   4  -6 -14 4105.25 568.767  12
   4   6 -13 25054.3 1964.60  20
   4  -6 -13 26837.2 1700.04  12
   4  -6 -12 18664.9 1586.16  17
   4   6 -12 21435.9 1979.29  20
   4  -6 -12 21887.4 1675.58  12
   4   6 -11 86527.2 3657.34  17
   4  -6 -11 93252.8 3936.25  17
   4   6 -11 94528.0 4496.77  20
   4  -6 -11 93600.2 3913.40  12
   4  -6 -10 7688.01 1134.21  17
   4   6 -10 8936.04 1369.22  20
   4   6 -10 9231.54 1141.01  17
   4  -6 -10 7716.40 1120.21  12
   4   6  -9 150013. 5675.72  20
  -4   6   9 130419. 4675.70   5
   4  -6  -9 135605. 5082.35  12
   4  -6  -9 137437. 4736.11   1
   4  -6  -8 2638.69 649.344   1
   4   6  -8 1852.82 525.921  20
   4   6  -8 2164.97 620.725  12
  -4   6   8 2135.49 570.956   5
   4  -6  -8 2656.78 629.485  12
   4   6  -7 176409. 5692.84  20
   4   6  -7 166831. 5140.02  10
  -4   6   7 158124. 5016.59   5
   4  -6  -7 167715. 5160.98   1
   4   6  -7 161245. 5258.47  12
   4  -6  -7 155618. 5297.83  12
   4  -6  -6 2471.50 543.060   1
   4   6  -6 1656.39 499.647   2
   4  -6  -5 1068.99 377.888   1
   4   6  -5 8.43842 227.536   2
   4  -6  -4 4312.46 631.012   1
   4   6  -4 4857.20 655.968   2
   4   6  -3 173380. 4843.55   2
   4  -6  -3 168825. 4308.17   3
   4  -6  -3 177851. 4999.53   1
   4   6  -2 13180.7 1025.28   2
   4  -6  -2 12680.9 916.517   3
   4  -6  -2 14072.8 1142.91   1
   4  -6  -1 600541. 13216.9   5
   4   6  -1 632108. 13487.0   4
   4  -6  -1 610971. 13852.8   1
   4   6  -1 609256. 13436.5   2
   4  -6  -1 623445. 13299.7   3
   4   6   0 130862. 3925.87   4
   4  -6   0 134577. 4071.49   5
   4   6   0 129017. 3698.63   3
   4  -6   0 129979. 3926.47   3
   4  -6   0 135575. 4328.93   1
   4   6   1 329462. 7583.90   3
   4   6   1 324890. 7818.30   4
  -4   6  -1 327671. 7252.87  22
   4   6   2 568.310 297.427   4
   4  -6   2 313.213 294.105   5
   4   6   2 879.712 325.838   3
   4  -6   3 40280.4 2152.13   5
   4   6   3 42280.4 1820.35   3
   4   6   3 43535.6 1905.54   5
   4   6   3 46780.1 2174.34   4
   4  -6   4 19302.7 1475.19   5
   4   6   4 16834.5 1214.80   5
   4   6   5 715.361 449.226   6
   4  -6   5 111.452 340.817  13
   4  -6   5 994.537 413.704   5
   4   6   5 283.266 190.728   5
  -4   6  -6 1421.51 509.653  17
  -4  -6  -6-130.417 354.392  17
   4   6   6-141.089 325.540   6
   4  -6   6 476.416 440.434  13
   4   6   6-403.088 452.213  11
   4  -6   6 619.336 380.899   5
   4   6   6 2351.38 507.429   5
  -4   6  -7 57524.2 2936.13  17
  -4  -6  -7 63555.4 3101.22  17
   4  -6   7 56475.4 2902.87   5
   4   6   7 61778.9 3542.32  11
   4   6   7 55975.3 2791.77   5
   4  -6   7 56700.4 3032.83  13
   4   6   7 60949.3 3506.30   6
  -4   6  -8 15401.0 1517.83  17
  -4  -6  -8 16176.1 1583.07  17
   4  -6   8 14979.9 1473.13  13
   4   6   8 18309.8 1984.85  11
  -4   6  -9 152958. 5342.56  17
   4   6   9 145890. 5962.99  11
  -4  -6  -9 154787. 5463.93  17
   4   6  10 6120.49 1140.64  11
  -4   6 -10 3891.52 780.562  17
  -4  -6 -10 4051.46 756.245  17
  -4  -6 -11 123379. 4346.88  17
   4   6  11 123198. 4772.11  11
   4  -6  11 132444. 4077.78  21
   4   6  11 132275. 4198.86  21
  -4  -6 -12 4258.57 582.830  17
   4  -6  12 5024.10 527.238  21
   4   6  12 4733.09 756.118  11
   4   6  12 5755.36 600.378  21
   4   7 -14 24164.1 1572.72  18
   4   7 -14 23556.9 1481.18  15
   4  -7 -14 23295.5 1188.59  12
   4   7 -13 11042.7 1294.71  20
   4  -7 -13 12606.9 1084.71  12
   4   7 -13 10481.7 981.640  16
   4   7 -13 12888.6 1348.68  18
   4   7 -12-574.990 592.314  20
   4   7 -12 341.342 647.418  18
   4  -7 -12 501.397 405.844  17
   4  -7 -12 164.140 317.944  12
   4   7 -11 3130.66 887.771  20
   4  -7 -11 2715.92 659.214  17
   4  -7 -11 2549.98 682.199  12
   4   7 -10 18295.8 1886.11  20
   4  -7 -10 18984.4 1671.08  17
   4  -7 -10 19007.0 1700.06  12
   4   7  -9 8776.33 1370.38  20
   4   7  -9 8831.83 1104.79   2
   4  -7  -9 10252.3 1153.41   1
   4  -7  -9 10111.2 1313.16  12
   4   7  -8 62683.7 3338.04  20
   4  -7  -8 60938.6 2909.32   1
   4   7  -8 62899.2 2968.96   2
   4  -7  -8 56221.9 3001.74  12
   4   7  -7 65675.3 3229.11  20
   4  -7  -7 61630.6 2875.14   1
   4  -7  -7 63666.0 3318.20  14
   4   7  -7 59218.3 2821.06   2
   4   7  -6 114485. 4032.26  10
   4  -7  -6 111492. 4016.39   1
   4  -7  -6 112368. 4418.43  14
   4   7  -6 117075. 4067.11   2
   4  -7  -5 87334.5 3354.94   1
   4   7  -5 87575.9 3280.41   2
   4  -7  -4 143964. 4614.76   1
   4   7  -4 151121. 4539.92   2
   4   7  -3 19839.6 1340.82   2
   4  -7  -3 22498.3 1518.99   1
   4   7  -2 43943.5 2031.74   2
   4  -7  -2 48321.8 2325.24   1
   4   7  -1 10025.1 974.115   4
   4   7  -1 9904.42 909.719   2
   4  -7  -1 9269.26 1022.58   1
   4  -7  -1 9914.63 831.175   3
   4  -7  -1 9102.59 858.509   5
   4   7   0 22393.4 1424.68   4
   4  -7   0 21364.0 1440.44   5
  -4   7   0 18156.7 1156.59  22
   4  -7   0 20770.6 1298.92   3
   4   7   1 1569.69 391.570   4
   4  -7   1 1997.84 541.857   5
   4   7   1 1561.10 340.569   3
  -4   7  -1 1431.76 321.742  22
   4   7   2 118465. 3885.76   4
   4  -7   2 107393. 4013.89   5
   4  -7   3 64264.8 2934.74   5
   4   7   3 64875.5 2794.23   4
   4  -7   4 62861.2 2920.06   5
   4   7   4 65871.9 2885.21   4
   4  -7   4 64374.8 3088.67  13
   4   7   4 58557.3 2569.44   5
   4   7   4 63365.8 3158.79   6
  -4   7  -5 89262.2 3578.17  17
  -4  -7  -5 85914.0 3423.94  17
   4  -7   5 83237.4 3568.52   5
   4  -7   5 88625.1 3859.40  13
   4   7   5 86449.5 3361.38   5
   4   7   5 91270.0 4079.29   6
   4   7   5 88117.4 3577.08   4
  -4   7  -6 71743.1 3255.65  17
  -4  -7  -6 73878.4 3310.99  17
   4  -7   6 74832.6 3350.24   5
   4  -7   6 68787.4 3433.50  13
   4   7   6 72338.8 3105.97   5
   4   7   6 74636.1 3891.68  11
   4   7   6 74583.9 3809.51   6
   4   7   6 66182.8 3171.19   4
  -4   7  -7 47707.2 2680.57  17
  -4  -7  -7 49014.0 2740.98  17
   4  -7   7 51403.6 2882.50  13
   4   7   7 51081.8 3273.23  11
   4  -7   7 45548.9 2621.98   5
   4   7   7 49688.7 3162.76   6
   4   7   7 49305.1 2675.22   4
  -4   7  -8 36274.7 2346.00  17
  -4  -7  -8 39974.8 2488.96  17
   4   7   8 42167.2 2959.97  11
  -4   7  -9 4611.85 840.748  17
  -4  -7  -9 3502.89 791.478  17
   4   7   9 5058.36 1121.42  11
   4   7  10 8870.94 1365.93  11
   4  -7  10 9130.52 864.592  21
  -4  -7 -10 7966.93 1050.92  17
   4   7  10 8325.80 923.378  21
   4   7  11 4656.06 877.742  11
  -4  -7 -11 7406.56 908.474  17
   4   7  11 6808.70 716.571  21
   4   7  12 5535.24 770.566  11
   4  -7  12 4985.51 607.506   7
  -4  -7 -12 5529.29 581.066  17
   4   8 -14 20165.6 1325.27  18
   4   8 -14 19666.9 1231.49  15
   4   8 -13 21817.9 1624.20  15
   4   8 -13 23184.9 1731.73  18
   4  -8 -13 20848.1 1315.70  12
   4   8 -12 65422.0 3387.00  20
   4   8 -12 70600.9 3518.95  18
   4  -8 -12 72048.7 3019.69  17
   4   8 -12 64865.6 2773.92  16
   4  -8 -12 68747.1 2932.27  12
   4   8 -11 29477.5 2328.95  20
   4   8 -11 26977.9 2280.22  18
   4  -8 -11 23979.6 1820.35  17
   4  -8 -11 26035.3 1897.58  12
   4   8 -10 74947.2 4007.34  20
   4   8 -10 84650.3 4241.22  18
   4  -8 -10 83473.4 3693.39  17
   4  -8 -10 84722.5 3757.80  12
   4   8  -9 73631.8 3839.39  20
   4   8  -9 66834.1 3737.00  18
   4  -8  -9 74869.6 3452.58  17
   4  -8  -9 70049.2 3498.57  12
   4   8  -8 108782. 4687.85  20
   4   8  -8 107681. 4742.89  18
   4  -8  -8 103803. 4070.86   1
   4   8  -8 105132. 4093.35   2
   4  -8  -8 93930.5 4214.10  12
   4   8  -7 40493.1 2577.72  20
   4   8  -7 42596.5 2750.48  18
   4  -8  -7 45892.4 2475.92   1
   4  -8  -7 42980.2 2780.50  14
   4   8  -7 40971.8 2330.01   2
   4   8  -6 14472.0 1487.24  18
   4  -8  -6 13458.2 1301.24   1
   4   8  -6 14029.5 1274.58   2
   4  -8  -6 15605.7 1575.43  14
   4   8  -6 14978.8 1454.80  20
   4   8  -5 4829.63 863.674  18
   4  -8  -5 5603.80 838.613   1
   4   8  -5 5051.07 747.143   2
   4   8  -4 59803.4 2607.43   2
   4  -8  -4 62161.8 2840.49   1
   4   8  -3 80723.3 3073.42   2
   4  -8  -3 88749.5 3485.05   1
   4  -8  -2 58968.5 2798.53   1
   4   8  -2 57740.8 2454.24   2
   4  -8  -1 187228. 5356.23   5
   4   8  -1 183372. 5207.60   2
   4   8  -1 190299. 5559.57   4
   4  -8  -1 183676. 5825.02   1
   4   8   0 119001. 4083.56   4
   4  -8   0 121775. 4211.03   5
   4  -8   0 123675. 3753.70   3
  -4   8   0 118439. 3752.42  22
   4  -8   1 72720.3 3261.19   5
   4   8   1 78942.1 3163.95   4
   4  -8   1 74911.8 2875.77   3
  -4   8  -1 81498.3 2708.40  22
   4  -8   2 79051.5 3483.95   5
   4   8   2 85524.5 3354.83   4
   4   8   3 7875.82 1063.77   6
   4   8   3 6102.31 846.797   4
   4  -8   3 5892.95 899.590  13
   4  -8   3 5080.26 865.897   5
  -4  -8  -4 17725.7 1370.51  17
   4  -8   4 17533.7 1526.80   5
   4   8   4 17323.2 1488.28   9
   4  -8   4 18055.4 1633.30  13
   4   8   4 17858.3 1476.70   4
   4   8   4 18274.9 1747.98   6
   4   8   5 11921.5 1251.35   4
   4  -8   5 11136.9 1250.16   5
   4  -8   5 10919.0 1295.02  13
   4   8   5 9366.78 1305.35   6
  -4  -8  -5 9230.24 1125.41  17
   4   8   6 828.838 564.543   6
  -4  -8  -6 895.647 545.052  17
   4   8   6 149.104 440.488  11
   4   8   6 549.348 363.671   4
   4  -8   6 136.187 676.276  13
   4  -8   6 378.511 345.055   5
  -4  -8  -7 25979.8 2002.88  17
   4  -8   7 27362.4 1970.14   5
   4   8   7 26801.6 2359.90  11
   4   8   7 24994.9 1887.90   4
   4   8   7 25720.5 2295.66   6
  -4  -8  -8 94565.4 4034.53  17
   4   8   8 89935.2 4506.92  11
  -4  -8  -9 47426.9 2671.03  17
   4   8   9 50597.2 3143.78  11
  -4  -8 -10 75085.4 3250.59  17
   4   8  10 81563.3 3776.63  11
  -4  -8 -11 66607.8 2660.49  17
   4  -8  11 62301.9 2637.73   7
   4   8  11 63641.8 2958.50  11
   4  -8  12 33862.6 1494.84   7
   4   8  12 34457.2 1718.93  11
   4   9 -14 6119.82 644.012  18
   4   9 -13 50796.3 2475.55  18
   4   9 -13 48304.3 2340.70  15
   4  -9 -13 48681.1 1942.11  12
   4   9 -12-204.930 470.605  15
   4   9 -12-152.317 441.530  18
   4  -9 -12-6.07560 256.990  12
   4   9 -11 789.363 725.880  18
   4  -9 -11 931.707 435.273  17
   4   9 -11-21.3738 346.615  16
   4  -9 -11 382.624 403.825  12
   4   9 -10 2336.12 825.408  18
   4  -9 -10 1680.23 538.624  17
   4   9 -10 1949.45 748.434  20
   4   9 -10 1265.04 505.492  16
   4  -9 -10 1256.82 585.939  12
   4   9  -9 15366.6 1723.54  20
   4   9  -9 17669.3 1883.06  18
   4  -9  -9 19065.6 1697.75  17
   4   9  -9 15291.0 1435.31  16
   4  -9  -9 15769.6 1585.12  12
   4   9  -8 6261.86 1192.80  20
   4   9  -8 6641.46 1215.55  18
   4  -9  -8 7073.39 984.109  17
   4  -9  -8 5786.87 896.979   1
   4   9  -8 7084.57 950.387   2
   4   9  -8 6196.35 980.672  16
   4  -9  -8 6238.83 1072.58  12
   4   9  -7 215279. 7236.59  20
   4   9  -7 237614. 7641.12  18
   4  -9  -7 240303. 7023.33   1
   4   9  -7 210570. 6709.15  16
   4   9  -7 232590. 6802.84   2
   4  -9  -7 227639. 7616.11  14
   4   9  -6 27975.3 2179.72  18
   4   9  -6 23756.4 1777.06  16
   4  -9  -6 29139.1 1998.41   1
   4   9  -6 27546.8 1843.97   2
   4   9  -6 29347.6 2158.12  15
   4  -9  -6 27308.3 2172.60  14
   4   9  -5 230982. 7243.92  18
   4   9  -5 226309. 6734.42  16
   4   9  -5 234124. 6610.68   2
   4   9  -5 243259. 7135.26  15
   4  -9  -5 230681. 6889.90   1
   4  -9  -5 209024. 6490.59  10
   4  -9  -5 231883. 7186.51  14
   4   9  -4 18820.7 1686.67  18
   4   9  -4 19227.9 1423.09   2
   4  -9  -4 22100.2 1743.87  14
   4  -9  -4 17903.5 1651.12   7
   4  -9  -4 21478.8 1695.49   1
   4  -9  -4 20154.4 1560.22  19
   4   9  -3 88415.2 3271.71   2
   4  -9  -3 86115.9 3699.88   1
   4  -9  -2 970.960 439.728   1
   4   9  -2 1275.31 457.166   2
   4   9  -1 46861.3 2174.65   2
   4  -9  -1 51471.8 2472.50   5
   4   9  -1 49880.2 2535.80   4
   4  -9  -1 53037.8 2762.42   1
  -4   9   1 46991.8 2328.10  22
   4   9   0 14.9395 290.353   4
   4  -9   0 459.794 371.651   5
   4  -9   1 39168.8 2398.49   5
   4   9   1 40740.0 2280.86   4
   4  -9   2 9801.78 1212.83   5
   4   9   2 8373.46 1045.20   4
   4  -9   2 10358.7 1241.81   7
   4  -9   2 7960.38 1027.80  13
   4   9   2 7787.90 1100.21   6
   4   9   3 210563. 6522.13   4
   4  -9   3 208600. 6876.95   7
   4  -9   3 209732. 6740.99   5
   4   9   3 215570. 6511.70   9
   4  -9   3 222022. 6913.88  13
   4   9   3 210411. 6903.90   6
   4   9   4 5430.36 918.751   6
   4   9   4 5510.12 872.786   4
  -4  -9  -4 4518.86 720.302  17
   4   9   4 2292.86 659.896   9
   4  -9   4 4931.75 948.320  13
   4  -9   4 3377.01 703.006   5
   4  -9   4 3256.48 748.696   7
   4  -9   5 298093. 8601.79   5
   4   9   5 308793. 8600.25   4
   4  -9   5 301426. 8925.84  13
   4   9   5 312455. 9347.02   6
  -4  -9  -5 302656. 8296.99  17
   4   9   6 6779.67 1265.92   6
   4   9   6 5602.46 922.643   4
  -4  -9  -6 6332.71 977.491  17
   4  -9   6 6265.18 948.637   5
   4   9   7 100129. 4816.98  11
  -4  -9  -7 96846.0 4113.28  17
   4   9   7 96023.4 4655.49   6
  -4  -9  -8 2838.23 720.802  17
   4   9   8 3553.10 964.942  11
  -4  -9  -9 2808.90 661.083  17
   4   9   9 1851.44 795.943  11
   4  -9   9 1946.02 600.523   7
  -4  -9 -10 5123.12 787.648  17
   4   9  10 4168.95 872.714  11
   4  -9  10 4689.32 778.407   7
  -4  -9 -11 18824.1 1218.94  17
   4  -9  11 18175.9 1230.43   7
   4   9  11 19101.5 1454.40  11
   4   9  12 352.719 247.757  11
   4  10 -13-276.279 391.348  18
   4  10 -13 283.856 340.799  15
   4  10 -12 143610. 4996.25  18
   4  10 -12 140336. 4840.26  15
   4 -10 -12 146262. 4288.22  12
   4  10 -11 398.627 645.990  18
   4 -10 -11 102.043 291.603  17
   4  10 -11 474.767 506.909  15
   4 -10 -11 87.4878 340.493  12
   4  10 -10 192094. 6842.44  18
   4  10 -10 195589. 6728.53  15
   4 -10 -10 191474. 6135.93  17
   4 -10 -10 201400. 6312.37  12
   4  10  -9 1004.23 707.468  18
   4 -10  -9 865.076 396.354  17
   4  10  -9 794.824 603.489  15
   4  10  -8 33238.4 2578.90  18
   4 -10  -8 32626.1 2227.01  17
   4  10  -8 34252.1 2144.74  16
   4  10  -8 37840.2 2675.64  15
   4 -10  -8 30673.9 2285.97  12
   4  10  -7 3715.48 977.852  18
   4 -10  -7 4114.55 859.121  17
   4  10  -7 4717.36 843.759  16
   4  10  -7 3371.39 886.447  15
   4 -10  -7 4210.10 1002.99  14
   4  10  -7 4690.09 761.323   2
   4 -10  -7 5360.15 885.323   1
   4  10  -6 5793.04 1129.36  15
   4 -10  -6 4608.12 1031.84  14
   4  10  -6 4406.76 782.024  16
   4  10  -6 6466.87 892.187   2
   4 -10  -6 5348.55 904.258   1
   4  10  -6 4050.48 937.524  18
   4  10  -5 9838.39 1349.27  18
   4 -10  -5 10968.6 1186.99  10
   4  10  -5 8958.11 1010.67   2
   4  10  -5 11981.8 1313.59  16
   4  10  -5 11293.1 1365.79  15
   4 -10  -5 11486.4 1424.50  14
   4 -10  -5 9586.84 1216.98   1
   4  10  -4 60506.9 2757.58   2
   4  10  -4 56824.5 2946.14  16
   4  10  -4 63178.5 3352.24  18
   4  10  -4 68365.4 3306.85  15
   4 -10  -4 60141.4 3161.78  14
   4 -10  -4 66728.5 3470.09   7
   4 -10  -4 62862.4 3235.04   1
   4  10  -3 483.653 431.282  18
   4  10  -3 377.373 415.331  16
   4  10  -3 536.307 519.213  15
   4 -10  -3 457.884 346.880  14
   4  10  -3 593.303 323.964   2
   4 -10  -3-4.76571 405.138   1
   4 -10  -3 289.565 425.554   7
  -4  10   3 311.732 415.477  22
   4 -10  -3 280.425 350.765  19
   4  10  -2 109834. 4338.78  18
   4  10  -2 109167. 4583.85  16
   4  10  -2 103504. 3590.91   2
   4 -10  -2 99696.4 4251.24   1
   4 -10  -2 97946.0 3812.62   5
   4 -10  -2 104135. 4004.08  14
   4 -10  -2 115148. 4680.98   7
   4  10  -2 95181.0 3996.04  15
   4 -10  -2 111496. 4224.37  19
  -4  10   2 89810.3 3796.85  22
   4 -10  -1 16260.6 1553.76  19
   4  10  -1 16198.6 1546.28  18
   4 -10  -1 15674.7 1402.13   5
   4  10  -1 13350.8 1378.56   4
   4  10  -1 17130.4 1710.51  16
   4  10  -1 17169.3 1599.11  15
   4 -10  -1 16393.2 1375.59  14
   4 -10  -1 15582.1 1652.02   7
   4 -10  -1 16825.0 1577.67   1
  -4  10   1 17687.3 1423.88  22
   4 -10   0 116110. 4465.53   5
   4  10   0 105546. 4212.89   4
  -4  10   0 114791. 3924.52  22
   4  10   0 102044. 4384.39  16
   4 -10   0 125560. 4875.05  19
   4  10   0 110219. 4448.40  15
   4 -10   0 114616. 4004.32  14
   4 -10   0 103533. 4571.48   7
   4  10   1 13700.2 1362.66   4
   4 -10   1 12899.0 1424.87   5
   4  10   1 10906.1 1296.06  16
   4  10   1 13022.6 1284.56   9
   4  10   1 15333.1 1559.18  15
   4 -10   1 11974.2 1483.09   7
   4  10   1 13364.9 1402.22   6
   4 -10   2 111640. 4656.98   5
   4 -10   2 116338. 4907.41   7
   4  10   2 121987. 4467.57   9
   4  10   2 127905. 4693.43   4
  -4 -10  -2 124913. 4094.40  17
   4  10   2 118783. 4766.48   6
   4  10   3 560.275 424.182   6
   4  10   3 207.982 314.714   4
  -4 -10  -3 1327.52 423.844  17
   4  10   3 926.186 437.155   9
   4 -10   3-137.866 408.073   5
   4 -10   3 826.145 517.091   7
   4 -10   4 15840.5 1568.79   5
  -4 -10  -4 13432.5 1303.36  17
   4 -10   4 13908.0 1618.47   7
   4  10   4 17575.9 1592.24   4
   4  10   4 18167.3 1838.52   6
   4  10   5 1235.04 599.353   6
   4  10   5 3415.55 754.188   4
  -4 -10  -5 2546.29 638.958  17
   4 -10   5 2085.47 639.390   5
   4 -10   5 2284.46 787.216   7
  -4 -10  -6 11274.5 1289.40  17
   4 -10   6 11091.5 1395.80   7
   4  10   6 11825.3 1618.50   6
   4  10   7 833.744 738.747  11
   4  10   7 1286.43 747.351   6
  -4 -10  -7 380.335 412.802  17
   4 -10   7 612.928 579.760   7
  -4 -10  -8 117726. 4551.18  17
   4  10   8 125301. 5267.73  11
   4 -10   8 123115. 4698.63   7
   4  10   9-129.196 556.023  11
  -4 -10  -9 760.145 455.788  17
   4 -10   9 235.570 382.708   7
  -4 -10 -10 98352.9 3446.03  17
   4 -10  10 97400.4 3470.45   7
   4  10  10 97759.2 3878.73  11
   4  10  11 446.231 405.081  11
  -4 -10 -11-128.545 232.886  17
   4 -10  11-54.8002 239.809   7
   4  11 -13 76746.8 2561.88  15
   4  11 -13 74165.8 2611.27  18
   4  11 -12 1773.55 571.152  18
   4  11 -12 1985.31 559.303  15
   4 -11 -12 1392.24 366.348  12
   4  11 -11 7156.72 1077.53  18
   4  11 -11 7816.60 1073.34  15
   4 -11 -11 6509.96 815.850  12
   4  11 -10 198.309 556.605  18
   4 -11 -10 1456.18 545.635  17
   4  11 -10-113.931 529.482  15
   4 -11 -10 31.7874 306.627  12
   4  11  -9 42390.4 2912.35  18
   4 -11  -9 50965.6 2705.16  17
   4  11  -9 49054.4 3012.86  15
   4 -11  -9 43325.3 2644.23  12
   4 -11  -8 7073.34 994.252  17
   4  11  -8 6293.66 1161.74  15
   4  11  -8 8161.10 1329.40  18
   4 -11  -8 6523.15 1056.69  12
   4  11  -7 146168. 6001.83  18
   4 -11  -7 161110. 5469.16  17
   4  11  -7 157868. 5963.24  15
   4 -11  -7 158185. 6238.02  14
   4  11  -6 9720.30 1469.97  18
   4 -11  -6 10588.1 1254.21  17
   4  11  -6 12573.9 1233.74   2
   4  11  -6 11364.9 1477.14  15
   4 -11  -6 10778.0 1486.32  14
   4 -11  -6 12264.5 1407.03   1
  -4  11   6 11540.0 1418.17  22
   4 -11  -5 173099. 5814.08  10
   4 -11  -5 188568. 5755.74  17
   4  11  -5 172866. 5524.03   2
   4  11  -5 174947. 5869.71  16
   4 -11  -5 177787. 6512.41  14
   4  11  -5 190041. 6496.28  15
   4 -11  -5 187902. 6364.52   1
   4  11  -5 175311. 6525.46  18
  -4  11   5 173790. 6231.33  22
   4 -11  -4 22229.1 1909.01   1
   4  11  -4 20778.0 1865.66  15
   4  11  -4 21200.8 1978.69  18
   4  11  -4 19018.7 1479.55   2
   4  11  -4 18843.2 1726.43  16
   4 -11  -4 19619.1 1832.79  14
   4 -11  -4 24246.0 2134.76   7
  -4  11   4 20877.9 1818.23  22
   4  11  -3 86665.8 4125.79  18
   4 -11  -3 82118.4 3937.62   1
   4  11  -3 80326.9 3855.18  16
   4  11  -3 90511.7 4044.58  15
   4 -11  -3 82739.6 3816.05  14
   4 -11  -3 93709.4 4391.92   7
   4 -11  -3 86812.3 3820.72  19
  -4  11   3 82921.6 3743.18  22
   4 -11  -2 3277.81 784.945  19
   4 -11  -2 3737.71 778.524   1
   4  11  -2 2781.45 747.603  18
   4  11  -2 3798.86 906.089  16
   4  11  -2 1872.76 660.920  15
   4 -11  -2 3935.25 814.230  14
   4 -11  -2 3057.79 648.685   5
   4 -11  -2 3081.13 853.858   7
  -4  11   2 3656.23 737.756  22
   4 -11  -1 30011.0 2105.76   5
   4  11  -1 24037.1 2138.87  16
   4 -11  -1 31897.9 2295.68  19
   4 -11  -1 32349.1 2079.27  14
   4 -11  -1 29663.8 2418.06   7
   4  11  -1 32101.9 2297.71  18
   4  11  -1 29958.3 2225.40  15
  -4  11   1 29190.3 1939.07  22
   4  11   0 614.017 470.436   4
   4  11   0-916.968 522.315  16
   4  11   0-535.183 336.380   9
   4  11   0-139.416 502.559  15
   4 -11   0 354.007 430.882  14
   4 -11   0 147.297 344.397   5
   4 -11   0 134.759 453.948   7
   4 -11   0-725.422 539.250  19
  -4  11   0-950.983 361.115  22
   4  11   1 30891.8 2173.56   4
   4 -11   1 30859.4 2293.56   5
   4  11   1 38073.3 2491.06   6
  -4 -11  -1 32792.5 1882.95  17
   4 -11   1 34292.2 2460.20  19
   4  11   1 30511.0 2069.28   9
   4  11   1 33919.1 2502.42  15
   4 -11   1 30313.5 1957.24  14
   4 -11   1 29543.0 2483.24   7
   4  11   2 23543.2 1911.20   4
   4 -11   2 23948.0 2006.86   5
  -4 -11  -2 26429.1 1742.93  17
   4 -11   2 25828.0 2211.92   7
   4  11   2 25239.7 2087.23   6
   4  11   3 84789.1 3829.82   4
  -4 -11  -3 76716.7 3309.94  17
   4 -11   3 81163.6 4035.33   7
   4 -11   3 78176.5 3803.47   5
   4  11   3 83455.6 4083.97   6
   4  11   4 3731.90 889.086   6
   4  11   4 5834.39 956.509   4
  -4 -11  -4 6327.64 942.301  17
   4 -11   4 3951.43 829.144   5
   4 -11   4 4982.85 1060.99   7
  -4 -11  -5 250009. 7450.72  17
   4 -11   5 259516. 8053.07   7
   4  11   5 251217. 8382.54   6
  -4 -11  -6 21099.6 1757.40  17
   4 -11   6 20499.2 1876.44   7
   4  11   6 19874.7 1981.70   6
   4  11   7 153368. 6044.93  11
  -4 -11  -7 143985. 5207.45  17
   4 -11   7 149842. 5397.55   7
   4  11   7 144086. 5784.21   6
  -4 -11  -8 1543.35 565.392  17
   4  11   8 1824.49 785.057  11
   4 -11   8 506.610 440.675   7
  -4 -11  -9 2222.09 560.417  17
   4  11   9 2678.79 740.948  11
   4 -11   9 2386.02 596.691   7
   4  11  10 353.849 397.763  11
  -4 -11 -10 24.9848 291.481  17
   4 -11  10 481.393 313.695   7
   4  11  11 15495.9 1043.47  11
   4  12 -12 93938.7 3227.39  15
   4  12 -12 93428.7 3289.48  18
   4  12 -11 26280.4 1852.99  18
   4 -12 -11 27881.4 1516.83  12
   4  12 -11 27232.7 1831.68  15
   4  12 -10 95024.4 4124.99  18
   4 -12 -10 94318.7 3524.69  17
   4  12 -10 88965.8 3906.48  15
   4 -12 -10 96530.6 3614.26  12
   4 -12  -9 31190.9 2039.05  17
   4  12  -9 27726.2 2194.45  15
   4  12  -9 33091.9 2442.64  18
   4 -12  -9 31434.5 2133.84  12
   4  12  -8 14400.7 1706.90  18
   4  12  -8 16756.3 1748.39  15
   4 -12  -8 17833.5 1592.18  17
   4 -12  -8 13538.0 1482.02  12
   4  12  -7 14118.0 1761.21  18
   4 -12  -7 16163.1 1544.75  17
   4  12  -7 12923.4 1611.72  15
   4 -12  -7 14090.5 1794.50  14
   4  12  -6 6140.80 1231.46  18
   4 -12  -6 6772.93 998.637  17
   4  12  -6 4594.51 992.357  15
   4 -12  -6 4901.34 1109.73  14
   4 -12  -5 933.119 524.143  17
   4 -12  -5 1555.49 618.421  10
   4  12  -5 525.562 668.460  15
   4 -12  -5 850.686 522.321  14
   4 -12  -5-1247.72 535.183   1
   4  12  -5 1216.93 656.809  18
  -4  12   5 687.480 427.346  22
   4  12  -4 21647.5 2114.80  18
   4 -12  -4 27212.2 2198.21   1
   4 -12  -4 21125.9 1765.63  17
   4  12  -4 24040.0 2106.73  15
   4 -12  -4 22858.4 2064.84  14
   4 -12  -4 22907.9 2199.30   7
  -4  12   4 25266.1 2025.56  22
   4 -12  -3 24411.5 1868.94   5
   4  12  -3 27093.5 2344.52  18
   4 -12  -3 26307.9 1836.97  17
   4  12  -3 27728.7 2376.85  15
   4 -12  -3 23895.5 2090.64   1
   4 -12  -3 27469.9 2204.96  14
   4 -12  -3 26366.1 2375.13   7
  -4  12   3 28534.6 2089.16  22
   4 -12  -2 46726.9 2869.63  19
   4  12  -2 47317.4 2983.36  15
   4  12  -2 40721.8 2820.66  18
  -4  12   2 39439.9 2431.35  22
   4 -12  -2 40468.7 2504.62   5
   4 -12  -2 41980.3 2621.15  14
   4 -12  -2 42877.2 3094.43   7
   4 -12  -2 38146.9 2623.55   1
   4 -12  -1 75093.0 3664.25   5
   4 -12  -1 83710.3 3982.17  19
   4  12  -1 73230.5 3846.62  15
   4 -12  -1 69003.3 3392.32  14
   4 -12  -1 81124.9 4337.10   7
  -4  12   1 76215.6 3385.23  22
   4 -12   0 82022.6 4050.36   5
   4  12   0 77431.1 3747.94   4
   4 -12   0 79227.7 3937.55  19
   4  12   0 77316.9 4092.69  15
   4 -12   0 81038.9 3588.87  14
   4 -12   0 76395.4 4367.30   7
   4  12   0 84349.5 3977.68   6
   4 -12   1 55138.0 3217.54  19
   4  12   1 52997.9 3015.77   4
   4 -12   1 47383.8 2997.75   5
  -4 -12  -1 55179.0 2663.38  17
   4  12   1 46599.9 3253.04  15
   4 -12   1 54273.9 2818.46  14
   4 -12   1 47050.3 3295.34   7
   4  12   1 59883.8 3302.15   6
   4 -12   2 56099.8 3197.23  19
   4  12   2 59040.0 3180.01   4
   4 -12   2 54610.7 3199.23   5
  -4 -12  -2 59934.1 2826.09  17
   4 -12   2 53312.7 3360.55   7
   4  12   2 54757.2 3247.35   6
   4  12   3 22097.6 1898.28   4
   4 -12   3 20403.0 1871.39   5
  -4 -12  -3 23930.0 1753.80  17
   4 -12   3 22638.7 2136.55   7
   4  12   3 22087.9 2117.54   6
  -4 -12  -4 53653.3 2776.38  17
   4 -12   4 47362.6 3025.16   7
   4  12   4 50688.3 3232.32   6
   4  12   5 9781.97 1421.50   6
   4 -12   5 9891.03 1349.92   7
  -4 -12  -5 8715.44 1127.13  17
  -4 -12  -6 13015.2 1394.69  17
   4 -12   6 13033.3 1468.81   7
   4  12   6 11444.7 1565.82   6
   4  12   7 13245.4 1605.17  11
  -4 -12  -7 10312.7 1208.83  17
   4 -12   7 11734.0 1285.07   7
  -4 -12  -8 42839.6 2297.83  17
   4  12   8 45052.7 2763.22  11
   4 -12   8 47281.1 2425.10   7
  -4 -12  -9 29764.7 1664.78  17
   4  12   9 33507.2 2077.26  11
   4 -12   9 30199.8 1690.88   7
  -4 -12 -10 38066.1 1579.57  17
   4 -12  10 42058.1 1668.59   7
   4  12  10 43797.1 2045.95  11
   4  13 -12 2647.59 450.009  18
   4  13 -12 2413.94 440.405  15
   4  13 -11 2508.51 596.450  18
   4  13 -11 2386.58 580.972  15
   4 -13 -11 2324.02 384.368  12
   4  13 -10 4435.18 840.481  18
   4  13 -10 3393.52 747.203  15
   4 -13 -10 4464.21 665.705  12
   4  13  -9 14819.8 1579.87  18
   4 -13  -9 15911.2 1364.35  17
   4  13  -9 13156.6 1485.46  15
   4 -13  -9 15751.3 1432.20  12
   4  13  -8 41844.7 2789.42  18
   4 -13  -8 42445.8 2385.96  17
   4  13  -8 40854.3 2662.09  15
   4 -13  -7 50780.1 2749.18  17
   4  13  -7 56997.7 3273.18  15
   4 -13  -7 57658.8 3461.81  14
   4  13  -7 54965.2 3322.31  18
   4 -13  -7 48114.7 2899.65  12
   4  13  -6 110868. 5033.26  18
   4 -13  -6 115730. 4374.26  17
   4  13  -6 106888. 4813.92  15
   4 -13  -6 105549. 4947.81  14
   4  13  -5 68724.5 3864.99  18
   4 -13  -5 67105.9 3212.64  10
   4 -13  -5 69452.5 3238.54  17
   4  13  -5 68793.5 3744.56  15
   4 -13  -5 71410.4 3862.37  14
   4 -13  -4 74417.8 3403.82  17
   4  13  -4 81653.8 4151.65  15
   4 -13  -4 83210.3 4131.42  14
   4  13  -4 78808.0 4154.18  18
   4 -13  -3 86598.8 3878.37   5
  -4  13   3 84125.3 3849.71  22
   4 -13  -3 81626.0 3543.53  17
   4  13  -3 77273.9 4152.59  15
   4 -13  -3 80217.0 4005.55  14
   4 -13  -3 87063.1 4602.43   7
   4 -13  -3 85324.0 4134.86   1
   4  13  -3 84041.3 4347.45  18
   4 -13  -2 36877.5 2483.39   5
   4  13  -2 32297.9 2598.25  15
   4 -13  -2 33420.4 2407.53  14
   4 -13  -2 34916.0 2925.81   7
   4 -13  -2 34449.2 2513.98  19
  -4  13   2 31014.1 2147.49  22
   4 -13  -1 7172.08 1216.58  19
   4  13  -1 7389.85 1358.77  15
   4 -13  -1 6738.05 1117.08  14
   4 -13  -1 7604.62 1153.28   5
   4 -13  -1 6835.35 1541.53   7
  -4  13   1 7012.00 1007.93  22
   4  13   0 8445.74 1304.17   6
   4  13   0 6504.28 1379.01  15
   4 -13   0 6517.02 1087.05  14
   4 -13   0 7543.33 1271.94   5
   4 -13   0 8690.21 1584.04   7
   4 -13   0 10736.5 1444.30  19
   4 -13   1 1291.41 784.354  19
   4  13   1 2628.31 758.816   6
   4  13   1 1332.84 502.040   4
  -4 -13  -1 1013.72 512.785  17
   4 -13   1 1597.11 597.714  14
   4 -13   1 733.207 455.699   5
   4 -13   1 1110.12 778.712   7
   4 -13   2 34045.5 2383.25  19
  -4 -13  -2 34641.1 2132.00  17
   4 -13   2 33644.6 2176.18  14
   4 -13   2 30524.6 2520.71   7
   4  13   2 29816.2 2443.62   6
  -4 -13  -3 115474. 4261.41  17
   4 -13   3 101762. 4341.30  19
   4 -13   3 106827. 4133.13  14
   4 -13   3 107207. 4847.62   7
   4  13   3 103797. 4811.98   6
  -4 -13  -4 64187.9 3051.02  17
   4 -13   4 57690.0 3020.73  19
   4 -13   4 58086.0 3366.36   7
   4  13   4 63628.6 3593.08   6
   4 -13   5 103823. 4117.41  19
  -4 -13  -5 116578. 4406.77  17
   4 -13   5 115973. 4724.62   7
   4  13   5 120495. 5102.35   6
   4 -13   6 51175.6 2477.32  19
  -4 -13  -6 58316.3 2868.92  17
   4 -13   6 50293.2 2774.39   7
   4  13   6 55860.9 3256.12   6
  -4 -13  -7 44937.0 2371.54  17
   4 -13   7 48554.7 2525.55   7
   4  13   7 47265.6 2863.77  11
   4  13   7 45398.9 2747.67   6
  -4 -13  -8 35391.2 1908.13  17
   4 -13   8 36096.2 1936.48   7
   4  13   8 38566.8 2325.44  11
   4  13   9 682.685 429.074  11
  -4 -13  -9 236.458 270.163  17
   4 -13   9 786.761 275.180   7
   4  13  10 1810.50 390.499  11
   4  14 -11 57659.3 2256.66  18
   4  14 -11 58616.6 2269.92  15
   4  14 -10 13238.3 1218.90  18
   4  14 -10 14442.4 1269.30  15
   4 -14 -10 13441.0 943.050  12
   4  14  -9 62584.7 3059.93  18
   4  14  -9 61466.8 2997.57  15
   4 -14  -9 62999.1 2701.73  12
   4 -14  -8-18.5665 334.336  17
   4  14  -8 408.354 573.459  15
   4 -14  -8 1129.27 597.521  12
   4  14  -8 169.622 499.895  18
   4 -14  -7 36631.4 2160.08  17
   4  14  -7 31289.2 2387.59  18
   4  14  -7 31840.2 2370.19  15
   4 -14  -7 27290.7 2286.92  14
   4 -14  -7 29435.5 2148.83  12
   4  14  -6 7124.19 1289.90  18
   4 -14  -6 9164.13 1118.51  17
   4  14  -6 7177.56 1215.68  15
   4 -14  -6 6160.43 1245.80  14
   4  14  -5 1464.04 747.905  18
   4 -14  -5 517.042 480.888  17
   4  14  -5 839.146 634.512  15
   4 -14  -5 755.341 727.500  14
   4  14  -4 39026.5 2892.28  18
   4 -14  -4 41885.5 2434.19  17
   4  14  -4 41609.8 2935.21  15
   4 -14  -4 42238.3 2899.76  14
   4 -14  -3 79037.6 3475.11  17
   4  14  -3 81697.8 4264.52  15
   4 -14  -3 72509.4 3842.17  14
   4 -14  -3 83690.0 4569.08   7
   4 -14  -2 1502.13 555.449  17
   4  14  -2 3012.12 900.896  15
   4 -14  -2 2317.95 713.838  14
   4 -14  -2 3309.53 1054.71   7
   4 -14  -1 201047. 6851.76  19
   4  14  -1 193737. 7387.83  15
   4  14  -1 215175. 7234.67   6
   4 -14  -1 199237. 6738.43  14
   4 -14   0 1475.54 624.815  19
  -4 -14   0-28.4620 368.868  17
   4  14   0 522.434 557.842   6
   4  14   0 1111.30 744.949  15
   4 -14   0-371.454 466.068  14
   4 -14   0-273.011 776.450   7
  -4 -14  -1 121281. 4418.33  17
   4 -14   1 122222. 4684.78  14
   4 -14   1 125931. 4863.46  19
   4  14   1 132116. 5370.01   6
  -4 -14  -2 19328.5 1572.60  17
   4 -14   2 17481.5 1568.03  14
   4 -14   2 15171.3 1799.35   7
   4 -14   2 18408.9 1666.22  19
   4  14   2 19217.4 1956.70   6
  -4 -14  -3 23067.4 1722.07  17
   4 -14   3 23185.2 1747.94  14
   4 -14   3 19412.5 1908.41   7
   4 -14   3 20610.7 1689.57  19
   4  14   3 22850.0 2111.33   6
   4  14   4 5339.55 1110.01   6
   4 -14   4 7357.66 993.763  19
  -4 -14  -4 5808.65 894.791  17
   4 -14   4 6804.60 892.940  14
   4 -14   4 6690.92 1132.33   7
   4 -14   5 500.813 373.670  19
  -4 -14  -5-437.978 388.847  17
   4  14   5 390.206 647.341   6
   4 -14   5 468.753 364.227  14
   4 -14   5 934.117 550.043   7
   4  14   6 777.044 543.709   6
  -4 -14  -6 479.074 408.451  17
   4  14   6 366.663 472.128  11
   4 -14   6 715.135 498.410   7
  -4 -14  -7 26871.8 1647.85  17
   4 -14   7 25515.8 1647.61   7
   4  14   7 26264.7 1952.65  11
   4  14   7 25584.6 1883.50   6
   4  14   8 4463.32 758.981  11
  -4 -14  -8 5303.15 634.166  17
   4 -14   8 4309.75 560.626   7
   4  14   9 48771.5 2043.53  11
   4  15 -10 14024.5 1067.22  18
   4  15 -10 15203.0 1139.60  15
   4  15  -9-141.110 388.099  18
   4  15  -9-483.597 401.520  15
   4 -15  -9 535.127 314.705  12
   4  15  -8 48012.6 2593.70  18
   4 -15  -8 42617.1 2212.19  12
   4  15  -8 47826.4 2617.00  15
   4  15  -7 199.641 503.652  18
   4 -15  -7-3.51018 318.102  17
   4  15  -7 114.208 514.861  15
   4 -15  -7 170.741 388.756  12
   4  15  -6 93830.6 4299.44  18
   4  15  -6 98560.5 4375.42  15
   4 -15  -6 95251.3 4375.67  14
   4 -15  -6 90315.7 3604.62  17
   4  15  -5 39.5213 579.999  18
   4 -15  -5 532.541 391.604  17
   4  15  -5 408.984 503.406  15
   4 -15  -5 38.7616 555.224  14
   4 -15  -4 144360. 5046.63  10
   4 -15  -4 143221. 4904.48  17
   4  15  -4 143225. 5822.85  15
   4 -15  -4 148501. 5724.42  14
   4 -15  -3 1995.37 583.040  17
   4  15  -3 2480.00 966.141  15
   4 -15  -3 1869.49 730.289  14
   4 -15  -2 26099.3 1866.52  17
   4  15  -2 27604.6 2442.46  15
   4 -15  -2 24037.7 2048.39  14
   4 -15  -2 26319.1 2583.41   7
   4  15  -1 451.221 495.050   6
   4  15  -1-649.816 699.634  15
   4 -15  -1-296.229 527.952  14
   4 -15  -1-1493.26 894.984   7
   4 -15   0 4974.60 936.249  19
  -4 -15   0 4152.79 726.170  17
   4 -15   0 4924.75 903.933  14
   4  15   0 2894.98 840.861   6
   4 -15   0 4859.93 1236.80   7
  -4 -15  -1 731.897 391.804  17
   4 -15   1 252.264 392.837  19
   4  15   1 1125.78 792.333   6
   4 -15   1 1018.42 541.249  14
   4 -15   1-215.113 670.365   7
  -4 -15  -2 71155.5 3142.64  17
   4 -15   2 74246.0 3260.17  19
   4 -15   2 74410.4 3317.09  14
   4  15   2 75044.9 3848.76   6
   4 -15   3 2391.79 603.423  19
  -4 -15  -3 2547.35 681.380  17
   4  15   3 2923.90 859.291   6
   4 -15   3 2055.61 590.744  14
   4 -15   3 2546.05 735.079   7
  -4 -15  -4 95311.7 3656.67  17
   4 -15   4 89554.6 3460.28  14
   4 -15   4 94418.4 4066.92   7
   4  15   4 97955.5 4328.24   6
  -4 -15  -5 243.413 338.587  17
   4 -15   5 734.516 345.395  14
   4  15   5 767.381 508.146   6
   4 -15   5 924.245 505.509   7
   4  15   6 52775.6 2825.07  11
  -4 -15  -6 55869.5 2417.62  17
   4 -15   6 50072.1 2417.13   7
   4  15   6 52507.4 2750.85   6
  -4 -15  -7 131.571 225.063  17
   4  15   7 371.355 373.048  11
   4 -15   7 429.849 286.613   7
   4  15   8 18797.7 1245.88  11
   4  16  -9 62624.5 2501.09  15
   4  16  -8 7431.96 925.303  15
   4 -16  -8 6666.93 746.415  12
   4  16  -7 46332.7 2557.83  15
   4 -16  -7 40547.6 2124.12  12
   4 -16  -6 392.235 374.195  17
   4  16  -6 265.631 545.218  15
   4 -16  -6 348.408 463.519  14
   4 -16  -6 287.239 334.156  12
   4 -16  -5-716.511 341.588  17
   4  16  -5-180.184 549.840  15
   4 -16  -5 437.160 618.675  14
   4 -16  -4 4236.18 745.534  17
   4 -16  -4 4765.26 807.185  10
   4  16  -4 4402.51 1091.82  15
   4 -16  -4 6584.84 1139.35  14
   4 -16  -3 94649.2 3676.25  17
   4  16  -3 100729. 4260.69   6
   4  16  -3 99847.9 4657.64  15
   4 -16  -3 93665.6 4231.82  14
   4 -16  -2 17126.2 1449.80  17
   4  16  -2 16576.0 1890.77  15
   4 -16  -2 18899.0 1767.99  14
  -4 -16   2 16437.1 1338.46  14
   4  16  -2 21623.7 1935.23   6
  -4 -16   1 214774. 6226.03  17
   4 -16  -1 221166. 6425.56  17
   4  16  -1 209378. 7606.05  15
   4 -16  -1 217197. 6914.87  14
   4 -16  -1 202000. 7596.85   7
   4  16  -1 233813. 7415.08   6
  -4 -16   0 12514.7 1200.44  17
   4 -16   0 8644.93 1147.46  14
   4 -16   0 6563.85 1238.86   7
   4  16   0 13852.8 1608.01   6
  -4 -16  -1 167876. 5123.20  17
   4 -16   1 163869. 5423.52  14
   4  16   1 159049. 5894.92   6
   4  16   2 3540.99 868.377   6
  -4 -16  -2 3273.25 656.728  17
   4 -16   2 3248.26 676.039  14
   4 -16   2 2378.86 749.270   7
  -4 -16  -3 17661.2 1373.56  17
   4 -16   3 18145.4 1391.85  14
   4 -16   3 15684.9 1518.18   7
   4  16   3 17135.2 1688.88   6
   4  16   4 2014.81 610.370   6
  -4 -16  -4 1895.52 500.802  17
   4 -16   4 1495.00 403.158  14
   4 -16   4 1703.31 511.989   7
  -4 -16  -5 42.2366 363.818  17
   4  16   5-106.591 472.219   6
   4 -16   5 458.921 274.416  14
   4 -16   5 970.332 416.084   7
  -4 -16  -6 224.014 220.290  17
   4  16   6 571.557 373.590   6
   4 -16   6 43.9439 217.819   7
   4  16   6 1036.90 484.269  11
   4  16   7 32623.5 1689.64  11
   4  17  -8 29999.9 1383.47   6
   4  17  -8 26075.0 1509.41  15
   4  17  -7 24472.5 1627.92  15
   4 -17  -7 21235.3 1246.98  12
   4  17  -6 67447.5 3030.46  15
   4 -17  -6 52561.4 2408.41  12
   4 -17  -5 20178.7 1281.85  17
   4  17  -5 18647.5 1690.12  15
   4 -17  -5 20347.1 1695.88  14
   4  17  -5 20836.1 1578.57   6
   4 -17  -4 46078.0 2127.90  17
   4  17  -4 45237.5 2761.33  15
   4  17  -4 50418.3 2623.49   6
   4 -17  -4 48559.7 2711.93  14
   4  17  -3 13695.9 1402.08   6
   4 -17  -3 13864.6 1232.24  10
   4 -17  -3 15221.3 1191.66  17
  -4 -17   3 13876.0 1089.85  17
   4  17  -3 14197.8 1617.55  15
   4 -17  -3 15790.0 1528.46  14
  -4 -17   3 16120.3 1204.15  14
   4 -17  -2 13014.4 1142.26  17
  -4 -17   2 10876.4 983.893  17
   4  17  -2 10458.0 1429.34  15
   4 -17  -2 13939.9 1416.78  14
   4  17  -2 11925.8 1377.06   6
  -4 -17   1 536.775 319.306  17
   4 -17  -1-175.868 314.637  17
   4 -17  -1 126.462 401.427  14
   4  17  -1-138.042 519.005   6
   4  17   0 4324.62 952.488   6
  -4 -17   0 5181.62 713.681  17
   4 -17   0 5238.30 714.747  17
   4 -17   0 4647.80 1018.41   7
   4 -17   0 4313.95 796.222  14
   4  17   1 551.526 528.221   6
  -4 -17  -1 298.778 351.891  17
   4 -17   1 497.336 386.349  14
   4 -17   1 639.428 448.715   7
  -4 -17  -2 21232.1 1388.25  17
   4 -17   2 21024.3 1474.04  14
   4 -17   2 19443.5 1628.69   7
   4  17   2 21560.7 1787.68   6
  -4 -17  -3 18840.6 1266.25  17
   4 -17   3 21336.9 1375.65  14
   4 -17   3 16505.5 1411.39   7
   4  17   3 22935.6 1760.99   6
  -4 -17  -4 36000.8 1709.32  17
   4 -17   4 37546.8 1674.65  14
   4 -17   4 32786.8 1805.19   7
   4  17   4 36461.2 2124.21   6
   4  17   5 28324.8 1708.28  11
  -4 -17  -5 24009.0 1226.92  17
   4 -17   5 24953.7 1312.65   7
   4  17   5 27044.8 1641.09   6
   4  17   6 18858.4 1205.97  11
   4  18  -7 19228.1 1179.67  15
   4  18  -6 63.5856 279.001   6
  -4 -18   6 26.0467 174.050  14
   4  18  -5 4545.61 707.500   6
   4  18  -5 4607.30 779.518  15
   4 -18  -5 3831.54 695.649  14
  -4 -18   5 4219.84 497.894  14
   4 -18  -5 3422.10 540.366  12
  -4 -18   4 17515.9 997.310  17
   4  18  -4 18258.3 1527.65  15
   4 -18  -4 20667.7 1534.58  14
  -4 -18   4 17728.5 1056.54  14
   4  18  -4 21726.4 1511.90   6
   4 -18  -3 10102.8 802.113  17
  -4 -18   3 10597.6 826.731  17
   4 -18  -3 10891.1 1128.58  14
   4  18  -3 12417.0 1210.35   6
   4 -18  -2 28892.2 1621.76  10
   4 -18  -2 30332.1 1485.71  17
  -4 -18   2 28569.7 1437.47  17
   4 -18  -2 29316.4 1847.67  14
   4  18  -2 28416.4 1893.02   6
  -4 -18   1 78605.1 2720.95  17
   4 -18  -1 82061.4 2754.65  17
   4 -18  -1 86622.1 3323.95  14
   4  18  -1 83581.5 3480.54   6
   4 -18   0 75862.6 2595.90  17
   4 -18   0 83000.8 3135.71  14
   4  18   0 82447.9 3418.08   6
  -4 -18  -1 48548.9 1993.76  17
   4 -18   1 52095.8 1984.74  17
   4 -18   1 53279.6 2330.36  14
   4  18   1 50624.4 2594.68   6
  -4 -18  -2 35018.4 1590.02  17
   4 -18   2 36136.4 1523.66  17
   4 -18   2 35109.6 1742.15  14
  -4 -18  -3 352.467 239.581  17
   4 -18   3 913.553 298.071  14
   4  18   4 16139.2 1154.31  11
   4  18   4 16438.5 1202.55   6
   4  18   5 2367.18 418.523  11
   4  19  -5 56667.3 2043.39   6
   4 -19  -4 5509.01 662.259  14
   4  19  -4 4414.00 608.201   6
   4 -19  -3 40003.9 1862.46  14
   4  19  -3 34877.4 1774.54   6
   4  19  -2 44.0412 354.719   6
   4 -19  -2-177.698 312.471  14
   4 -19  -1 10944.5 816.748  10
   4 -19  -1 11136.0 943.282  14
   4  19  -1 9186.93 946.127   6
   4  19   0 2652.24 571.743   6
   4 -19   0 3707.44 537.737  10
   4 -19   0 2952.01 501.923  14
   4 -19   1 14313.0 961.743  14
   4  19   1 16267.9 1186.51   6
   4  19   2 5777.82 690.126   6
   5   0 -15 355.636 360.114  20
   5   0 -14 6444.82 979.786  20
   5   0 -14 3766.52 706.585  12
   5   0 -13-635.364 510.476  12
   5   0 -12 24247.0 1944.35  12
   5   0 -11 613.851 467.622  12
   5   0 -10 185882. 6138.62  12
   5   0  -9 389.639 320.703  10
   5   0  -9-215.642 234.779   2
   5   0  -9 280.391 332.913  12
   5   0  -8 182167. 5364.07  10
   5   0  -8 181600. 5573.19  12
   5   0  -8 174791. 5310.98   2
   5   0  -7-165.559 236.447   2
   5   0  -7 80.3187 153.026   1
   5   0  -6 128019. 3956.30   2
   5   0  -6 119715. 3378.89   1
   5   0  -5-10.8672 131.553   1
   5   0  -5 379.995 240.430   2
   5   0  -4 55924.1 2260.76   2
   5   0  -4 55241.8 2307.21   3
   5   0  -4 54273.5 1816.42   1
   5   0  -3 77.4539 169.337   1
   5   0  -3 74.0358 259.840   2
   5   0  -3 29.8302 298.330   3
   5   0  -2 1335.33 289.213   1
   5   0  -2 862.009 396.353   2
   5   0  -2 235.430 286.332   3
   5   0  -1 41.6089 273.874   3
   5   0   0 114107. 3678.00   3
   5   0   1-24.0799 299.111   3
   5   0   2 410986. 9880.67   3
   5   0   3-5.34694 125.943   5
   5   0   4 306892. 7330.08   5
   5   0   5 591.211 237.433   5
   5   0   6 38511.5 2036.25   5
   5   0   6 38452.7 2523.18  11
   5   0   6 38318.5 2199.21  13
   5   0   7 609.692 808.665  11
   5   0   7-769.550 448.568  13
   5   0   8 17390.3 1509.02  13
   5   0   8 20388.4 2012.69  11
   5   0   9 251.170 719.888  11
  -5   0  -9 228.935 391.491  17
  -5   0 -10 95512.1 3596.81  17
  -5   0 -11-67.7451 316.457  17
   5   0  12 62559.1 2514.60  21
   5   0  13-76.0655 172.984  21
   5   1 -15 111928. 3596.62  20
   5  -1 -15 112435. 3626.33  20
   5   1 -14 3150.07 705.881  20
   5  -1 -14 4040.06 695.387  12
   5   1 -13 198376. 6243.21  12
   5  -1 -13 205294. 6272.67  12
   5   1 -12 11384.7 1366.94  12
   5  -1 -12 11552.0 1350.44  12
   5   1 -11 71812.4 3527.98  12
   5  -1 -11 76165.3 3567.44  12
   5   1 -10 18638.7 1437.49  10
   5   1 -10 19373.5 1545.06   2
   5   1 -10 19041.9 1679.44  12
   5  -1 -10 20062.2 1712.02  12
   5   1  -9 480.894 217.749  10
   5  -1  -9 1263.92 437.124  10
   5   1  -9 219.992 247.715   2
   5  -1  -9 370.595 253.808   1
   5   1  -9 347.199 423.498  12
   5  -1  -9 316.752 316.543  12
   5   1  -8 778.480 391.913  10
   5  -1  -8 204.632 250.926  10
   5  -1  -8 285.619 273.123   2
   5   1  -8 20.6287 204.251   2
   5   1  -8-282.344 344.091  12
   5  -1  -8-94.1082 351.519  12
   5  -1  -8 291.230 249.002   1
   5  -1  -7 59926.0 2442.67   2
   5   1  -7 54890.7 2481.38   2
   5  -1  -7 53657.7 2160.83   1
   5   1  -6 1031.98 261.046   1
   5  -1  -6 1784.63 338.834   1
   5  -1  -6 934.634 349.727   2
   5   1  -6 982.072 370.692   2
   5  -1  -5 180999. 4964.82   2
   5   1  -5 184564. 5070.41   2
   5   1  -5 178598. 4260.02   1
   5  -1  -5 173282. 4503.74   1
   5  -1  -4 10845.5 912.748   2
   5   1  -4 12856.0 1027.92   2
   5  -1  -4 10509.7 943.895   3
   5  -1  -4 11417.0 784.747   1
   5   1  -4 11787.9 676.252   1
   5   1  -3 242651. 5469.05   1
   5   1  -3 248472. 6338.78   2
   5   1  -3 253144. 6444.18   3
   5  -1  -3 240146. 6335.97   3
   5  -1  -3 241418. 6201.07   2
   5  -1  -3 254401. 5879.29   1
   5   1  -2 47644.2 2049.56   2
   5  -1  -2 46505.4 1778.20   1
   5   1  -2 44619.2 2040.91   3
   5  -1  -2 43927.0 2000.29   3
   5   1  -1 108491. 3461.50   3
   5  -1  -1 98945.8 3365.86   3
   5   1   0 7002.87 794.722   3
   5  -1   0 7233.68 800.152   3
   5   1   1 44031.1 2080.23   3
   5  -1   1 42551.7 2066.88   3
   5  -1   2 1036.60 485.763   3
   5  -1   2 988.988 224.229   5
   5   1   2 915.959 406.496   3
   5  -1   3 26268.4 1298.56   5
   5   1   3 28861.7 1760.78   3
   5   1   4 1148.50 429.981   3
   5  -1   4 1555.90 357.668   5
   5   1   4 1075.25 328.811   5
   5  -1   5 175008. 5065.50   5
   5   1   5 179459. 5013.96   5
   5   1   6 18047.2 1701.64  11
   5  -1   6 18217.1 1361.07   5
   5  -1   6 17786.2 1515.82  13
   5   1   6 16705.0 1400.37  13
   5  -1   6 16245.1 1646.56  11
   5  -1   7 150372. 4952.93   5
   5  -1   7 151837. 5267.84  13
   5   1   7 157561. 5154.78  13
   5  -1   7 159788. 6028.93  11
   5   1   7 156532. 5934.14  11
   5  -1   8 71315.0 3305.90  13
   5   1   8 69733.1 3102.48  13
   5   1   8 74060.0 3401.38   3
   5  -1   8 70218.9 3822.00  11
   5   1   8 71956.5 3883.06  11
  -5   1  -9 52759.9 2633.27  17
  -5  -1  -9 56084.7 2705.75  17
   5   1   9 54255.9 3382.24  11
  -5   1 -10 3499.95 702.445  17
  -5  -1 -10 1361.36 516.830  17
   5   1  10 2763.23 831.536  11
  -5  -1 -11 6574.91 745.242  17
  -5   1 -11 4469.39 636.311  17
   5  -1  12 3789.56 604.231  21
   5   1  12 3264.33 612.905  21
   5  -1  13 1573.20 301.850  21
   5   1  13 1204.51 293.011  21
   5   2 -15 1776.55 468.434  20
   5  -2 -15 1592.12 449.637  20
   5   2 -14 6121.11 918.652  20
   5  -2 -14 5190.60 752.568  12
   5   2 -13 47.5551 508.214  20
   5   2 -13 200.476 447.465  12
   5  -2 -13 479.358 463.434  12
   5   2 -12 13593.1 1473.44  12
   5  -2 -12 14901.0 1471.20  12
   5   2 -11 44878.6 2712.28  12
   5  -2 -11 45850.4 2682.28  12
   5   2 -10 94842.2 3604.04  10
   5   2 -10 94071.1 3743.67   2
   5   2 -10 88577.0 3918.71  12
   5  -2 -10 94526.7 4004.47  12
   5  -2 -10 91015.9 3440.36   1
   5   2  -9 66526.7 2900.14  10
   5  -2  -9 63888.7 2702.32  10
   5   2  -9 60529.9 2880.55   2
   5   2  -9 61384.2 3008.07  12
   5  -2  -9 63625.8 3090.74  12
   5  -2  -9 66240.4 2734.15   1
   5   2  -8 122230. 4176.11  10
   5  -2  -8 115673. 3985.20  10
   5   2  -8 123524. 4240.63   2
   5   2  -8 117407. 4190.68  12
   5  -2  -8 118793. 4301.12  12
   5  -2  -8 119470. 3882.67   1
   5  -2  -7 103787. 3421.30   2
   5   2  -7 102764. 3683.33   2
   5  -2  -7 100958. 3351.83   1
   5  -2  -6 111725. 3547.04   2
   5   2  -6 115092. 3802.59   2
   5  -2  -6 108658. 3394.27   1
   5  -2  -5 61908.3 2230.00   1
   5  -2  -5 60153.3 2386.95   2
   5   2  -5 63924.0 2547.50   2
   5  -2  -4 23280.2 1342.04   2
   5   2  -4 24441.1 1451.95   2
   5  -2  -4 24688.4 1447.91   3
   5  -2  -4 21910.3 1189.05   1
   5  -2  -3 689.402 263.572   1
   5   2  -3 293.382 286.798   2
   5   2  -3 1218.28 430.107   3
   5  -2  -3 444.674 351.061   3
   5   2  -2 15647.9 1137.43   2
   5  -2  -2 15517.1 1028.96   1
   5   2  -2 16343.3 1193.79   3
   5  -2  -2 13881.4 1071.08   3
   5   2  -1 131549. 3962.86   3
   5  -2  -1 121065. 3872.71   3
   5   2   0 79499.0 2926.18   3
   5  -2   0 79904.6 2949.38   3
   5  -2   1 37624.4 1348.55   5
   5   2   1 37920.9 1910.55   3
   5  -2   1 37384.1 1932.32   3
   5  -2   2 378234. 8365.23   5
   5   2   2 387537. 9262.92   3
   5  -2   3 35962.2 1587.06   5
   5   2   3 34366.8 1918.23   3
   5  -2   4 270261. 6770.39   5
   5   2   4 272131. 7361.31   3
   5  -2   5 23123.9 1470.65   5
   5   2   5 25887.9 1897.49  11
   5  -2   5 24141.0 1735.69  13
   5   2   5 23202.5 1639.93  13
   5   2   5 21559.3 1610.30   3
   5  -2   5 21989.7 1790.95  11
   5  -2   6 38823.6 2111.16   5
   5  -2   6 41214.6 2425.01  13
   5   2   6 42252.1 2260.13  13
   5   2   6 36672.4 2251.77   3
   5  -2   6 43468.6 2708.02  11
   5  -2   7 2477.34 1093.11  11
   5   2   7 3151.41 1133.06  11
   5   2   7 3801.83 798.835   3
   5  -2   7 2784.82 705.403  13
   5   2   7 3676.30 670.488  13
   5  -2   7 4251.72 734.067   5
   5  -2   8 14345.4 1466.39  13
   5   2   8 9904.15 1089.51  13
   5   2   8 13771.4 1681.63  11
  -5   2  -9 15559.2 1419.01  17
  -5  -2  -9 13277.6 1315.78  17
   5   2   9 14652.7 1752.14  11
  -5   2 -10 65188.0 2821.47  17
  -5  -2 -10 65635.8 2827.97  17
   5   2  10 63559.1 3491.70  11
  -5   2 -11 15353.9 1138.80  17
  -5  -2 -11 16653.7 1172.32  17
   5  -2  11 17109.1 1413.16  21
   5   2  12 93780.4 3157.57  21
   5  -2  12 93212.4 3110.00  21
   5   3 -15 44204.7 1959.34  20
   5  -3 -15 48834.0 2073.16  20
   5   3 -15 48062.4 1989.58  18
   5   3 -14 49344.4 2494.30  20
   5  -3 -14 46353.8 2224.38  12
   5   3 -13 56702.6 3031.38  20
   5  -3 -13 54553.3 2737.60  12
   5   3 -12 67628.0 3536.72  20
   5   3 -12 65301.1 3267.12  12
   5  -3 -12 65163.6 3193.67  12
   5   3 -11 25229.8 2011.17  12
   5  -3 -11 29261.3 2102.18  12
   5   3 -10 38044.1 2173.99  10
   5   3 -10 43703.5 2437.56   2
   5   3 -10 38187.5 2458.71  12
   5  -3 -10 38712.4 2442.33  12
   5  -3 -10 40634.3 2166.37   1
   5  -3  -9 3167.56 565.065   1
   5   3  -9 3333.55 695.308  10
   5   3  -9 4524.55 777.684   2
   5   3  -9 3800.22 772.819  12
   5  -3  -9 3642.32 792.680  12
   5   3  -8 5556.59 798.732  10
   5  -3  -8 3251.71 564.145  10
   5  -3  -8 4244.12 655.516   1
   5   3  -8 3743.47 663.589   2
   5   3  -8 3176.42 634.974  12
   5  -3  -8 5578.64 859.745  12
   5  -3  -7 45058.6 2097.65   1
   5   3  -7 42742.9 2243.08   2
   5  -3  -7 47548.7 2390.97  12
   5  -3  -6 82904.6 2847.42   2
   5   3  -6 82482.3 3160.87   2
   5  -3  -6 83455.7 2930.53   1
   5  -3  -5 87281.1 2861.51   1
   5   3  -5 84327.6 3063.51   2
   5  -3  -4 275406. 6847.49   2
   5   3  -4 291990. 7209.71   2
   5  -3  -4 284212. 7067.00   3
   5  -3  -4 283695. 6850.90   1
   5   3  -3 139368. 4166.60   2
   5   3  -3 139362. 4192.15   3
   5  -3  -3 127529. 3998.79   3
   5  -3  -3 132682. 3905.75   1
   5  -3  -2 135999. 3993.25   1
   5   3  -2 131512. 4109.93   3
   5   3  -2 136100. 4126.32   2
   5  -3  -2 129052. 4017.99   3
   5   3  -1 82619.9 2999.57   2
   5   3  -1 85064.5 3030.72   3
   5  -3  -1 86069.5 3046.93   3
   5  -3  -1 82680.8 2921.81   1
   5   3   0 68971.0 2038.71   4
   5  -3   0 65359.4 2057.95   5
   5   3   0 64869.0 2598.61   3
   5  -3   0 70663.8 2706.60   3
   5   3   1 37335.6 1463.52   4
   5  -3   1 40906.5 1568.59   5
   5   3   1 41492.9 1983.80   3
   5  -3   1 41003.6 2037.49   3
   5  -3   2 4291.44 540.909   5
   5   3   2 4666.33 696.806   3
   5   3   2 3818.28 476.853   4
   5  -3   3 36064.4 1662.21   5
   5   3   3 32035.6 1834.29   3
   5  -3   4 13782.1 1067.45   5
   5   3   4 12278.7 1140.51   3
   5   3   5 70751.6 3326.65  11
   5  -3   5 63617.6 2694.65   5
   5  -3   5 66844.5 3138.32  13
   5   3   5 57854.6 2755.84   3
   5   3   5 67375.8 3279.37   6
   5   3   6 175995. 6075.21  11
   5  -3   6 165303. 5185.67   5
   5  -3   6 164377. 5682.56  13
   5   3   6 159453. 5222.58  13
   5   3   6 163667. 5267.37   3
   5  -3   7 28655.2 1865.35   5
   5  -3   7 27257.3 2111.78  13
   5   3   7 28832.0 2326.97  11
   5   3   7 25245.7 1795.68  13
   5   3   8 120283. 5216.56  11
   5  -3   8 119732. 4646.24  13
  -5   3  -9 16320.0 1417.71  17
  -5  -3  -9 19382.2 1567.92  17
   5   3   9 15360.0 1760.91  11
  -5   3 -10 59995.7 2686.48  17
  -5  -3 -10 63724.4 2752.31  17
   5   3  10 60813.7 3381.04  11
   5  -3  11 3390.70 662.416  21
  -5   3 -11 3024.57 563.971  17
  -5  -3 -11 4441.72 616.100  17
   5   3  11 3748.71 709.342  21
   5   3  11 3670.22 799.668  11
   5  -3  12 4624.56 592.127  21
   5   3  12 4800.42 611.310  21
   5   4 -15 9334.81 808.503  20
   5   4 -15 9400.10 806.277  18
   5   4 -15 9650.25 717.720  16
   5   4 -14 243.967 383.469  20
   5  -4 -14 680.652 346.718  12
   5   4 -13 10110.3 1269.47  20
   5  -4 -13 11011.5 1167.11  12
   5   4 -12 2535.38 829.798  20
   5  -4 -12 806.713 600.771  12
   5   4 -11 81740.9 3939.73  20
   5   4 -11 76043.6 3607.16  12
   5  -4 -11 75568.8 3547.86  12
   5  -4 -10 7800.21 924.182   1
   5   4 -10 8528.58 1037.88  10
   5   4 -10 7519.95 984.417   2
   5   4 -10 8762.30 1206.39  12
   5  -4 -10 7980.26 1151.25  12
   5   4  -9 129471. 4582.79  10
   5   4  -9 126638. 4601.12   2
   5   4  -9 128524. 4709.19  12
   5  -4  -9 127720. 4384.42   1
   5  -4  -9 122563. 4707.09  12
   5  -4  -8 18443.7 1400.53   1
   5   4  -8 16526.1 1424.86  10
   5  -4  -8 19483.6 1386.74  10
   5   4  -8 17605.3 1470.65   2
   5   4  -8 16921.8 1438.96  12
   5  -4  -8 16068.6 1485.58  12
   5  -4  -7 362661. 8970.47   1
   5   4  -7 358483. 9203.88   2
   5   4  -7 375728. 9302.84  10
   5  -4  -7 355004. 9297.77  12
   5  -4  -6 1206.66 381.246   1
   5   4  -6 640.960 357.555   2
   5  -4  -5 90155.9 3154.15   1
   5   4  -5 96352.2 3390.95   2
   5   4  -4 11940.1 1040.61   2
   5  -4  -4 11121.9 929.496   3
   5  -4  -4 10719.8 922.398   1
   5   4  -3 85712.0 3100.87   2
   5  -4  -3 80475.5 2939.44   3
   5  -4  -3 89675.8 3061.97   1
   5   4  -2 2870.94 553.599   2
   5  -4  -2 1995.78 337.044   5
   5  -4  -2 2725.64 536.784   1
   5   4  -2 2870.16 565.376   3
   5  -4  -2 1850.70 442.968   3
   5   4  -1 139670. 4216.03   2
   5  -4  -1 135980. 3699.59   5
   5   4  -1 134652. 3579.07   4
   5   4  -1 130439. 4116.29   3
   5  -4  -1 134855. 4135.65   3
   5  -4  -1 130293. 4149.85   1
   5  -4   0 19715.3 1122.45   5
   5   4   0 21668.6 1378.00   3
   5   4   0 22068.5 1106.33   4
   5  -4   0 19625.2 1355.05   3
   5  -4   1 195809. 5016.76   5
   5   4   1 187483. 4818.42   4
   5   4   1 197870. 5413.70   3
   5  -4   1 196652. 5586.46   3
   5  -4   2 49779.9 2053.53   5
   5   4   2 54394.7 2020.55   4
   5   4   2 50558.8 2284.43   3
   5  -4   3 140261. 4181.85   5
   5   4   3 141342. 4375.68   3
   5   4   3 139312. 4073.31   4
   5  -4   4 19946.9 1356.74   5
   5   4   4 18031.1 1346.36   3
   5   4   5 56451.8 2997.93  11
   5  -4   5 49317.2 2382.57   5
   5  -4   5 53591.8 2877.03  13
   5   4   5 47368.3 2341.97   3
   5   4   5 49860.7 2835.46   6
   5   4   6 5401.24 986.664  11
   5  -4   6 4944.92 972.116  13
   5   4   6 4237.01 714.191  13
   5  -4   6 4520.05 765.763   5
   5   4   7 2722.94 887.983  11
   5  -4   7 1801.57 687.280  13
   5   4   7 1640.70 586.307  13
   5  -4   7 1546.33 489.160   5
   5   4   8 783.546 645.862  11
   5  -4   8 723.925 487.715  13
   5   4   9 9310.09 1331.41  11
  -5   4  -9 6762.24 854.622  17
  -5  -4  -9 6434.16 901.511  17
   5   4  10 6638.27 1201.86  11
  -5   4 -10 8450.24 920.548  17
  -5  -4 -10 7356.22 890.256  17
   5  -4  11 78599.2 2969.63  21
  -5  -4 -11 76556.8 2701.60  17
   5   4  11 75359.5 3399.12  11
   5   4  11 77120.6 3036.80  21
   5   4  12 6239.98 639.982  21
   5  -4  12 6468.03 626.082  21
   5   5 -15 628.745 287.535  18
   5   5 -14 41428.5 2156.46  18
   5   5 -14 39926.2 2105.65  20
   5  -5 -14 44306.0 1990.77  12
   5   5 -13 804.673 586.196  20
   5  -5 -13 588.480 441.853  12
   5   5 -12 55842.4 3067.22  20
   5  -5 -12 52304.5 2751.50  12
   5   5 -11 309.733 680.930  20
   5  -5 -11 191.994 405.095  12
   5   5 -10 65454.4 3457.07  20
   5   5 -10 65087.0 3256.86  12
   5  -5 -10 61531.8 3192.02  12
   5   5  -9 1970.09 901.027  20
   5  -5  -9 2489.36 553.357   1
   5   5  -9 1814.57 642.561  10
   5   5  -9 1537.48 568.408   2
   5   5  -9 2662.62 806.042  12
   5  -5  -9 1620.17 594.374  12
   5   5  -8 15034.7 1420.14  10
   5   5  -8 14012.6 1341.43   2
   5   5  -8 13694.4 1351.52  20
   5   5  -8 15046.1 1363.54  12
   5  -5  -8 13956.3 1263.44   1
   5  -5  -8 13029.0 1383.13  12
   5   5  -7 847.915 366.301  10
   5  -5  -7 103.988 449.691  10
   5  -5  -7 696.427 376.735   1
   5   5  -7 604.894 368.606   2
   5   5  -7 1263.25 383.782  12
   5  -5  -7 898.087 402.137  12
   5  -5  -6 116704. 3955.47   1
   5   5  -6 117081. 4084.53   2
   5  -5  -5 238.429 287.644   1
   5   5  -5 233.734 224.594   2
   5   5  -4 302362. 7733.85   2
   5  -5  -4 296012. 7302.22   3
   5  -5  -4 311166. 7685.33   1
   5  -5  -3 3803.75 600.085   3
   5   5  -3 3825.26 623.623   2
   5  -5  -3 5275.83 742.071   1
   5  -5  -2 348486. 8649.95   1
   5   5  -2 355101. 8600.10   2
   5  -5  -2 329657. 8301.59   3
   5  -5  -2 355007. 7872.82   5
   5  -5  -1 13488.2 977.823   5
   5   5  -1 13083.7 925.621   4
   5   5  -1 14101.4 1146.97   2
   5   5  -1 13992.3 1106.55   3
   5  -5  -1 13105.4 1170.94   1
   5  -5  -1 13570.6 1094.38   3
   5   5   0 240625. 5914.76   4
   5  -5   0 229523. 6085.32   5
   5   5   0 237967. 6305.43   3
   5  -5   1 8576.33 821.394   5
   5   5   1 10129.4 944.964   3
   5  -5   1 11255.5 1068.23   3
   5   5   1 9587.05 787.006   4
   5   5   2 7979.67 778.176   4
   5  -5   2 6803.79 771.929   5
   5   5   2 6984.62 763.183   3
   5   5   3 63.8889 234.692   4
   5   5   3-256.532 234.097   3
   5   5   4 43426.0 2514.38  11
   5  -5   4 40302.2 2069.35   5
   5   5   4 42975.6 2364.79   9
   5   5   4 36597.6 1919.85   3
   5  -5   4 37002.7 2379.58  13
   5   5   4 43151.8 2483.80   6
   5   5   4 38980.0 1982.83   4
   5   5   5 2147.65 694.013  11
   5   5   5 2325.63 677.178   6
   5  -5   5 1673.45 591.174  13
   5  -5   5 2337.96 525.982   5
   5  -5   6 107226. 4014.83   5
   5  -5   6 106944. 4545.21  13
   5   5   6 104330. 4664.75   6
   5   5   6 115303. 4844.96  11
   5   5   7 624.083 723.624  11
   5  -5   7 1451.19 723.450  13
   5   5   7 760.656 528.975  13
   5  -5   7-39.1946 244.949   5
   5   5   8 240488. 7902.23  11
  -5  -5  -8 234961. 6886.59  17
   5  -5   8 227956. 7187.48  13
  -5   5  -9 658.669 418.099  17
   5   5   9 685.160 578.925  11
  -5  -5  -9 167.404 447.882  17
  -5  -5 -10 131509. 4366.01  17
   5  -5  10 139932. 4551.48  21
   5   5  10 139707. 5267.87  11
   5   5  10 140278. 4671.62  21
   5  -5  11-218.837 322.909  21
   5   5  11 302.249 299.816  21
   5   5  11 339.058 433.230  11
   5  -5  12 5281.30 475.964  21
   5   5  12 4653.78 493.773  21
   5   6 -14 84.7407 342.309  18
   5   6 -14 284.049 222.589  16
   5   6 -14 251.069 261.234  15
   5  -6 -14 268.347 291.559  12
   5   6 -13 4767.76 899.339  18
   5   6 -13 5033.77 841.869  20
   5  -6 -13 5097.01 760.397  12
   5   6 -12 3974.37 864.776  20
   5  -6 -12 2462.78 688.351  12
   5   6 -11 46096.2 2832.55  20
   5  -6 -11 40396.7 2467.42  12
   5   6 -10 11843.2 1442.05  20
   5  -6 -10 12100.7 1401.63  12
   5   6  -9 155435. 5531.82  20
   5  -6  -9 149119. 5008.62   1
   5   6  -9 147191. 5171.93   2
   5  -6  -9 140049. 5277.28  12
   5   6  -8 27805.7 2027.94  20
   5  -6  -8 31387.9 1970.11   1
   5   6  -8 27160.5 1947.34  10
   5   6  -8 27939.0 1927.46   2
   5   6  -8 27421.8 1895.95  12
   5  -6  -8 25781.2 1955.88  12
   5   6  -7 227938. 6542.40  20
   5   6  -7 214742. 6528.98  10
   5  -6  -7 197884. 6091.58  10
   5  -6  -7 221083. 6412.11   1
   5   6  -7 221519. 6506.29   2
   5   6  -7 227145. 6335.43  12
   5  -6  -7 214026. 6607.94  12
   5   6  -6 4767.47 823.368  18
   5   6  -6 5608.86 826.112  10
   5  -6  -6 4894.98 863.305  14
   5  -6  -6 4738.64 742.050   1
   5   6  -6 5157.41 789.916   2
   5   6  -5 43487.5 2237.81   2
   5  -6  -5 47308.8 2312.22   1
   5   6  -4 1808.87 482.877   2
   5  -6  -4 2246.74 532.106   1
   5   6  -3 4947.80 740.321   2
   5  -6  -3 3287.86 620.481   1
   5  -6  -3 3993.77 597.232   3
   5  -6  -2 511.584 322.341   1
   5   6  -2 243.797 322.939   2
   5  -6  -2 8.73564 203.350   5
   5  -6  -2 257.497 274.478   3
   5   6  -1 165300. 4990.22   2
   5  -6  -1 178075. 4860.00   5
   5   6  -1 166731. 4697.59   4
   5   6  -1 171443. 4907.34   3
   5  -6  -1 167530. 4891.33   3
   5  -6  -1 169319. 5268.49   1
   5   6   0 6434.80 698.049   4
   5  -6   0 5332.36 696.925   5
   5   6   0 5860.02 714.790   3
   5  -6   0 5757.17 732.817   3
   5   6   1 333923. 7884.54   4
   5  -6   1 314259. 8072.14   5
   5   6   1 313635. 7901.04   3
   5  -6   1 329601. 8259.53   3
   5   6   2 29725.7 1625.55   4
   5  -6   2 29435.3 1712.45   5
   5   6   2 27633.5 1564.77   3
   5  -6   3 55588.7 2521.42   5
   5   6   3 56203.0 2422.74   4
   5  -6   3 53508.1 2901.01  13
   5   6   4 4897.35 902.089   6
   5   6   4 4681.60 688.954   4
   5   6   4 3888.81 699.666   9
   5  -6   4 3905.19 843.765  13
   5  -6   4 4504.35 729.619   5
   5   6   4 7133.35 1028.98  11
   5   6   5 31264.7 2313.34  11
   5  -6   5 33459.7 2003.79   5
   5  -6   5 35839.9 1945.12  21
   5   6   5 35151.6 2006.75  21
   5  -6   5 35143.7 2437.79  13
   5   6   5 34510.2 2434.10   6
   5   6   5 29566.8 1863.54   4
   5  -6   6 1915.90 531.732  21
   5   6   6 2349.85 507.405   4
   5   6   6 3138.53 863.395   6
   5  -6   6 2042.23 977.989  13
   5  -6   6 2352.72 537.868   5
   5   6   6 2076.01 924.200  11
   5  -6   7 19955.2 1866.25  13
   5   6   7 19298.9 1545.86  13
   5   6   7 23130.7 2135.52  11
   5  -6   7 22558.0 1682.77  21
   5  -6   8 328.967 358.027  21
   5   6   8 396.814 404.017  21
   5   6   8 623.261 617.989  11
  -5  -6  -8 1047.75 513.044  17
   5  -6   8 953.843 476.471  13
   5  -6   9 7290.96 927.281  21
  -5  -6  -9 9224.56 1052.53  17
   5   6   9 12175.7 1556.78  11
   5   6   9 10912.3 1151.94  21
   5  -6  10 3408.15 611.412  21
   5   6  10 4000.80 689.306  21
   5   6  10 4188.90 939.632  11
  -5  -6 -10 3625.04 628.662  17
   5   6  11 51101.5 2000.35  21
   5  -6  11 51072.9 1916.26  21
   5   6  11 50777.8 2568.10  11
   5  -6  12 8420.05 710.922   7
   5   7 -14 23456.7 1429.63  18
   5   7 -14 22263.1 1185.18  15
   5  -7 -14 22568.6 1227.57  12
   5   7 -13 40671.8 2277.62  18
   5   7 -13 37618.9 1873.87  16
   5   7 -13 36384.2 1996.17  15
   5  -7 -13 42243.1 2079.78  12
   5   7 -12 42369.6 2558.98  20
   5   7 -12 47183.9 2732.95  18
   5  -7 -12 42140.9 2333.56  12
   5   7 -11 19506.0 1791.60  20
   5   7 -11 20309.5 1907.71  18
   5  -7 -11 18680.7 1660.19  12
   5   7 -10 39150.1 2583.33  20
   5   7 -10 37772.0 2660.00  18
   5  -7 -10 35605.1 2351.68  12
   5   7  -9-151.069 492.649  20
   5  -7  -9 732.786 524.033  12
   5   7  -8 1793.49 879.119  20
   5   7  -8 2996.64 962.207  18
   5  -7  -8 2506.56 614.805   1
   5   7  -8 2778.14 617.298   2
   5  -7  -8 1912.45 596.185  12
   5   7  -7 17324.8 1524.56  20
   5   7  -7 16369.0 1487.41  10
   5   7  -7 17242.6 1652.71  18
   5  -7  -7 14675.1 1324.70  10
   5  -7  -7 16884.5 1476.27   1
   5   7  -7 18609.3 1550.14   2
   5  -7  -7 15352.2 1487.21  12
   5   7  -6 64021.7 3111.34  18
   5  -7  -6 59533.4 2796.90  10
   5   7  -6 65196.6 3041.30  10
   5   7  -6 64339.1 2946.39   2
   5  -7  -6 63892.9 2952.98   1
   5  -7  -6 58618.8 3041.83  14
   5   7  -5 55908.0 2744.51  10
   5   7  -5 58311.2 2846.83  18
   5  -7  -5 56227.4 2692.03  10
   5   7  -5 57122.0 2692.34   2
   5   7  -5 53987.7 2685.96  16
   5  -7  -5 59487.9 2788.93   1
   5  -7  -5 61859.5 2898.85  14
   5  -7  -5 55080.5 2807.74   7
   5   7  -4 151098. 4845.04   2
   5  -7  -4 152197. 5009.18   1
   5   7  -3 89741.5 3427.82   2
   5  -7  -3 88624.0 3559.92   1
   5   7  -2 230117. 6386.88   2
   5  -7  -2 240262. 6046.07   5
   5  -7  -2 224878. 6660.63   1
   5  -7  -2 217002. 5890.13   3
   5   7  -1 60263.3 2611.80   2
   5  -7  -1 66104.2 2678.62   5
   5   7  -1 59238.3 2502.48   4
   5  -7  -1 65617.2 2581.66   3
   5  -7  -1 59869.0 2878.89   1
   5   7   0 56215.3 2424.09   4
   5  -7   0 59074.3 2648.36   5
   5  -7   0 62419.3 2565.93   3
   5   7   1 31061.3 1713.85   4
   5  -7   1 26050.1 1721.33   5
   5   7   1 27580.4 1540.22   3
   5  -7   1 27566.0 1713.10   3
   5   7   2 2603.28 522.850   4
   5   7   2 3201.60 708.686  16
   5  -7   2 2408.27 635.555  13
   5  -7   2 2824.54 626.296   5
   5   7   3 5808.08 906.081   6
   5   7   3 4398.74 781.557   9
   5  -7   3 4598.11 890.678  13
   5  -7   3 3414.77 654.266   5
   5  -7   4 16200.1 1378.08   5
   5   7   4 15670.1 1471.51   9
   5   7   4 14950.2 1287.88   4
   5  -7   4 17511.5 1716.28  13
   5   7   4 17344.1 1692.36   6
   5   7   5 31096.6 2406.72  11
   5  -7   5 29568.7 1938.41   5
   5  -7   5 30176.5 2341.20  13
   5   7   5 27452.3 1811.27   4
   5   7   5 30761.6 2337.15   6
   5  -7   6 65688.3 3032.04   5
   5   7   6 58032.1 2842.40   4
   5  -7   6 61784.5 3449.90  13
   5   7   6 67461.6 3721.42  11
   5   7   6 63391.3 3579.40   6
   5   7   6 69640.7 2934.76  21
   5   7   7 38105.3 2760.69  11
   5  -7   7 30319.4 2323.38  13
   5   7   7 31700.2 2008.23  13
   5  -7   7 39107.2 2083.31  21
   5   7   7 36537.4 2084.71  21
  -5  -7  -8 220063. 6506.13  17
   5   7   8 223202. 7525.66  11
   5  -7   8 200611. 6743.44  13
   5  -7   8 228693. 6240.89  21
   5   7   8 223281. 6339.72  21
   5   7   9 23908.0 1545.40  21
  -5  -7  -9 23559.7 1624.56  17
   5   7   9 19085.7 1817.13  11
   5  -7   9 25314.5 1516.48  21
  -5  -7 -10 68263.3 2648.74  17
   5   7  10 68272.3 3264.46  11
   5   7  10 64752.7 2442.83  21
   5   7  11 3289.30 653.805  11
   5  -7  11 2495.57 524.529   7
   5  -7  12 572.354 222.992   7
   5   8 -14 3186.81 514.085  18
   5   8 -13 2684.92 576.065  18
   5   8 -13 1688.27 375.516  16
   5   8 -13 1445.59 425.197  15
   5  -8 -13 2182.78 449.749  12
   5   8 -12 5954.29 978.954  18
   5   8 -12 6954.55 832.819  16
   5   8 -12 6976.15 941.697  15
   5  -8 -12 7672.36 951.863  12
   5   8 -11 16120.1 1604.56  20
   5   8 -11 24234.5 2029.81  18
   5   8 -11 19143.2 1571.55  16
   5  -8 -11 21041.9 1701.46  12
   5   8 -10 71510.4 3612.38  20
   5   8 -10 80004.5 3925.66  18
   5   8 -10 76777.9 3476.21  16
   5  -8 -10 73974.8 3540.18  12
   5   8  -9 89279.2 4052.41  20
   5   8  -9 93564.3 4343.30  18
   5  -8  -9 87966.6 4013.55  12
   5   8  -8 88711.4 3904.97  20
   5   8  -8 90126.9 4193.78  18
   5  -8  -8 96905.9 3892.15   1
   5   8  -8 91519.5 3807.31   2
   5   8  -8 80902.4 3718.36  16
   5  -8  -8 84391.1 3928.99  12
   5   8  -7 65202.6 3146.59  20
   5   8  -7 68751.0 3502.90  18
   5  -8  -7 62500.3 2892.33  10
   5   8  -7 64920.7 3158.84  16
   5   8  -7 69532.2 3202.63   2
   5  -8  -7 66735.2 3161.53   1
   5   8  -7 62589.2 3175.00  15
   5  -8  -6 31857.1 2036.43  10
   5   8  -6 35394.2 2157.59   2
   5   8  -6 33645.1 2162.19  16
   5   8  -6 38148.5 2303.19  15
   5  -8  -6 36605.2 2254.80   1
   5  -8  -6 32967.4 2279.80  14
   5   8  -6 34514.6 2308.33  18
   5   8  -5 41633.4 2462.64  18
   5  -8  -5 39290.3 2287.00  10
   5   8  -5 41099.6 2305.66   2
   5   8  -5 39169.0 2307.68  16
   5   8  -5 48340.3 2489.19  15
   5  -8  -5 44857.7 2537.51  14
   5  -8  -5 43670.9 2609.86   7
   5  -8  -5 45930.9 2526.59   1
   5   8  -5 41264.8 2412.24  10
   5  -8  -4 54234.9 2740.97  19
   5   8  -4 45853.0 2529.41  18
   5   8  -4 47516.9 2443.42   2
   5   8  -4 47365.0 2515.57  16
   5   8  -4 48542.3 2547.37  10
   5  -8  -4 48333.7 2532.74  14
   5  -8  -4 46175.5 2656.81   7
   5  -8  -4 50260.9 2678.76   1
   5  -8  -3 22219.2 1749.21   1
   5   8  -3 23343.5 1643.42   2
   5  -8  -3 27566.8 1934.07  19
   5  -8  -2 698.526 426.091   1
   5   8  -2 459.687 362.274   2
   5  -8  -2 263.854 319.097   5
   5  -8  -1 100370. 3668.92   5
   5   8  -1 93944.9 3485.83   4
   5  -8  -1 93872.6 3887.43   1
   5   8   0 107230. 3803.77   4
   5  -8   0 107672. 4052.67   5
   5  -8   0 113437. 3733.65   3
   5   8   1 93491.8 3520.38   4
   5  -8   1 85187.0 3635.28   5
   5   8   1 99607.3 3691.60   9
   5  -8   1 98277.0 4115.63  13
   5  -8   1 105702. 4103.69   7
   5  -8   1 95075.0 3503.89   3
   5   8   1 102742. 4048.94  16
   5   8   1 97305.9 3875.36   6
   5  -8   2 208190. 6466.83   5
   5   8   2 218490. 6460.17   9
   5   8   2 223247. 6315.38   4
   5   8   2 231320. 6976.62  16
   5  -8   2 221520. 7081.13  13
   5  -8   2 227779. 6871.78   7
   5  -8   2 224201. 6408.69   3
   5   8   2 207833. 6703.88   6
   5  -8   3 20581.6 1614.25   5
   5   8   3 20949.4 1554.66   4
   5   8   3 24510.4 1797.72   9
   5  -8   3 21253.9 1896.60  13
   5  -8   3 23443.2 1845.77   7
   5   8   3 22205.1 1856.67   6
   5  -8   4 142772. 4980.75   5
   5   8   4 153062. 5310.77   9
   5  -8   4 150937. 5699.82  13
   5   8   4 141555. 4843.69   4
   5   8   4 154054. 5683.21   6
   5   8   5 8657.07 1311.13   6
   5   8   5 7106.66 933.159   4
   5  -8   5 8695.13 1069.21   5
   5   8   5 10031.9 1457.14  11
   5  -8   5 10494.1 1423.88  13
   5   8   6 28173.6 2357.05  11
   5  -8   6 27759.7 1912.75   5
   5  -8   6 27577.7 2250.52  13
   5   8   6 28769.0 2374.49   6
   5   8   7 3258.74 926.049  11
  -5  -8  -7 2745.64 701.609  17
   5  -8   7 2469.80 833.486  13
   5   8   7 1329.39 731.586   6
   5   8   8 4308.11 1053.87  11
  -5  -8  -8 2712.15 629.270  17
   5   8   9 2382.31 866.823  11
  -5  -8  -9 2694.08 563.301  17
   5  -8  10 39010.1 2063.89   7
   5   8  10 38577.1 2279.20  11
   5  -8  11 18397.4 1167.98   7
   5   8  11 18212.4 1318.88  11
   5   9 -13 130140. 4122.79  18
   5   9 -13 124686. 3749.13  15
   5  -9 -13 121048. 3629.86  12
   5   9 -12 7341.73 1018.68  18
   5   9 -12 6958.59 749.469  16
   5   9 -12 7625.61 948.324  15
   5  -9 -12 9055.15 972.222  12
   5   9 -11 62155.3 3209.87  18
   5   9 -11 56238.5 2624.21  16
   5   9 -11 65393.0 3090.90  15
   5  -9 -11 58635.9 2870.67  12
   5   9 -10 5211.53 1058.88  18
   5   9 -10 6832.90 976.442  16
   5   9 -10 5639.46 980.522  15
   5  -9 -10 5561.35 955.036  12
   5   9  -9 7721.60 1243.01  18
   5   9  -9 7490.88 1031.97  16
   5   9  -9 10463.0 1351.36  15
   5  -9  -9 6277.55 1065.82  12
   5   9  -8 17939.6 1842.18  18
   5   9  -8 18789.7 1623.15  16
   5   9  -8 19917.6 1768.52  15
   5  -9  -8 20310.8 1848.69  12
   5   9  -7 20533.8 1914.04  18
   5   9  -7 20426.4 1659.77   2
   5   9  -7 20434.7 1694.45  16
   5   9  -7 21611.6 1865.68  15
   5  -9  -7 21275.9 1978.35  14
   5  -9  -7 22829.9 1833.82   1
   5   9  -6 342.481 584.457  18
   5  -9  -6 898.917 417.026  10
   5   9  -6-1089.54 512.929  16
   5   9  -6 245.369 440.932  15
   5  -9  -6 781.078 655.144  14
   5   9  -6 242.644 330.198   2
   5  -9  -6 265.689 349.558   1
   5   9  -5 156247. 5566.46  18
   5  -9  -5 151939. 5223.26  10
   5   9  -5 151819. 5151.39   2
   5   9  -5 146934. 5152.29  16
   5   9  -5 164796. 5421.49  15
   5  -9  -5 146107. 5393.92  14
   5  -9  -5 162427. 5593.11   1
   5  -9  -4 50528.3 2801.97  19
   5   9  -4 47272.3 2716.72  18
   5   9  -4 46896.9 2466.93   2
   5   9  -4 44047.9 2494.74  16
   5   9  -4 51924.8 2628.60  15
   5  -9  -4 50154.4 2694.14  14
   5  -9  -4 45179.1 2777.98   7
   5  -9  -4 44261.3 2661.57   1
   5  -9  -3 172960. 5832.69  19
   5   9  -3 166896. 5484.70  18
   5  -9  -3 155603. 4919.59   5
   5   9  -3 157048. 5159.59   2
   5  -9  -3 154326. 5603.57   1
   5   9  -3 175478. 5635.92  16
   5  -9  -3 162841. 5309.10  14
   5  -9  -3 156444. 5687.98   7
   5  -9  -2 23689.4 1903.26  19
   5  -9  -2 21662.0 1553.07   5
   5   9  -2 17619.6 1425.81   2
   5  -9  -2 21945.2 1843.07   1
   5  -9  -2 21772.2 1587.19  14
   5  -9  -2 21038.1 1799.98   7
   5   9  -2 22852.8 1714.97  18
   5  -9  -1 139788. 5250.34  19
   5   9  -1 153514. 4999.06  18
   5  -9  -1 143441. 4915.89   5
   5   9  -1 137044. 4716.82   4
   5   9  -1 151343. 5202.26  16
   5  -9  -1 148766. 5334.62   7
  -5   9   1 140036. 4574.54  22
   5   9   0 4722.13 806.992   6
   5   9   0 4615.11 757.566   4
   5   9   0 3354.79 764.844  16
   5  -9   0 4613.92 873.827  13
   5  -9   0 4011.82 761.601   5
   5  -9   0 2890.44 717.689   7
   5   9   0 2859.96 666.068   9
   5   9   1 14282.9 1297.97   4
   5  -9   1 12093.0 1291.22   5
   5   9   1 15582.3 1586.15  16
   5   9   1 20567.7 1554.35   9
   5  -9   1 14669.5 1561.15  13
   5  -9   1 18587.9 1684.45   7
   5   9   1 15061.2 1499.48   6
   5   9   2 7101.24 958.818   4
   5   9   2 6717.64 985.100   9
   5  -9   2 5938.52 1081.21  13
   5  -9   2 6233.97 940.124   5
   5   9   2 6773.36 1089.43   6
   5  -9   2 6920.42 884.485   3
   5  -9   2 6142.44 1007.77   7
   5   9   3 23262.3 1725.53   4
   5  -9   3 25483.4 1873.27   5
   5   9   3 25037.1 1881.76   9
   5  -9   3 24872.1 2113.53  13
   5  -9   3 28650.7 2105.06   7
   5  -9   3 22885.7 1704.94   3
   5   9   3 25457.4 2097.20   6
   5   9   4 1969.19 697.562   6
   5   9   4 2063.13 553.139   4
   5   9   4 1009.24 684.233   9
   5  -9   4 2411.65 868.142  13
   5  -9   4 2452.16 659.165   5
   5  -9   4 1931.37 749.485   7
   5   9   5 118328. 4404.29   4
   5   9   5 119262. 5167.52  11
   5  -9   5 118998. 4479.88   5
   5  -9   5 123236. 5165.43  13
   5  -9   5 125228. 4872.26   7
   5   9   5 125373. 5252.63   6
   5   9   6 43996.1 2973.32  11
   5  -9   6 41805.6 2593.85   7
   5   9   6 39813.2 2832.31   6
  -5  -9  -7 138050. 4664.79  17
   5  -9   7 130873. 4982.29   7
   5   9   7 130030. 5407.30   6
   5   9   7 136683. 5546.99  11
  -5  -9  -8 14509.7 1274.80  17
   5  -9   8 16352.8 1501.70   7
   5   9   8 14134.3 1620.47  11
  -5  -9  -9 54055.2 2380.22  17
   5   9   9 56987.9 2991.14  11
   5  -9   9 55582.9 2660.75   7
   5  -9  10 24692.2 1509.06   7
   5   9  10 24383.2 1707.65  11
   5  -9  11 6479.07 612.569   7
   5   9  11 5049.49 648.942  11
   5  10 -13 405.920 323.235  18
   5  10 -13 181.454 250.651  15
   5 -10 -13-308.724 233.492  12
   5  10 -12 25546.3 1577.66  15
   5  10 -12 22854.8 1658.84  18
   5 -10 -12 22812.9 1425.04  12
   5  10 -11 784.658 575.395  18
   5  10 -11 966.525 406.346  16
   5  10 -11 1041.95 517.879  15
   5 -10 -11 1031.65 479.155  12
   5  10 -10 119059. 4794.65  18
   5  10 -10 122143. 4143.12  16
   5  10 -10 125028. 4674.19  15
   5  10  -9 551.910 515.311  18
   5  10  -9-8.11863 300.122  16
   5  10  -9 253.102 442.319  15
   5 -10  -9-57.2404 396.684  12
   5  10  -8 113120. 4881.75  18
   5  10  -8 112582. 4329.26  16
   5  10  -8 121431. 4783.65  15
   5 -10  -8 108739. 4640.56  12
   5  10  -7 3876.63 866.518  18
   5  10  -7 3979.79 829.410  16
   5  10  -7 3918.78 919.063  15
   5 -10  -7 4663.87 1041.01  14
   5  10  -6 73818.7 3744.03  18
   5 -10  -6 76526.9 3397.31  10
   5  10  -6 75935.2 3379.07   2
   5  10  -6 67981.0 3295.41  16
   5  10  -6 82978.0 3754.32  15
   5 -10  -6 73528.3 3764.60  14
   5 -10  -6 79535.0 3731.07   1
   5  10  -5 165.567 728.724  18
   5 -10  -5 494.014 475.793  10
   5 -10  -5 447.091 434.122   1
   5  10  -5 1083.98 570.110  16
   5  10  -5 373.939 450.396  15
   5 -10  -5-36.5973 733.537  14
   5  10  -5-540.646 334.617   2
   5 -10  -4 28197.7 2167.48  19
   5  10  -4 24840.4 2045.71  18
   5  10  -4 27997.2 1899.46   2
   5  10  -4 27800.3 2011.51  16
   5  10  -4 28025.4 2065.56  15
   5 -10  -4 27684.9 2037.72  14
   5 -10  -4 24566.5 2136.05   7
   5 -10  -4 28347.4 2171.21   1
   5 -10  -3 1953.54 682.375  19
   5  10  -3 2516.53 632.551  18
   5  10  -3 2674.06 664.502  16
   5 -10  -3 2279.45 664.196   1
  -5  10   3 2420.66 656.098  22
   5  10  -3 2327.19 661.964  15
   5 -10  -3 1600.29 573.675  14
   5  10  -3 1742.80 471.255   2
   5 -10  -3 2964.69 659.804   5
   5 -10  -3 1708.67 617.996   7
   5  10  -2 4471.79 704.628   2
   5 -10  -2 7441.92 1180.41  19
   5  10  -2 4365.49 800.549  18
   5  10  -2 3792.65 831.264  16
   5  10  -2 5286.40 900.489  15
   5 -10  -2 4593.77 951.823   1
   5 -10  -2 4051.11 730.676  14
   5 -10  -2 5976.62 885.737   5
   5 -10  -2 6590.88 1054.26   7
  -5  10   2 4744.17 796.350  22
   5 -10  -1 154.765 510.626  19
   5  10  -1 249.239 430.699   6
   5  10  -1 1067.18 561.688  16
   5  10  -1 157.285 518.547  15
   5 -10  -1-85.1730 251.370  14
   5 -10  -1 371.153 324.417   5
   5 -10  -1-888.434 585.440   7
  -5  10   1 624.679 259.674  22
   5 -10   0 100754. 4567.86  19
   5 -10   0 95873.1 4114.81   5
   5  10   0 93390.3 3848.59   4
   5  10   0 106559. 4489.02  16
   5  10   0 100325. 4234.57  15
   5 -10   0 103488. 3760.88  14
   5  10   0 108279. 4340.43   6
   5 -10   0 102066. 4486.41   7
   5  10   0 96725.5 3846.65   9
   5  10   1 8264.41 1209.47   6
   5  10   1 7077.03 1000.96   4
   5  10   1 7069.80 1181.47  16
   5  10   1 6740.27 924.755   9
   5 -10   1 6855.25 1026.23   5
   5 -10   1 7299.81 1138.53   7
   5  10   2 279184. 8073.35   4
   5 -10   2 282995. 8320.84   5
   5  10   2 296847. 8239.25   9
   5 -10   2 303695. 8843.57   7
   5  10   2 293194. 8778.82   6
   5  10   3 1116.48 563.517   6
   5  10   3 585.056 384.095   4
   5  10   3-279.074 595.159   9
   5 -10   3 614.706 409.843   5
   5 -10   3 374.757 542.775   7
   5  10   4 203377. 6401.02   4
   5 -10   4 214834. 6612.59   5
   5 -10   4 214653. 6980.84   7
   5  10   4 208619. 7271.32   6
   5  10   5 738.282 595.654   6
   5 -10   5-620.198 492.851   7
   5  10   6 22996.0 2163.71  11
  -5 -10  -6 26442.7 1814.36  17
   5 -10   6 25348.1 2010.96   7
   5  10   6 24124.8 2173.38   6
   5  10   7 1032.78 694.461  11
  -5 -10  -7 769.143 444.190  17
   5 -10   7 868.768 588.341   7
   5  10   7 920.789 665.806   6
  -5 -10  -8 9706.66 980.922  17
   5  10   8 8849.82 1269.14  11
   5 -10   8 9230.46 1114.90   7
   5  10   9 132.570 484.047  11
   5 -10   9 608.882 371.171   7
   5 -10  10 68868.4 2520.07   7
   5  10  10 66674.5 2776.78  11
   5  10  11 786.265 292.987  11
   5  11 -13 145294. 3883.63  18
   5  11 -12 14802.1 1082.20  15
   5 -11 -12 13205.7 960.295  12
   5  11 -12 13324.5 1148.84  18
   5  11 -11 52646.1 2695.35  18
   5  11 -11 54911.7 2567.60  15
   5 -11 -11 51279.6 2392.07  12
   5  11 -10 874.991 666.423  18
   5  11 -10-467.406 449.931  15
   5 -11 -10 213.531 358.971  12
   5  11  -9-92.4567 470.268  18
   5  11  -9 582.306 391.910  16
   5  11  -9 937.513 619.490  15
   5 -11  -9 645.123 641.397  12
   5  11  -8 801.733 525.580  18
   5  11  -8 444.145 340.162  16
   5  11  -8 20.1297 476.286  15
   5  11  -7 47135.5 2993.90  18
   5  11  -7 48004.2 2581.35  16
   5  11  -7 47078.5 2842.81  15
   5 -11  -7 46651.1 3040.49  14
   5  11  -6 14826.9 1697.55  18
   5 -11  -6 15851.3 1483.83  10
   5  11  -6 16056.5 1515.09  16
   5  11  -6 16417.6 1672.21  15
   5 -11  -6 17686.1 1838.79  14
   5 -11  -5 84296.4 4031.34   1
   5  11  -5 82858.8 4067.10  18
   5  11  -5 82311.1 3519.68   2
   5 -11  -5 90638.5 3840.36  10
   5  11  -5 84761.4 3731.76  16
   5  11  -5 91518.2 4075.42  15
   5 -11  -5 86089.2 4099.59  14
  -5  11   5 83239.2 4004.45  22
   5  11  -4 7177.61 1192.01  18
   5 -11  -4 7460.42 1148.97   1
   5  11  -4 6411.40 1142.34  16
   5  11  -4 6369.29 1229.34  15
   5 -11  -4 6538.19 1120.75  14
   5 -11  -4 6700.55 927.962   5
   5 -11  -4 5914.27 1143.35   7
  -5  11   4 7554.51 1044.16  22
   5  11  -3 123900. 5009.33  18
   5  11  -3 121622. 4850.41  16
   5  11  -3 130883. 4970.27  15
   5 -11  -3 127754. 5129.84   1
   5 -11  -3 119026. 4751.57  14
   5 -11  -3 138468. 5426.95  19
   5 -11  -3 114722. 5199.33   7
  -5  11   3 125353. 4735.31  22
   5 -11  -3 118168. 4440.77   5
   5 -11  -2 19735.3 1965.74  19
   5 -11  -2 18753.0 1642.01   5
   5  11  -2 14793.1 1658.72  16
   5 -11  -2 17395.6 1593.11  14
   5 -11  -2 16981.3 1870.41   7
   5  11  -2 18406.8 1764.36  18
   5 -11  -2 18871.2 1784.75   1
  -5  11   2 18248.8 1561.72  22
   5  11  -2 18644.9 1741.21  15
   5 -11  -1 101564. 4810.36  19
   5 -11  -1 101521. 4289.06   5
   5  11  -1 105535. 4695.59  16
   5  11  -1 99403.0 3945.41   9
   5  11  -1 102338. 4396.27  15
   5  11  -1 105059. 4398.67   6
   5 -11  -1 101224. 3998.67  14
   5 -11  -1 95146.4 4565.60   7
   5 -11   0 10522.3 1593.93  19
   5 -11   0 11151.1 1346.07   5
   5  11   0 12648.4 1304.92   4
   5  11   0 15057.5 1758.69  16
   5  11   0 12911.7 1264.47   9
   5  11   0 10680.9 1387.04  15
   5  11   0 12116.2 1528.02   6
   5 -11   0 11922.6 1230.61  14
   5 -11   0 14307.2 1714.06   7
   5 -11   1 21076.9 2004.25  19
   5  11   1 20354.6 1694.68   4
   5 -11   1 21562.2 1841.74   5
   5  11   1 25232.0 1873.99   9
   5 -11   1 23933.0 1705.76  14
   5 -11   1 22056.7 2095.66   7
   5  11   1 22836.5 2042.15   6
   5  11   2 9047.38 1280.27   6
   5  11   2 6203.98 985.629   4
   5  11   2 7315.76 1113.50   9
   5 -11   2 9173.02 1296.27   7
   5 -11   2 6278.52 993.254   5
   5  11   3 24822.8 1884.74   4
   5 -11   3 23445.4 1876.95   5
   5  11   3 28665.6 2110.01   9
   5 -11   3 23414.5 2044.85   7
   5  11   3 27342.9 2265.73   6
   5  11   4 1646.11 742.180   6
   5 -11   4 2911.48 780.208   7
   5 -11   5 114004. 4613.20   7
   5  11   5 104351. 4807.46   6
  -5 -11  -6 6622.77 892.613  17
   5  11   6 9274.40 1429.43  11
   5 -11   6 8292.86 1181.84   7
   5  11   6 8663.72 1333.03   6
  -5 -11  -7 80703.2 3179.35  17
   5  11   7 84706.1 4002.53  11
   5 -11   7 82258.2 3554.29   7
   5  11   7 76059.5 3802.23   6
   5  11   8 6230.58 1033.31  11
   5 -11   8 7688.02 951.142   7
   5  11   9 31652.8 1929.34  11
   5 -11   9 28081.7 1623.65   7
   5 -11  10 7060.09 641.219   7
   5  11  10 8701.39 831.669  11
   5  12 -12 11008.2 902.292  18
   5  12 -12 10383.8 788.143  15
   5  12 -11 14554.8 1290.37  18
   5  12 -11 17396.1 1266.61  15
   5 -12 -11 15289.2 1118.31  12
   5  12 -10 43710.2 2502.64  18
   5  12 -10 46059.3 2398.38  15
   5 -12 -10 41577.3 2239.73  12
   5  12  -9 12479.3 1446.22  18
   5  12  -9 11101.4 1308.85  15
   5 -12  -9 11248.5 1299.14  12
   5  12  -8 77878.9 3795.32  18
   5  12  -8 74108.7 3537.01  15
   5 -12  -8 68847.4 3451.19  12
   5  12  -7 41814.0 2778.61  18
   5  12  -7 39898.0 2245.20  16
   5  12  -7 44116.9 2724.36  15
   5 -12  -7 41705.8 2811.87  14
   5  12  -6 56868.0 3342.92  18
   5 -12  -6 60110.8 2935.34  10
   5  12  -6 61927.0 2995.05  16
   5  12  -6 63294.8 3347.42  15
   5 -12  -6 59435.9 3445.36  14
   5  12  -5 31593.5 2424.78  18
   5 -12  -5 33520.5 2212.88  10
   5  12  -5 28455.6 2024.62  16
   5  12  -5 32392.7 2362.49  15
   5 -12  -5 32798.5 2431.19  14
   5  12  -4 20808.3 1957.01  18
   5  12  -4 22101.2 1848.31  16
   5  12  -4 23150.3 2047.57  15
   5 -12  -4 24935.1 2055.42  14
   5 -12  -4 20049.3 2105.37   7
   5  12  -3 5774.42 1137.31  18
   5 -12  -3 6389.18 1086.83   1
   5  12  -3 6781.48 1168.77  16
   5 -12  -3 6638.92 1253.60  19
   5  12  -3 7553.06 1296.57  15
   5 -12  -3 7110.52 1102.09  14
   5 -12  -3 5698.25 941.583   5
   5 -12  -3 6351.20 1267.17   7
  -5  12   3 4097.66 795.231  22
   5  12  -2 1732.45 840.380  16
   5  12  -2 1446.34 618.620  15
   5 -12  -2 1401.73 668.760  14
   5 -12  -2 323.469 819.582  19
   5 -12  -2 1309.05 468.857   5
   5 -12  -2 1887.35 787.900   7
  -5  12   2 2475.11 675.417  22
   5 -12  -1 13104.0 1763.51  19
   5  12  -1 13309.0 1723.42  16
   5  12  -1 11291.6 1244.03   9
   5  12  -1 11062.3 1447.21  15
   5 -12  -1 12822.9 1357.68  14
   5 -12  -1 12764.9 1689.61   7
   5 -12  -1 10762.1 1343.89   5
   5  12  -1 12156.3 1502.84   6
   5 -12   0 12551.5 1433.18   5
   5 -12   0 14274.5 1802.49  19
   5  12   0 16013.0 1532.43   9
   5  12   0 15860.3 1765.76  15
   5 -12   0 18919.2 1600.41  14
   5 -12   0 15773.0 1869.64   7
   5  12   0 16754.7 1786.24   6
   5 -12   1 43074.7 2920.65  19
   5  12   1 51593.9 2800.61   4
   5 -12   1 44331.4 2756.93   5
   5  12   1 51159.3 2781.98   9
   5 -12   1 47515.9 2566.65  14
   5 -12   1 50844.4 3216.26   7
   5  12   1 50033.3 3088.68   6
   5 -12   2 186266. 6701.64  19
   5  12   2 212800. 6568.70   9
   5 -12   2 209802. 6179.48  14
   5 -12   2 199106. 7056.72   7
   5  12   2 202266. 7124.45   6
   5  12   3 43435.7 2582.94   9
   5 -12   3 45049.1 2880.69   7
   5  12   3 42810.0 2916.11   6
   5 -12   4 135423. 5351.61   7
   5  12   4 150264. 5843.20   6
   5  12   5 20958.1 1995.15  11
  -5 -12  -5 22123.2 1585.33  17
   5 -12   5 22126.7 1868.59   7
   5  12   5 22204.1 2062.27   6
  -5 -12  -6 28164.3 1744.54  17
   5  12   6 27090.5 2204.65  11
   5 -12   6 19792.4 1704.10   7
   5  12   6 22943.2 2009.93   6
   5  12   7 1743.92 691.119  11
   5 -12   7 1593.05 514.572   7
   5  12   8 8922.38 1077.16  11
   5 -12   8 8734.19 937.437   7
   5 -12   8 7346.50 705.576  19
   5  12   9 4116.88 668.865  11
   5 -12   9 3876.81 527.619   7
   5  13 -11 16804.9 1217.29  18
   5  13 -11 16726.6 1112.77  15
   5 -13 -11 14190.8 940.261  12
   5  13 -10 19507.5 1502.78  18
   5  13 -10 20641.6 1449.61  15
   5 -13 -10 16698.5 1241.05  12
   5  13  -9-167.009 403.124  18
   5  13  -9-355.811 493.095  15
   5 -13  -9-686.080 419.409  12
   5  13  -8 1015.23 637.038  18
   5  13  -8 1407.52 651.647  15
   5 -13  -8 1025.26 530.782  12
   5  13  -7 41653.8 2581.62  15
   5  13  -7 42455.4 2703.93  18
   5 -13  -7 37812.1 2514.84  12
   5  13  -6 37302.1 2609.61  18
   5  13  -6 36342.7 2506.81  15
   5 -13  -6 38732.6 2671.96  14
   5  13  -5 35404.6 2551.46  18
   5 -13  -5 35689.1 2277.45  10
   5  13  -5 34846.6 2206.91  16
   5  13  -5 38650.4 2610.33  15
   5 -13  -5 34615.2 2517.21  14
   5 -13  -4 84254.6 3787.73  10
   5  13  -4 80311.5 3702.69  16
   5  13  -4 83394.7 4120.89  18
   5 -13  -4 90191.7 4131.28  14
   5  13  -3 34123.0 2396.33  16
   5  13  -3 40194.0 2754.61  15
   5 -13  -3 39328.7 2583.42  14
   5 -13  -3 35931.2 2895.51   7
   5  13  -3 39461.7 2717.29  18
   5 -13  -2 100708. 4913.42  19
   5  13  -2 91542.3 4203.66   6
   5  13  -2 74893.8 3880.93  16
   5  13  -2 92040.0 3767.57   9
   5  13  -2 84558.8 4170.64  15
   5 -13  -2 82354.8 3825.44  14
   5 -13  -2 86150.2 4605.45   7
   5 -13  -1 28024.9 2496.90  19
   5  13  -1 33184.4 2143.62   9
   5  13  -1 32041.8 2497.14  15
   5  13  -1 32320.5 2447.75   6
   5 -13  -1 29796.8 2116.99  14
   5 -13  -1 31174.8 2705.78   7
   5 -13   0 15666.6 1801.36  19
   5  13   0 18990.2 1614.72   9
   5 -13   0 16589.0 1513.64  14
   5 -13   0 17236.0 1981.00   7
   5  13   0 16656.0 1797.22   6
   5 -13   1 12780.0 1276.84  14
   5 -13   1 6386.71 1122.56  19
   5 -13   1 8321.27 1376.01   7
   5  13   1 12172.9 1551.02   6
   5 -13   2 392.183 528.600  19
   5 -13   2 1069.02 489.998  14
   5 -13   2 902.110 637.622   7
   5  13   2 1030.23 706.129   6
   5 -13   3 5319.75 1010.95  19
   5  13   3 6159.49 1128.77   6
   5 -13   3 5207.41 1025.01   7
   5 -13   4 20729.3 1720.75  19
   5 -13   4 23399.7 1963.50   7
   5  13   4 21781.0 2031.53   6
   5  13   5 43456.7 2789.21  11
  -5 -13  -5 42352.4 2192.27  17
   5 -13   5 40841.4 2485.44   7
   5 -13   5 42350.2 2282.78  19
   5  13   6 48622.2 2816.71  11
   5 -13   6 45578.4 2221.96  19
   5 -13   6 49165.0 2575.73   7
   5  13   6 46058.1 2736.26   6
   5 -13   7 23949.7 1336.77  19
   5 -13   7 25392.8 1638.27   7
   5  13   7 24243.7 1329.74  13
   5  13   7 26545.9 1879.73  11
   5 -13   8 66552.1 2491.31   7
   5  13   8 65894.2 2781.11  11
   5  13   9 5542.28 640.952  11
   5 -13   9 5472.33 520.827   7
   5  14 -11 45173.0 1780.60  18
   5  14 -10 8288.73 905.177  18
   5  14 -10 8971.98 869.958  15
   5 -14 -10 7891.34 742.184  12
   5  14  -9 83900.7 3242.88  15
   5  14  -9 81600.8 3318.52  18
   5 -14  -9 73059.9 2937.97  12
   5  14  -8 4221.69 870.743  18
   5  14  -8 4776.20 863.022  15
   5 -14  -8 4486.82 785.295  12
   5  14  -7 155964. 5480.11  18
   5  14  -7 147780. 5268.76  15
   5 -14  -7 140562. 5115.52  12
   5  14  -6 19053.7 1804.62  18
   5  14  -6 17249.9 1680.57  15
   5 -14  -6 16757.6 1703.80  14
   5 -14  -5 46971.1 2522.41  10
   5  14  -5 43692.6 2805.74  18
   5  14  -5 44978.7 2814.94  15
   5 -14  -5 45865.8 2838.61  14
   5 -14  -4 759.628 566.690  10
   5  14  -4 858.643 648.946  18
   5  14  -4 909.149 587.827  15
   5 -14  -4 1561.90 688.197  14
   5  14  -3 5141.89 806.859   9
   5  14  -3 4514.59 1000.97  15
   5 -14  -3 4345.78 1099.30   7
   5 -14  -3 4745.61 938.656  14
   5  14  -2 3715.03 897.688   6
   5  14  -2 3841.26 1037.16  15
   5 -14  -2 2474.36 740.974  14
   5 -14  -2 3111.23 1060.35   7
   5 -14  -1 55099.9 3438.79  19
   5  14  -1 55321.2 3387.17  15
   5 -14  -1 58996.8 3048.35  14
   5 -14  -1 52902.9 3579.11   7
   5  14  -1 64608.0 3494.98   6
   5 -14   0 10968.1 1532.01  19
   5 -14   0 10603.6 1245.77  14
   5 -14   0 9879.60 1562.83   7
   5  14   0 11244.7 1497.77   6
   5 -14   1 108223. 4064.26  14
   5 -14   1 107806. 4812.44   7
   5  14   1 109516. 4734.30   6
   5 -14   2 18783.3 1733.78  19
   5 -14   2 23756.1 1667.22  14
   5 -14   2 21187.0 1980.67   7
   5  14   2 20153.7 1919.03   6
   5 -14   3 56601.3 3101.87   7
   5  14   3 56139.8 3199.39   6
   5 -14   4 42505.9 2328.39  19
   5 -14   4 46395.6 2669.60   7
   5  14   4 43816.0 2769.13   6
   5  14   5 33472.7 2284.65  11
   5 -14   5 32267.8 1822.21  19
   5 -14   5 34516.8 2128.97   7
   5  14   5 31753.1 2238.40   6
   5 -14   6 336.261 272.106  19
   5  14   6 101.841 374.106  11
   5  14   6 139.629 372.062   6
   5 -14   6-253.931 336.282   7
   5  14   7 2739.89 576.029  11
   5 -14   7 2677.06 515.422   7
   5 -14   8 6453.11 609.260   7
   5  14   8 6689.36 746.656  11
   5  15  -9 1563.76 471.944  15
   5  15  -9 1196.18 462.782  18
   5 -15  -9 2125.00 439.214  12
   5  15  -8 110.596 390.003  18
   5  15  -8-50.5336 350.950  15
   5 -15  -8 21.1417 332.463  12
   5  15  -7 4225.56 866.290  18
   5  15  -7 2637.30 653.964  15
   5 -15  -7 3410.45 711.314  12
   5  15  -6 39705.4 2453.22  15
   5 -15  -6 45087.1 2624.49  14
   5  15  -6 41963.2 2549.69  18
   5 -15  -5-155.599 252.858  10
   5  15  -5 409.532 537.010  15
   5 -15  -5 723.340 652.960  14
   5 -15  -4 189377. 5861.62  10
   5  15  -4 183216. 6437.25  15
   5 -15  -4 189537. 6306.79  14
   5  15  -3 161.572 509.716   6
   5 -15  -3 342.386 395.528  10
   5  15  -3-106.964 531.213  15
   5 -15  -3 486.851 431.121  14
   5  15  -2 138853. 5257.77   6
   5  15  -2 123790. 5261.01  15
   5 -15  -2 129948. 4854.93  14
   5  15  -1 1401.75 670.530   6
   5 -15  -1-401.143 440.029  14
   5 -15  -1-45.6370 707.331   7
   5 -15   0 41438.7 2699.77  19
   5 -15   0 45981.6 2516.62  14
   5 -15   0 42388.8 2955.92   7
   5  15   0 49546.2 2975.91   6
   5 -15   1 284.571 356.566  14
   5 -15   1-49.6549 515.968   7
   5 -15   1-522.559 504.037  19
   5  15   1 257.216 574.009   6
   5  15   2 838.070 632.487   6
   5 -15   2 1826.84 636.973  19
   5 -15   2 1019.22 421.953  14
   5 -15   2 758.519 601.787   7
   5  15   3 1624.10 727.451   6
   5 -15   3 757.487 464.722  19
   5 -15   3 1235.62 344.290  14
   5 -15   3 1068.28 614.976   7
   5 -15   4 7143.70 827.681  19
   5 -15   4 7761.92 1035.85   7
   5  15   4 9232.80 1183.75   6
   5  15   5 775.362 420.422  11
   5 -15   5 642.785 397.849   7
   5  15   5 532.715 513.876   6
   5 -15   6 83944.8 2979.00   7
   5  15   6 88363.9 3317.00  11
   5  15   6 81338.1 3222.82   6
   5  15   7 1363.41 411.938  11
   5 -15   7 1154.98 317.770   7
   5  16  -8 8462.74 847.770  15
   5 -16  -8 7994.19 763.564  12
   5  16  -8 8472.30 736.421   6
   5  16  -7 102693. 3690.20  15
   5 -16  -7 94187.6 3422.14  12
   5  16  -6 11335.7 1201.18  15
   5 -16  -6 12609.5 1188.19  12
   5  16  -6 14801.2 1239.62   6
   5  16  -5 23722.6 1845.96  15
   5 -16  -5 25553.7 1879.23  14
   5  16  -5 27801.0 1833.90   6
   5  16  -4 4205.83 831.298   6
   5 -16  -4 4184.81 668.546  10
   5  16  -4 3166.00 781.955  15
   5 -16  -4 3406.92 768.035  14
   5  16  -3 1897.96 628.025   6
   5 -16  -3 1735.55 566.792  10
   5  16  -3 2202.12 815.527  15
   5 -16  -3 3453.27 800.861  14
   5  16  -2 1269.60 651.447   6
   5 -16  -2 523.542 457.898  14
   5 -16  -1 77515.7 3328.51  14
   5 -16  -1 71139.4 3822.82   7
   5  16  -1 79903.6 3724.19   6
   5  16   0 3870.04 952.645   6
   5 -16   0 5735.96 884.931  14
   5 -16   0 5619.62 1044.03   7
   5 -16   1 74986.4 3078.57  14
   5 -16   1 77568.1 3701.54   7
   5  16   1 81466.9 3725.70   6
   5  16   2 4396.28 916.387   6
   5 -16   2 3827.71 616.139  14
   5 -16   2 3311.47 797.151   7
   5 -16   3 39976.7 1932.28  19
   5 -16   3 45625.0 2422.37   7
   5  16   3 47343.1 2573.54   6
   5  16   4 1713.13 546.186   6
   5  16   4 2770.18 650.568  11
   5 -16   4 1594.18 464.015   7
   5  16   5 17521.1 1300.82  11
   5 -16   5 14868.8 1093.37   7
   5  16   5 14760.6 1243.63   6
   5  16   6 516.462 334.848  11
   5 -16   6 296.753 202.162   7
   5  17  -7 2160.66 403.292   6
   5  17  -7 1764.78 459.848  15
   5 -17  -7 1648.71 382.476  12
   5  17  -6 14672.9 1212.60  15
   5  17  -6 15310.6 1120.06   6
   5 -17  -6 16141.4 1151.71  12
   5  17  -5 31880.2 1939.46  15
   5 -17  -5 34184.3 1934.62  14
   5  17  -5 34638.1 1868.14   6
   5 -17  -4 99785.1 3206.70  10
   5  17  -4 92762.5 3770.90  15
   5 -17  -4 106565. 3792.98  14
   5  17  -4 100538. 3706.79   6
   5 -17  -3 38533.2 1934.11  10
   5 -17  -3 40577.1 2184.59  14
   5  17  -3 39559.9 2225.19   6
   5 -17  -2 60339.1 2619.78  10
   5 -17  -2 62239.8 2751.80  14
   5  17  -2 61661.3 2924.78   6
   5 -17  -1 13793.5 1219.09  14
   5  17  -1 13673.8 1350.75   6
   5 -17   0 38189.0 1968.36  14
   5 -17   0 34497.1 2238.48   7
   5  17   0 35770.0 2213.90   6
   5 -17   1 16816.0 1186.22  14
   5 -17   1 14885.9 1399.62   7
   5  17   1 17110.2 1502.11   6
   5  17   2 1065.74 532.489   6
   5 -17   2 1465.41 382.271  14
   5 -17   2 521.905 309.710   7
   5  17   3-19.5308 388.627   6
   5  17   3-157.966 385.778  11
   5 -17   3-118.531 331.213   7
   5  17   4 7410.20 784.478  11
   5 -17   4 7146.32 727.922   7
   5  17   4 8400.73 899.318   6
   5  17   5 20581.3 1122.89  11
   5  18  -5 4462.84 585.328   6
   5 -18  -5 3081.32 448.070  12
   5  18  -4 3038.64 534.357   6
   5 -18  -4 2643.45 526.199  14
   5  18  -3 1432.95 448.077   6
   5 -18  -3 1191.21 324.221  10
   5 -18  -3 1348.95 436.897  14
   5  18  -2 2440.56 564.617   6
   5 -18  -2 1776.35 402.510  10
   5 -18  -2 1906.48 468.204  14
   5 -18  -1 39533.1 1813.89  10
   5 -18  -1 39963.2 1837.53  14
   5  18  -1 41592.6 2126.62   6
   5 -18   0 22972.1 1354.70  10
   5 -18   0 22200.5 1264.45  14
   5  18   0 23009.6 1552.73   6
   5 -18   1 26748.4 1278.94  14
   5  18   1 26507.4 1627.86   6
   5  18   2 52161.7 1946.61  11
   5  18   2 54116.6 2303.22   6
   5 -18   3 7425.41 651.737  10
   5  18   3 8495.81 794.596   6
   5  19  -3 51964.4 1925.02   6
   5 -19  -2 18229.4 968.698  14
   5  19  -2 19198.5 1126.59   6
   5  19  -1 63430.7 2291.88   6
   5  19   0 1977.42 393.399   6
   5 -19   0 2240.32 348.684  10
   5  19   1 16082.4 974.856   6
   6   0 -15-313.453 283.152  20
   6   0 -14 101957. 3575.71  20
   6   0 -14 94348.5 3383.26  12
   6   0 -13-3.56445 422.468  12
   6   0 -12 4892.73 879.912  12
   6   0 -11 50.3061 286.849  10
   6   0 -11 105.139 397.824  12
   6   0 -10 1261.52 549.187  10
   6   0 -10 3285.26 764.841  12
   6   0  -9 12.5314 490.737  10
   6   0  -9 594.685 357.762   2
   6   0  -9-16.4402 573.888  12
   6   0  -8 103778. 3983.29  10
   6   0  -8 106027. 3889.05   2
   6   0  -8 98853.7 3793.78  12
   6   0  -7 731.621 311.623  10
   6   0  -7 278.481 345.134   8
   6   0  -7 403.958 310.154   2
   6   0  -6 220917. 6275.37   2
   6   0  -5 79.1441 240.826   2
   6   0  -4 284443. 7405.87   2
   6   0  -4 283645. 7527.33   3
   6   0  -3-396.528 319.237   2
   6   0  -3 470.011 364.343   3
   6   0  -2 12068.2 1099.69   3
   6   0  -1-90.1723 279.416   3
   6   0   0 39775.7 2089.18   3
   6   0   1 110.071 319.753   3
   6   0   2 308241. 8172.76   3
   6   0   3 275.473 392.023   3
   6   0   4 228737. 6671.02  13
   6   0   4 228719. 6932.37   3
   6   0   4 239150. 6849.49  11
   6   0   4 244426. 6891.55  21
   6   0   5 1028.75 340.644  11
   6   0   5 45.2840 426.009  13
   6   0   5-133.453 390.524   3
   6   0   6 126945. 4687.54  13
   6   0   6 125061. 4823.36   3
   6   0   6 130251. 5142.54  11
   6   0   7-171.196 551.760  11
   6   0   7 189.722 494.049  13
   6   0   8 1296.01 737.312  11
   6   0   8 2913.66 665.847  13
   6   0   9-105.334 477.557  21
   6   0  10 1279.56 461.060  21
   6   0  11 257.730 334.408  21
   6   0  12 4601.19 505.057  21
   6   1 -15 18181.1 1050.42  20
   6  -1 -15 20340.9 1118.74  20
   6   1 -14 4069.02 691.785  20
   6  -1 -14 3393.83 651.865  20
   6  -1 -14 3659.15 618.996  12
   6   1 -13 113866. 4246.48  20
   6   1 -13 108401. 4020.51  12
   6  -1 -13 107739. 3989.88  12
   6   1 -12 7582.62 1063.11  12
   6  -1 -12 7418.07 1046.97  12
   6   1 -11 109471. 3989.13  10
   6   1 -11 115064. 4449.84  12
   6  -1 -11 114258. 4436.83  12
   6   1 -10 40474.4 2323.19  10
   6  -1 -10 38948.5 2223.12  10
   6   1 -10 40778.1 2445.99  12
   6  -1 -10 41066.3 2460.44  12
   6  -1  -9 18683.1 1580.35  10
   6   1  -9 19208.7 1566.27   2
   6   1  -9 19640.7 1653.90  12
   6  -1  -9 19794.9 1681.24  12
   6   1  -9 19424.1 1645.46  10
   6   1  -8 2956.12 648.284  10
   6  -1  -8 2350.50 604.056  10
   6  -1  -8 1876.51 494.188   2
   6   1  -8 2906.08 646.143   2
   6   1  -8 3057.51 695.481  12
   6  -1  -8 3111.25 670.735  12
   6   1  -7 37319.9 2197.74  10
   6  -1  -7 35829.1 2099.03  10
   6  -1  -7 40162.4 2118.81   2
   6   1  -7 36904.4 2124.44   2
   6  -1  -7 39956.8 2187.67   8
   6   1  -7 37465.9 2105.79   8
   6   1  -7 39602.0 2018.31  12
   6  -1  -7 41112.6 2128.23  12
   6  -1  -6 385.000 209.232   1
   6  -1  -6 666.764 292.152   2
   6   1  -6 173.481 329.237   2
   6  -1  -5 4917.79 557.565   1
   6  -1  -5 4081.05 660.284   2
   6   1  -5 3769.60 658.601   2
   6  -1  -4 32163.8 1809.61   2
   6   1  -4 36255.1 1966.11   2
   6  -1  -4 35770.1 1968.44   3
   6  -1  -4 35215.5 1601.35   1
   6   1  -3 90757.0 3407.13   3
   6   1  -3 91024.4 3373.95   2
   6  -1  -3 93840.8 2967.15   1
   6  -1  -3 91977.0 3415.86   3
   6   1  -2 606.861 364.914   3
   6  -1  -2 715.190 356.272   3
   6   1  -1 183681. 5375.41   3
   6  -1  -1 182185. 5366.13   3
   6   1   0 17369.6 1342.02   3
   6  -1   0 17540.2 1368.96   3
   6   1   1 302324. 7923.48   3
   6  -1   1 303083. 7966.86   3
   6   1   2 10625.5 1091.21   3
   6  -1   2 12241.8 1190.13   3
   6   1   3 72454.8 3160.49   3
   6  -1   3 73630.7 3262.81   3
   6  -1   4 43.9234 240.404  21
   6   1   4 16.0266 353.906  21
   6  -1   4-1539.06 570.692  11
   6   1   4 1526.23 534.300  11
   6   1   4-16.2216 229.869   3
   6  -1   4-114.984 373.106  13
   6   1   4 114.869 328.595  13
   6  -1   4 436.851 408.657   3
   6   1   5 1177.11 424.825  11
   6   1   5 860.292 436.892   3
   6  -1   5 751.458 452.554   3
   6  -1   5 2058.36 541.731  11
   6  -1   5 1024.34 438.620  13
   6   1   5 860.119 409.714  13
   6  -1   6-139.072 799.384  11
   6   1   6 157.594 780.222  11
   6  -1   6 391.045 481.772   3
   6  -1   6-31.9546 617.736  13
   6   1   6 555.794 565.201  13
   6   1   6 369.170 436.201   3
   6  -1   7 63213.3 3160.75  13
   6   1   7 60767.3 2982.30  13
   6  -1   7 58241.5 3338.62  11
   6   1   7 62785.7 3482.63  11
   6  -1   8 25288.5 1852.06  13
   6   1   8 23958.3 1754.97  13
   6   1   8 25693.4 2209.97  11
   6   1   9 87167.7 4150.53  11
   6  -1   9 97793.4 3979.49  21
   6   1   9 100582. 4035.29  21
   6  -1  10 20204.8 1534.29  21
   6   1  10 20111.4 1552.68  21
   6  -1  11 103073. 3413.22  21
   6   1  11 101210. 3405.14  21
   6   1  12 3382.42 429.503  21
   6  -1  12 3925.92 445.256  21
   6   2 -15 22236.6 1132.05  20
   6  -2 -15 24689.3 1211.97  20
   6   2 -15 21844.1 1157.24  16
   6   2 -14 66726.0 2690.05  20
   6  -2 -14 63080.1 2577.34  12
   6   2 -13 6267.12 945.712  20
   6   2 -13 5599.37 882.674  12
   6  -2 -13 6072.01 886.004  12
   6   2 -12 6857.48 1053.57  20
   6   2 -12 6725.13 970.776  12
   6  -2 -12 5381.35 870.625  12
   6   2 -11 1000.86 493.421  10
   6   2 -11 640.137 474.986  12
   6  -2 -11 614.415 431.535  12
   6   2 -10 30910.4 2034.24  10
   6  -2 -10 30828.4 1928.22  10
   6   2 -10 33062.8 2160.17  12
   6  -2 -10 30057.6 2121.30  12
   6   2  -9 666.084 624.686  10
   6  -2  -9 92.5501 483.602  10
   6   2  -9 30.5510 427.768   2
   6   2  -9 317.926 551.719  12
   6  -2  -9 901.122 565.355  12
   6   2  -8 109612. 4212.78  10
   6  -2  -8 106177. 4016.81  10
   6  -2  -8 107922. 3629.91   1
   6   2  -8 109348. 4140.64   2
   6   2  -8 114512. 4012.11  12
   6  -2  -8 110650. 4138.20  12
   6   2  -7 55636.3 2769.39  10
   6  -2  -7 53573.3 2461.54   2
   6  -2  -7 55120.9 2678.07  10
   6  -2  -7 56999.6 2339.25   1
   6   2  -7 57114.3 2731.25   2
   6  -2  -7 60617.6 2771.12   8
   6   2  -7 57118.3 2661.46   8
   6   2  -7 60902.9 2537.15  12
   6  -2  -7 58057.6 2660.33  12
   6  -2  -6 196727. 5590.14   2
   6   2  -6 187318. 5797.98  10
   6   2  -6 206569. 5939.51   2
   6  -2  -6 196521. 5261.75   1
   6  -2  -5 46458.1 2169.24   2
   6   2  -5 45136.5 2300.29   2
   6  -2  -5 46730.9 1989.57   1
   6   2  -4 133441. 4334.50   2
   6  -2  -4 120316. 4175.53   3
   6  -2  -4 131102. 3889.55   1
   6   2  -3 39045.4 2082.16   2
   6  -2  -3 39327.9 1846.61   1
   6   2  -3 40045.5 2118.68   3
   6  -2  -3 40664.5 2096.34   3
   6   2  -2 63872.2 2732.17   3
   6  -2  -2 63269.3 2705.75   3
   6   2  -1 3576.15 650.385   3
   6  -2  -1 3630.91 656.693   3
   6   2   0 13924.6 1230.90   3
   6  -2   0 16410.7 1319.25   3
   6   2   1 17991.0 1384.73   3
   6  -2   1 17477.5 1375.42   3
   6   2   2 131397. 4444.07   3
   6  -2   2 135244. 4605.27   3
   6   2   3 46913.0 2427.43   3
   6  -2   3 49943.1 2479.44  13
   6   2   3 48142.5 2403.34  13
   6  -2   3 44889.4 2502.73   3
   6   2   4 275705. 7419.50  11
   6  -2   4 245082. 7209.44  13
   6   2   4 244319. 7138.61   3
   6   2   4 251795. 7147.28  13
   6  -2   4 248753. 7527.18   3
   6  -2   4 239872. 7111.52  11
   6  -2   4 266504. 7245.57  21
   6   2   4 262662. 7253.96  21
   6  -2   5 73623.5 3417.38  13
   6   2   5 77789.2 3589.48  11
   6   2   5 78088.5 3359.06  13
   6   2   5 76640.7 3366.82   3
   6  -2   5 74806.0 3596.68   3
   6  -2   5 73133.6 3471.75  11
   6  -2   5 82554.9 3547.60  21
   6   2   5 79307.5 3478.57  21
   6  -2   6 62961.2 3202.46  13
   6   2   6 64129.6 3024.45  13
   6   2   6 58516.9 2947.01   3
   6  -2   6 61968.5 3272.22   3
   6   2   6 65403.1 3455.70  11
   6  -2   7 54658.1 2975.81  13
   6   2   7 54892.2 2732.37  13
   6   2   7 51232.9 3151.01  11
   6  -2   8 16352.6 1546.17  13
   6   2   8 12504.2 1224.23  13
   6   2   8 13230.6 1616.00  11
   6  -2   8 15089.1 1528.88  21
   6   2   8 14692.7 1520.33  21
   6   2   9 38347.7 2594.48  11
   6  -2   9 36451.3 2270.39  21
   6   2   9 37932.4 2322.61  21
   6   2  10 1853.28 562.917  21
   6  -2  10 2210.40 599.414  21
   6  -2  11 9043.88 858.050  21
   6   2  11 7983.48 834.408  21
   6  -2  12 10916.2 700.528  21
   6   2  12 10406.3 709.553  21
   6   3 -15 9690.39 710.859  16
   6   3 -14 16699.9 1225.55  20
   6   3 -14 17342.3 1242.90  18
   6  -3 -14 16081.2 1189.68  12
   6   3 -13 27576.5 1853.88  20
   6  -3 -13 25618.7 1726.83  12
   6   3 -12 59989.1 3043.30  20
   6   3 -12 59451.1 2921.95  12
   6  -3 -12 60882.9 2950.11  12
   6   3 -11 30231.4 2153.50  20
   6   3 -11 29524.1 1920.89  10
   6   3 -11 29667.1 2057.81  12
   6  -3 -11 28126.6 2025.52  12
   6   3 -10 172908. 5700.04  10
   6   3 -10 170939. 5677.26  12
   6  -3 -10 170849. 5794.44  12
   6   3  -9 16599.2 1544.65  10
   6  -3  -9 16846.0 1422.28  10
   6  -3  -9 15963.4 1286.58   1
   6   3  -9 16201.6 1516.08   2
   6   3  -9 17480.8 1511.15  12
   6  -3  -9 16874.5 1556.21  12
   6   3  -8 105205. 4176.45  10
   6  -3  -8 96153.4 3813.60  10
   6  -3  -8 108292. 3705.20   1
   6   3  -8 104863. 4073.81   2
   6   3  -8 108107. 3867.88  12
   6  -3  -8 101827. 4027.49  12
   6   3  -7 8645.14 1045.29  10
   6  -3  -7 10144.6 1057.66  10
   6  -3  -7 11163.4 999.071   1
   6   3  -7 9193.20 1073.88   2
   6  -3  -7 10617.4 1116.80   8
   6   3  -7 8399.77 985.403   8
   6   3  -7 10423.6 1001.81  12
   6  -3  -7 9227.48 1037.92  12
   6  -3  -6 2036.83 434.060   2
   6   3  -6 3663.54 694.715  10
   6  -3  -6 3448.31 686.712  10
   6  -3  -6 3027.09 629.168   8
   6   3  -6 3375.08 627.157   8
   6  -3  -6 2718.02 511.185   1
   6   3  -6 3656.71 685.548   2
   6   3  -5 329.342 319.005   2
   6  -3  -5 587.437 271.043   1
   6   3  -4 161813. 5091.07   2
   6  -3  -4 153857. 4894.37   3
   6  -3  -4 171266. 4799.01   1
   6  -3  -3 2190.28 487.530   1
   6   3  -3 2540.45 559.595   2
   6   3  -3 1353.50 446.799   3
   6  -3  -3 1602.44 510.092   3
   6   3  -2 221785. 6173.40   2
   6   3  -2 212023. 6111.15   3
   6  -3  -2 212092. 6047.67   3
   6  -3  -2 218429. 5882.76   1
   6   3  -1 219357. 6174.50   3
   6  -3  -1 218805. 6158.22   3
   6   3   0 75470.9 3046.83   3
   6  -3   0 75867.0 3069.15   3
   6   3   1 123461. 4183.23   3
   6  -3   1 124558. 4274.37   3
   6   3   2 72031.5 3018.52   3
   6  -3   2 73312.2 3190.88   3
   6   3   3 27636.3 1779.35   9
   6   3   3 26046.5 1721.92   3
   6  -3   3 25920.5 1819.37  13
   6  -3   3 28789.5 1980.63   3
   6  -3   3 27346.7 1698.57  21
   6   3   3 29011.5 1752.24  21
   6  -3   4 161.905 360.437  21
   6  -3   4 42.0456 302.551   3
   6   3   4 706.015 450.957  21
   6   3   4 828.636 435.727  11
   6  -3   4 1041.16 596.263  13
   6   3   4-20.2972 465.718  13
   6   3   4 652.183 486.685   6
   6   3   4 886.721 380.451   3
   6  -3   5 4487.21 819.975  21
   6   3   5 4584.42 797.209  21
   6   3   5 3832.77 860.550  11
   6  -3   5 4943.47 903.678  13
   6   3   5 4898.21 822.686  13
   6   3   5 3511.56 668.110   3
   6   3   6 20396.9 1867.38  11
   6  -3   6 18186.5 1740.51  13
   6   3   6 19228.9 1569.06   3
   6   3   6 20911.8 1658.23  13
   6  -3   6 22353.9 1789.96  21
   6   3   6 22265.8 1817.66  21
   6   3   7 7799.73 1208.42  11
   6   3   7 8709.20 1071.97  13
   6  -3   7 8235.36 1179.52  13
   6  -3   7 10727.6 1307.57  21
   6   3   7 10672.3 1261.65  21
   6  -3   8 72331.5 3415.61  13
   6   3   8 73601.8 3110.49  13
   6   3   8 69450.2 3735.44  11
   6  -3   8 81486.2 3601.42  21
   6   3   8 74561.3 3485.17  21
   6   3   9 31377.0 2054.24  21
   6   3   9 32581.0 2365.76  11
   6   3  10 71415.1 3364.85  11
   6  -3  10 79987.4 3112.01  21
   6   3  10 76091.7 3099.29  21
   6   3  11 38418.8 1787.01  21
   6  -3  11 38788.3 1752.90  21
   6  -3  12 20177.7 1000.63   7
   6   4 -14 1569.46 444.554  20
   6   4 -14 2552.22 507.549  18
   6  -4 -14 2111.71 448.162  12
   6   4 -13 45616.9 2366.81  20
   6   4 -13 46129.3 2428.66  18
   6  -4 -13 47559.7 2368.01  12
   6   4 -12 6529.23 990.177  20
   6  -4 -12 4554.13 812.535  12
   6   4 -11-121.429 519.220  20
   6   4 -11 627.891 441.076  12
   6  -4 -11 298.177 467.680  12
   6   4 -10 13214.3 1420.24  20
   6   4 -10 12560.1 1334.30  10
   6   4 -10 9961.84 1202.25  12
   6  -4 -10 13219.7 1380.81  12
   6   4  -9 65809.8 3096.23  20
   6   4  -9 60013.7 3099.31  10
   6  -4  -9 61079.3 2820.60  10
   6  -4  -9 60054.0 2747.95   1
   6   4  -9 60923.9 3050.66   2
   6   4  -9 62513.0 2954.78  12
   6  -4  -9 60532.5 3064.48  12
   6   4  -8 31277.0 2137.61  10
   6  -4  -8 26777.2 1814.33  10
   6  -4  -8 28308.9 1774.49   1
   6   4  -8 29565.1 2003.78   2
   6   4  -8 27944.6 1782.85  12
   6  -4  -8 27133.9 1949.41  12
   6   4  -7 125905. 4671.90  10
   6  -4  -7 130233. 4492.11  10
   6   4  -7 133789. 4652.60   2
   6  -4  -7 125882. 4228.48   1
   6   4  -7 130856. 4366.74   8
   6  -4  -7 125365. 4514.41  12
   6   4  -6 33111.2 2075.53  10
   6  -4  -6 31961.8 1973.81  10
   6   4  -6 30079.0 1935.42   2
   6  -4  -6 32355.4 1819.95   1
   6  -4  -6 32442.9 1927.49   8
   6   4  -6 33088.0 1847.99   8
   6  -4  -6 32926.7 1953.36  12
   6   4  -5 277993. 7589.64   2
   6  -4  -5 279804. 7257.02   1
   6   4  -4 18698.4 1457.65   2
   6  -4  -4 18442.4 1395.12   3
   6  -4  -4 19258.0 1357.80   1
   6   4  -3 70625.7 2977.42   2
   6  -4  -3 66175.0 2778.52   1
   6  -4  -3 64320.3 2759.49   3
   6   4  -2 23617.7 1608.59   2
   6   4  -2 20688.0 1526.14   3
   6  -4  -2 22880.2 1545.82   3
   6  -4  -2 23655.2 1561.02   1
   6   4  -1 628.762 304.215   3
   6  -4  -1-3.17019 226.738   3
   6   4   0 677.512 312.106   3
   6  -4   0 1434.24 470.266   3
   6  -4   1 465.084 373.818   3
   6   4   1 621.083 363.389   3
   6   4   2 47142.4 2331.36   3
   6  -4   2 50508.2 2590.08   3
   6  -4   3 123640. 4081.14  21
   6   4   3 120516. 4299.42   9
   6   4   3 120340. 4176.63   3
   6  -4   3 122284. 4592.44  13
   6  -4   3 118487. 4537.39   3
   6   4   3 127219. 4514.37   6
   6   4   3 125120. 4143.34  21
   6  -4   4 3133.68 617.877  21
   6   4   4 4307.49 712.997  21
   6  -4   4 4137.29 774.856   3
   6   4   4 5631.63 917.879  11
   6   4   4 3759.99 743.660   9
   6  -4   4 5807.51 925.642  13
   6   4   4 3422.54 738.486   6
   6   4   4 3738.65 646.358   3
   6   4   5 231267. 7148.24  11
   6   4   5 206684. 6226.29   3
   6  -4   5 218486. 7087.39  13
   6   4   5 223986. 6699.96  13
   6  -4   5 224868. 6577.31  21
   6   4   5 223835. 6631.48  21
   6  -4   6 1868.11 599.084  21
   6   4   6 2643.68 739.484  21
   6   4   6 2289.92 785.391  11
   6  -4   6 1771.84 706.664  13
   6   4   6 3022.82 757.766  13
   6   4   7 161980. 6019.38  11
   6  -4   7 155348. 5762.91  13
   6   4   7 159538. 5238.33  13
   6  -4   7 170415. 5587.27  21
   6   4   7 160141. 5511.40  21
   6  -4   8-264.068 467.848  21
   6   4   8 268.587 423.078  21
   6   4   8-959.440 593.952  11
   6  -4   8 56.2358 404.775  13
   6   4   8 494.953 306.421  13
   6  -4   9 21590.3 1520.13  13
   6   4   9 23241.0 2001.73  11
   6  -4   9 20763.8 1588.47  21
   6   4   9 19090.1 1563.23  21
   6  -4  10 994.114 403.880  21
   6   4  10 1039.49 527.121  11
   6   4  10 641.116 399.008  21
   6   4  11 18201.4 1101.07  21
   6  -4  11 17158.5 1043.17  21
   6   5 -14 17702.8 1192.04  18
   6   5 -14 19855.5 1204.51  16
   6  -5 -14 19686.7 1218.69  12
   6   5 -13 244.474 353.943  20
   6   5 -13 66.5664 363.278  18
   6  -5 -13 1084.17 424.263  12
   6   5 -12 97586.1 3898.44  20
   6   5 -12 97911.2 4023.13  18
   6  -5 -12 95567.6 3785.70  12
   6   5 -11 2753.50 733.648  20
   6  -5 -11 1467.52 615.428  12
   6   5 -10 279183. 7946.72  20
   6   5 -10 257075. 7598.23  12
   6  -5 -10 277042. 8014.71  12
   6   5  -9 3814.81 808.364  20
   6   5  -9 4435.00 857.169  10
   6  -5  -9 4221.46 812.833  10
   6  -5  -9 4443.39 789.890   1
   6   5  -9 4703.47 828.049  12
   6  -5  -9 4877.57 873.939  12
   6  -5  -8 108395. 4093.59  10
   6  -5  -8 112942. 4107.62   1
   6   5  -8 123438. 4518.78   2
   6   5  -8 113310. 4531.41  10
   6   5  -8 113996. 4052.63  12
   6  -5  -8 114287. 4419.23  12
   6   5  -7 15178.6 1478.67  10
   6   5  -7 20496.6 1641.97  18
   6  -5  -7 18175.6 1509.15  10
   6   5  -7 18000.2 1520.88   2
   6  -5  -7 15190.0 1329.76   1
   6  -5  -7 17103.5 1493.40  12
   6   5  -6 5399.22 835.447  18
   6   5  -6 2923.44 682.592  10
   6  -5  -6 4246.37 752.966  10
   6  -5  -6 4337.61 734.141   8
   6   5  -6 4042.97 617.973   8
   6   5  -6 2929.74 656.075   2
   6  -5  -6 2856.14 588.915   1
   6  -5  -5 68.9130 272.665   1
   6   5  -5 236.355 391.515  10
   6  -5  -5 244.084 355.911  10
   6   5  -5-763.075 414.123  16
   6   5  -5 557.556 418.846   2
   6   5  -4 134691. 4572.90   2
   6  -5  -4 126702. 4208.86   3
   6  -5  -4 131062. 4389.12   1
   6  -5  -3 2889.05 620.475   1
   6   5  -3 4293.75 743.168   2
   6  -5  -3 3284.49 620.564   3
   6   5  -2 342023. 8732.05   2
   6   5  -2 321255. 8572.10   3
   6  -5  -2 341952. 8495.21   3
   6  -5  -2 337435. 8690.61   1
   6   5  -1 1765.48 504.703   3
   6  -5  -1 796.198 427.673   3
   6   5   0 167459. 5124.78   3
   6  -5   0 170684. 5211.79   3
   6   5   1 7532.27 877.178   3
   6  -5   1 6847.89 895.439   3
   6   5   2 79198.6 3255.29  16
   6   5   2 86782.0 3376.12   9
   6   5   2 76919.9 3118.34   3
   6  -5   2 83974.4 3697.91  13
   6  -5   2 84558.0 3491.58   3
   6   5   3-1005.30 482.861   6
   6   5   3 1070.75 465.629  11
   6  -5   3 439.302 398.863   3
   6   5   3 406.315 386.515   9
   6  -5   3-327.580 473.522  13
   6   5   3 635.983 321.819   3
   6  -5   3-819.794 374.284  21
   6   5   3 413.353 321.371  21
   6   5   4 17094.4 1554.75  11
   6  -5   4 15556.6 1272.50  21
   6   5   4 15595.6 1449.35   9
   6  -5   4 14759.3 1553.81  13
   6  -5   4 16087.3 1568.29   3
   6   5   4 13813.3 1481.48   6
   6   5   4 14659.8 1290.39  21
   6  -5   5 2770.85 679.760  21
   6   5   5 1528.50 602.085  21
   6   5   5 3183.56 1060.34  11
   6  -5   5 2874.05 968.180  13
   6   5   5 1784.85 888.780   6
   6  -5   6 26468.5 2191.78  13
   6   5   6 24285.7 1831.30  13
   6   5   6 29358.2 2295.69  11
   6  -5   6 26656.1 1865.50  21
   6   5   6 28113.2 1944.64  21
   6  -5   7 53.0932 343.615  21
   6   5   7 115.442 402.231  21
   6   5   7 261.083 558.489  11
   6  -5   7 338.415 451.053  13
   6   5   7-15.3662 389.322  13
   6   5   8 101937. 4519.55  11
   6  -5   8 100953. 4148.76  13
   6   5   8 100250. 3629.53  13
   6  -5   8 104919. 3944.62  21
   6   5   8 101440. 3935.49  21
   6   5   9 1019.64 735.508  11
   6  -5   9 239.719 389.622  13
   6  -5   9-78.2126 331.839  21
   6   5   9 436.502 436.586  21
   6   5  10 112238. 4208.83  11
   6  -5  10 111625. 3531.27  21
   6   5  10 112464. 3621.48  21
   6  -5  11 269.039 303.276   7
   6  -5  11 34.0283 189.079  21
   6   5  11 652.135 267.320  21
   6   6 -14 4161.47 597.499  18
   6   6 -14 3061.60 451.055  16
   6  -6 -14 3415.01 510.363  12
   6   6 -13 11116.6 1039.55  20
   6   6 -13 10720.7 1067.85  18
   6   6 -13 10717.1 1032.34  16
   6  -6 -13 12258.6 1089.44  12
   6   6 -12 2899.78 667.234  20
   6   6 -12 2828.39 710.969  18
   6   6 -12 4231.42 680.891  15
   6  -6 -12 3889.83 724.065  12
   6   6 -11 6069.23 943.238  20
   6   6 -11 6922.14 1102.82  18
   6  -6 -11 4758.01 905.355  12
   6   6 -10 2170.63 636.234  20
   6   6 -10 2806.73 799.610  18
   6  -6 -10 4061.85 841.722  12
   6   6  -9 81608.7 3566.45  20
   6   6  -9 82419.3 3760.52  10
   6   6  -9 80948.6 3850.06  18
   6  -6  -9 83239.9 3748.02  12
   6   6  -8 17238.5 1626.61  10
   6   6  -8 17053.1 1654.59  18
   6  -6  -8 16166.7 1434.11  10
   6   6  -8 17229.3 1565.90   2
   6  -6  -8 16514.8 1446.82   1
   6  -6  -8 17455.6 1602.43  12
   6   6  -7 108022. 4401.90  10
   6   6  -7 113658. 4387.28  18
   6  -6  -7 113504. 4197.20  10
   6   6  -7 107317. 4240.16   2
   6  -6  -7 112989. 4194.53   1
   6  -6  -7 111193. 4326.40  12
   6   6  -6 19037.4 1655.25  10
   6   6  -6 18177.1 1546.17  18
   6  -6  -6 18151.6 1536.58  10
   6   6  -6 18420.9 1537.89   2
   6   6  -6 17814.2 1563.56  16
   6  -6  -6 19256.3 1471.75   8
   6   6  -6 20712.5 1417.52   8
   6  -6  -6 16905.5 1432.03   1
   6   6  -5 165074. 5577.39  10
   6  -6  -5 169647. 5468.22  10
   6   6  -5 175324. 5584.63   2
   6  -6  -5 171325. 5410.20  19
   6   6  -5 176252. 5650.10  16
   6  -6  -5 173307. 5439.10  14
   6  -6  -5 178982. 5554.14   1
   6   6  -4 7004.57 944.990   2
   6   6  -4 5826.44 879.269  10
   6  -6  -4 7561.97 943.757  19
   6  -6  -4 6751.53 942.905  10
   6   6  -4 6473.67 888.480  16
   6  -6  -4 5267.43 849.798   1
   6   6  -3 106308. 3970.23   2
   6  -6  -3 107761. 3904.63  10
   6  -6  -3 100144. 3918.35   1
   6   6  -3 111247. 3898.51  16
   6  -6  -3 94521.6 3512.63   3
   6   6  -2 7210.72 925.275   2
   6  -6  -2 6244.73 812.209   3
   6  -6  -2 6771.67 907.073   1
   6   6  -1 17220.8 1354.94   3
   6  -6  -1 16304.2 1309.65   3
   6   6   0 905.935 355.847   9
   6   6   0 702.793 364.602   3
   6  -6   0 924.556 379.672   3
   6  -6   1 1700.43 475.534   3
   6   6   1 2411.98 577.103  16
   6   6   1 3973.32 685.287   9
   6  -6   1 2238.04 604.829  13
   6  -6   1 2684.72 577.807   7
   6   6   1 2269.95 524.070   3
   6   6   2 8293.26 1037.46   6
   6   6   2 7990.48 996.150   9
   6   6   2 7215.27 973.797  16
   6   6   2 6168.36 760.777   3
   6  -6   2 8898.92 1027.39   7
   6  -6   2 8431.25 1187.31  13
   6  -6   2 6892.38 945.829   3
   6   6   3 81807.1 3596.35  11
   6   6   3 78344.9 3393.81   9
   6  -6   3 77029.1 3765.91  13
   6  -6   3 70052.1 2832.08  21
   6  -6   3 75531.8 3461.96   3
   6   6   3 78646.0 3579.71   6
   6   6   3 77486.6 2992.26  21
   6   6   4 14326.3 1526.11  11
   6   6   4 13355.2 1422.80   9
   6  -6   4 10952.8 1459.72  13
   6  -6   4 14756.5 1504.59   3
   6   6   4 15578.6 1599.78   6
   6  -6   4 14490.7 1187.93  21
   6   6   4 15885.0 1336.05  21
   6  -6   5 110311. 4837.02  13
   6   6   5 111087. 4795.90   6
   6  -6   5 118321. 4041.18  21
   6   6   5 115169. 4101.73  21
   6   6   5 118671. 4846.98  11
   6   6   6 6668.57 1130.87  11
   6   6   6 8521.16 1016.98  21
   6  -6   6 7745.12 1217.09  13
   6   6   6 6987.41 1007.81  13
   6  -6   6 8307.09 973.135  21
   6   6   7 159631. 5933.82  11
   6  -6   7 149998. 5680.74  13
   6   6   7 157558. 5097.46  13
   6  -6   7 159285. 5037.56  21
   6   6   7 158116. 5096.48  21
   6   6   8 2652.77 850.864  11
   6  -6   8 1787.05 645.637  13
   6   6   8 1757.67 494.569  13
   6  -6   8 707.235 420.669  21
   6   6   8 1454.47 484.959  21
   6   6   9 26412.0 1585.46  21
   6   6   9 25172.8 1961.68  11
   6  -6   9 28463.6 1598.74  21
   6   6  10 1754.69 598.534  11
   6  -6  10 1308.89 343.832  21
   6   6  10 1853.95 394.358  21
   6  -6  10 2458.94 561.997   7
   6  -6  11 16851.5 1055.76   7
   6   7 -14 3208.75 457.921  18
   6  -7 -14 2336.62 384.175  12
   6   7 -13 30554.1 1769.63  18
   6   7 -13 33066.0 1654.92  16
   6  -7 -13 32668.8 1734.40  12
   6   7 -12 86010.9 3580.49  18
   6   7 -12 84976.8 3350.19  16
   6   7 -12 85904.0 3174.19  15
   6  -7 -12 90313.5 3456.01  12
   6   7 -11 25338.2 1826.99  20
   6   7 -11 25555.8 1957.10  18
   6   7 -11 24799.3 1817.99  16
   6   7 -11 26496.5 1767.68  15
   6  -7 -11 25304.2 1831.46  12
   6   7 -10 176255. 5895.56  20
   6   7 -10 188912. 6355.69  18
   6   7 -10 171568. 5964.47  16
   6   7 -10 195636. 5966.67  15
   6  -7 -10 192106. 6201.78  12
   6   7  -9 31395.9 2080.93  20
   6   7  -9 33646.0 2377.67  18
   6  -7  -9 34557.6 2348.69  12
   6   7  -8 81583.3 3825.47  10
   6   7  -8 90226.8 3983.95  18
   6  -7  -8 79845.7 3380.33  10
   6   7  -8 82949.0 3679.19   2
   6   7  -8 78093.0 3662.59  16
   6  -7  -8 86262.2 3650.53   1
   6  -7  -8 82496.3 3752.60  12
   6   7  -7 98.3635 768.705  18
   6  -7  -7 432.362 513.761  10
   6   7  -7-194.726 605.974  16
   6   7  -7 684.671 434.090   2
   6  -7  -7 580.987 344.595   1
   6  -7  -7-687.769 476.914  12
   6   7  -6 15630.4 1500.08  10
   6   7  -6 11834.0 1319.08  18
   6  -7  -6 15712.4 1434.01  10
   6   7  -6 15922.1 1456.95   2
   6   7  -6 11456.0 1263.56  16
   6  -7  -6 14037.6 1390.12   1
   6  -7  -5 147.046 338.123  19
   6   7  -5-460.546 411.758  18
   6   7  -5-60.1683 384.072  10
   6  -7  -5 247.710 359.132   1
   6  -7  -5-42.3509 346.622  10
   6   7  -5 21.4475 347.261  16
   6  -7  -5-74.8123 208.241   7
   6  -7  -5 25.9375 178.954  14
   6   7  -5 315.689 319.474   2
   6  -7  -4 93500.0 3931.63   1
   6  -7  -4 99604.1 3964.63  19
   6   7  -4 95706.5 3944.71  10
   6   7  -4 110353. 3946.59  18
   6   7  -4 102339. 4012.30   2
   6  -7  -4 100787. 3946.85  10
   6   7  -4 102715. 3981.13  16
   6  -7  -4 103613. 3796.17  14
   6  -7  -4 103978. 4012.30   7
   6  -7  -3 15261.6 1420.55  19
   6   7  -3 15658.7 1410.40  10
   6   7  -3 12693.1 1269.00   2
   6  -7  -3 14653.8 1373.69  10
   6  -7  -3 13734.5 1380.88   1
   6   7  -3 16013.5 1390.67  16
   6  -7  -3 15447.8 1356.01   7
   6   7  -2 148943. 5098.61   2
   6  -7  -2 165650. 5364.50  19
   6   7  -2 164749. 5181.07  16
   6  -7  -2 172047. 5333.82   7
   6  -7  -2 154892. 5357.40   1
   6   7  -1 105465. 3952.35  16
   6  -7  -1 107194. 3789.63   3
   6  -7  -1 113849. 4094.17   7
   6   7   0 114583. 3957.41   3
   6   7   0 122720. 4311.14  16
   6   7   0 115097. 4180.39   9
   6  -7   0 113554. 4032.03   3
   6  -7   0 120304. 4835.01  13
   6   7   0 112716. 4137.84   6
   6   7   1 88477.1 3626.96  16
   6   7   1 85661.2 3505.76   9
   6  -7   1 85631.1 4050.41  13
   6  -7   1 97105.7 3740.62   7
   6  -7   1 85860.6 3447.15   3
   6   7   1 85589.9 3605.66   6
   6   7   2 47758.8 2578.12  16
   6   7   2 43334.2 2422.48   9
   6  -7   2 45056.1 2881.59  13
   6  -7   2 46729.4 2533.10   7
   6  -7   2 44885.8 2439.38   3
   6   7   2 42096.5 2515.80   6
   6   7   3 9788.15 1223.66  11
   6   7   3 9633.87 1139.47   9
   6  -7   3 9277.47 1150.74   7
   6  -7   3 9501.93 1347.94  13
   6  -7   3 8026.05 1034.98   3
   6   7   3 11352.6 1319.82   6
   6   7   4 8099.00 1245.90   6
   6   7   4 6217.32 1005.86   9
   6   7   4 6752.39 1230.38  11
   6  -7   4 5939.78 1049.93   3
   6  -7   4 3930.70 874.237  13
   6  -7   4 6839.97 1032.13   7
   6  -7   5 16.4436 514.630   3
   6   7   5 282.490 644.598  11
   6  -7   5 205.633 615.470  13
   6   7   5-1512.30 700.633   6
   6   7   5 149.677 333.132  21
   6   7   6 14408.4 1204.78  21
   6  -7   6 10909.2 1411.15  13
   6   7   6 11278.3 1239.37  13
   6   7   6 11239.5 1468.73   6
   6  -7   6 12307.1 1096.21  21
   6   7   6 12240.7 1494.05  11
   6   7   7 10771.3 1050.59  21
   6   7   7 13082.4 1517.10  11
   6   7   7 9661.83 1076.96  13
   6  -7   7 8594.65 1221.39  13
   6  -7   7 11722.0 1057.06  21
   6  -7   8 63384.1 2503.41  21
   6   7   8 66004.4 3371.80  11
   6   7   8 59582.1 2529.08  13
   6   7   8 64900.6 2609.93  21
   6   7   9 25399.2 1386.79  21
   6  -7   9 26415.8 1744.02   7
   6   7   9 27315.6 1952.19  11
   6  -7  10 79755.3 2912.38   7
   6   7  10 74757.6 3093.44  11
   6  -7  11 29679.5 1323.64   7
   6   8 -13 11054.6 983.666  18
   6   8 -13 9419.10 732.053  16
   6  -8 -13 8325.37 803.041  12
   6   8 -12 5000.31 790.687  18
   6   8 -12 5019.13 706.531  16
   6   8 -12 3799.13 625.599  15
   6  -8 -12 4028.10 679.321  12
   6   8 -11 462.827 444.121  18
   6   8 -11 820.063 517.493  16
   6   8 -11 518.308 384.742  15
   6  -8 -11 651.033 480.596  12
   6   8 -10 14473.8 1517.67  18
   6   8 -10 12933.1 1357.42  16
   6   8 -10 18319.5 1528.30  15
   6  -8 -10 14783.5 1472.82  12
   6   8  -9 8219.79 1219.02  18
   6   8  -9 5901.77 990.870  16
   6   8  -9 8755.18 1081.78  15
   6  -8  -9 7960.60 1169.33  12
   6   8  -8 100642. 4305.50  18
   6  -8  -8 93101.8 3683.17  10
   6   8  -8 95689.3 4049.04  16
   6  -8  -8 97387.0 4210.41  12
   6   8  -7 56213.5 3093.57  18
   6  -8  -7 56449.2 2837.75  10
   6   8  -7 61757.8 3060.41   2
   6   8  -7 55857.0 2974.14  16
   6  -8  -7 60873.6 3108.18   1
   6  -8  -7 57418.6 3078.55  12
   6   8  -6 129424. 4969.22  10
   6   8  -6 131536. 4940.33  18
   6  -8  -6 126501. 4702.14  10
   6   8  -6 133118. 4833.92   2
   6   8  -6 124280. 4716.82  16
   6  -8  -6 120929. 4835.31  14
   6  -8  -6 129565. 4913.20   1
   6   8  -5 79909.6 3660.32  10
   6   8  -5 83005.5 3615.13  18
   6   8  -5 81788.3 3577.44   2
   6  -8  -5 80489.4 3518.83  10
   6  -8  -5 79872.8 3635.46   1
   6   8  -5 74100.9 3399.23  16
   6  -8  -5 80841.8 3540.18  14
   6  -8  -5 72229.8 3563.53   7
   6  -8  -4 130541. 4849.53  19
   6   8  -4 128633. 4795.22  10
   6   8  -4 131119. 4643.29  18
   6   8  -4 125184. 4647.36   2
   6  -8  -4 116193. 4682.74   1
   6  -8  -4 126225. 4651.75  10
   6   8  -4 130264. 4669.53  16
   6  -8  -4 129467. 4539.77  14
   6  -8  -4 132377. 4914.35   7
   6  -8  -3 25222.1 1902.23  19
   6   8  -3 21313.5 1706.29   2
   6   8  -3 22504.8 1675.61  18
   6   8  -3 24973.5 1797.42  16
   6  -8  -3 22542.9 1854.30   1
   6  -8  -3 27104.5 1737.96  14
   6  -8  -3 24857.0 1880.94   7
   6   8  -3 20612.9 1707.39  10
   6  -8  -2 58630.7 3019.24  19
   6   8  -2 57453.2 2696.85  18
   6   8  -2 58218.2 2856.11  16
   6   8  -2 59545.4 2732.80   6
   6  -8  -2 61363.4 3228.17  13
   6  -8  -2 58478.2 2957.66   7
   6  -8  -2 56873.1 3005.42   1
   6   8  -1 1126.65 372.858   6
   6   8  -1 388.980 313.735  16
   6  -8  -1 830.011 653.884  13
   6   8   0 622.917 395.134   6
   6   8   0 330.632 396.086  16
   6   8   0 498.822 364.279   9
   6  -8   0 335.887 522.944  13
   6  -8   0 72.1904 347.847   7
   6   8   1 7214.22 1040.99   6
   6   8   1 8098.32 1099.47  16
   6   8   1 7041.44 969.449   9
   6  -8   1 7516.87 1019.20   7
   6  -8   1 8207.31 1282.56  13
   6  -8   1 5172.01 805.654   3
   6   8   2 157612. 5309.61   9
   6  -8   2 143906. 5850.98  13
   6  -8   2 168516. 5562.49   7
   6  -8   2 155076. 5127.72   3
   6   8   2 157141. 5615.79   6
   6   8   3 29952.7 2208.49  11
   6   8   3 31691.2 2171.16   9
   6  -8   3 30031.1 2409.91  13
   6  -8   3 30288.6 2157.58   7
   6  -8   3 30472.0 2037.88   3
   6   8   3 31789.7 2424.74   6
   6   8   4 85126.0 3956.06  11
   6   8   4 79327.0 3639.77   9
   6  -8   4 82667.3 4192.06  13
   6  -8   4 84006.6 3723.95   7
   6  -8   4 82957.7 3699.18   3
   6   8   4 79000.5 3953.00   6
   6  -8   5 95293.9 4517.79  13
   6  -8   5 95559.0 4106.84   7
   6   8   5 100352. 4551.26   6
   6   8   5 107976. 4610.53  11
   6  -8   6 60180.9 3417.29  13
   6  -8   6 63038.6 3160.28   7
   6   8   6 55685.6 3316.97   6
   6   8   6 60800.7 3399.06  11
   6   8   7 60787.1 2773.57  13
   6  -8   7 68605.7 3219.74   7
   6   8   7 64103.8 3413.82  11
   6   8   8 6268.79 1040.57  11
   6  -8   8 7993.30 1047.43   7
   6   8   8 6275.90 744.770  13
   6  -8   9 9235.50 989.301   7
   6   8   9 7539.37 1008.88  11
   6   8  10 734.035 439.221  11
   6  -8  10 458.502 302.337   7
   6   9 -13 78549.8 2703.09  18
   6  -9 -13 78754.3 2563.90  12
   6   9 -12 17527.3 1134.59  16
   6   9 -12 17716.1 1400.45  18
   6   9 -12 17200.9 1122.45  15
   6  -9 -12 19948.6 1349.30  12
   6   9 -11 89051.1 3703.04  18
   6   9 -11 88848.8 3325.23  16
   6   9 -11 90625.6 3369.32  15
   6  -9 -11 91595.0 3561.75  12
   6   9 -10 8339.18 1173.34  18
   6   9 -10 10795.9 1166.29  16
   6   9 -10 12296.6 1230.09  15
   6  -9 -10 7893.43 1080.06  12
   6   9  -9 28538.9 2160.32  18
   6   9  -9 24886.5 1852.52  16
   6   9  -9 25728.7 1855.21  15
   6  -9  -9 27868.3 2066.03  12
   6   9  -8 18462.5 1742.19  18
   6  -9  -8 20353.1 1530.20  10
   6   9  -8 16829.9 1579.38  16
   6   9  -8 22703.9 1737.66  15
   6  -9  -8 18701.1 1734.11  12
   6   9  -7 11601.9 1403.73  18
   6  -9  -7 11363.8 1245.77  10
   6   9  -7 13286.9 1416.58  16
   6   9  -7 12635.3 1395.58  15
   6  -9  -7 10292.8 1293.10  12
   6   9  -6 4036.50 928.359  18
   6  -9  -6 4818.32 898.252  10
   6  -9  -6 2831.24 721.615   1
   6   9  -6 3745.03 847.430  16
   6  -9  -6 3922.20 956.679  14
   6   9  -6 4907.32 890.545   2
   6   9  -5 775.658 717.024  18
   6  -9  -5 241.759 657.452  10
   6   9  -5 1003.31 695.502  16
   6  -9  -5 162.090 687.374  14
   6   9  -5-109.084 442.972   2
   6  -9  -5 2012.43 656.489   1
   6   9  -4 46029.5 2646.13  18
   6   9  -4 43652.8 2523.54   2
   6  -9  -4 48202.8 2688.36  10
   6  -9  -4 44324.1 2758.61   1
   6   9  -4 47807.5 2657.11  16
   6  -9  -4 45153.6 2530.58  14
   6  -9  -4 47218.8 2841.71  19
   6  -9  -4 46035.6 2848.14   7
   6   9  -3 48643.7 2616.43  18
[truncated: 195,334 more chars]
