# Supplementary material for: Palladium and Platinum 2,4-cis-amino Azetidine and Related Complexes
Source: Front Chem. 2018 Jun 21;6:211. doi: 10.3389/fchem.2018.00211 (PMC6021532; doi:10.3389/fchem.2018.00211)
Supplement: Supplementary file 3 [file Data_Sheet_3.ZIP › CIF/7b.cif]

data_7b
_audit_creation_date              2015-07-22
_audit_creation_method
;
Olex2 1.2
(compiled 2015.01.26 svn.r3150 for OlexSys, GUI svn.r4998)
;
_shelxl_version_number            2014-3
_publ_contact_author_address      ?
_publ_contact_author_email        ?
_publ_contact_author_name         ''
_publ_contact_author_phone        ?
_publ_section_references
;
Dolomanov, O.V., Bourhis, L.J., Gildea, R.J, Howard, J.A.K. & Puschmann, H.
 (2009), J. Appl. Cryst. 42, 339-341.

Palatinus, L. & Chapuis, G. (2007). J. Appl. Cryst., 40, 786-790;
Palatinus, L. & van der Lee, A. (2008). J. Appl. Cryst. 41, 975-984;
Palatinus, L., Prathapa, S. J. & van Smaalen, S. (2012). J. Appl. Cryst. 45,
 575-580.

Sheldrick, G.M. (2008). Acta Cryst. A64, 112-122.
;
_chemical_name_common             ?
_chemical_name_systematic
;
 ?
;
_chemical_formula_moiety          'C27 H34 Cl2 N2 O Pd'
_chemical_formula_sum             'C27 H34 Cl2 N2 O Pd'
_chemical_formula_weight          579.86
_chemical_melting_point           ?
_chemical_oxdiff_formula          'C25 H28 N2 Pd Cl2'
loop_
  _atom_type_symbol
  _atom_type_description
  _atom_type_scat_dispersion_real
  _atom_type_scat_dispersion_imag
  _atom_type_scat_source
 'C' 'C' 0.0181 0.0091 'International Tables Vol C Tables 4.2.6.8 and 6.1.1.4'
 'H' 'H' 0.0000 0.0000 'International Tables Vol C Tables 4.2.6.8 and 6.1.1.4'
 'Cl' 'Cl' 0.3639 0.7018 'International Tables Vol C Tables 4.2.6.8 and 6.1.1.4'
 'N' 'N' 0.0311 0.0180 'International Tables Vol C Tables 4.2.6.8 and 6.1.1.4'
 'O' 'O' 0.0492 0.0322 'International Tables Vol C Tables 4.2.6.8 and 6.1.1.4'
 'Pd' 'Pd' 0.1215 3.9337 'International Tables Vol C Tables 4.2.6.8 and 6.1.1.4'

_shelx_space_group_comment
;
The symmetry employed for this shelxl refinement is uniquely defined
by the following loop, which should always be used as a source of
symmetry information in preference to the above space-group names.
They are only intended as comments.
;
_space_group_crystal_system       'triclinic'
_space_group_IT_number            2
_space_group_name_H-M_alt         'P -1'
_space_group_name_Hall            '-P 1'
loop_
  _space_group_symop_operation_xyz
 'x, y, z'
 '-x, -y, -z'

_cell_length_a                    8.6263(3)
_cell_length_b                    12.0854(5)
_cell_length_c                    12.8671(7)
_cell_angle_alpha                 77.377(4)
_cell_angle_beta                  75.472(4)
_cell_angle_gamma                 84.423(3)
_cell_volume                      1265.87(11)
_cell_formula_units_Z             2
_cell_measurement_reflns_used     4668
_cell_measurement_temperature     100.00(10)
_cell_measurement_theta_max       73.8860
_cell_measurement_theta_min       3.5890
_shelx_estimated_absorpt_T_max    ?
_shelx_estimated_absorpt_T_min    ?
_exptl_absorpt_coefficient_mu     8.023
_exptl_absorpt_correction_T_max   0.878
_exptl_absorpt_correction_T_min   0.656
_exptl_absorpt_correction_type    gaussian
_exptl_absorpt_process_details
;
CrysAlisPro, Agilent Technologies,
Version 1.171.37.35 (release 13-08-2014 CrysAlis171 .NET)
(compiled Aug 13 2014,18:06:01)
Numerical absorption correction based on gaussian integration over
			a multifaceted crystal model
Empirical absorption correction using spherical harmonics,
 implemented in SCALE3 ABSPACK scaling algorithm.
;
_exptl_crystal_colour             orange
_exptl_crystal_colour_primary     orange
_exptl_crystal_density_diffrn     1.521
_exptl_crystal_density_meas       ?
_exptl_crystal_density_method     ?
_exptl_crystal_description        block
_exptl_crystal_F_000              596
_exptl_crystal_size_max           0.2008
_exptl_crystal_size_mid           0.0822
_exptl_crystal_size_min           0.0453
_exptl_special_details
;
 ?
;
_exptl_transmission_factor_max    ?
_exptl_transmission_factor_min    ?
_diffrn_reflns_av_R_equivalents   0.0303
_diffrn_reflns_av_unetI/netI      0.0425
_diffrn_reflns_Laue_measured_fraction_full 0.999
_diffrn_reflns_Laue_measured_fraction_max 0.991
_diffrn_reflns_limit_h_max        6
_diffrn_reflns_limit_h_min        -10
_diffrn_reflns_limit_k_max        14
_diffrn_reflns_limit_k_min        -14
_diffrn_reflns_limit_l_max        15
_diffrn_reflns_limit_l_min        -15
_diffrn_reflns_number             8744
_diffrn_reflns_point_group_measured_fraction_full 0.999
_diffrn_reflns_point_group_measured_fraction_max 0.991
_diffrn_reflns_theta_full         67.684
_diffrn_reflns_theta_max          70.074
_diffrn_reflns_theta_min          3.623
_diffrn_ambient_environment       N~2~
_diffrn_ambient_temperature       100.00(10)
_diffrn_detector                  'CCD plate'
_diffrn_detector_area_resol_mean  10.3537
_diffrn_detector_type             Atlas
_diffrn_measured_fraction_theta_full 0.999
_diffrn_measured_fraction_theta_max 0.991
_diffrn_measurement_details
;
#__ type_ start__ end____ width___ exp.time_
  1 omega  -50.00    1.00   1.0000    1.0000
omega____ theta____ kappa____ phi______ frames
    -      -42.6857   38.0000  -30.0000 51

#__ type_ start__ end____ width___ exp.time_
  2 omega  -67.00   27.00   1.0000    1.0000
omega____ theta____ kappa____ phi______ frames
    -      -42.6857   57.0000 -180.0000 94

#__ type_ start__ end____ width___ exp.time_
  3 omega  -29.00   61.00   1.0000    1.0000
omega____ theta____ kappa____ phi______ frames
    -       42.6857  -38.0000 -120.0000 90

#__ type_ start__ end____ width___ exp.time_
  4 omega   51.00   82.00   1.0000    1.0000
omega____ theta____ kappa____ phi______ frames
    -       42.6857 -125.0000  -30.0000 31

#__ type_ start__ end____ width___ exp.time_
  5 omega   42.00  138.00   1.0000    2.1100
omega____ theta____ kappa____ phi______ frames
    -      106.6257  -77.0000  -60.0000 96

#__ type_ start__ end____ width___ exp.time_
  6 omega   71.00  122.00   1.0000    2.1100
omega____ theta____ kappa____ phi______ frames
    -      106.6257 -125.0000  -60.0000 51

#__ type_ start__ end____ width___ exp.time_
  7 omega   69.00   99.00   1.0000    2.1100
omega____ theta____ kappa____ phi______ frames
    -      106.6257 -125.0000 -150.0000 30

#__ type_ start__ end____ width___ exp.time_
  8 omega   32.00   82.00   1.0000    2.1100
omega____ theta____ kappa____ phi______ frames
    -      106.6257  -30.0000 -150.0000 50

#__ type_ start__ end____ width___ exp.time_
  9 omega   46.00   91.00   1.0000    2.1100
omega____ theta____ kappa____ phi______ frames
    -      106.6257  -30.0000  -60.0000 45

#__ type_ start__ end____ width___ exp.time_
 10 omega   89.00  176.00   1.0000    2.1100
omega____ theta____ kappa____ phi______ frames
    -      106.6257   30.0000    0.0000 87

#__ type_ start__ end____ width___ exp.time_
 11 omega  148.00  178.00   1.0000    2.1100
omega____ theta____ kappa____ phi______ frames
    -      106.6257   45.0000   90.0000 30

#__ type_ start__ end____ width___ exp.time_
 12 omega  137.00  175.00   1.0000    2.1100
omega____ theta____ kappa____ phi______ frames
    -      106.6257  125.0000    0.0000 38

#__ type_ start__ end____ width___ exp.time_
 13 omega   99.00  126.00   1.0000    2.1100
omega____ theta____ kappa____ phi______ frames
    -      106.6257  125.0000    0.0000 27

#__ type_ start__ end____ width___ exp.time_
 14 omega   89.00  133.00   1.0000    2.1100
omega____ theta____ kappa____ phi______ frames
    -      106.6257   45.0000   90.0000 44

#__ type_ start__ end____ width___ exp.time_
 15 omega   56.00   89.00   1.0000    2.1100
omega____ theta____ kappa____ phi______ frames
    -      106.6257  -30.0000  150.0000 33

#__ type_ start__ end____ width___ exp.time_
 16 omega   38.00   92.00   1.0000    2.1100
omega____ theta____ kappa____ phi______ frames
    -      106.6257  -45.0000  120.0000 54

#__ type_ start__ end____ width___ exp.time_
 17 omega   43.00  115.00   1.0000    2.1100
omega____ theta____ kappa____ phi______ frames
    -      106.6257 -125.0000  150.0000 72

#__ type_ start__ end____ width___ exp.time_
 18 omega   32.00   87.00   1.0000    2.1100
omega____ theta____ kappa____ phi______ frames
    -      106.6257  -30.0000   60.0000 55

#__ type_ start__ end____ width___ exp.time_
 19 omega   32.00   58.00   1.0000    2.1100
omega____ theta____ kappa____ phi______ frames
    -      106.6257  -30.0000    0.0000 26

#__ type_ start__ end____ width___ exp.time_
 20 omega -113.00  -22.00   1.0000    1.0000
omega____ theta____ kappa____ phi______ frames
    -      -42.6857  -57.0000   30.0000 91
;
_diffrn_measurement_device        'four-circle diffractometer'
_diffrn_measurement_device_type   'SuperNova, Dual, Cu at zero, Atlas'
_diffrn_measurement_method        '\w scans'
_diffrn_orient_matrix_UB_11       -0.0148395000
_diffrn_orient_matrix_UB_12       0.1259212000
_diffrn_orient_matrix_UB_13       0.0086181000
_diffrn_orient_matrix_UB_21       0.0698769000
_diffrn_orient_matrix_UB_22       0.0339927000
_diffrn_orient_matrix_UB_23       -0.1244689000
_diffrn_orient_matrix_UB_31       -0.1702985000
_diffrn_orient_matrix_UB_32       0.0093361000
_diffrn_orient_matrix_UB_33       -0.0194492000
_diffrn_radiation_monochromator   mirror
_diffrn_radiation_probe           x-ray
_diffrn_radiation_type            CuK\a
_diffrn_radiation_wavelength      1.54184
_diffrn_source                    'sealed X-ray tube'
_diffrn_source_type               'SuperNova (Cu) X-ray Source'
_reflns_Friedel_coverage          0.000
_reflns_Friedel_fraction_full     .
_reflns_Friedel_fraction_max      .
_reflns_number_gt                 4175
_reflns_number_total              4775
_reflns_odcompleteness_completeness 99.98
_reflns_odcompleteness_iscentric  1
_reflns_odcompleteness_theta      66.97
_reflns_special_details
;
 Reflections were merged by SHELXL according to the crystal
 class for the calculation of statistics and refinement.
 
 _reflns_Friedel_fraction is defined as the number of unique
 Friedel pairs measured divided by the number that would be
 possible theoretically, ignoring centric projections and
 systematic absences.
;
_reflns_threshold_expression      'I > 2\s(I)'
_computing_cell_refinement
;
CrysAlisPro, Agilent Technologies,
Version 1.171.37.35 (release 13-08-2014 CrysAlis171 .NET)
(compiled Aug 13 2014,18:06:01)
;
_computing_data_collection
;
CrysAlisPro, Agilent Technologies,
Version 1.171.37.35 (release 13-08-2014 CrysAlis171 .NET)
(compiled Aug 13 2014,18:06:01)
;
_computing_data_reduction
;
CrysAlisPro, Agilent Technologies,
Version 1.171.37.35 (release 13-08-2014 CrysAlis171 .NET)
(compiled Aug 13 2014,18:06:01)
;
_computing_molecular_graphics     'Olex2 (Dolomanov et al., 2009)'
_computing_publication_material   'Olex2 (Dolomanov et al., 2009)'
_computing_structure_refinement   'ShelXL (Sheldrick, 2008)'
_computing_structure_solution
;
Superflip (Palatinus & Chapuis, 2007;Palatinus & van der Lee, 2008;
Palatinus et al., 2012)
;
_refine_diff_density_max          1.156
_refine_diff_density_min          -0.896
_refine_diff_density_rms          0.092
_refine_ls_extinction_coef        .
_refine_ls_extinction_method      none
_refine_ls_goodness_of_fit_ref    1.029
_refine_ls_hydrogen_treatment     mixed
_refine_ls_matrix_type            full
_refine_ls_number_parameters      303
_refine_ls_number_reflns          4775
_refine_ls_number_restraints      1
_refine_ls_R_factor_all           0.0402
_refine_ls_R_factor_gt            0.0334
_refine_ls_restrained_S_all       1.029
_refine_ls_shift/su_max           0.002
_refine_ls_shift/su_mean          0.000
_refine_ls_structure_factor_coef  Fsqd
_refine_ls_weighting_details
'w=1/[\s^2^(Fo^2^)+(0.0510P)^2^+0.4310P] where P=(Fo^2^+2Fc^2^)/3'
_refine_ls_weighting_scheme       calc
_refine_ls_wR_factor_gt           0.0841
_refine_ls_wR_factor_ref          0.0890
_refine_special_details
;
 ?
;
_olex2_refinement_description
;
1. Fixed Uiso
 At 1.2 times of:
  All C(H) groups, All C(H,H) groups
 At 1.5 times of:
  All C(H,H,H) groups
2. Restrained distances
 N1-H1
 0.91 with sigma of 0.02
3.a Ternary CH refined with riding coordinates:
 C2(H2), C4(H4)
3.b Secondary CH2 refined with riding coordinates:
 C1(H1A,H1B), C3(H3A,H3B), C5(H5A,H5B), C17(H17A,H17B), C24(H24A,H24B),
 C25(H25A,H25B), C26(H26A,H26B), C27(H27A,H27B)
3.c Aromatic/amide H refined with riding coordinates:
 C8(H8), C9(H9), C11(H11), C12(H12), C13(H13), C14(H14), C16(H16), C19(H19),
 C20(H20), C21(H21), C22(H22), C23(H23)
3.d Idealised Me refined as rotating group:
 C6(H6A,H6B,H6C)
;
_atom_sites_solution_hydrogens    mixed
_atom_sites_solution_primary      iterative
_atom_sites_solution_secondary    ?
loop_
  _atom_site_label
  _atom_site_type_symbol
  _atom_site_fract_x
  _atom_site_fract_y
  _atom_site_fract_z
  _atom_site_U_iso_or_equiv
  _atom_site_adp_type
  _atom_site_occupancy
  _atom_site_site_symmetry_order
  _atom_site_calc_flag
  _atom_site_refinement_flags_posn
  _atom_site_refinement_flags_adp
  _atom_site_refinement_flags_occupancy
  _atom_site_disorder_assembly
  _atom_site_disorder_group
 C1 C 0.8917(4) 0.3776(3) 0.9497(3) 0.0201(6) Uani 1 1 d . . . . .
 H1A H 1.0018 0.3506 0.9479 0.024 Uiso 1 1 calc R . . . .
 H1B H 0.8790 0.4531 0.9659 0.024 Uiso 1 1 calc R . . . .
 C2 C 0.8587(3) 0.3838(3) 0.8379(3) 0.0179(6) Uani 1 1 d . . . . .
 H2 H 0.8979 0.3125 0.8139 0.022 Uiso 1 1 calc R . . . .
 C3 C 0.9437(4) 0.4815(3) 0.7530(3) 0.0209(6) Uani 1 1 d . . . . .
 H3A H 0.9232 0.5495 0.7836 0.025 Uiso 1 1 calc R . . . .
 H3B H 0.8981 0.4953 0.6894 0.025 Uiso 1 1 calc R . . . .
 C4 C 1.1252(4) 0.4607(3) 0.7156(3) 0.0208(6) Uani 1 1 d . . . . .
 H4 H 1.1725 0.4436 0.7794 0.025 Uiso 1 1 calc R . . . .
 C5 C 1.3510(4) 0.5684(3) 0.6186(3) 0.0300(8) Uani 1 1 d . . . . .
 H5A H 1.3979 0.5061 0.5828 0.036 Uiso 1 1 calc R . . . .
 H5B H 1.3901 0.5612 0.6843 0.036 Uiso 1 1 calc R . . . .
 C6 C 1.3951(5) 0.6798(3) 0.5430(3) 0.0364(9) Uani 1 1 d . . . . .
 H6A H 1.3555 0.6859 0.4785 0.055 Uiso 1 1 calc GR . . . .
 H6B H 1.5096 0.6842 0.5226 0.055 Uiso 1 1 calc GR . . . .
 H6C H 1.3485 0.7406 0.5795 0.055 Uiso 1 1 calc GR . . . .
 C7 C 1.1654(4) 0.3636(3) 0.6544(3) 0.0243(7) Uani 1 1 d . . . . .
 C8 C 1.1433(4) 0.3821(3) 0.5453(3) 0.0310(8) Uani 1 1 d . . . . .
 H8 H 1.1123 0.4543 0.5121 0.037 Uiso 1 1 calc R . . . .
 C9 C 1.1667(5) 0.2960(3) 0.4888(3) 0.0336(8) Uani 1 1 d . . . . .
 H9 H 1.1513 0.3099 0.4180 0.040 Uiso 1 1 calc R . . . .
 C10 C 1.2144(4) 0.1858(3) 0.5379(3) 0.0295(8) Uani 1 1 d . . . . .
 C11 C 1.2423(5) 0.0943(4) 0.4813(3) 0.0376(9) Uani 1 1 d . . . . .
 H11 H 1.2253 0.1060 0.4111 0.045 Uiso 1 1 calc R . . . .
 C12 C 1.2929(5) -0.0093(3) 0.5282(4) 0.0401(9) Uani 1 1 d . . . . .
 H12 H 1.3092 -0.0686 0.4906 0.048 Uiso 1 1 calc R . . . .
 C13 C 1.3215(5) -0.0281(3) 0.6344(4) 0.0380(9) Uani 1 1 d . . . . .
 H13 H 1.3583 -0.0994 0.6657 0.046 Uiso 1 1 calc R . . . .
 C14 C 1.2956(4) 0.0575(3) 0.6914(3) 0.0309(8) Uani 1 1 d . . . . .
 H14 H 1.3137 0.0445 0.7614 0.037 Uiso 1 1 calc R . . . .
 C15 C 1.2413(4) 0.1660(3) 0.6435(3) 0.0265(7) Uani 1 1 d . . . . .
 C16 C 1.2155(4) 0.2584(3) 0.7013(3) 0.0275(7) Uani 1 1 d . . . . .
 H16 H 1.2334 0.2460 0.7713 0.033 Uiso 1 1 calc R . . . .
 C17 C 0.6326(4) 0.3515(3) 0.7617(3) 0.0231(7) Uani 1 1 d . . . . .
 H17A H 0.6907 0.3893 0.6900 0.028 Uiso 1 1 calc R . . . .
 H17B H 0.5191 0.3691 0.7667 0.028 Uiso 1 1 calc R . . . .
 C18 C 0.6641(4) 0.2250(3) 0.7726(3) 0.0218(6) Uani 1 1 d . . . . .
 C19 C 0.5601(4) 0.1486(3) 0.8491(3) 0.0261(7) Uani 1 1 d . . . . .
 H19 H 0.4696 0.1754 0.8949 0.031 Uiso 1 1 calc R . . . .
 C20 C 0.5920(4) 0.0324(3) 0.8567(3) 0.0297(8) Uani 1 1 d . . . . .
 H20 H 0.5221 -0.0180 0.9078 0.036 Uiso 1 1 calc R . . . .
 C21 C 0.7260(4) -0.0095(3) 0.7893(3) 0.0320(8) Uani 1 1 d . . . . .
 H21 H 0.7455 -0.0873 0.7948 0.038 Uiso 1 1 calc R . . . .
 C22 C 0.8307(4) 0.0658(3) 0.7137(3) 0.0323(8) Uani 1 1 d . . . . .
 H22 H 0.9224 0.0385 0.6693 0.039 Uiso 1 1 calc R . . . .
 C23 C 0.7987(4) 0.1825(3) 0.7042(3) 0.0269(7) Uani 1 1 d . . . . .
 H23 H 0.8675 0.2326 0.6517 0.032 Uiso 1 1 calc R . . . .
 C24 C 0.8131(4) 0.3056(3) 1.1461(3) 0.0244(7) Uani 1 1 d . . . . .
 H24A H 0.7226 0.2786 1.2054 0.029 Uiso 1 1 calc R . . . .
 H24B H 0.8310 0.3830 1.1486 0.029 Uiso 1 1 calc R . . . .
 C25 C 0.9634(4) 0.2291(3) 1.1567(3) 0.0288(8) Uani 1 1 d . . . . .
 H25A H 0.9535 0.1877 1.2315 0.035 Uiso 1 1 calc R . . . .
 H25B H 1.0582 0.2736 1.1351 0.035 Uiso 1 1 calc R . . . .
 C26 C 0.9731(4) 0.1471(3) 1.0787(3) 0.0283(7) Uani 1 1 d . . . . .
 H26A H 0.9730 0.0689 1.1181 0.034 Uiso 1 1 calc R . . . .
 H26B H 1.0697 0.1577 1.0202 0.034 Uiso 1 1 calc R . . . .
 C27 C 0.8221(4) 0.1775(3) 1.0323(3) 0.0231(7) Uani 1 1 d . . . . .
 H27A H 0.8441 0.1676 0.9571 0.028 Uiso 1 1 calc R . . . .
 H27B H 0.7345 0.1305 1.0759 0.028 Uiso 1 1 calc R . . . .
 Cl1 Cl 0.31536(8) 0.38495(7) 0.95991(7) 0.02667(18) Uani 1 1 d . . . . .
 Cl2 Cl 0.42075(9) 0.30369(7) 1.19262(6) 0.02511(17) Uani 1 1 d . . . . .
 N1 N 0.6814(3) 0.3972(2) 0.8480(2) 0.0185(5) Uani 1 1 d D . . . .
 N2 N 0.7821(3) 0.3006(2) 1.0386(2) 0.0186(5) Uani 1 1 d . . . . .
 O1 O 1.1840(3) 0.5665(2) 0.6452(2) 0.0246(5) Uani 1 1 d . . . . .
 Pd1 Pd 0.55679(2) 0.34490(2) 1.00951(2) 0.01867(9) Uani 1 1 d . . . . .
 H1 H 0.645(5) 0.469(2) 0.848(4) 0.034(12) Uiso 1 1 d D . . . .

loop_
  _atom_site_aniso_label
  _atom_site_aniso_U_11
  _atom_site_aniso_U_22
  _atom_site_aniso_U_33
  _atom_site_aniso_U_23
  _atom_site_aniso_U_13
  _atom_site_aniso_U_12
 C1 0.0156(14) 0.0211(15) 0.0249(16) -0.0050(12) -0.0065(12) -0.0018(12)
 C2 0.0146(14) 0.0170(14) 0.0221(15) -0.0039(12) -0.0044(12) 0.0002(11)
 C3 0.0206(15) 0.0178(15) 0.0238(15) -0.0039(12) -0.0047(12) -0.0010(12)
 C4 0.0185(15) 0.0207(15) 0.0215(15) -0.0017(12) -0.0030(12) -0.0026(12)
 C5 0.0268(18) 0.0298(18) 0.0313(18) -0.0080(15) -0.0011(15) -0.0017(14)
 C6 0.033(2) 0.034(2) 0.038(2) -0.0035(16) -0.0003(17) -0.0062(16)
 C7 0.0159(15) 0.0238(16) 0.0312(17) -0.0061(14) -0.0005(13) -0.0031(12)
 C8 0.0299(18) 0.0296(18) 0.0332(19) -0.0102(15) -0.0045(15) 0.0016(15)
 C9 0.040(2) 0.034(2) 0.0261(18) -0.0048(15) -0.0081(16) -0.0005(16)
 C10 0.0310(18) 0.0311(19) 0.0249(17) -0.0045(14) -0.0030(14) -0.0061(15)
 C11 0.044(2) 0.038(2) 0.0314(19) -0.0112(16) -0.0072(17) -0.0008(18)
 C12 0.049(2) 0.029(2) 0.042(2) -0.0128(17) -0.0030(19) -0.0021(17)
 C13 0.042(2) 0.0259(19) 0.044(2) -0.0042(16) -0.0095(18) 0.0030(16)
 C14 0.0306(18) 0.0262(18) 0.0327(19) -0.0009(15) -0.0060(15) -0.0007(15)
 C15 0.0188(15) 0.0263(17) 0.0288(17) -0.0007(14) 0.0004(13) -0.0005(13)
 C16 0.0215(16) 0.0273(18) 0.0316(18) -0.0046(14) -0.0033(14) -0.0027(14)
 C17 0.0226(16) 0.0248(16) 0.0241(16) -0.0042(13) -0.0114(13) 0.0015(13)
 C18 0.0205(15) 0.0207(16) 0.0286(16) -0.0054(13) -0.0138(13) -0.0005(12)
 C19 0.0231(16) 0.0287(18) 0.0297(17) -0.0073(14) -0.0100(14) -0.0038(14)
 C20 0.0323(18) 0.0239(17) 0.0357(19) -0.0026(14) -0.0149(16) -0.0048(14)
 C21 0.0299(19) 0.0255(18) 0.046(2) -0.0083(16) -0.0192(17) 0.0014(15)
 C22 0.0261(18) 0.0326(19) 0.042(2) -0.0141(16) -0.0101(16) 0.0012(15)
 C23 0.0246(17) 0.0278(18) 0.0299(18) -0.0089(14) -0.0058(14) -0.0030(14)
 C24 0.0197(15) 0.0341(18) 0.0205(15) -0.0055(13) -0.0064(13) -0.0024(13)
 C25 0.0225(16) 0.038(2) 0.0253(17) -0.0012(15) -0.0085(14) -0.0017(15)
 C26 0.0209(16) 0.0289(18) 0.0352(19) -0.0029(15) -0.0124(14) 0.0053(14)
 C27 0.0208(15) 0.0203(15) 0.0290(17) -0.0044(13) -0.0087(13) 0.0009(12)
 Cl1 0.0128(3) 0.0285(4) 0.0386(4) -0.0057(3) -0.0078(3) 0.0017(3)
 Cl2 0.0160(3) 0.0288(4) 0.0273(4) -0.0050(3) 0.0007(3) -0.0021(3)
 N1 0.0083(11) 0.0193(13) 0.0271(14) -0.0029(11) -0.0045(10) -0.0007(10)
 N2 0.0116(11) 0.0195(13) 0.0236(13) -0.0035(10) -0.0033(10) -0.0002(10)
 O1 0.0266(12) 0.0214(11) 0.0296(12) -0.0091(9) -0.0129(10) 0.0071(9)
 Pd1 0.01192(12) 0.01893(12) 0.02463(13) -0.00387(8) -0.00383(8) -0.00064(8)

_geom_special_details
;
 All esds (except the esd in the dihedral angle between two l.s. planes)
 are estimated using the full covariance matrix.  The cell esds are taken
 into account individually in the estimation of esds in distances, angles
 and torsion angles; correlations between esds in cell parameters are only
 used when they are defined by crystal symmetry.  An approximate (isotropic)
 treatment of cell esds is used for estimating esds involving l.s. planes.
;
loop_
  _geom_bond_atom_site_label_1
  _geom_bond_atom_site_label_2
  _geom_bond_distance
  _geom_bond_site_symmetry_2
  _geom_bond_publ_flag
 C1 H1A 0.9700 . ?
 C1 H1B 0.9700 . ?
 C1 C2 1.520(4) . ?
 C1 N2 1.494(4) . ?
 C2 H2 0.9800 . ?
 C2 C3 1.526(4) . ?
 C2 N1 1.498(4) . ?
 C3 H3A 0.9700 . ?
 C3 H3B 0.9700 . ?
 C3 C4 1.531(4) . ?
 C4 H4 0.9800 . ?
 C4 C7 1.518(5) . ?
 C4 O1 1.449(4) . ?
 C5 H5A 0.9700 . ?
 C5 H5B 0.9700 . ?
 C5 C6 1.498(5) . ?
 C5 O1 1.396(4) . ?
 C6 H6A 0.9600 . ?
 C6 H6B 0.9600 . ?
 C6 H6C 0.9600 . ?
 C7 C8 1.430(5) . ?
 C7 C16 1.362(5) . ?
 C8 H8 0.9300 . ?
 C8 C9 1.368(5) . ?
 C9 H9 0.9300 . ?
 C9 C10 1.413(5) . ?
 C10 C11 1.423(5) . ?
 C10 C15 1.401(5) . ?
 C11 H11 0.9300 . ?
 C11 C12 1.348(6) . ?
 C12 H12 0.9300 . ?
 C12 C13 1.416(6) . ?
 C13 H13 0.9300 . ?
 C13 C14 1.365(6) . ?
 C14 H14 0.9300 . ?
 C14 C15 1.410(5) . ?
 C15 C16 1.443(5) . ?
 C16 H16 0.9300 . ?
 C17 H17A 0.9700 . ?
 C17 H17B 0.9700 . ?
 C17 C18 1.509(5) . ?
 C17 N1 1.503(4) . ?
 C18 C19 1.395(5) . ?
 C18 C23 1.398(5) . ?
 C19 H19 0.9300 . ?
 C19 C20 1.392(5) . ?
 C20 H20 0.9300 . ?
 C20 C21 1.385(5) . ?
 C21 H21 0.9300 . ?
 C21 C22 1.387(6) . ?
 C22 H22 0.9300 . ?
 C22 C23 1.395(5) . ?
 C23 H23 0.9300 . ?
 C24 H24A 0.9700 . ?
 C24 H24B 0.9700 . ?
 C24 C25 1.534(5) . ?
 C24 N2 1.489(4) . ?
 C25 H25A 0.9700 . ?
 C25 H25B 0.9700 . ?
 C25 C26 1.540(5) . ?
 C26 H26A 0.9700 . ?
 C26 H26B 0.9700 . ?
 C26 C27 1.546(4) . ?
 C27 H27A 0.9700 . ?
 C27 H27B 0.9700 . ?
 C27 N2 1.509(4) . ?
 Cl1 Pd1 2.3054(7) . ?
 Cl2 Pd1 2.3216(8) . ?
 N1 Pd1 2.076(3) . ?
 N1 H1 0.895(19) . ?
 N2 Pd1 2.068(2) . ?

loop_
  _geom_angle_atom_site_label_1
  _geom_angle_atom_site_label_2
  _geom_angle_atom_site_label_3
  _geom_angle
  _geom_angle_site_symmetry_1
  _geom_angle_site_symmetry_3
  _geom_angle_publ_flag
 H1A C1 H1B 107.9 . . ?
 C2 C1 H1A 109.2 . . ?
 C2 C1 H1B 109.2 . . ?
 N2 C1 H1A 109.2 . . ?
 N2 C1 H1B 109.2 . . ?
 N2 C1 C2 112.1(2) . . ?
 C1 C2 H2 108.6 . . ?
 C1 C2 C3 111.5(3) . . ?
 C3 C2 H2 108.6 . . ?
 N1 C2 C1 109.0(2) . . ?
 N1 C2 H2 108.6 . . ?
 N1 C2 C3 110.5(2) . . ?
 C2 C3 H3A 108.7 . . ?
 C2 C3 H3B 108.7 . . ?
 C2 C3 C4 114.2(3) . . ?
 H3A C3 H3B 107.6 . . ?
 C4 C3 H3A 108.7 . . ?
 C4 C3 H3B 108.7 . . ?
 C3 C4 H4 109.7 . . ?
 C7 C4 C3 111.3(3) . . ?
 C7 C4 H4 109.7 . . ?
 O1 C4 C3 105.4(2) . . ?
 O1 C4 H4 109.7 . . ?
 O1 C4 C7 111.1(3) . . ?
 H5A C5 H5B 108.6 . . ?
 C6 C5 H5A 110.3 . . ?
 C6 C5 H5B 110.3 . . ?
 O1 C5 H5A 110.3 . . ?
 O1 C5 H5B 110.3 . . ?
 O1 C5 C6 107.0(3) . . ?
 C5 C6 H6A 109.5 . . ?
 C5 C6 H6B 109.5 . . ?
 C5 C6 H6C 109.5 . . ?
 H6A C6 H6B 109.5 . . ?
 H6A C6 H6C 109.5 . . ?
 H6B C6 H6C 109.5 . . ?
 C8 C7 C4 118.7(3) . . ?
 C16 C7 C4 122.3(3) . . ?
 C16 C7 C8 118.9(3) . . ?
 C7 C8 H8 119.3 . . ?
 C9 C8 C7 121.4(4) . . ?
 C9 C8 H8 119.3 . . ?
 C8 C9 H9 120.0 . . ?
 C8 C9 C10 120.0(4) . . ?
 C10 C9 H9 120.0 . . ?
 C9 C10 C11 121.8(4) . . ?
 C15 C10 C9 119.8(4) . . ?
 C15 C10 C11 118.4(4) . . ?
 C10 C11 H11 119.6 . . ?
 C12 C11 C10 120.9(4) . . ?
 C12 C11 H11 119.6 . . ?
 C11 C12 H12 119.9 . . ?
 C11 C12 C13 120.2(4) . . ?
 C13 C12 H12 119.9 . . ?
 C12 C13 H13 119.7 . . ?
 C14 C13 C12 120.6(4) . . ?
 C14 C13 H13 119.7 . . ?
 C13 C14 H14 120.2 . . ?
 C13 C14 C15 119.7(4) . . ?
 C15 C14 H14 120.2 . . ?
 C10 C15 C14 120.2(4) . . ?
 C10 C15 C16 119.0(3) . . ?
 C14 C15 C16 120.7(3) . . ?
 C7 C16 C15 120.8(3) . . ?
 C7 C16 H16 119.6 . . ?
 C15 C16 H16 119.6 . . ?
 H17A C17 H17B 107.8 . . ?
 C18 C17 H17A 109.0 . . ?
 C18 C17 H17B 109.0 . . ?
 N1 C17 H17A 109.0 . . ?
 N1 C17 H17B 109.0 . . ?
 N1 C17 C18 113.0(3) . . ?
 C19 C18 C17 121.3(3) . . ?
 C19 C18 C23 118.8(3) . . ?
 C23 C18 C17 119.9(3) . . ?
 C18 C19 H19 120.0 . . ?
 C20 C19 C18 119.9(3) . . ?
 C20 C19 H19 120.0 . . ?
 C19 C20 H20 119.4 . . ?
 C21 C20 C19 121.1(3) . . ?
 C21 C20 H20 119.4 . . ?
 C20 C21 H21 120.3 . . ?
 C20 C21 C22 119.4(4) . . ?
 C22 C21 H21 120.3 . . ?
 C21 C22 H22 120.0 . . ?
 C21 C22 C23 120.0(4) . . ?
 C23 C22 H22 120.0 . . ?
 C18 C23 H23 119.6 . . ?
 C22 C23 C18 120.8(3) . . ?
 C22 C23 H23 119.6 . . ?
 H24A C24 H24B 108.6 . . ?
 C25 C24 H24A 110.5 . . ?
 C25 C24 H24B 110.5 . . ?
 N2 C24 H24A 110.5 . . ?
 N2 C24 H24B 110.5 . . ?
 N2 C24 C25 106.4(3) . . ?
 C24 C25 H25A 110.8 . . ?
 C24 C25 H25B 110.8 . . ?
 C24 C25 C26 104.9(3) . . ?
 H25A C25 H25B 108.8 . . ?
 C26 C25 H25A 110.8 . . ?
 C26 C25 H25B 110.8 . . ?
 C25 C26 H26A 110.7 . . ?
 C25 C26 H26B 110.7 . . ?
 C25 C26 C27 105.1(3) . . ?
 H26A C26 H26B 108.8 . . ?
 C27 C26 H26A 110.7 . . ?
 C27 C26 H26B 110.7 . . ?
 C26 C27 H27A 110.9 . . ?
 C26 C27 H27B 110.9 . . ?
 H27A C27 H27B 108.9 . . ?
 N2 C27 C26 104.5(3) . . ?
 N2 C27 H27A 110.9 . . ?
 N2 C27 H27B 110.9 . . ?
 C2 N1 C17 112.0(2) . . ?
 C2 N1 Pd1 110.94(19) . . ?
 C2 N1 H1 112(3) . . ?
 C17 N1 Pd1 117.45(19) . . ?
 C17 N1 H1 111(3) . . ?
 Pd1 N1 H1 92(3) . . ?
 C1 N2 C27 111.7(2) . . ?
 C1 N2 Pd1 104.64(18) . . ?
 C24 N2 C1 109.0(2) . . ?
 C24 N2 C27 102.4(2) . . ?
 C24 N2 Pd1 120.1(2) . . ?
 C27 N2 Pd1 109.03(19) . . ?
 C5 O1 C4 112.7(2) . . ?
 Cl1 Pd1 Cl2 89.78(3) . . ?
 N1 Pd1 Cl1 90.93(7) . . ?
 N1 Pd1 Cl2 174.48(8) . . ?
 N2 Pd1 Cl1 173.49(8) . . ?
 N2 Pd1 Cl2 95.31(8) . . ?
 N2 Pd1 N1 84.39(10) . . ?

loop_
  _geom_torsion_atom_site_label_1
  _geom_torsion_atom_site_label_2
  _geom_torsion_atom_site_label_3
  _geom_torsion_atom_site_label_4
  _geom_torsion
  _geom_torsion_site_symmetry_1
  _geom_torsion_site_symmetry_2
  _geom_torsion_site_symmetry_3
  _geom_torsion_site_symmetry_4
  _geom_torsion_publ_flag
 C1 C2 C3 C4 73.4(3) . . . . ?
 C1 C2 N1 C17 -153.6(3) . . . . ?
 C1 C2 N1 Pd1 -20.3(3) . . . . ?
 C2 C1 N2 C24 -175.8(3) . . . . ?
 C2 C1 N2 C27 71.8(3) . . . . ?
 C2 C1 N2 Pd1 -46.1(3) . . . . ?
 C2 C3 C4 C7 65.3(4) . . . . ?
 C2 C3 C4 O1 -174.1(3) . . . . ?
 C3 C2 N1 C17 83.6(3) . . . . ?
 C3 C2 N1 Pd1 -143.0(2) . . . . ?
 C3 C4 C7 C8 73.9(4) . . . . ?
 C3 C4 C7 C16 -103.5(4) . . . . ?
 C3 C4 O1 C5 169.9(3) . . . . ?
 C4 C7 C8 C9 -175.4(3) . . . . ?
 C4 C7 C16 C15 175.4(3) . . . . ?
 C6 C5 O1 C4 178.0(3) . . . . ?
 C7 C4 O1 C5 -69.4(3) . . . . ?
 C7 C8 C9 C10 -0.2(6) . . . . ?
 C8 C7 C16 C15 -1.9(5) . . . . ?
 C8 C9 C10 C11 -179.1(4) . . . . ?
 C8 C9 C10 C15 -1.6(6) . . . . ?
 C9 C10 C11 C12 177.7(4) . . . . ?
 C9 C10 C15 C14 -177.2(3) . . . . ?
 C9 C10 C15 C16 1.6(5) . . . . ?
 C10 C11 C12 C13 -0.9(7) . . . . ?
 C10 C15 C16 C7 0.2(5) . . . . ?
 C11 C10 C15 C14 0.4(5) . . . . ?
 C11 C10 C15 C16 179.2(3) . . . . ?
 C11 C12 C13 C14 1.1(7) . . . . ?
 C12 C13 C14 C15 -0.6(6) . . . . ?
 C13 C14 C15 C10 -0.2(5) . . . . ?
 C13 C14 C15 C16 -179.0(3) . . . . ?
 C14 C15 C16 C7 179.0(3) . . . . ?
 C15 C10 C11 C12 0.2(6) . . . . ?
 C16 C7 C8 C9 2.0(5) . . . . ?
 C17 C18 C19 C20 179.6(3) . . . . ?
 C17 C18 C23 C22 179.4(3) . . . . ?
 C18 C17 N1 C2 64.6(3) . . . . ?
 C18 C17 N1 Pd1 -65.5(3) . . . . ?
 C18 C19 C20 C21 0.0(5) . . . . ?
 C19 C18 C23 C22 -1.5(5) . . . . ?
 C19 C20 C21 C22 0.5(5) . . . . ?
 C20 C21 C22 C23 -1.5(5) . . . . ?
 C21 C22 C23 C18 2.0(5) . . . . ?
 C23 C18 C19 C20 0.5(5) . . . . ?
 C24 C25 C26 C27 -2.9(4) . . . . ?
 C25 C24 N2 C1 -79.7(3) . . . . ?
 C25 C24 N2 C27 38.8(3) . . . . ?
 C25 C24 N2 Pd1 159.7(2) . . . . ?
 C25 C26 C27 N2 26.4(3) . . . . ?
 C26 C27 N2 C1 76.4(3) . . . . ?
 C26 C27 N2 C24 -40.1(3) . . . . ?
 C26 C27 N2 Pd1 -168.4(2) . . . . ?
 N1 C2 C3 C4 -165.3(3) . . . . ?
 N1 C17 C18 C19 79.8(4) . . . . ?
 N1 C17 C18 C23 -101.1(3) . . . . ?
 N2 C1 C2 C3 167.1(3) . . . . ?
 N2 C1 C2 N1 45.0(3) . . . . ?
 N2 C24 C25 C26 -22.2(3) . . . . ?
 O1 C4 C7 C8 -43.3(4) . . . . ?
 O1 C4 C7 C16 139.4(3) . . . . ?

_shelx_res_file
;
TITL
CELL 1.54184 8.626282 12.085356 12.867139 77.3773 75.472 84.4225
ZERR 2 0.000316 0.000549 0.000693 0.0043 0.004 0.0034
LATT 1
SFAC C H Cl N O Pd
UNIT 54 68 4 4 2 2
DFIX 0.91 N1 H1

L.S. 20 0 0
PLAN  10
MORE -1
BOND $H
CONF
fmap 2 53
acta
SHEL 20 0.82
REM <olex2.extras>
REM <HklSrc "%.\\AY3-314_Gaussian.hkl">
REM </olex2.extras>

WGHT    0.051000    0.431000
FVAR       6.24151
C1    1    0.891742    0.377605    0.949714    11.00000    0.01556    0.02110 =
         0.02488   -0.00503   -0.00654   -0.00183
AFIX  23
H1A   2    1.001831    0.350598    0.947904    11.00000   -1.20000
H1B   2    0.878951    0.453138    0.965909    11.00000   -1.20000
AFIX   0
C2    1    0.858686    0.383813    0.837892    11.00000    0.01457    0.01703 =
         0.02205   -0.00390   -0.00443    0.00022
AFIX  13
H2    2    0.897884    0.312484    0.813866    11.00000   -1.20000
AFIX   0
C3    1    0.943737    0.481490    0.752962    11.00000    0.02055    0.01785 =
         0.02380   -0.00393   -0.00472   -0.00104
AFIX  23
H3A   2    0.923182    0.549529    0.783575    11.00000   -1.20000
H3B   2    0.898088    0.495268    0.689405    11.00000   -1.20000
AFIX   0
C4    1    1.125208    0.460682    0.715592    11.00000    0.01846    0.02071 =
         0.02150   -0.00170   -0.00304   -0.00263
AFIX  13
H4    2    1.172531    0.443625    0.779372    11.00000   -1.20000
AFIX   0
C5    1    1.351038    0.568419    0.618585    11.00000    0.02676    0.02976 =
         0.03134   -0.00800   -0.00108   -0.00166
AFIX  23
H5A   2    1.397873    0.506135    0.582798    11.00000   -1.20000
H5B   2    1.390100    0.561242    0.684285    11.00000   -1.20000
AFIX   0
C6    1    1.395127    0.679780    0.542994    11.00000    0.03253    0.03353 =
         0.03786   -0.00346   -0.00025   -0.00617
AFIX 137
H6A   2    1.355531    0.685901    0.478486    11.00000   -1.50000
H6B   2    1.509643    0.684183    0.522581    11.00000   -1.50000
H6C   2    1.348462    0.740627    0.579471    11.00000   -1.50000
AFIX   0
C7    1    1.165379    0.363563    0.654423    11.00000    0.01592    0.02381 =
         0.03115   -0.00612   -0.00052   -0.00312
C8    1    1.143284    0.382126    0.545330    11.00000    0.02988    0.02959 =
         0.03322   -0.01020   -0.00445    0.00165
AFIX  43
H8    2    1.112298    0.454348    0.512109    11.00000   -1.20000
AFIX   0
C9    1    1.166737    0.295968    0.488808    11.00000    0.04047    0.03366 =
         0.02610   -0.00484   -0.00812   -0.00050
AFIX  43
H9    2    1.151328    0.309880    0.418025    11.00000   -1.20000
AFIX   0
C10   1    1.214361    0.185846    0.537906    11.00000    0.03099    0.03112 =
         0.02489   -0.00448   -0.00304   -0.00608
C11   1    1.242257    0.094276    0.481315    11.00000    0.04424    0.03795 =
         0.03138   -0.01124   -0.00719   -0.00079
AFIX  43
H11   2    1.225306    0.106035    0.411059    11.00000   -1.20000
AFIX   0
C12   1    1.292925   -0.009281    0.528193    11.00000    0.04859    0.02870 =
         0.04167   -0.01283   -0.00299   -0.00214
AFIX  43
H12   2    1.309154   -0.068567    0.490603    11.00000   -1.20000
AFIX   0
C13   1    1.321516   -0.028099    0.634438    11.00000    0.04160    0.02591 =
         0.04401   -0.00424   -0.00953    0.00298
AFIX  43
H13   2    1.358269   -0.099434    0.665708    11.00000   -1.20000
AFIX   0
C14   1    1.295603    0.057548    0.691359    11.00000    0.03056    0.02617 =
         0.03267   -0.00087   -0.00595   -0.00071
AFIX  43
H14   2    1.313681    0.044481    0.761396    11.00000   -1.20000
AFIX   0
C15   1    1.241283    0.165961    0.643483    11.00000    0.01877    0.02631 =
         0.02882   -0.00073    0.00045   -0.00046
C16   1    1.215544    0.258355    0.701273    11.00000    0.02150    0.02735 =
         0.03164   -0.00462   -0.00327   -0.00270
AFIX  43
H16   2    1.233402    0.245961    0.771329    11.00000   -1.20000
AFIX   0
C17   1    0.632570    0.351538    0.761749    11.00000    0.02255    0.02480 =
         0.02414   -0.00418   -0.01138    0.00152
AFIX  23
H17A  2    0.690723    0.389317    0.689970    11.00000   -1.20000
H17B  2    0.519143    0.369123    0.766680    11.00000   -1.20000
AFIX   0
C18   1    0.664144    0.225012    0.772642    11.00000    0.02053    0.02070 =
         0.02860   -0.00539   -0.01382   -0.00052
C19   1    0.560138    0.148645    0.849076    11.00000    0.02312    0.02869 =
         0.02968   -0.00733   -0.01003   -0.00384
AFIX  43
H19   2    0.469626    0.175369    0.894906    11.00000   -1.20000
AFIX   0
C20   1    0.591985    0.032400    0.856669    11.00000    0.03233    0.02394 =
         0.03574   -0.00255   -0.01485   -0.00479
AFIX  43
H20   2    0.522119   -0.018020    0.907829    11.00000   -1.20000
AFIX   0
C21   1    0.725997   -0.009458    0.789305    11.00000    0.02992    0.02548 =
         0.04625   -0.00826   -0.01918    0.00135
AFIX  43
H21   2    0.745535   -0.087314    0.794754    11.00000   -1.20000
AFIX   0
C22   1    0.830749    0.065822    0.713665    11.00000    0.02611    0.03258 =
         0.04201   -0.01407   -0.01012    0.00120
AFIX  43
H22   2    0.922368    0.038523    0.669275    11.00000   -1.20000
AFIX   0
C23   1    0.798667    0.182492    0.704178    11.00000    0.02457    0.02785 =
         0.02987   -0.00887   -0.00579   -0.00298
AFIX  43
H23   2    0.867519    0.232579    0.651726    11.00000   -1.20000
AFIX   0
C24   1    0.813146    0.305636    1.146148    11.00000    0.01969    0.03406 =
         0.02050   -0.00545   -0.00638   -0.00236
AFIX  23
H24A  2    0.722577    0.278573    1.205434    11.00000   -1.20000
H24B  2    0.830967    0.382956    1.148578    11.00000   -1.20000
AFIX   0
C25   1    0.963413    0.229095    1.156667    11.00000    0.02253    0.03764 =
         0.02532   -0.00118   -0.00850   -0.00168
AFIX  23
H25A  2    0.953505    0.187673    1.231476    11.00000   -1.20000
H25B  2    1.058157    0.273618    1.135078    11.00000   -1.20000
AFIX   0
C26   1    0.973090    0.147128    1.078696    11.00000    0.02086    0.02888 =
         0.03523   -0.00289   -0.01240    0.00530
AFIX  23
H26A  2    0.973003    0.068912    1.118076    11.00000   -1.20000
H26B  2    1.069658    0.157686    1.020196    11.00000   -1.20000
AFIX   0
C27   1    0.822064    0.177542    1.032255    11.00000    0.02085    0.02026 =
         0.02900   -0.00445   -0.00868    0.00094
AFIX  23
H27A  2    0.844100    0.167554    0.957071    11.00000   -1.20000
H27B  2    0.734453    0.130506    1.075927    11.00000   -1.20000
AFIX   0
CL1   3    0.315355    0.384945    0.959906    11.00000    0.01276    0.02853 =
         0.03862   -0.00570   -0.00781    0.00174
CL2   3    0.420747    0.303692    1.192619    11.00000    0.01599    0.02880 =
         0.02732   -0.00504    0.00069   -0.00211
N1    4    0.681388    0.397202    0.847981    11.00000    0.00834    0.01933 =
         0.02709   -0.00292   -0.00447   -0.00065
N2    4    0.782086    0.300622    1.038550    11.00000    0.01161    0.01953 =
         0.02364   -0.00346   -0.00331   -0.00021
O1    5    1.183983    0.566452    0.645194    11.00000    0.02661    0.02136 =
         0.02956   -0.00912   -0.01286    0.00707
PD1   6    0.556786    0.344895    1.009507    11.00000    0.01192    0.01893 =
         0.02463   -0.00387   -0.00383   -0.00064
H1    2    0.645304    0.469175    0.847971    11.00000    0.03445
HKLF 4

REM
REM R1 =  0.0334 for    4175 Fo > 4sig(Fo)  and  0.0402 for all    4775 data
REM    303 parameters refined using      1 restraints

END

WGHT      0.0514      0.4225

REM Highest difference peak  1.156,  deepest hole -0.896,  1-sigma level  0.092
Q1    1   0.5268  0.3191  1.0881  11.00000  0.05    1.16
Q2    1   0.6011  0.3676  0.9189  11.00000  0.05    0.87
Q3    1   1.2556  0.1527  0.7245  11.00000  0.05    0.70
Q4    1   1.1562  0.1161  0.4189  11.00000  0.05    0.67
Q5    1   1.2565  0.0256  0.5953  11.00000  0.05    0.58
Q6    1   1.1330  0.3336  0.6013  11.00000  0.05    0.58
Q7    1   1.1325  0.2163  0.4566  11.00000  0.05    0.57
Q8    1   0.4591  0.2737  1.2152  11.00000  0.05    0.56
Q9    1   1.1552  0.2399  0.5548  11.00000  0.05    0.54
Q10   1   1.2393  0.5963  0.6047  11.00000  0.05    0.53
;
_shelx_res_checksum               70348
_shelx_hkl_file
;
 -10  -5  -5 14304.3 966.791   6
 -10  -5  -4 10135.8 922.971   6
 -10  -5  -3 2694.46 574.503   6
 -10  -5  -2-329.694 358.115   6
 -10  -5  -2 738.979 555.428  12
 -10  -5  -1 1066.47 526.499  12
 -10  -5  -1 394.261 372.562   6
 -10  -4  -6 22328.5 1296.31   6
 -10  -4  -5 1854.87 585.031   6
 -10  -4  -4 22463.5 1406.28   6
 -10  -4  -3 48565.8 2040.82   6
 -10  -4  -2 46285.2 1989.95   6
 -10  -4  -1 10421.4 1090.05  12
 -10  -4  -1 12100.0 1089.90   6
 -10  -4   0 21348.6 1368.53  12
 -10  -4   0 18383.4 1234.65   6
 -10  -3  -9-101.674 380.737  17
 -10  -3  -8 1733.16 547.903  17
 -10  -3  -7 3185.71 627.654   6
 -10  -3  -6 1511.87 532.444   6
 -10  -3  -5 785.272 513.308   6
 -10  -3  -4 9760.48 1075.69   6
 -10  -3  -3 26254.3 1630.59   6
 -10  -3  -2 31171.8 1754.92   6
 -10  -3  -1 22222.4 1479.98   6
 -10  -3   0 8439.20 973.174   6
 -10  -3   1 6361.55 783.807   6
 -10  -2  -9 18981.4 1211.93  17
 -10  -2  -8 23196.5 1440.06  17
 -10  -2  -7 15490.2 1237.23   6
 -10  -2  -7 15142.1 1234.19  17
 -10  -2  -6 9639.72 1059.29   6
 -10  -2  -5 1411.32 642.593   6
 -10  -2  -4 23492.0 1585.97   6
 -10  -2  -3 21389.7 1558.97   6
 -10  -2  -2 705.430 677.459   6
 -10  -2  -1 11262.3 1193.03   6
 -10  -2   0 1142.16 619.965   6
 -10  -2   1-538.170 473.831   6
 -10  -1  -9 16604.5 1088.53  17
 -10  -1  -8 51134.9 2057.91  17
 -10  -1  -7 55588.6 2243.66  17
 -10  -1  -6 26439.4 1670.47   6
 -10  -1  -5 4933.47 928.412   6
 -10  -1  -4 19909.3 1493.95   6
 -10  -1  -3 29499.2 1836.93   6
 -10  -1  -2 22500.7 1610.93   6
 -10  -1  -1 15596.0 1350.20   6
 -10  -1   0 6835.86 929.913   6
 -10  -1   1 7235.45 832.383   6
 -10   0  -6 11376.7 1140.28   6
 -10   0  -5 441.071 566.722   6
 -10   0  -4 92.7370 582.694   6
 -10   0  -3 7969.12 1037.57   6
 -10   0  -2 22946.8 1589.36   6
 -10   0  -1 20569.4 1512.06   6
 -10   0   0 17078.2 1303.99   6
 -10   0   1 7977.90 837.188   6
 -10   1  -5 13934.2 1253.45   6
 -10   1  -4 7625.42 992.086   6
 -10   1  -3 1709.19 714.545   6
 -10   1  -2 2375.53 696.966   6
 -10   1  -1 1919.26 621.520   6
 -10   1   0 6889.22 817.287   6
 -10   2  -4 18566.7 1392.75   6
 -10   2  -3 22912.0 1484.00   6
 -10   2  -2 45401.5 1990.92   6
 -10   2  -1 14458.7 1166.61   6
  -9  -8  -9 9513.38 897.612   7
  -9  -8  -8-113.197 395.668   7
  -9  -8  -7 4286.58 820.094   7
  -9  -8  -6 253.238 384.404   7
  -9  -8  -5 612.683 440.372   7
  -9  -8  -4 15844.4 1048.09  12
  -9  -8  -3 19201.0 1193.33  12
  -9  -8  -2 5235.64 731.522  12
  -9  -8  -1 1502.11 463.273  12
  -9  -7 -10 22799.7 1252.52   7
  -9  -7  -9 36782.3 1868.29   7
  -9  -7  -8 59192.7 2660.90   7
  -9  -7  -7 29611.1 1997.53   7
  -9  -7  -6 39059.9 2204.37   7
  -9  -7  -5 31847.2 1891.71   7
  -9  -7  -4 74110.2 2575.68  12
  -9  -7  -3 67001.0 2544.27  12
  -9  -7  -2 74785.8 2732.14  12
  -9  -7  -1 30221.9 1454.36   6
  -9  -7  -1 33013.1 1860.67  12
  -9  -7   0 30962.5 1735.67  12
  -9  -7   0 25530.4 1281.89   6
  -9  -7   1 42808.4 1762.50  12
  -9  -6 -10 1210.48 557.155   7
  -9  -6  -9 693.897 592.871   7
  -9  -6  -9 946.461 454.696  17
  -9  -6  -8 21604.9 1837.59   7
  -9  -6  -8 17689.9 1266.85  17
  -9  -6  -7 64115.1 2361.24  17
  -9  -6  -7 55465.9 2871.30   7
  -9  -6  -6 75564.6 3240.67   7
  -9  -6  -5 32731.3 1883.25  12
  -9  -6  -5 31501.9 2083.74   7
  -9  -6  -4 35274.4 2008.53  12
  -9  -6  -4 35528.1 2094.77   7
  -9  -6  -4 34708.0 1772.86   6
  -9  -6  -3 60018.9 2658.53  12
  -9  -6  -3 61848.3 2405.08   6
  -9  -6  -2 75988.4 2685.38   6
  -9  -6  -2 79744.7 3104.32  12
  -9  -6  -1 49965.1 2208.99   6
  -9  -6  -1 49309.6 2489.73  12
  -9  -6   0 16098.7 1509.93  12
  -9  -6   0 16644.7 1312.01   6
  -9  -6   1 18241.2 1279.06   6
  -9  -6   1 20919.5 1524.50  12
  -9  -6   2 18415.4 1190.82  12
  -9  -6   2 16503.6 1043.18   6
  -9  -5 -11 404.468 365.807  17
  -9  -5 -10 3672.48 699.872  17
  -9  -5 -10 4606.94 758.810   7
  -9  -5  -9 2763.81 765.769   7
  -9  -5  -9 2782.15 650.813  17
  -9  -5  -8 1631.33 926.700   7
  -9  -5  -8 755.573 504.800  17
  -9  -5  -7 334.555 801.903   7
  -9  -5  -7-957.672 620.451  17
  -9  -5  -6 6586.56 1020.36  17
  -9  -5  -6 5808.80 882.335   6
  -9  -5  -6 6490.05 1304.06   7
  -9  -5  -5 3705.10 908.632  12
  -9  -5  -5 2778.51 771.935   6
  -9  -5  -5 3780.40 1036.06   7
  -9  -5  -4 599.036 751.495   7
  -9  -5  -4 196.955 596.809  12
  -9  -5  -4 373.543 592.317   6
  -9  -5  -3 445.250 553.238   6
  -9  -5  -3 279.889 685.985  12
  -9  -5  -2 2436.47 763.520   6
  -9  -5  -2 2925.07 925.838  12
  -9  -5  -1 7290.04 1256.44  12
  -9  -5  -1 7737.61 1114.95   6
  -9  -5   0 506.779 733.327  12
  -9  -5   0-255.577 455.717   6
  -9  -5   1 806.124 620.636   6
  -9  -5   1 1299.22 706.384  12
  -9  -5   2 1867.26 612.479   6
  -9  -5   2 1687.73 653.900  12
  -9  -5   3 284.746 292.877  12
  -9  -5   3-636.705 382.904   6
  -9  -4 -11 5675.72 764.245  17
  -9  -4 -10 3445.36 750.404  17
  -9  -4  -9 12026.4 1254.05   7
  -9  -4  -9 10119.8 1161.32  17
  -9  -4  -8 46823.1 2645.46   7
  -9  -4  -8 44142.7 2069.96   6
  -9  -4  -8 45092.3 2326.40  17
  -9  -4  -7 49555.2 2949.40   7
  -9  -4  -7 57575.3 2642.61  17
  -9  -4  -7 54212.5 2411.57   6
  -9  -4  -6 20665.2 1580.40   6
  -9  -4  -6 23029.3 2082.72   7
  -9  -4  -6 20933.8 1652.76  17
  -9  -4  -5 26139.4 2173.44   7
  -9  -4  -5 24936.6 1790.68  17
  -9  -4  -5 25076.2 1742.48   6
  -9  -4  -5 26334.8 1938.55  12
  -9  -4  -4 41283.5 2267.70   6
  -9  -4  -4 48005.0 2597.45  12
  -9  -4  -4 49015.4 2801.40   7
  -9  -4  -3 26309.1 2031.48  12
  -9  -4  -3 27364.6 1897.54   6
  -9  -4  -2 81940.5 3495.19  12
  -9  -4  -2 80793.4 3228.13   6
  -9  -4  -1 81401.5 3486.34  12
  -9  -4  -1 81907.2 3281.35   6
  -9  -4   0 26403.4 1953.33   6
  -9  -4   0 23190.5 1969.71  12
  -9  -4   1 26579.3 1918.22   6
  -9  -4   1 23094.1 1841.25  12
  -9  -4   2 76683.5 2996.71   6
  -9  -4   2 87705.3 3012.79  12
  -9  -4   3 10150.4 908.945  12
  -9  -4   3 9920.64 982.621   6
  -9  -3 -11 588.538 487.605  17
  -9  -3 -10 3522.46 868.991  17
  -9  -3  -9 377.672 610.162  17
  -9  -3  -8 17576.3 1601.34  17
  -9  -3  -8 17918.6 1509.37   6
  -9  -3  -8 17204.6 1700.37   7
  -9  -3  -7 39616.0 2650.72   7
  -9  -3  -7 44741.3 2438.01  17
  -9  -3  -7 43251.8 2329.60   6
  -9  -3  -6 35549.9 2173.11  17
  -9  -3  -6 34974.8 2139.58   6
  -9  -3  -6 35596.6 2630.72   7
  -9  -3  -5 45932.2 2471.69   6
  -9  -3  -5 45711.2 2928.24   7
  -9  -3  -5 45382.5 2461.84  17
  -9  -3  -4 28282.2 1968.37  17
  -9  -3  -4 30281.5 2064.38   6
  -9  -3  -4 31265.7 2168.52  12
  -9  -3  -3 133299. 4434.20  12
  -9  -3  -3 131447. 4177.63   6
  -9  -3  -2 151060. 4494.14   6
  -9  -3  -2 149529. 4762.72  12
  -9  -3  -1 94184.4 3605.98   6
  -9  -3  -1 92870.6 3826.07  12
  -9  -3   0 34141.8 2401.84  12
  -9  -3   0 34665.8 2313.39   6
  -9  -3   1 132110. 4281.50   6
  -9  -3   1 118969. 4064.02  12
  -9  -3   2 46555.8 2298.08  12
  -9  -3   2 42102.7 2395.85   6
  -9  -3   3 84671.4 2564.40  12
  -9  -3   3 77853.9 2784.38   6
  -9  -3   4 68600.2 2152.93   6
  -9  -2 -11 5887.66 805.052  17
  -9  -2 -10 5855.05 954.649  17
  -9  -2  -9 8174.81 1203.46  17
  -9  -2  -8 4768.47 950.503   6
  -9  -2  -8 4072.99 1052.39  17
  -9  -2  -7 449.060 732.781  17
  -9  -2  -7-98.6587 614.425   6
  -9  -2  -6 2618.01 891.088   6
  -9  -2  -6 2350.24 972.965  17
  -9  -2  -5 12047.7 1444.75  17
  -9  -2  -5 9563.92 1345.41   6
  -9  -2  -4 14757.5 1670.54  12
  -9  -2  -4 13752.3 1453.97  17
  -9  -2  -4 13076.9 1481.37   6
  -9  -2  -3 3886.64 1092.37  12
  -9  -2  -3 3063.46 982.146   6
  -9  -2  -2 246.502 820.827   6
  -9  -2  -2 293.472 831.581  12
  -9  -2  -1 25029.0 2122.77  12
  -9  -2  -1 27921.8 2102.30   6
  -9  -2   0 42564.3 2648.08  12
  -9  -2   0 48448.2 2698.45   6
  -9  -2   1 9354.34 1401.88   6
  -9  -2   1 8122.33 1289.71  12
  -9  -2   2-19.1212 645.278   6
  -9  -2   2 1673.69 606.805  12
  -9  -2   3 10187.5 1155.82   6
  -9  -2   3 9276.80 961.945  12
  -9  -2   4 23321.8 1346.96   6
  -9  -1 -11 27472.1 1416.62  17
  -9  -1 -10 12824.8 1246.08  17
  -9  -1  -9 2361.92 738.707  17
  -9  -1  -8 14959.2 1530.78  17
  -9  -1  -7 50529.0 2647.18   6
  -9  -1  -7 47147.9 2560.25  17
  -9  -1  -6 27680.5 2032.65  17
  -9  -1  -6 23898.3 1891.70   6
  -9  -1  -5 4867.34 1086.22  17
  -9  -1  -5 5443.40 1221.13   6
  -9  -1  -4 9635.05 1362.39   6
  -9  -1  -4 10159.5 1317.22  17
  -9  -1  -3 24941.5 2005.17   6
  -9  -1  -2 18615.0 1789.68   6
  -9  -1  -2 21446.5 2007.61  12
  -9  -1  -1 11205.9 1443.81   6
  -9  -1  -1 9396.62 1433.95  12
  -9  -1   0 8335.39 1387.22  12
  -9  -1   0 10171.8 1407.66   6
  -9  -1   1 24190.0 1933.20   6
  -9  -1   1 22125.9 1859.91  12
  -9  -1   2 40026.5 2367.60   6
  -9  -1   2 46533.4 2302.55  12
  -9  -1   3 41270.1 1795.92  12
  -9  -1   3 39314.2 2101.31   6
  -9  -1   4 15466.5 1136.47   6
  -9   0 -11 6894.24 639.589  17
  -9   0 -10 1423.14 557.860  17
  -9   0  -9 1504.81 694.910  17
  -9   0  -8 8865.66 1161.00  17
  -9   0  -7 20356.7 1687.71  17
  -9   0  -7 19528.9 1787.99   6
  -9   0  -6 22075.6 1887.85   6
  -9   0  -6 24805.7 1867.58  17
  -9   0  -5 20338.7 1842.04   6
  -9   0  -5 19325.3 1714.55  17
  -9   0  -4 15260.3 1634.42   6
  -9   0  -4 16739.6 1570.26  17
  -9   0  -3 41869.1 2502.66   6
  -9   0  -2 77928.1 3355.69   6
  -9   0  -1 129796. 4267.86   6
  -9   0   0 68591.4 3244.51  12
  -9   0   0 73825.9 3258.09   6
  -9   0   1 47360.6 2524.83  12
  -9   0   1 52743.6 2723.85   6
  -9   0   2 42390.4 2329.00   6
  -9   0   3 69504.6 2641.61   6
  -9   0   4 65810.1 2099.62   6
  -9   1 -10-261.018 301.290  17
  -9   1  -9 6272.54 840.963  17
  -9   1  -8 13908.9 1349.50  17
  -9   1  -7 1486.99 642.494  17
  -9   1  -6 461.470 774.267   6
  -9   1  -6 71.6540 639.645  17
  -9   1  -5 21165.6 1674.38  17
  -9   1  -5 20382.2 1798.07   6
  -9   1  -4 5506.50 1155.35   6
  -9   1  -4 5163.26 1022.71  17
  -9   1  -3 1568.65 868.029   6
  -9   1  -2 4878.73 1044.60   6
  -9   1  -2 4012.98 861.806   5
  -9   1  -1 73770.5 2799.81   5
  -9   1  -1 82882.6 3370.76   6
  -9   1   0 47730.9 2224.19   5
  -9   1   0 52472.3 2665.06   6
  -9   1   1 45352.2 2143.51   5
  -9   1   1 48201.9 2493.88   6
  -9   1   2 16440.2 1445.78   6
  -9   1   2 15610.7 1358.89   5
  -9   1   3 13409.9 1129.21   6
  -9   2  -9 27606.1 1335.82  17
  -9   2  -8 3294.69 633.177  17
  -9   2  -7 32470.6 1797.73  17
  -9   2  -7 30118.9 1685.64   5
  -9   2  -6 24935.5 1913.36   6
  -9   2  -6 24056.9 1644.82  17
  -9   2  -6 22084.4 1562.99   5
  -9   2  -5 236.214 474.168   5
  -9   2  -5 127.052 434.303  17
  -9   2  -5 681.963 827.378   6
  -9   2  -4 1980.38 802.274   6
  -9   2  -4 1397.90 562.577   5
  -9   2  -3 5814.77 951.098   5
  -9   2  -3 4437.15 1012.58   6
  -9   2  -2 987.241 660.677   5
  -9   2  -2 2174.56 783.018   6
  -9   2  -1 10852.3 1162.38   5
  -9   2  -1 9649.17 1286.42   6
  -9   2   0 2072.71 820.158   6
  -9   2   0 2588.21 673.097   5
  -9   2   1 1052.38 614.717   6
  -9   2   1-268.844 452.706   5
  -9   2   2 701.969 515.401   5
  -9   2   2 894.211 495.971   6
  -9   2   3 4145.34 707.964   5
  -9   2   4 8273.83 771.790   5
  -9   3  -8 6073.19 650.123   5
  -9   3  -7 16846.4 1260.51   5
  -9   3  -6 25016.4 1602.25   5
  -9   3  -5 35759.6 1988.99   5
  -9   3  -5 37861.7 2238.59   6
  -9   3  -4 5780.39 952.146   5
  -9   3  -4 7852.61 1168.45   6
  -9   3  -3 10654.4 1181.50   5
  -9   3  -3 12119.2 1337.39   6
  -9   3  -2 21730.8 1729.90   6
  -9   3  -2 19717.0 1579.52   5
  -9   3  -1 55534.9 2447.31   5
  -9   3  -1 52890.0 2505.34   6
  -9   3   0 40311.1 2138.60   5
  -9   3   0 39251.2 2069.70   6
  -9   3   1 46842.3 2103.52   6
  -9   3   1 53608.0 2406.54   5
  -9   3   2 36898.1 1971.50   5
  -9   3   3 37867.4 1844.31   5
  -9   3   4 63138.3 1998.18   5
  -9   4  -7 3121.52 638.178   5
  -9   4  -6 1029.32 525.857   5
  -9   4  -5 9041.41 1016.03   5
  -9   4  -4 5346.06 890.489   5
  -9   4  -3 6066.07 999.647   6
  -9   4  -3 6059.23 905.253   5
  -9   4  -2 872.804 661.035   6
  -9   4  -2 200.161 567.447   5
  -9   4  -1 7412.74 1012.52   5
  -9   4  -1 6413.53 986.315   6
  -9   4   0 53045.6 2360.17   5
  -9   4   1 82807.3 2899.83   5
  -9   4   2 26644.1 1642.38   5
  -9   4   3 12727.6 1056.95   5
  -9   5  -7 24975.0 1231.61   5
  -9   5  -6 53865.6 2042.64   5
  -9   5  -5 17319.9 1287.80   5
  -9   5  -4 1715.09 571.419   5
  -9   5  -3 1065.18 563.487   5
  -9   5  -2 3184.27 781.108   5
  -9   5  -1 2530.43 670.784   5
  -9   5   0 431.270 603.166   5
  -9   5   1 2144.30 644.204   5
  -9   5   2 1726.69 589.647   5
  -9   5   3 2130.19 530.707   5
  -9   6  -5 8104.12 783.183   5
  -9   6  -4 19169.5 1254.91   5
  -9   6  -3 10431.4 984.468   5
  -9   6  -2 5123.28 756.180   5
  -9   6  -1 24181.3 1473.33   5
  -9   6   0 15964.9 1189.47   5
  -9   6   1 8162.15 850.957   5
  -9   6   2 25387.6 1303.72   5
  -9   7  -2 1900.73 468.901   5
  -9   7  -1-61.3925 324.369   5
  -8 -10  -9 45588.7 1827.03   7
  -8 -10  -8 37675.9 1811.65   7
  -8 -10  -7 29098.8 1492.69  16
  -8 -10  -7 31737.9 1694.24   7
  -8 -10  -6 21787.9 1337.20   7
  -8 -10  -6 19546.5 1295.29  16
  -8 -10  -5 8020.90 863.290  16
  -8 -10  -4 25842.2 1512.55  16
  -8  -9 -10 6609.95 848.910   7
  -8  -9  -9 25292.4 1666.48   7
  -8  -9  -8 20324.6 1651.89   7
  -8  -9  -7 10882.0 1314.90   7
  -8  -9  -7 10796.0 1042.89  16
  -8  -9  -6 31894.0 1802.44  16
  -8  -9  -6 35201.4 2033.59   7
  -8  -9  -5 10883.1 1138.20  16
  -8  -9  -5 12289.6 1162.02   7
  -8  -9  -4 9271.83 961.821   7
  -8  -9  -4 8284.67 1060.45  16
  -8  -9  -3 32971.1 1668.71  12
  -8  -9  -3 30924.1 1833.49  16
  -8  -9  -2 47063.7 2053.87  12
  -8  -9  -1 5082.17 789.500  12
  -8  -9   0 1804.48 503.495  12
  -8  -9   1 5118.05 660.069  12
  -8  -8 -11 732.213 424.168   7
  -8  -8 -10 7811.15 1001.79   7
  -8  -8  -9-662.104 733.106   7
  -8  -8  -8 22942.8 1952.01   7
  -8  -8  -7-146.166 777.925   7
  -8  -8  -6 1624.01 643.609  16
  -8  -8  -6 1172.82 819.559   7
  -8  -8  -5 442.789 530.057  16
  -8  -8  -5 963.029 706.096   7
  -8  -8  -4 8356.72 1133.29   7
  -8  -8  -4 8961.94 1032.40  12
  -8  -8  -4 9479.21 1154.90  16
  -8  -8  -3-2.25769 370.582   7
  -8  -8  -3-150.220 393.694  16
  -8  -8  -3-227.489 460.931  12
  -8  -8  -2 4434.89 881.476  12
  -8  -8  -2 1737.51 700.522  16
  -8  -8  -1 2445.04 747.672  12
  -8  -8   0 1258.96 716.637  12
  -8  -8   1-281.971 563.888  12
  -8  -8   1-241.620 224.528   6
  -8  -8   2-50.6964 436.544  12
  -8  -8   3 943.185 384.120  12
  -8  -7 -11 25717.4 1459.66   7
  -8  -7 -10 9380.80 1160.03   7
  -8  -7  -9 85266.1 3434.82   7
  -8  -7  -8 75893.3 3582.00   7
  -8  -7  -7 47831.3 3005.13   7
  -8  -7  -6 15464.0 1778.69   7
  -8  -7  -5 24282.9 2061.69   7
  -8  -7  -5 26678.1 1754.21  12
  -8  -7  -4 69017.5 2888.28  12
  -8  -7  -4 72084.9 3168.46   7
  -8  -7  -4 67024.1 2827.68  16
  -8  -7  -3 95206.2 3381.31   7
  -8  -7  -3 90477.7 3356.97  16
  -8  -7  -3 97415.9 3541.92  12
  -8  -7  -2 70525.7 2728.38   6
  -8  -7  -2 69593.8 2976.77  16
  -8  -7  -2 70702.2 3137.42  12
  -8  -7  -1 10975.1 1180.20   6
  -8  -7  -1 9016.04 1264.11  12
  -8  -7   0 7387.54 1052.06   6
  -8  -7   0 7197.42 1204.20  12
  -8  -7   1 9674.91 1354.21  12
  -8  -7   1 8550.63 1101.78   6
  -8  -7   2 17559.1 1377.43   6
  -8  -7   2 19465.3 1623.72  12
  -8  -7   3 14263.1 1175.84  12
  -8  -7   3 14546.9 1116.96   6
  -8  -6 -12 19768.6 1089.46  17
  -8  -6 -11 19887.2 1355.96  17
  -8  -6 -11 26396.0 1523.10   7
  -8  -6 -10 28127.4 1743.51  17
  -8  -6 -10 34864.0 2051.16   7
  -8  -6  -9 39061.4 2136.92  17
  -8  -6  -9 40783.1 2519.66   7
  -8  -6  -8 40150.1 2778.57   7
  -8  -6  -8 38256.9 2131.62  17
  -8  -6  -7 63139.4 3526.69   7
  -8  -6  -7 80750.3 3050.41  17
  -8  -6  -6 48098.2 3087.83   7
  -8  -6  -6 52287.9 2484.06  12
  -8  -6  -6 52866.8 2489.23  17
  -8  -6  -5 22567.9 2119.07   7
  -8  -6  -5 16812.5 1461.79  17
  -8  -6  -5 22110.8 1778.78  12
  -8  -6  -4 36512.8 2076.78   6
  -8  -6  -4 41605.6 2653.30   7
  -8  -6  -4 38878.2 2352.93  12
  -8  -6  -3 50839.3 2761.78  12
  -8  -6  -3 51383.0 2539.62   6
  -8  -6  -3 50208.6 2693.95   7
  -8  -6  -2 85881.7 3217.31   7
  -8  -6  -2 84484.7 3574.45  12
  -8  -6  -1 61618.1 3142.69  12
  -8  -6  -1 63158.2 2921.45   6
  -8  -6   0 29217.5 2050.67   6
  -8  -6   0 29554.1 2329.24  12
  -8  -6   1 5621.04 1227.30  12
  -8  -6   2 12829.3 1501.93  12
  -8  -6   3 55033.3 2472.59  12
  -8  -6   4 41217.3 1835.92   6
  -8  -6   4 40607.3 1755.58  12
  -8  -5 -12 1307.55 529.748  17
  -8  -5 -11-27.6019 456.607   7
  -8  -5 -11 403.889 508.941  17
  -8  -5 -10-93.8313 404.682   7
  -8  -5 -10-27.4969 640.413  17
  -8  -5  -9 325.420 659.523  17
  -8  -5  -9-790.969 824.754   7
  -8  -5  -8 959.911 818.431  17
  -8  -5  -8 369.066 817.286   7
  -8  -5  -7 16743.7 2127.57   7
  -8  -5  -7 17961.3 1665.96  17
  -8  -5  -6 7352.99 1224.19  12
  -8  -5  -6 5702.32 1069.94  17
  -8  -5  -6 5654.58 1502.64   7
  -8  -5  -6 6429.47 1080.80   6
  -8  -5  -5 1974.69 779.574  17
  -8  -5  -5 1703.13 687.955   6
  -8  -5  -5 2099.61 879.829  12
  -8  -5  -5 3078.07 1257.06   7
  -8  -5  -4 1982.98 844.619  12
  -8  -5  -4 2670.88 886.621   6
  -8  -5  -4 1509.21 750.374  17
  -8  -5  -4 2492.55 1014.62   7
  -8  -5  -3-182.618 647.469   6
  -8  -5  -3 205.842 755.207  12
  -8  -5  -3 747.597 817.167   7
  -8  -5  -2 183.224 771.783  12
  -8  -5  -2 1133.48 780.314   7
  -8  -5  -2 307.565 661.636   6
  -8  -5  -1 12263.8 1493.13   6
  -8  -5  -1 14780.9 1740.64  12
  -8  -5   0 7616.54 1479.96  12
  -8  -5   0 9459.97 1369.91   6
  -8  -5   1 72.9571 1016.53  12
  -8  -5   2 1462.28 930.546  12
  -8  -5   3 736.997 700.204  12
  -8  -5   4 6241.68 890.586  12
  -8  -5   5 14883.2 939.939  12
  -8  -5   5 17616.0 1175.17   6
  -8  -4 -13 32703.9 1379.42  17
  -8  -4 -12 4402.95 808.816  17
  -8  -4 -11 7797.51 866.301   7
  -8  -4 -11 7769.20 1167.27  17
  -8  -4 -10 20501.3 1635.81   7
  -8  -4 -10 19680.6 1771.34  17
  -8  -4  -9 17449.9 1761.54  17
  -8  -4  -9 16130.8 1699.79   7
  -8  -4  -8 64089.7 2808.04   6
  -8  -4  -8 74333.8 3640.70   7
  -8  -4  -8 70673.0 3295.48  17
  -8  -4  -7 85129.7 3535.46  17
  -8  -4  -7 79560.1 4013.19   7
  -8  -4  -7 88505.5 3367.17   6
  -8  -4  -6 38294.1 2855.39   7
  -8  -4  -6 38389.5 2462.05  12
  -8  -4  -6 40091.2 2447.74  17
  -8  -4  -6 37694.0 2313.20   6
  -8  -4  -5 10261.0 1777.12   7
  -8  -4  -5 11985.0 1538.55  12
  -8  -4  -5 11789.7 1351.50   6
  -8  -4  -5 10868.9 1403.67  17
  -8  -4  -4 1779.53 1075.57   7
  -8  -4  -4 1826.96 776.390  17
  -8  -4  -4 2217.26 1004.93  12
  -8  -4  -4 3080.33 961.064   6
  -8  -4  -3 56709.4 3109.16   7
  -8  -4  -3 51949.3 2816.54   6
  -8  -4  -3 56038.9 3028.09  12
  -8  -4  -3 54077.7 2741.85  17
  -8  -4  -2 85505.9 3802.92  12
  -8  -4  -2 91791.5 3738.88   6
  -8  -4  -2 91577.3 3738.75   7
  -8  -4  -1 32493.8 2483.23  12
  -8  -4  -1 28994.3 2258.59   6
  -8  -4   0 2856.34 1126.14  12
  -8  -4   1 14157.3 1865.21  12
  -8  -4   2 1748.06 972.921  12
  -8  -4   3 25823.8 1981.19  12
  -8  -4   4 15639.4 1366.20  12
  -8  -4   5 636.409 369.789  12
  -8  -4   6 535.407 347.041   6
  -8  -3 -13 9959.40 859.328  17
  -8  -3 -12 6406.75 903.798  17
  -8  -3 -11 49369.4 2590.97  17
  -8  -3 -10 39213.7 2143.46   7
  -8  -3 -10 35486.0 2437.74  17
  -8  -3  -9 13377.0 1627.22  17
  -8  -3  -9 13048.4 1488.18   7
  -8  -3  -8 87363.9 3503.60   6
  -8  -3  -8 92042.7 4016.37   7
  -8  -3  -8 88889.2 3816.98  17
  -8  -3  -7 112387. 4195.75  17
  -8  -3  -7 112650. 3995.43   6
  -8  -3  -7 106144. 4575.79   7
  -8  -3  -6 152752. 5565.19   7
  -8  -3  -6 164504. 4846.40   6
  -8  -3  -6 162553. 4953.52  17
  -8  -3  -5 58221.1 2990.45  17
  -8  -3  -5 57258.1 3052.43  12
  -8  -3  -5 55880.6 2923.00   6
  -8  -3  -5 55514.4 3394.77   7
  -8  -3  -4 31688.6 2570.48   7
  -8  -3  -4 29063.0 2304.24  12
  -8  -3  -4 32662.8 2321.31  17
  -8  -3  -4 29602.3 2239.28   6
  -8  -3  -3 98093.3 3767.25  17
  -8  -3  -3 101837. 3979.73   6
  -8  -3  -3 105486. 4327.05   7
  -8  -3  -3 95408.0 3964.46  12
  -8  -3  -2 204134. 5809.40  12
  -8  -3  -2 215248. 5481.47  17
  -8  -3  -2 211903. 5716.29   6
  -8  -3  -2 217473. 5902.55   7
  -8  -3  -1 117417. 4317.89   6
  -8  -3  -1 120404. 4615.89  12
  -8  -3   0 86454.0 3815.31   6
  -8  -3   0 82015.3 3934.67  12
  -8  -3   1 11523.4 1720.92  12
  -8  -3   2 2620.11 1055.13  12
  -8  -3   3 66112.8 3115.31  12
  -8  -3   4 22570.8 1630.81  12
  -8  -3   5 28657.7 1481.10  12
  -8  -3   6 12568.8 1005.91   6
  -8  -2 -13 354.167 357.813  17
  -8  -2 -12 521.535 493.523  17
  -8  -2 -11 4873.10 1050.82  17
  -8  -2 -10 8804.59 1446.85  17
  -8  -2  -9 805.857 656.687   7
  -8  -2  -9-39.3318 856.705  17
  -8  -2  -8 667.149 943.082  17
  -8  -2  -8 126.369 621.446   7
  -8  -2  -8 707.598 716.314   6
  -8  -2  -7 17184.6 1786.07  17
  -8  -2  -7 18917.9 2168.27   7
  -8  -2  -7 18477.4 1774.98   6
  -8  -2  -6 42958.9 2656.43  17
  -8  -2  -6 43647.0 2625.75   6
  -8  -2  -6 38062.0 2870.47   7
  -8  -2  -5 39839.5 2537.30   6
  -8  -2  -5 38961.7 2613.16  12
  -8  -2  -5 39112.1 2508.29  17
  -8  -2  -5 39724.4 2938.87   7
  -8  -2  -4 45906.7 3110.40   7
  -8  -2  -4 43458.1 2612.03  17
  -8  -2  -4 46517.0 2751.07   6
  -8  -2  -4 48810.9 2876.22  12
  -8  -2  -3 15338.2 1811.94  12
  -8  -2  -3 14123.5 1591.44  17
  -8  -2  -3 15545.9 1843.50   7
  -8  -2  -3 16247.7 1719.48   6
  -8  -2  -2 12561.8 1647.01  12
  -8  -2  -2 11194.8 1552.59   6
  -8  -2  -2 12763.8 1523.55  17
  -8  -2  -1 17951.7 1856.86   6
  -8  -2  -1 18433.2 2009.10  12
  -8  -2   0 88613.9 3870.97   6
  -8  -2   0 83909.5 3964.37  12
  -8  -2   1 59624.7 3369.29  12
  -8  -2   1 67753.1 3476.66   6
  -8  -2   2 22531.8 2116.02  12
  -8  -2   3 2356.71 711.042  12
  -8  -2   4 9874.56 1159.55  12
  -8  -2   5 23132.2 1312.98  12
  -8  -2   6 15091.2 1106.55   6
  -8  -1 -13 28205.4 1227.26  17
  -8  -1 -12 41014.4 1899.37  17
  -8  -1 -11 22385.8 1731.87  17
  -8  -1 -10 713.783 846.568  17
  -8  -1  -9 10016.8 1502.17  17
  -8  -1  -8 24734.7 2033.12   6
  -8  -1  -8 27888.6 2319.65  17
  -8  -1  -8 24479.4 2062.81   7
  -8  -1  -7 24150.6 2051.57   6
  -8  -1  -7 22189.1 2089.45  17
  -8  -1  -7 24886.5 2240.71   7
  -8  -1  -6 47628.2 3120.38   7
  -8  -1  -6 52008.2 2937.00  17
  -8  -1  -6 54108.2 3002.15   6
  -8  -1  -5 5577.85 1244.36  17
  -8  -1  -5 6128.92 1302.55   6
  -8  -1  -5 6069.05 1519.99   7
  -8  -1  -4 1072.94 1100.02   7
  -8  -1  -4 189.287 908.928  12
  -8  -1  -4 765.402 831.685  17
  -8  -1  -4 1815.49 1026.78   6
  -8  -1  -3 15483.4 1806.92  12
  -8  -1  -3 13717.0 1718.10   6
  -8  -1  -3 14749.8 1626.28  17
  -8  -1  -2 51682.0 2935.43   6
  -8  -1  -2 51551.8 3047.24  12
  -8  -1  -2 53766.7 2856.18  17
  -8  -1  -1 30207.2 2367.26   6
  -8  -1  -1 29968.3 2408.12  12
  -8  -1   0 5063.67 1240.46   6
  -8  -1   0 5291.57 1244.27  12
  -8  -1   1 4052.96 1369.64  12
  -8  -1   1 4303.35 1149.09   6
  -8  -1   2 5160.60 1217.99  12
  -8  -1   2 5250.41 1340.54   6
  -8  -1   3 6453.97 1310.36   6
  -8  -1   3 6381.42 1160.05  12
  -8  -1   4 2905.82 961.406   6
  -8  -1   4 3974.09 860.721  12
  -8  -1   5 698.392 575.113   6
  -8  -1   6 2424.58 577.003   6
  -8   0 -12 20324.4 1246.85  17
  -8   0 -11 33622.2 1931.71  17
  -8   0 -10 10892.5 1321.60  17
  -8   0  -9 13189.4 1563.12  17
  -8   0  -8 51156.5 2930.84  17
  -8   0  -8 50685.3 2946.65   6
  -8   0  -7 72118.3 3443.56  17
  -8   0  -7 78082.7 3627.04   6
  -8   0  -6 171457. 5211.33  17
  -8   0  -6 162831. 5111.50   6
  -8   0  -5 77594.6 3543.32   6
  -8   0  -5 77031.6 3482.01  17
  -8   0  -4 44431.9 2633.09  17
  -8   0  -4 44593.1 2775.84   6
  -8   0  -3 60809.9 3161.43   6
  -8   0  -3 61871.7 3025.38  17
  -8   0  -3 61926.5 3339.50  12
  -8   0  -2 78912.8 3721.46  12
  -8   0  -2 76462.9 3373.52  17
  -8   0  -2 76253.8 3494.89   6
  -8   0  -1 173503. 5262.20   6
  -8   0  -1 169943. 5417.34  12
  -8   0   0 183766. 5673.98  12
  -8   0   0 181176. 4776.91   5
  -8   0   0 184447. 5485.02   6
  -8   0   1 93687.1 3969.76   6
  -8   0   1 93463.4 3512.48   5
  -8   0   1 86806.6 3882.83  12
  -8   0   2 27896.2 2213.62  12
  -8   0   2 31060.9 2398.68   6
  -8   0   2 32706.0 2186.11   5
  -8   0   3 52379.4 2620.05  12
  -8   0   3 51857.1 2661.38   5
  -8   0   3 47738.7 2806.82   6
  -8   0   4 44865.4 2453.12   5
  -8   0   4 50481.3 2679.34   6
  -8   0   5 48583.5 2211.47   5
  -8   0   5 52124.1 2372.96   6
  -8   0   6 23943.0 1329.33   6
  -8   0   6 21205.6 1219.03   5
  -8   1 -12 593.925 315.387  17
  -8   1 -11-269.656 405.479  17
  -8   1 -10 2241.82 801.927  17
  -8   1  -9 4898.26 1046.55  17
  -8   1  -8 14630.0 1590.92  17
  -8   1  -8 11689.7 1325.31   5
  -8   1  -7-1104.59 918.483   6
  -8   1  -7 384.341 782.831  17
  -8   1  -7-525.662 576.464   5
  -8   1  -6 18645.5 1823.44  17
  -8   1  -6 18721.3 1949.63   6
  -8   1  -6 21156.1 1708.55   5
  -8   1  -5 110930. 4060.48  17
  -8   1  -5 102559. 3730.59   5
  -8   1  -5 108318. 4208.89   6
  -8   1  -4 76353.4 3195.65   5
  -8   1  -4 78167.9 3559.92   6
  -8   1  -4 79234.1 3437.64  17
  -8   1  -3 37720.3 2383.22  17
  -8   1  -3 39059.5 2573.01   6
  -8   1  -3 40183.0 2372.31   5
  -8   1  -2 29316.2 2100.75  17
  -8   1  -2 27619.9 2385.90  12
  -8   1  -2 31609.7 2087.39   5
  -8   1  -2 30563.0 2273.98   6
  -8   1  -1 44506.0 2487.39   5
  -8   1  -1 44804.6 2716.71   6
  -8   1  -1 42645.1 2844.95  12
  -8   1   0 78934.4 3733.08  12
  -8   1   0 81067.3 3374.12   5
  -8   1   0 82816.3 3658.38   6
  -8   1   1 95477.3 3930.53   6
  -8   1   1 88063.1 3820.11  12
  -8   1   1 94793.3 3620.56   5
  -8   1   2 33059.2 2378.96   6
  -8   1   2 33105.7 2226.92   5
  -8   1   2 29780.5 2149.19  12
  -8   1   3 20999.0 1805.60   5
  -8   1   3 15990.2 1670.11   6
  -8   1   4 21733.1 1735.50   6
  -8   1   4 19676.9 1774.94   5
  -8   1   5 46587.4 2373.40   5
  -8   1   5 47052.3 2115.38   6
  -8   1   6 41804.3 1899.04   5
  -8   2 -11 12740.3 861.162  17
  -8   2 -10 12377.5 1101.49  17
  -8   2 -10 10523.3 996.744   5
  -8   2  -9 453.635 559.468  17
  -8   2  -9 307.044 393.493   5
  -8   2  -8-92.0800 577.134  17
  -8   2  -8-635.098 377.946   5
  -8   2  -7 47562.8 2924.22   6
  -8   2  -7 43901.4 2501.11  17
  -8   2  -7 43486.5 2527.03   5
  -8   2  -6 1748.66 740.916  17
  -8   2  -6 1204.69 974.079   6
  -8   2  -6 1442.64 634.381   5
  -8   2  -5 4069.90 910.846  17
  -8   2  -5 2312.38 1101.48   6
  -8   2  -5 2537.41 768.086   5
  -8   2  -4-987.737 717.106   5
  -8   2  -4-108.670 828.092   6
  -8   2  -4 498.342 670.001  17
  -8   2  -3 3546.73 945.594  17
  -8   2  -3 3453.88 957.352   5
  -8   2  -3 2758.82 966.210   6
  -8   2  -2 914.162 692.696  17
  -8   2  -2-193.006 688.051   6
  -8   2  -2-470.820 676.410   5
  -8   2  -1 12174.7 1552.61   6
  -8   2  -1 11917.7 1404.99   5
  -8   2   0 3038.79 1020.09   6
  -8   2   0 4365.83 975.444   5
  -8   2   1 688.646 663.832   6
  -8   2   1-473.707 699.210   5
  -8   2   2 1382.41 801.366   6
  -8   2   2 1237.94 726.468   5
  -8   2   3 452.671 661.977   5
  -8   2   3 293.240 604.980   6
  -8   2   4 2819.67 939.850   5
  -8   2   4 2988.68 754.913   6
  -8   2   5 402.289 592.255   5
  -8   2   6 825.292 501.809   5
  -8   3 -10 33509.5 1604.04   5
  -8   3  -9 4149.66 685.273  17
  -8   3  -9 4475.70 879.723   5
  -8   3  -8 13468.5 1235.63  17
  -8   3  -8 16783.2 1549.84   5
  -8   3  -7 11820.3 1241.03  17
  -8   3  -7 11371.2 1419.15   5
  -8   3  -6 84225.6 3156.71  17
  -8   3  -6 83237.6 3639.01   6
  -8   3  -6 79763.6 3421.27   5
  -8   3  -5 43749.9 2593.84   5
  -8   3  -5 44307.8 2379.19  17
  -8   3  -5 42877.4 2645.96   6
  -8   3  -4 39641.4 2560.68   6
  -8   3  -4 41133.7 2512.66   5
  -8   3  -4 42700.8 2300.94  17
  -8   3  -3 21840.0 1952.90   6
  -8   3  -3 20669.6 1655.91  17
  -8   3  -3 20997.1 1866.91   5
  -8   3  -2 63939.6 3052.14   5
  -8   3  -2 65206.8 3102.08   6
  -8   3  -1 91160.0 3615.43   5
  -8   3  -1 92621.3 3677.17   6
  -8   3   0 81970.0 3412.03   6
  -8   3   0 76216.1 3357.97   5
  -8   3   1 55970.9 2913.70   5
  -8   3   1 47476.6 2560.64   6
  -8   3   2 29029.1 2199.16   5
  -8   3   2 26068.2 1830.09   6
  -8   3   3 37831.0 2437.13   5
  -8   3   4 28590.9 2107.52   5
  -8   3   5 35886.0 2131.84   5
  -8   3   6 23567.8 1514.77   5
  -8   4 -10 3172.06 588.938   5
  -8   4  -9 5568.43 843.917   5
  -8   4  -8 2103.16 698.017   5
  -8   4  -7 5961.71 1129.86   5
  -8   4  -6 28885.6 2067.33   5
  -8   4  -5 34337.0 2279.56   5
  -8   4  -4 48171.6 2698.14   6
  -8   4  -4 53183.4 2828.43   5
  -8   4  -3 55535.4 2889.15   6
  -8   4  -3 53733.4 2879.84   5
  -8   4  -2 31057.6 2168.34   6
  -8   4  -2 29585.8 2159.50   5
  -8   4  -1 54206.0 2718.47   6
  -8   4  -1 59519.6 2958.36   5
  -8   4   0 84969.2 3310.34   6
  -8   4   0 87113.9 3545.97   5
  -8   4   1 167724. 4896.26   5
  -8   4   2 120407. 4143.27   5
  -8   4   3 55942.6 2829.42   5
  -8   4   4 29013.3 2037.83   5
  -8   4   5 54286.9 2476.20   5
  -8   4   6 70984.5 2438.22   5
  -8   5  -9 5415.81 729.705   5
  -8   5  -8 499.355 565.135   5
  -8   5  -7 369.363 617.992   5
  -8   5  -6 1344.04 731.652   5
  -8   5  -5 12658.3 1410.28   5
  -8   5  -4 1765.24 868.449   5
  -8   5  -3 21231.9 1695.01   6
  -8   5  -3 20060.2 1782.01   5
  -8   5  -2 2104.95 740.487   6
  -8   5  -2-66.4942 722.608   5
  -8   5  -1 807.007 797.316   5
  -8   5   0 3272.14 966.592   5
  -8   5   1 17984.5 1686.24   5
  -8   5   2 22353.4 1833.04   5
  -8   5   3 6256.86 1133.85   5
  -8   5   4 3219.72 918.908   5
  -8   5   5 3008.76 777.746   5
  -8   5   6 16972.3 1140.66   5
  -8   6  -8 6373.21 779.514   5
  -8   6  -7 19273.7 1425.97   5
  -8   6  -6 49675.6 2390.96   5
  -8   6  -5 35492.1 2116.47   5
  -8   6  -4 7068.66 1091.39   5
  -8   6  -3 1347.85 671.113   5
  -8   6  -2 33730.3 2128.08   5
  -8   6  -1 21167.0 1759.23   5
  -8   6   0 33819.3 2110.94   5
  -8   6   1 53506.3 2595.56   5
  -8   6   2 18908.3 1571.27   5
  -8   6   3 1599.19 789.033   5
  -8   6   4 39369.9 2041.54   5
  -8   6   5 24078.7 1399.79   5
  -8   7  -7 1576.18 490.809   5
  -8   7  -6 1095.14 428.226   5
  -8   7  -5 22485.6 1541.77   5
  -8   7  -4 37701.6 2018.14   5
  -8   7  -3 49967.6 2348.38   5
  -8   7  -2 11448.5 1245.69   5
  -8   7  -1 10303.4 1172.92   5
  -8   7   0 40573.4 2163.00   5
  -8   7   1 118669. 3530.35   5
  -8   7   2 35859.0 1905.28   5
  -8   7   3 72366.8 2557.79   5
  -8   7   4 34585.8 1632.74   5
  -8   8  -5 1115.59 429.076   5
  -8   8  -4 1247.19 494.224   5
  -8   8  -3 4021.99 768.352   5
  -8   8  -2 2117.31 623.841   5
  -8   8  -1 2751.70 694.248   5
  -8   8   0 764.633 547.345   5
  -8   8   1 16665.5 1217.71   5
  -8   8   2 34808.3 1642.57   5
  -8   8   3 27907.5 1333.55   5
  -7 -12  -7 49.3946 372.787  16
  -7 -12  -6 19312.9 1204.28  16
  -7 -12  -5 16992.6 1196.97  16
  -7 -12  -4 13482.6 1029.70  16
  -7 -11 -10 10983.6 906.562   7
  -7 -11  -9 25605.8 1502.42   7
  -7 -11  -9 22444.7 1310.70  16
  -7 -11  -8 4551.08 809.256   7
  -7 -11  -8 6753.78 867.632  16
  -7 -11  -7 1561.11 562.437  16
  -7 -11  -7 1193.30 541.973   7
  -7 -11  -6 779.678 611.962  16
  -7 -11  -6-291.954 401.859   7
  -7 -11  -5 6484.23 893.661  16
  -7 -11  -4 1142.59 561.630  16
  -7 -11  -3 257.632 563.521  16
  -7 -11  -3 134.397 263.534  15
  -7 -11  -2 8675.95 979.880  16
  -7 -11  -2 7387.49 888.869  15
  -7 -11  -1 12942.5 1003.04  15
  -7 -10 -11 12540.6 977.453   7
  -7 -10 -10 22964.8 1499.49   7
  -7 -10 -10 17179.7 1166.75  16
  -7 -10  -9 18289.6 1379.87  16
  -7 -10  -9 19353.6 1605.36   7
  -7 -10  -8 23964.0 1669.49  16
  -7 -10  -8 20944.0 1738.11   7
  -7 -10  -7 75371.9 3197.28   7
  -7 -10  -7 81826.7 3082.17  16
  -7 -10  -6 12668.8 1385.98   7
  -7 -10  -6 13482.4 1345.26  16
  -7 -10  -5 962.537 657.417  16
  -7 -10  -5 298.214 343.776   7
  -7 -10  -4 14832.6 1412.56  16
  -7 -10  -4 14315.6 1195.77   7
  -7 -10  -3 26994.7 1862.32  16
  -7 -10  -2 18081.2 1290.89  12
  -7 -10  -2 18447.6 1539.87  16
  -7 -10  -2 18209.3 1402.77  15
  -7 -10  -1 4240.94 914.029  16
  -7 -10  -1 5162.05 868.073  15
  -7 -10  -1 2962.65 646.420  12
  -7 -10   0 338.037 449.568  15
  -7 -10   0-303.530 443.439  12
  -7 -10   1 2450.44 582.076  15
  -7 -10   1 1632.17 510.475  12
  -7 -10   2 6671.70 661.827  15
  -7 -10   2 7661.38 780.495  12
  -7  -9 -12 19921.8 1081.31   7
  -7  -9 -11 18301.4 1135.22  16
  -7  -9 -11 24319.2 1498.47   7
  -7  -9 -10 6866.56 873.248  16
  -7  -9 -10 12488.0 1284.14   7
  -7  -9  -9 14619.8 1387.25  16
  -7  -9  -8 20724.3 1704.90  16
  -7  -9  -7 36388.2 2187.54  16
  -7  -9  -6 3010.39 790.663  16
  -7  -9  -5 47.8437 616.224  16
  -7  -9  -5 1146.76 764.076   7
  -7  -9  -4 8606.61 1162.66   7
  -7  -9  -4 9922.31 1305.79  16
  -7  -9  -3 26233.8 1723.97  12
  -7  -9  -3 27170.8 1979.48  16
  -7  -9  -2 44159.0 2280.58  12
  -7  -9  -2 40907.9 2403.00  16
  -7  -9  -1 38127.8 2258.37  12
  -7  -9  -1 36566.7 2271.42  16
  -7  -9  -1 40091.1 2269.86  15
  -7  -9   0 11860.4 1332.99  15
  -7  -9   0 11382.6 1277.46  12
  -7  -9   1 6492.13 1025.79  12
  -7  -9   1 7219.44 1047.46  15
  -7  -9   2 33203.5 1949.41  12
  -7  -9   2 35701.3 1775.50  15
  -7  -9   3 46651.2 1764.48  15
  -7  -9   3 51277.1 2026.22  12
  -7  -8 -12 2269.25 526.980   7
  -7  -8 -11 963.960 594.864   7
  -7  -8 -10 1662.85 612.873  16
  -7  -8 -10 1940.75 898.715   7
  -7  -8  -9 7834.46 1068.67  16
  -7  -8  -8 4698.79 1019.85  16
  -7  -8  -7 1167.62 710.025  16
  -7  -8  -6 432.026 642.133  16
  -7  -8  -5 3219.54 878.864  16
  -7  -8  -5 2551.47 1024.43   7
  -7  -8  -4 9728.24 1349.69   7
  -7  -8  -4 9494.57 1183.72  12
  -7  -8  -4 10362.1 1347.53  16
  -7  -8  -3-47.9060 751.750  16
  -7  -8  -3 610.476 457.089   7
  -7  -8  -3-1124.50 687.081  12
  -7  -8  -2 444.383 684.369  12
  -7  -8  -2 278.186 587.431  16
  -7  -8  -1 15349.2 1532.73  15
  -7  -8  -1 16258.0 1682.33  12
  -7  -8  -1 17572.6 1695.54  16
  -7  -8   0 9814.34 1270.50  15
  -7  -8   0 11341.3 1522.79  12
  -7  -8   0 9891.05 1379.37  16
  -7  -8   1 23245.2 1792.02  15
  -7  -8   2 6157.41 951.796  15
  -7  -8   3 25247.6 1567.22  15
  -7  -8   3 26162.1 1787.97  12
  -7  -8   4 68393.3 2188.62  15
  -7  -8   4 73851.5 2461.24  12
  -7  -8   5 35895.8 1364.59  12
  -7  -7 -12 39579.3 1759.30   7
  -7  -7 -11 19894.3 1542.58   7
  -7  -7 -10 21352.9 1778.21   7
  -7  -7  -9 46110.7 2475.44  16
  -7  -7  -8 40290.5 2428.56  16
  -7  -7  -7 144172. 4460.08  16
  -7  -7  -6 44911.3 2545.16  16
  -7  -7  -5 7991.53 1133.11  12
  -7  -7  -5 9726.60 1529.29   7
  -7  -7  -5 9339.69 1267.78  16
  -7  -7  -4 850.130 825.175   7
  -7  -7  -4 523.606 612.179  12
  -7  -7  -4 687.967 621.070  16
  -7  -7  -3 24173.3 1980.73  16
  -7  -7  -3 27645.7 2021.94  12
  -7  -7  -3 27498.9 2047.66   7
  -7  -7  -2 31025.8 1991.09   6
  -7  -7  -2 33204.6 2299.19  16
  -7  -7  -2 32456.2 2116.28   7
  -7  -7  -2 33925.0 2300.47  12
  -7  -7  -1 1389.19 899.459  12
  -7  -7  -1 1453.70 765.969  16
  -7  -7   0 1742.36 871.522  15
  -7  -7   0 1315.89 928.708  16
  -7  -7   1 2251.56 698.568  15
  -7  -7   2 2871.44 829.089  15
  -7  -7   3-463.554 463.852  15
  -7  -7   4 507.049 590.977  15
  -7  -7   4 267.146 574.398  12
  -7  -7   4-174.783 322.599   8
  -7  -7   5 3840.37 633.055  12
  -7  -6 -13 30718.3 1418.53  17
  -7  -6 -12 34132.9 1671.44   7
  -7  -6 -12 31378.3 1757.03  17
  -7  -6 -11 42396.7 2212.15   7
  -7  -6 -11 34848.9 2098.93  17
  -7  -6 -10 79112.3 3340.30   7
  -7  -6 -10 76459.7 3243.70  17
  -7  -6  -9 18693.9 1779.43  17
  -7  -6  -9 19210.3 1933.79   7
  -7  -6  -8 65839.2 3002.79  17
  -7  -6  -7 74364.4 3148.21  17
  -7  -6  -6 84021.0 3366.12  16
  -7  -6  -6 84683.5 3255.40  17
  -7  -6  -5 54855.0 2589.08  17
  -7  -6  -5 50755.2 3219.96   7
  -7  -6  -5 54524.4 2721.14  12
  -7  -6  -5 56066.8 2783.60  16
  -7  -6  -4 19051.1 1595.36   6
  -7  -6  -4 19672.5 1755.12  16
  -7  -6  -4 21510.2 1845.96  12
  -7  -6  -4 22698.6 2108.46   7
  -7  -6  -4 19607.0 1581.25  17
  -7  -6  -3 12357.0 1354.26  17
  -7  -6  -3 10017.4 1406.05   7
  -7  -6  -3 10774.3 1392.55  12
  -7  -6  -3 10636.0 1363.41   6
  -7  -6  -3 10137.7 1296.15  16
  -7  -6  -2 86170.5 3712.24  12
  -7  -6  -2 89349.0 3560.31   7
  -7  -6  -2 85508.0 3457.93   6
  -7  -6  -2 84928.0 3520.18  16
  -7  -6  -1 52377.1 2990.53  12
  -7  -6  -1 45833.4 2703.90  16
  -7  -6   0 24133.1 2084.43  16
  -7  -6   1 4908.54 1214.20  15
  -7  -6   2 4992.13 1011.15  15
  -7  -6   3 22521.8 1779.26  15
  -7  -6   4 43068.9 2444.40  12
  -7  -6   4 45005.9 2122.32   8
  -7  -6   4 43827.9 2222.37  15
  -7  -6   5 45894.0 1884.36   8
  -7  -6   5 47695.6 2198.19  12
  -7  -6   6 15587.2 1038.61  12
  -7  -6   6 14453.4 897.763   8
  -7  -5 -13 1229.61 513.490  17
  -7  -5 -12-363.895 546.098  17
  -7  -5 -11 1879.87 837.124  17
  -7  -5 -11 2679.57 726.216   7
  -7  -5 -10 28241.3 2211.28  17
  -7  -5 -10 29838.8 2157.73   7
  -7  -5  -9-330.817 775.588   7
  -7  -5  -9 1227.80 793.639  17
  -7  -5  -8 986.699 783.367  17
  -7  -5  -8 13.8998 903.368   7
  -7  -5  -7 3287.27 910.581  17
  -7  -5  -7 777.644 1057.90   7
  -7  -5  -6 3026.05 835.637  12
  -7  -5  -6 3275.78 1282.57   7
  -7  -5  -6 1948.03 786.719  17
  -7  -5  -5 630.433 698.517  17
  -7  -5  -5 1143.04 754.929  12
  -7  -5  -5 135.369 984.528   7
  -7  -5  -5 123.647 618.428   6
  -7  -5  -4 2177.22 1015.10   7
  -7  -5  -4 1452.64 699.716  17
  -7  -5  -4 1607.11 774.211   6
  -7  -5  -4 3058.20 920.353  12
  -7  -5  -3 538.633 612.918   7
  -7  -5  -3-581.536 817.717  12
  -7  -5  -3 147.829 697.761   6
  -7  -5  -3 177.081 596.269  17
  -7  -5  -2 19071.3 1799.06   7
  -7  -5  -2 17897.9 1794.52  12
  -7  -5  -2 18314.4 1659.41  16
  -7  -5  -2 20072.2 1662.93  17
  -7  -5  -1 16221.0 1552.34   7
  -7  -5  -1 18241.7 1832.85  12
  -7  -5  -1 17151.8 1698.51  16
  -7  -5   0 15095.4 1831.56  12
  -7  -5   0 10968.4 1373.74  16
  -7  -5   2 5395.94 1247.40  15
  -7  -5   3 27152.4 1974.34  15
  -7  -5   4 56771.4 2650.68  15
  -7  -5   4 53335.9 2858.25  12
  -7  -5   4 53180.9 2479.15   8
  -7  -5   5 82901.9 2830.19   8
  -7  -5   5 84998.1 3113.85  12
  -7  -5   6 52869.1 2032.49  12
  -7  -5   6 55059.9 2023.48   8
  -7  -4 -14 2318.72 477.044  17
  -7  -4 -13 37049.5 1886.04  17
  -7  -4 -12 44869.0 2427.83  17
  -7  -4 -11 24779.1 1652.84   7
  -7  -4 -11 19734.9 1885.56  17
  -7  -4 -10 468.573 1010.01  17
  -7  -4 -10 1669.60 878.893   7
  -7  -4  -9 13710.7 1598.49   7
  -7  -4  -9 13344.6 1731.96  17
  -7  -4  -8 23060.2 1844.09   6
  -7  -4  -8 25406.0 2132.61  17
  -7  -4  -8 24406.8 2246.82   7
  -7  -4  -7 58919.9 2808.51   6
  -7  -4  -7 60851.1 3079.45  17
  -7  -4  -6 137442. 4220.81   6
  -7  -4  -6 130469. 4363.58  17
  -7  -4  -6 137686. 4409.81  12
  -7  -4  -5 43817.6 2521.58  17
  -7  -4  -5 44604.6 2496.11   6
  -7  -4  -5 44107.3 3054.37   7
  -7  -4  -5 40463.7 2472.96  12
  -7  -4  -4 10552.2 1375.58   6
  -7  -4  -4 9128.04 1533.18   7
  -7  -4  -4 9380.67 1364.62  12
  -7  -4  -4 8697.17 1187.10  17
  -7  -4  -3 28471.6 2091.46   6
  -7  -4  -3 28565.3 1991.38  17
  -7  -4  -3 29616.4 2227.20  12
  -7  -4  -3 25750.0 2139.65   7
  -7  -4  -2 22953.7 1964.21  12
  -7  -4  -2 23589.3 1858.31  17
  -7  -4  -2 25698.8 2069.29   7
  -7  -4  -1 18580.2 1905.96  12
  -7  -4  -1 19648.5 2710.68   4
  -7  -4  -1 19144.7 1775.30   7
  -7  -4   0 30853.6 2086.45   7
  -7  -4   0 23276.0 1955.74  16
  -7  -4   0 26508.9 2359.69  12
  -7  -4   1 824.333 876.422  12
  -7  -4   2 1738.70 825.073  15
  -7  -4   2 1518.54 1075.10  12
  -7  -4   3 3338.24 1022.13  15
  -7  -4   3 1402.70 919.348  12
  -7  -4   4 2209.23 781.069   8
  -7  -4   4 1701.45 668.912  15
  -7  -4   4 363.876 805.356  12
  -7  -4   5 22370.4 1644.21   8
  -7  -4   5 23086.6 1753.56  12
  -7  -4   6 22271.0 1498.83   8
  -7  -4   6 21792.1 1429.82  12
  -7  -4   7 2738.10 532.952   8
  -7  -3 -14 23055.3 1229.63  17
  -7  -3 -13 9991.33 1089.69  17
  -7  -3 -12 26480.2 1969.99  17
  -7  -3 -11 101813. 4183.83  17
  -7  -3 -10 81850.9 3257.49   7
  -7  -3 -10 75629.1 3780.97  17
  -7  -3  -9 73359.9 3706.73  17
  -7  -3  -9 71245.5 3363.65   7
  -7  -3  -8 88268.9 3540.01   6
  -7  -3  -8 86845.1 3994.66   7
  -7  -3  -8 88993.2 3927.57  17
  -7  -3  -7 100433. 3753.97   6
  -7  -3  -7 103951. 4117.73  17
  -7  -3  -7 104273. 4543.36   7
  -7  -3  -6 162666. 4924.55  17
  -7  -3  -6 164981. 4770.87   6
  -7  -3  -6 163175. 4902.88  12
  -7  -3  -5 54088.8 3299.26   7
  -7  -3  -5 55448.9 2944.29  12
  -7  -3  -5 53921.0 2852.50  17
  -7  -3  -5 55252.1 2848.28   6
  -7  -3  -4 66690.1 3084.86  17
  -7  -3  -4 61890.5 3118.70  12
  -7  -3  -4 65472.3 3139.42   6
  -7  -3  -4 64837.8 3471.88   7
  -7  -3  -3 17660.6 1876.19   7
  -7  -3  -3 17806.5 1770.52   6
  -7  -3  -3 17389.6 1703.63  12
  -7  -3  -3 15486.1 1557.56  17
  -7  -3  -2 36041.0 2475.36   7
  -7  -3  -2 37090.6 2287.75  17
  -7  -3  -2 34226.5 2416.78  12
  -7  -3  -2 37351.9 2412.05   6
  -7  -3  -2 38122.6 3484.16   4
  -7  -3  -1 113101. 3972.45  17
  -7  -3  -1 111901. 4081.76   7
  -7  -3  -1 114325. 5969.05   4
  -7  -3  -1 114859. 4338.66  12
  -7  -3   0 121110. 4122.40   7
  -7  -3   0 117517. 4564.20  12
  -7  -3   0 113050. 6239.44   4
  -7  -3   1 19079.9 2070.77  12
  -7  -3   2 13520.0 1842.26  12
  -7  -3   3 16938.5 1990.54  12
  -7  -3   3 18993.3 1794.09  15
  -7  -3   4 29514.8 2321.73  12
  -7  -3   4 32696.4 2234.24   8
  -7  -3   5 30563.7 2017.25   8
  -7  -3   5 32059.5 2098.37  12
  -7  -3   6 16985.5 1318.95  12
  -7  -3   6 18924.2 1488.06   8
  -7  -3   7 211.264 427.488   8
  -7  -3   8 4204.34 514.181   8
  -7  -2 -14 5342.89 683.869  17
  -7  -2 -13 1009.28 626.001  17
  -7  -2 -12 31868.4 2134.88  17
  -7  -2 -11 19922.6 2051.83  17
  -7  -2 -10 17336.6 2046.72  17
  -7  -2 -10 21952.9 1706.42   7
  -7  -2  -9 25548.9 2010.90   7
  -7  -2  -9 27599.3 2389.29  17
  -7  -2  -8 77866.1 3482.88   6
  -7  -2  -8 71986.2 3580.84  17
  -7  -2  -8 76272.3 3650.84   7
  -7  -2  -7 30743.0 2219.30   6
  -7  -2  -7 32306.5 2355.55  17
  -7  -2  -7 29516.4 2447.05   7
  -7  -2  -6 25157.8 2400.01   7
  -7  -2  -6 25900.2 2136.54  12
  -7  -2  -6 27827.6 2178.42  17
  -7  -2  -6 28178.5 2122.39   6
  -7  -2  -5 98088.9 3802.10  17
  -7  -2  -5 92268.5 4184.44   7
  -7  -2  -5 98089.8 3785.57   6
  -7  -2  -5 105110. 4039.34  12
  -7  -2  -4 12141.4 1494.67   6
  -7  -2  -4 10620.2 1400.07  17
  -7  -2  -4 11956.3 1440.24  12
  -7  -2  -4 9096.74 1520.16   7
  -7  -2  -3 12468.7 1538.53  12
  -7  -2  -3 10725.8 1422.90   6
  -7  -2  -3 12786.2 1486.35  17
  -7  -2  -3 13043.5 1704.59   7
  -7  -2  -2 8319.12 1947.96   4
  -7  -2  -2 8653.90 1307.44   7
  -7  -2  -2 9194.60 1356.04  12
  -7  -2  -2 8779.94 1284.13   6
  -7  -2  -2 9451.03 1302.24  17
  -7  -2  -1 27262.3 2124.69   7
  -7  -2  -1 28918.3 3145.76   4
  -7  -2  -1 26962.5 2165.52  12
  -7  -2  -1 29331.9 2080.90  17
  -7  -2   0 4262.64 1440.65   4
  -7  -2   0 2001.96 1021.98  12
  -7  -2   1 36355.5 2647.48  12
  -7  -2   1 35381.6 3740.68   4
  -7  -2   2 6533.07 1393.13  12
  -7  -2   3 856.520 660.912  12
  -7  -2   4 4905.62 1178.85   8
  -7  -2   4 6072.95 1315.12  12
  -7  -2   5 69444.9 2987.55  12
  -7  -2   5 75047.4 3173.99   8
  -7  -2   6 59025.5 2640.18   8
  -7  -2   7 28819.3 1657.42   8
  -7  -2   8 13790.2 979.167   8
  -7  -1 -14-410.921 321.754  17
  -7  -1 -13 356.028 439.059  17
  -7  -1 -12 17599.8 1553.02  17
  -7  -1 -11 23572.6 2064.44  17
  -7  -1 -10 9569.83 1589.57  17
  -7  -1  -9-595.118 1107.63  17
  -7  -1  -9-88.9973 532.701   7
  -7  -1  -8 1859.26 884.584   7
  -7  -1  -8 1746.86 1093.73  17
  -7  -1  -8 2344.57 1006.09   6
  -7  -1  -7 15639.1 1763.64  17
  -7  -1  -7 15607.1 1879.39   7
  -7  -1  -7 14267.8 1588.84   6
  -7  -1  -6 43200.5 2949.87   7
  -7  -1  -6 45143.8 2679.51   6
  -7  -1  -6 44843.7 2707.04  17
  -7  -1  -5 12577.8 1715.97   7
  -7  -1  -5 13210.0 1613.58   6
  -7  -1  -5 13574.3 1543.60  17
  -7  -1  -5 13839.4 1659.59  12
  -7  -1  -4 24053.8 2155.15   7
  -7  -1  -4 23194.2 1940.31  17
  -7  -1  -4 21229.2 1916.19  12
  -7  -1  -4 22950.5 1933.37   6
  -7  -1  -3 933.171 677.194   7
  -7  -1  -3 1588.84 818.161  17
  -7  -1  -3 1488.07 826.526  12
  -7  -1  -3 1537.66 807.171   6
  -7  -1  -2 32961.5 3418.64   4
  -7  -1  -2 31135.6 2251.90   6
  -7  -1  -2 30395.6 2237.86  12
  -7  -1  -2 30215.0 2251.09   7
  -7  -1  -2 29973.7 2065.14  17
  -7  -1  -1 9767.34 1426.12   7
  -7  -1  -1 7066.17 1745.36   4
  -7  -1  -1 8403.68 1402.57   6
  -7  -1  -1 11509.5 1480.09  12
  -7  -1  -1 9050.84 1202.54  17
  -7  -1   0 4506.95 1308.26   4
  -7  -1   0 5054.58 1208.62  12
  -7  -1   1 10816.5 2027.38   4
  -7  -1   1 12145.0 1698.26  12
  -7  -1   2 6957.44 1388.69  12
  -7  -1   3 1987.78 1031.95  12
  -7  -1   4 2136.23 838.554   8
  -7  -1   4-250.003 585.439  12
  -7  -1   5 10526.6 1245.31  12
  -7  -1   5 10187.1 1268.84   8
  -7  -1   6 31146.1 2019.11   8
  -7  -1   7 24053.5 1611.05   8
  -7  -1   8 9846.40 894.499   8
  -7   0 -13 10551.4 914.120  17
  -7   0 -12 33176.8 1949.56  17
  -7   0 -11 55038.1 2871.51  17
  -7   0 -10 66799.5 3498.68  17
  -7   0  -9 60447.7 3339.41  17
  -7   0  -8 21029.2 2001.60   6
  -7   0  -8 23409.0 2167.00  17
  -7   0  -8 21895.9 1876.62   7
  -7   0  -7 144757. 4830.09   6
  -7   0  -7 142420. 4896.62  17
  -7   0  -7 156069. 5124.45   7
  -7   0  -6 291956. 6747.94  17
  -7   0  -6 289043. 7176.81   7
  -7   0  -6 293932. 6750.72   6
  -7   0  -5 111797. 4123.32   6
  -7   0  -5 98556.0 4338.83   7
  -7   0  -5 108941. 4076.77  17
  -7   0  -4 98710.7 3783.66  17
  -7   0  -4 97402.4 3963.49  12
  -7   0  -4 96165.2 4230.22   7
  -7   0  -4 103777. 3935.82   6
  -7   0  -3 75106.0 3632.87   7
  -7   0  -3 77386.2 3479.71  12
  -7   0  -3 74698.1 3397.47   6
  -7   0  -3 77030.6 3322.27  17
  -7   0  -2 112585. 6261.83   4
  -7   0  -2 107629. 3876.72  17
  -7   0  -2 101143. 3954.23  12
  -7   0  -2 106508. 3992.73   6
  -7   0  -2 108067. 3646.92   5
  -7   0  -2 106771. 4269.18   7
  -7   0  -1 142703. 4470.28  17
  -7   0  -1 149966. 7201.81   4
  -7   0  -1 139595. 4577.58   6
  -7   0  -1 144890. 4791.37  12
  -7   0  -1 136985. 4181.66   5
  -7   0   0 104920. 3730.28   5
  -7   0   0 107528. 4081.59   6
  -7   0   0 106122. 6186.58   4
  -7   0   0 105232. 4150.64  12
  -7   0   1 42576.8 2697.03  12
  -7   0   1 45603.4 4120.37   4
  -7   0   1 44031.3 2493.49   5
  -7   0   2 6422.20 1335.42  12
  -7   0   3 3010.24 897.226  12
  -7   0   4 4868.63 1125.10   8
  -7   0   4 4187.37 1074.40  12
  -7   0   5 21360.2 1859.87   8
  -7   0   6 1880.89 800.532   8
  -7   0   7-473.897 636.365   8
  -7   0   8 624.233 490.738   8
  -7   1 -13 2724.55 476.916  17
  -7   1 -12 15179.3 1235.11  17
  -7   1 -11 17861.6 1546.27  17
  -7   1 -11 15327.6 1295.74   5
  -7   1 -10 38392.1 2234.21   5
  -7   1 -10 36757.9 2422.56  17
  -7   1  -9 53426.1 3060.79  17
  -7   1  -9 52012.7 2763.05   5
  -7   1  -8 62822.3 3175.26   5
  -7   1  -8 65636.6 3378.12  17
  -7   1  -7 73574.1 3362.56   5
  -7   1  -7 76934.3 3695.41   6
  -7   1  -7 75662.3 3547.21  17
  -7   1  -6 134557. 4565.25  17
  -7   1  -6 131250. 4393.36   5
  -7   1  -5 61051.2 3062.78  17
  -7   1  -5 57924.5 3068.78   6
  -7   1  -5 60306.9 2918.34   5
  -7   1  -4 120539. 4124.31  17
  -7   1  -4 116838. 4209.31   6
  -7   1  -4 119382. 4012.86   5
  -7   1  -3 96384.0 3655.98  17
  -7   1  -3 98700.8 4033.98  12
  -7   1  -3 94592.8 3798.81   6
  -7   1  -3 101957. 3688.29   5
  -7   1  -2 24897.5 2913.92   4
  -7   1  -2 24534.9 2020.91   6
  -7   1  -2 21356.8 1989.98  12
  -7   1  -2 24164.2 1864.64   5
  -7   1  -2 23730.8 1917.76  17
  -7   1  -1 47495.8 2604.49  17
  -7   1  -1 46302.9 2696.93   6
  -7   1  -1 49898.9 4146.18   4
  -7   1  -1 44086.7 2508.08   5
  -7   1  -1 45129.1 2751.41  12
  -7   1   0 110079. 6342.45   4
  -7   1   0 101096. 3758.55   5
  -7   1   0 104457. 3973.43   6
  -7   1   0 103542. 4110.13  12
  -7   1   1 107452. 4100.71   6
  -7   1   1 113190. 6507.87   4
  -7   1   1 103562. 4125.69  12
  -7   1   1 101059. 3857.55   5
  -7   1   2 36703.5 2518.67   6
  -7   1   2 34452.3 2435.48  12
  -7   1   3 2569.69 849.003  12
  -7   1   4 109.045 708.498   8
  -7   1   5 49630.8 2716.89   8
  -7   1   6 46173.3 2537.42   8
  -7   1   7 33396.6 1945.79   8
  -7   1   8 3502.59 673.230   8
  -7   2 -12 3896.57 585.693  17
  -7   2 -12 4827.38 640.715   5
  -7   2 -11 2837.34 646.266  17
  -7   2 -11 1472.50 586.792   5
  -7   2 -10-567.444 694.334   5
  -7   2 -10 660.740 641.989  17
  -7   2  -9 6495.36 1177.39   5
  -7   2  -9 5513.43 1134.90  17
  -7   2  -8 2729.50 1023.61   5
  -7   2  -8 2533.91 988.881  17
  -7   2  -7 14313.0 1598.52  17
  -7   2  -7 12651.8 1803.38   6
  -7   2  -7 14971.6 1770.85   5
  -7   2  -6 892.593 718.903  17
  -7   2  -6 1044.09 933.394   6
  -7   2  -6 502.308 678.950   5
  -7   2  -5 2322.39 855.976   5
  -7   2  -5 2578.80 833.632  17
  -7   2  -5 2469.89 1069.83   6
  -7   2  -4 1704.28 860.091   5
  -7   2  -4 1570.46 754.542  17
  -7   2  -4 871.739 759.547   6
  -7   2  -3 10484.1 1322.71  17
  -7   2  -3 10643.5 1421.41   5
  -7   2  -3 7290.21 1177.53   6
  -7   2  -2 36562.1 2276.97  17
  -7   2  -2 35418.9 2321.34   6
  -7   2  -2 35987.8 2375.50   5
  -7   2  -1 1097.77 733.645  17
  -7   2  -1 1521.90 800.776   6
  -7   2  -1 2987.76 1107.35   4
  -7   2  -1 1221.05 835.344  12
  -7   2  -1 535.511 681.519   5
  -7   2   0 2576.62 1271.77   4
  -7   2   0 1959.76 888.109   6
  -7   2   0 870.323 650.956   5
  -7   2   0 2520.12 908.971  12
  -7   2   1 1859.97 936.814  12
  -7   2   1 896.366 839.507   6
  -7   2   1 541.615 706.726   5
  -7   2   2 10412.0 1423.32   6
  -7   2   2 10927.1 1403.56   5
  -7   2   2 9257.00 1396.65  12
  -7   2   3 1679.28 915.499   6
  -7   2   4-463.473 762.758   8
  -7   2   4 248.254 613.587   6
  -7   2   5-507.382 605.097   8
  -7   2   5 98.4469 457.757   6
  -7   2   6 9798.66 1348.11   8
  -7   2   7 39998.2 2112.22   8
  -7   2   8 28819.0 1562.34   8
  -7   2   9 3284.88 522.055   5
  -7   3 -11 8455.27 982.154   5
  -7   3 -10 48589.8 2162.45  17
  -7   3 -10 47569.9 2456.05   5
  -7   3  -9 52680.0 2834.38   5
  -7   3  -9 54207.5 2549.71  17
  -7   3  -8 9210.44 1480.71   5
  -7   3  -8 7891.47 1142.21  17
  -7   3  -7 12828.4 1558.70   5
  -7   3  -7 13348.6 1521.47  17
  -7   3  -6 119562. 4603.49   6
  -7   3  -6 109528. 4232.11   5
  -7   3  -6 111143. 3926.05  17
  -7   3  -5 117773. 3939.59  17
  -7   3  -5 120290. 4457.44   6
  -7   3  -5 118503. 4335.02   5
  -7   3  -4 102690. 3654.11  17
  -7   3  -4 103847. 4045.91   6
  -7   3  -4 102696. 4012.18   5
  -7   3  -3 24854.3 2051.19   6
  -7   3  -3 27262.2 2124.39   5
  -7   3  -3 23508.1 1811.87  17
  -7   3  -2 49111.5 2721.44   6
  -7   3  -2 48965.1 2824.76   5
  -7   3  -2 46821.9 2465.10  17
  -7   3  -1 66199.2 3081.01   6
  -7   3  -1 62264.7 2849.72  17
  -7   3  -1 68568.0 4831.30   4
  -7   3  -1 65867.4 3238.32   5
  -7   3   0 126761. 4271.04   6
  -7   3   0 130491. 4507.56   5
  -7   3   1 68897.2 3346.69   5
  -7   3   1 75272.4 3318.72   6
  -7   3   2 13197.3 1648.99   5
  -7   3   2 14405.0 1539.04   6
  -7   3   3 7109.35 1146.13   6
  -7   3   3 9954.39 1446.52   5
  -7   3   4 12392.9 1437.57   8
  -7   3   5 25735.7 1930.11   8
  -7   3   6 2057.66 759.274   8
  -7   3   7 935.327 629.015   8
  -7   3   8 2906.04 657.837   5
  -7   3   8 1344.28 513.725   8
  -7   3   9 852.687 293.156   5
  -7   4 -11 9924.06 960.127   5
  -7   4 -10 37960.7 2049.21   5
  -7   4  -9 34191.3 2260.05   5
  -7   4  -8 19725.0 1897.28   5
  -7   4  -7 67790.5 3379.76   5
  -7   4  -6 52455.7 3018.32   5
  -7   4  -5 188071. 5507.06   5
  -7   4  -5 183107. 5521.99   6
  -7   4  -4 219802. 5879.79   6
  -7   4  -4 215343. 5876.69   5
  -7   4  -3 106894. 4035.29   6
  -7   4  -3 108339. 4159.94   5
  -7   4  -2 67882.1 2817.56  17
  -7   4  -2 70762.4 3216.61   6
  -7   4  -2 67778.3 3323.40   5
  -7   4  -1 83863.5 3702.24   5
  -7   4  -1 79725.1 3383.68   6
  -7   4   0 59203.7 2878.80   6
  -7   4   0 57281.4 3095.22   5
  -7   4   1 131384. 4190.25   6
  -7   4   1 135709. 4685.26   5
  -7   4   2 84911.2 3788.00   5
  -7   4   3 25238.9 2175.81   5
  -7   4   4 1324.70 1005.80   5
  -7   4   5 3166.27 1103.51   5
  -7   4   6 29258.3 2187.14   5
  -7   4   7 33864.5 2060.44   5
  -7   4   8 10248.5 1006.10   5
  -7   5 -11 4052.66 554.507   5
  -7   5 -10 394.113 520.900   5
  -7   5  -9 6827.83 1047.39   5
  -7   5  -8 4936.03 1192.66   5
  -7   5  -7 20722.5 1969.14   5
  -7   5  -6 8911.81 1385.83   5
  -7   5  -5 8294.80 1419.19   5
  -7   5  -4 11289.0 1493.80   5
  -7   5  -4 12335.1 1646.54   6
  -7   5  -3 21753.8 1892.20   6
  -7   5  -3 18860.0 1891.65   5
  -7   5  -2 39101.5 2442.41   6
  -7   5  -2 38034.2 2516.24   5
  -7   5  -1 23724.1 1851.46   6
  -7   5  -1 19582.0 1888.23   5
  -7   5   0 495.138 821.315   5
  -7   5   1 31326.5 2402.65   5
  -7   5   2 36375.6 2535.12   5
  -7   5   3 4270.38 1237.98   5
  -7   5   4 2678.30 1034.17   5
  -7   5   5-145.180 789.688   5
  -7   5   6 5083.65 1086.00   5
  -7   5   7 16661.7 1446.68   5
  -7   5   8 16794.5 1153.74   5
  -7   6 -10 27816.8 1342.42   5
  -7   6  -9 15195.2 1271.81   5
  -7   6  -8 8346.63 1173.59   5
  -7   6  -7-460.761 673.978   5
  -7   6  -6 23434.4 2051.36   5
  -7   6  -5 48440.7 2814.16   5
  -7   6  -4 20445.3 1981.06   5
  -7   6  -3 18475.7 1886.02   5
  -7   6  -2 23453.5 2048.43   5
  -7   6  -1 25513.8 2114.79   5
  -7   6   0 56815.0 3027.56   5
  -7   6   1 47473.5 2795.84   5
  -7   6   2 8307.64 1392.17   5
  -7   6   3 13213.6 1648.63   5
  -7   6   4 178.183 799.995   5
  -7   6   5 3437.56 1028.39   5
  -7   6   6 5722.54 958.742   5
  -7   6   7 348.482 513.930   5
  -7   6   8 2081.65 444.757   5
  -7   7  -9 13043.3 916.369   5
  -7   7  -8 41540.5 1956.59   5
  -7   7  -7 23604.3 1720.98   5
  -7   7  -6 22595.3 1823.71   5
  -7   7  -5 34662.3 2281.57   5
  -7   7  -4 82138.7 3439.84   5
  -7   7  -3 218879. 5557.37   5
  -7   7  -2 84190.7 3530.48   5
  -7   7  -1 43067.4 2560.07   5
  -7   7   0 87649.9 3569.48   5
  -7   7   1 111321. 3917.15   5
  -7   7   2 101909. 3763.78   5
  -7   7   3 141105. 4366.12   5
  -7   7   4 5532.57 1100.38   5
  -7   7   5 31074.6 1924.21   5
  -7   7   6 34853.6 1794.10   5
  -7   7   7 24033.6 1256.14   5
  -7   8  -7 16776.3 1194.66   5
  -7   8  -6 3590.87 786.221   5
  -7   8  -5 15028.0 1427.32   5
  -7   8  -4 39741.4 2201.27   5
  -7   8  -3 21518.9 1682.47   5
  -7   8  -2 37436.4 2214.89   5
  -7   8  -1 16974.5 1561.35   5
  -7   8   0 23917.1 1816.15   5
  -7   8   1 23765.8 1761.66   5
  -7   8   2 80253.4 3055.05   5
  -7   8   3 18953.9 1521.52   5
  -7   8   4 12234.6 1168.17   5
  -7   8   5 3205.59 699.824   5
  -7   8   6 16445.1 977.665   5
  -7   9  -5 891.966 378.168   5
  -7   9  -4 6483.83 923.918   5
  -7   9  -3 2531.33 701.257   5
  -7   9  -2 320.527 494.160   5
  -7   9  -1 4943.12 807.771   5
  -7   9   0 1902.67 643.375   5
  -7   9   1 3090.30 717.573   5
  -7   9   2 7146.62 940.852   5
  -7   9   3 3864.66 738.410   5
  -7   9   4 171.605 285.286   5
  -7  10  -1 31597.6 1451.38   5
  -7  10   0 30000.9 1384.22   5
  -6 -13  -7 28567.7 1372.99  16
  -6 -13  -6 3811.18 615.825  16
  -6 -13  -5 1685.50 514.089  16
  -6 -13  -4 5429.60 741.716  16
  -6 -13  -3 10209.6 892.136  16
  -6 -12 -10 5976.11 691.442   7
  -6 -12 -10 3215.21 535.957  16
  -6 -12  -9 20274.2 1332.12  16
  -6 -12  -8 33264.6 1770.23  16
  -6 -12  -7 42556.5 2071.26  16
  -6 -12  -6 61230.4 2480.26  16
  -6 -12  -5 16634.2 1421.42  16
  -6 -12  -4 35012.6 1930.93  16
  -6 -12  -3 46524.9 2165.78  16
  -6 -12  -2 80280.8 2748.93  16
  -6 -12  -1 33549.3 1720.01  15
  -6 -12   0 49060.6 1898.21  15
  -6 -11 -11 186.597 401.038  16
  -6 -11 -10 816.489 493.657  16
  -6 -11  -9 327.530 494.671  16
  -6 -11  -8 429.441 558.686  16
  -6 -11  -7 27854.8 1915.04  16
  -6 -11  -6 52314.5 2587.71  16
  -6 -11  -5 13162.4 1409.22  16
  -6 -11  -4 15649.2 1536.37  16
  -6 -11  -3 22116.2 1734.93  16
  -6 -11  -2 20209.9 1643.57  16
  -6 -11  -1 37529.8 2165.74  16
  -6 -11   0 24858.8 1461.34  12
  -6 -11   0 28880.2 1813.94  15
  -6 -11   1 20360.1 1449.54  15
  -6 -11   1 14976.1 1127.65  12
  -6 -11   2 11560.4 915.066  12
  -6 -11   2 12463.4 1035.67  15
  -6 -10 -12 19777.2 1125.71   7
  -6 -10 -12 21449.1 1194.81  16
  -6 -10 -11 6773.80 930.895  16
  -6 -10 -10 6281.41 1012.96  16
  -6 -10  -9 3190.92 867.519  16
  -6 -10  -8 16607.3 1675.36  16
  -6 -10  -7 31532.7 2182.21  16
  -6 -10  -6 28401.0 2062.72  16
  -6 -10  -5 12864.2 1550.26  16
  -6 -10  -4 3570.55 1046.91  16
  -6 -10  -3 1753.65 889.036  16
  -6 -10  -2 25660.9 1980.51  16
  -6 -10  -2 22785.2 1616.74  12
  -6 -10  -1 6131.11 1207.14  16
  -6 -10   0-3.33438 726.240  16
  -6 -10   1 1511.56 779.041  15
  -6 -10   2 1546.10 721.279  15
  -6 -10   3 1689.94 584.394  15
  -6 -10   4 129.324 351.508  15
  -6  -9 -12 4924.70 710.486   7
  -6  -9 -12 5560.51 728.600  16
  -6  -9 -11 12710.1 1301.73  18
  -6  -9 -11 12782.4 1320.51  16
  -6  -9 -10 10376.3 1384.10  16
  -6  -9 -10 10352.6 1298.77  18
  -6  -9  -9 1497.30 867.758  16
  -6  -9  -8 24202.8 2079.46  16
  -6  -9  -7 80529.7 3571.74  16
  -6  -9  -6 72663.0 3331.65  16
  -6  -9  -5 34589.7 2351.79  16
  -6  -9  -4 26964.9 2101.72  16
  -6  -9  -3 45359.9 2666.03  16
  -6  -9  -2 147782. 4740.13  16
  -6  -9  -1 104003. 4036.06  16
  -6  -9   0 71459.4 3386.33  16
  -6  -9   1 31476.0 2258.11  15
  -6  -9   1 34520.8 2391.43  16
  -6  -9   2 28550.9 2089.80  15
  -6  -9   3 46527.8 2385.74  15
  -6  -9   4 54618.4 2318.20  15
  -6  -9   5 17800.5 1004.10   8
  -6  -9   5 18857.3 1219.86  15
  -6  -8 -13 2178.85 464.430  18
  -6  -8 -13 2911.40 499.528  16
  -6  -8 -12 391.663 422.046  16
  -6  -8 -12 557.759 461.570  18
  -6  -8 -12-702.433 553.013   7
  -6  -8 -11 3625.11 930.273  16
  -6  -8 -11 4545.84 913.598  18
  -6  -8 -10 2233.25 888.566  16
  -6  -8 -10 4549.78 906.384  18
  -6  -8  -9 3296.55 904.060  18
  -6  -8  -9 3661.47 1093.80  16
  -6  -8  -8 3237.21 956.890  18
  -6  -8  -8 5403.20 1091.82  16
  -6  -8  -7 1941.28 868.054  16
  -6  -8  -6 16654.5 1715.21  16
  -6  -8  -5 39268.2 2505.34  16
  -6  -8  -4 35471.1 2371.32  16
  -6  -8  -3 4022.90 990.048  16
  -6  -8  -3 3608.56 864.632  12
  -6  -8  -2 107535. 4069.17  16
  -6  -8  -1 75950.6 3500.96  16
  -6  -8   0 58442.8 3143.98  16
  -6  -8   1 72918.1 3542.99  16
  -6  -8   2 36262.5 2514.94  15
  -6  -8   3 61621.5 3035.94  15
  -6  -8   4 34583.5 2165.08  15
  -6  -8   5 80592.2 2821.79  15
  -6  -8   6 43038.5 1580.60   8
  -6  -8   6 44594.7 1789.69  15
  -6  -7 -13 17932.2 1246.07  18
  -6  -7 -12 34295.3 1839.13   7
  -6  -7 -12 31471.4 1934.69  18
  -6  -7 -12 35352.5 1931.21  16
  -6  -7 -11 15895.5 1547.21  16
  -6  -7 -11 14022.6 1483.53  18
  -6  -7 -10 17678.7 1747.24  16
  -6  -7 -10 12949.3 1522.70  18
  -6  -7  -9 8690.78 1384.04  16
  -6  -7  -9 5640.68 1287.62  18
  -6  -7  -8 15044.5 1696.77  16
  -6  -7  -7 17445.2 1797.75  16
  -6  -7  -6 14446.2 1577.44  16
  -6  -7  -5-1112.67 634.210  16
  -6  -7  -4-34.9409 528.027  16
  -6  -7  -4 1367.17 693.977  12
  -6  -7  -3 690.983 615.018  12
  -6  -7  -3 624.438 637.526  16
  -6  -7  -2-61.3370 720.170  16
  -6  -7  -1 911.227 800.892  16
  -6  -7   0-215.413 776.350  16
  -6  -7   1 8956.60 1462.21  16
  -6  -7   2 437.036 944.184  15
  -6  -7   3 4274.37 1238.94  15
  -6  -7   4 1905.13 907.604  15
  -6  -7   5 23021.2 1803.82  15
  -6  -7   6 11990.7 1079.67   8
  -6  -7   6 11741.2 1215.35  15
  -6  -7   7-64.8763 330.679   8
  -6  -7   7 129.091 252.423  12
  -6  -6 -14 20246.3 1111.34  17
  -6  -6 -13 22392.1 1467.11  17
  -6  -6 -12 30813.4 1996.21  17
  -6  -6 -12 32733.0 1818.94   7
  -6  -6 -12 31198.9 1950.22  18
  -6  -6 -11 69591.7 3127.45  17
  -6  -6 -11 68577.3 3047.22  18
  -6  -6 -10 9732.01 1410.79  17
  -6  -6  -9 10206.6 1360.88  17
  -6  -6  -8 50260.1 2792.87  16
  -6  -6  -8 49871.2 2662.58  17
  -6  -6  -7 26585.5 4152.30   2
  -6  -6  -7 31178.0 2056.12  17
  -6  -6  -7 29178.6 2146.72  16
  -6  -6  -6 77425.0 5926.50   2
  -6  -6  -6 74947.7 3277.22  16
  -6  -6  -6 80839.9 3143.73  17
  -6  -6  -5 63492.9 2686.40  17
  -6  -6  -5 60658.1 2936.57  16
  -6  -6  -4 16929.8 1614.62  16
  -6  -6  -4 14817.5 1419.75  12
  -6  -6  -3 12934.0 1444.60  16
  -6  -6  -3 12519.4 1441.82  12
  -6  -6  -2 29536.0 2094.62  16
  -6  -6  -2 36591.8 2265.08   7
  -6  -6  -1 57934.5 2978.15  16
  -6  -6   0 131744. 4522.93  16
  -6  -6   1 36435.1 2564.26  16
  -6  -6   2 16137.7 1852.32  16
  -6  -6   2 15221.2 1874.85  15
  -6  -6   2 16255.0 2064.37  13
  -6  -6   3 38984.9 2678.62  15
  -6  -6   4 38232.9 2565.60  15
  -6  -6   5 55186.5 2843.90  15
  -6  -6   6 17749.2 1594.57  15
  -6  -6   6 16518.5 1415.76   8
  -6  -6   7 9430.00 994.776   8
  -6  -6   8 5221.04 578.903   8
  -6  -5 -14 1216.74 485.920  17
  -6  -5 -13 1026.64 563.285  17
  -6  -5 -12-308.950 698.820  17
  -6  -5 -11 7273.45 1152.11   7
  -6  -5 -11 4188.07 1105.94  17
  -6  -5 -10 1462.20 864.007  17
  -6  -5  -9-128.035 759.319  17
  -6  -5  -8 3050.83 1057.57  17
  -6  -5  -8 8164.21 2264.99   2
  -6  -5  -7 3453.36 904.117  17
  -6  -5  -7 4024.95 2018.57   2
  -6  -5  -6 72192.4 3084.15  17
  -6  -5  -6 70760.4 3045.01  16
  -6  -5  -6 68641.3 5501.89   2
  -6  -5  -5 104590. 3603.65  16
  -6  -5  -5 103895. 3563.59  12
  -6  -5  -5 101693. 3519.64  17
  -6  -5  -4 20676.5 1625.11  17
  -6  -5  -4 20406.5 1646.52  16
  -6  -5  -4 19616.2 1576.59   6
  -6  -5  -4 18457.6 1650.85  12
  -6  -5  -3 10964.5 1354.94  12
  -6  -5  -3 9949.31 1162.37  16
  -6  -5  -3 11251.0 1170.05  17
  -6  -5  -2 45820.4 2316.83  17
  -6  -5  -2 47826.4 2582.68   7
  -6  -5  -2 47142.1 2497.46  16
  -6  -5  -1 92882.5 3538.34  16
  -6  -5  -1 101277. 3427.50  17
  -6  -5  -1 94051.1 3487.07   7
  -6  -5   0 235889. 5813.88  16
  -6  -5   1 109988. 4193.33  16
  -6  -5   1 102090. 4056.19  15
  -6  -5   2 26587.5 2224.90  15
  -6  -5   2 25581.7 2236.83  16
  -6  -5   3 72568.4 3546.14  15
  -6  -5   4 63950.7 3289.12  15
  -6  -5   5 118576. 4255.21  15
  -6  -5   6 101239. 3511.68   8
  -6  -5   6 98842.5 3624.68  15
  -6  -5   7 56892.0 2399.17   8
  -6  -5   8 19711.6 1265.80   8
  -6  -4 -15 2615.79 442.710  17
  -6  -4 -14 3380.72 707.205  17
  -6  -4 -13 17047.9 1518.40  17
  -6  -4 -12 50992.3 2868.74  17
  -6  -4 -11 28404.3 2422.91  17
  -6  -4 -11 33461.6 2022.01   7
  -6  -4 -10 12085.3 1435.81   7
  -6  -4 -10 9671.46 1681.63  17
  -6  -4  -9 8401.28 1429.27  17
  -6  -4  -8 5941.10 1097.97  17
  -6  -4  -8 7465.79 1946.85   2
  -6  -4  -7 37573.4 2364.51  17
  -6  -4  -7 38237.4 4213.96   2
  -6  -4  -6 46074.0 2423.70  12
  -6  -4  -6 43632.9 2442.47  17
  -6  -4  -6 48949.8 4794.15   2
  -6  -4  -6 45216.7 2297.23   6
  -6  -4  -5 9549.95 1232.59   6
  -6  -4  -5 10462.1 1343.74  12
  -6  -4  -5 8575.36 1193.22  17
  -6  -4  -4-652.794 597.094  12
  -6  -4  -4-1721.88 708.390   6
  -6  -4  -4 154.651 444.743  17
  -6  -4  -3 23400.7 1695.74  17
  -6  -4  -3 20593.7 1665.17  12
  -6  -4  -2 2389.00 832.564  17
  -6  -4  -2 3552.60 796.516  16
  -6  -4  -2 1288.32 758.267  12
  -6  -4  -2 1809.91 975.199   4
  -6  -4  -2 2494.30 822.050   7
  -6  -4  -1 1246.66 612.600  16
  -6  -4  -1-257.300 616.472   7
  -6  -4  -1 991.252 695.182  17
  -6  -4  -1 284.269 650.234   4
  -6  -4   0 27980.7 1884.33   7
  -6  -4   0 28903.0 2042.87  16
  -6  -4   0 29611.6 2802.31   4
  -6  -4   1 55046.3 2955.73  15
  -6  -4   1 54353.1 2895.88  16
  -6  -4   1 58745.0 4321.84   4
  -6  -4   2-323.747 743.587  15
  -6  -4   2 2563.54 1041.36   4
  -6  -4   3 22088.2 2054.16  15
  -6  -4   4 8700.91 1506.36  15
  -6  -4   5 22712.2 2036.08  15
  -6  -4   6 45006.3 2515.91   8
  -6  -4   6 44211.2 2594.29  15
  -6  -4   7 42727.5 2264.41   8
  -6  -4   8 3389.59 675.884   8
  -6  -4   9 1052.59 384.342   8
  -6  -3 -15 22345.4 1120.41  17
  -6  -3 -14 25075.2 1535.19  17
  -6  -3 -13 27269.0 1912.41  17
  -6  -3 -12 46831.1 2786.68  17
  -6  -3 -11 34472.9 2699.61  17
  -6  -3 -10 80152.7 3255.51   7
  -6  -3 -10 71991.9 3827.49  17
  -6  -3  -9 56881.2 2932.61   7
  -6  -3  -9 50876.0 3116.63  17
  -6  -3  -8 3472.51 1960.03   2
  -6  -3  -8 2022.20 919.126  17
  -6  -3  -8 1827.96 826.938   7
  -6  -3  -8 1963.32 776.741   6
  -6  -3  -7 38719.6 2211.18   6
  -6  -3  -7 31569.5 3863.58   2
  -6  -3  -7 37928.1 2444.40  17
  -6  -3  -6 147444. 4420.64  17
  -6  -3  -6 149158. 7717.83   2
  -6  -3  -6 147122. 4308.05  12
  -6  -3  -6 148014. 4188.94   6
  -6  -3  -5 115433. 3804.67  17
  -6  -3  -5 110216. 3734.93  12
  -6  -3  -5 113024. 3684.09   6
  -6  -3  -4 35262.7 2130.52  17
  -6  -3  -4 34150.0 2407.78   7
  -6  -3  -4 35757.4 2158.05   6
  -6  -3  -4 34188.5 2175.45  12
  -6  -3  -3 9943.52 1425.28   7
  -6  -3  -3 10429.8 1229.16  17
  -6  -3  -3 7783.50 1158.24  12
  -6  -3  -3 11639.3 1342.02   6
  -6  -3  -2 23442.4 1738.65  17
  -6  -3  -2 24508.1 2478.29   4
  -6  -3  -2 24749.4 1871.27   7
  -6  -3  -2 22940.1 1808.33  12
  -6  -3  -1 122999. 3797.96  17
  -6  -3  -1 122863. 5668.37   4
  -6  -3  -1 118726. 3911.22   7
  -6  -3   0 24267.3 1836.72   7
  -6  -3   0 24654.2 1808.29  17
  -6  -3   0 21930.4 2587.61   4
  -6  -3   1 96254.8 5358.28   4
  -6  -3   1 75338.9 3259.94  16
  -6  -3   2 31417.3 2219.97  15
  -6  -3   2 30430.6 3218.26   4
  -6  -3   3-2038.05 1393.20   4
  -6  -3   3 2248.59 877.279  15
  -6  -3   4 31106.7 2287.75  15
  -6  -3   5 65344.2 3215.73   8
  -6  -3   5 58038.2 3084.42  15
  -6  -3   6 2892.82 915.616   8
  -6  -3   6 2241.63 935.484  15
  -6  -3   7 8017.39 1278.67   8
  -6  -3   7 10162.1 1066.69  12
  -6  -3   8 6122.17 991.688   8
  -6  -3   9 1896.26 565.323   8
  -6  -2 -15 8433.77 706.663  17
  -6  -2 -14 7621.53 885.894  17
  -6  -2 -13 5648.36 1033.95  17
  -6  -2 -12 9569.30 1466.20  17
  -6  -2 -11 56833.4 3419.06  17
  -6  -2 -10 57890.5 3525.11  17
  -6  -2  -9 3459.12 1324.46  17
  -6  -2  -9 3443.26 849.743   7
  -6  -2  -9 5942.36 2341.27   2
  -6  -2  -8-229.137 793.991   7
  -6  -2  -8 1040.60 751.421   6
  -6  -2  -8 499.193 784.052  17
  -6  -2  -7 1279.61 754.677  17
  -6  -2  -7 95.8024 812.452   7
  -6  -2  -7 466.724 556.743   6
  -6  -2  -6 63755.8 4951.59   2
  -6  -2  -6 71031.1 3164.30  17
  -6  -2  -6 69729.5 3473.11   7
  -6  -2  -6 69830.9 3050.72  12
  -6  -2  -6 71619.0 3017.23   6
  -6  -2  -5 47129.3 2813.06   7
  -6  -2  -5 48969.5 2501.88   6
  -6  -2  -5 47290.0 2508.06  12
  -6  -2  -5 47968.3 2511.09  17
  -6  -2  -4 37189.4 2189.78  17
  -6  -2  -4 35626.1 2138.80   6
  -6  -2  -4 35027.5 2378.82   7
  -6  -2  -4 36831.8 2190.46  12
  -6  -2  -3 47618.5 2663.76   7
  -6  -2  -3 51113.1 2500.39  17
  -6  -2  -3 50129.0 2494.64   6
  -6  -2  -3 52069.5 2555.99  12
  -6  -2  -3 47253.4 3544.55   4
  -6  -2  -2 1811.17 689.164   7
  -6  -2  -2 2464.76 1114.01   4
  -6  -2  -2 2385.57 695.080  17
  -6  -2  -2 1920.58 734.257  12
  -6  -2  -1 20550.2 1627.78  17
  -6  -2  -1 21914.8 1760.95   7
  -6  -2  -1 20573.8 1779.77  12
  -6  -2   0 79977.8 3103.14  17
  -6  -2   0 78848.4 4741.09   4
  -6  -2   0 79341.9 3340.68  12
  -6  -2   0 71281.0 3016.70   7
  -6  -2   1 287265. 9366.06   4
  -6  -2   1 276270. 5884.92   7
  -6  -2   2 91365.1 5552.21   4
  -6  -2   3 102313. 6017.72   3
  -6  -2   3 114632. 4216.17   8
  -6  -2   3 109890. 6987.38   1
  -6  -2   3 122857. 4289.98  15
  -6  -2   4 26483.3 2105.10  15
  -6  -2   4 28428.5 2174.88   8
  -6  -2   4 22593.6 3006.47   3
  -6  -2   4 28565.0 3675.26   1
  -6  -2   5 85717.4 3634.77  15
  -6  -2   5 92330.1 3888.32   8
  -6  -2   6 90270.0 3748.87   8
  -6  -2   6 92219.1 3502.16  12
  -6  -2   7 130138. 4218.33   8
  -6  -2   8 26929.7 1806.83   8
  -6  -2   9 34102.0 1749.23   8
  -6  -2  10 36730.4 1415.39   8
  -6  -1 -14 592.396 454.737  17
  -6  -1 -13 686.532 607.592  17
  -6  -1 -12 6905.83 1197.60  17
  -6  -1 -11 14371.7 1820.50  17
  -6  -1 -10 21907.4 2314.16  17
  -6  -1  -9 498.373 886.616  17
  -6  -1  -8 3420.86 934.755  17
  -6  -1  -8 2648.49 922.368   7
  -6  -1  -8 3471.27 1000.83   6
  -6  -1  -7 6290.24 1143.21   7
  -6  -1  -7 4068.41 988.346   6
  -6  -1  -7 4653.95 1988.73   2
  -6  -1  -7 5944.80 1121.68  17
  -6  -1  -6 169.210 558.547  17
  -6  -1  -6-100.354 548.372   6
  -6  -1  -5 33222.9 2104.49  17
  -6  -1  -5 31434.2 2042.87   6
  -6  -1  -5 29568.9 2214.04   7
  -6  -1  -5 31408.7 2115.14  12
  -6  -1  -4 83.4154 416.021  17
  -6  -1  -4 658.706 750.627  12
  -6  -1  -4 1310.09 718.889   6
  -6  -1  -4-239.633 792.752   7
  -6  -1  -3 16363.3 1604.54   7
  -6  -1  -3 13958.7 1297.54  17
  -6  -1  -3 14148.4 1428.07   6
  -6  -1  -3 16448.8 1526.43  12
  -6  -1  -3 16000.9 2198.87   4
  -6  -1  -2 45.8950 624.610   7
  -6  -1  -2 1814.18 954.700   4
  -6  -1  -2 1548.59 612.620   6
  -6  -1  -2 1030.78 588.646  17
  -6  -1  -2 956.416 538.752  12
  -6  -1  -1 2304.77 744.532   7
  -6  -1  -1 2335.10 717.058  17
  -6  -1  -1 2558.39 1016.46   4
  -6  -1  -1 2299.54 751.556  12
  -6  -1   0 9567.61 1895.59   4
  -6  -1   0 12988.6 1290.86  17
  -6  -1   0 12198.5 1463.77  12
  -6  -1   0 11931.2 1407.32   7
  -6  -1   1 35923.9 2325.97  12
  -6  -1   1 37036.9 3573.25   1
  -6  -1   2 78976.3 5638.41   1
  -6  -1   2 91403.5 5489.75   4
  -6  -1   2 87893.7 4969.64   3
  -6  -1   2 86299.0 3683.33  12
  -6  -1   3 4994.74 1979.47   1
  -6  -1   3 1819.31 814.044  12
  -6  -1   3 2699.16 1213.46   3
  -6  -1   3 3795.02 1032.81   8
  -6  -1   4-101.425 756.052   8
  -6  -1   4 1300.68 787.171  15
  -6  -1   4 879.164 859.189  12
  -6  -1   4 1854.91 972.655   3
  -6  -1   5 72072.9 3456.19   8
  -6  -1   5 76130.7 3371.86  12
  -6  -1   6 106653. 4109.79   8
  -6  -1   7 52684.0 2797.34   8
  -6  -1   8 35232.4 2143.17   8
  -6  -1   9 11426.5 1125.97   8
  -6  -1  10 11718.7 890.371   8
  -6   0 -14 11307.4 934.778  17
  -6   0 -13 23205.1 1568.08  17
  -6   0 -12 31887.6 1815.65   5
  -6   0 -12 36659.5 2268.49  17
  -6   0 -11 93878.4 4028.34  17
  -6   0 -11 89282.6 3312.40   5
  -6   0 -10 121054. 4159.05   5
  -6   0 -10 108125. 4601.63  17
  -6   0  -9 59314.1 3051.11   5
  -6   0  -9 59436.2 3464.25  17
  -6   0  -8 21623.6 2115.67  17
  -6   0  -8 21450.4 1823.30   7
  -6   0  -8 20788.0 1987.24   6
  -6   0  -8 19802.1 1832.23   5
  -6   0  -7 27035.2 2030.66   5
  -6   0  -7 28293.4 2121.47   7
  -6   0  -7 27425.3 2129.41   6
  -6   0  -7 28618.3 2172.31  17
  -6   0  -6 44486.2 2523.87  17
  -6   0  -6 42419.8 2601.86   7
  -6   0  -6 40114.5 2384.33   6
  -6   0  -6 46757.4 2489.23   5
  -6   0  -5 195447. 5030.65  17
  -6   0  -5 192057. 5464.13   7
  -6   0  -5 197220. 5245.42  12
  -6   0  -5 192682. 4985.11   6
  -6   0  -4 115089. 3793.12   6
  -6   0  -4 109588. 4101.07   7
  -6   0  -4 114405. 3881.78  12
  -6   0  -4 115217. 3759.67  17
  -6   0  -3 3407.18 905.449   7
  -6   0  -3 3238.90 1224.14   4
  -6   0  -3 4633.57 956.364  17
  -6   0  -3 4014.69 791.623  12
  -6   0  -3 4322.26 827.427   6
  -6   0  -2-1036.31 1014.85   4
  -6   0  -2 132.550 487.583  17
  -6   0  -2 1163.37 703.880  12
  -6   0  -2-575.288 625.725   6
  -6   0  -2 1235.21 668.416   7
  -6   0  -1 13886.2 1378.33  17
  -6   0  -1 11451.2 2087.60   4
  -6   0  -1 12515.3 1464.39  12
  -6   0  -1 13110.4 1494.95   7
  -6   0   0 4750.23 1407.34   4
  -6   0   0 4475.74 950.163  12
  -6   0   0 4321.53 884.543  17
  -6   0   1 36776.2 3375.49   4
  -6   0   1 35293.5 3449.07   1
  -6   0   1 36797.4 2373.86  12
  -6   0   2 11774.6 2100.55   4
  -6   0   2 8731.67 1993.29   1
  -6   0   2 10366.1 1518.13  12
  -6   0   2 11377.2 1949.90   3
  -6   0   3 1642.40 714.265   8
  -6   0   3 1883.45 1032.57   3
  -6   0   3 1615.13 936.572  12
  -6   0   4 3320.41 1254.23   1
  -6   0   4-237.628 858.926   8
  -6   0   4 926.599 900.942  12
  -6   0   4 2184.85 936.524   3
  -6   0   5-874.754 986.099   8
  -6   0   6 6252.79 1382.50   8
  -6   0   7 1873.25 985.770   8
  -6   0   8 951.941 795.163   8
  -6   0   9 951.587 624.727   8
  -6   0  10 2589.50 564.758   8
  -6   1 -14 11074.2 768.336  17
  -6   1 -13 16141.3 1212.56  17
  -6   1 -12 20769.1 1524.01   5
  -6   1 -12 24629.3 1754.99  17
  -6   1 -11 32726.3 2251.12  17
  -6   1 -11 34129.3 2186.97   5
  -6   1 -10 88194.3 3956.06  17
  -6   1 -10 94500.6 3831.18   5
  -6   1  -9 79703.2 3861.43  17
  -6   1  -9 78498.1 3609.61   5
  -6   1  -8 41828.4 2695.04   5
  -6   1  -8 41348.8 2754.85  17
  -6   1  -7 17946.5 1793.78  17
  -6   1  -7 20100.6 1744.02   7
  -6   1  -7 20837.5 1934.54   6
  -6   1  -7 19670.7 1812.30   5
  -6   1  -6 23600.2 1916.57  17
  -6   1  -6 21553.8 1865.56   5
  -6   1  -6 26085.7 2087.47   7
  -6   1  -6 26074.7 2065.64   6
  -6   1  -5 83443.4 3352.82  17
  -6   1  -5 89457.1 3512.18   6
  -6   1  -5 85875.3 3728.63   7
  -6   1  -5 82755.1 3260.25   5
  -6   1  -4 176567. 4736.53   6
  -6   1  -4 169801. 4560.88  17
  -6   1  -4 163983. 4783.39  12
  -6   1  -4 168964. 4499.46   5
  -6   1  -4 175335. 5242.39   7
  -6   1  -3 100630. 3462.56  17
  -6   1  -3 99959.4 3914.49   7
  -6   1  -3 98185.8 3412.77   5
  -6   1  -3 96470.5 3528.52   6
  -6   1  -3 98650.5 3627.32  12
  -6   1  -2 38874.8 3438.84   4
  -6   1  -2 40688.8 2476.84   7
  -6   1  -2 43533.3 2271.83  17
  -6   1  -2 42748.3 2369.86   6
  -6   1  -2 41998.2 2366.16  12
  -6   1  -2 43200.7 2306.10   5
  -6   1  -1 16438.3 1445.06  17
  -6   1  -1 16930.6 2371.53   4
  -6   1  -1 18200.9 1552.15   5
  -6   1  -1 19392.6 1684.67   6
  -6   1  -1 16416.7 1510.85  12
  -6   1   0 5889.52 1580.47   4
  -6   1   0 7114.81 1164.12  12
  -6   1   0 7043.15 999.711  17
  -6   1   1 124221. 6267.37   4
  -6   1   1 121018. 4097.34  12
  -6   1   1 121934. 5349.26   3
  -6   1   2 54836.4 3992.16   3
  -6   1   2 57282.7 2951.77  12
  -6   1   2 47941.8 4235.79   1
  -6   1   2 62293.1 4588.42   4
  -6   1   3 46052.4 2619.63   8
  -6   1   3 48637.6 4073.35   3
  -6   1   3 41956.8 4315.86   1
  -6   1   3 41776.8 2503.39  12
  -6   1   4 31719.0 2358.13   8
  -6   1   4 41671.0 4154.47   3
  -6   1   4 35924.1 4287.78   1
  -6   1   5 29113.1 2350.58   8
  -6   1   6 43983.5 2806.50   8
  -6   1   7 95230.9 3798.55   8
  -6   1   8 19454.7 1725.42   8
  -6   1   9 13376.0 1275.16   8
  -6   1  10 37192.3 1666.94   8
  -6   2 -13 2949.39 511.190  17
  -6   2 -12-944.750 500.113  17
  -6   2 -12 806.276 594.525   5
  -6   2 -11 4868.18 950.989  17
  -6   2 -11 4276.93 960.240   5
  -6   2 -10-574.800 738.283   5
  -6   2 -10 1384.15 767.731  17
  -6   2  -9 424.829 944.734   5
  -6   2  -9 2182.58 985.678  17
  -6   2  -8 3795.71 1118.05   5
  -6   2  -8 5250.75 1293.75  17
  -6   2  -7 4082.45 1055.56   5
  -6   2  -7 2771.36 1120.55   6
  -6   2  -7 2752.80 907.322  17
  -6   2  -6 17930.0 1804.53   6
  -6   2  -6 17302.2 1751.92   5
  -6   2  -6 20092.1 1794.02  17
  -6   2  -5 509.405 614.421  17
  -6   2  -5 517.425 711.574   6
  -6   2  -5-624.351 708.743   5
  -6   2  -4 17183.3 1536.15  17
  -6   2  -4 19411.9 1705.09   6
  -6   2  -4 19147.6 1705.50   5
  -6   2  -3 724.528 611.581   5
  -6   2  -3 1336.26 692.331   6
  -6   2  -3 970.679 620.289  17
  -6   2  -2 522.975 490.858   4
  -6   2  -2 456.582 662.653  12
  -6   2  -2 479.560 642.437   6
  -6   2  -2 1040.68 666.045   5
  -6   2  -2 364.466 557.468  17
  -6   2  -1 32391.3 1988.54  17
  -6   2  -1 32408.7 3044.32   4
  -6   2  -1 31624.3 2114.26   5
  -6   2  -1 29336.2 1990.37   6
  -6   2  -1 31656.3 2125.27  12
  -6   2   0-117.297 526.951  17
  -6   2   0 199.308 589.860   4
  -6   2   0 193.842 684.187  12
  -6   2   0-637.742 522.034   6
  -6   2   0 583.203 582.582   5
  -6   2   1 67964.8 4199.05   3
  -6   2   1 74373.5 3261.52  12
  -6   2   1 67898.7 3015.45   6
  -6   2   1 66937.4 4650.50   4
  -6   2   2 64912.6 4681.48   4
  -6   2   2 64340.4 3040.95  12
  -6   2   2 64250.5 4410.77   3
  -6   2   3 36142.3 4482.53   1
  -6   2   3 42908.9 3895.61   3
  -6   2   3 45655.8 4040.10   4
  -6   2   3 45946.3 2568.51   8
  -6   2   4 28078.4 2159.87   8
  -6   2   4 22747.6 3677.39   1
  -6   2   4 26167.7 3138.38   3
  -6   2   5 3628.01 1147.72   8
  -6   2   6 78337.5 3627.67   8
  -6   2   7 82312.2 3578.65   8
  -6   2   8 42620.6 2435.66   8
  -6   2   9 24202.5 1660.82   8
  -6   2  10 36638.9 1666.08   8
  -6   3 -12 438.114 509.271   5
  -6   3 -11 27230.0 1653.57  17
  -6   3 -11 26994.8 1893.12   5
  -6   3 -10 70669.2 3009.45  17
  -6   3 -10 70698.5 3304.77   5
  -6   3  -9 88606.0 3901.31   5
  -6   3  -9 87874.1 3549.56  17
  -6   3  -8 12058.9 1677.61   5
  -6   3  -8 13183.5 1574.22  17
  -6   3  -7 39481.2 2679.08   5
  -6   3  -7 39482.9 2409.03  17
  -6   3  -6 5108.53 1229.37   5
  -6   3  -6 5103.50 1174.22   6
  -6   3  -6 4237.81 876.020  17
  -6   3  -5 80257.8 3246.55  17
  -6   3  -5 88937.4 3696.80   6
  -6   3  -5 83073.7 3547.40   5
  -6   3  -4 93746.1 3363.43  17
  -6   3  -4 92912.6 3659.66   6
  -6   3  -4 96442.4 3717.50   5
  -6   3  -3 98881.9 3357.80  17
  -6   3  -3 98936.0 3665.07   6
  -6   3  -3 104558. 3794.11   5
  -6   3  -2 6010.37 1038.67  17
  -6   3  -2 5051.83 1109.88   6
  -6   3  -2 6535.22 1133.79   5
  -6   3  -1 11355.2 1273.93  17
  -6   3  -1 10855.7 1294.48   6
  -6   3  -1 11129.0 1843.07   4
  -6   3  -1 10572.9 1326.64   5
  -6   3   0 22421.1 1697.69  17
  -6   3   0 26455.8 2912.79   4
  -6   3   0 26595.0 1899.56   6
  -6   3   0 23968.5 1988.12  12
  -6   3   0 27105.1 2080.33   5
  -6   3   1 19415.9 2655.05   4
  -6   3   1 16818.1 2190.48   3
  -6   3   1 17849.7 1727.48   5
  -6   3   1 17194.3 1627.32  12
  -6   3   1 16170.8 1599.83   6
  -6   3   2-1357.34 908.984   4
  -6   3   2-1158.70 858.136   6
  -6   3   2 627.871 537.528   3
  -6   3   3-261.664 700.478   6
  -6   3   3 1124.46 856.298   4
  -6   3   3-713.818 822.762   8
  -6   3   3-1592.27 777.034   3
  -6   3   4 901.510 835.071   8
  -6   3   5-220.072 712.918   8
  -6   3   5 322.670 491.725  11
  -6   3   6-31.6164 806.539   8
  -6   3   6-946.130 728.505  11
  -6   3   7 11223.7 1563.90   8
  -6   3   7 7756.06 1188.07  11
  -6   3   8 14589.0 1527.07   8
  -6   3   8 15698.2 1429.88  11
  -6   3   9 6720.20 969.711   8
  -6   3  10 927.888 525.689   8
  -6   4 -12 6755.24 815.684   5
  -6   4 -11 42817.0 2184.84   5
  -6   4 -10 111179. 3955.16   5
  -6   4  -9 45930.4 2866.07   5
  -6   4  -8 112044. 4451.46   5
  -6   4  -7 33720.6 2533.62   5
  -6   4  -6 28510.9 2282.11   5
  -6   4  -5 74261.5 3554.32   6
  -6   4  -5 76389.6 3564.22   5
  -6   4  -4 94886.2 3806.66   6
  -6   4  -4 96217.2 3854.72   5
  -6   4  -3 121205. 4127.54   6
  -6   4  -3 128165. 4351.06   5
  -6   4  -2 79848.8 3483.37   5
  -6   4  -2 83980.5 3341.87   6
  -6   4  -1 5821.96 1186.38   5
  -6   4  -1 5122.85 881.563   6
  -6   4   0 20977.1 2470.36   4
  -6   4   0 20344.3 1772.42   6
  -6   4   0 20773.6 1834.06   5
  -6   4   1 70617.8 4813.38   4
  -6   4   1 71351.8 3364.64   5
  -6   4   2 51029.9 4103.90   4
  -6   4   2 44892.0 3866.96   3
  -6   4   2 46838.0 2653.48  11
  -6   4   3 77568.2 5256.32   4
  -6   4   3 75016.2 3367.05  11
  -6   4   3 70713.6 3172.87   8
  -6   4   3 70588.3 4950.41   3
  -6   4   4 23380.3 2032.58  11
  -6   4   4 20943.6 1970.53   8
  -6   4   5 9688.02 1467.14  11
  -6   4   5 8890.93 1408.49   8
  -6   4   6 32100.6 2338.16   8
  -6   4   6 32784.4 2433.20  11
  -6   4   7 21194.1 1888.39  11
  -6   4   7 25493.4 2062.39   8
  -6   4   8 21770.6 1764.75   8
  -6   4   8 19840.2 1591.90  11
  -6   4   9 5374.87 880.020   8
  -6   4   9 4850.00 763.337  11
  -6   5 -11 5280.64 800.915   5
  -6   5 -10 6617.04 1078.10   5
  -6   5  -9 612.624 772.109   5
  -6   5  -8 29523.1 2363.01   5
  -6   5  -7 38931.0 2707.77   5
  -6   5  -6 7902.55 1476.86   5
  -6   5  -5 13474.8 1676.94   5
  -6   5  -4 8776.65 1417.61   6
  -6   5  -4 12121.6 1614.07   5
  -6   5  -3 26250.3 2060.82   6
  -6   5  -3 27332.2 2214.57   5
  -6   5  -2 30200.2 2142.72   6
  -6   5  -2 27361.1 2211.19   5
  -6   5  -1 2373.44 819.365   6
  -6   5  -1 2309.64 1008.54   5
  -6   5   0 86.5659 551.905   4
  -6   5   0 327.041 830.009   5
  -6   5   1 24890.4 2833.23   4
  -6   5   1 25010.4 2112.79   5
  -6   5   2 18761.2 1973.64   5
  -6   5   3 45576.6 2820.74   5
  -6   5   3 43539.0 2714.20  11
  -6   5   4 8518.30 1357.75   8
  -6   5   4 7797.48 1322.67  11
  -6   5   5 2176.79 1054.02  11
  -6   5   5 1236.69 992.611   8
  -6   5   6 31192.4 2318.56   8
  -6   5   6 29229.1 2299.38  11
  -6   5   7 45795.7 2581.67   8
  -6   5   7 39701.0 2424.35  11
  -6   5   8 53286.1 2495.26  11
  -6   5   9 31565.8 1600.97  11
  -6   5  10 14125.0 935.473   5
  -6   6 -11 1180.93 441.679   5
  -6   6 -10 10196.1 1118.86   5
  -6   6  -9 46935.9 2488.78   5
  -6   6  -8 12154.6 1617.93   5
  -6   6  -7 3714.19 1216.90   5
  -6   6  -6 8456.73 1521.78   5
  -6   6  -5 24808.4 2145.62   5
  -6   6  -4 35140.9 2519.08   5
  -6   6  -3 2969.75 1069.03   5
  -6   6  -2 3425.48 1082.37   5
  -6   6  -1 18646.9 1822.81   5
  -6   6   0 17779.4 1837.01   5
  -6   6   1 15.4760 854.749   5
  -6   6   2 787.826 798.347   5
  -6   6   3-475.345 860.780   5
  -6   6   4 8054.99 1416.34   5
  -6   6   5 2005.30 1030.96  11
  -6   6   5 81.6344 873.223   5
  -6   6   6-307.499 873.120   5
  -6   6   6 694.232 610.212  11
  -6   6   7-252.381 592.671  11
  -6   6   7 428.776 719.906   5
  -6   6   8 13264.5 1275.15   5
  -6   6   9 13141.6 1072.13   5
  -6   7 -10 25894.8 1331.66   5
  -6   7  -9 100993. 3118.19   5
  -6   7  -8 79418.0 3168.47   5
  -6   7  -7 25609.8 2068.34   5
  -6   7  -6 57199.1 3057.29   5
  -6   7  -5 48372.0 2921.58   5
  -6   7  -4 74280.0 3499.95   5
  -6   7  -3 124380. 4485.87   5
  -6   7  -2 165444. 5092.19   5
  -6   7  -1 78261.6 3528.27   5
  -6   7   0 4887.94 1081.32   5
  -6   7   1 1919.80 993.556   5
  -6   7   2 134912. 4549.28   5
  -6   7   3 15065.7 1694.78   5
  -6   7   4 3002.24 1082.99   5
  -6   7   5 12022.0 1544.37   5
  -6   7   6 3186.85 914.739   5
  -6   7   7 4200.02 840.618   5
  -6   7   8 16421.4 1238.75   5
  -6   8  -9 15612.4 990.366   5
  -6   8  -8 18645.2 1328.09   5
  -6   8  -7 22340.4 1710.61   5
  -6   8  -6 25681.7 1947.43   5
  -6   8  -5 25123.3 1780.92   9
  -6   8  -5 26683.2 2055.52   5
  -6   8  -4 11249.1 1500.25   5
  -6   8  -4 11636.4 1339.70   9
  -6   8  -3 91755.6 3702.05   5
  -6   8  -3 90747.4 3391.15   9
  -6   8  -2 76392.8 3392.53   5
  -6   8  -2 68469.8 2959.25   9
  -6   8  -1 18843.6 1800.87   5
  -6   8  -1 17203.5 1584.83   9
  -6   8   0 9476.52 1298.40   5
  -6   8   0 9891.95 1259.00   9
  -6   8   1 42950.1 2547.59   5
  -6   8   2 42257.5 2486.37   5
  -6   8   3 55763.2 2824.82   5
  -6   8   4 53067.1 2737.54   5
  -6   8   5 2876.34 834.509   5
  -6   8   6 4283.32 832.461   5
  -6   8   7 13421.1 1128.44   5
  -6   8   8 27525.2 1232.17   5
  -6   9  -7 1662.74 495.201   5
  -6   9  -6-2.25509 583.782   5
  -6   9  -5-183.249 526.281   5
  -6   9  -5-11.2118 353.464   9
  -6   9  -4 14566.5 1416.91   5
  -6   9  -4 12917.6 1249.97   9
  -6   9  -3-838.141 657.174   5
  -6   9  -3 2.72295 456.187   9
  -6   9  -2-347.577 397.979   9
  -6   9  -2 1069.80 659.643   5
  -6   9  -1 248.809 519.564   9
  -6   9  -1 792.443 629.288   5
  -6   9   0 733.977 552.855   5
  -6   9   0-101.701 470.043   9
  -6   9   1 6832.96 967.411   9
  -6   9   1 7540.47 1137.17   5
  -6   9   2 1573.88 741.705   5
  -6   9   3 10447.9 1220.79   5
  -6   9   4 822.226 492.415   5
  -6   9   5 7066.96 900.852   5
  -6   9   6 4377.40 669.913   5
  -6  10  -5 2851.53 480.825   5
  -6  10  -4 33841.3 1663.30   5
  -6  10  -4 33042.4 1592.24   9
  -6  10  -3 47424.7 2018.25   9
  -6  10  -3 46436.4 2056.99   5
  -6  10  -2 48112.7 2151.59   5
  -6  10  -2 47472.6 2103.15   9
  -6  10  -1 53115.9 2307.68   9
  -6  10  -1 54069.5 2283.58   5
  -6  10   0 15301.8 1350.29   9
  -6  10   0 15189.1 1286.25   5
  -6  10   1 18659.4 1402.39   5
  -6  10   1 16397.1 1349.10   9
  -6  10   2 37603.0 1851.32   5
  -6  10   2 39996.4 1960.34   9
  -6  10   3 26214.0 1555.36   9
  -6  10   3 24385.7 1439.00   5
  -6  10   4 16563.2 1108.14   5
  -6  11  -1 59046.0 1949.40   9
  -6  11   0 26830.7 1394.53   9
  -6  11   1 10389.3 918.821   9
  -5 -13  -9 5521.04 678.712  16
  -5 -13  -8 11897.7 1002.30  16
  -5 -13  -7 9454.84 1001.61  16
  -5 -13  -6 8968.71 987.720  16
  -5 -13  -5 3707.38 766.730  16
  -5 -13  -4 745.572 546.849  16
  -5 -13  -3 7496.18 951.701  16
  -5 -13  -2 16219.6 1225.83  16
  -5 -13   0 5899.07 737.443  15
  -5 -12 -11 25674.1 1319.37  16
  -5 -12 -10 20185.5 1384.19  16
  -5 -12  -9 21273.9 1544.49  16
  -5 -12  -8 20638.0 1619.68  16
  -5 -12  -7 99043.0 3410.16  16
  -5 -12  -6 39087.2 2215.38  16
  -5 -12  -5 35536.9 2111.51  16
  -5 -12  -4 34908.4 2079.19  16
  -5 -12  -3 58730.1 2640.43  16
  -5 -12  -2 34319.5 2011.59  16
  -5 -12  -2 35189.4 2042.72  10
  -5 -12  -1 96441.4 3246.71  16
  -5 -12  -1 98463.2 3241.62  10
  -5 -12   0 20311.1 1438.09  10
  -5 -12   1 1417.64 667.371  15
  -5 -12   2 7958.43 868.796  15
  -5 -11 -12 3539.08 573.545  16
  -5 -11 -11 13676.3 1261.08  16
  -5 -11 -10 16657.3 1590.41  16
  -5 -11  -9 7599.36 1185.89  16
  -5 -11  -8 17465.8 1747.33  16
  -5 -11  -7 44888.4 2600.36  16
  -5 -11  -6 61604.8 3025.93  16
  -5 -11  -5 93359.8 3654.41  16
  -5 -11  -4 19383.9 1781.23  16
  -5 -11  -3 245.459 828.817  16
  -5 -11  -2 48125.1 2636.19  16
  -5 -11  -2 43154.5 2525.14  10
  -5 -11  -1 93690.0 3588.62  16
  -5 -11  -1 88211.5 3521.22  10
  -5 -11   0 23066.4 1886.04  16
  -5 -11   0 22883.4 1786.61  10
  -5 -11   1 25814.1 1808.59  10
  -5 -11   2 8154.95 1169.74  15
  -5 -11   3 718.917 608.278  15
  -5 -11   4 6395.90 756.759  15
  -5 -10 -13 8656.06 794.179  16
  -5 -10 -12 11469.4 1178.87  16
  -5 -10 -12 10811.8 1160.44  18
  -5 -10 -11 4474.56 962.311  16
  -5 -10 -11 3185.33 947.628  18
  -5 -10 -10 439.089 704.145  16
  -5 -10 -10 725.152 720.571  18
  -5 -10  -9 296.722 770.489  18
  -5 -10  -9 191.576 724.659  16
  -5 -10  -8 436.919 849.959  16
  -5 -10  -7 339.849 780.039  16
  -5 -10  -6 964.741 778.899  16
  -5 -10  -5 3297.86 1080.66  16
  -5 -10  -4-914.135 824.076  16
  -5 -10  -3 348.679 830.425  16
  -5 -10  -2 945.071 816.461  16
  -5 -10  -2 186.336 717.970  10
  -5 -10  -1 428.934 872.728  16
  -5 -10  -1 664.502 670.355  10
  -5 -10   0 1018.19 809.145  13
  -5 -10   0 293.838 815.774  10
  -5 -10   0 1204.31 971.356  16
  -5 -10   1 4242.49 1017.96  13
  -5 -10   1 3614.42 901.499  10
  -5 -10   1 3931.96 999.279  16
  -5 -10   2-192.899 581.791  10
  -5 -10   2 408.077 695.079  13
  -5 -10   3 5376.48 1099.57  15
  -5 -10   3 5158.31 1004.80  13
  -5 -10   4 63.9191 564.700  15
  -5 -10   5 4767.39 740.099  15
  -5  -9 -13 19505.8 1387.30  18
  -5  -9 -13 18500.3 1273.37  16
  -5  -9 -12 24724.3 1822.18  18
  -5  -9 -11 28633.4 2139.71  18
  -5  -9 -10 27514.1 2248.79  18
  -5  -9  -9 46829.0 2897.20  18
  -5  -9  -8 27445.9 2305.72  16
  -5  -9  -8 25995.5 2204.44  18
  -5  -9  -7 83199.3 3720.05  18
  -5  -9  -7 82716.2 3772.28  16
  -5  -9  -6 139863. 4739.94  16
  -5  -9  -5 59929.5 3091.60  16
  -5  -9  -4 6377.42 1188.05  16
  -5  -9  -3 47304.8 2752.07  16
  -5  -9  -2 108553. 4149.26  16
  -5  -9  -2 99355.6 4107.67  10
  -5  -9  -1 111311. 4230.50  16
  -5  -9  -1 113929. 4024.19  13
  -5  -9  -1 101700. 4202.63  10
  -5  -9   0 107041. 4119.89  13
  -5  -9   0 106609. 4172.42  16
  -5  -9   0 101534. 4168.77  10
  -5  -9   1 21469.8 2077.85  10
  -5  -9   1 22826.6 2087.96  16
  -5  -9   1 18260.9 1985.05  13
  -5  -9   2 5836.25 1290.21  13
  -5  -9   2 6002.49 1295.77  16
  -5  -9   2 7887.43 1331.15  10
  -5  -9   3 16606.1 1831.70  13
  -5  -9   3 19312.3 1925.16  15
  -5  -9   4 25829.9 1964.74  15
  -5  -9   4 23941.9 1951.46  13
  -5  -9   5 14543.8 1350.10  13
  -5  -9   5 14438.2 1433.09  15
  -5  -9   6 4500.30 817.398  15
  -5  -8 -14 480.191 420.204  18
  -5  -8 -14 671.837 273.891  16
  -5  -8 -13 7.69121 501.223  18
  -5  -8 -12 194.527 648.948  18
  -5  -8 -11 21126.8 1956.35  18
  -5  -8 -10 14329.9 1802.34  18
  -5  -8  -9 18112.5 1929.96  18
  -5  -8  -8 10808.3 1578.47  18
  -5  -8  -7 54456.5 2981.62  18
  -5  -8  -6 140376. 7705.08   2
  -5  -8  -6 127922. 4400.80  18
  -5  -8  -6 131227. 4519.03  16
  -5  -8  -5 205055. 5552.95  16
  -5  -8  -5 198449. 8920.41   2
  -5  -8  -4 105933. 3966.74  16
  -5  -8  -4 105045. 6410.83   2
  -5  -8  -3 89356.9 3648.57  16
  -5  -8  -3 93595.3 5999.53   2
  -5  -8  -2 66451.9 3224.63  16
  -5  -8  -1 74103.7 3420.02  16
  -5  -8  -1 71132.4 3530.14  10
  -5  -8  -1 76217.8 3358.60  13
  -5  -8   0 244122. 6222.32  13
  -5  -8   0 232038. 6316.92  10
  -5  -8   0 252048. 6326.88  16
  -5  -8   1 103096. 4336.29  13
  -5  -8   1 110642. 4406.80  10
  -5  -8   2 44470.9 2894.64  16
  -5  -8   2 47853.9 3022.20  10
  -5  -8   3 24660.6 2324.41  13
  -5  -8   3 23041.6 2142.97  15
  -5  -8   4 22789.0 2130.19  15
  -5  -8   4 19575.4 2014.09  13
  -5  -8   5 40087.4 2490.73  15
  -5  -8   5 40084.7 2383.12  13
  -5  -8   6 44099.3 2172.20  13
  -5  -8   6 48231.3 2386.26  15
  -5  -8   7 10646.0 1056.14  15
  -5  -7 -14 6337.22 774.748  18
  -5  -7 -13 2011.08 726.238  18
  -5  -7 -12 4030.38 972.817  18
  -5  -7 -11 23356.1 2144.27  18
  -5  -7 -10 695.402 791.839  18
  -5  -7  -9-1045.81 841.369  18
  -5  -7  -8 53.6831 895.779  18
  -5  -7  -8 1455.72 1592.45   2
  -5  -7  -7 6324.00 2091.93   2
  -5  -7  -7-537.031 901.756  18
  -5  -7  -6 3.37599 676.944  18
  -5  -7  -6 3192.95 1867.15   2
  -5  -7  -5 4643.46 979.242  18
  -5  -7  -5 4824.15 1057.00  16
  -5  -7  -5 6373.85 1812.58   2
  -5  -7  -4 31396.6 3406.36   2
  -5  -7  -4 30032.9 2092.01  16
  -5  -7  -3 31478.5 2116.17  16
  -5  -7  -3 33844.5 3454.24   2
  -5  -7  -2-294.895 622.522  16
  -5  -7  -1-139.853 627.825  16
  -5  -7  -1 1543.79 785.727  13
  -5  -7   0 21915.8 1951.56  13
  -5  -7   0 21317.7 1934.63  16
  -5  -7   0 20869.5 2005.05  10
  -5  -7   1 60838.1 3173.86  16
  -5  -7   1 59240.4 3295.36  10
  -5  -7   1 61419.4 3347.90  13
  -5  -7   2 7160.66 1339.57  16
  -5  -7   2 6159.23 1372.89  13
  -5  -7   2 5107.12 1196.01  10
  -5  -7   3 826.839 994.709  15
  -5  -7   3 905.977 1055.14  13
  -5  -7   3 659.563 896.829  16
  -5  -7   4-478.822 1015.27  15
  -5  -7   4-733.772 1036.60  13
  -5  -7   5-93.6163 885.677  15
  -5  -7   5-60.3449 823.920  13
  -5  -7   6 17311.3 1736.34  15
  -5  -7   6 18083.3 1645.36  13
  -5  -7   7 15702.3 1440.21  15
  -5  -7   8 9421.96 899.713   8
  -5  -6 -14 2609.53 614.990  18
  -5  -6 -14 1461.90 465.206  17
  -5  -6 -13 12088.9 1366.16  18
  -5  -6 -13 13765.4 1298.64  17
  -5  -6 -12 25414.7 1880.77  17
  -5  -6 -12 28355.8 2147.84  18
  -5  -6 -11 46758.2 2723.23  17
  -5  -6 -11 50235.4 3012.60  18
  -5  -6 -10 4106.66 1017.32  17
  -5  -6 -10 4494.40 1100.61  18
  -5  -6  -9 50179.3 5563.22   2
  -5  -6  -9 47495.0 2837.91  18
  -5  -6  -9 48057.8 2729.45  17
  -5  -6  -8 3631.97 931.012  18
  -5  -6  -8 1431.15 611.786  17
  -5  -6  -7 35696.1 4034.05   2
  -5  -6  -7 44265.7 2533.11  18
  -5  -6  -6 95275.7 3438.60  18
  -5  -6  -6 90875.6 5935.21   2
  -5  -6  -5 89060.0 5606.15   2
  -5  -6  -5 81029.9 3266.34  16
  -5  -6  -4 23785.4 1780.97  16
  -5  -6  -4 24541.9 2884.55   2
  -5  -6  -3 60368.2 2776.04  16
  -5  -6  -3 52303.6 4051.80   2
  -5  -6  -2 30026.1 1984.25  16
  -5  -6  -2 28075.7 2898.94   2
  -5  -6  -1 82363.8 3304.57  16
  -5  -6  -1 86539.2 3398.08  13
  -5  -6   0 90526.9 3661.86  13
  -5  -6   0 81417.1 3622.00  10
  -5  -6   0 89353.2 3562.13  16
  -5  -6   1 45357.5 2678.00  16
  -5  -6   1 44852.9 2793.96  13
  -5  -6   1 45808.8 2856.09  10
  -5  -6   2 83575.3 3764.27  16
  -5  -6   2 83964.3 3859.23  10
  -5  -6   2 79396.3 3964.85  13
  -5  -6   3 3559.76 1195.69  15
  -5  -6   3 2547.51 1383.19  13
  -5  -6   3 4585.99 1129.06  16
  -5  -6   4 14994.4 1928.25  15
  -5  -6   4 17354.3 2053.37  13
  -5  -6   5 30815.2 2449.79  15
  -5  -6   5 29608.9 2374.58  13
  -5  -6   6 16049.0 1832.10  15
  -5  -6   6 12793.5 1520.92  13
  -5  -6   7 2196.20 783.088  15
  -5  -6   7 2475.29 834.212  13
  -5  -6   8 2860.12 779.168   8
  -5  -6   9 787.389 434.599   8
  -5  -5 -15 7878.59 733.506  17
  -5  -5 -15 8346.26 706.727  18
  -5  -5 -14 7855.49 926.176  18
  -5  -5 -14 9562.22 1033.68  17
  -5  -5 -13 2852.13 777.532  18
  -5  -5 -13 1999.31 739.481  17
  -5  -5 -12 4949.66 1206.92  18
  -5  -5 -12 3932.12 1127.75  17
  -5  -5 -11 11981.4 1607.72  18
  -5  -5 -11 11709.9 1673.89  17
  -5  -5 -10 41327.7 2780.87  17
  -5  -5 -10 40753.3 2706.28  18
  -5  -5  -9 32533.7 2426.70  17
  -5  -5  -9 29641.5 4381.94   2
  -5  -5  -9 29248.0 2240.41  18
  -5  -5  -8 9446.54 1408.65  18
  -5  -5  -8 7802.91 1265.79  17
  -5  -5  -7 13005.3 1446.84  17
  -5  -5  -7 15387.6 2575.32   2
  -5  -5  -6 103895. 6117.83   2
  -5  -5  -6 112568. 3568.71  17
  -5  -5  -5 164876. 7299.13   2
  -5  -5  -4 238307. 8276.00   2
  -5  -5  -3 99549.0 5135.60   2
  -5  -5  -2 42628.5 3316.78   2
  -5  -5  -1 133022. 3979.34  13
  -5  -5  -1 127582. 3862.33  16
  -5  -5   0 354813. 6632.25  16
  -5  -5   0 352861. 6836.20  13
  -5  -5   1 215939. 5768.29  10
  -5  -5   1 232537. 5928.83  13
  -5  -5   1 226915. 5594.69  16
  -5  -5   2 269889. 6549.86  10
  -5  -5   2 263949. 9327.18   3
  -5  -5   2 254629. 6759.79  13
  -5  -5   2 259048. 6321.97  16
  -5  -5   3 52987.0 3064.06  16
  -5  -5   3 53941.9 3090.46  15
  -5  -5   4 20327.8 2138.48  13
  -5  -5   4 23968.0 2218.79  15
  -5  -5   4 25627.9 3435.45   3
  -5  -5   5 89511.6 4032.10  15
  -5  -5   5 95962.3 4166.73  13
  -5  -5   6 68423.8 3460.39  15
  -5  -5   6 66268.7 3245.16  13
  -5  -5   7 24674.5 2041.79  15
  -5  -5   7 23632.6 1795.11  13
  -5  -5   8 14814.9 1407.73   8
  -5  -5   9 7648.55 910.161   8
  -5  -5  10 7561.92 651.941   8
  -5  -4 -15 2177.57 543.783  17
  -5  -4 -15 2188.50 425.777  18
  -5  -4 -14 2745.20 562.392  18
  -5  -4 -14 5630.28 927.217  17
  -5  -4 -13 9814.80 1342.10  17
  -5  -4 -13 7885.19 1108.70  18
  -5  -4 -12 9784.58 1570.58  17
  -5  -4 -12 9753.26 1410.18  18
  -5  -4 -11 18581.6 2125.27  17
  -5  -4 -11 20975.5 2053.28  18
  -5  -4 -10 3636.51 1054.56  18
  -5  -4 -10 4245.10 1169.71  17
  -5  -4  -9 6743.40 2657.04   2
  -5  -4  -9 3529.09 1144.24  17
  -5  -4  -9 3260.61 998.637  18
  -5  -4  -8 4463.79 2030.01   2
  -5  -4  -8 2828.25 939.023  17
  -5  -4  -7 3616.63 916.869  17
  -5  -4  -7 1484.56 1667.82   2
  -5  -4  -6 22054.7 3065.36   2
  -5  -4  -6 21524.9 1682.81  17
  -5  -4  -5 19535.0 2669.25   2
  -5  -4  -4 37666.6 3275.93   2
  -5  -4  -3 138771. 5791.82   2
  -5  -4  -2 73575.6 3794.33   4
  -5  -4  -1 45384.0 3016.24   4
  -5  -4   0 43709.0 3044.63   4
  -5  -4   1 127607. 3996.21  16
  -5  -4   1 129853. 4228.82  13
  -5  -4   1 124264. 5338.22   4
  -5  -4   1 119869. 5580.11   3
  -5  -4   2 168416. 4942.96  16
  -5  -4   2 184975. 5468.51  13
  -5  -4   3 41176.4 2644.82  15
  -5  -4   3 39938.3 2808.52  13
  -5  -4   3 45657.1 4022.93   3
  -5  -4   4 1669.88 977.498  13
  -5  -4   4 534.570 889.267  15
  -5  -4   4 656.413 819.236   3
  -5  -4   5 34422.9 2585.46  15
  -5  -4   5 36188.8 2662.90  13
  -5  -4   6 46808.3 2932.30  15
  -5  -4   6 46499.1 2777.65  13
  -5  -4   7 36721.2 2292.68  13
  -5  -4   7 38839.5 2594.05  15
  -5  -4   8 21035.6 1757.04   8
  -5  -4   9 314.347 601.150   8
  -5  -4  10 1798.86 470.945   8
  -5  -3 -15 40708.3 1698.84  17
  -5  -3 -14 25173.8 1690.05  17
  -5  -3 -14 23976.8 1492.74  18
  -5  -3 -13 31860.9 1987.98  18
  -5  -3 -13 36231.5 2326.97  17
  -5  -3 -12 17731.1 1920.61  17
  -5  -3 -12 20055.8 1806.19  18
  -5  -3 -11 31789.1 2639.18  17
  -5  -3 -11 30293.7 2380.72  18
  -5  -3 -10 61413.5 5589.13   2
  -5  -3 -10 55624.6 3440.76  17
  -5  -3 -10 53027.3 3036.35  18
  -5  -3  -9 109852. 4434.12  17
  -5  -3  -9 116452. 7296.14   2
  -5  -3  -8 40352.6 4464.71   2
  -5  -3  -8 48255.8 2779.53  17
  -5  -3  -7 10312.0 2538.73   2
  -5  -3  -7 9923.39 1386.76  17
  -5  -3  -6 7197.34 2103.92   2
  -5  -3  -5 78898.5 5055.49   2
  -5  -3  -4 20806.4 2694.31   2
  -5  -3  -3 1942.40 1004.71   4
  -5  -3  -3 1098.00 667.431   2
  -5  -3  -2 9309.96 1529.37   4
  -5  -3  -1 17649.2 2031.36   4
  -5  -3   0 10873.7 1736.18   4
  -5  -3   1 60097.4 3806.50   4
  -5  -3   1 61101.0 3822.45   3
  -5  -3   2 3991.43 1060.75  16
  -5  -3   2 5901.68 1054.94  13
  -5  -3   2 3877.16 1055.56   3
  -5  -3   3 5854.03 1086.59  15
  -5  -3   3 5790.98 1113.66  13
  -5  -3   3 4865.32 1395.09   3
  -5  -3   4 41380.6 2694.17  13
  -5  -3   4 43547.3 4022.40   3
  -5  -3   4 42017.7 2616.64  15
  -5  -3   5 12462.6 2261.05   3
  -5  -3   5 11021.7 1559.91  13
  -5  -3   5 10195.5 1520.97  15
  -5  -3   6 641.716 955.535  15
  -5  -3   6 2009.30 905.784  13
  -5  -3   7 7526.36 1384.01  15
  -5  -3   8 4234.44 1017.84   8
  -5  -3   9 1073.08 715.751   8
  -5  -3  10 302.750 497.089   8
  -5  -2 -15 15763.6 1068.14  17
  -5  -2 -14 20429.1 1534.46  17
  -5  -2 -14 16687.6 1210.74  18
  -5  -2 -13 14750.7 1550.82  17
  -5  -2 -13 14816.8 1360.09  18
  -5  -2 -12 1289.89 1026.96  17
  -5  -2 -12 1540.62 652.066  18
  -5  -2 -11 17877.0 2154.64  17
  -5  -2 -11 17343.9 1812.51  18
  -5  -2 -10 59943.9 3675.11  17
  -5  -2 -10 76214.1 5943.28   2
  -5  -2  -9 49061.3 3106.78  17
  -5  -2  -9 65962.9 5412.24   2
  -5  -2  -8 972.154 1122.27   2
  -5  -2  -8 892.180 768.623   6
  -5  -2  -8 334.108 690.410  17
  -5  -2  -7 766.712 675.638  17
  -5  -2  -7-723.044 1574.96   2
  -5  -2  -7 1417.19 575.982   6
  -5  -2  -6 112905. 6248.94   2
  -5  -2  -5 86477.2 5258.85   2
  -5  -2  -4 410048. 10618.4   2
  -5  -2  -3 151321. 5544.97   4
  -5  -2  -3 129162. 5446.06   2
  -5  -2  -2 103295. 4574.53   4
  -5  -2  -1 48193.9 3178.63   4
  -5  -2   0 392325. 9152.38   4
  -5  -2   0 411737. 7793.89   3
  -5  -2   1 119846. 5654.28   1
  -5  -2   1 125479. 5104.30   3
  -5  -2   2 310383. 9974.92   1
  -5  -2   2 316955. 9035.70   3
  -5  -2   3 224131. 5716.80  13
  -5  -2   3 239932. 5698.18  15
  -5  -2   3 217175. 8134.82   3
  -5  -2   3 218716. 9106.07   1
  -5  -2   4 153897. 4784.54  15
  -5  -2   4 145599. 4780.19  13
  -5  -2   4 159014. 8211.47   1
  -5  -2   4 143925. 7103.75   3
  -5  -2   5 45182.1 4554.69   1
  -5  -2   5 39219.8 2555.36  15
  -5  -2   5 40279.6 2623.93  13
  -5  -2   5 39420.2 3833.05   3
  -5  -2   6 91620.7 3910.21  15
  -5  -2   7 116424. 4295.58   8
  -5  -2   8 38419.3 2480.26   8
  -5  -2   9 12866.1 1408.09   8
  -5  -2  10 14044.6 1268.89   8
  -5  -2  11 19947.3 1131.84   8
  -5  -1 -15 1773.97 406.378  17
  -5  -1 -14 622.913 543.447  17
  -5  -1 -13 1381.61 851.758  17
  -5  -1 -13 1455.18 582.796  18
  -5  -1 -12 182.668 502.328  18
  -5  -1 -12 442.534 729.264  17
  -5  -1 -11 4159.68 823.447   5
  -5  -1 -11 4563.02 1238.21  17
  -5  -1 -10 9159.00 1177.24   5
  -5  -1 -10 9822.08 1726.84  17
  -5  -1  -9 15071.1 1866.31  17
  -5  -1  -9 19518.1 2979.91   2
  -5  -1  -8 718.943 695.650  17
  -5  -1  -8 3251.20 1749.86   2
  -5  -1  -8 2135.16 747.089   6
  -5  -1  -7 7549.53 2168.37   2
  -5  -1  -7 6860.33 1087.63   6
  -5  -1  -7 9487.18 1284.71  17
  -5  -1  -6 5729.25 1796.13   2
  -5  -1  -5 1030.01 1118.66   2
  -5  -1  -4 105872. 5192.89   2
  -5  -1  -3 26876.4 2427.84   4
  -5  -1  -3 24645.4 2327.29   2
  -5  -1  -2 22203.7 2238.57   4
  -5  -1  -1 158855. 5778.86   4
  -5  -1   0 40530.4 3040.22   4
  -5  -1   0 36424.9 2383.31   3
  -5  -1   0 40563.4 2894.23   1
  -5  -1   1 228651. 6526.72   3
  -5  -1   1 226091. 7498.89   1
  -5  -1   2 544346. 11387.2   3
  -5  -1   2 479258. 12099.2   1
  -5  -1   3 155508. 6766.96   3
  -5  -1   3 151496. 7512.26   1
  -5  -1   4 34551.7 2314.99  15
  -5  -1   4 26415.9 3299.13   3
  -5  -1   4 32759.2 3841.93   1
  -5  -1   5 18761.9 1875.05   8
  -5  -1   5 16990.2 3195.61   1
  -5  -1   5 18878.0 1818.56  15
  -5  -1   5 13863.5 2321.58   3
  -5  -1   6 78950.6 3566.95  15
  -5  -1   6 81163.2 3665.21   8
  -5  -1   6 76098.0 5518.27   3
  -5  -1   6 86644.3 6538.58   1
  -5  -1   7 188084. 5456.34   8
  -5  -1   8 68454.8 3259.76   8
  -5  -1   9 16136.5 1595.27   8
  -5  -1  10 13192.0 1280.81   8
  -5  -1  11 7074.48 825.640   8
  -5   0 -15 28408.7 1204.47  17
  -5   0 -14 50321.8 2094.31  17
  -5   0 -13 30718.6 1977.30  17
  -5   0 -12 9536.58 1364.18  17
  -5   0 -12 6853.17 1012.48   5
  -5   0 -11 35631.3 2692.72  17
  -5   0 -11 34073.1 2261.33   5
  -5   0 -10 35285.7 2854.01  17
  -5   0 -10 43355.7 2630.12   5
  -5   0  -9 27826.4 2483.99  17
  -5   0  -9 30543.7 2266.65   5
  -5   0  -8 33449.1 2364.53   6
  -5   0  -8 29593.5 2201.54   5
  -5   0  -8 30673.7 2389.69  17
  -5   0  -7 18033.8 1749.35  17
  -5   0  -7 15348.5 1550.48   6
  -5   0  -7 16705.5 2740.44   2
  -5   0  -7 16397.4 1668.36   5
  -5   0  -6 26383.0 3219.30   2
  -5   0  -5 26834.5 2891.24   2
  -5   0  -4 12246.3 1910.55   2
  -5   0  -3-445.576 593.653   2
  -5   0  -3 452.640 763.856   4
  -5   0  -2 4671.03 1189.03   4
  -5   0  -1 2539.10 963.825   4
  -5   0  -1 1941.94 759.308   1
  -5   0  -1 692.264 536.691   3
  -5   0   0 38568.2 3007.68   4
  -5   0   0 40177.1 2506.81   3
  -5   0   0 39911.1 2808.86   1
  -5   0   1 456.487 1192.88   1
  -5   0   1 2086.49 932.621   3
  -5   0   2 12000.8 2251.93   1
  -5   0   2 9046.87 1558.09   3
  -5   0   3 2613.54 1499.11   1
  -5   0   3 3922.87 1507.68   3
  -5   0   4 7542.68 1217.87   8
  -5   0   4 8321.42 1195.00  15
  -5   0   4 9226.10 2236.17   1
  -5   0   4 8326.36 1769.70   3
  -5   0   5-1270.57 1333.01   1
  -5   0   5 91.0813 692.222   3
  -5   0   5-249.589 972.892   8
  -5   0   6 10043.1 1603.54   8
  -5   0   6 12742.9 2372.36   3
  -5   0   7-70.8240 1011.45   8
  -5   0   8 7126.14 1337.79   8
  -5   0   9 186.342 806.454   8
  -5   0  10 845.533 694.412   8
  -5   0  11 2098.04 566.411   8
  -5   1 -14 37905.6 1628.89  17
  -5   1 -13 30232.5 1812.39  17
  -5   1 -12 18740.4 1649.11   5
  -5   1 -12 21383.5 1766.65  17
  -5   1 -11 41857.1 2532.79   5
  -5   1 -11 45087.7 2804.67  17
  -5   1 -10 52045.3 3223.23  17
  -5   1 -10 59821.3 3191.98   5
  -5   1  -9 69337.6 3655.59  17
  -5   1  -9 70046.7 3481.23   5
  -5   1  -8 56824.1 3127.70  17
  -5   1  -8 56888.9 3086.64   5
  -5   1  -7 8164.98 1381.12   5
  -5   1  -7 7327.24 1215.15  17
  -5   1  -7 8700.12 1241.72   6
  -5   1  -6 17647.7 1625.32   6
  -5   1  -6 17025.4 1567.36  17
  -5   1  -3 63258.2 3712.69   4
  -5   1  -2 102263. 4695.59   4
  -5   1  -1-702.369 907.966   4
  -5   1  -1 1165.91 605.279   3
  -5   1   0 30369.3 2723.28   4
  -5   1   0 31659.7 2504.66   1
  -5   1   0 33421.2 2381.83   3
  -5   1   1 142043. 5910.90   1
  -5   1   1 135983. 5134.19   3
  -5   1   2 188900. 6558.68   3
  -5   1   2 152473. 6846.76   1
  -5   1   3 151699. 7354.72   1
  -5   1   3 151314. 6575.58   3
  -5   1   4 47894.7 2767.31   8
  -5   1   4 57423.6 4797.08   1
  -5   1   4 50849.9 4253.24   3
  -5   1   5 75616.9 5588.95   1
  -5   1   5 65635.0 5047.83   3
  -5   1   5 68749.5 3360.87   8
  -5   1   6 126719. 4630.99   8
  -5   1   6 141184. 7814.03   1
  -5   1   6 135004. 7327.32   3
  -5   1   7 61885.4 3286.47   8
  -5   1   8 37298.2 2514.24   8
  -5   1   9 36506.2 2379.22   8
  -5   1  10 9139.69 1148.70   8
  -5   1  10 8335.41 918.518  11
  -5   1  11 14645.4 1180.92   8
  -5   2 -13 881.222 401.743  17
  -5   2 -12 5349.68 920.949  17
  -5   2 -12 5497.92 982.580   5
  -5   2 -11 160.556 706.794  17
  -5   2 -11 268.891 833.253   5
  -5   2 -10 2856.67 1042.13  17
  -5   2 -10 4618.84 1140.13   5
  -5   2  -9 1153.52 902.489  17
  -5   2  -9 679.553 544.728  19
  -5   2  -9-114.931 822.331   5
  -5   2  -8 24327.9 2062.29  17
  -5   2  -8 23032.8 2134.81   5
  -5   2  -7 960.737 802.449   5
  -5   2  -7-604.775 634.891  17
  -5   2  -7-307.314 743.341   6
  -5   2  -6 84.4900 656.743   5
  -5   2  -6 79.0164 612.403   6
  -5   2  -6 265.741 335.025  17
  -5   2  -5 4095.90 869.123   6
  -5   2  -2 151219. 5722.49   4
  -5   2  -1 8247.13 1600.50   4
  -5   2  -1 9698.16 1410.05   3
  -5   2   0 1484.29 854.667   4
  -5   2   0 1938.21 741.837   3
  -5   2   1 180980. 6843.27   1
  -5   2   1 196455. 6369.34   3
  -5   2   2 180416. 7528.86   1
  -5   2   2 218551. 7203.01   3
  -5   2   3 322560. 10732.8   1
  -5   2   3 319934. 6344.68   8
  -5   2   3 294867. 9101.06   3
  -5   2   4 120483. 6959.22   1
  -5   2   4 121687. 4297.20   8
  -5   2   4 119940. 6359.34   3
  -5   2   4 132076. 4132.68  11
  -5   2   5 79094.2 5670.64   1
  -5   2   5 71888.1 3525.67   8
  -5   2   5 77402.7 5420.67   3
  -5   2   5 82255.5 3572.95  11
  -5   2   6 64565.5 3436.95   8
  -5   2   6 74819.4 5713.68   1
  -5   2   6 68675.9 5132.26   3
  -5   2   7 89265.2 3950.44   8
  -5   2   8 122852. 4435.86   8
  -5   2   9 138830. 4398.50   8
  -5   2   9 128905. 4160.09  11
  -5   2  10 12670.5 1325.04   8
  -5   2  10 12594.9 1203.63  11
  -5   2  11 21416.0 1405.16   8
  -5   2  11 15668.1 1031.71  11
  -5   3 -12 11790.1 1091.30  17
  -5   3 -12 11487.4 1246.42   5
  -5   3 -11 15237.1 1628.77   5
  -5   3 -11 14783.3 1427.24  17
  -5   3 -10 31468.7 2167.03  17
  -5   3 -10 32347.2 2417.02   5
  -5   3 -10 29350.5 2031.03  19
  -5   3  -9 25365.1 1910.36  19
  -5   3  -9 23602.1 2004.39  17
  -5   3  -9 24265.4 2251.57   5
  -5   3  -8 99573.3 3872.81  17
  -5   3  -8 100222. 3674.16  19
  -5   3  -8 94394.4 4112.76   5
  -5   3  -7 24535.8 1945.65  17
  -5   3  -7 24603.5 2086.31   5
  -5   3  -6 9273.07 1309.25  17
  -5   3  -6 11041.1 1385.33   5
  -5   3  -6 10926.0 1436.36   6
  -5   3  -5 40043.3 2187.19  17
  -5   3  -5 42541.1 2443.64   6
  -5   3  -5 38780.5 2312.92   5
  -5   3  -4 36547.7 2227.19   6
  -5   3  -4 37005.6 2174.39   5
  -5   3  -2 11994.5 1757.45   4
  -5   3  -1 3340.15 938.010   4
  -5   3   0 3804.46 1164.06   4
  -5   3   0 2080.95 811.587   3
  -5   3   1 5123.06 1385.56   1
  -5   3   1 3023.59 1228.00   4
  -5   3   1 5309.58 1213.10   3
  -5   3   2 11012.4 1787.30   4
  -5   3   2 7016.82 1532.29   1
  -5   3   2 6688.06 1528.56   3
  -5   3   3 40086.1 3488.24   3
  -5   3   3 42751.3 2356.46  11
  -5   3   3 40423.6 3879.12   1
  -5   3   3 43749.7 2426.34   8
  -5   3   4 91328.2 3601.17  11
  -5   3   4 93160.7 5601.18   3
  -5   3   4 90683.7 5967.62   1
  -5   3   4 95343.2 3765.68   8
  -5   3   5 20231.0 1987.29   8
  -5   3   5 19996.3 1880.45  11
  -5   3   5 23546.3 3562.56   1
  -5   3   5 22016.6 2919.11   3
  -5   3   6-1957.42 2118.55   1
  -5   3   6 1151.18 989.058   8
  -5   3   6 578.807 827.155  11
  -5   3   6 2155.89 1342.52   3
  -5   3   7 6213.29 1301.16   8
  -5   3   7 3885.58 1111.46  11
  -5   3   8 28344.2 2291.35   8
  -5   3   8 24175.7 2153.31  11
  -5   3   9 38011.0 2375.20   8
  -5   3   9 34256.0 2257.47  11
  -5   3  10 6207.90 1039.39   8
  -5   3  10 5910.31 967.003  11
  -5   3  11 1598.67 441.620  11
  -5   3  11 3201.25 742.746   8
  -5   4 -12 44549.1 2102.32   5
  -5   4 -11 20999.8 1753.97   5
  -5   4 -10 39107.0 2582.56   5
  -5   4 -10 35386.4 2101.35  19
  -5   4  -9 115708. 3918.34  19
  -5   4  -9 109278. 4401.00   5
  -5   4  -8 125819. 4134.64  19
  -5   4  -8 123264. 4674.25   5
  -5   4  -7 3600.16 1132.40   5
  -5   4  -6 68134.6 3272.49   5
  -5   4  -5 44327.7 2701.62   6
  -5   4  -5 40875.1 2503.56   5
  -5   4  -4 88741.0 3418.61   5
  -5   4  -4 91983.8 3563.22   6
  -5   4  -3 104908. 3609.74   6
  -5   4  -3 105467. 3669.83   5
  -5   4  -2 92294.0 3397.82   5
  -5   4  -1 7746.37 1089.36   5
  -5   4  -1 9383.75 1468.59   4
  -5   4   0 19517.5 2301.51   4
  -5   4   0 20055.1 1666.46   5
  -5   4   1 3332.76 825.063  11
  -5   4   1 4168.69 1214.22   4
  -5   4   1 3227.18 1064.63   3
  -5   4   2 68269.6 4287.66   4
  -5   4   2 65068.4 2760.40   8
  -5   4   2 60263.7 4139.89   3
  -5   4   2 66907.4 2989.91  11
  -5   4   2 56435.2 4632.85   1
  -5   4   3 93625.2 6040.87   1
  -5   4   3 90141.6 3503.68   8
  -5   4   3 97511.6 5341.46   4
  -5   4   3 102297. 5670.98   3
  -5   4   3 92846.1 3603.77  11
  -5   4   4 1439.60 868.181   8
  -5   4   4 102.734 615.838  11
  -5   4   4 2361.07 1335.99   1
  -5   4   5 37151.4 4213.45   1
  -5   4   5 33011.0 2473.97   8
  -5   4   5 34002.2 3934.34   3
  -5   4   5 31999.8 2383.53  11
  -5   4   6 10718.0 1696.65   8
  -5   4   6 9582.48 1479.88  11
  -5   4   7 40297.9 2762.04   8
  -5   4   7 36261.4 2650.52  11
  -5   4   8 37955.3 2586.85   8
  -5   4   8 34894.6 2515.23  11
  -5   4   9 16158.1 1682.59   8
  -5   4   9 14628.5 1583.70  11
  -5   4  10 4601.38 895.163  11
  -5   4  10 3101.84 879.357   8
  -5   4  11 19598.1 1285.46   8
  -5   4  11 19932.0 1206.88  11
  -5   5 -11 4104.71 857.531   5
  -5   5 -10 9595.33 1313.99   5
  -5   5 -10 9669.63 1097.35  19
  -5   5  -9 20472.0 2032.58   5
  -5   5  -9 19934.9 1725.84  19
  -5   5  -8 15047.3 1623.22   9
  -5   5  -8 16798.2 1637.83  19
  -5   5  -8 14542.4 1860.30   5
  -5   5  -7 15843.5 1761.34   9
  -5   5  -7 15142.3 1549.29  19
  -5   5  -7 15107.4 1821.38   5
  -5   5  -6 5207.85 1197.87   5
  -5   5  -6 4367.49 1099.36   9
  -5   5  -5 537.275 776.343   5
  -5   5  -5 1275.92 621.184   9
  -5   5  -4 1101.24 699.232   5
  -5   5  -4 836.288 711.137   6
  -5   5  -3 46110.9 2562.89   6
  -5   5  -3 47867.5 2644.15   5
  -5   5  -2 48201.9 2483.34   6
  -5   5  -2 47937.6 2611.74   5
  -5   5  -1 47043.5 2610.76   5
  -5   5   0 13659.0 1941.99   4
  -5   5   0 13557.6 1510.42   5
  -5   5   1 4302.89 946.545   5
  -5   5   1 5095.04 1220.70   4
  -5   5   2 68005.1 4272.20   4
  -5   5   2 72706.7 3283.40  11
  -5   5   3 293878. 6311.04   8
  -5   5   3 306011. 9293.05   4
  -5   5   3 303129. 9939.65   3
  -5   5   3 290237. 6588.68  11
  -5   5   3 299374. 10953.7   1
  -5   5   4 97052.2 4017.82  11
  -5   5   4 90015.6 3779.17   8
  -5   5   4 102295. 5664.95   4
  -5   5   4 93552.3 5957.52   3
  -5   5   4 103005. 6740.74   1
  -5   5   5 80878.7 3751.93   8
  -5   5   5 81561.1 5728.54   3
  -5   5   5 84618.9 3892.95  11
  -5   5   5 79749.1 5957.35   1
  -5   5   6 61073.3 3376.83   8
  -5   5   6 61186.9 3393.65  11
  -5   5   7 76533.3 3670.33   8
  -5   5   7 67960.8 3565.68  11
  -5   5   8 98779.9 3997.17   8
  -5   5   8 90026.8 3873.32  11
  -5   5   9 75269.2 3177.48   8
  -5   5   9 75609.4 3226.03  11
  -5   5  10 52410.1 2348.91   8
  -5   5  10 52978.4 2323.46  11
  -5   5  11 38748.9 1571.21  11
  -5   6 -11 88.7956 478.223   5
  -5   6 -10 4961.12 984.670   5
  -5   6 -10 3037.03 653.287  19
  -5   6  -9 5816.20 1156.72   5
  -5   6  -9 5205.53 883.503  19
  -5   6  -8 5709.97 1115.49  19
  -5   6  -8 5833.46 1297.81   5
  -5   6  -8 6092.26 1197.67   9
  -5   6  -7 7427.11 1421.80   9
  -5   6  -7 6167.51 1411.00   5
  -5   6  -7 6163.03 1160.10  19
  -5   6  -6 2795.74 1081.99   5
  -5   6  -6 1850.84 846.574   9
  -5   6  -5 7742.31 1338.13   5
  -5   6  -5 8722.04 1330.13   9
  -5   6  -4 46777.1 2787.03   5
  -5   6  -4 43713.4 2579.37   9
  -5   6  -3 5403.08 1105.00   9
  -5   6  -3 7515.73 1327.72   5
  -5   6  -2 4580.12 1025.52   5
  -5   6  -1 9001.51 1309.22   5
  -5   6   0 1111.67 827.256   5
  -5   6   1 24132.9 2016.52   5
  -5   6   2 1456.53 866.473   5
  -5   6   3 72291.4 3476.75  11
  -5   6   3 73246.4 3415.66   5
  -5   6   4 42379.4 2801.51  11
  -5   6   5 55198.2 3166.24   8
  -5   6   5 55888.9 3244.53  11
  -5   6   6 35986.5 2644.43   8
  -5   6   6 40488.8 2877.86  11
  -5   6   7 4231.06 1276.45   8
  -5   6   7 6698.87 1418.09  11
  -5   6   8 22199.4 1927.51   8
  -5   6   8 19390.9 1891.50  11
  -5   6   9 41096.4 2373.69  11
  -5   6  10 33831.4 1814.98  11
  -5   6  11 16877.9 995.762  11
  -5   7 -10 37951.8 1867.45   5
  -5   7  -9 53897.7 2225.08  19
  -5   7  -9 58629.6 2704.99   5
  -5   7  -8 93640.2 3769.74   5
  -5   7  -8 93993.4 3202.69  19
  -5   7  -7 66744.6 3421.17   5
  -5   7  -7 68671.3 2947.90  19
  -5   7  -7 61153.7 3147.50   9
  -5   7  -6 36436.1 2646.53   5
  -5   7  -6 34649.1 2483.51   9
  -5   7  -5 7402.76 1307.21   9
  -5   7  -5 7832.63 1407.37   5
  -5   7  -4 35365.2 2481.90   5
  -5   7  -4 34095.7 2364.64   9
  -5   7  -3 25191.7 2084.62   9
  -5   7  -3 19592.0 1932.13   5
  -5   7  -2 44581.3 2612.64   9
  -5   7  -2 44733.6 2692.61   5
  -5   7  -1 39117.0 2465.20   5
  -5   7   0 874.217 843.618   5
  -5   7   1 599.380 716.421   5
  -5   7   2 233.034 783.764   5
  -5   7   3 4459.28 1058.26   5
  -5   7   4 30844.8 2459.00  11
  -5   7   4 30436.2 2350.41   5
  -5   7   5 3912.99 1145.27   5
  -5   7   5 2625.48 1081.37  11
  -5   7   6 439.385 920.841   5
  -5   7   6 96.3329 1066.26  11
  -5   7   7 16940.1 1916.35  11
  -5   7   8 5854.69 1039.99   5
  -5   7   8 4771.32 1077.42  11
  -5   7   9-302.813 644.676  11
  -5   7   9-187.385 487.994   5
  -5   7  10 581.416 424.834   5
  -5   7  10 755.273 529.651  11
  -5   8  -9 12198.2 1068.75   5
  -5   8  -9 9774.88 816.866  19
  -5   8  -8 42445.7 1911.86  19
  -5   8  -8 47664.1 2353.80   5
  -5   8  -7 59421.2 2449.74  19
  -5   8  -7 58004.6 2806.93   9
  -5   8  -7 57577.1 2847.26   5
  -5   8  -6 52153.6 2899.89   5
  -5   8  -6 52395.9 2867.32   9
  -5   8  -6 51211.7 2469.51  19
  -5   8  -5 11988.9 1593.75   9
  -5   8  -5 14174.4 1672.63   5
  -5   8  -4 5672.74 1263.57   5
  -5   8  -4 7521.34 1352.78   9
  -5   8  -3 64602.5 3244.88   9
  -5   8  -3 70372.5 3399.28   5
  -5   8  -2 36521.7 2473.64   9
  -5   8  -2 38354.3 2445.64   5
  -5   8  -1 37732.3 2429.41   5
  -5   8   0 2808.24 960.338   5
  -5   8   1 10738.9 1415.07   5
  -5   8   2 730.885 764.697   5
  -5   8   3 72948.6 3320.86   5
  -5   8   4 24110.1 2036.49   5
  -5   8   5 51971.7 2829.87   5
  -5   8   6 7877.02 1248.89   5
  -5   8   7 39902.3 2589.06  11
  -5   8   7 38351.2 2265.69   5
  -5   8   8 29774.0 2035.81  11
  -5   8   8 30822.3 1793.53   5
  -5   8   9 44492.2 1750.43   5
  -5   9  -8 469.984 386.287   5
  -5   9  -7 929.637 551.724   5
  -5   9  -7-112.035 514.477   9
  -5   9  -6 863.748 603.561   9
  -5   9  -6-448.624 420.190  19
  -5   9  -6 1863.52 673.524   5
  -5   9  -5 11411.0 1389.69   9
  -5   9  -5 8848.61 1276.91   5
  -5   9  -4 623.535 606.803   5
  -5   9  -4-142.501 629.709   9
  -5   9  -3-152.087 584.342   9
  -5   9  -3 1392.21 829.436   5
  -5   9  -2 879.729 663.552   5
  -5   9  -2 488.086 747.014   9
  -5   9  -1 19902.1 1822.33   9
  -5   9  -1 21175.6 1855.71   5
  -5   9   0 19109.1 1691.69   5
  -5   9   1 1799.08 858.185   5
  -5   9   2 2664.03 865.560   5
  -5   9   3 1553.39 825.665   5
  -5   9   4 38398.8 2262.09   5
  -5   9   5 63194.1 2824.98   5
  -5   9   6 14930.7 1375.08   5
  -5   9   7 11863.4 1103.88   5
  -5  10  -6 43903.7 1996.98   9
  -5  10  -6 42058.3 1698.43   5
  -5  10  -5 32467.3 1761.09   5
  -5  10  -5 33613.7 1978.90   9
  -5  10  -4 14763.3 1457.80   9
  -5  10  -4 13098.1 1274.20   5
  -5  10  -3 21305.8 1649.67   5
  -5  10  -3 22456.9 1790.18   9
  -5  10  -2 51433.1 2477.01   5
  -5  10  -2 54034.3 2728.94   9
  -5  10  -1 32545.7 1968.55   5
  -5  10  -1 33610.7 2214.46   9
  -5  10   0 4061.06 1006.17   9
  -5  10   0 4378.50 873.799   5
  -5  10   1 11242.3 1243.33   5
  -5  10   2 2140.21 667.191   5
  -5  10   3 3038.47 776.102   5
  -5  10   4-220.494 484.395   5
  -5  11  -5 33140.0 1538.58   9
  -5  11  -4 10455.0 1054.54   9
  -5  11  -3 16604.3 1392.29   9
  -5  11  -2 42687.4 2150.66   9
  -5  11  -1 52083.8 2418.67   9
  -5  11   0 14732.1 1410.13   9
  -5  11   1 18864.8 1557.63   9
  -5  11   2 3028.99 732.930   9
  -5  12  -2 4878.21 689.274   9
  -5  12  -1 21250.0 1305.04   9
  -5  12   0 316.010 393.970   9
  -5  12   1 369.094 411.875   9
  -5  12   2 553.109 454.869   9
  -5  12   3 974.741 421.068   9
  -5  12   4 13303.6 978.368   9
  -4 -14  -6 8512.80 747.090  16
  -4 -14  -5 8405.38 776.190  16
  -4 -14  -4 5352.86 620.406  16
  -4 -13 -10-310.735 355.009  16
  -4 -13  -9 2197.64 618.564  16
  -4 -13  -8 16932.3 1329.47  16
  -4 -13  -7 16067.4 1298.66  16
  -4 -13  -6 3018.31 706.868  16
  -4 -13  -5 2037.91 567.603  16
  -4 -13  -4 748.053 433.926  16
  -4 -13  -4 37.5525 267.083  10
  -4 -13  -3 980.163 487.544  16
  -4 -13  -3 1530.66 785.021  10
  -4 -13  -2 205.348 410.178  16
  -4 -13  -2 300.804 576.263  10
  -4 -13  -1 508.029 435.145  16
  -4 -13  -1 70.2090 460.649  10
  -4 -13   0 1769.06 622.885  10
  -4 -13   1 10672.9 1018.27  15
  -4 -13   1 10260.2 953.693  10
  -4 -13   2 6313.41 710.401  15
  -4 -12 -11 33003.2 1658.04  16
  -4 -12 -10 44109.4 2169.75  16
  -4 -12  -9 44205.4 2332.92  16
  -4 -12  -8 24326.7 1832.62  16
  -4 -12  -7 43278.0 2419.56  16
  -4 -12  -6 39511.4 2340.45  16
  -4 -12  -5 57379.5 2742.77  16
  -4 -12  -4 10245.5 1269.11  16
  -4 -12  -4 9223.61 1193.25  10
  -4 -12  -3 5770.67 1053.89  16
  -4 -12  -3 2915.51 971.972  10
  -4 -12  -2 16763.0 1553.56  16
  -4 -12  -2 16393.9 1629.04  10
  -4 -12  -1 42438.2 2317.20  16
  -4 -12  -1 40919.9 2450.97  10
  -4 -12   0 1672.45 748.687  16
  -4 -12   0 1401.17 823.841  10
  -4 -12   1 9497.03 1129.45  10
  -4 -12   2 1005.23 688.429  15
  -4 -12   2 1387.89 619.744  10
  -4 -12   3 4995.92 774.231  15
  -4 -12   4 8682.90 748.876  15
  -4 -11 -13 11803.3 821.891  16
  -4 -11 -12 4634.90 766.284  16
  -4 -11 -12 5362.45 890.349  18
  -4 -11 -11 32416.0 2009.76  16
  -4 -11 -11 35205.0 2153.16  18
  -4 -11 -10 39682.3 2452.35  18
  -4 -11 -10 39150.4 2388.62  16
  -4 -11  -9 35568.4 2408.46  16
  -4 -11  -9 36395.9 2477.75  18
  -4 -11  -8 17994.0 1838.63  16
  -4 -11  -7 2054.80 1008.00  16
  -4 -11  -6 46832.5 2742.68  16
  -4 -11  -5 65178.5 3166.91  16
  -4 -11  -4 36818.1 2398.87  16
  -4 -11  -4 37326.3 2479.44  10
  -4 -11  -3 1116.57 784.120  10
  -4 -11  -3 1003.30 710.969  16
  -4 -11  -2 15527.8 1601.99  16
  -4 -11  -2 15263.7 1733.16  10
  -4 -11  -1-115.022 692.497  16
  -4 -11  -1 563.855 758.021  10
  -4 -11   0 67870.9 3163.67  16
  -4 -11   0 60877.3 2687.15  13
  -4 -11   0 65150.2 3243.04  10
  -4 -11   1 19820.1 1662.83  13
  -4 -11   1 21119.2 1804.28  16
  -4 -11   1 22225.6 1938.41  10
  -4 -11   2 12121.4 1379.25  13
  -4 -11   2 14193.0 1517.38  10
  -4 -11   3 13220.2 1392.02  15
  -4 -11   3 13982.9 1366.46  13
  -4 -11   3 13840.2 1414.64  10
  -4 -11   4 38267.9 2000.19  15
  -4 -11   4 38436.5 1911.92  13
  -4 -11   5 17949.9 1150.22  15
  -4 -11   5 18674.7 1152.00  13
  -4 -10 -13 1681.49 656.395  18
  -4 -10 -12 2602.87 858.347  18
  -4 -10 -11-501.301 880.567  18
  -4 -10 -10-742.627 922.317  18
  -4 -10  -9 7699.60 1590.65  18
  -4 -10  -8 92.8716 985.312  18
  -4 -10  -7 7302.68 1354.42  16
  -4 -10  -7 8255.20 1525.20  18
  -4 -10  -6 2024.89 1030.54  16
  -4 -10  -5 1800.76 982.459  16
  -4 -10  -4 696.549 855.323  16
  -4 -10  -4 661.547 741.979  10
  -4 -10  -3-385.069 777.437  16
  -4 -10  -3-1105.16 753.969  10
  -4 -10  -2 7413.27 1224.57  16
  -4 -10  -2 7855.38 1276.87  10
  -4 -10  -1 26.0601 684.271  16
  -4 -10  -1 218.496 599.145  10
  -4 -10   0 1246.09 861.588  16
  -4 -10   0 1190.60 955.441  10
  -4 -10   0 2108.66 907.419  13
  -4 -10   1 6893.10 1233.40  16
  -4 -10   1 6932.92 1362.08  13
  -4 -10   1 5795.33 1370.29  10
  -4 -10   2 3277.38 992.530  16
  -4 -10   2 3521.38 1141.84  13
  -4 -10   2 4253.87 1277.84  10
  -4 -10   3 3349.95 1038.53  13
  -4 -10   3 2917.32 1053.23  10
  -4 -10   4 2804.70 996.002  15
  -4 -10   4 2051.31 903.247  13
  -4 -10   5 18229.3 1513.19  15
  -4 -10   5 18469.0 1494.98  13
  -4 -10   6 39657.5 1789.57  15
  -4 -10   6 42002.6 1795.50  13
  -4  -9 -14 13278.0 1040.14  18
  -4  -9 -13 4274.02 834.301  18
  -4  -9 -12 24267.9 1977.79  18
  -4  -9 -11 43119.8 2778.81  18
  -4  -9 -10 71526.2 3677.48  18
  -4  -9  -9 36182.1 2692.68  18
  -4  -9  -8 24332.8 2201.18  18
  -4  -9  -7 60731.2 3256.92  18
  -4  -9  -6 83898.0 6022.53   2
  -4  -9  -6 85081.5 3787.55  18
  -4  -9  -5 93506.0 3841.23  16
  -4  -9  -5 103698. 6453.79   2
  -4  -9  -5 91628.2 3877.32  18
  -4  -9  -4 43771.1 4347.23   2
  -4  -9  -4 36784.2 2423.89  16
  -4  -9  -3 6724.09 2200.98   2
  -4  -9  -3 5067.55 1216.01  16
  -4  -9  -3 5434.45 1078.49  10
  -4  -9  -2 16198.2 2790.31   2
  -4  -9  -2 19562.7 1773.12  16
  -4  -9  -2 17237.0 1761.01  10
  -4  -9  -1 73783.4 3392.98  16
  -4  -9  -1 74338.8 5446.71   2
  -4  -9  -1 76778.5 3221.40  13
  -4  -9  -1 73356.3 3521.51  10
  -4  -9   0 10548.7 1537.60  10
  -4  -9   0 12989.0 1483.25  13
  -4  -9   0 14486.7 1598.47  16
  -4  -9   1 1272.38 822.026  16
  -4  -9   1 1031.77 866.173  13
  -4  -9   1 1808.85 895.252  10
  -4  -9   2-260.184 753.255  16
  -4  -9   2-468.377 857.521  13
  -4  -9   2-1254.77 936.667  10
  -4  -9   3 439.296 1058.78  13
  -4  -9   3-489.899 923.199  10
  -4  -9   4-94.6503 998.500  15
  -4  -9   4 1861.43 994.678  13
  -4  -9   4 709.150 891.087  10
  -4  -9   5 2144.65 944.736  15
  -4  -9   5 2738.56 1023.91  13
  -4  -9   6-168.758 667.959  15
  -4  -9   6 397.651 627.164  13
  -4  -9   7 3338.40 677.182  15
  -4  -9   7 3724.56 689.138  13
  -4  -9   8 52.4530 289.949   8
  -4  -8 -14 21633.8 1444.22  18
  -4  -8 -13 18407.8 1599.44  18
  -4  -8 -12 15799.0 1732.69  18
  -4  -8 -11 59319.6 3340.93  18
  -4  -8 -10 152494. 5334.15  18
  -4  -8  -9 146764. 5177.28  18
  -4  -8  -8 50284.5 3065.72  18
  -4  -8  -8 52344.6 5146.82   2
  -4  -8  -7 52578.6 2949.17  18
  -4  -8  -7 53355.3 4788.96   2
  -4  -8  -6 110268. 4128.30  18
  -4  -8  -6 100663. 6416.25   2
  -4  -8  -5 102502. 6193.68   2
  -4  -8  -5 100223. 3887.38  18
  -4  -8  -4 113452. 4069.33  18
  -4  -8  -4 108588. 6168.14   2
  -4  -8  -4 115847. 4042.54  16
  -4  -8  -3 105024. 3827.14  16
  -4  -8  -3 106011. 5931.72   2
  -4  -8  -2 42475.6 2499.02  16
  -4  -8  -2 43441.2 3946.81   2
  -4  -8  -2 40718.1 2492.92  10
  -4  -8  -1 25252.3 3069.30   2
  -4  -8  -1 23820.2 1897.49  16
  -4  -8  -1 21940.5 1780.87  13
  -4  -8  -1 22349.6 1888.07  10
  -4  -8   0 54854.3 2910.36  16
  -4  -8   0 55882.5 4592.22   2
  -4  -8   0 56791.4 2929.48  13
  -4  -8   0 51073.7 2980.65  10
  -4  -8   1 39548.8 2526.33  16
  -4  -8   1 39465.1 2607.34  13
  -4  -8   1 36225.1 2477.39  10
  -4  -8   2 40803.7 2892.36  13
  -4  -8   2 40621.8 2826.11  10
  -4  -8   2 47344.6 2862.98  16
  -4  -8   3 5050.77 1233.83  16
  -4  -8   3 4070.30 1355.00  13
  -4  -8   3 3177.48 1068.35  10
  -4  -8   4 17895.5 2086.40  15
  -4  -8   4 21378.1 2206.15  13
  -4  -8   4 18224.8 2089.19  10
  -4  -8   5 30168.7 2366.49  13
  -4  -8   5 24086.2 2229.61  15
  -4  -8   6 23314.2 1981.13  15
  -4  -8   6 23683.8 1889.99  13
  -4  -8   7 9360.81 1194.54  15
  -4  -8   7 11335.6 1219.58  13
  -4  -8   8 8462.56 904.275  15
  -4  -8   8 8044.98 819.782  13
  -4  -7 -15 87.6695 372.428  18
  -4  -7 -14 4756.52 862.751  18
  -4  -7 -13-871.781 745.024  18
  -4  -7 -12-409.447 911.936  18
  -4  -7 -11-215.550 1008.45  18
  -4  -7 -10 18317.2 2050.70  18
  -4  -7  -9 140.902 885.644  18
  -4  -7  -9 1660.22 1151.95   2
  -4  -7  -8 51306.6 2966.94  18
  -4  -7  -8 51879.0 5096.09   2
  -4  -7  -7 32436.2 3833.36   2
  -4  -7  -7 32368.5 2284.91  18
  -4  -7  -6 18937.8 2702.32   2
  -4  -7  -6 14195.8 1569.52  18
  -4  -7  -5-1351.02 1293.00   2
  -4  -7  -5-977.342 851.086  18
  -4  -7  -4 59739.6 4363.02   2
  -4  -7  -4 65979.6 2960.59  18
  -4  -7  -3 3646.41 1424.93   2
  -4  -7  -3 3479.15 847.376  16
  -4  -7  -3 2122.57 827.729  18
  -4  -7  -2 8865.22 1816.05   2
  -4  -7  -2 10246.3 1220.34  16
  -4  -7  -1 2415.25 706.682  16
  -4  -7  -1 3299.61 890.229  13
  -4  -7  -1 2508.21 1320.22   2
  -4  -7  -1 604.401 702.395  10
  -4  -7   0 14014.0 1489.41  16
  -4  -7   0 14106.8 1482.73  13
  -4  -7   0 16018.5 2479.31   2
  -4  -7   0 15490.7 1600.08  10
  -4  -7   1 40876.2 2455.14  16
  -4  -7   1 44658.7 4052.36   3
  -4  -7   1 42347.8 2688.05  13
  -4  -7   1 37533.7 2603.31  10
  -4  -7   2 25443.7 3220.20   3
  -4  -7   2 24890.7 2088.80  16
  -4  -7   2 24739.7 2253.48  13
  -4  -7   2 28185.3 2242.45  10
  -4  -7   3 39828.0 2720.88  16
  -4  -7   3 40441.5 2765.08  10
  -4  -7   3 35563.6 2741.04  13
  -4  -7   3 41001.7 4196.68   3
  -4  -7   4 1013.13 941.487  10
  -4  -7   4 1548.79 1029.44  13
  -4  -7   5 15212.1 1905.62  15
  -4  -7   5 15705.8 1846.26  13
  -4  -7   6 75109.4 3611.78  15
  -4  -7   6 75140.0 3478.62  13
  -4  -7   7 110516. 3954.45  15
  -4  -7   7 108293. 3721.26  13
  -4  -7   8 8456.98 1136.38  15
  -4  -7   8 7157.09 947.357  13
  -4  -7   9 25675.6 1415.92   8
  -4  -6 -15 3407.86 436.183  17
  -4  -6 -15 4480.94 702.140  18
  -4  -6 -14 5909.38 966.908  18
  -4  -6 -14 4234.35 753.000  17
  -4  -6 -13 7131.46 1262.22  18
  -4  -6 -13 7332.63 1063.06  17
  -4  -6 -12 13549.0 1563.16  17
  -4  -6 -12 13706.0 1767.41  18
  -4  -6 -11 8188.91 1545.69  18
  -4  -6 -11 7245.44 1317.69  17
  -4  -6 -10 133187. 4965.70  18
  -4  -6 -10 125874. 4507.53  17
  -4  -6  -9 35501.2 4558.93   2
  -4  -6  -9 35003.3 2335.18  17
  -4  -6  -9 33926.5 2497.52  18
  -4  -6  -8 11202.0 2436.11   2
  -4  -6  -8 11176.9 1611.41  18
  -4  -6  -7 62305.1 4996.95   2
  -4  -6  -7 59391.9 2816.95  18
  -4  -6  -6 72845.8 2993.85  18
  -4  -6  -6 75235.1 5041.92   2
  -4  -6  -5 84341.3 5090.21   2
  -4  -6  -4 85105.9 4860.87   2
  -4  -6  -3 22869.3 2581.96   2
  -4  -6  -2 19346.2 2263.26   2
  -4  -6  -1 67996.4 3981.98   2
  -4  -6   0 31011.7 2777.43   2
  -4  -6   0 27707.4 1847.08  16
  -4  -6   0 23989.1 2781.12   3
  -4  -6   1 12758.0 1381.13  16
  -4  -6   1 11428.5 1389.75  13
  -4  -6   1 13836.7 1586.78  10
  -4  -6   2 8.15839 1237.73   3
  -4  -6   2 674.920 770.020  16
  -4  -6   2 362.709 851.326  13
  -4  -6   2 648.197 740.021  10
  -4  -6   3-358.996 971.703   3
  -4  -6   3 505.046 792.600  16
  -4  -6   3 1744.01 1211.84  13
  -4  -6   3 354.291 842.995  10
  -4  -6   4 34636.7 2743.10  13
  -4  -6   4 31328.2 2483.67  10
  -4  -6   4 38299.8 3962.77   3
  -4  -6   5 671.168 933.160  15
  -4  -6   5-421.182 876.246  13
  -4  -6   6 1381.24 1093.52  15
  -4  -6   6 1986.94 1093.71  13
  -4  -6   7 2880.30 1291.19  15
  -4  -6   7 2778.83 997.943  13
  -4  -6   8 15293.3 1526.96  15
  -4  -6   8 15635.2 1412.77  13
  -4  -6   9 21863.1 1531.47   8
  -4  -6   9 20855.6 1293.83  13
  -4  -6  10 811.564 374.958   8
  -4  -5 -15 1606.44 503.667  18
  -4  -5 -15 2237.08 521.380  17
  -4  -5 -14 34264.2 2005.58  18
  -4  -5 -14 34522.9 1941.05  17
  -4  -5 -13 37430.1 2406.30  18
  -4  -5 -13 37233.1 2304.72  17
  -4  -5 -12 4143.28 1210.86  17
  -4  -5 -12 4809.05 1224.68  18
  -4  -5 -11 18751.5 1976.56  17
  -4  -5 -11 18165.8 2045.40  18
  -4  -5 -10 92318.8 4100.30  17
  -4  -5 -10 98644.2 4296.47  18
  -4  -5  -9 112793. 4295.02  17
  -4  -5  -9 113259. 7412.58   2
  -4  -5  -9 112247. 4359.23  18
  -4  -5  -8 157276. 4648.17  17
  -4  -5  -8 154713. 8076.87   2
  -4  -5  -8 161771. 4833.48  18
  -4  -5  -7 87292.1 5647.45   2
  -4  -5  -6 136665. 6569.90   2
  -4  -5  -5 290274. 8849.43   2
  -4  -5  -4 444919. 10219.3   2
  -4  -5  -3 150886. 5688.27   2
  -4  -5  -2 96272.6 4362.86   2
  -4  -5  -1 82486.1 3315.06   4
  -4  -5  -1 80353.9 3941.91   2
  -4  -5  -1 76995.3 3846.67   3
  -4  -5   0 142058. 5220.18   2
  -4  -5   0 128174. 5484.82   3
  -4  -5   1 138362. 6132.71   3
  -4  -5   2 76323.0 3175.29  16
  -4  -5   2 76961.4 3463.76  13
  -4  -5   2 70481.1 4693.16   3
  -4  -5   3 6415.71 1235.92  16
  -4  -5   3 6059.06 1254.73  10
  -4  -5   3 6424.08 1419.48  13
  -4  -5   3 9024.08 1976.32   3
  -4  -5   4 20671.9 2922.23   3
  -4  -5   4 19626.7 2005.22  15
  -4  -5   4 14417.9 1908.25  13
  -4  -5   4 17725.7 1986.74  10
  -4  -5   5 28437.3 2393.28  15
  -4  -5   5 32371.8 2517.72  13
  -4  -5   5 27141.1 3270.30   3
  -4  -5   6 30782.5 2485.94  15
  -4  -5   6 33553.5 2426.86  13
  -4  -5   7 50845.6 3083.51  15
  -4  -5   7 49844.6 2788.98  13
  -4  -5   8 1424.14 970.466  15
  -4  -5   8 2113.06 701.263  13
  -4  -5   9 429.288 632.525   8
  -4  -5   9 1303.96 522.251  13
  -4  -5  10 9632.70 1004.79   8
  -4  -4 -15 26.2250 458.917  17
  -4  -4 -15-284.685 357.310  18
  -4  -4 -14 4218.28 871.663  18
  -4  -4 -14 5653.09 1045.88  17
  -4  -4 -13 16116.2 1711.63  17
  -4  -4 -13 15179.1 1611.55  18
  -4  -4 -12-4.10832 719.843  18
  -4  -4 -12 837.955 908.943  17
  -4  -4 -11 1907.42 974.668  18
  -4  -4 -11 2060.77 924.880  17
  -4  -4 -10 20284.2 2106.62  18
  -4  -4 -10 23454.9 3389.51   2
  -4  -4 -10 19235.1 2086.76  17
  -4  -4  -9 38396.5 2586.07  18
  -4  -4  -9 39800.3 4354.30   2
  -4  -4  -9 38325.5 2614.90  17
  -4  -4  -8 91295.7 3684.03  17
  -4  -4  -8 85538.7 3519.43  18
  -4  -4  -8 81978.9 5905.77   2
  -4  -4  -7 53413.1 4449.18   2
  -4  -4  -6 28898.6 3087.51   2
  -4  -4  -5 56982.0 3879.43   2
  -4  -4  -4 120837. 5164.47   2
  -4  -4  -3 64718.1 3577.52   2
  -4  -4  -2 91314.1 3611.67   4
  -4  -4  -2 88639.9 3887.42   2
  -4  -4  -1 75843.7 3481.44   2
  -4  -4  -1 78782.6 3362.77   4
  -4  -4  -1 84323.9 3512.64   3
  -4  -4   0 12203.5 1435.61   4
  -4  -4   0 15506.7 1923.79   3
  -4  -4   1 54593.4 3614.68   3
  -4  -4   2 80999.2 4762.16   3
  -4  -4   3 60940.2 2987.02  16
  -4  -4   3 62175.4 2990.26  10
  -4  -4   3 54506.4 3078.54  13
  -4  -4   3 59599.1 4354.35   3
  -4  -4   4 7178.35 1266.73  15
  -4  -4   4 8590.14 1410.17  13
  -4  -4   4 8322.70 2060.86   3
  -4  -4   5 2049.27 1150.66   3
  -4  -4   5 2480.31 1021.27  13
  -4  -4   5 628.459 787.617  15
  -4  -4   6 7991.38 1484.11  15
  -4  -4   6 7279.33 1329.58  13
  -4  -4   6 6032.00 1567.74   3
  -4  -4   7 108903. 4421.45  15
  -4  -4   7 108708. 4075.90  13
  -4  -4   8 51410.8 3009.26  15
  -4  -4   8 52357.9 2638.19  13
  -4  -4   9 17481.4 1339.26  13
  -4  -4   9 18495.3 1692.45   8
  -4  -4  10 8681.00 1098.03   8
  -4  -4  11 15882.1 1070.04   8
  -4  -3 -15 22777.9 1368.43  18
  -4  -3 -15 25200.4 1481.82  17
  -4  -3 -14 20839.2 1690.70  17
  -4  -3 -14 22862.1 1640.40  18
  -4  -3 -13 4924.87 1181.82  17
  -4  -3 -13 3294.93 897.472  18
  -4  -3 -12 1776.96 1083.05  17
  -4  -3 -12 2534.58 919.992  18
  -4  -3 -11 10749.7 1801.87  17
  -4  -3 -11 11630.9 1577.59  18
  -4  -3 -10 6189.09 1525.99  17
  -4  -3 -10 4493.01 1648.15   2
  -4  -3 -10 3325.40 1180.09  18
  -4  -3  -9 9615.73 1385.84  18
  -4  -3  -9 7402.43 2296.83   2
  -4  -3  -9 12323.0 1685.06  17
  -4  -3  -8 13955.0 1648.60  17
  -4  -3  -8 10905.2 2630.36   2
  -4  -3  -7 6181.22 1786.34   2
  -4  -3  -6-63.6903 1284.96   2
  -4  -3  -5 18007.5 2336.61   2
  -4  -3  -4 34939.3 2889.85   2
  -4  -3  -3 3891.51 1070.75   2
  -4  -3  -2 3430.62 963.260   2
  -4  -3  -2 1906.17 839.633   4
  -4  -3  -1 8303.78 1173.03   2
  -4  -3  -1 9698.22 1361.84   4
  -4  -3  -1 10609.5 1135.71   3
  -4  -3   0 169048. 4486.32   2
  -4  -3   0 157970. 4899.00   4
  -4  -3   0 173872. 5135.07   3
  -4  -3   1-508.442 719.903   3
  -4  -3   2 13390.1 1950.15   3
  -4  -3   2 13033.1 2265.26   1
  -4  -3   3 15418.9 2626.02   1
  -4  -3   3 12700.8 2144.54   3
  -4  -3   4 891.686 1522.91   1
  -4  -3   4 307.664 623.225  15
  -4  -3   4 2360.67 938.028  13
  -4  -3   4 3326.02 1013.18   3
  -4  -3   5 1948.59 916.490  15
  -4  -3   5 827.157 957.084  13
  -4  -3   5-1577.01 1127.81   1
  -4  -3   5 827.672 758.812   3
  -4  -3   6 25790.2 2218.58  15
  -4  -3   6 27262.3 2180.79  13
  -4  -3   6 25506.4 3188.56   3
  -4  -3   7 16759.1 1894.65  15
  -4  -3   7 18850.7 1750.12  13
  -4  -3   8 38261.4 2674.70  15
  -4  -3   8 35262.6 2202.41  13
  -4  -3   9 8738.56 1404.51   8
  -4  -3  10 8294.79 1169.08   8
  -4  -3  11 535.826 554.189   8
  -4  -2 -15 13722.3 1045.89  18
  -4  -2 -15 14194.4 1178.55  17
  -4  -2 -14 31005.7 1991.66  17
  -4  -2 -14 27152.2 1769.31  18
  -4  -2 -13 10180.8 1454.83  17
  -4  -2 -13 9192.19 1281.35  18
  -4  -2 -12 21636.2 2125.17  17
  -4  -2 -11 30600.5 2562.04  17
  -4  -2 -10 64330.9 3679.49  17
  -4  -2 -10 68960.1 5452.46   2
  -4  -2  -9 251852. 6820.69  17
  -4  -2  -9 267164. 10406.7   2
  -4  -2  -8 185253. 5355.09  17
  -4  -2  -8 175249. 8173.05   2
  -4  -2  -7 36602.9 3766.07   2
  -4  -2  -6 31970.4 3466.55   2
  -4  -2  -5 302974. 8716.45   2
  -4  -2  -4 488801. 10185.1   2
  -4  -2  -3 244852. 6074.26   4
  -4  -2  -3 254029. 6747.09   2
  -4  -2  -2 288092. 6460.32   4
  -4  -2  -2 281352. 6500.78   2
  -4  -2  -1 168738. 4513.84   2
  -4  -2  -1 169501. 5027.01   4
  -4  -2  -1 169935. 3830.78   3
  -4  -2   0 71159.0 3513.76   1
  -4  -2   0 72999.5 3052.81   3
  -4  -2   1 124506. 5123.01   1
  -4  -2   1 120152. 4607.40   3
  -4  -2   2 332713. 8459.32   3
  -4  -2   2 341554. 9346.13   1
  -4  -2   3 21174.8 2468.17   3
  -4  -2   3 22107.7 2792.55   1
  -4  -2   4 16800.1 2798.04   1
  -4  -2   4 19766.8 2606.02   3
  -4  -2   5 38680.7 2496.56  15
  -4  -2   5 32004.5 2134.49  13
  -4  -2   5 37204.1 3672.96   3
  -4  -2   5 36657.7 3859.77   1
  -4  -2   6 31848.1 2397.83  15
  -4  -2   6 31231.1 2199.30  13
  -4  -2   6 30021.2 3419.25   3
  -4  -2   6 31771.9 3700.46   1
  -4  -2   7 3363.25 1294.39   3
  -4  -2   7 1787.24 956.153  15
  -4  -2   7 1750.38 745.409  13
  -4  -2   8 4785.82 1270.38  15
  -4  -2   9 974.917 718.628   8
  -4  -2  10 843.425 732.935   8
  -4  -2  11 1909.76 628.553   8
  -4  -2  12 7270.46 697.450   8
  -4  -1 -15 2220.01 500.059  18
  -4  -1 -15 2146.42 605.090  17
  -4  -1 -14-499.778 564.477  18
  -4  -1 -14 721.632 667.500  17
  -4  -1 -13 1963.60 901.158  17
  -4  -1 -12 1932.47 1022.68  17
  -4  -1 -11-252.182 853.341  17
  -4  -1 -11-1243.41 691.625   5
  -4  -1 -10 3258.91 1103.35  17
  -4  -1 -10 5838.17 1962.75   2
  -4  -1 -10 5815.28 1125.69   5
  -4  -1  -9 13179.1 2825.25   2
  -4  -1  -9 12217.8 1439.28   5
  -4  -1  -8 109368. 6291.21   2
  -4  -1  -8 103791. 4098.98  17
  -4  -1  -7 211876. 8262.40   2
  -4  -1  -6 192228. 7476.51   2
  -4  -1  -5 201310. 7243.76   2
  -4  -1  -4 79759.3 4304.59   2
  -4  -1  -3 473526. 8490.64   4
  -4  -1  -3 450721. 9304.96   2
  -4  -1  -2 604070. 9415.21   4
  -4  -1  -2 593830. 5530.63   3
  -4  -1  -1 178067. 4556.35   1
  -4  -1  -1 184630. 5319.62   4
  -4  -1  -1 175774. 3841.46   3
  -4  -1   0 1946.93 939.748   1
  -4  -1   0 1635.48 629.287   3
  -4  -1   1 587035. 10654.7   1
  -4  -1   1 598854. 9517.79   3
  -4  -1   2 83946.6 4629.54   1
  -4  -1   2 95990.0 4425.83   3
  -4  -1   3 277051. 8940.78   1
  -4  -1   3 260710. 7951.75   3
  -4  -1   4 78706.1 5205.12   1
  -4  -1   4 80185.9 4871.37   3
  -4  -1   5 13377.3 1487.66  15
  -4  -1   5 10935.6 2448.89   1
  -4  -1   5 11150.1 2038.61   3
  -4  -1   6 8880.79 1380.74  15
  -4  -1   6 8513.63 2095.98   1
  -4  -1   7 125439. 4527.42  15
  -4  -1   7 132027. 4517.03  14
  -4  -1   7 133674. 7068.25   3
  -4  -1   7 140431. 7627.53   1
  -4  -1   8 54050.1 2874.01  14
  -4  -1   8 53313.2 3008.53   8
  -4  -1   9 39144.8 2584.43   8
  -4  -1   9 37228.2 2322.73  14
  -4  -1  10 4299.80 1037.09   8
  -4  -1  11 3107.76 827.143   8
  -4  -1  12 16785.1 1137.65   8
  -4   0 -15 12568.8 964.969  17
  -4   0 -15 10907.3 798.079  18
  -4   0 -14 19099.7 1472.71  17
  -4   0 -14 17434.2 1298.19  18
  -4   0 -13 6541.20 1126.99  17
  -4   0 -12 5502.79 1154.58  17
  -4   0 -11 591.833 940.494  17
  -4   0 -11 417.164 818.225   5
  -4   0 -10 25273.2 2376.07  17
  -4   0 -10 23378.2 2005.87   5
  -4   0  -9 33623.5 2638.15  17
  -4   0  -9 40688.8 2538.21   5
  -4   0  -8 961.499 828.382   5
  -4   0  -8 2663.51 896.417  17
  -4   0  -8 558.886 1572.40   2
  -4   0  -7-241.121 1273.04   2
  -4   0  -6 2166.92 1395.94   2
  -4   0  -5 18640.4 2410.15   2
  -4   0  -4 1249.65 1120.97   2
  -4   0  -3 3895.47 1139.27   4
  -4   0  -3 3334.29 1248.94   2
  -4   0  -2 48670.4 2814.49   4
  -4   0  -2 49892.0 1868.71   3
  -4   0  -2 52071.0 2626.70   2
  -4   0  -1 10961.9 1456.39   4
  -4   0  -1 10947.5 1087.70   3
  -4   0  -1 11777.3 1200.06   1
  -4   0  -1 12329.9 983.166   2
  -4   0   0 8864.94 1352.77   1
  -4   0   0 8498.23 1168.50   3
  -4   0   1 1156.60 872.376   1
  -4   0   1 762.562 793.869   3
  -4   0   2 706.506 1195.55   1
  -4   0   2 1114.34 874.352   3
  -4   0   3 18121.6 2649.87   1
  -4   0   3 17170.5 2144.47   3
  -4   0   4 20347.2 2883.52   1
  -4   0   4 18339.9 2335.15   3
  -4   0   5 735.662 918.789   3
  -4   0   5 2223.03 1509.99   1
  -4   0   5 2207.75 882.897  15
  -4   0   6 3016.31 1107.29   8
  -4   0   6 4487.31 1141.10  15
  -4   0   6 4621.25 1544.69   1
  -4   0   6 2209.45 1125.11   3
  -4   0   7-988.959 968.025   8
  -4   0   7 793.851 782.467  14
  -4   0   7 772.731 1247.34   1
  -4   0   7-289.326 703.987   3
  -4   0   8 6854.05 1212.29  14
  -4   0   8 5486.10 1298.10   8
  -4   0   9 64739.2 3270.61   8
  -4   0  10 40258.6 2460.57   8
  -4   0  11 1545.99 679.224   8
  -4   0  12 10196.1 756.372  11
  -4   0  12 13457.7 1064.08   8
  -4   1 -14 35110.6 1633.44  18
  -4   1 -14 36934.3 1769.77  17
  -4   1 -13 27000.9 1846.93  17
  -4   1 -12 1624.42 913.596  17
  -4   1 -12 2327.96 865.533   5
  -4   1 -11 497.217 768.710  17
  -4   1 -11 814.885 898.209   5
  -4   1 -10 15830.4 1786.62   5
  -4   1 -10 15770.5 1913.13  17
  -4   1  -9 76956.0 3811.03  17
  -4   1  -9 83059.2 3734.77   5
  -4   1  -9 78973.3 3346.38  19
  -4   1  -8 72094.3 3060.44  19
  -4   1  -8 73275.4 3429.83   5
  -4   1  -8 73192.3 3497.35  17
  -4   1  -2 287038. 6669.06   4
  -4   1  -1 420933. 8148.90   4
  -4   1  -1 433556. 6567.56   1
  -4   1  -1 432388. 6709.41   3
  -4   1   0 302423. 7067.87   4
  -4   1   0 288292. 5989.42   3
  -4   1   1 21788.6 1910.67   3
  -4   1   1 16169.5 1965.82   1
  -4   1   2 143478. 5946.87   1
  -4   1   2 145658. 5156.74   3
  -4   1   3 148692. 5815.65   3
  -4   1   3 151305. 6568.07   1
  -4   1   4 31866.3 3366.92   1
  -4   1   4 28115.4 2907.97   3
  -4   1   5 30062.7 3376.20   1
  -4   1   5 27833.5 2050.62   8
  -4   1   5 25565.3 2976.68   3
  -4   1   6 66616.2 5124.95   1
  -4   1   6 64427.8 3240.07   8
  -4   1   6 67301.0 4889.26   3
  -4   1   6 54934.7 2957.78  14
  -4   1   7 55670.6 3079.43   8
  -4   1   7 59273.3 4957.01   1
  -4   1   7 52945.2 4482.99   3
  -4   1   7 44843.6 2831.13  14
  -4   1   8 8832.92 1519.57   8
  -4   1   9 5058.55 1206.81   8
  -4   1  10 1111.59 936.314   8
  -4   1  11 7136.31 1111.96   8
  -4   1  12 1216.06 571.531   8
  -4   1  12 78.8881 309.772  11
  -4   2 -14 1865.74 473.125  18
  -4   2 -14 1315.12 342.389  17
  -4   2 -13 8294.46 998.672  17
  -4   2 -12 14227.2 1468.93  17
  -4   2 -12 10574.7 1376.62   5
  -4   2 -11 1688.71 804.388  17
  -4   2 -11 141.513 765.856   5
  -4   2 -10 930.987 820.236  17
  -4   2 -10 537.100 798.641  19
  -4   2 -10 901.533 825.165   5
  -4   2  -9 9596.99 1478.93   5
  -4   2  -9 8170.98 1481.91  17
  -4   2  -9 6687.52 1212.55  19
  -4   2  -8 55059.9 3082.10  17
  -4   2  -8 53410.9 3026.34   5
  -4   2  -8 54955.9 2791.61  19
  -4   2  -7 93890.1 3605.07  17
  -4   2  -7 90751.8 3609.13   5
  -4   2  -2 395986. 7961.80   4
  -4   2  -1 353562. 7562.69   4
  -4   2  -1 362574. 6703.09   3
  -4   2  -1 371832. 6434.09   1
  -4   2   0 157175. 5228.24   4
  -4   2   0 161921. 4798.98   3
  -4   2   0 152004. 5153.07   1
  -4   2   1 129023. 4572.23   3
  -4   2   1 121780. 5176.72   1
  -4   2   2 287371. 7279.43   3
  -4   2   2 273282. 8429.01   1
  -4   2   3 474994. 10427.0   3
  -4   2   3 483655. 11834.4   1
  -4   2   4 109647. 5530.29   3
  -4   2   4 125740. 6347.31   1
  -4   2   5 89807.8 3665.29   8
  -4   2   5 85036.8 5288.07   3
  -4   2   5 96404.3 5815.32   1
  -4   2   6 25136.4 2182.66   8
  -4   2   6 26271.5 3345.66   1
  -4   2   6 24324.2 3153.54   3
  -4   2   7 61847.0 5074.62   1
  -4   2   7 61830.2 3300.99   8
  -4   2   7 62381.9 4977.47   3
  -4   2   8 74147.8 3610.66   8
  -4   2   9 32503.6 2426.53   8
  -4   2  10 4987.64 1177.32   8
  -4   2  11 38135.9 2180.37   8
  -4   2  12 2906.57 703.164   8
  -4   2  12 2925.57 573.229  11
  -4   3 -13 7242.13 761.824  17
  -4   3 -12 4428.11 1024.68   5
  -4   3 -12 3929.90 755.493  17
  -4   3 -11 561.453 531.380  17
  -4   3 -11 1284.61 855.801   5
  -4   3 -10 479.026 805.872   5
  -4   3 -10 51.5168 486.894  17
  -4   3 -10 146.469 644.657  19
  -4   3  -9 2086.24 900.090  17
  -4   3  -9 1537.81 1033.01   5
  -4   3  -9 1712.28 803.425  19
  -4   3  -8 13845.8 1677.36   9
  -4   3  -8 14982.3 1596.09  17
  -4   3  -8 14825.4 1737.34   5
  -4   3  -8 13829.0 1573.51  19
  -4   3  -7 16483.2 1565.09  17
  -4   3  -7 12823.3 1564.79   9
  -4   3  -7 14457.9 1639.33   5
  -4   3  -7 13190.7 1457.13  19
  -4   3  -6 9022.29 1294.58   5
  -4   3  -2 3282.70 976.807   4
  -4   3  -1 137609. 4810.12   4
  -4   3   0 28591.2 2331.93   4
  -4   3   0 29757.2 2251.12   3
  -4   3   1 6532.66 1244.72   4
  -4   3   1 5410.77 1198.70   3
  -4   3   2 3702.72 1219.01   3
  -4   3   3 87062.3 4583.99   3
  -4   3   3 92673.9 5291.06   1
  -4   3   4 140233. 6282.34   3
  -4   3   4 139139. 6885.59   1
  -4   3   5 5021.06 1103.66   8
  -4   3   5 7687.21 1772.40   1
  -4   3   5 5091.44 1654.77   3
  -4   3   6 20098.4 1982.24   8
  -4   3   6 22824.2 3114.71   3
  -4   3   6 21280.3 3164.32   1
  -4   3   7 3171.58 1193.71   8
  -4   3   7 80.1852 529.701   1
  -4   3   7 3065.56 1161.88   3
  -4   3   8 22934.7 2153.62   8
  -4   3   9 18787.6 1915.49   8
  -4   3  10 78575.1 3391.98   8
  -4   3  11 813.868 612.231  11
  -4   3  11 508.904 687.557   8
  -4   3  12 2375.80 658.585   8
  -4   3  12 1775.86 582.197  11
  -4   4 -11 6834.55 1064.19  19
  -4   4 -11 5970.89 1093.73   5
  -4   4 -10 2495.82 1096.55   5
  -4   4 -10 2729.53 887.594  19
  -4   4  -9 82451.5 3885.84   5
  -4   4  -9 86824.5 3661.47  19
  -4   4  -8 26791.8 2199.91   9
  -4   4  -8 23503.3 2224.50   5
  -4   4  -8 26062.6 2086.44  19
  -4   4  -7 91627.6 3839.91   9
  -4   4  -7 96937.4 3777.30  19
  -4   4  -7 100450. 4085.31   5
  -4   4  -6 8754.82 1370.77   9
  -4   4  -6 9877.21 1333.76   5
  -4   4  -5 1759.84 713.380   5
  -4   4  -1 54066.5 3119.94   4
  -4   4   0 45390.7 2929.83   4
  -4   4   1 63726.0 3518.40   4
  -4   4   1 63662.6 3620.64   3
  -4   4   2 83998.9 4349.61   3
  -4   4   3 3923.26 1351.35   3
  -4   4   4 35990.8 2334.74   8
  -4   4   4 31908.7 3160.19   3
  -4   4   4 31360.9 2149.96  11
  -4   4   5 29874.7 2211.85   8
  -4   4   5 26491.8 3092.43   3
  -4   4   5 28230.9 2177.74  11
  -4   4   5 26014.1 3342.66   1
  -4   4   6 1118.55 1003.02   8
  -4   4   6 4480.45 1838.55   1
  -4   4   6 2087.74 1480.57   3
  -4   4   7 40725.5 2774.23   8
  -4   4   7 46738.3 4546.76   3
  -4   4   7 47392.9 4813.78   1
  -4   4   8 17164.7 1923.81   8
  -4   4   9 1253.53 897.776   8
  -4   4  10 4636.54 1134.63   8
  -4   4  10 3698.90 1005.74  11
  -4   4  11 3011.36 807.796   8
  -4   4  11 2705.40 833.303  11
  -4   4  12-436.108 451.673   8
  -4   4  12 331.584 364.430  11
  -4   5 -11 2347.90 853.855   5
  -4   5 -11 2369.18 820.949  19
  -4   5 -10 2101.28 945.351   5
  -4   5 -10 1128.28 778.384  19
  -4   5  -9 1455.33 978.356   5
  -4   5  -9 1466.13 897.824  19
  -4   5  -8 11741.4 1645.39   5
  -4   5  -8 10824.0 1488.51  19
  -4   5  -8 13371.5 1809.45   9
  -4   5  -7 71936.3 3550.98   9
  -4   5  -7 70637.7 3546.53   5
  -4   5  -6 82803.9 3700.96   9
  -4   5  -6 88420.9 3773.38   5
  -4   5  -5 66783.1 3108.74   9
  -4   5  -5 62022.0 3024.98   5
  -4   5  -4 49420.8 2502.11   9
  -4   5  -4 46115.1 2515.78   5
  -4   5  -3 77260.8 3042.24   5
  -4   5   0 154425. 5257.58   4
  -4   5   1 167301. 5636.12   4
  -4   5   2 204126. 7169.73   3
  -4   5   2 204269. 6432.48   4
  -4   5   3 155612. 4352.44   8
  -4   5   3 166458. 6819.07   3
  -4   5   3 165069. 4685.96  11
  -4   5   4 203248. 5306.93   8
  -4   5   4 209931. 8145.82   3
  -4   5   4 203183. 5385.89  11
  -4   5   5 135363. 4612.15   8
  -4   5   5 135852. 6983.72   3
  -4   5   5 139643. 7411.09   1
  -4   5   5 136463. 4682.36  11
  -4   5   6 31761.2 2471.23   8
  -4   5   6 33352.7 3952.42   3
  -4   5   6 33355.8 2560.91  11
  -4   5   6 32722.6 3929.93   1
  -4   5   7 72907.8 3675.15   8
  -4   5   7 68214.5 3679.92  11
  -4   5   8 129872. 4847.05   8
  -4   5   8 113109. 4653.54  11
  -4   5   9 47319.0 2894.36   8
  -4   5   9 44429.4 2914.25  11
  -4   5  10 11423.4 1493.45   8
  -4   5  10 11351.6 1472.73  11
  -4   5  11 2737.74 799.728   8
  -4   5  11 2469.86 709.160  11
  -4   5  12 5256.15 748.449  11
  -4   6 -11 1982.90 711.442   5
  -4   6 -10-59.6423 649.239   5
  -4   6 -10 1767.53 743.784  19
  -4   6  -9 3258.10 1129.94   5
  -4   6  -9 5549.10 1120.18  19
  -4   6  -8 13773.2 1802.94   9
  -4   6  -8 11446.0 1542.47  19
  -4   6  -8 13385.3 1747.97   5
  -4   6  -7 365.966 913.592   5
  -4   6  -7 495.787 845.270   9
  -4   6  -6 1989.97 973.216   5
  -4   6  -6 1305.72 909.148   9
  -4   6  -5 791.967 796.387   5
  -4   6  -5 484.448 754.103   9
  -4   6  -4 819.687 752.577   9
  -4   6  -4 1685.24 803.258   5
  -4   6  -3 17497.0 1628.64   9
  -4   6  -3 18397.3 1679.43   5
  -4   6  -2 37129.1 2240.49   5
  -4   6  -1 156900. 4408.93   5
  -4   6   0 82608.6 3234.19   5
  -4   6   1 28714.0 1964.78   5
  -4   6   2 23947.3 1843.47   5
  -4   6   2 25380.2 2017.94  11
  -4   6   3 78004.8 3433.38  11
  -4   6   4 180408. 5159.01   8
  -4   6   4 194957. 8053.88   3
  -4   6   4 181063. 5323.75  11
  -4   6   5 135627. 4755.84   8
  -4   6   5 151630. 7517.91   3
  -4   6   5 139017. 4888.63  11
  -4   6   6 25273.7 2321.20   8
  -4   6   6 29703.6 4002.99   1
  -4   6   6 28709.6 3771.59   3
  -4   6   6 28661.9 2421.59  11
  -4   6   7 13309.6 1794.10   8
  -4   6   7 13468.6 1791.80  11
  -4   6   8 28644.6 2398.34   8
  -4   6   8 27318.5 2454.49  11
  -4   6   9 21540.7 2029.57   8
  -4   6   9 23883.3 2194.03  11
  -4   6  10 79554.5 3235.38   8
  -4   6  10 77807.5 3314.26  11
  -4   6  11 29907.0 1811.24  11
  -4   6  12 9308.32 853.149  11
  -4   7 -10 5587.83 941.279   5
  -4   7 -10 6845.36 961.655  19
  -4   7  -9 16019.3 1582.44   5
  -4   7  -9 18978.4 1599.08  19
  -4   7  -8 15586.1 1628.61  19
  -4   7  -8 17135.2 1827.70   5
  -4   7  -8 15315.1 1733.43   9
  -4   7  -7 19612.6 2041.40   9
  -4   7  -7 20160.9 2066.36   5
  -4   7  -6 17850.1 1848.81   9
  -4   7  -6 18680.6 1949.69   5
  -4   7  -5 9591.25 1478.62   9
  -4   7  -5 8978.23 1404.91   5
  -4   7  -4 6743.01 1262.79   9
  -4   7  -4 6345.96 1231.20   5
  -4   7  -3 12531.1 1516.02   5
  -4   7  -3 11483.4 1436.77   9
  -4   7  -2 13286.9 1489.63   5
  -4   7  -1 14741.6 1510.86   5
  -4   7   0 21783.6 1819.12   5
  -4   7   1 13591.5 1505.29   5
  -4   7   2-492.671 714.660   5
  -4   7   3 31911.8 2203.78   5
  -4   7   3 30927.2 2359.49  11
  -4   7   4 3837.30 1263.87  11
  -4   7   5 9041.79 1486.91  11
  -4   7   6 226.520 977.464  11
  -4   7   7 26927.1 2467.99  11
  -4   7   8 1277.16 1069.42  11
  -4   7   9 2661.41 1069.13  11
  -4   7  10 7291.83 1125.30  11
  -4   7  11 9626.23 1063.00  11
  -4   7  11 8558.99 818.138   5
  -4   8 -10 9657.07 924.934  19
  -4   8  -9 3476.87 808.898   5
  -4   8  -9 3101.20 745.184  19
  -4   8  -8 10361.2 1269.35  19
  -4   8  -8 10807.1 1372.05   5
  -4   8  -8 9285.18 1280.43   9
  -4   8  -7 9332.96 1481.80   9
  -4   8  -7 13137.1 1528.42  19
  -4   8  -7 14414.2 1608.82   5
  -4   8  -6 30193.2 2413.07   9
  -4   8  -6 29956.5 2299.98   5
  -4   8  -5 19892.9 1985.32   5
  -4   8  -5 20121.7 1928.89   9
  -4   8  -4 14752.6 1824.60   9
  -4   8  -4 15601.1 1722.78   5
  -4   8  -3 473.372 806.953   9
  -4   8  -3 3405.14 1120.58   5
  -4   8  -2 47910.1 2826.50   9
  -4   8  -2 46754.8 2662.61   5
  -4   8  -1 109088. 3918.60   5
  -4   8   0 35779.9 2301.33   5
  -4   8   1 4655.61 1115.69   5
  -4   8   2 139829. 4385.09   5
  -4   8   3 194178. 5196.53   5
  -4   8   4 64544.7 3446.47  11
  -4   8   4 62866.5 3064.67   5
  -4   8   5 56625.1 3305.99  11
  -4   8   5 54989.9 2931.89   5
  -4   8   6 61914.9 3512.03  11
  -4   8   6 59904.7 3069.53   5
  -4   8   7 44240.1 3004.95  11
  -4   8   7 42138.6 2533.35   5
  -4   8   8 31589.9 2098.91   5
  -4   8   8 31369.4 2445.03  11
  -4   8   9 68547.6 2662.32   5
  -4   8   9 71500.3 3238.10  11
  -4   8  10 24011.4 1729.25  11
  -4   8  10 20379.3 1260.57   5
  -4   8  11 5494.15 697.800  11
  -4   9  -9 1.58765 341.452  19
  -4   9  -8 1429.09 556.313  19
  -4   9  -8 655.580 390.805   5
  -4   9  -7 2381.43 900.664   9
  -4   9  -7 2815.64 755.784   5
  -4   9  -7 2937.82 832.006  19
  -4   9  -6 9040.90 1235.59   5
  -4   9  -6 10268.2 1497.37   9
  -4   9  -5 18117.1 1943.15   9
  -4   9  -5 11426.0 1484.56   5
  -4   9  -4 1954.88 849.466   9
  -4   9  -4-311.575 678.500   5
  -4   9  -3 1815.88 1028.44   9
  -4   9  -3 1949.79 898.153   5
  -4   9  -2 35376.0 2462.22   9
  -4   9  -2 34925.2 2351.02   5
  -4   9  -1 62274.2 2957.62   5
  -4   9   0 24997.0 1980.79   5
  -4   9   1 55120.0 2746.78   5
  -4   9   2 44324.8 2470.41   5
  -4   9   3 1316.92 699.549   5
  -4   9   4 101354. 3657.69   5
  -4   9   5 101498. 3645.20   5
  -4   9   6 95857.3 3458.18   5
  -4   9   7 41866.8 2759.58  11
  -4   9   8 25170.7 2033.23  11
  -4   9   9 15842.6 1526.54  11
  -4  10  -8 11412.6 838.737  19
  -4  10  -7 13954.2 1108.26  19
  -4  10  -6 15333.8 1354.57  19
  -4  10  -6 14589.5 1532.86   9
  -4  10  -6 14706.9 1175.60   5
  -4  10  -5 3690.64 1069.71   9
  -4  10  -5 2387.01 718.298   5
  -4  10  -4 5638.50 1145.97   9
  -4  10  -4 3938.71 866.685   5
  -4  10  -3-249.544 787.844   9
  -4  10  -3 305.621 610.857   5
  -4  10  -2 1716.24 861.042   9
  -4  10  -2 589.228 517.245   5
  -4  10  -1 1458.25 870.829   9
  -4  10  -1 1011.72 716.074   5
  -4  11  -6 36787.3 1520.62  19
  -4  11  -6 35443.2 1763.30   9
  -4  11  -5 18056.5 1484.48   9
  -4  11  -4 18165.9 1598.22   9
  -4  11  -3 18485.6 1716.42   9
  -4  11  -2 13406.1 1548.54   9
  -4  11  -1 22015.6 1879.79   9
  -4  11   0 42629.9 2497.71   9
  -4  11   1 14531.1 1587.36   9
  -4  12  -4 5747.46 791.535   9
  -4  12  -4 4822.32 580.102  19
  -4  12  -3-503.632 536.241   9
  -4  12  -2 1011.73 635.161   9
  -4  12  -1 9477.16 1175.12   9
  -4  12   0 60716.5 2658.92   9
  -4  12   1 42138.5 2259.19   9
  -4  12   2 10964.0 1263.33   9
  -4  13  -2 5264.70 654.604   9
  -4  13  -1 2421.71 496.739   9
  -4  13   0 889.945 489.233   9
  -4  13   1-156.033 441.754   9
  -4  13   2 1776.10 591.764   9
  -4  13   3 1291.98 509.544   9
  -4  13   4 1747.15 532.735   9
  -3 -14  -7 9229.92 753.553  16
  -3 -14  -6 14708.9 954.461  16
  -3 -14  -5 22906.7 1219.49  16
  -3 -14  -5 20733.4 1399.71  10
  -3 -14  -4 12995.4 1178.69  10
  -3 -14  -3 19955.9 1436.08  10
  -3 -14  -2 13627.7 1219.45  10
  -3 -14  -1 29961.4 1627.89  10
  -3 -14   0 30791.9 1530.57  10
  -3 -13 -10 56.4268 286.723  16
  -3 -13  -9 4391.31 754.312  16
  -3 -13  -8 137.522 411.333  16
  -3 -13  -7 8026.20 994.312  16
  -3 -13  -6-489.927 495.724  16
  -3 -13  -6-613.376 475.495  10
  -3 -13  -5 5079.30 808.714  16
  -3 -13  -5 4066.40 910.488  10
  -3 -13  -4 17286.3 1361.02  16
  -3 -13  -4 17767.1 1627.86  10
  -3 -13  -3 9078.03 1006.46  16
  -3 -13  -3 9606.93 1305.52  10
  -3 -13  -2 7186.46 920.125  16
  -3 -13  -2 9273.90 1253.86  10
  -3 -13  -1 5369.43 823.581  16
  -3 -13  -1 5063.69 1023.47  10
  -3 -13   0 23711.0 1780.22  10
  -3 -13   1 21076.6 1577.48  10
  -3 -13   2 18152.7 1269.50  15
  -3 -13   2 19662.3 1354.70  10
  -3 -12 -12 18014.8 1060.57  16
  -3 -12 -11 20675.9 1385.59  16
  -3 -12 -10 25621.4 1747.17  16
  -3 -12  -9 11719.6 1349.63  16
  -3 -12  -8 17941.6 1617.69  16
  -3 -12  -7 17969.3 1644.51  16
  -3 -12  -6 37638.8 2244.00  16
  -3 -12  -6 35073.1 2242.42  10
  -3 -12  -5 21804.8 1782.95  16
  -3 -12  -5 27057.8 2106.23  10
  -3 -12  -4 5307.26 1048.98  16
  -3 -12  -4 4317.00 1081.18  10
  -3 -12  -3-171.803 659.231  16
  -3 -12  -3-26.2039 674.062  10
  -3 -12  -2 20466.1 1652.41  16
  -3 -12  -2 18430.9 1787.15  10
  -3 -12  -1 771.934 582.786  16
  -3 -12  -1 1211.55 921.017  10
  -3 -12   0 8267.51 1072.52  16
  -3 -12   0 8516.95 1349.62  10
  -3 -12   1 243.093 571.880  16
  -3 -12   1 551.782 858.428  10
  -3 -12   2 1290.32 537.647  13
  -3 -12   2 2598.79 816.258  10
  -3 -12   3 6213.02 989.275  15
  -3 -12   3 5281.73 789.771  13
  -3 -12   3 6599.72 1048.06  10
  -3 -12   4 3728.48 621.127  15
  -3 -12   4 2620.63 522.992  13
  -3 -11 -13 15426.9 1005.02  16
  -3 -11 -12 15305.8 1348.87  18
  -3 -11 -11 19126.7 1718.62  18
  -3 -11 -10 28456.8 2213.88  18
  -3 -11  -9 38543.6 2625.72  18
  -3 -11  -8 2234.17 1124.56  18
  -3 -11  -7 29733.6 2269.25  16
  -3 -11  -7 26820.1 2302.77  18
  -3 -11  -6 54200.4 2951.32  16
  -3 -11  -6 50895.5 2877.24  10
  -3 -11  -5 38924.5 2503.61  16
  -3 -11  -5 38839.9 2603.78  10
  -3 -11  -4 36608.5 2367.95  16
  -3 -11  -4 36438.8 2537.76  10
  -3 -11  -3 59687.9 2970.32  16
  -3 -11  -3 64034.7 3319.16  10
  -3 -11  -2 3764.89 1016.85  16
  -3 -11  -2 5516.67 1208.34  10
  -3 -11  -1 14020.8 1541.93  16
  -3 -11  -1 15857.7 1842.15  10
  -3 -11   0 131769. 4296.07  16
  -3 -11   0 121072. 4533.51  10
  -3 -11   1 62911.7 2991.32  16
  -3 -11   1 60056.6 2942.51  13
  -3 -11   1 64193.6 3343.24  10
  -3 -11   2 32604.5 2164.67  16
  -3 -11   2 33558.2 2204.39  13
  -3 -11   2 34475.9 2489.10  10
  -3 -11   3 26759.9 1897.71  13
  -3 -11   3 25463.5 2066.55  10
  -3 -11   4 26213.2 1841.40  15
  -3 -11   4 25070.1 1776.79  13
  -3 -11   4 26115.5 1957.96  10
  -3 -11   5 23674.7 1518.75  15
  -3 -11   5 23493.7 1528.93  13
  -3 -11   6 38318.9 1453.35  15
  -3 -11   6 41444.8 1653.15  13
  -3 -10 -14 7504.30 692.309  18
  -3 -10 -13 1529.48 651.378  18
  -3 -10 -12 5592.86 1129.76  18
  -3 -10 -11 1080.10 941.203  18
  -3 -10 -10 1178.45 1087.23  18
  -3 -10  -9 2287.36 1192.47  18
  -3 -10  -8-656.252 951.347  18
  -3 -10  -7 5625.41 1364.83  18
  -3 -10  -6 1685.19 987.568  18
  -3 -10  -6 1976.19 940.105  10
  -3 -10  -5 255.447 723.346  16
  -3 -10  -5 1543.84 782.156  10
  -3 -10  -4 16877.5 3057.75   2
  -3 -10  -4 13873.2 1627.06  16
  -3 -10  -4 14513.1 1593.71  10
  -3 -10  -3 9629.74 2691.99   2
  -3 -10  -3 9738.73 1343.74  16
  -3 -10  -3 9758.08 1467.19  10
  -3 -10  -2 2709.94 1655.65   2
  -3 -10  -2 1542.49 828.649  16
  -3 -10  -2 1663.66 911.174  10
  -3 -10  -1 35726.1 2366.13  16
  -3 -10  -1 34499.6 2485.50  10
  -3 -10   0 18771.4 1807.31  16
  -3 -10   0 18702.4 1804.56  13
  -3 -10   0 20081.9 2055.89  10
  -3 -10   1 32107.0 2283.18  16
  -3 -10   1 27601.6 2209.61  13
  -3 -10   1 28791.8 2433.06  10
  -3 -10   2 57973.6 3074.30  16
  -3 -10   2 50504.5 3050.30  13
  -3 -10   2 60593.4 3393.78  10
  -3 -10   3 57144.7 3234.79  13
  -3 -10   3 55798.0 3237.43  10
  -3 -10   4 20615.6 1921.17  13
  -3 -10   4 15468.7 1778.92  10
  -3 -10   5 45195.6 2447.41  15
  -3 -10   5 46384.2 2515.18  13
  -3 -10   5 49847.6 2723.47  10
  -3 -10   6 84076.2 2879.94  15
  -3 -10   6 82953.2 2911.60  13
  -3 -10   7 56325.0 1860.38  15
  -3 -10   7 61231.5 2105.42  13
  -3  -9 -14 14972.7 1115.25  18
  -3  -9 -13 24695.0 1786.83  18
  -3  -9 -12 10657.4 1460.65  18
  -3  -9 -11 24957.6 2247.12  18
  -3  -9 -10 39545.9 2852.17  18
  -3  -9  -9 9859.06 1625.03  18
  -3  -9  -8 20188.4 2030.95  18
  -3  -9  -7 21998.0 3247.28   2
  -3  -9  -7 18026.8 1956.77  18
  -3  -9  -6 37845.8 3971.09   2
  -3  -9  -6 34128.4 2484.64  18
  -3  -9  -5 92713.4 3887.20  18
  -3  -9  -5 90392.2 5835.95   2
  -3  -9  -5 94397.4 3683.70  10
  -3  -9  -4 14512.7 2675.09   2
  -3  -9  -4 16163.2 1603.02  16
  -3  -9  -4 17704.7 1676.72  10
  -3  -9  -4 14589.4 1752.15  18
  -3  -9  -3 9267.26 1324.97  16
  -3  -9  -3 8741.23 1338.68  10
  -3  -9  -3 7429.82 1943.78   2
  -3  -9  -2 4344.95 1388.96   2
  -3  -9  -2 4596.46 979.689  16
  -3  -9  -2 4257.25 1006.77  10
  -3  -9  -1 24737.0 3079.14   2
  -3  -9  -1 22871.3 1882.76  16
  -3  -9  -1 21814.9 1996.34  10
  -3  -9   0 49355.3 2700.32  16
  -3  -9   0 51995.3 2808.16  13
  -3  -9   0 47022.2 2852.51  10
  -3  -9   0 46783.8 4299.63   2
  -3  -9   1 2468.78 834.054  16
  -3  -9   1 2429.69 978.313  13
  -3  -9   1 2658.34 963.455  10
  -3  -9   2 17124.0 1847.15  16
  -3  -9   2 15725.7 1897.19  13
  -3  -9   2 18148.9 2006.34  10
  -3  -9   3 7273.63 1446.06  13
  -3  -9   3 8025.96 1566.97  10
  -3  -9   3 7129.69 1290.50  16
  -3  -9   4 848.687 936.015  10
  -3  -9   4 1403.87 940.644  13
  -3  -9   5-751.936 1041.95  15
  -3  -9   5 27.9430 878.394  10
  -3  -9   5 514.203 926.331  13
  -3  -9   6 1012.44 848.191  15
  -3  -9   6 711.806 724.935  13
  -3  -9   7 2483.46 677.742  15
  -3  -9   7 2870.58 792.828  13
  -3  -9   8 7753.42 805.288  15
  -3  -9   8 8834.31 897.903  13
  -3  -8 -15 15391.6 1006.46  18
  -3  -8 -14 23761.8 1564.69  18
  -3  -8 -13 41075.5 2405.88  18
  -3  -8 -12 25101.9 2189.58  18
  -3  -8 -11 42186.7 2906.96  18
  -3  -8 -10 68190.7 3642.94  18
  -3  -8  -9 114428. 4565.64  18
  -3  -8  -8 44694.8 2900.07  18
  -3  -8  -8 43237.5 4675.43   2
  -3  -8  -7 6872.93 1289.12  18
  -3  -8  -7 12294.3 2157.32   2
  -3  -8  -6 31926.1 2263.72  18
  -3  -8  -6 31129.2 3553.00   2
  -3  -8  -5 188150. 5177.05  18
  -3  -8  -5 190152. 8002.35   2
  -3  -8  -4 118743. 6232.59   2
  -3  -8  -4 118265. 4088.26  18
  -3  -8  -3 23343.7 2864.53   2
  -3  -8  -3 30171.5 2010.85  16
  -3  -8  -3 26183.3 1878.20  10
  -3  -8  -3 26532.1 2025.02  18
  -3  -8  -2 24662.1 2913.58   2
  -3  -8  -2 26918.6 1939.79  16
  -3  -8  -2 22144.9 1792.28  10
  -3  -8  -1 14328.6 1464.76  16
  -3  -8  -1 12790.9 1370.87  10
  -3  -8  -1 14807.5 2470.63   2
  -3  -8   0 16149.2 1535.93  16
  -3  -8   0 16068.2 1583.37  13
  -3  -8   0 15145.3 1572.77  10
  -3  -8   0 16040.2 2531.06   2
  -3  -8   1 25768.0 3271.55   2
  -3  -8   1 32732.6 2199.81  16
  -3  -8   1 32884.8 2344.07  10
  -3  -8   2 57196.8 2904.70  16
  -3  -8   2 57791.6 3252.20  10
  -3  -8   3 18113.5 1844.49  16
  -3  -8   3 18026.9 2023.92  10
  -3  -8   4 11256.3 1751.39  10
  -3  -8   5 14896.8 1843.35  15
  -3  -8   5 16944.8 1936.81  13
  -3  -8   5 16365.3 1905.36  10
  -3  -8   6 30767.5 2389.91  15
  -3  -8   6 34790.8 2441.34  13
  -3  -8   7 40616.6 2414.18  15
  -3  -8   7 42223.1 2409.26  13
  -3  -8   8 11412.3 1161.82  15
  -3  -8   8 12976.7 1255.99  13
  -3  -8   9 9049.69 833.265  13
  -3  -7 -15 2456.70 536.389  18
  -3  -7 -14 9089.52 1126.36  18
  -3  -7 -13 34263.8 2303.47  18
  -3  -7 -12 1500.52 1104.45  18
  -3  -7 -11 5386.21 1404.31  18
  -3  -7 -10 10805.4 1750.27  18
  -3  -7  -9 36429.6 2604.28  18
  -3  -7  -9 38432.1 4402.21   2
  -3  -7  -8 17506.5 3036.76   2
  -3  -7  -8 23771.2 2028.84  18
  -3  -7  -7 11139.6 2044.62   2
  -3  -7  -7 11066.9 1502.35  18
  -3  -7  -6 4910.73 1571.56   2
  -3  -7  -6 5785.73 1165.28  18
  -3  -7  -5 29444.5 3225.36   2
  -3  -7  -4 19702.8 2593.67   2
  -3  -7  -3 27489.7 2864.08   2
  -3  -7  -2 75510.9 4440.26   2
  -3  -7  -1 268.784 789.556   2
  -3  -7   0 14712.1 2272.11   2
  -3  -7   1 37783.7 2234.51  16
  -3  -7   1 40337.3 2497.31  10
  -3  -7   1 40642.7 3325.60  20
  -3  -7   2 116651. 3928.25  16
  -3  -7   2 111597. 4193.79  10
  -3  -7   3 80716.1 3485.39  16
  -3  -7   3 73409.2 3566.44  10
  -3  -7   4 14172.2 2394.90   3
  -3  -7   4 14005.8 1645.03  16
  -3  -7   4 15212.5 1777.95  10
  -3  -7   5 25976.1 2393.62  15
  -3  -7   5 29628.5 2480.49  10
  -3  -7   6 42314.3 2818.21  15
  -3  -7   6 44980.8 2823.51  13
  -3  -7   7 85069.7 3686.36  15
  -3  -7   7 86644.4 3608.46  13
  -3  -7   8 63891.5 2888.56  15
  -3  -7   8 61275.5 2735.25  13
  -3  -7   9 55140.1 2241.14  13
  -3  -7  10 7601.06 671.318  13
  -3  -7  10 7896.35 766.536   8
  -3  -6 -15 5875.52 592.116  17
  -3  -6 -15 7426.99 856.675  18
  -3  -6 -14 24596.4 1785.40  18
  -3  -6 -14 21349.3 1434.59  17
  -3  -6 -13-240.658 806.334  18
  -3  -6 -13-840.589 609.533  17
  -3  -6 -12 2319.09 812.064  17
  -3  -6 -12 2895.22 1192.44  18
  -3  -6 -11 42650.7 2784.69  17
  -3  -6 -11 47105.0 3107.36  18
  -3  -6 -10 62076.4 3224.01  17
  -3  -6 -10 62870.8 5633.47   2
  -3  -6 -10 60206.8 3448.94  18
  -3  -6  -9 1798.36 1033.19  18
  -3  -6  -9 2131.42 1481.57   2
  -3  -6  -8 13005.3 2550.57   2
  -3  -6  -8 11967.3 1529.55  18
  -3  -6  -7 1223.99 820.787  18
  -3  -6  -7 2065.61 1083.40   2
  -3  -6  -6 29064.1 3113.76   2
  -3  -6  -5 106256. 5329.62   2
  -3  -6  -4 111828. 5231.96   2
  -3  -6  -3 2069.44 1227.15   2
  -3  -6  -2 983.103 1024.72   2
  -3  -6  -1 1302.46 1055.36   2
  -3  -6   0 14655.1 1946.95   2
  -3  -6   1 6502.31 1355.28  20
  -3  -6   2 31489.5 2795.91  20
  -3  -6   3 10032.5 1379.09  16
  -3  -6   3 8659.78 1399.29  10
  -3  -6   4 37501.0 2536.77  16
  -3  -6   4 39021.0 3803.56   3
  -3  -6   4 37035.4 2634.28  10
  -3  -6   5 21405.8 2909.17   3
  -3  -6   5 24423.7 2280.16  15
  -3  -6   5 26815.2 2355.63  10
  -3  -6   6 14926.8 1937.48  15
  -3  -6   7 20804.6 2072.04  15
  -3  -6   7 19095.6 1906.50  13
  -3  -6   8 57561.3 3005.41  15
  -3  -6   8 59530.2 2884.45  13
  -3  -6   9 2310.46 814.452  15
  -3  -6   9 1135.23 540.521  13
  -3  -6  10 19969.6 1360.93   8
  -3  -6  10 18029.4 1162.97  13
  -3  -5 -15 28560.0 1468.34  17
  -3  -5 -15 30761.3 1648.14  18
  -3  -5 -14 24880.8 1706.50  17
  -3  -5 -14 26854.0 1876.18  18
  -3  -5 -13 32934.2 2387.19  18
  -3  -5 -13 29843.2 2086.18  17
  -3  -5 -12 34098.1 2435.30  17
  -3  -5 -12 33718.7 2594.74  18
  -3  -5 -11 142333. 5180.39  18
  -3  -5 -10 29394.0 2415.34  18
  -3  -5 -10 33111.6 4103.37   2
  -3  -5  -9 241277. 6390.05  18
  -3  -5  -9 263509. 10573.8   2
  -3  -5  -8 161620. 4866.66  18
  -3  -5  -8 158687. 7757.76   2
  -3  -5  -7 60573.8 4372.01   2
  -3  -5  -6 39235.6 3350.04   2
  -3  -5  -5 192802. 6689.65   2
  -3  -5  -4 185269. 6148.37   2
  -3  -5  -3 307655. 7530.89   2
  -3  -5  -2 61362.6 3323.02   2
  -3  -5  -1 2143.98 558.557   4
  -3  -5  -1 2479.00 1018.62   2
  -3  -5   0 29619.0 2338.04   2
  -3  -5   1 84146.2 3688.79  20
  -3  -5   2 132423. 4841.67  20
  -3  -5   3 14197.0 2385.32   3
  -3  -5   4 2884.86 867.815  16
  -3  -5   4 3243.01 1364.39   3
  -3  -5   4 2962.63 781.843  10
  -3  -5   5-528.665 971.738   3
  -3  -5   5 1456.62 864.237  15
  -3  -5   5 584.477 689.565  10
  -3  -5   6 15722.4 1781.14  15
  -3  -5   6 19783.6 2888.88   3
  -3  -5   7 6034.25 1401.26  15
  -3  -5   7 9835.69 1471.28  13
  -3  -5   8 656.801 807.169  15
  -3  -5   8-281.065 609.452  13
  -3  -5   9 865.230 822.152  15
  -3  -5   9 446.859 505.319  13
  -3  -5  10-41.8572 612.149   8
  -3  -5  10 29.9468 314.176  13
  -3  -5  11 9891.80 917.460   8
  -3  -4 -16-671.015 302.125  18
  -3  -4 -15 1292.73 583.680  18
  -3  -4 -15 1941.17 569.075  17
  -3  -4 -14 17394.7 1585.85  18
  -3  -4 -14 18396.5 1585.03  17
  -3  -4 -13 30362.2 2250.20  17
  -3  -4 -13 33412.6 2441.84  18
  -3  -4 -12 8348.79 1431.53  18
  -3  -4 -11 19020.3 2025.89  18
  -3  -4 -11 18369.5 2852.01   2
  -3  -4 -10 13637.2 1853.29  18
  -3  -4 -10 18650.6 2997.97   2
  -3  -4  -9 68106.5 3408.92  18
  -3  -4  -9 80261.1 5886.61   2
  -3  -4  -8 167252. 7863.06   2
  -3  -4  -7 114352. 5916.65   2
  -3  -4  -6 85529.4 4718.60   2
  -3  -4  -5 41806.3 3127.98   2
  -3  -4  -4 76565.9 3792.72   2
  -3  -4  -3 126102. 4481.35   2
  -3  -4  -2 164099. 3919.68   4
  -3  -4  -2 162103. 4781.61   2
  -3  -4  -1 9238.81 1236.15   2
  -3  -4  -1 9475.50 1047.16   4
  -3  -4   0 83605.6 3351.57   2
  -3  -4   0 83817.1 2912.45   4
  -3  -4   1 9352.96 1146.39  20
  -3  -4   2 34684.9 2160.04  20
  -3  -4   3 88375.7 4813.74   3
  -3  -4   4 75287.7 4720.95   3
  -3  -4   5 34087.6 2412.23  15
  -3  -4   5 31954.0 2238.29  10
  -3  -4   5 32548.2 3388.56   3
  -3  -4   6 72480.3 3597.91  15
  -3  -4   6 73504.4 5169.78   3
  -3  -4   7 97116.3 4165.95  15
  -3  -4   7 98261.6 3891.96  13
  -3  -4   7 100382. 6122.19   3
  -3  -4   8 57371.5 3255.50  15
  -3  -4   8 58687.8 2916.69  13
  -3  -4   9 77650.5 3016.15  14
  -3  -4   9 77126.1 3076.35  13
  -3  -4   9 78081.1 3531.31  15
  -3  -4  10 29579.3 2026.15   8
  -3  -4  10 25360.8 1587.54  14
  -3  -4  11 29868.9 1697.17   8
  -3  -4  12 36554.5 1330.70   8
  -3  -3 -16 4157.23 524.473  18
  -3  -3 -16 3886.24 522.034  17
  -3  -3 -15 5176.51 842.556  18
  -3  -3 -15 5125.54 859.315  17
  -3  -3 -14 3677.70 934.685  17
  -3  -3 -14 2703.94 856.444  18
  -3  -3 -13 1685.56 841.122  18
  -3  -3 -11 2307.21 1717.86   2
  -3  -3 -10 20165.9 3144.11   2
  -3  -3  -9 19359.7 2964.59   2
  -3  -3  -8 1970.58 1168.99   2
  -3  -3  -7 873.705 1321.51   2
  -3  -3  -6 694.781 1129.59   2
  -3  -3  -5 4510.89 1422.56   2
  -3  -3  -4 32726.4 2533.64   2
  -3  -3  -3 9086.88 1392.74   2
  -3  -3  -2 13058.7 1289.48   4
  -3  -3  -2 11934.0 1390.38   2
  -3  -3  -2 15404.3 982.500   3
  -3  -3  -1 7679.13 1069.03   2
  -3  -3  -1 7612.20 1036.91   4
  -3  -3  -1 7787.81 1055.67   3
  -3  -3   0 30976.4 1810.64   2
  -3  -3   0 25782.1 1987.84   3
  -3  -3   1 18121.9 1388.03   2
  -3  -3   1 20111.5 2139.64   1
  -3  -3   1 16218.1 1860.53   3
  -3  -3   2-186.958 936.665   3
  -3  -3   2 1637.09 1436.18   1
  -3  -3   3 26260.7 2894.56   1
  -3  -3   3 28096.5 2684.79   3
  -3  -3   4 14783.5 2406.52   1
  -3  -3   4 19288.3 2502.60   3
  -3  -3   5 6277.59 1486.20   3
  -3  -3   5 6011.95 1872.77   1
  -3  -3   6 9326.99 1922.43   3
  -3  -3   6 6972.43 1279.61  15
  -3  -3   6 8303.40 1903.34   1
  -3  -3   7 32708.9 3603.38   1
  -3  -3   7 36566.3 2637.34  15
  -3  -3   7 33371.7 2226.01  14
  -3  -3   7 34118.4 2285.80  13
  -3  -3   7 38196.5 3826.80   3
  -3  -3   8 37964.6 2667.78  15
  -3  -3   8 39638.1 2479.31  14
  -3  -3   8 36666.0 2329.84  13
  -3  -3   9 84923.8 3802.16  15
  -3  -3   9 87614.1 3417.70  14
  -3  -3  10 40409.0 2393.58   8
  -3  -3  10 41999.0 2216.90  14
  -3  -3  11 11879.9 1248.34   8
  -3  -3  11 10206.4 1029.31  14
  -3  -3  12 32416.6 1498.94   8
  -3  -2 -16 5964.38 606.574  17
  -3  -2 -15 16823.5 1283.10  18
  -3  -2 -15 16435.8 1295.42  17
  -3  -2 -14 37790.1 2243.70  17
  -3  -2 -14 35886.5 2142.69  18
  -3  -2 -11 15697.2 2509.02   2
  -3  -2 -10 55907.0 4899.98   2
  -3  -2 -10 50194.7 2513.90   5
  -3  -2  -9 248563. 9629.81   2
  -3  -2  -8 156717. 7382.84   2
  -3  -2  -7 78478.5 4962.81   2
  -3  -2  -6 1395.85 1232.10   2
  -3  -2  -5 109390. 4781.01   2
  -3  -2  -4 464743. 8841.01   2
  -3  -2  -3 499288. 8216.99   2
  -3  -2  -2 184453. 4347.91   4
  -3  -2  -2 183885. 4459.26   2
  -3  -2  -2 184748. 2332.60   3
  -3  -2  -1 183673. 4023.88   2
  -3  -2  -1 182917. 4299.69   4
  -3  -2  -1 185168. 3532.08   3
  -3  -2   0 10215.7 1339.63   1
  -3  -2   0 9697.11 971.148   2
  -3  -2   0 11081.2 1290.31   3
  -3  -2   1 114203. 2769.57   2
  -3  -2   1 104885. 3954.12   3
  -3  -2   1 116352. 4341.28   1
  -3  -2   2 15929.8 1053.55   2
  -3  -2   2 13783.1 1884.91   1
  -3  -2   2 13673.5 1770.08   3
  -3  -2   3 33880.5 3040.53   1
  -3  -2   3 39574.7 3087.46   3
  -3  -2   4 2540.03 1125.53   3
  -3  -2   4 2300.18 1236.58   1
  -3  -2   5 4669.55 1377.36   3
  -3  -2   5 4224.56 1416.45   1
  -3  -2   6 282.175 794.577   3
  -3  -2   6 2656.67 1600.14   1
  -3  -2   6 960.057 724.299  15
  -3  -2   7 14582.7 2344.07   3
  -3  -2   7 15426.2 1746.13  15
  -3  -2   7 15235.5 1608.95  14
  -3  -2   7 18979.1 1713.38  13
  -3  -2   7 16948.5 2566.23   1
  -3  -2   8 193.526 1082.22  15
  -3  -2   8 60.4628 612.623  14
  -3  -2   9 5564.36 1116.45  14
  -3  -2  10 2550.62 1034.67   8
  -3  -2  10 2690.07 841.887  14
  -3  -2  11 3431.14 879.059   8
  -3  -2  11 1555.72 608.872  14
  -3  -2  12 8132.12 920.310   8
  -3  -1 -15 1146.62 543.324  18
  -3  -1 -15 767.425 521.840  17
  -3  -1 -14 11213.2 1334.93  17
  -3  -1 -10 51443.5 2728.45   5
  -3  -1 -10 58037.2 4692.47   2
  -3  -1  -9 150053. 4388.15   5
  -3  -1  -9 157093. 7553.74   2
  -3  -1  -8 135851. 6633.83   2
  -3  -1  -7 78445.0 4889.61   2
  -3  -1  -6 585110. 12206.2   2
  -3  -1  -5 181818. 6355.33   2
  -3  -1  -4 83635.1 3981.34   2
  -3  -1  -3 125254. 4333.31   2
  -3  -1  -2 593991. 7818.26   4
  -3  -1  -2 588230. 8196.35   2
  -3  -1  -1 43673.5 1966.51   1
  -3  -1  -1 41986.5 2162.29   4
  -3  -1  -1 43508.7 2002.60   2
  -3  -1  -1 43465.9 1615.04   3
  -3  -1   0 386452. 4723.89   2
  -3  -1   0 389661. 6600.45   1
  -3  -1   0 397533. 5815.49   3
  -3  -1   1 18864.1 1897.77   1
  -3  -1   1 15401.8 709.595   2
  -3  -1   1 18638.6 1625.70   3
  -3  -1   2 29261.9 2495.08   1
  -3  -1   2 29295.9 2312.06   3
  -3  -1   3 215913. 7000.11   1
  -3  -1   3 213008. 6433.51   3
  -3  -1   4 61327.8 4107.50   1
  -3  -1   4 53701.0 3561.35   3
  -3  -1   5 734.793 938.673   3
  -3  -1   5-485.562 897.301   1
  -3  -1   6 2283.33 1037.94   3
  -3  -1   6 2658.06 910.947  15
  -3  -1   6 3258.15 1336.96   1
  -3  -1   7 36010.4 2430.14  15
  -3  -1   7 37721.6 2442.43  14
  -3  -1   7 33364.1 3532.07   1
  -3  -1   7 33205.4 3397.64   3
  -3  -1   8 70311.6 3454.88  15
  -3  -1   8 70331.8 3328.56  14
  -3  -1   8 77113.6 5287.84   3
  -3  -1   8 75537.9 5535.77   1
  -3  -1   9 38082.3 2605.46   8
  -3  -1   9 38007.3 2513.39  14
  -3  -1  10 819.701 834.000   8
  -3  -1  10 459.452 777.952  14
  -3  -1  11 22204.1 1824.58   8
  -3  -1  11 21985.7 1691.25  14
  -3  -1  12 29731.9 1717.57   8
  -3   0 -15 6821.86 796.609  18
  -3   0 -15 7449.26 833.259  17
  -3   0 -14 2110.62 728.021  17
  -3   0 -11 3341.84 972.365   5
  -3   0 -10 1514.45 834.555   5
  -3   0  -9 1516.66 705.080   5
  -3   0  -9 962.795 687.406  19
  -3   0  -8-1122.11 835.978   2
  -3   0  -7 80506.4 4878.86   2
  -3   0  -6 185868. 6870.75   2
  -3   0  -5 6961.36 1537.89   2
  -3   0  -4 8064.14 1700.17   2
  -3   0  -3 38332.1 2640.68   2
  -3   0  -2 128116. 3684.77   4
  -3   0  -2 124948. 2331.95   3
  -3   0  -2 118515. 3889.52   2
  -3   0  -1 125536. 3630.58   4
  -3   0  -1 126699. 2986.15   1
  -3   0  -1 120711. 2758.46   3
  -3   0  -1 119290. 3204.88   2
  -3   0   0 67421.4 2740.29   1
  -3   0   0 62788.6 1436.58   2
  -3   0   0 64542.8 2343.12   3
  -3   0   1 72435.3 3308.28   1
  -3   0   1 80688.0 3040.88   3
  -3   0   2 4434.93 1175.40   3
  -3   0   2 2600.86 1269.21   1
  -3   0   3 97264.1 4731.24   1
  -3   0   3 94074.2 4254.44   3
  -3   0   4 64484.3 4141.57   1
  -3   0   4 53854.6 3602.26   3
  -3   0   5 23608.8 2691.30   1
  -3   0   5 23429.3 2722.00   3
  -3   0   6 27452.3 3091.99   1
  -3   0   6 29875.1 2987.99   3
  -3   0   7 26423.1 2063.65  15
  -3   0   7 30431.2 3439.22   1
  -3   0   7 26502.0 2096.82  14
  -3   0   7 24860.3 2885.57   3
  -3   0   8 25213.1 2085.12   8
  -3   0   8 25196.6 2124.34  14
  -3   0   8 26179.8 3300.94   1
  -3   0   8 23976.0 3023.79   3
  -3   0   9 30505.6 2389.75   8
  -3   0   9 28643.7 2269.16  14
  -3   0  10 36849.8 2503.01   8
  -3   0  10 41025.6 2548.15  14
  -3   0  11 46611.1 2555.20   8
  -3   0  11 48968.5 2584.65  14
  -3   0  12 14874.5 1290.60   8
  -3   0  13 11736.4 871.135   8
  -3   1 -15 10046.6 810.217  18
  -3   1 -15 7892.37 715.007  17
  -3   1 -14 12914.0 1195.19  17
  -3   1 -13 60420.0 2804.00  17
  -3   1 -11 7802.23 1373.57   5
  -3   1 -10 32402.2 2365.30   5
  -3   1 -10 26398.2 2091.58  19
  -3   1  -9 88575.7 3733.95   5
  -3   1  -9 82558.9 3428.58  19
  -3   1  -8 146659. 4584.67   5
  -3   1  -6 18796.8 2414.13   2
  -3   1  -5 37603.2 3136.84   2
  -3   1  -4 159022. 5614.44   2
  -3   1  -3 196434. 5590.90   2
  -3   1  -2 176599. 4407.93   4
  -3   1  -2 165843. 2241.97   1
  -3   1  -1 39984.1 2174.55   4
  -3   1  -1 44828.1 1896.68   3
  -3   1  -1 45327.6 1869.76   1
  -3   1   0 52373.6 2245.72   3
  -3   1   0 50801.2 2547.86   1
  -3   1   1 130066. 3812.06   3
  -3   1   1 116470. 4316.29   1
  -3   1   2 90580.4 3599.54   3
  -3   1   2 82713.1 4089.51   1
  -3   1   3 12049.1 1918.59   1
  -3   1   3 7944.01 1516.33   3
  -3   1   4 16650.1 2122.08   3
  -3   1   4 16355.9 2322.83   1
  -3   1   5 632.684 1140.32   1
  -3   1   5-1243.58 1045.20   3
  -3   1   6 4069.68 1809.65   3
  -3   1   6 6210.92 1961.66   1
  -3   1   7 10700.7 2210.37   1
  -3   1   7 8489.33 1247.12   8
  -3   1   7 9410.47 1310.37  14
  -3   1   7 10597.8 1971.08   3
  -3   1   8-1102.48 920.622   1
  -3   1   8 565.022 744.076   8
  -3   1   8 220.884 878.403  14
  -3   1   8 802.633 577.609   3
  -3   1   9 26254.4 2207.32   8
  -3   1   9 26582.7 2259.98  14
  -3   1  10 38725.4 2613.04   8
  -3   1  10 42316.9 2640.34  14
  -3   1  11 15136.6 1588.83   8
  -3   1  11 14319.4 1560.56  14
  -3   1  12-319.282 624.266   8
  -3   1  13-75.6783 366.891   8
  -3   2 -14 490.857 387.701  17
  -3   2 -13 9233.54 1081.67  17
  -3   2 -12 25257.1 1909.07  17
  -3   2 -11 29538.9 2305.47   5
  -3   2 -10 28892.5 2329.77   5
  -3   2 -10 26790.7 2141.01  19
  -3   2  -9 38750.3 2602.43   5
  -3   2  -9 36861.2 2400.79  19
  -3   2  -8 116016. 4276.63   5
  -3   2  -8 112541. 3865.61  19
  -3   2  -2 754820. 9279.86   4
  -3   2  -2 774549. 5938.39   1
  -3   2  -1 561491. 7904.61   4
  -3   2  -1 560943. 7354.11   3
  -3   2   0 187680. 4709.36   4
  -3   2   0 198594. 4636.84   3
  -3   2   1 41032.4 2308.34   3
  -3   2   2 148012. 4648.28   3
  -3   2   3 278499. 6988.28   3
  -3   2   4 167905. 6076.21   3
  -3   2   4 171754. 6631.96   1
  -3   2   5 47039.8 3606.67   3
  -3   2   5 50958.7 3915.74   1
  -3   2   6 6586.78 1715.64   1
  -3   2   6 5152.54 1551.11   3
  -3   2   7 24771.7 2035.11   8
  -3   2   7 23301.4 2017.11  14
  -3   2   7 22838.7 2792.55   3
  -3   2   7 22231.0 2853.81   1
  -3   2   8 34444.1 3597.10   1
  -3   2   8 34491.8 2444.73   8
  -3   2   8 31753.1 2403.76  14
  -3   2   8 30703.1 3347.14   3
  -3   2   9 26303.6 2249.89   8
  -3   2   9 27534.5 2309.99  14
  -3   2  10 17577.1 1878.00   8
  -3   2  10 16763.9 1853.45  14
  -3   2  11 152.471 750.806   8
  -3   2  12 2111.40 775.202   8
  -3   2  13 17915.2 1171.79   8
  -3   3 -13 765.355 393.333  17
  -3   3 -12 3084.65 760.777  17
  -3   3 -11-217.601 728.501   5
  -3   3 -11 79.9763 680.900  17
  -3   3 -11-204.944 771.078  19
  -3   3 -10 6499.71 1133.65  17
  -3   3 -10 7604.62 1280.70  19
  -3   3 -10 5752.36 1273.41   5
  -3   3  -9 1753.30 796.156   5
  -3   3  -9 1253.28 775.663  19
  -3   3  -8 28101.8 2294.82   5
  -3   3  -8 26562.7 2162.36   9
  -3   3  -8 27151.6 2111.50  19
  -3   3  -7 30278.7 2184.31   5
  -3   3  -7 25970.8 2032.85   9
  -3   3  -1 290930. 5816.10   4
  -3   3   0 133706. 4023.56   4
  -3   3   0 134763. 4225.55   3
  -3   3   1 85717.4 3562.47   3
  -3   3   2 6110.33 1186.40   3
  -3   3   3 13501.3 1730.13   3
  -3   3   4 29014.1 2663.28   3
  -3   3   5 130473. 5965.81   3
  -3   3   6 36831.8 2395.02   8
  -3   3   6 39115.3 3564.40   3
  -3   3   6 39144.1 3779.89   1
  -3   3   7 2146.33 994.426   8
  -3   3   7 228.078 769.138  14
  -3   3   7 1179.83 867.401   3
  -3   3   8 10593.4 1730.95   8
  -3   3   8 9603.57 2084.60   3
  -3   3   8 7088.81 1841.29   1
  -3   3   9 60535.0 3321.90   8
  -3   3  10 41362.9 2630.82   8
  -3   3  11 11131.5 1440.49   8
  -3   3  12 40749.3 2117.68   8
  -3   3  13 11907.3 982.380   8
  -3   3  13 11517.4 1055.38  11
  -3   4 -11 10821.9 1547.10   5
  -3   4 -11 10308.9 1483.62  19
  -3   4 -10 13937.1 1746.54   5
  -3   4 -10 14225.4 1683.09  19
  -3   4  -9 4690.42 1352.15   5
  -3   4  -9 3687.79 1133.18  19
  -3   4  -8 22452.9 2014.43  19
  -3   4  -8 23427.9 2204.07   5
  -3   4  -8 25413.9 2264.95   9
  -3   4  -7 64016.1 3308.53   5
  -3   4  -7 59171.3 3165.71   9
  -3   4  -6 4858.35 1062.49   5
  -3   4  -1 46460.7 2449.64   4
  -3   4   0 670.787 611.075   4
  -3   4   1 6568.23 1014.08   4
  -3   4   1 5369.26 1187.33   3
  -3   4   2 40100.6 2737.93   3
  -3   4   3 52199.6 3280.15   3
  -3   4   4 33626.0 2932.79   3
  -3   4   5 57131.6 4095.88   3
  -3   4   6 1965.90 872.525   8
  -3   4   6 1391.77 1154.69   3
  -3   4   7 2807.76 915.952   8
  -3   4   7 301.712 723.987   1
  -3   4   7 2410.91 1125.38   3
  -3   4   8 317.293 813.757   8
  -3   4   8 2457.28 1043.29   1
  -3   4   8 995.024 1141.27   3
  -3   4   9 2419.48 1109.08   8
  -3   4  10 597.634 710.489   8
  -3   4  11 40878.2 2439.46   8
  -3   4  12 1673.17 702.876   8
  -3   4  13 5004.63 784.157  11
  -3   5 -11 34121.8 2203.56   5
  -3   5 -11 35175.5 2223.92  19
  -3   5 -10 20756.8 1886.40  19
  -3   5 -10 22053.2 2065.86   5
  -3   5  -9 2196.03 1054.10   5
  -3   5  -9 2750.85 994.898  19
  -3   5  -8 137600. 5041.79   5
  -3   5  -8 137211. 5034.44   9
  -3   5  -8 147288. 4941.33  19
  -3   5  -7 43315.5 2861.11   9
  -3   5  -7 43221.1 2809.30   5
  -3   5  -6 160859. 4984.35   9
  -3   5  -6 162322. 5057.01   5
  -3   5  -5 131960. 4219.45   9
  -3   5  -5 138762. 4324.75   5
  -3   5   0 307715. 6246.60   4
  -3   5   1 95879.5 3611.07   4
  -3   5   2 77130.8 3393.62   4
  -3   5   2 81722.8 4110.17   3
  -3   5   3 222287. 7138.12   3
  -3   5   4 148415. 6183.02   3
  -3   5   5 84812.0 3454.49   8
  -3   5   5 84842.1 5089.62   3
  -3   5   6 18755.4 1925.62   8
  -3   5   6 15525.2 2653.36   3
  -3   5   7 15768.5 1816.74   8
  -3   5   7 17079.6 2757.16   3
  -3   5   8 7582.72 1488.99   8
  -3   5   8 5437.42 1609.65   1
  -3   5   8 7273.96 1993.90   3
  -3   5   9 23981.7 2191.36   8
  -3   5  10 1968.85 928.196   8
  -3   5  11 1399.23 807.548   8
  -3   5  12-663.495 516.158   8
  -3   5  12-779.681 654.380  11
  -3   5  13 1883.17 527.117  11
  -3   6 -11-691.391 554.612  19
  -3   6 -10 5612.11 1093.06   5
  -3   6 -10 5665.82 1182.23  19
  -3   6  -9 1988.91 861.221   5
  -3   6  -9 2865.29 1097.40  19
  -3   6  -8 4928.75 1342.55   9
  -3   6  -8 5202.91 1287.89   5
  -3   6  -8 4439.85 1156.64  19
  -3   6  -7 21776.5 2181.66   5
  -3   6  -7 20137.9 2123.35   9
  -3   6  -6 106023. 4256.78   9
  -3   6  -6 104053. 4207.52   5
  -3   6  -5 120375. 4296.54   9
  -3   6  -5 130799. 4431.78   5
  -3   6  -4 40442.7 2406.09   5
  -3   6  -4 40194.2 2358.12   9
  -3   6   3 58541.0 3928.11   3
  -3   6   4 83541.2 3308.81   8
  -3   6   4 80804.3 4891.60   3
  -3   6   4 85592.8 3385.91  11
  -3   6   5 111186. 4056.78   8
  -3   6   5 119110. 6240.14   3
  -3   6   5 111858. 4097.20  11
  -3   6   6 81814.4 3748.56   8
  -3   6   6 80338.0 5444.37   3
  -3   6   6 87874.4 3856.48  11
  -3   6   7 54536.5 3175.58   8
  -3   6   7 57915.2 4949.58   3
  -3   6   7 57268.3 3356.29  11
  -3   6   8 6266.87 1387.43   8
  -3   6   8 8517.39 1620.63  11
  -3   6   9 9849.10 1596.05   8
  -3   6   9 8581.84 1457.39  11
  -3   6  10 27828.0 2194.92   8
  -3   6  10 26594.7 2294.81  11
  -3   6  11 9419.67 1222.51   8
  -3   6  11 7672.38 1228.06  11
  -3   6  12 10775.1 1178.51  11
  -3   6  13 2361.20 507.093  11
  -3   7 -11 1635.00 584.425  19
  -3   7 -10-347.507 538.091   5
  -3   7 -10-532.862 670.748  19
  -3   7  -9 24074.7 1958.67  19
  -3   7  -9 23390.2 1871.42   5
  -3   7  -8 35780.4 2474.50   5
  -3   7  -8 31665.9 2388.36  19
  -3   7  -8 35369.5 2608.54   9
  -3   7  -7 23847.5 2161.16   5
  -3   7  -7 21473.8 2112.92   9
  -3   7  -6 2815.71 1039.40   5
  -3   7  -6 1443.31 952.688   9
  -3   7  -5 2432.52 982.123   5
  -3   7  -5 2603.90 972.481   9
  -3   7  -4 3381.61 1057.65   9
  -3   7  -4 3743.51 968.018   5
  -3   7  -3-214.517 650.891   9
  -3   7  -3 992.797 732.282   5
  -3   7  -2 5402.25 1012.30   5
  -3   7  -1 1196.68 647.604   5
  -3   7   2 3738.52 870.247   5
  -3   7   2 4873.09 990.273  11
  -3   7   3 3782.84 787.587   5
  -3   7   3 2117.94 784.632  11
  -3   7   4 3394.59 1065.04  11
  -3   7   5 1613.21 880.039  11
  -3   7   6 6565.84 1786.77   3
  -3   7   6 7286.80 1453.48  11
  -3   7   7 18208.9 2059.90   8
  -3   7   7 18093.0 2074.76  11
  -3   7   8 1316.97 1137.03   8
  -3   7   8 451.091 1077.56  11
  -3   7   9 681.331 966.333  11
  -3   7  10 25808.7 2202.99  11
  -3   7  11 20418.9 1736.69  11
  -3   7  12 7317.04 946.673  11
  -3   8 -10 12625.1 1144.67  19
  -3   8  -9 5685.09 813.869   5
  -3   8  -9 7251.48 1151.72  19
  -3   8  -8 4882.44 993.410   5
  -3   8  -8 5153.18 1219.21   9
  -3   8  -8 5168.34 1129.39  19
  -3   8  -7 17195.3 1718.53   5
  -3   8  -7 15007.8 1801.16   9
  -3   8  -6 77636.7 3621.15   5
  -3   8  -6 78445.9 3862.99   9
  -3   8  -5 52873.7 3141.50   9
  -3   8  -5 49399.0 2969.09   5
  -3   8  -4 52308.3 2977.94   5
  -3   8  -4 50858.5 2983.98   9
  -3   8  -3 26761.0 2187.33   9
  -3   8  -3 33830.0 2221.78   5
  -3   8  -2 88550.8 3486.26   5
  -3   8  -1 140588. 4236.86   5
  -3   8   0 186592. 4743.47   5
  -3   8   1 65018.7 2843.15   5
  -3   8   2 67560.7 2899.20   5
  -3   8   3 59880.4 3146.47  11
  -3   8   3 60219.2 2769.06   5
  -3   8   4 220421. 5286.54   5
  -3   8   4 224118. 6039.68  11
  -3   8   5 69471.8 3057.24   5
  -3   8   5 69302.2 3521.76  11
  -3   8   6 7838.09 1477.85  11
  -3   8   7 9990.15 1607.07  11
  -3   8   8 53707.9 3235.02  11
  -3   8   9 15820.6 1843.22  11
  -3   8  10 3947.21 1094.58  11
  -3   8  11 402.807 641.585  11
  -3   8  12 697.779 367.438  11
  -3   9 -10 5953.29 679.912  19
  -3   9  -9 67.2133 432.201  19
  -3   9  -8 320.668 345.609   5
  -3   9  -8 834.157 647.188  19
  -3   9  -7 683.170 676.320   9
  -3   9  -7 151.058 416.772   5
  -3   9  -6 14213.6 1534.69   5
  -3   9  -6 17401.0 1900.84   9
  -3   9  -5 68269.2 3520.38   9
  -3   9  -5 61808.5 3065.84   5
  -3   9  -4 17102.7 1718.91   5
  -3   9  -4 19080.5 2023.27   9
  -3   9  -3 27295.3 2260.74   9
  -3   9  -3 29565.0 2187.76   5
  -3   9  -2 15977.2 1816.61   9
  -3   9  -2 20569.7 1750.85   5
  -3   9   5 77429.5 3755.73  11
  -3   9   6 86192.0 4009.77  11
  -3   9   7 87899.1 4072.22  11
  -3   9   8 25409.1 2324.59  11
  -3   9   9 33802.7 2386.19  11
  -3   9  10 17092.7 1581.93  11
  -3   9  11 9473.00 984.543  11
  -3  10  -9-437.122 289.162  19
  -3  10  -8 1095.74 460.052  19
  -3  10  -7 8539.70 1294.87   9
  -3  10  -7 9372.94 1133.27  19
  -3  10  -6-560.803 853.991   9
  -3  10  -5 768.185 755.007   9
  -3  10  -4 3146.89 1154.19   9
  -3  10  -3 14540.6 1855.76   9
  -3  10  -2 488.203 815.287   9
  -3  10  -1 120.946 790.708   9
  -3  11  -7 14736.7 1037.02  19
  -3  11  -6 21776.5 1470.64  19
  -3  11  -6 20586.4 1618.80   9
  -3  11  -5 12651.2 1410.23   9
  -3  11  -4 7715.95 1198.47   9
  -3  11  -3 1483.32 891.974   9
  -3  11  -2 6743.53 1253.46   9
  -3  11  -1 28652.1 2282.06   9
  -3  11   0 13989.7 1669.79   9
  -3  12  -5 24186.2 1481.97   9
  -3  12  -5 23960.3 1337.99  19
  -3  12  -4 29439.3 1820.81   9
  -3  12  -3 20386.3 1668.31   9
  -3  12  -2 11223.3 1328.39   9
  -3  12  -1 22276.9 1828.77   9
  -3  12   0 42435.3 2436.78   9
  -3  12   1 93576.3 3559.52   9
  -3  13  -3 3707.76 659.462   9
  -3  13  -2 309.562 439.382   9
  -3  13  -1 8950.94 1036.54   9
  -3  13   0 1757.24 678.045   9
  -3  13   1 24337.2 1681.45   9
  -3  13   2 44278.5 2192.89   9
  -3  13   3 36010.5 1976.28   9
  -3  13   4 9173.01 1036.90   9
  -3  14   2 334.695 364.975   9
  -2 -14  -7 29824.0 1454.27  10
  -2 -14  -6 37412.6 1851.02  10
  -2 -14  -5 53498.5 2347.36  10
  -2 -14  -4 38727.7 2064.98  10
  -2 -14  -3 30778.2 1872.33  10
  -2 -14  -2 30262.5 1852.14  10
  -2 -14  -1 72427.2 2682.75  10
  -2 -14   0 49656.4 2110.47  10
  -2 -14   1 53738.4 2009.91  10
  -2 -13 -10 618.289 299.685  16
  -2 -13  -9 11321.3 981.371  16
  -2 -13  -8 11449.1 1116.65  16
  -2 -13  -8 9142.10 924.894  10
  -2 -13  -7 18456.5 1328.70  16
  -2 -13  -7 17132.9 1441.15  10
  -2 -13  -6 14178.7 1208.56  16
  -2 -13  -6 14570.7 1450.62  10
  -2 -13  -5 16283.7 1280.34  16
  -2 -13  -5 14759.9 1539.66  10
  -2 -13  -4 47622.9 2121.83  16
  -2 -13  -4 53458.6 2762.52  10
  -2 -13  -3 44744.6 2558.04  10
  -2 -13  -2 32512.9 2192.56  10
  -2 -13  -1 14745.7 1521.45  10
  -2 -13   0 28451.6 2018.66  10
  -2 -13   1 52156.0 2556.69  10
  -2 -13   2 38946.8 2067.19  10
  -2 -13   3 7082.82 855.208  10
  -2 -12 -11 14212.8 1154.98  16
  -2 -12 -10 16234.4 1381.21  16
  -2 -12  -9 1051.52 529.010  16
  -2 -12  -8 850.693 511.580  16
  -2 -12  -8 1292.88 609.146  10
  -2 -12  -7 975.379 588.972  16
  -2 -12  -7 870.299 675.736  10
  -2 -12  -6 176.128 433.483  16
  -2 -12  -6-314.694 854.936  10
  -2 -12  -5 5581.52 1060.24  16
  -2 -12  -5 7628.63 1287.42  10
  -2 -12  -4 111.979 493.056  16
  -2 -12  -4-278.138 793.387  10
  -2 -12  -3 2384.82 728.930  16
  -2 -12  -3 2883.37 1036.29  10
  -2 -12  -2 9518.20 1194.89  16
  -2 -12  -2 10929.9 1558.93  10
  -2 -12  -1 601.491 447.847  16
  -2 -12  -1-1387.30 846.969  10
  -2 -12   0 12589.7 1632.03  10
  -2 -12   1 1219.66 877.100  10
  -2 -12   2 2159.13 902.306  10
  -2 -12   2 3485.76 693.835  13
  -2 -12   3 331.024 461.490  13
  -2 -12   3 509.981 750.677  10
  -2 -12   4-126.086 408.966  15
  -2 -12   4-225.444 543.276  10
  -2 -12   4-288.232 340.253  13
  -2 -12   5-380.597 295.621  13
  -2 -11 -12 22795.5 1555.59  18
  -2 -11 -11 9922.10 1323.89  18
  -2 -11 -10 22840.2 1997.03  18
  -2 -11  -9 28452.9 2268.84  18
  -2 -11  -8 13121.2 1781.14  18
  -2 -11  -8 11346.6 1491.89  10
  -2 -11  -7 18605.0 1960.93  18
  -2 -11  -7 16372.0 1765.99  10
  -2 -11  -6 5883.95 1312.75  10
  -2 -11  -6 8183.71 1202.70  16
  -2 -11  -5 151600. 4621.68  16
  -2 -11  -5 157630. 5060.05  10
  -2 -11  -4 92788.1 3606.03  16
  -2 -11  -4 92490.2 3865.80  10
  -2 -11  -3 43397.3 2478.69  16
  -2 -11  -3 40504.8 2639.27  10
  -2 -11  -2 1963.44 751.556  16
  -2 -11  -2 1269.85 986.153  10
  -2 -11  -1 111202. 3839.90  16
  -2 -11  -1 114650. 4372.69  10
  -2 -11   0 26242.0 1968.96  16
  -2 -11   0 24862.7 2213.60  10
  -2 -11   1 90279.2 3458.86  16
  -2 -11   1 79731.0 3366.49  13
  -2 -11   1 89151.6 3988.57  10
  -2 -11   2 55343.4 2722.31  16
  -2 -11   2 60698.9 3063.21  13
  -2 -11   3 33383.7 2229.67  13
  -2 -11   3 28259.9 2265.30  10
  -2 -11   4 5085.36 885.905  15
  -2 -11   4 4213.75 1101.51  10
  -2 -11   4 4121.35 957.568  13
  -2 -11   5 22302.2 1512.40  15
  -2 -11   5 22946.0 1635.44  13
  -2 -11   5 21209.8 1658.63  10
  -2 -11   6 14761.8 1201.22  13
  -2 -11   7 11961.8 880.302  13
  -2 -10 -13 26793.8 1595.58  18
  -2 -10 -12 623.311 702.730  18
  -2 -10 -11 10387.4 1522.70  18
  -2 -10 -10-2177.08 1211.57  18
  -2 -10  -9 3391.24 1211.73  18
  -2 -10  -8 27133.9 2335.41  18
  -2 -10  -8 21528.9 1921.10  10
  -2 -10  -7 13564.5 1632.46  10
  -2 -10  -7 14363.1 1867.33  18
  -2 -10  -6 14372.5 1828.47  18
  -2 -10  -6 20019.0 3026.26   2
  -2 -10  -6 17190.3 1821.63  10
  -2 -10  -5 71005.6 3506.02  18
  -2 -10  -5 75384.9 5298.64   2
  -2 -10  -5 67647.4 3318.74  10
  -2 -10  -4 95435.2 5965.00   2
  -2 -10  -4 88756.0 3549.15  16
  -2 -10  -4 93201.7 3783.71  10
  -2 -10  -3 35887.1 3873.18   2
  -2 -10  -3 34397.3 2225.39  16
  -2 -10  -3 35310.4 2396.74  10
  -2 -10  -2 173618. 8166.88   2
  -2 -10  -2 181623. 4937.94  16
  -2 -10  -2 176488. 5196.88  10
  -2 -10  -1 87657.5 5877.02   2
  -2 -10  -1 88619.9 3477.60  16
  -2 -10  -1 90307.5 3835.38  10
  -2 -10   0 158161. 8079.97   2
  -2 -10   0 145433. 4422.40  16
  -2 -10   0 156625. 5109.48  10
  -2 -10   1 162329. 4756.86  16
  -2 -10   1 166335. 5363.43  10
  -2 -10   2 124968. 4288.16  16
  -2 -10   2 126336. 4791.80  10
  -2 -10   3 47435.3 3053.02  10
  -2 -10   4 52414.5 3105.45  10
  -2 -10   5 14355.6 1482.10  15
  -2 -10   5 16137.3 1705.06  10
  -2 -10   6 37668.9 2024.08  15
  -2 -10   6 36000.0 2147.95  13
  -2 -10   7 54739.6 1996.93  15
  -2 -10   7 59130.3 2350.88  13
  -2 -10   8 25335.3 1305.28  13
  -2  -9 -14 20432.9 1259.52  18
  -2  -9 -13 6617.20 1036.27  18
  -2  -9 -12 7102.11 1263.47  18
  -2  -9 -11 15026.1 1847.08  18
  -2  -9 -10 16362.6 1956.10  18
  -2  -9  -9 30371.3 2528.77  18
  -2  -9  -8 2938.10 1239.00  18
  -2  -9  -8 2776.49 1286.51   2
  -2  -9  -7 44.4656 904.406  18
  -2  -9  -7 744.772 939.737   2
  -2  -9  -7 2009.39 876.798  10
  -2  -9  -6-1489.57 897.408  18
  -2  -9  -6 109.903 620.346  10
  -2  -9  -5 2292.12 972.668  18
  -2  -9  -5 4107.10 1603.83   2
  -2  -9  -5 2265.68 792.236  10
  -2  -9  -4 324.909 762.029  18
  -2  -9  -4 1539.69 1144.28   2
  -2  -9  -4 447.612 682.925  10
  -2  -9  -3-1088.28 1587.64   2
  -2  -9  -3 386.755 640.323  16
  -2  -9  -3 179.210 672.124  10
  -2  -9  -2 57216.1 4446.84   2
  -2  -9  -2 59384.7 2797.26  16
  -2  -9  -2 56775.7 2853.78  10
  -2  -9  -1 36607.7 3658.06   2
  -2  -9  -1 34107.4 2144.31  16
  -2  -9  -1 32254.6 2229.56  10
  -2  -9   0 830.891 1343.67   2
  -2  -9   0-894.731 607.923  16
  -2  -9   0-381.117 765.768  10
  -2  -9   0 1083.02 1211.43  20
  -2  -9   1 158.056 656.193  16
  -2  -9   1 1093.14 737.580  10
  -2  -9   2 35571.1 2321.11  16
  -2  -9   2 36746.7 2680.63  10
  -2  -9   3 69041.3 3289.24  16
  -2  -9   3 70552.7 3611.99  10
  -2  -9   4 13968.6 1773.50  10
  -2  -9   5 373.408 928.101  15
  -2  -9   5 525.900 828.259  10
  -2  -9   6 2001.06 888.253  15
  -2  -9   6 1984.44 881.186  10
  -2  -9   7 16401.7 1447.38  15
  -2  -9   7 17634.1 1566.74  13
  -2  -9   8 5693.09 762.254  15
  -2  -9   8 6556.29 962.415  13
  -2  -9   9 6495.91 716.674  13
  -2  -8 -15 15737.0 969.742  18
  -2  -8 -14 52442.1 2205.86  18
  -2  -8 -13 18004.4 1619.82  18
  -2  -8 -12 7926.21 1422.03  18
  -2  -8 -11 27206.9 2307.62  18
  -2  -8 -10 43596.5 2948.73  18
  -2  -8  -9 54241.2 3208.05  18
  -2  -8  -9 52406.5 4683.09   2
  -2  -8  -8 32846.5 2445.68  18
  -2  -8  -8 32917.4 3620.58   2
  -2  -8  -7 9151.65 1414.03  18
  -2  -8  -7 10483.6 2036.95   2
  -2  -8  -6 2476.25 833.496  18
  -2  -8  -6 4613.31 1495.79   2
  -2  -8  -6 2419.90 886.445  10
  -2  -8  -5 20019.1 2652.27   2
  -2  -8  -5 21853.6 1851.96  18
  -2  -8  -5 20233.2 1699.01  10
  -2  -8  -4 78491.4 4865.63   2
  -2  -8  -4 80512.5 3279.94  18
  -2  -8  -3 126378. 6054.08   2
  -2  -8  -3 120664. 4001.23  18
  -2  -8  -2 7996.91 1830.49   2
  -2  -8  -1 32508.7 3207.98   2
  -2  -8  -1 32351.0 2065.38  10
  -2  -8  -1 34743.0 3188.33  20
  -2  -8   0 82890.7 3070.95  16
  -2  -8   0 87527.9 3385.87  10
  -2  -8   0 77638.4 4774.88  20
  -2  -8   1 66497.7 2831.86  16
  -2  -8   1 66054.0 3069.20  10
  -2  -8   1 65894.5 4625.93  20
  -2  -8   2 73325.3 3112.74  16
  -2  -8   2 70513.9 3367.86  10
  -2  -8   2 68123.0 4987.68  20
  -2  -8   3 77035.9 3335.05  16
  -2  -8   3 82376.1 3764.98  10
  -2  -8   3 70577.4 5121.02  20
  -2  -8   4 36703.5 2717.68  10
  -2  -8   5 17330.7 1961.73  10
  -2  -8   6 27891.6 2198.83  15
  -2  -8   6 30337.1 2428.40  10
  -2  -8   7 14989.7 1585.02  15
  -2  -8   8 5490.37 955.057  15
  -2  -8   8 8554.54 1165.51  13
  -2  -8   9 812.177 583.714  13
  -2  -8  10-729.600 292.573   8
  -2  -8  10 151.036 253.313  13
  -2  -7 -15 391.335 381.248  18
  -2  -7 -14 7516.51 1048.20  18
  -2  -7 -13 20471.7 1848.29  18
  -2  -7 -12 6372.20 1429.11  18
  -2  -7 -11 13830.3 1836.79  18
  -2  -7 -10 675.944 870.779  18
  -2  -7 -10-1756.65 997.448   2
  -2  -7  -9 4252.89 1111.42  18
  -2  -7  -9 5424.78 1616.05   2
  -2  -7  -8 12474.7 2176.05   2
  -2  -7  -8 14790.6 1778.66  18
  -2  -7  -7 10086.5 1323.22  18
  -2  -7  -7 12506.1 2104.65   2
  -2  -7  -6 32839.0 3148.80   2
  -2  -7  -5 84257.8 4786.66   2
  -2  -7  -4 24177.1 2740.99   2
  -2  -7  -3 117141. 5353.83   2
  -2  -7  -2 79085.0 4345.75   2
  -2  -7  -1 28210.3 2630.54  20
  -2  -7   0 131096. 5606.18  20
  -2  -7   1 179325. 6781.85  20
  -2  -7   2 397534. 7330.73  10
  -2  -7   2 402644. 10620.7  20
  -2  -7   3 153172. 4445.57  16
  -2  -7   3 160928. 4978.34  10
  -2  -7   4 105607. 3980.95  16
  -2  -7   4 108758. 4358.37  10
  -2  -7   4 95098.7 5709.74  20
  -2  -7   5 47034.3 2991.73  10
  -2  -7   6 82616.5 3776.23  15
  -2  -7   6 83082.5 3952.95  10
  -2  -7   7 84157.3 3646.93  15
  -2  -7   8 161851. 4610.42  15
  -2  -7   9 20599.6 1520.69  15
  -2  -7   9 22815.2 1662.29  13
  -2  -7  10 8996.94 942.786  13
  -2  -6 -15 21342.3 1346.44  18
  -2  -6 -15 17296.3 941.510  17
  -2  -6 -14 14962.8 1477.57  18
  -2  -6 -14 13038.9 1137.22  17
  -2  -6 -13 5348.59 1149.30  18
  -2  -6 -13 4138.10 910.628  17
  -2  -6 -12 1151.56 992.664  18
  -2  -6 -11 6716.43 1393.63  18
  -2  -6 -10 3073.52 1194.85  18
  -2  -6 -10 4117.04 1562.70   2
  -2  -6  -9 109225. 4327.34  18
  -2  -6  -9 117679. 6831.50   2
  -2  -6  -8 8318.67 1276.28  18
  -2  -6  -8 4649.30 1632.36   2
  -2  -6  -7 2819.44 1305.99   2
  -2  -6  -6 9967.64 1924.64   2
  -2  -6  -5 21376.7 2335.71   2
  -2  -6  -4 6022.10 1382.89   2
  -2  -6  -3 29027.6 2532.38   2
  -2  -6  -2 93682.6 4306.18   2
  -2  -6  -1 34965.6 2639.81  20
  -2  -6   0 56461.4 3354.21  20
  -2  -6   1 75803.6 3975.05  20
  -2  -6   2 30164.3 2821.64  20
  -2  -6   3 119827. 5596.37  20
  -2  -6   4 102254. 3755.69  16
  -2  -6   4 100580. 3992.06  10
  -2  -6   5 11259.0 1606.64  10
  -2  -6   6 2589.58 1316.22   3
  -2  -6   6 4216.37 1108.72  15
  -2  -6   6 3071.52 1104.63  10
  -2  -6   7 62424.1 3340.92  15
  -2  -6   8 24609.4 2087.39  15
  -2  -6   8 25347.3 1867.32  14
  -2  -6   9 19850.0 1687.54  15
  -2  -6   9 19411.8 1470.20  14
  -2  -6   9 21547.7 1718.76  13
  -2  -6  10 36135.5 1878.05  13
  -2  -6  11 1011.60 401.387   8
  -2  -6  11 396.215 341.723  13
  -2  -5 -15 38511.6 1843.29  18
  -2  -5 -15 34374.2 1591.38  17
  -2  -5 -14 39790.5 2118.41  17
  -2  -5 -14 40759.5 2297.23  18
  -2  -5 -13 52204.6 2945.95  18
  -2  -5 -12 100459. 4280.99  18
  -2  -5 -11 16079.9 1963.36  18
  -2  -5 -11 14849.7 2720.30   2
  -2  -5 -10 36624.4 2699.61  18
  -2  -5 -10 46688.3 4378.68   2
  -2  -5  -9 205569. 8946.26   2
  -2  -5  -9 189357. 5634.04  18
  -2  -5  -8 21199.9 1837.77  18
  -2  -5  -8 16902.1 2422.51   2
  -2  -5  -7 55651.2 4034.07   2
  -2  -5  -6 36190.8 3026.09   2
  -2  -5  -5 15538.2 2051.80   2
  -2  -5  -4 35893.4 2649.28   2
  -2  -5  -3 128641. 4661.82   2
  -2  -5  -2 3.83251 850.022   2
  -2  -5  -1 5267.62 1172.96  20
  -2  -5   0 9240.86 1357.87  20
  -2  -5   1 2924.98 919.607  20
  -2  -5   2 139056. 4918.01  20
  -2  -5   3 2898.87 835.725  20
  -2  -5   4 4667.94 1356.75  20
  -2  -5   5 2169.06 1029.68  10
  -2  -5   6 11798.5 2207.76   3
  -2  -5   6 10253.3 1570.44  15
  -2  -5   6 11308.6 1522.12  10
  -2  -5   7 24132.7 2127.44  15
  -2  -5   7 25177.5 1935.47  14
  -2  -5   7 24770.6 3240.96   3
  -2  -5   8 45510.4 2836.89  15
  -2  -5   8 48934.4 2580.41  14
  -2  -5   9 3494.69 1002.17  15
  -2  -5   9 2991.23 745.261  14
  -2  -5  10-40.9421 465.872  14
  -2  -5  10 1103.54 539.001  13
  -2  -5  11 629.339 487.908   8
  -2  -5  11 362.607 399.052  14
  -2  -4 -16 11294.7 803.652  18
  -2  -4 -15 1283.16 620.486  18
  -2  -4 -15 1717.05 548.836  17
  -2  -4 -14 24284.9 1866.82  18
  -2  -4 -13 54421.6 3011.39  18
  -2  -4 -12 74985.0 3720.63  18
  -2  -4 -11 11306.1 2228.04   2
  -2  -4 -10 28857.7 3405.39   2
  -2  -4  -9 66873.5 5062.38   2
  -2  -4  -8 37299.8 3628.29   2
  -2  -4  -7 7930.00 1898.77   2
  -2  -4  -6 31748.4 2785.56   2
  -2  -4  -5 6068.18 1299.87   2
  -2  -4  -4 131938. 4603.74   2
  -2  -4  -3 155932. 4682.82   2
  -2  -4  -2 151847. 4395.38   2
  -2  -4  -1 88889.4 2118.19   4
  -2  -4  -1 83629.3 3096.97  20
  -2  -4   0 83313.5 3077.07  20
  -2  -4   1 100651. 3450.14  20
  -2  -4   2 616894. 8946.39  20
  -2  -4   3 313405. 6891.72  20
  -2  -4   4 153266. 5263.85  20
  -2  -4   5 95583.8 5307.00   3
  -2  -4   6 65000.2 3202.49  15
  -2  -4   6 67013.7 3261.92  10
  -2  -4   6 58963.1 4535.41   3
  -2  -4   7 91954.8 3907.12  15
  -2  -4   7 88238.0 3409.01  14
  -2  -4   7 89239.3 5634.78   3
  -2  -4   8 160864. 5177.66  15
  -2  -4   8 153892. 4600.69  14
  -2  -4   8 155598. 7717.82   3
  -2  -4   9 92609.0 3847.56  15
  -2  -4   9 87428.6 3485.62  14
  -2  -4  10 23369.3 1857.69  14
  -2  -4  10 21138.9 1594.30  13
  -2  -4  11 15884.7 1371.40   8
  -2  -4  11 13549.3 1232.02  14
  -2  -4  12 9076.80 821.367   8
  -2  -4  12 8011.97 768.100  14
  -2  -3 -16 1014.54 363.818  18
  -2  -3 -16 559.557 268.826  17
  -2  -3 -15 4843.32 823.373  18
  -2  -3 -15 4608.40 798.729  17
  -2  -3 -14 2874.98 908.790  18
  -2  -3 -11 3439.60 1376.00   2
  -2  -3 -10-354.788 805.253   2
  -2  -3  -9 1762.02 1244.15   2
  -2  -3  -8 35076.3 3457.98   2
  -2  -3  -7 12778.8 2024.37   2
  -2  -3  -6 2833.33 1301.16   2
  -2  -3  -5 10767.7 1706.92   2
  -2  -3  -4 1074.55 854.222   2
  -2  -3  -3 17794.1 1579.45   2
  -2  -3  -2 71873.9 2752.68   2
  -2  -3  -1 181737. 4103.06   2
  -2  -3  -1 175323. 3215.77   4
  -2  -3   0 16455.9 1269.43  20
  -2  -3   1 1101.50 579.492  20
  -2  -3   2 151578. 5116.26   1
  -2  -3   2 149388. 3730.06  20
  -2  -3   3 415433. 9264.04   1
  -2  -3   3 472443. 7194.39  20
  -2  -3   4 398653. 9398.91   3
  -2  -3   4 386997. 7272.68  20
  -2  -3   5 166962. 6771.13   1
  -2  -3   5 168839. 6569.70   3
  -2  -3   6 46808.5 3791.42   1
  -2  -3   6 44186.1 3618.74   3
  -2  -3   7 77399.0 5146.73   1
  -2  -3   7 79405.2 3543.65  15
  -2  -3   7 72433.7 3081.69  14
  -2  -3   7 70758.7 4834.79   3
  -2  -3   8 93791.8 3946.01  15
  -2  -3   8 85985.4 3514.14  14
  -2  -3   8 91596.2 5727.22   3
  -2  -3   9 104325. 4184.74  15
  -2  -3   9 108374. 4011.04  14
  -2  -3  10 60451.5 2919.20  14
  -2  -3  11 31697.0 2009.49   8
  -2  -3  11 32268.6 2013.79  14
  -2  -3  12 11269.1 1061.35   8
  -2  -3  12 10810.0 1064.07  14
  -2  -2 -15 16448.3 1326.14  18
  -2  -2 -15 16934.8 1337.31  17
  -2  -2 -10 60249.1 4810.39   2
  -2  -2  -9 129719. 6703.79   2
  -2  -2  -8 161251. 7109.44   2
  -2  -2  -7 200573. 7398.49   2
  -2  -2  -6 2881.23 1398.65   2
  -2  -2  -5 5296.62 1506.65   2
  -2  -2  -4 103720. 3865.07   2
  -2  -2  -3 330207. 5908.80   2
  -2  -2  -2 89701.4 2483.90   4
  -2  -2  -2 93576.3 2855.12   2
  -2  -2  -1 145256. 3177.66   2
  -2  -2  -1 146495. 3028.69   4
  -2  -2   0 664.760 772.674   1
  -2  -2   1 7917.15 769.176  20
  -2  -2   1 8086.01 1289.84   1
  -2  -2   2 1515.64 487.791  20
  -2  -2   2 1561.27 1054.61   1
  -2  -2   3 16879.3 2058.71   1
  -2  -2   3 18707.4 2112.84   3
  -2  -2   3 17161.7 1186.17  20
  -2  -2   4 46641.5 2213.09  20
  -2  -2   4 45605.1 3312.54   1
  -2  -2   4 47158.7 3214.11   3
  -2  -2   5 29929.5 2956.24   1
  -2  -2   5 29696.1 2812.61   3
  -2  -2   6 5320.22 1450.31   3
  -2  -2   6 8644.53 1772.50   1
  -2  -2   7 720.446 1111.27   3
  -2  -2   7 1809.25 871.775  15
  -2  -2   7 1652.57 775.920  14
  -2  -2   7 352.269 1011.03   1
  -2  -2   8-236.187 942.757   3
  -2  -2   8 175.541 831.687  15
  -2  -2   8 701.884 764.669  14
  -2  -2   8 58.6720 867.920   1
  -2  -2   9 2060.66 1099.62   3
  -2  -2   9 1370.86 935.598  15
  -2  -2   9 186.849 753.753  14
  -2  -2  10 3760.28 1093.37   8
  -2  -2  10 5576.71 1216.79  14
  -2  -2  11 2143.47 829.753   8
  -2  -2  11 4679.91 1068.68  14
  -2  -2  12 2258.46 625.438   8
  -2  -2  12 2666.41 667.937  14
  -2  -2  13-165.743 329.472  14
  -2  -1 -15 26689.4 1572.28  18
  -2  -1 -15 22826.5 1469.89  17
  -2  -1  -9 94176.2 3415.33   5
  -2  -1  -9 97589.9 5656.41   2
  -2  -1  -8 108649. 5682.30   2
  -2  -1  -7 157101. 6392.52   2
  -2  -1  -6 12918.8 2018.00   2
  -2  -1  -5 21912.9 2395.65   2
  -2  -1  -4 533345. 8885.39   2
  -2  -1  -3 1738.53 893.993   2
  -2  -1  -2 12302.5 1092.40   4
  -2  -1  -2 11517.3 1157.89   2
  -2  -1  -1 37682.7 1479.70   1
  -2  -1  -1 35997.6 1569.62   4
  -2  -1  -1 35515.8 1487.40   2
  -2  -1  -1 34374.4 1074.38   3
  -2  -1   0 239081. 3057.74   2
  -2  -1   0 245020. 4312.68   1
  -2  -1   1 445767. 6857.31   1
  -2  -1   1 450477. 6542.28   3
  -2  -1   2 331138. 2997.52  20
  -2  -1   2 323932. 6429.74   3
  -2  -1   3 232657. 3213.08  20
  -2  -1   3 220297. 5906.35   3
  -2  -1   4 298145. 7745.14   1
  -2  -1   4 313708. 7647.65   3
  -2  -1   4 300269. 4573.88  20
  -2  -1   5 68490.8 4049.77   1
  -2  -1   5 71340.6 3997.74   3
  -2  -1   6 79185.6 4563.39   1
  -2  -1   6 83190.5 4592.43   3
  -2  -1   7 21091.1 1807.18  15
  -2  -1   7 19366.8 2416.79   1
  -2  -1   7 21622.9 2521.73   3
  -2  -1   8 174470. 5098.28  15
  -2  -1   8 180554. 5018.32  14
  -2  -1   8 177784. 7675.51   1
  -2  -1   8 171992. 7336.11   3
  -2  -1   9 170940. 5042.02  14
  -2  -1   9 176806. 7787.75   3
  -2  -1   9 176783. 7932.93   1
  -2  -1  10 66114.5 3221.00   8
  -2  -1  10 67826.2 3270.05  14
  -2  -1  11 12635.9 1570.35   8
  -2  -1  11 16370.8 1689.59  14
  -2  -1  12 2132.33 687.979   8
  -2  -1  12 2978.01 853.350  14
  -2  -1  13 41447.4 1673.20   8
  -2  -1  13 44503.3 1952.52  14
  -2   0 -15 14938.3 1140.84  18
  -2   0 -15 13070.1 1044.76  17
  -2   0 -10 21081.1 1874.16   5
  -2   0  -9 13230.1 1457.64   5
  -2   0  -9 9875.26 1267.14  19
  -2   0  -8 85.0323 869.015   2
  -2   0  -7 39303.4 3268.97   2
  -2   0  -6-1354.99 1144.41   2
  -2   0  -5 4780.68 1481.00   2
  -2   0  -4 39873.6 2734.69   2
  -2   0  -3 49228.9 2756.25   2
  -2   0  -2 191441. 4542.48   2
  -2   0  -1 830332. 5575.99   1
  -2   0  -1 825314. 5370.36   3
  -2   0   0 69651.4 1965.82   3
  -2   0   0 65584.8 1547.19   2
  -2   0   0 68183.3 2263.34   1
  -2   0   1 137761. 3323.51   3
  -2   0   1 111463. 3512.55   1
  -2   0   2 403.763 748.694   3
  -2   0   2 665.118 889.329   1
  -2   0   3 69422.2 3535.79   1
  -2   0   3 66939.2 3157.21   3
  -2   0   4 230930. 6372.48   3
  -2   0   4 254363. 7044.69   1
  -2   0   5 365396. 9001.05   1
  -2   0   5 357460. 8623.38   3
  -2   0   6 43409.5 3430.39   1
  -2   0   6 41445.3 3236.97   3
  -2   0   7 100609. 5444.24   1
  -2   0   7 100916. 5284.95   3
  -2   0   8 101456. 5764.67   1
  -2   0   8 106824. 3943.99  14
  -2   0   8 94556.6 5475.44   3
  -2   0   9 94522.7 3785.36   8
  -2   0   9 92313.5 3837.09  14
  -2   0   9 94193.2 5885.15   1
  -2   0   9 98084.8 5742.35   3
  -2   0  10 75222.5 3424.59   8
  -2   0  10 72462.2 3459.00  14
  -2   0  11 87977.9 3580.80   8
  -2   0  11 81741.1 3553.29  14
  -2   0  12 52698.3 2505.09   8
  -2   0  12 53895.6 2641.70  14
  -2   0  13 33594.8 1650.79   8
  -2   0  13 31766.9 1793.42  14
  -2   1 -15 3855.50 583.689  18
  -2   1 -15 2231.54 443.564  17
  -2   1 -14 35024.0 1888.35  17
  -2   1 -10 4307.50 1011.61   5
  -2   1 -10 4826.37 1092.82  19
  -2   1  -9 44037.6 2497.28  19
  -2   1  -9 45402.1 2635.27   5
  -2   1  -6 49272.7 3543.28   2
  -2   1  -5 35603.0 2936.90   2
  -2   1  -4 1347.81 1167.16   2
  -2   1  -3 30156.0 2209.20   2
  -2   1  -2 275906. 4667.44   4
  -2   1  -2 273003. 5375.93   2
  -2   1  -1 3658.21 674.464   4
  -2   1  -1 3628.26 599.365   3
  -2   1   0 9033.90 893.952   3
  -2   1   1 78972.8 2547.11   3
  -2   1   2 5622.19 1058.50   3
  -2   1   3 13689.8 1586.72   3
  -2   1   4 46468.7 3121.66   1
  -2   1   4 45366.3 2881.08   3
  -2   1   5 71315.7 3908.40   3
  -2   1   5 75619.0 4227.19   1
  -2   1   6 48408.8 3522.08   3
  -2   1   6 51563.6 3736.49   1
  -2   1   7 12779.1 2103.41   3
  -2   1   7 10522.4 2054.69   1
  -2   1   8 408.224 920.694   3
  -2   1   8 1365.82 734.309   1
  -2   1   8 359.249 905.785   8
  -2   1   8 100.492 685.820  14
  -2   1   9 1148.33 790.396   1
  -2   1   9 715.323 894.531   8
  -2   1   9 1726.74 891.715  14
  -2   1   9 1068.94 970.195   3
  -2   1  10 47624.3 2789.13   8
  -2   1  10 47893.6 2848.46  14
  -2   1  11 18027.3 1764.17   8
  -2   1  11 17353.0 1795.30  14
  -2   1  12 620.976 645.608   8
  -2   1  12 1280.71 784.332  14
  -2   1  13 39.9618 462.168   8
  -2   2 -14 21465.8 1301.01  17
  -2   2 -11 111615. 4240.06  19
  -2   2 -10 130557. 4525.25  19
  -2   2 -10 139392. 4819.00   5
  -2   2  -9 121088. 4380.83   5
  -2   2  -9 117085. 4163.79  19
  -2   2  -8 146900. 4656.15   5
  -2   2  -8 144024. 4376.08  19
  -2   2  -1 79544.9 2448.80   4
  -2   2   0 206750. 4089.68   3
  -2   2   1 28107.4 1700.68   3
  -2   2   2 1563.85 815.519   3
  -2   2   3 92866.5 3563.24   3
  -2   2   4 207034. 5922.87   3
  -2   2   5 15294.4 1936.87   3
  -2   2   6 2471.02 1095.48   1
  -2   2   6 634.545 974.399   3
  -2   2   7 1424.02 1175.89   1
  -2   2   7 600.941 1112.66   3
  -2   2   8 16255.6 1771.18   8
  -2   2   8 16635.6 1780.69  14
  -2   2   8 17864.7 2706.34   1
  -2   2   8 15448.5 2402.28   3
  -2   2   9 30201.2 3455.59   1
  -2   2   9 31926.1 2328.77   8
  -2   2   9 32861.6 2427.16  14
  -2   2   9 34565.7 3414.32   3
  -2   2  10 26262.2 2208.46   8
  -2   2  10 26935.9 2167.35  14
  -2   2  11 13631.8 1558.19   8
  -2   2  11 15288.8 1764.82  14
  -2   2  12 4461.76 940.160   8
  -2   2  12 4892.60 1074.09  14
  -2   2  13 4165.11 746.696   8
  -2   3 -13 2398.49 585.164  17
  -2   3 -11 40648.2 2652.30  19
  -2   3 -10 68055.0 3422.34   5
  -2   3 -10 74599.9 3540.22  19
  -2   3  -9 13123.1 1513.13  19
  -2   3  -9 17125.0 1865.33   5
  -2   3  -8 40148.0 2588.88   5
  -2   3  -8 36937.6 2358.19  19
  -2   3  -8 35213.8 2520.02   9
  -2   3  -1 41346.9 1856.74   4
  -2   3   0 62776.7 2240.30   4
  -2   3   0 62380.3 2612.53   3
  -2   3   1 46456.1 2354.62   3
  -2   3   2 10105.3 1312.20   3
  -2   3   3 107006. 3930.25   3
  -2   3   4 45539.6 2908.34   3
  -2   3   5 235507. 7034.73   3
  -2   3   6 123267. 5665.29   3
  -2   3   7 106715. 5646.18   3
  -2   3   7 122192. 6306.38   1
  -2   3   8 46443.2 2724.03   8
  -2   3   8 45289.5 2786.03  14
  -2   3   8 45558.5 3904.92   3
  -2   3   8 46129.2 4231.30   1
  -2   3   9 123891. 4440.21   8
  -2   3   9 126716. 4645.80  14
  -2   3   9 128955. 6751.29   3
  -2   3   9 128510. 7016.54   1
  -2   3  10 59608.6 3125.35   8
  -2   3  10 55409.2 3155.77  14
  -2   3  11 119737. 4130.90   8
  -2   3  11 124429. 4459.87  14
  -2   3  12 14652.9 1449.66   8
  -2   3  13 15337.1 1213.10   8
  -2   4 -11 7916.60 1398.54  19
  -2   4 -10 2159.98 860.844   5
  -2   4 -10 638.179 959.685  19
  -2   4  -9 69.7233 759.172   5
  -2   4  -9 614.703 800.647  19
  -2   4  -8 88560.3 3860.67   5
  -2   4  -8 83801.8 3991.65   9
  -2   4  -8 85025.1 3697.77  19
  -2   4  -7 17321.8 1778.66   5
  -2   4  -7 21986.0 2044.01   9
  -2   4   0-382.834 422.057   4
  -2   4   1 9060.77 990.745   4
  -2   4   1 10012.7 1343.19   3
  -2   4   2 1662.45 832.829   3
  -2   4   3 17685.4 1853.25   3
  -2   4   4 46110.7 2978.81   3
  -2   4   5 35625.8 2940.21   3
  -2   4   6 56062.7 3903.52   3
  -2   4   7 46690.9 2700.22   8
  -2   4   7 45055.8 2588.71  14
  -2   4   7 42533.0 3603.42   3
  -2   4   8 24128.0 2085.26   8
  -2   4   8 22182.0 2076.83  14
  -2   4   8 20671.8 2661.37   3
  -2   4   8 25300.0 3167.57   1
  -2   4   9 738.314 761.787   8
  -2   4   9 633.230 942.951  14
  -2   4   9-546.273 615.285   3
  -2   4  10 107303. 4143.40   8
  -2   4  11 59587.0 2971.41   8
  -2   4  12 17947.0 1529.40   8
  -2   4  13 13734.9 1167.26   8
  -2   4  14 10339.9 917.860  11
  -2   5 -11 76646.8 3241.56  19
  -2   5 -10 8155.65 1343.14   5
  -2   5 -10 7384.28 1417.03  19
  -2   5  -9 101241. 4157.64  19
  -2   5  -9 99173.2 4103.36   5
  -2   5  -8 52855.8 3097.34   5
  -2   5  -8 48747.7 3150.34   9
  -2   5  -7 73209.2 3575.97   5
  -2   5  -7 77598.0 3738.16   9
  -2   5  -6 277548. 6497.53   9
  -2   5  -6 273774. 6380.46   5
  -2   5   1 9466.75 1007.10   4
  -2   5   2 8187.68 1432.60   3
  -2   5   3 10116.6 1556.97   3
  -2   5   4 19747.0 2144.68   3
  -2   5   5 67958.0 4069.94   3
  -2   5   6 4599.80 1453.68   3
  -2   5   7 610.114 728.372   8
  -2   5   7 5299.60 1404.03   3
  -2   5   8 4497.09 1184.61   8
  -2   5   8 7934.22 1705.41   3
  -2   5   9 35676.0 2517.00   8
  -2   5   9 36507.9 3625.20   3
  -2   5   9 39367.4 4155.74   1
  -2   5  10 3716.02 1057.49   8
  -2   5  11 4396.92 1111.54   8
  -2   5  12 2658.91 825.961   8
  -2   5  13 704.462 591.341  11
  -2   5  14 1626.37 492.315  11
  -2   6 -11 21602.0 1638.84  19
  -2   6 -10 27400.7 1997.82   5
  -2   6 -10 30417.6 2240.91  19
  -2   6  -9 96238.1 3933.62   5
  -2   6  -9 99065.7 4077.85  19
  -2   6  -8 78653.9 3952.90   9
  -2   6  -8 83954.5 3783.03   5
  -2   6  -7 44641.6 2850.24   5
  -2   6  -7 42650.8 2918.60   9
  -2   6  -6 76219.6 3600.07   9
  -2   6  -6 68114.5 3352.01   5
  -2   6  -5 142749. 4601.97   9
  -2   6  -5 140657. 4501.76   5
  -2   6   4 27624.1 2631.96   3
  -2   6   5 122971. 5788.49   3
  -2   6   6 58905.4 2973.03   8
  -2   6   6 56334.2 4185.61   3
  -2   6   7 10641.5 2207.34   3
  -2   6   7 9418.48 1395.17   8
  -2   6   8 11792.6 1701.23   8
  -2   6   8 6053.60 1834.52   3
  -2   6   9 46237.0 2888.58   8
  -2   6  10 28788.1 2317.91   8
  -2   6  11 48173.5 2615.85   8
  -2   6  12 49727.3 2577.64  11
  -2   6  13 15690.8 1324.20  11
  -2   6  14 10777.9 817.825  11
  -2   7 -11 3580.75 715.232  19
  -2   7 -10 1574.63 696.591  19
  -2   7  -9 17402.3 1803.68  19
  -2   7  -9 11312.5 1359.58   5
  -2   7  -8-300.129 672.149   5
  -2   7  -8 282.928 957.413   9
  -2   7  -7 8214.27 1499.49   9
  -2   7  -7 7619.66 1353.85   5
  -2   7  -6 702.451 798.425   9
  -2   7  -6 2094.08 873.021   5
  -2   7  -5 10006.9 1428.70   9
  -2   7  -5 8728.29 1441.00   5
  -2   7  -4 738.140 645.134   9
  -2   7  -4 768.585 802.406   5
  -2   7  -3 6066.22 1117.99   9
  -2   7   4 12279.3 1385.35  11
  -2   7   5 38566.6 2390.92  11
  -2   7   6 31397.6 3325.77   3
  -2   7   6 31073.5 2329.86  11
  -2   7   7 42567.1 2778.83   8
  -2   7   7 46061.0 4101.39   3
  -2   7   7 44898.6 2888.23  11
  -2   7   8 33435.8 2554.34   8
  -2   7   8 31307.2 2495.28  11
  -2   7   8 30376.0 3583.34   3
  -2   7   9 5136.75 1305.30  11
  -2   7  10 12410.4 1811.33  11
  -2   7  11 39030.3 2515.17  11
  -2   7  12 44795.3 2332.19  11
  -2   7  13 8745.12 921.067  11
  -2   8 -10 51327.1 2218.27  19
  -2   8  -9 52338.8 2595.78  19
  -2   8  -8 15918.9 1454.70   5
  -2   8  -8 19559.1 2043.31   9
  -2   8  -8 20428.0 1892.23  19
  -2   8  -7 33561.6 2232.82   5
  -2   8  -7 28923.5 2485.75   9
  -2   8  -6 78620.1 3496.45   5
  -2   8  -6 82239.6 3937.93   9
  -2   8  -5 78085.4 3766.92   9
  -2   8  -5 70375.7 3370.61   5
  -2   8  -4 84405.1 3779.29   9
  -2   8  -4 80768.9 3471.15   5
  -2   8  -3 54468.1 2933.79   9
  -2   8   3 3620.88 997.956  11
  -2   8   4 75410.6 3357.64  11
  -2   8   5 51566.0 2880.75  11
  -2   8   6 9424.00 1410.95  11
  -2   8   7 11646.3 1691.64  11
  -2   8   8 14996.4 1927.11  11
  -2   8   9 656.269 843.221  11
  -2   8  10 23.8072 807.648  11
  -2   8  11-686.090 707.163  11
  -2   8  12 6193.57 949.433  11
  -2   8  13 5732.00 707.853  11
  -2   9 -10 19006.3 1140.58  19
  -2   9  -9 15677.7 1338.82  19
  -2   9  -8 23172.1 1797.53  19
  -2   9  -7 49396.0 2266.49   5
  -2   9  -7 51678.2 3023.18   9
  -2   9  -6 113342. 4567.88   9
  -2   9  -5 82434.6 3933.51   9
  -2   9  -4 144469. 5058.78   9
  -2   9  -3 100601. 4167.10   9
  -2   9  -2 35142.1 2451.23   9
  -2   9   4 2006.13 984.776  11
  -2   9   5 41600.7 2700.23  11
  -2   9   6 61315.9 3291.16  11
  -2   9   7 74272.5 3694.61  11
  -2   9   8 2687.06 1145.40  11
  -2   9   9 7717.15 1366.02  11
  -2   9  10 8616.76 1356.27  11
  -2   9  11 25704.5 1793.22  11
  -2   9  12 4069.55 684.188  11
  -2  10  -9 6559.46 709.115  19
  -2  10  -8 688.244 516.324  19
  -2  10  -7 1567.83 748.733   9
  -2  10  -7 1683.18 798.254  19
  -2  10  -6 1649.40 866.702   9
  -2  10  -5 333.831 1041.73   9
  -2  10  -4 27745.6 2369.94   9
  -2  10  -3 2848.79 1113.88   9
  -2  10  -2 5855.92 1392.65   9
  -2  10  -1 19886.6 1989.37   9
  -2  10   7 22866.6 2096.22  11
  -2  10   8 26102.0 2157.88  11
  -2  10   9 4896.28 1085.62  11
  -2  10  10 17816.9 1544.89  11
  -2  11  -8 2503.92 462.155  19
  -2  11  -7 3721.70 674.867  19
  -2  11  -6 12379.6 1350.70   9
  -2  11  -5 26125.3 2085.38   9
  -2  11  -4 18464.9 1863.47   9
  -2  11  -3 4693.94 1223.38   9
  -2  11  -2 18929.7 1944.40   9
  -2  11  -1 48137.8 2930.95   9
  -2  11   0 66332.4 3338.54   9
  -2  12  -6 17862.3 1135.26  19
  -2  12  -5 39627.7 2021.91   9
  -2  12  -4 50150.5 2483.23   9
  -2  12  -3 48835.3 2599.32   9
  -2  12  -2 36322.7 2397.37   9
  -2  12  -1 36237.0 2325.59   9
  -2  12   0 77146.9 3387.70   9
  -2  12   1 123391. 4232.97   9
  -2  13  -4 26093.5 1339.81   9
  -2  13  -3 17233.9 1302.61   9
  -2  13  -2 20535.6 1524.80   9
  -2  13  -1 14608.4 1377.86   9
  -2  13   0 10040.9 1219.07   9
  -2  13   1 35920.4 2108.75   9
  -2  13   2 31341.6 1978.98   9
  -2  13   3 22174.8 1695.06   9
  -2  14  -1 3069.69 547.344   9
  -2  14   0 1169.90 459.320   9
  -2  14   1 7606.17 831.317   9
  -2  14   2 200.960 360.381   9
  -2  14   3 307.378 392.156   9
  -2  14   4 1206.77 388.205   9
  -2  14   5 3153.03 580.935   9
  -1 -15  -4 3743.91 598.772  10
  -1 -15  -3 200.872 328.086  10
  -1 -15  -2 285.842 330.755  10
  -1 -14  -7 12376.4 1069.08  10
  -1 -14  -6 18765.5 1403.58  10
  -1 -14  -5 88371.0 3023.53  10
  -1 -14  -4 71799.4 2800.10  10
  -1 -14  -3 16152.2 1411.04  10
  -1 -14  -2 12420.9 1278.72  10
  -1 -14  -1 12732.9 1242.96  10
  -1 -14   0 17659.3 1350.60  10
  -1 -14   1 10653.8 1016.21  10
  -1 -14   2 3731.92 581.906  10
  -1 -13  -9 19309.7 1189.11  10
  -1 -13  -8 24003.5 1599.22  10
  -1 -13  -7 36813.5 2141.45  10
  -1 -13  -6 11391.2 1386.58  10
  -1 -13  -5 37282.9 2352.47  10
  -1 -13  -4 48109.7 2657.66  10
  -1 -13  -3 41349.4 2475.12  10
  -1 -13  -2 36928.9 2353.92  10
  -1 -13  -1 22592.3 1863.03  10
  -1 -13   0 28997.0 2012.71  10
  -1 -13   1 33424.4 2104.14  10
  -1 -13   2 33334.4 1994.62  10
  -1 -13   3 20626.6 1456.15  10
  -1 -13   4 5040.56 694.303  10
  -1 -12 -11 1269.09 420.116  16
  -1 -12 -10 3417.86 696.607  16
  -1 -12  -9 1001.50 539.616  16
  -1 -12  -9 1443.55 617.458  10
  -1 -12  -8-1219.35 701.214  10
  -1 -12  -8 105.241 319.511  16
  -1 -12  -7 3980.96 836.489  16
  -1 -12  -7 1478.45 781.678  10
  -1 -12  -6-978.394 495.704  16
  -1 -12  -6-898.830 818.655  10
  -1 -12  -5-517.791 811.111  10
  -1 -12  -4 838.224 847.646  10
  -1 -12  -3 12182.5 1630.66  10
  -1 -12  -2 3732.38 1128.97  10
  -1 -12  -1 931.836 972.991  10
  -1 -12   0 1489.92 998.667  10
  -1 -12   1 236.668 899.745  10
  -1 -12   2 6842.67 1296.82  10
  -1 -12   3 4561.53 843.805  13
  -1 -12   3 4623.03 1044.36  10
  -1 -12   4 7492.49 911.978  13
  -1 -12   4 8567.74 1074.60  10
  -1 -12   5-364.156 340.470  13
  -1 -12   5-957.698 542.057  10
  -1 -12   6 3131.96 512.228  13
  -1 -11 -12 6030.13 792.080  18
  -1 -11 -11 29399.3 1864.67  18
  -1 -11 -10 40555.1 2059.35  10
  -1 -11 -10 40252.0 2433.72  18
  -1 -11  -9 31498.0 2280.75  18
  -1 -11  -9 26423.1 1951.08  10
  -1 -11  -8 60782.4 3222.73  18
  -1 -11  -8 57336.4 3047.94  10
  -1 -11  -7 4343.51 1231.33  18
  -1 -11  -7 5198.89 1282.15  10
  -1 -11  -6 9083.91 1477.64  10
  -1 -11  -5 52042.3 2645.85  16
  -1 -11  -5 56078.6 3121.33  10
  -1 -11  -4 96110.7 3484.98  16
  -1 -11  -4 96442.3 3994.74  10
  -1 -11  -3 60880.4 3230.23  10
  -1 -11  -2 40613.3 2642.68  10
  -1 -11  -1 1828.46 1075.77  10
  -1 -11   0 15064.3 1810.94  10
  -1 -11   1 50079.5 2986.23  10
  -1 -11   2 37732.2 2649.85  10
  -1 -11   3 5259.37 1383.34  10
  -1 -11   4 2346.09 943.704  10
  -1 -11   5 4042.07 930.289  10
  -1 -11   6 622.697 544.056  13
  -1 -11   7 91.9010 405.708  13
  -1 -10 -13 28768.6 1458.56  18
  -1 -10 -12 12247.5 1218.21  18
  -1 -10 -11 17430.3 1707.84  18
  -1 -10 -10 3567.11 1093.35  18
  -1 -10 -10 4780.36 844.323  10
  -1 -10  -9 73365.4 3640.78  18
  -1 -10  -9 56633.4 3002.29  10
  -1 -10  -8 118507. 4573.69  18
  -1 -10  -8 116095. 4465.74  10
  -1 -10  -7 51836.7 3028.69  18
  -1 -10  -7 52391.6 3118.19  10
  -1 -10  -6 91360.3 3936.63  18
  -1 -10  -6 83811.2 5652.54   2
  -1 -10  -6 97966.2 4081.81  10
  -1 -10  -5 98405.0 4026.73  18
  -1 -10  -5 106943. 6268.60   2
  -1 -10  -5 104569. 4157.19  10
  -1 -10  -4 63827.3 4910.72   2
  -1 -10  -4 58194.7 2786.83  16
  -1 -10  -4 65563.7 3232.60  10
  -1 -10  -3 192924. 8288.05   2
  -1 -10  -3 183079. 4769.23  16
  -1 -10  -3 183679. 5285.60  10
  -1 -10  -2 159402. 7581.09   2
  -1 -10  -2 150157. 4248.63  16
  -1 -10  -2 152726. 4826.38  10
  -1 -10  -1-392.713 687.208  10
  -1 -10  -1 1536.05 851.498   2
  -1 -10   0 98276.9 6272.74  20
  -1 -10   0 97944.8 4024.29  10
  -1 -10   1 85590.0 3816.14  10
  -1 -10   1 84684.7 5899.59  20
  -1 -10   2 82158.9 3805.55  10
  -1 -10   3 31704.5 2485.69  10
  -1 -10   4 22765.3 2138.76  10
  -1 -10   5 1313.56 629.598  15
  -1 -10   5 1806.12 942.597  10
  -1 -10   6 16360.0 1574.93  10
  -1 -10   8 42418.4 1852.47  13
  -1  -9 -14 1744.18 433.486  18
  -1  -9 -13 758.585 513.595  18
  -1  -9 -12 2265.69 835.211  18
  -1  -9 -11 1204.19 808.512  18
  -1  -9 -10 834.811 1043.56  18
  -1  -9 -10-576.443 701.350  10
  -1  -9  -9 1564.87 1138.52  18
  -1  -9  -9 995.592 640.279  10
  -1  -9  -8-92.2206 873.826  18
  -1  -9  -8-444.002 862.422  10
  -1  -9  -7 28966.1 2304.22  10
  -1  -9  -7 29873.2 2298.12  18
  -1  -9  -6 24791.4 2077.58  18
  -1  -9  -6 25947.5 3046.09   2
  -1  -9  -6 23169.6 2040.36  10
  -1  -9  -5 18730.9 1818.60  18
  -1  -9  -5 17744.5 2523.88   2
  -1  -9  -5 16781.8 1704.72  10
  -1  -9  -4 4141.59 1082.38  18
  -1  -9  -4 4699.52 1568.94   2
  -1  -9  -4 4528.81 1121.92  10
  -1  -9  -3 69037.6 4726.34   2
  -1  -9  -3 69796.8 3087.33  10
  -1  -9  -3 66763.3 3131.62  18
  -1  -9  -2 56400.2 4299.81   2
  -1  -9  -2 55983.9 2559.36  16
  -1  -9  -2 56797.6 2825.82  10
  -1  -9  -1 37062.7 2093.92  16
  -1  -9  -1 38017.6 2382.84  10
  -1  -9  -1 36711.0 3491.11  20
  -1  -9   0 42896.3 3981.42  20
  -1  -9   0 40505.7 2462.24  10
  -1  -9   1 8826.14 1294.16  10
  -1  -9   1 6596.26 1628.76  20
  -1  -9   2 5959.45 1228.01  10
  -1  -9   2 2987.48 1931.36  20
  -1  -9   3 83769.4 3813.68  10
  -1  -9   3 72277.4 5471.14  20
  -1  -9   4 46630.2 2966.15  10
  -1  -9   5 1859.09 1055.78  10
  -1  -9   6-220.153 765.062  10
  -1  -9   6 424.901 637.760  15
  -1  -9   9 30548.7 1606.68  13
  -1  -8 -14 29944.3 1547.31  18
  -1  -8 -13 14278.2 1394.14  18
  -1  -8 -12 6498.08 1113.93  18
  -1  -8 -11-940.853 959.724  18
  -1  -8 -10 40872.6 2819.89  18
  -1  -8  -9 118944. 4611.96  18
  -1  -8  -9 130821. 7166.54   2
  -1  -8  -8 80728.0 3692.75  18
  -1  -8  -8 71632.4 3501.19  10
  -1  -8  -8 82722.7 5484.36   2
  -1  -8  -7 13622.1 1575.43  18
  -1  -8  -7 11716.9 2002.11   2
  -1  -8  -7 12730.2 1573.64  10
  -1  -8  -6 7666.60 1181.04  18
  -1  -8  -6 7169.29 1621.92   2
  -1  -8  -6 6807.75 1092.88  10
  -1  -8  -5 13696.9 1460.53  18
  -1  -8  -5 12058.2 2046.21   2
  -1  -8  -5 14726.5 1502.50  10
  -1  -8  -4 140450. 6261.59   2
  -1  -8  -3 150042. 6427.78   2
  -1  -8  -2 38464.6 3184.36   2
  -1  -8  -2 41440.7 3337.35  20
  -1  -8  -1 42163.7 3510.52  20
  -1  -8   0 3180.27 882.365  10
  -1  -8   0 3527.00 1428.29  20
  -1  -8   1 7152.91 1133.28  10
  -1  -8   1 8343.99 1918.84  20
  -1  -8   2 9987.29 1373.81  10
  -1  -8   2 9991.57 2204.62  20
  -1  -8   3 8453.98 1249.88  10
  -1  -8   3 7785.43 1895.20  20
  -1  -8   4 8633.87 1369.78  10
  -1  -8   4 6815.95 1950.42  20
  -1  -8   5 1457.91 972.228  10
  -1  -8   5 1986.71 1954.79  20
  -1  -8   6-547.366 748.917  10
  -1  -8   6-918.975 793.545  15
  -1  -8   7 194.098 821.913  15
  -1  -8   7 95.8348 654.178  10
  -1  -8   8 746.951 495.393  14
  -1  -8   9 3780.78 572.748  14
  -1  -8  10 1840.73 578.335  13
  -1  -7 -15 973.829 396.557  18
  -1  -7 -14 13051.1 1161.18  18
  -1  -7 -13 14924.1 1513.22  18
  -1  -7 -12 14879.9 1725.11  18
  -1  -7 -11 12613.9 1672.84  18
  -1  -7 -10 5741.20 1393.99  18
  -1  -7  -9 74893.0 3660.10  18
  -1  -7  -9 70981.9 5259.02   2
  -1  -7  -8 90881.2 3749.27  18
  -1  -7  -8 92425.0 5659.61   2
  -1  -7  -7 58582.0 2924.59  18
  -1  -7  -7 59120.0 4226.90   2
  -1  -7  -6 69653.2 4255.57   2
  -1  -7  -5 84338.0 4600.17   2
  -1  -7  -4 264197. 7842.04   2
  -1  -7  -3 304809. 8270.34   2
  -1  -7  -2 272597. 7691.93  20
  -1  -7  -1 347632. 8703.91  20
  -1  -7   0 137190. 5642.11  20
  -1  -7   1 49923.9 3609.47  20
  -1  -7   2 355469. 9817.26  20
  -1  -7   3 305960. 6430.37  10
  -1  -7   3 288857. 9431.09  20
  -1  -7   4 114442. 3930.36  16
  -1  -7   4 119576. 4294.38  10
  -1  -7   4 108108. 6143.46  20
  -1  -7   5 10804.6 1603.50  10
  -1  -7   5 16163.5 2653.89  20
  -1  -7   6 9369.95 1448.66  15
  -1  -7   6 8906.35 1403.03  10
  -1  -7   7 41605.7 2550.75  15
  -1  -7   7 38885.7 2636.53  10
  -1  -7   8 42868.7 2474.37  15
  -1  -7   9 14550.9 1287.75  14
  -1  -7  10 10642.2 997.710  14
  -1  -7  10 13265.1 1219.22  13
  -1  -7  11-512.950 370.650  13
  -1  -6 -15 4791.49 620.933  18
  -1  -6 -14 1812.95 735.168  18
  -1  -6 -14 2609.36 530.587  17
  -1  -6 -13 1268.82 874.950  18
  -1  -6 -12-297.630 789.177  18
  -1  -6 -11 10375.9 1705.17  18
  -1  -6 -10-177.826 937.476  18
  -1  -6 -10-455.549 586.658   2
  -1  -6  -9 296.899 875.707  18
  -1  -6  -9 1412.89 1086.97   2
  -1  -6  -8 6422.78 1190.03  18
  -1  -6  -8 7153.95 1712.90   2
  -1  -6  -7 7690.77 1537.25   2
  -1  -6  -6 112437. 5166.80   2
  -1  -6  -5 55405.5 3484.97   2
  -1  -6  -4 6340.48 1249.16   2
  -1  -6  -3 971.085 991.560   2
  -1  -6  -2 256035. 6766.10  20
  -1  -6  -1 236973. 6517.83  20
  -1  -6   0 110160. 4561.48  20
  -1  -6   1 9953.84 1609.68  20
  -1  -6   2 106473. 4893.48  20
  -1  -6   3 274534. 8299.02  20
  -1  -6   4 61958.9 4309.78  20
  -1  -6   5 74983.8 3432.31  10
  -1  -6   5 64636.8 4642.46  20
  -1  -6   6 29788.3 2253.11  15
  -1  -6   6 29127.7 2346.05  10
  -1  -6   6 26790.0 3109.93  20
  -1  -6   7 44107.9 2681.93  15
  -1  -6   7 45267.7 2865.07  10
  -1  -6   7 46910.2 4495.76   3
  -1  -6   8 12421.4 1455.50  15
  -1  -6   9 115264. 3771.31  15
  -1  -6   9 116721. 3899.34  14
  -1  -6  10 3575.52 781.635  14
  -1  -6  11 11723.2 973.291   8
  -1  -6  11 10023.8 949.787  14
  -1  -6  11 10101.7 974.781  13
  -1  -5 -15 8594.51 904.523  18
  -1  -5 -15 7720.75 771.569  17
  -1  -5 -14 42247.1 2236.59  18
  -1  -5 -13 26368.1 2035.03  18
  -1  -5 -12 18915.4 1996.97  18
  -1  -5 -11 3523.01 1364.14  18
  -1  -5 -10 81589.3 3837.69  18
  -1  -5 -10 87942.9 5827.57   2
  -1  -5  -9 4465.22 1210.79  18
  -1  -5  -9 4943.94 1359.52   2
  -1  -5  -8 101192. 3831.89  18
  -1  -5  -8 91556.8 5315.86   2
  -1  -5  -7 96989.3 4998.59   2
  -1  -5  -6 5657.88 1419.35   2
  -1  -5  -5 62243.4 3420.88   2
  -1  -5  -4 67116.4 3324.95   2
  -1  -5  -3 1424.10 895.268   2
  -1  -5  -2 73598.3 3337.46  20
  -1  -5  -1 41653.5 2521.27  20
  -1  -5   0 1417.23 865.864  20
  -1  -5   1 44622.8 2710.44  20
  -1  -5   2 22603.9 2111.92  20
  -1  -5   3 10683.0 1638.91  20
  -1  -5   4 25659.6 2522.71  20
  -1  -5   5 1397.95 907.976  20
  -1  -5   6 2047.45 643.290  15
  -1  -5   6 1395.36 875.108  10
  -1  -5   7 5546.91 1645.33   3
  -1  -5   7 5970.81 1255.36  15
  -1  -5   7 6807.65 1254.81  10
  -1  -5   8 1201.13 686.253   3
  -1  -5   8 4630.33 1020.18  15
  -1  -5   9 3581.15 1064.14  15
  -1  -5   9 3038.61 1079.29  14
  -1  -5  10 8051.60 1163.42  14
  -1  -5  11 14579.1 1177.98   8
  -1  -5  11 13222.9 1301.04  14
  -1  -5  11 13304.7 1163.01  13
  -1  -5  12-114.167 361.449  14
  -1  -4 -15 14342.1 1156.34  18
  -1  -4 -14 16043.0 1530.74  18
  -1  -4 -13 40542.6 2613.87  18
  -1  -4 -12 32188.1 2471.87  18
  -1  -4 -10-1169.56 895.626   2
  -1  -4  -9 24790.5 3121.61   2
  -1  -4  -8 165845. 7126.95   2
  -1  -4  -7 358248. 9402.52   2
  -1  -4  -6 54445.8 3386.73   2
  -1  -4  -5 34191.1 2432.10   2
  -1  -4  -4 112505. 3989.62   2
  -1  -4  -3 154656. 4376.18   2
  -1  -4  -2 398142. 6745.19   2
  -1  -4  -2 404780. 6696.50  20
  -1  -4  -1 443933. 6891.35  20
  -1  -4   0 107452. 3441.89  20
  -1  -4   1 97889.8 3386.24  20
  -1  -4   2 107775. 3784.17  20
  -1  -4   3 157462. 4981.59  20
  -1  -4   4 267057. 7099.40  20
  -1  -4   5 79731.0 4239.10  20
  -1  -4   6 41669.8 3265.14  20
  -1  -4   7 64355.4 3107.99  15
  -1  -4   7 64683.8 3190.14  10
  -1  -4   7 67860.9 4866.04   3
  -1  -4   8 52309.1 2906.16  15
  -1  -4   8 47053.8 4087.45   3
  -1  -4   9 47051.2 2740.00  15
  -1  -4   9 43817.1 2600.02  14
  -1  -4  10 4353.63 1040.33  14
  -1  -4  11 3935.19 819.328   8
  -1  -4  11 2767.51 889.239  14
  -1  -4  12 476.525 514.148  14
  -1  -4  13 3304.76 543.718  14
  -1  -3 -15 151.864 515.832  18
  -1  -3 -14 7579.73 1154.08  18
  -1  -3 -10 5976.50 1593.48   2
  -1  -3  -9 2467.41 1244.75   2
  -1  -3  -8 1386.85 1202.89   2
  -1  -3  -7 9275.66 1673.13   2
  -1  -3  -6 57356.4 3410.27   2
  -1  -3  -5 62528.1 3187.42   2
  -1  -3  -4 270825. 5733.10   2
  -1  -3  -3 64434.1 2625.24   2
  -1  -3  -2 442354. 6205.34   2
  -1  -3  -1 498237. 6251.99  20
  -1  -3   0 569235. 6642.88  20
  -1  -3   1 275638. 4765.36  20
  -1  -3   2 111508. 3335.44  20
  -1  -3   3 246850. 6251.99   1
  -1  -3   3 250425. 5496.81  20
  -1  -3   4 635822. 11000.7   1
  -1  -3   4 643345. 9810.60  20
  -1  -3   5 246844. 7467.56   1
  -1  -3   5 230436. 6379.64  20
  -1  -3   6 22360.7 2440.13   1
  -1  -3   6 20427.8 2487.51   3
  -1  -3   6 22408.3 2280.04  20
  -1  -3   7 53542.9 2753.60  15
  -1  -3   7 56358.4 4003.51   1
  -1  -3   7 43298.3 3731.66   3
  -1  -3   7 50035.0 3368.16  20
  -1  -3   8 66228.0 3135.34  15
  -1  -3   8 62860.1 4559.41   3
  -1  -3   9 133791. 4477.78  15
  -1  -3   9 132643. 4442.01  14
  -1  -3   9 134929. 6869.69   3
  -1  -3  10 60277.9 3061.79  14
  -1  -3  11 15875.0 1460.34   8
  -1  -3  11 22534.3 1956.12  14
  -1  -3  12 2343.97 776.233  14
  -1  -3  13 8969.24 984.212  14
  -1  -2 -15 7005.28 915.625  18
  -1  -2 -10 24.7264 548.453   2
  -1  -2  -9 9871.37 1887.31   2
  -1  -2  -8 135529. 6146.35   2
  -1  -2  -7 113548. 5315.82   2
  -1  -2  -6 31203.6 2658.74   2
  -1  -2  -5 5226.15 1216.12   2
  -1  -2  -4 166251. 4451.44   2
  -1  -2  -3 9037.39 1114.62   2
  -1  -2  -2 343236. 4829.74   2
  -1  -2  -1 3607.08 404.859   4
  -1  -2  -1 3811.83 677.825  20
  -1  -2   0 653.574 476.347  20
  -1  -2   1 124587. 3248.74   1
  -1  -2   1 129123. 2663.69  20
  -1  -2   2 64893.5 2786.83   1
  -1  -2   2 68417.8 2214.78  20
  -1  -2   3 92155.7 3679.56   1
  -1  -2   3 93645.7 2959.12  20
  -1  -2   4 89617.4 4003.62   1
  -1  -2   4 81235.7 3160.54  20
  -1  -2   5 37899.5 2871.52   1
  -1  -2   5 39013.2 2866.74   3
  -1  -2   5 39116.1 2473.78  20
  -1  -2   6-830.524 901.356   3
  -1  -2   6 1402.15 947.327   1
  -1  -2   6 1830.27 633.349  20
  -1  -2   7 25135.5 2697.67   3
  -1  -2   7 27387.5 2383.36  20
  -1  -2   7 27660.7 2911.64   1
  -1  -2   8 3357.26 1198.10   3
  -1  -2   8 3155.96 881.752  15
  -1  -2   8 2946.21 878.687  14
  -1  -2   8 3405.52 1061.40   1
  -1  -2   9 16796.3 2529.62   3
  -1  -2   9 17348.7 1714.59  15
  -1  -2   9 17097.9 1732.64  14
  -1  -2  10 41967.4 2613.81  14
  -1  -2  11 18721.2 1665.62   8
  -1  -2  11 18331.1 1821.99  14
  -1  -2  12 2625.08 628.742   8
  -1  -2  12 3127.01 869.481  14
  -1  -2  13 571.175 589.807  14
  -1  -2  14 4924.26 595.287  14
  -1  -1 -15 1036.92 541.900  18
  -1  -1  -9 8533.22 1628.11   2
  -1  -1  -8 43134.6 3481.98   2
  -1  -1  -7 246396. 7567.90   2
  -1  -1  -6 64932.2 3725.44   2
  -1  -1  -5 202068. 5837.37   2
  -1  -1  -4 22936.7 1879.53   2
  -1  -1  -3 99655.2 3061.55   2
  -1  -1  -2 88312.9 2346.97   2
  -1  -1  -1 584751. 4786.94   2
  -1  -1  -1 576181. 4287.72   4
  -1  -1   0 153243. 2585.50   1
  -1  -1   0 153708. 2016.82  20
  -1  -1   1 704831. 6824.56   1
  -1  -1   1 690804. 4394.06  20
  -1  -1   2 186493. 4308.79   1
  -1  -1   2 209951. 3070.20  20
  -1  -1   3 222417. 5317.71   1
  -1  -1   3 220397. 3950.96  20
  -1  -1   4 181114. 5336.41   1
  -1  -1   4 185144. 5281.14   3
  -1  -1   5 164929. 5528.67   1
  -1  -1   5 159141. 5371.28   3
  -1  -1   5 151233. 4333.64  20
  -1  -1   6 18372.7 2117.66   1
  -1  -1   6 21157.8 2293.04   3
  -1  -1   6 21384.4 1865.09  20
  -1  -1   7 28753.4 2768.61   1
  -1  -1   7 28264.8 2675.06   3
  -1  -1   7 27656.6 2165.62  20
  -1  -1   8 63713.6 2937.34  15
  -1  -1   8 63822.9 2908.87  14
  -1  -1   8 63790.6 4279.69   1
  -1  -1   8 59018.6 4154.72   3
  -1  -1   9 50880.3 2766.81  14
  -1  -1   9 46637.1 3943.62   3
  -1  -1   9 51057.3 3957.29   1
  -1  -1  10 20021.7 2646.87   3
  -1  -1  10 21879.0 1864.53   8
  -1  -1  10 24112.7 2059.49  14
  -1  -1  11 513.652 730.146   8
  -1  -1  11 814.142 833.043  14
  -1  -1  12 817.711 620.661   8
  -1  -1  12-10.0457 827.997  14
  -1  -1  13 3296.09 824.499  14
  -1  -1  14 1631.74 521.575  14
  -1   0 -15 9577.59 910.890  18
  -1   0 -15 8395.00 844.600  17
  -1   0  -9 2257.74 718.709   5
  -1   0  -9 963.420 773.054  19
  -1   0  -7 2560.95 1205.73   2
  -1   0  -6 60933.0 3533.44   2
  -1   0  -5 248644. 6529.02   2
  -1   0  -4 4451.57 1290.74   2
  -1   0  -3 122330. 3782.49   2
  -1   0  -2 688761. 7485.52   2
  -1   0  -1 246868. 3473.94   2
  -1   0   0 240229. 2015.42   2
  -1   0   0 238986. 2505.99   3
  -1   0   1 306010. 4454.65   1
  -1   0   2 5011.45 1052.36   1
  -1   0   3 493994. 7649.52   1
  -1   0   3 466631. 7183.42   3
  -1   0   4 604438. 9173.82   3
  -1   0   4 634155. 9613.09   1
  -1   0   5 487009. 9029.20   3
  -1   0   5 496636. 9269.24   1
  -1   0   6 272507. 7425.42   1
  -1   0   6 265147. 5893.21  20
  -1   0   6 267954. 7298.22   3
  -1   0   7 167452. 6285.94   1
  -1   0   7 173339. 6362.48   3
  -1   0   7 156004. 4859.90  20
  -1   0   8 79939.4 4731.11   1
  -1   0   8 76011.1 3144.58  14
  -1   0   8 74573.6 4504.12   3
  -1   0   9 204347. 5202.38   8
  -1   0   9 210930. 5456.25  14
  -1   0   9 222485. 8248.77   1
  -1   0   9 205056. 7827.95   3
  -1   0  10 99136.6 3742.80   8
  -1   0  10 101648. 3995.18  14
  -1   0  10 99802.7 5656.77   3
  -1   0  11 52695.2 2711.90   8
  -1   0  11 56663.3 3052.59  14
  -1   0  12 32933.1 2011.32   8
  -1   0  12 35982.5 2404.34  14
  -1   0  13 5396.30 1086.83  14
  -1   0  14 13466.5 1157.74  14
  -1   1 -15 175.818 385.687  18
  -1   1 -15-218.892 258.843  17
  -1   1 -10 8350.46 1295.40  19
  -1   1  -9 214.598 604.026   5
  -1   1  -9 1126.46 793.215  19
  -1   1  -5 8803.32 1656.24   2
  -1   1  -4 22620.8 2096.60   2
  -1   1  -3 10632.3 1436.49   2
  -1   1  -2 322342. 5275.01   2
  -1   1  -1 73706.2 1745.11   4
  -1   1   3 37955.8 2050.58   3
  -1   1   4 109459. 3853.52   3
  -1   1   5 97584.8 4045.69   3
  -1   1   6 98115.1 4433.10   3
  -1   1   6 93485.1 4438.93   1
  -1   1   7 42463.6 3258.39   1
  -1   1   7 38507.0 3050.26   3
  -1   1   8 1990.45 1066.98   3
  -1   1   8 4260.19 966.621  14
  -1   1   8 3816.15 1046.47   1
  -1   1   9 13147.2 2110.04   3
  -1   1   9 18971.7 2407.87   1
  -1   1   9 14623.7 1533.07   8
  -1   1   9 16303.5 1662.79  14
  -1   1  10 68917.0 3172.89   8
  -1   1  10 78241.2 5150.45   1
  -1   1  10 70378.4 3353.69  14
  -1   1  11 111835. 3894.80   8
  -1   1  11 114346. 4293.62  14
  -1   1  12 41667.0 2268.72   8
  -1   1  12 44182.3 2701.88  14
  -1   1  13 219.317 699.650  14
  -1   2 -14 14343.3 1059.94  17
  -1   2 -10 22627.5 2060.24  19
  -1   2  -9 46076.6 2679.94   5
  -1   2  -9 46750.6 2700.34  19
  -1   2  -8 51367.9 2677.64   5
  -1   2  -8 50353.1 2632.41  19
  -1   2   0 159408. 2448.07   4
  -1   2   3 755.628 784.228   3
  -1   2   4 103461. 3684.67   3
  -1   2   5 107403. 4221.46   3
  -1   2   6 1697.44 1012.55   3
  -1   2   7 135.450 1033.45   1
  -1   2   7-726.601 895.019   3
  -1   2   8 47610.5 2648.12  14
  -1   2   8 45906.2 3580.37   3
  -1   2   8 51877.8 3970.80   1
  -1   2   9 47575.7 2632.98   8
  -1   2   9 47816.5 2761.32  14
  -1   2   9 51405.0 3854.11   3
  -1   2   9 50031.0 4027.58   1
  -1   2  10 18206.3 2526.49   1
  -1   2  10 19249.7 1852.69   8
  -1   2  10 17813.0 1835.95  14
  -1   2  10 18440.5 2423.92   3
  -1   2  11 4384.34 984.690   8
  -1   2  11 4046.45 1239.93  14
  -1   2  12-519.194 585.213   8
  -1   2  12 278.450 847.709  14
  -1   2  13 365.786 744.816  14
  -1   3 -11 57290.4 3089.68  19
  -1   3 -10 28441.2 2271.37  19
  -1   3  -9 29867.8 2253.04   5
  -1   3  -9 31663.6 2298.76  19
  -1   3  -8 36408.5 2416.04   5
  -1   3  -8 35431.3 2352.86  19
  -1   3   0 771189. 5560.00   4
  -1   3   2 31192.0 1804.98   3
  -1   3   3 177685. 4382.87   3
  -1   3   4 215033. 5318.83   3
  -1   3   5 241463. 6291.96   3
  -1   3   6 147911. 5473.90   3
  -1   3   7 123422. 5454.78   3
  -1   3   8 98730.5 3803.09  14
  -1   3   8 102528. 5265.29   3
  -1   3   8 98567.5 5556.56   1
  -1   3   9 60449.3 2966.23   8
  -1   3   9 57211.3 3039.25  14
  -1   3   9 58039.3 4273.03   3
  -1   3   9 63151.5 4725.46   1
  -1   3  10 121321. 6802.99   1
  -1   3  10 110617. 4020.57   8
  -1   3  10 117716. 4444.45  14
  -1   3  10 101752. 5708.38   3
  -1   3  11 109866. 3848.40   8
  -1   3  11 116643. 4376.91  14
  -1   3  12 27162.7 1824.53   8
  -1   3  12 29116.8 2293.71  14
  -1   4 -11 14825.2 1694.96  19
  -1   4 -10-903.139 952.683  19
  -1   4  -9 2031.67 856.608   5
  -1   4  -9 858.036 865.128  19
  -1   4  -8 12144.0 1485.90   5
  -1   4  -8 11559.5 1500.64  19
  -1   4  -7 12992.2 1530.75   5
  -1   4  -7 14174.6 1626.57   9
  -1   4   1 108901. 2209.08   4
  -1   4   2 19471.6 1629.10   3
  -1   4   3 101379. 3610.80   3
  -1   4   4 58627.8 2964.79   3
  -1   4   5 116626. 4516.20   3
  -1   4   6 431530. 9477.07   3
  -1   4   7 135791. 5832.30   3
  -1   4   8 29745.6 2015.27   8
  -1   4   8 30464.1 2313.54  14
  -1   4   8 27313.4 2915.31   3
  -1   4   9 20627.2 1807.26   8
  -1   4   9 20669.5 1993.40  14
  -1   4   9 21359.2 3074.70   1
  -1   4   9 19604.0 2471.33   3
  -1   4  10 96561.4 3768.17   8
  -1   4  10 96603.7 4079.61  14
  -1   4  10 105952. 6247.99   1
  -1   4  11 25871.0 1993.19   8
  -1   4  11 27641.9 2305.48  14
  -1   4  12 110840. 3591.65   8
  -1   4  15 2420.98 468.943  11
  -1   5 -11 55976.3 2767.12  19
  -1   5 -10 59690.7 3111.58  19
  -1   5  -9 67935.9 3334.08   5
  -1   5  -9 67802.9 3441.32  19
  -1   5  -8 2869.17 914.977   5
  -1   5  -8 4969.05 1343.13   9
  -1   5  -8 5649.36 1176.50  19
  -1   5  -7 181944. 5194.15   5
  -1   5  -7 167564. 5456.23   9
  -1   5  -6 115155. 4012.43   5
  -1   5  -6 114602. 4270.38   9
  -1   5   3 68357.5 3287.21   3
  -1   5   4 101511. 4189.62   3
  -1   5   5 1811.52 1018.33   3
  -1   5   6-865.626 916.813   3
  -1   5   7 3038.16 1285.13   3
  -1   5   8 2260.93 802.751   8
  -1   5   8 4177.68 1285.00   3
  -1   5   9 6155.92 1284.20   8
  -1   5   9 6787.83 1443.90   3
  -1   5  10 23713.6 2031.54   8
  -1   5  10 20918.2 2907.01   1
  -1   5  11 1923.53 853.990   8
  -1   5  12 9391.91 1114.54   8
  -1   5  14 73.0498 492.883  11
  -1   6 -11 31329.6 1924.36  19
  -1   6 -10 70852.5 3176.35  19
  -1   6  -9 13603.3 1558.56   5
  -1   6  -9 12842.8 1726.05  19
  -1   6  -8 45462.9 2695.61   5
  -1   6  -8 40274.4 2922.09   9
  -1   6  -8 44837.7 2863.10  19
  -1   6  -7 53615.0 2923.57   5
  -1   6  -7 43674.5 3014.66   9
  -1   6  -6 110024. 3988.99   5
  -1   6  -6 103856. 4250.11   9
  -1   6  -5 75914.2 3390.75   9
  -1   6   4 26657.0 2389.74   3
  -1   6   5 132435. 5363.47   3
  -1   6   6 128938. 5694.62   3
  -1   6   7 122632. 4180.50   8
  -1   6   7 130667. 6127.16   3
  -1   6   8 49095.7 2822.27   8
  -1   6   8 50434.2 4110.19   3
  -1   6   9 44277.6 2707.19   8
  -1   6   9 41859.0 3720.56   3
  -1   6  10 71991.8 3373.91   8
  -1   6  11 57107.6 2848.78   8
  -1   6  13 20541.7 1582.39  11
  -1   6  14 11223.9 1038.37  11
  -1   7 -10 4722.42 975.641  19
  -1   7  -9 21088.9 1921.52  19
  -1   7  -8 3614.16 856.168   5
  -1   7  -8 3307.65 1242.29  19
  -1   7  -7 3497.95 957.867   5
  -1   7  -7 5025.86 1282.94   9
  -1   7  -6-1905.66 931.214   5
  -1   7  -6 217.399 714.515   9
  -1   7  -5 1974.75 1067.04   9
  -1   7  -5 1786.78 780.419   5
  -1   7  -4 34182.7 2313.14   9
  -1   7  -3 25018.1 1928.74   9
  -1   7   6 60626.8 2899.99  11
  -1   7   7 89154.3 5293.05   3
  -1   7   7 96459.0 3831.92  11
  -1   7   8 69875.2 4944.12   3
  -1   7  11 61465.1 3208.97  11
  -1   7  12 100792. 3665.62  11
  -1   7  13 35725.0 1922.09  11
  -1   7  14 13398.6 949.002  11
  -1   8 -10 26251.3 1607.64  19
  -1   8  -9 24590.7 1845.46  19
  -1   8  -8 10783.8 1483.32  19
  -1   8  -7 8914.41 1244.95   5
  -1   8  -7 8811.17 1673.02   9
  -1   8  -6 4487.11 962.978   5
  -1   8  -6 3759.60 1285.10   9
  -1   8  -5 84938.8 3916.86   9
  -1   8  -4 84845.3 3760.97   9
  -1   8  -3 8630.96 1328.29   9
  -1   8  -2 4740.53 1017.90   9
  -1   8   4-756.135 691.251  11
  -1   8   5 1095.34 688.723  11
  -1   8   6 1584.80 819.801  11
  -1   8   7 31209.2 2365.85  11
  -1   8   8 39209.3 2721.23  11
  -1   8   9-264.333 885.837  11
  -1   8  10-24.5543 840.740  11
  -1   8  11 1816.48 863.224  11
  -1   8  12 3720.42 921.441  11
  -1   8  13 6519.64 843.606  11
  -1   9 -10 53002.7 1799.36  19
  -1   9  -9 68331.4 2522.36  19
  -1   9  -8 35450.9 2153.79  19
  -1   9  -7 11951.7 1647.35   9
  -1   9  -6 52209.4 3215.02   9
  -1   9  -5 129360. 4875.68   9
  -1   9  -4 174721. 5592.10   9
  -1   9  -3 27036.1 2226.91   9
  -1   9  -2 44698.6 2742.24   9
  -1   9   4 20020.8 1791.30  11
  -1   9   5 5297.76 1141.95  11
  -1   9   6 6591.29 1323.53  11
  -1   9   7 4835.71 1294.71  11
  -1   9   8 34048.8 2466.55  11
  -1   9   9 7508.11 1392.90  11
  -1   9  10 1555.24 778.802  11
  -1   9  11 17499.2 1608.29  11
  -1   9  12 14981.0 1253.02  11
  -1  10  -9 14074.8 952.739  19
  -1  10  -8 19525.6 1405.53  19
  -1  10  -7 21149.5 1694.85  19
  -1  10  -6 96.3785 712.415   9
  -1  10  -5 22000.9 2164.52   9
  -1  10  -4 32430.0 2507.18   9
  -1  10  -3 19623.3 2067.66   9
  -1  10  -2 34808.3 2541.98   9
  -1  10  -1 23135.6 2085.08   9
  -1  10   7 117760. 4346.54  11
  -1  10   8 32680.4 2345.61  11
  -1  10   9 5196.11 1140.79  11
  -1  10  10 22218.2 1773.49  11
  -1  10  11 24933.4 1649.54  11
  -1  11  -8 3372.77 534.174  19
  -1  11  -7 2065.16 634.463  19
  -1  11  -6 4931.80 989.680   9
  -1  11  -5 10940.7 1473.36   9
  -1  11  -4 21667.4 2006.35   9
  -1  11  -3 6361.62 1448.83   9
  -1  11  -2 1883.54 1099.26   9
  -1  11  -1 1505.71 1037.45   9
  -1  11   0 17815.3 1889.92   9
  -1  12  -6 20907.1 1255.90  19
  -1  12  -5 26901.5 1670.51   9
  -1  12  -4 62327.9 2786.34   9
  -1  12  -3 83205.1 3404.88   9
  -1  12  -2 51379.5 2725.05   9
  -1  12  -1 12783.1 1534.05   9
  -1  12   0 35770.9 2360.15   9
  -1  12   1 25468.1 2045.95   9
  -1  13  -3 33065.9 1784.50   9
  -1  13  -2 29264.7 1780.93   9
  -1  13  -1 8241.16 1070.45   9
  -1  13   0 22560.9 1702.70   9
  -1  13   1 36385.5 2142.15   9
  -1  13   2 26143.0 1860.56   9
  -1  13   3 25415.3 1811.43   9
  -1  14  -1 673.581 312.452   9
  -1  14   0 308.704 377.228   9
  -1  14   1-47.4645 234.812   9
  -1  14   2-502.482 454.166   9
  -1  14   3 4282.46 702.840   9
  -1  14   4 4706.80 717.498   9
  -1  14   5 93.0418 229.960   9
  -1  14   6 50.7221 186.494   9
   0 -15  -4 329.081 348.336  10
   0 -15  -3-522.916 340.224  10
   0 -15  -2 2516.97 444.659  10
   0 -14  -7 908.360 425.943  10
   0 -14  -6 12036.2 1144.38  10
   0 -14  -5 19265.3 1468.49  10
   0 -14  -4 23332.6 1628.25  10
   0 -14  -3 23308.0 1650.61  10
   0 -14  -2 1895.05 668.140  10
   0 -14  -1 239.363 559.274  10
   0 -14   0 285.603 471.822  10
   0 -14   1 8572.19 936.574  10
   0 -14   2 863.917 346.145  10
   0 -13  -9 40387.8 1737.63  10
   0 -13  -8 40464.4 2034.59  10
   0 -13  -7 36009.0 2109.05  10
   0 -13  -6 11806.6 1362.56  10
   0 -13  -5 31985.0 2174.41  10
   0 -13  -4 20923.1 1843.48  10
   0 -13  -3 74048.2 3209.68  10
   0 -13  -2 24489.9 1917.66  10
   0 -13  -1 4658.56 1013.24  10
   0 -13   0 837.444 712.545  10
   0 -13   1 8548.49 1184.04  10
   0 -13   2 24390.6 1712.07  10
   0 -13   3 45975.8 2071.24  10
   0 -13   4 8359.65 803.897  10
   0 -12 -10 1893.77 481.058  10
   0 -12  -9-886.445 631.930  10
   0 -12  -8 1451.87 734.443  10
   0 -12  -7 2401.69 925.178  10
   0 -12  -6-502.404 852.355  10
   0 -12  -5 274.426 907.044  10
   0 -12  -4-53.0718 803.091  10
   0 -12  -3 9513.84 1462.45  10
   0 -12  -2 18980.8 1924.20  10
   0 -12  -1 579.968 958.358  10
   0 -12   0 1909.81 1093.83  10
   0 -12   1 5186.48 1094.66  10
   0 -12   2 6545.37 1172.13  10
   0 -12   3 28326.9 2004.64  10
   0 -12   4 27879.7 1828.12  10
   0 -12   5 15177.4 1115.66  13
   0 -12   5 15313.6 1217.18  10
   0 -12   6 15375.0 965.984  13
   0 -11 -11 5048.00 651.011  10
   0 -11 -10 21629.1 1598.22  10
   0 -11 -10 19570.0 1546.11  18
   0 -11  -9 48000.5 2603.18  18
   0 -11  -9 46956.6 2601.73  10
   0 -11  -8 38891.3 2442.10  18
   0 -11  -8 38639.7 2599.68  10
   0 -11  -7 10566.2 1561.76  10
   0 -11  -6 24222.5 2222.05  10
   0 -11  -5 11294.6 1590.21  10
   0 -11  -4 74358.9 3576.77  10
   0 -11  -3 94676.9 3960.12  10
   0 -11  -2 26233.9 2165.91  10
   0 -11  -1-1226.12 884.488  10
   0 -11   0 4705.37 1266.27  10
   0 -11   1 797.972 800.208  10
   0 -11   2 2365.82 1108.00  10
   0 -11   3-102.760 915.776  10
   0 -11   4-479.040 730.235  10
   0 -11   5 6328.25 1031.26  10
   0 -11   6 761.664 590.316  10
   0 -11   8 2678.01 455.843  13
   0 -10 -12 40458.0 1781.15  18
   0 -10 -11 31566.0 1938.25  18
   0 -10 -11 30217.0 1742.26  10
   0 -10 -10 8245.41 1257.79  18
   0 -10 -10 9818.95 1313.41  10
   0 -10  -9 77396.1 3533.53  18
   0 -10  -9 73935.5 3535.76  10
   0 -10  -8 89503.0 3880.71  18
   0 -10  -8 89298.0 4044.21  10
   0 -10  -7 142532. 4847.48  18
   0 -10  -7 143561. 5167.16  10
   0 -10  -6 34081.5 2465.32  18
   0 -10  -6 36156.6 2664.85  10
   0 -10  -5 32744.0 2301.08  18
   0 -10  -5 31765.7 3417.80   2
   0 -10  -5 31214.1 2362.63  10
   0 -10  -4 53127.0 4316.31   2
   0 -10  -4 52403.2 2955.69  10
   0 -10  -3 250378. 9303.29   2
   0 -10  -3 247852. 6194.55  10
   0 -10  -2 11884.6 1548.69  10
   0 -10  -2 10836.3 2185.90   2
   0 -10  -1 147368. 7351.34   2
   0 -10  -1 152394. 4854.56  10
   0 -10  -1 147867. 7301.88  20
   0 -10   0 18109.7 1889.92  10
   0 -10   0 11595.9 2499.82  20
   0 -10   1 695.714 875.026  10
   0 -10   1 1712.46 1331.53  20
   0 -10   2 36900.6 2556.58  10
   0 -10   3 81301.0 3713.51  10
   0 -10   4 3944.07 1044.87  10
   0 -10   5 3352.05 1103.81  10
   0 -10   6 4647.97 947.331  10
   0 -10   9 5716.62 649.614  13
   0  -9 -13 2447.43 554.084  18
   0  -9 -12 7482.26 999.859  18
   0  -9 -11 10733.6 1369.25  18
   0  -9 -11 12533.2 1309.43  10
   0  -9 -10 17351.4 1880.19  18
   0  -9 -10 17168.4 1791.70  10
   0  -9  -9 50337.6 2990.89  18
   0  -9  -9 47308.9 3014.04  10
   0  -9  -8 46751.9 2856.94  18
   0  -9  -8 40219.6 2815.69  10
   0  -9  -7 16606.7 1780.36  18
   0  -9  -7 16193.9 1911.24  10
   0  -9  -6 35518.4 2365.42  18
   0  -9  -6 37351.2 3428.86   2
   0  -9  -6 36394.0 2599.05  10
   0  -9  -5 45348.3 2630.33  18
   0  -9  -5 38316.2 3415.84   2
   0  -9  -5 42949.2 2694.24  10
   0  -9  -4 13134.7 1554.58  18
   0  -9  -4 13799.9 2043.55   2
   0  -9  -4 12559.9 1564.00  10
   0  -9  -3 8695.03 1800.22   2
   0  -9  -3 8707.60 1261.22  10
   0  -9  -2 38034.9 3479.00   2
   0  -9  -2 37823.5 2356.69  10
   0  -9  -2 39437.0 3562.12  20
   0  -9  -1 67041.3 3084.24  10
   0  -9  -1 62451.2 4584.01  20
   0  -9   0 6763.08 1167.11  10
   0  -9   0 5604.17 1901.99  20
   0  -9   1 11188.0 1426.39  10
   0  -9   1 9631.02 2123.69  20
   0  -9   2 9236.29 1289.88  10
   0  -9   2 10948.6 2292.53  20
   0  -9   3 28962.3 2210.33  10
   0  -9   3 26365.3 3460.12  20
   0  -9   4 56424.7 3105.03  10
   0  -9   5 47282.2 2873.24  10
   0  -9   6 6613.48 1228.80  10
   0  -9   7 4240.54 907.363  10
   0  -9   9 29841.9 1425.00  14
   0  -9  10 31987.0 1384.96  13
   0  -8 -13 18602.6 1336.12  18
   0  -8 -12 13649.4 1376.04  18
   0  -8 -11-80.2014 780.961  18
   0  -8 -10 80.4634 928.743  18
   0  -8  -9 28499.4 2322.52  18
   0  -8  -8 56536.6 3065.06  18
   0  -8  -7 47159.5 2724.41  18
   0  -8  -7 47063.4 3886.65   2
   0  -8  -6 6431.48 1232.40  18
   0  -8  -6 7255.26 1509.04   2
   0  -8  -5-12.5347 501.899  18
   0  -8  -5 469.350 492.564   2
   0  -8  -4 10869.5 1898.36   2
   0  -8  -4 11637.8 1308.08  10
   0  -8  -3 33466.3 3068.98   2
   0  -8  -2 34494.1 3071.87  20
   0  -8  -1 8595.41 1557.38  20
   0  -8   0-297.043 471.850  20
   0  -8   1 26217.6 1915.98  10
   0  -8   1 24888.8 2996.22  20
   0  -8   2 251.816 671.310  10
   0  -8   2 112.845 1160.85  20
   0  -8   3 12778.0 1471.74  10
   0  -8   3 12308.0 2414.32  20
   0  -8   4 817.157 681.257  10
   0  -8   4 8208.99 2175.77  20
   0  -8   5 367.825 763.315  10
   0  -8   5 3212.42 1327.04  20
   0  -8   6 1431.15 843.597  10
   0  -8   7 16184.0 1638.69  10
   0  -8   9 16018.4 1293.48  14
   0  -8  10 26998.4 1424.41  14
   0  -7 -14 4596.08 651.264  18
   0  -7 -13 28554.9 1778.06  18
   0  -7 -12 51504.5 2689.53  18
   0  -7 -11 24988.5 2145.35  18
   0  -7 -10 31283.5 2411.49  18
   0  -7  -9 98481.1 4079.72  18
   0  -7  -8 97806.6 3900.96  18
   0  -7  -8 105284. 5722.18   2
   0  -7  -7 320862. 6610.78  18
   0  -7  -7 327757. 9512.16   2
   0  -7  -6 178955. 6610.91   2
   0  -7  -5 84470.8 4375.21   2
   0  -7  -4 186514. 6348.49   2
   0  -7  -3 328417. 8384.15   2
   0  -7  -2 208210. 6687.33  20
   0  -7  -1 170324. 6084.58  20
   0  -7   0 41246.4 3214.96  20
   0  -7   1 34786.3 3054.83  20
   0  -7   2 9139.89 1944.60  20
   0  -7   3 31717.3 3254.25  20
   0  -7   4 104896. 3805.77  10
   0  -7   4 98982.6 5869.36  20
   0  -7   5 2712.39 930.748  10
   0  -7   5 2041.46 1336.28  20
   0  -7   6 7618.56 1411.21  10
   0  -7   6 6617.55 1610.15  20
   0  -7   7 736.584 803.090  10
   0  -7  10-238.919 628.361  14
   0  -7  11-702.470 436.124  14
   0  -6 -14 585.163 395.881  18
   0  -6 -13 1766.65 658.369  18
   0  -6 -12 4315.30 1122.35  18
   0  -6 -11 28429.7 2257.11  18
   0  -6 -10 12571.3 1704.21  18
   0  -6  -9 51362.9 2973.73  18
   0  -6  -8 25551.7 2082.60  18
   0  -6  -8 23939.5 2731.38   2
   0  -6  -7 159479. 6361.15   2
   0  -6  -6 115224. 4992.92   2
   0  -6  -5 151777. 5395.18   2
   0  -6  -4 126224. 4732.06   2
   0  -6  -3 144431. 5023.01   2
   0  -6  -2 248462. 6550.62  20
   0  -6  -1 525474. 9562.35  20
   0  -6   0 235345. 6552.16  20
   0  -6   1 3787.59 1321.42  20
   0  -6   2 54162.8 3515.96  20
   0  -6   3 11809.7 1889.97  20
   0  -6   4 124371. 5993.28  20
   0  -6   5 66035.8 3073.06  10
   0  -6   5 53175.0 4214.14  20
   0  -6   6 19284.8 1826.80  10
   0  -6   6 17468.7 2619.12  20
   0  -6   7-172.920 781.829  10
   0  -6   7-4664.47 1399.01  20
   0  -6  10 24088.2 1843.36  14
   0  -6  11 33141.3 1858.92  14
   0  -6  12 21638.2 1244.69  14
   0  -5 -15 731.342 295.931  18
   0  -5 -15-662.848 336.571  17
   0  -5 -14 8904.62 1019.28  18
   0  -5 -13 27583.2 1930.88  18
   0  -5 -12 899.417 871.563  18
   0  -5 -11 10042.0 1552.03  18
   0  -5 -10 2481.46 907.814  18
   0  -5  -9 3298.35 1038.88  18
   0  -5  -8 28001.4 2151.23  18
   0  -5  -8 28720.1 2908.73   2
   0  -5  -7 925.180 683.952   2
   0  -5  -6 6905.02 1238.04   2
   0  -5  -5 42509.3 2667.92   2
   0  -5  -4 714.588 787.909   2
   0  -5  -3 296.192 744.828   2
   0  -5  -2 32862.9 2250.21  20
   0  -5  -1 125.845 870.207  20
   0  -5   0 15007.0 1671.20  20
   0  -5   1 4214.21 1160.07  20
   0  -5   2 4015.28 1195.55  20
   0  -5   3 44263.2 3105.11  20
   0  -5   4 63609.8 3960.15  20
   0  -5   5 44866.3 3679.87  20
   0  -5   6-74.2553 934.950  20
   0  -5   7 9237.76 1391.96  10
   0  -5   7 6582.37 1684.28  20
   0  -5   8 18145.4 2757.08   3
   0  -5   8 22360.7 2689.31  20
   0  -5  10 98140.7 3786.48  14
   0  -5  11 47191.8 2477.83  14
   0  -5  12 23126.4 1518.46  14
   0  -5  13 3558.46 535.638  14
   0  -4 -15 12026.9 913.156  18
   0  -4 -14 3882.51 816.712  18
   0  -4 -13 19390.8 1695.24  18
   0  -4 -12 51116.4 2902.72  18
   0  -4  -8 50135.8 3835.31   2
   0  -4  -7 246762. 7608.13   2
   0  -4  -6 117411. 4651.00   2
   0  -4  -5 219151. 5669.56   2
   0  -4  -4 1572.06 769.962   2
   0  -4  -3 289637. 5587.55   2
   0  -4  -2 840486. 9415.53  20
   0  -4  -1 661270. 8282.86  20
   0  -4   0 272053. 5392.80  20
   0  -4   1 105136. 3510.20  20
   0  -4   2 145825. 4448.04  20
   0  -4   3 139201. 4748.08  20
   0  -4   4 116507. 4787.45  20
   0  -4   5 5942.24 1405.07  20
   0  -4   6 22429.2 2509.45  20
   0  -4   7 5008.15 1024.74  10
   0  -4   7 4658.67 1270.48  20
   0  -4   8 1201.77 1042.91   3
   0  -4   8 4776.29 1233.42  20
   0  -4   9 287.715 516.274   3
   0  -4  10 839.292 716.988  14
   0  -4  11 2818.78 993.884  14
   0  -4  12-389.327 686.838  14
   0  -4  13-423.637 500.068  14
   0  -3 -15 3159.32 577.774  18
   0  -3 -14 20.3481 576.335  18
   0  -3  -9 51318.2 3756.67   2
   0  -3  -8 139323. 6028.21   2
   0  -3  -7 195926. 6740.31   2
   0  -3  -6 234745. 6483.00   2
   0  -3  -5 380502. 7286.61   2
   0  -3  -4 192828. 4541.99   2
   0  -3  -3 41035.8 1962.66   2
   0  -3  -2 998338. 8751.23  20
   0  -3  -1 803021. 7732.73  20
   0  -3   0 845574. 7994.78  20
   0  -3   1 84970.0 2714.26  20
   0  -3   2 18554.5 1531.41  20
   0  -3   3 22750.5 1857.76  20
   0  -3   4 199727. 5636.32  20
   0  -3   5 175245. 5779.15  20
   0  -3   6 208188. 6748.77  20
   0  -3   7 1289.75 1059.10   3
   0  -3   7 371.444 773.938  20
   0  -3   8 3212.39 1069.61   3
   0  -3   8 517.183 472.288  20
   0  -3   9 23496.9 3053.68   3
   0  -3  10 31316.5 2334.44  14
   0  -3  11 24876.9 2094.97  14
   0  -3  12 10642.9 1377.76  14
   0  -3  13 7244.05 1033.46  14
   0  -3  14 8889.82 781.131  14
   0  -2 -15 3892.74 623.494  18
   0  -2 -14 6719.82 1034.04  18
   0  -2  -9 6624.56 1312.39   2
   0  -2  -8 5323.72 1242.75   2
   0  -2  -7 2982.43 1050.54   2
   0  -2  -6 36942.4 2683.41   2
   0  -2  -5 197077. 5262.92   2
   0  -2  -4 130838. 3678.57   2
   0  -2  -3 3983.60 813.352   2
   0  -2  -2 230795. 3576.10   2
   0  -2  -1 111690. 2379.71  20
   0  -2   0 115034. 2387.55  20
   0  -2   1 241764. 3702.39  20
   0  -2   2 3342.25 840.371  20
   0  -2   3 20335.0 1599.65  20
   0  -2   3 22000.6 1607.19   1
   0  -2   4 19185.7 1781.00  20
   0  -2   4 20589.9 1775.24   1
   0  -2   5 8290.11 1335.86   1
   0  -2   5 6881.84 1340.76  20
   0  -2   6 34749.3 2635.61  20
   0  -2   6 41640.5 2831.58   1
   0  -2   7 31135.7 2622.09   1
   0  -2   7 24436.5 2559.60   3
   0  -2   7 23421.5 2347.02  20
   0  -2   8 1445.31 769.472   3
   0  -2   8 430.612 532.892  20
   0  -2   9 12931.5 2164.97   3
   0  -2  10 27082.1 2159.34  14
   0  -2  10 30977.6 3305.23   3
   0  -2  11 57708.9 3066.42  14
   0  -2  12 37143.5 2436.36  14
   0  -2  13 8743.06 1182.69  14
   0  -2  14 11702.3 1030.60  14
   0  -1 -15 12047.0 927.454  18
   0  -1  -8 38842.1 3042.89   2
   0  -1  -7 93211.7 4360.84   2
   0  -1  -6 205699. 5969.70   2
   0  -1  -5 180600. 5145.86   2
   0  -1  -4 8618.76 1231.95   2
   0  -1  -3 407200. 5477.31   2
   0  -1  -2 327552. 3837.75   2
   0  -1  -1 122757. 1829.57   2
   0  -1   0 376782. 3008.59  20
   0  -1   1 421277. 3858.56  20
   0  -1   1 428949. 3797.69   1
   0  -1   2 2121.64 610.551   1
   0  -1   2 1656.43 602.040  20
   0  -1   3 22480.9 1534.10   1
   0  -1   3 23382.6 1589.34  20
   0  -1   4 203537. 4803.98   1
   0  -1   4 207151. 4835.97  20
   0  -1   5 151849. 4641.37   1
   0  -1   5 148139. 4528.15  20
   0  -1   5 145390. 4734.10   3
   0  -1   6-39.8455 729.596   3
   0  -1   6 49.3030 674.426   1
   0  -1   6 1436.20 923.701  20
   0  -1   7-427.939 743.051   3
   0  -1   7 451.100 780.611   1
   0  -1   7 651.810 764.878  20
   0  -1   8 802.390 580.450   3
   0  -1   8 4309.40 1206.58   1
   0  -1   8 3294.19 920.369  20
   0  -1   9 860.715 596.593   3
   0  -1   9 1349.43 722.775  14
   0  -1  10 779.208 509.395   3
   0  -1  10-269.087 891.196  14
   0  -1  11 6374.09 1287.27  14
   0  -1  12 10951.4 1584.64  14
   0  -1  13 17218.8 1636.44  14
   0  -1  14 2.21435 517.634  14
   0   0 -15 1754.39 455.243  18
   0   0  -6 469877. 9017.52   2
   0   0  -5 224127. 5739.62   2
   0   0  -4 416604. 7009.83   2
   0   0  -3 119079. 3366.20   2
   0   0  -2 142003. 3025.41   2
   0   0  -1 437496. 3723.21   2
   0   0   3 119690. 3187.73   3
   0   0   4 395074. 6454.53   1
   0   0   4 403129. 6631.95   3
   0   0   5 213875. 5425.13   3
   0   0   5 220655. 5385.68   1
   0   0   6 458495. 8684.01   3
   0   0   6 465234. 8546.17   1
   0   0   7 48916.1 3068.10   1
   0   0   7 47885.7 3103.77   3
   0   0   8 32573.6 2680.89   1
   0   0   8 34001.9 2831.61   3
   0   0   8 33126.6 2621.09  20
   0   0   9 7703.73 1750.75   3
   0   0   9 9670.32 1402.19  14
   0   0   9 6466.78 1340.82   1
   0   0   9 8773.19 1377.88  20
   0   0  10 1844.68 750.940   3
   0   0  10 3001.22 1000.85  14
   0   0  11 17144.4 1803.63  14
   0   0  12 1453.12 1004.16  14
   0   0  13 15663.7 1662.72  14
   0   0  14 8020.80 1043.69  14
   0   1  -9 1036.73 728.920  19
   0   1   2 321861. 3664.22   3
   0   1   3 409997. 5252.27   3
   0   1   4 8166.98 1140.63   3
   0   1   5 185513. 4846.27   3
   0   1   6 207068. 5797.29   1
   0   1   6 204494. 5676.04   3
   0   1   7 83053.7 3931.58   3
   0   1   7 90552.8 4258.58   1
   0   1   8 38749.4 2962.10   3
   0   1   8 41924.8 3063.57   1
   0   1   9 11916.3 1795.63   3
   0   1   9 12419.8 1917.62   1
   0   1   9 11152.2 1403.13  14
   0   1   9 11253.5 1599.20  20
   0   1  10 3179.84 1074.22  14
   0   1  11 65908.3 3291.81  14
   0   1  12 61570.8 3188.43  14
   0   1  13 24600.9 1988.15  14
   0   1  14 1073.68 656.966  14
   0   2 -10 25349.9 2072.08  19
   0   2  -9 13792.3 1515.21  19
   0   2  -8 376.160 777.309   5
   0   2  -8 1444.99 650.482  19
   0   2   1 107948. 2195.78   3
   0   2   2 223201. 3341.95   3
   0   2   3 3939.97 735.690   3
   0   2   4 135335. 3531.02   3
   0   2   5 197550. 4892.56   3
   0   2   6 34392.7 2402.73   3
   0   2   7 1564.69 924.318   3
   0   2   8 5588.21 1316.87   1
   0   2   8 7132.79 1382.48   3
   0   2   9 4024.24 1073.15  14
   0   2   9 2076.91 838.950   1
   0   2   9 3049.72 1042.72   3
   0   2  10 1121.26 962.560  14
   0   2  11 18038.9 1887.93  14
   0   2  12 13491.6 1685.02  14
   0   2  13 1709.32 840.606  14
   0   2  14 5647.46 957.122  14
   0   3 -10 30783.4 2261.07  19
   0   3  -9 30835.8 2268.81  19
   0   3  -8 2620.89 787.066   5
   0   3  -8 877.536 563.444  19
   0   3   2 983140. 8239.39   3
   0   3   3 41959.3 1887.29   3
   0   3   4 192387. 4307.00   3
   0   3   5 377020. 6786.97   3
   0   3   6 219176. 5808.53   3
   0   3   7 195756. 6047.35   3
   0   3   8 141351. 5585.82   3
   0   3   9 55523.9 2894.79  14
   0   3   9 48748.6 3407.15   3
   0   3   9 56810.2 4109.93   1
   0   3  10 40525.3 2603.26  14
   0   3  10 38295.7 3327.70   1
   0   3  11 5147.87 1169.67  14
   0   3  12 3135.56 1096.41  14
   0   3  13-366.673 755.303  14
   0   4 -10 1141.01 858.835  19
   0   4  -9 285.437 787.187  19
   0   4  -8 3673.90 992.576   5
   0   4  -8 2886.42 981.612  19
   0   4  -7 4218.36 909.564   5
   0   4  -7 4332.35 1103.04   9
   0   4   3 299913. 5440.47   3
   0   4   4 1889.93 734.879   3
   0   4   5 210316. 5269.07   3
   0   4   6 133699. 4649.82   3
   0   4   7 231098. 6680.27   3
   0   4   8 51243.4 3386.25   3
   0   4   9 44503.7 2454.39   8
   0   4   9 38731.5 2556.90  14
   0   4   9 36042.7 3157.02   3
   0   4  10 1998.98 936.033  14
   0   4  10-818.536 717.392   1
   0   4  11 66270.6 3352.46  14
   0   4  12 44562.2 2740.71  14
   0   5 -10 93648.6 3696.20  19
   0   5  -9 1335.15 945.506  19
   0   5  -8 19995.4 1844.47   5
   0   5  -8 22202.2 2041.41  19
   0   5  -7 9972.07 1309.57   5
   0   5  -7 9911.79 1619.72   9
   0   5  -6-1201.20 699.263   5
   0   5  -6 1139.22 896.038   9
   0   5   4 681.018 657.994   3
   0   5   5 43965.4 2653.04   3
   0   5   6 6893.02 1236.48   3
   0   5   7 1586.45 662.140   3
   0   5   8 27645.3 2072.89  14
   0   5   8 25242.2 2658.47   3
   0   5   9 4522.08 973.155   8
   0   5   9 2903.03 979.249  14
   0   5  10 3445.69 1050.57   8
   0   5  10 4708.51 1202.15  14
   0   5  10 6929.15 1554.41   1
   0   5  11 9282.32 1518.03  14
   0   5  15 1371.01 405.976  11
   0   6 -10 25551.8 1867.12  19
   0   6  -9 42766.5 2624.84  19
   0   6  -8 43441.1 2710.93  19
   0   6  -7 587.994 543.645   5
   0   6  -7 340.849 761.975   9
   0   6  -6 16462.9 1586.00   5
   0   6  -6 18308.9 1930.22   9
   0   6  -5 64346.4 3214.12   9
   0   6   6 118924. 4909.86   3
   0   6   7 155405. 5981.03   3
   0   6   8 24392.0 1875.20   8
   0   6   8 25091.8 2774.83   3
   0   6   9 52768.4 2765.55   8
   0   6  10 15319.3 1516.95   8
   0   6  14 606.596 418.672  11
   0   7 -10 303.211 502.855  19
   0   7  -9 3451.86 972.305  19
   0   7  -8 6353.94 1340.97  19
   0   7  -7 1269.61 944.019   9
   0   7  -6 9038.76 1502.01   9
   0   7  -5 3391.78 1115.38   9
   0   7  -4 106026. 4029.86   9
   0   7  12 54133.0 2751.69  11
   0   7  13 31725.3 1885.49  11
   0   7  14 4441.01 685.689  11
   0   8 -10 27456.7 1498.38  19
   0   8  -9 14525.8 1407.71  19
   0   8  -8 14415.9 1546.83  19
   0   8  -6 1218.32 1041.06   9
   0   8  -5 699.593 896.224   9
   0   8  -4 594.654 912.641   9
   0   8  -3 11500.8 1444.23   9
   0   8  -2 827.939 621.787   9
   0   8   6 6739.64 1081.31  11
   0   8   7 45321.2 2565.01  11
   0   8   8 57375.2 3022.78  11
   0   8   9 26537.6 2171.79  11
   0   8  10-997.718 830.050  11
   0   8  11-146.539 736.833  11
   0   8  12 13650.0 1392.86  11
   0   8  13 15570.5 1254.99  11
   0   9  -9 32755.2 1663.61  19
   0   9  -8 40042.0 2165.50  19
   0   9  -6 8361.43 1570.65   9
   0   9  -5 45267.7 3002.14   9
   0   9  -4 60857.8 3366.58   9
   0   9  -3 28584.0 2240.26   9
   0   9  -2 9356.63 1355.77   9
   0   9  -1 11208.1 1378.28   9
   0   9   5 41856.5 2381.60  11
   0   9   6 35958.8 2240.47  11
   0   9   7 16872.2 1692.97  11
   0   9   8 50077.4 2834.51  11
   0   9   9 52638.8 2901.36  11
   0   9  10 18644.9 1734.13  11
   0   9  11 11468.8 1350.15  11
   0   9  12 8948.96 1004.53  11
   0  10  -8 21020.7 1365.31  19
   0  10  -7 5019.93 947.234  19
   0  10  -6 2398.02 862.365   9
   0  10  -5 3568.41 1113.25   9
   0  10  -4 4880.55 1226.45   9
   0  10  -3 78715.5 3752.02   9
   0  10  -2 32993.5 2426.51   9
   0  10  -1 1198.35 916.641   9
   0  10   0 16661.7 1671.93   9
   0  11  -7 1441.28 478.575  19
   0  11  -5 6079.39 1043.16   9
   0  11  -4 1205.92 605.194   9
   0  11  -3-350.592 874.046   9
   0  11  -2 2947.62 1045.72   9
   0  11  -1 876.787 837.426   9
   0  11   0 2299.58 928.683   9
   0  11   1 198.740 656.305   9
   0  12  -6 17825.2 1102.07  19
   0  12  -4 25328.3 1733.66   9
   0  12  -3 26594.4 1919.01   9
   0  12  -2 6361.93 1061.72   9
   0  12  -1 6386.22 1093.17   9
   0  12   0 1611.16 778.331   9
   0  12   1 893.423 855.587   9
   0  12   2 17599.2 1738.82   9
   0  13  -3 40872.0 1813.14   9
   0  13  -2 23637.3 1580.72   9
   0  13  -1 7347.14 950.364   9
   0  13   0 427.990 373.978   9
   0  13   1 3280.87 822.168   9
   0  13   2 21231.5 1615.17   9
   0  13   3 72010.8 2858.20   9
   0  13   4 18304.6 1466.91   9
   0  14   1-438.799 259.102   9
   0  14   2 1500.17 596.380   9
   0  14   3 19416.7 1298.65   9
   1 -14  -7 4907.78 660.947  10
   1 -14  -6 753.260 452.702  10
   1 -14  -5 110.609 354.802  10
   1 -14  -4 4838.37 857.034  10
   1 -14  -3 5114.53 810.161  10
   1 -14  -2 416.430 475.966  10
   1 -14  -1 578.747 456.065  10
   1 -14   0 798.152 437.818  10
   1 -14   1 868.271 477.755  10
   1 -13  -9 9451.63 843.266  10
   1 -13  -8 15689.8 1276.42  10
   1 -13  -7 15219.7 1386.44  10
   1 -13  -6 14224.5 1474.60  10
   1 -13  -5 9532.03 1283.48  10
   1 -13  -4 9279.36 1211.97  10
   1 -13  -3 26803.2 1907.85  10
   1 -13  -2 23028.9 1788.87  10
   1 -13  -1 38449.2 2237.92  10
   1 -13   0 24437.7 1746.11  10
   1 -13   1 10189.8 1173.91  10
   1 -13   2 29213.0 1737.52  10
   1 -13   3 34274.7 1653.16  10
   1 -12 -10 377.229 337.613  10
   1 -12  -9 836.299 583.568  10
   1 -12  -8 985.599 651.350  10
   1 -12  -7 4893.49 1119.18  10
   1 -12  -6 11898.4 1548.19  10
   1 -12  -5 9120.50 1493.11  10
   1 -12  -4 3635.97 998.347  10
   1 -12  -3 30351.2 2243.45  10
   1 -12  -2 41642.7 2621.02  10
   1 -12  -1 27105.7 2136.01  10
   1 -12   0 35182.2 2346.20  10
   1 -12   1 13874.9 1516.77  10
   1 -12   2 48060.9 2536.29  10
   1 -12   3 83267.3 3144.69  10
   1 -12   4 60363.5 2442.13  10
   1 -11 -11 6511.32 702.005  10
   1 -11 -10 7083.84 990.556  10
   1 -11  -9 18080.4 1651.13  10
   1 -11  -8 22849.7 2028.62  10
   1 -11  -7 17093.0 1945.30  10
   1 -11  -6 303.808 899.335  10
   1 -11  -5-691.459 837.127  10
   1 -11  -4-451.107 901.106  10
   1 -11  -3 4754.50 1258.31  10
   1 -11  -2 2787.88 1078.80  10
   1 -11  -1 2052.20 962.694  10
   1 -11   0 20139.8 1899.75  10
   1 -11   1 251.226 670.975  10
   1 -11   2 2133.16 975.279  10
   1 -11   3 6519.73 1248.89  10
   1 -11   4 25315.1 1919.10  10
   1 -11   5 10760.4 1212.19  10
   1 -10 -12 46817.9 1607.28  10
   1 -10 -11 25137.9 1641.14  10
   1 -10 -10 23326.5 1868.99  10
   1 -10  -9 3495.99 1116.08  10
   1 -10  -8 32693.4 2531.25  10
   1 -10  -7 111648. 4055.13  18
   1 -10  -7 115235. 4665.42  10
   1 -10  -6 41996.8 2906.68  10
   1 -10  -6 40464.9 2505.80  18
   1 -10  -5 9148.50 1409.78  10
   1 -10  -4 49305.7 3963.66   2
   1 -10  -4 44271.5 2775.17  10
   1 -10  -3 17603.4 2587.91   2
   1 -10  -3 17012.8 1859.15  10
   1 -10  -2 11553.4 2068.91   2
   1 -10  -2 17409.6 1847.61  10
   1 -10  -1 73794.4 5129.59   2
   1 -10  -1 81077.5 3547.12  10
   1 -10  -1 82220.3 5481.93  20
   1 -10   0 687.290 770.736  10
   1 -10   0 1541.26 839.394  20
   1 -10   1 27520.1 2205.58  10
   1 -10   1 29315.6 3520.96  20
   1 -10   2 32113.9 2328.35  10
   1 -10   3 21125.3 1979.48  10
   1 -10   4 29780.8 2223.86  10
   1 -10   5 21270.2 1816.24  10
   1 -10   6 234.771 395.604  10
   1  -9 -12 13881.3 1091.73  10
   1  -9 -11 15418.9 1481.49  10
   1  -9  -9 4602.90 1055.30  18
   1  -9  -8 31322.4 2282.77  18
   1  -9  -7 2623.16 881.125  18
   1  -9  -6 7128.08 1171.14  18
   1  -9  -5 3712.20 972.176  18
   1  -9  -5 3919.14 997.911  10
   1  -9  -4 20395.8 2455.90   2
   1  -9  -4 22624.2 1969.00  10
   1  -9  -4 18985.4 1719.06  18
   1  -9  -3 2079.24 775.972   2
   1  -9  -3 2548.85 837.874  10
   1  -9  -2 130795. 6222.77   2
   1  -9  -2 132726. 4382.79  10
   1  -9  -2 128972. 6267.77  20
   1  -9  -1 66671.1 3118.88  10
   1  -9  -1 64119.6 4529.10  20
   1  -9   0 60947.0 2971.77  10
   1  -9   0 66721.3 4695.31  20
   1  -9   1 18346.4 1769.13  10
   1  -9   1 17857.2 2741.03  20
   1  -9   2 41629.5 2557.35  10
   1  -9   2 44677.5 4194.73  20
   1  -9   3 23285.5 1964.52  10
   1  -9   3 28877.5 3562.80  20
   1  -9   4 177228. 5150.39  10
   1  -9   5 128949. 4393.27  10
   1  -9   6 48263.1 2631.86  10
   1  -9  10 50105.1 1600.49  14
   1  -8 -11 301.957 410.370  18
   1  -8 -10-291.758 649.528  18
   1  -8  -9 1374.85 892.114  18
   1  -8  -8 40094.5 2494.75  18
   1  -8  -7 29761.9 2134.01  18
   1  -8  -6 1543.43 780.827  18
   1  -8  -5-1426.04 725.929  18
   1  -8  -5-876.992 462.414   2
   1  -8  -4 1538.07 863.019   2
   1  -8  -3 4884.39 1154.14   2
   1  -8  -3 4047.07 909.703  10
   1  -8  -2 5085.19 1027.87  10
   1  -8  -2 2400.43 880.907  20
   1  -8  -1 9550.40 1214.37  10
   1  -8  -1 7233.74 1618.58  20
   1  -8   0 15734.8 1504.85  10
   1  -8   0 16303.6 2243.03  20
   1  -8   1 6641.16 1134.13  10
   1  -8   1 6177.05 1580.77  20
   1  -8   2 4742.64 1118.44  10
   1  -8   2 7166.80 1666.24  20
   1  -8   3 7844.45 1198.06  10
   1  -8   3 7068.03 2039.89  20
   1  -8   4 84841.2 3467.72  10
   1  -8   4 76690.7 5616.02  20
   1  -8   5 81110.6 3457.34  10
   1  -8   5 83870.9 6016.34  20
   1  -8   6 1639.16 936.026  10
   1  -8  10 24828.3 1511.88  14
   1  -8  11 27905.4 1241.01  14
   1  -7 -12 96693.8 3146.43  18
   1  -7 -11 58033.8 2765.58  18
   1  -7 -10 61176.6 3065.52  18
   1  -7  -9 24256.8 2077.44  18
   1  -7  -8 66906.3 3223.51  18
   1  -7  -7 91235.7 3538.88  18
   1  -7  -5 61527.2 3620.51   2
   1  -7  -4 13404.5 1647.87   2
   1  -7  -3 14564.9 1861.82   2
   1  -7  -3 12328.5 1713.40  20
   1  -7  -2 61609.0 3738.79  20
   1  -7  -1 35048.0 2941.44  20
   1  -7   0-539.663 892.347  20
   1  -7   1 10194.1 1944.27  20
   1  -7   2-1351.87 931.580  20
   1  -7   3 23253.5 2815.44  20
   1  -7   4 32374.9 2078.68  10
   1  -7   4 29447.3 3272.38  20
   1  -7   5 616.697 448.699  10
   1  -7   5 1301.09 1096.98  20
   1  -7   6 196.062 805.427  10
   1  -7   6-3483.30 1759.84  20
   1  -7  11 477.607 502.374  14
   1  -7  12 530.840 313.870  14
   1  -6 -13 19378.2 1323.24  18
   1  -6 -12 31822.2 1991.05  18
   1  -6 -11 57681.9 2920.07  18
   1  -6 -10 64460.1 3229.56  18
   1  -6  -9 39289.2 2566.60  18
   1  -6  -8 47630.1 2711.43  18
   1  -6  -7 122117. 3977.01  18
   1  -6  -6 133022. 5195.05   2
   1  -6  -5 129324. 4765.57   2
   1  -6  -4 24854.5 2109.42   2
   1  -6  -3 983.253 726.991  20
   1  -6  -3 186.926 578.990   2
   1  -6  -2 43068.0 2786.51  20
   1  -6  -1 124938. 4727.84  20
   1  -6   0 185269. 5817.17  20
   1  -6   1 52770.6 3265.61  20
   1  -6   2 1294.41 1040.55  20
   1  -6   3 8411.90 1679.59  20
   1  -6   4 151846. 6673.48  20
   1  -6   5 62633.6 4625.09  20
   1  -6   6 106737. 6245.73  20
   1  -6   7 49989.1 4305.24  20
   1  -6  11 30758.7 1948.72  14
   1  -6  12 16813.0 1212.86  14
   1  -5 -14 620.757 343.908  18
   1  -5 -13 2528.13 629.419  18
   1  -5 -12 8560.45 1187.89  18
   1  -5 -11 2777.15 938.668  18
   1  -5 -10 21535.6 2003.56  18
   1  -5  -9 5571.42 1290.32  18
   1  -5  -8 3342.48 937.167  18
   1  -5  -6 4.58375 432.789   2
   1  -5  -5 1836.96 726.524   2
   1  -5  -4 105959. 3758.23   2
   1  -5  -3 67198.8 2948.57   2
   1  -5  -2 42565.1 2488.48  20
   1  -5  -1 96395.6 3709.92  20
   1  -5   0 27053.7 2100.72  20
   1  -5   1 68696.5 3313.38  20
   1  -5   2 1289.54 973.108  20
   1  -5   3 46114.7 3165.31  20
   1  -5   4 63352.6 4006.88  20
   1  -5   5 56782.7 4070.97  20
   1  -5   6 111290. 5962.20  20
   1  -5   7 176126. 7680.13  20
   1  -5   8 5935.31 1508.66  20
   1  -5  11 62061.7 2908.71  14
   1  -5  12 45450.2 2193.12  14
   1  -5  13 32917.7 1524.79  14
   1  -4 -14 4607.51 647.810  18
   1  -4 -13 14870.2 1345.67  18
   1  -4 -12 115721. 3981.30  18
   1  -4 -11 27915.9 2119.31  18
   1  -4  -6 448759. 8711.19   2
   1  -4  -5 116369. 4022.38   2
   1  -4  -4 57273.9 2548.71   2
   1  -4  -3 101710. 3149.22   2
   1  -4  -2 18841.0 1531.48  20
   1  -4  -1 108822. 3419.83  20
   1  -4   0 94919.6 3281.42  20
   1  -4   1 2601.95 939.629  20
   1  -4   2 37025.4 2383.16  20
   1  -4   3 1323.26 1127.22  20
   1  -4   4 15223.2 1955.28  20
   1  -4   5 1456.84 974.146  20
   1  -4   6 23344.1 2789.75  20
   1  -4   7 15639.5 2264.59  20
   1  -4   8 10355.2 1932.52   3
   1  -4   8 9423.97 1985.44  20
   1  -4   9 6954.76 1649.15   3
   1  -4   9 3484.75 1312.15  20
   1  -4  11 14400.6 1686.17  14
   1  -4  12 10635.1 1308.73  14
   1  -4  13 1544.99 611.143  14
   1  -4  14 96.1009 298.864  14
   1  -3 -14 11274.2 1000.40  18
   1  -3 -13 19550.8 1517.98  18
   1  -3  -6 153311. 4993.17   2
   1  -3  -5 245225. 5545.88   2
   1  -3  -4 217655. 4553.80   2
   1  -3  -3 180106. 3682.66   2
   1  -3  -2 31772.0 1604.14  20
   1  -3  -1 138017. 3233.88  20
   1  -3   0 782126. 7745.10  20
   1  -3   1 247728. 4688.22  20
   1  -3   2 20528.9 1659.20  20
   1  -3   3 28895.3 2157.10  20
   1  -3   4 34862.8 2629.68  20
   1  -3   5 98144.7 4508.17  20
   1  -3   6 104218. 4934.70  20
   1  -3   7 15673.1 2138.85  20
   1  -3   8 31767.2 3051.16  20
   1  -3   8 36954.0 3333.47   3
   1  -3   9 29444.8 3076.17   3
   1  -3   9 20922.8 2622.29  20
   1  -3  11 62707.0 3193.36  14
   1  -3  12 18376.6 1779.51  14
   1  -3  13 12964.1 1395.70  14
   1  -3  14 9281.26 874.515  14
   1  -2 -14 142.537 335.669  18
   1  -2  -7 973.999 919.027   2
   1  -2  -6 2409.53 736.493   2
   1  -2  -5 107600. 3691.75   2
   1  -2  -4 104603. 3064.23   2
   1  -2  -3 378.781 427.694   2
   1  -2  -2 3047.94 508.757   2
   1  -2  -1 17647.7 985.547  20
   1  -2   0 168667. 2935.45  20
   1  -2   1 137314. 2987.60  20
   1  -2   2 1707.32 858.021  20
   1  -2   3 40089.2 2239.58  20
   1  -2   4 42004.2 2626.02  20
   1  -2   5 133728. 4835.43  20
   1  -2   6 140391. 5349.17  20
   1  -2   7 66031.7 3971.62  20
   1  -2   7 64870.1 3806.46   3
   1  -2   8 50614.4 3629.46   3
   1  -2   8 48863.3 3612.32  20
   1  -2   9 44932.4 3480.37   3
   1  -2   9 46215.5 3656.11  20
   1  -2  10 18447.6 2326.17  20
   1  -2  11 98205.4 4031.15  14
   1  -2  12 79905.8 3556.11  14
   1  -2  13 39801.5 2300.01  14
   1  -2  14 16037.5 1272.56  14
   1  -1 -14 421.615 359.572  18
   1  -1  -6 101024. 3769.72   2
   1  -1  -5 113927. 3672.57   2
   1  -1  -4 113150. 3254.94   2
   1  -1  -3 38086.0 1633.48   2
   1  -1  -2 17299.3 817.048   2
   1  -1  -1 8308.82 484.141  20
   1  -1   0 3980.84 420.911  20
   1  -1   1 76067.1 1901.92  20
   1  -1   3 10494.9 763.132   1
   1  -1   4 18790.4 1249.21   1
   1  -1   5 6535.36 909.793   1
   1  -1   6 15929.3 1484.49   1
   1  -1   6 14797.5 1655.15   3
   1  -1   7 98647.7 3883.64   1
   1  -1   7 95915.2 4275.75   3
   1  -1   7 101018. 4596.70  20
   1  -1   8 27218.1 2400.07   3
   1  -1   8 31236.3 2838.45  20
   1  -1   9-1966.97 782.815   3
   1  -1   9-111.148 684.715  20
   1  -1  10 8985.65 1432.90  14
   1  -1  10 6804.87 1548.81  20
   1  -1  11 20428.6 1970.64  14
   1  -1  12 59480.2 3095.35  14
   1  -1  13 11606.2 1471.42  14
   1  -1  14 3385.90 820.919  14
   1  -1  15-272.487 365.176  14
   1   0   3 116018. 2254.93   1
   1   0   4 6373.50 816.954   1
   1   0   5 249356. 5215.53   3
   1   0   5 244766. 4798.08   1
   1   0   6 63280.6 2746.40   1
   1   0   6 58192.6 2837.93   3
   1   0   7 998.040 629.185   3
   1   0   7 2963.14 864.721   1
   1   0   8 22469.5 2189.41   3
   1   0   9 1865.80 849.008  14
   1   0   9-238.526 328.081  20
   1   0  10 34837.1 2387.84  14
   1   0  10 34222.9 3192.28  20
   1   0  11 7734.32 1273.78  14
   1   0  12 935.329 909.411  14
   1   0  13 7480.52 1330.49  14
   1   0  14 412.483 622.673  14
   1   0  15 8530.69 873.425  14
   1   1  -8 61155.7 2728.25  19
   1   1   2 85475.6 1020.16   3
   1   1   3 102084. 1913.81   3
   1   1   4 19279.9 1182.67   3
   1   1   5 207030. 4353.41   3
   1   1   6 67522.8 2880.73   3
   1   1   7 242977. 5992.22   3
   1   1   7 252815. 6182.24   1
   1   1   8 43423.6 2807.31   1
   1   1   8 38867.1 2674.20   3
   1   1   9 5861.39 1133.74  14
   1   1  10 24024.7 1945.61  14
   1   1  10 22712.8 2638.46  20
   1   1  11 41384.7 2621.56  14
   1   1  12 79864.5 3579.30  14
   1   1  13 80132.1 3424.80  14
   1   1  14 14938.4 1435.46  14
   1   1  15 1565.06 546.882  14
   1   2  -9 17816.8 1702.63  19
   1   2  -8 2639.37 694.382  19
   1   2   3 8338.89 637.696   3
   1   2   4 168969. 3059.55   3
   1   2   5 3765.63 706.666   3
   1   2   6 31008.0 1889.10   3
   1   2   7 108697. 3892.59   3
   1   2   8 130525. 4654.80   3
   1   2   8 140923. 5233.82   1
   1   2   9 8941.23 1344.52  14
   1   2  10 3484.31 1087.49  14
   1   2  11 3484.91 1064.36  14
   1   2  12 39023.0 2557.69  14
   1   2  13 65088.0 3100.16  14
   1   2  14 28152.8 1914.18  14
   1   3  -9 126541. 4219.13  19
   1   3  -8 61355.7 2888.05  19
   1   3   3 68322.4 1949.82   3
   1   3   4 267064. 4134.62   3
   1   3   5 62093.4 2307.54   3
   1   3   6 63688.1 2682.05   3
   1   3   7 10605.4 1231.55   3
   1   3   9 4140.47 1094.21   1
   1   3   9 4986.86 978.989  14
   1   3  10 5406.46 1191.32  14
   1   3  11 4012.82 996.605  14
   1   3  12 2987.22 993.016  14
   1   3  13 422.704 882.940  14
   1   3  14 7304.18 1100.34  14
   1   4  -9 45540.0 2644.11  19
   1   4  -8 49848.4 2742.38  19
   1   4  -7 61173.4 2898.96  19
   1   4   4 118378. 3131.44   3
   1   4   5 36661.0 1908.14   3
   1   4   6 52554.5 2520.55   3
   1   4   7 367869. 7252.75   3
   1   4   9 23920.8 1948.03  14
   1   4  10-815.006 845.419  14
   1   4  11 33720.4 2378.25  14
   1   4  12 30519.8 2247.02  14
   1   4  13 36124.9 2300.06  14
   1   5 -10 4866.84 938.975  19
   1   5  -9 2823.17 945.427  19
   1   5  -8 2452.39 922.068  19
   1   5  -7 8419.37 1246.49  19
   1   5  -6 2253.00 988.071   9
   1   5   6 5910.14 964.961   3
   1   5   7 99583.3 3991.87   3
   1   5   9 4564.61 1055.77  14
   1   5  10 86165.9 3701.57  14
   1   5  11 4296.95 1144.83  14
   1   5  12 21195.6 1920.81  14
   1   5  15 8475.33 770.716  11
   1   6 -10 3782.40 732.544  19
   1   6  -9 117563. 3936.16  19
   1   6  -8 13389.6 1628.18  19
   1   6  -7 47744.8 2739.14  19
   1   6  -6 29136.4 2341.70   9
   1   6  -5 75562.0 3423.46   9
   1   7  -9 12661.0 1235.60  19
   1   7  -8 41706.5 2475.92  19
   1   7  -7 41035.1 2587.76  19
   1   7  -6 10341.6 1672.55   9
   1   7  -5 12749.6 1750.57   9
   1   7  -4 121505. 4312.87   9
   1   7  13 12703.5 1181.13  11
   1   8  -9 5349.94 829.460  19
   1   8  -8 72.2497 599.664  19
   1   8  -7 555.956 806.974  19
   1   8  -5 3165.29 973.007   9
   1   8  -4 8975.18 1494.46   9
   1   8  -3 7140.49 1270.59   9
   1   8  -2 8169.74 1187.40   9
   1   9  -8 27299.4 1593.19  19
   1   9  -7 10190.9 1217.74  19
   1   9  -5 3182.81 1074.99   9
   1   9  -4 45514.7 2893.51   9
   1   9  -3 76277.1 3520.02   9
   1   9  -2 2968.18 867.644   9
   1   9  -1 6965.26 1176.29   9
   1   9   0 40464.0 2314.40   9
   1  10  -8 37090.9 1452.99  19
   1  10  -7 18540.8 1301.14  19
   1  10  -5 3276.62 911.311   9
   1  10  -4 22312.1 1983.29   9
   1  10  -3 31415.6 2345.45   9
   1  10  -2 80347.5 3589.41   9
   1  10  -1 88826.1 3654.82   9
   1  10   0 100757. 3772.42   9
   1  10   1 3749.12 809.603   9
   1  11  -6 872.077 436.989  19
   1  11  -4 3457.78 803.922   9
   1  11  -3 4541.69 934.218   9
   1  11  -2 35474.5 2357.41   9
   1  11  -1 51931.9 2839.75   9
   1  11   0 13897.5 1497.77   9
   1  11   1 2799.93 1007.51   9
   1  11   2 47174.0 2558.84   9
   1  12  -5-280.916 268.852  19
   1  12  -3 2254.29 663.579   9
   1  12  -2 5701.80 1007.81   9
   1  12  -1 1263.27 560.484   9
   1  12   0 108.829 477.346   9
   1  12   1 1089.12 613.133   9
   1  12   2 3134.91 974.922   9
   2 -14  -6 11000.3 905.210  10
   2 -14  -5 2303.69 514.923  10
   2 -14  -4 840.485 422.828  10
   2 -14  -3 492.632 347.337  10
   2 -14  -2 1032.07 415.049  10
   2 -14  -1 7252.66 790.156  10
   2 -13  -8 37944.2 1633.96  10
   2 -13  -7 13343.1 1138.88  10
   2 -13  -6 10331.0 1130.55  10
   2 -13  -5 8917.24 1115.75  10
   2 -13  -4 24462.2 1707.36  10
   2 -13  -3 24725.6 1720.78  10
   2 -13  -2 30214.4 1861.09  10
   2 -13  -1 35816.7 1963.09  10
   2 -13   0 10108.5 1119.90  10
   2 -13   1 13029.9 1163.23  10
   2 -13   2 16873.9 1187.39  10
   2 -12  -9 882.544 491.902  10
   2 -12  -8 4688.52 982.045  10
   2 -12  -7 27530.8 1958.79  10
   2 -12  -6 26474.7 1984.37  10
   2 -12  -5 31312.4 2215.85  10
   2 -12  -4 14242.3 1546.30  10
   2 -12  -3 41548.0 2460.38  10
   2 -12  -2 46395.1 2585.03  10
   2 -12  -1 121606. 4014.26  10
   2 -12   0 77660.9 3166.54  10
   2 -12   1 36428.9 2112.61  10
   2 -12   2 34532.3 2037.02  10
   2 -12   3 45277.3 2112.15  10
   2 -11 -10 865.553 540.109  10
   2 -11  -9 1581.96 676.663  10
   2 -11  -8 4789.38 1150.98  10
   2 -11  -7 510.013 898.804  10
   2 -11  -6 7143.27 1398.67  10
   2 -11  -5 16610.0 1807.15  10
   2 -11  -4 13507.0 1674.58  10
   2 -11  -3 770.305 928.838  10
   2 -11  -2-11.0777 786.599  10
   2 -11  -1 24121.2 2016.70  10
   2 -11   0 63183.9 3084.37  10
   2 -11   1 47847.8 2671.66  10
   2 -11   2 22043.4 1874.35  10
   2 -11   3 3683.64 947.228  10
   2 -11   4 20323.0 1595.57  10
   2 -10 -11 23637.9 1439.69  10
   2 -10 -10 16755.7 1536.69  10
   2 -10  -9 6462.18 1258.03  10
   2 -10  -8 26718.3 2316.61  10
   2 -10  -7 22898.4 2300.80  10
   2 -10  -6 56388.8 3298.32  10
   2 -10  -5 8940.11 1542.10  10
   2 -10  -4 110.264 881.855  10
   2 -10  -3-310.072 938.588  10
   2 -10  -2 104297. 4072.57  10
   2 -10  -1 6956.11 1311.33  10
   2 -10  -1 3584.81 1123.23  20
   2 -10   0 9570.18 1394.43  10
   2 -10   1 21256.5 1889.82  10
   2 -10   2 7302.10 1194.47  10
   2 -10   3 4380.98 1089.72  10
   2 -10   4 29048.9 2071.43  10
   2 -10   9 6135.01 607.620  14
   2  -9 -12 5005.30 656.666  10
   2  -9 -11 26629.2 1746.44  10
   2  -9  -4 3120.22 1081.06  10
   2  -9  -3 89784.0 3768.37  10
   2  -9  -2 35351.7 3169.04   2
   2  -9  -2 30981.7 2243.83  10
   2  -9  -2 28720.9 2900.53  20
   2  -9  -1 106146. 4001.44  10
   2  -9  -1 103296. 5734.98  20
   2  -9   0 229561. 5684.31  10
   2  -9   0 233438. 8734.85  20
   2  -9   1 136107. 4354.68  10
   2  -9   1 139989. 6973.71  20
   2  -9   2 36958.4 2370.74  10
   2  -9   2 39187.3 4020.39  20
   2  -9   3 100764. 3730.13  10
   2  -9   3 96029.6 6264.02  20
   2  -9   4 145459. 4475.57  10
   2  -9  10 18376.2 1084.48  14
   2  -8  -3 4272.56 1129.12   2
   2  -8  -2 259.650 464.756   2
   2  -8  -2 1765.00 717.613  20
   2  -8  -2 470.961 640.638  10
   2  -8  -1 65894.1 2981.66  10
   2  -8  -1 64389.8 4203.79  20
   2  -8   0 77559.8 3229.80  10
   2  -8   0 72118.6 4590.53  20
   2  -8   1 95924.0 3465.62  10
   2  -8   1 101375. 5517.63  20
   2  -8   2 80735.5 3192.26  10
   2  -8   2 84524.2 5384.50  20
   2  -8   3 55281.7 2668.95  10
   2  -8   3 56812.8 4743.52  20
   2  -8   4 77515.6 5660.83  20
   2  -8   5 71522.4 5797.36  20
   2  -8  11 19698.0 1126.96  14
   2  -7  -3 4668.57 1133.67   2
   2  -7  -2 1781.47 884.207  20
   2  -7  -1 11163.0 1704.28  20
   2  -7   0 10217.7 1740.01  20
   2  -7   1-166.838 914.425  20
   2  -7   2 5127.28 1378.87  20
   2  -7   3 6614.68 1694.61  20
   2  -7   4 2398.73 1560.54  20
   2  -7   5 11296.9 2311.76  20
   2  -7   6-1885.97 1257.47  20
   2  -7  11 4902.14 814.967  14
   2  -7  12 7770.94 761.957  14
   2  -6  -3 13505.3 1464.14   2
   2  -6  -2 9651.24 1438.47  20
   2  -6  -1 37722.2 2728.46  20
   2  -6   0 200492. 6184.85  20
   2  -6   1 215132. 6628.23  20
   2  -6   2 45579.9 3326.72  20
   2  -6   3 49673.1 3657.95  20
   2  -6   4 86997.3 5198.99  20
   2  -6   5 131399. 6695.13  20
   2  -6   6 75075.9 5363.65  20
   2  -6   7 41221.4 4151.24  20
   2  -6  12 8036.01 921.550  14
   2  -5  -3 13252.2 1368.86   2
   2  -5  -2 10168.8 1256.62  20
   2  -5  -1 10604.9 1239.99  20
   2  -5   0 252797. 6160.77  20
   2  -5   1 66140.0 3336.71  20
   2  -5   2 57732.6 3349.80  20
   2  -5   3 186995. 6400.58  20
   2  -5   4 141637. 6026.59  20
   2  -5   5 131231. 6204.38  20
   2  -5   6 272854. 9408.67  20
   2  -5   7 83194.1 5472.83  20
   2  -5   8 52939.4 4559.50  20
   2  -5  12 58695.7 2537.31  14
   2  -5  13 14323.6 1079.14  14
   2  -4  -3 18348.0 1322.36   2
   2  -4  -2 1542.45 623.116  20
   2  -4  -1 9105.34 1137.90  20
   2  -4   0 515.379 733.658  20
   2  -4   1 467.759 793.884  20
   2  -4   2 149267. 4763.50  20
   2  -4   3 7726.96 1412.60  20
   2  -4   4 7482.08 1487.93  20
   2  -4   5 2231.88 1249.60  20
   2  -4   6 56346.3 4125.76  20
   2  -4   7 17306.9 2568.64  20
   2  -4   8 84757.5 5454.39  20
   2  -4   9-530.326 619.183  20
   2  -4  12 34723.2 2185.82  14
   2  -4  13 1787.24 688.113  14
   2  -4  14 879.532 359.365  14
   2  -3 -12 15257.4 1311.61  18
   2  -3  -3 112808. 2608.84   2
   2  -3  -2 10910.4 874.256   2
   2  -3  -2 10932.0 931.785  20
   2  -3  -1 48120.9 1930.63  20
   2  -3   0 63132.7 2354.61  20
   2  -3   1 39578.9 2047.48  20
   2  -3   2 124692. 3878.95  20
   2  -3   3 11521.7 1530.95  20
   2  -3   4 21779.3 2241.10  20
   2  -3   5 100060. 4734.86  20
   2  -3   6 103304. 5103.85  20
   2  -3   7 42381.1 3514.16  20
   2  -3   8 38516.2 3445.39  20
   2  -3   8 37220.9 3125.80   3
   2  -3   9 8223.94 1834.70  20
   2  -3  12 2316.11 1027.00  14
   2  -3  13 3052.45 842.444  14
   2  -3  14 182.867 478.935  14
   2  -2  -3 84762.9 1848.42   2
   2  -2  -2 2085.32 329.852   2
   2  -2  -1 26532.7 1149.98  20
   2  -2   0 217270. 3542.34  20
   2  -2   1 81339.9 2470.88  20
   2  -2   2 291636. 5344.23  20
   2  -2   3 79822.1 3286.25  20
   2  -2   4 41487.7 2696.52  20
   2  -2   5 127536. 4985.32  20
   2  -2   6 288783. 7990.94  20
   2  -2   7 225688. 7522.59  20
   2  -2   8 133783. 6090.59  20
   2  -2   9 113224. 5951.96  20
   2  -2  10 138258. 6741.12  20
   2  -2  11 120005. 4422.06  14
   2  -2  12 50113.1 2853.25  14
   2  -2  13 75161.1 3115.96  14
   2  -2  14 22841.4 1548.33  14
   2  -1 -13 345.820 417.609  18
   2  -1  -1 72555.7 1129.52  20
   2  -1   0 10150.9 659.906  20
   2  -1   1 3932.45 652.431  20
   2  -1   7 121730. 4395.05   3
   2  -1   7 113006. 5102.43  20
   2  -1   8 145544. 6164.20  20
   2  -1   9 41559.2 3563.31  20
   2  -1  10 1910.51 1039.64  20
   2  -1  11 13943.6 1667.91  14
   2  -1  12 30612.9 2256.23  14
   2  -1  13 51722.6 2701.23  14
   2  -1  14 35630.4 1985.73  14
   2  -1  15 3206.39 590.127  14
   2   0   5 5239.24 761.997   3
   2   0   5 4078.39 462.236   1
   2   0   6 1114.19 620.802   3
   2   0   7 41543.1 2277.53   3
   2   0   9 9882.52 1920.03  20
   2   0  10 20439.0 1802.46  14
   2   0  10 20223.0 2645.39  20
   2   0  11 6393.57 1318.63  14
   2   0  11 6883.30 1949.45  20
   2   0  12 31608.8 2307.43  14
   2   0  13 56.3804 698.843  14
   2   0  14 351.449 609.347  14
   2   0  15 13899.7 1038.91  14
   2   1   4 512404. 3314.83   3
   2   1   5 21669.4 1083.01   3
   2   1   6 14384.5 1195.95   1
   2   1   6 13155.4 1098.12   3
   2   1   9 102103. 3575.67  14
   2   1  10 53993.6 2775.91  14
   2   1  11 82256.1 3531.20  14
   2   1  11 80883.0 5089.23  20
   2   1  12 89686.4 3683.20  14
   2   1  13 52726.5 2758.32  14
   2   1  14 31026.1 1907.10  14
   2   1  15 23675.0 1365.25  14
   2   2   5 6954.82 494.919   3
   2   2  10 63663.7 2970.07  14
   2   2  11 26567.0 2061.65  14
   2   2  12 46510.4 2659.12  14
   2   2  13 67587.0 3098.12  14
   2   2  14 12328.7 1314.86  14
   2   2  15 14487.7 1101.98  14
   2   3  10 1978.61 731.368  14
   2   3  11 451.995 744.505  14
   2   3  12 2524.13 902.089  14
   2   3  13 5744.44 1165.54  14
   2   3  14 3334.73 809.680  14
   2   4  10 29484.7 2136.74  14
   2   4  11 14780.7 1582.83  14
   2   4  12 71696.4 3243.08  14
   2   4  13 39563.9 2272.67  14
   2   5  11 16078.7 1638.69  14
   2   5  12 98564.2 3657.57  14
   2   6  -7 69439.3 3054.74  19
   2   7  -7 89095.7 3386.73  19
   2   7  -4 106343. 4003.64   9
   2   8  -7 18611.4 1521.38  19
   2   8  -6 32448.9 2194.62  19
   2   9  -6 4042.09 804.274  19
   3 -13  -7 19499.9 1098.02  10
   3 -13  -6 29446.5 1492.21  10
   3 -13  -5 7251.20 893.292  10
   3 -13  -4 10766.4 1054.94  10
   3 -13  -3 31735.1 1714.26  10
   3 -13  -2 43989.1 1940.34  10
   3 -13  -1 22520.2 1354.04  10
   3 -13   0 497.975 487.948  10
   3 -12  -8 19724.9 1305.03  10
   3 -12  -7 41981.2 2081.40  10
   3 -12  -6 69415.0 2821.75  10
   3 -12  -5 73421.9 2987.24  10
   3 -12  -4 36871.6 2173.65  10
   3 -12  -3 50640.4 2488.06  10
   3 -12  -2 60998.0 2676.49  10
   3 -12  -1 90077.7 3171.61  10
   3 -12   0 44011.8 2178.36  10
   3 -12   1 22574.4 1514.22  10
   3 -11 -10 9005.45 805.730  10
   3 -11  -9 9580.08 1038.37  10
   3 -11  -8 6541.44 1076.49  10
   3 -11  -7 4996.66 1060.39  10
   3 -11  -6 11911.6 1510.70  10
   3 -11  -5 47511.1 2745.67  10
   3 -11  -4 25732.8 2039.38  10
   3 -11  -3 19716.7 1823.58  10
   3 -11  -2 18686.4 1755.95  10
   3 -11  -1 10684.8 1376.77  10
   3 -11   0 13798.9 1480.87  10
   3 -11   1 26727.7 1864.65  10
   3 -11   2 9949.40 1101.75  10
   3 -10 -11 9690.02 782.043  10
   3 -10 -10 942.982 531.144  10
   3 -10  -9 1304.22 797.750  10
   3 -10  -8 4202.57 1050.98  10
   3 -10  -7 9744.60 1533.79  10
   3 -10  -6 14522.2 1860.42  10
   3 -10  -5 13118.0 1803.30  10
   3 -10  -4 2598.64 971.131  10
   3 -10  -3 13308.2 1625.95  10
   3 -10  -2 7058.27 1254.38  10
   3 -10  -1 18626.7 1755.73  10
   3 -10   0 10034.5 1309.75  10
   3 -10   1 1329.98 686.144  10
   3 -10   2 1041.29 731.120  10
   3  -9 -11 8698.85 978.958  10
   3  -9  -4 57490.5 3196.85  10
   3  -9  -3 131976. 4599.31  10
   3  -9  -2 46023.0 2726.82  10
   3  -9  -1 325959. 6889.03  10
   3  -9   0 150431. 4582.00  10
   3  -9   0 148997. 6875.23  20
   3  -9   1 78973.7 3263.33  10
   3  -9   1 75864.9 5092.04  20
   3  -9   2 17055.7 1570.28  10
   3  -9  10 7225.31 701.407  14
   3  -8 -12 483.935 315.600  10
   3  -8  -2 67163.8 3168.29  10
   3  -8  -1 66722.9 3088.43  10
   3  -8  -1 71873.8 4423.44  20
   3  -8   0 197978. 5094.09  10
   3  -8   0 193052. 7395.86  20
   3  -8   1 149606. 4315.88  10
   3  -8   1 152467. 6800.55  20
   3  -8   2 84521.9 5258.32  20
   3  -8   3 28183.2 3263.34  20
   3  -8   4 60083.6 4928.87  20
   3  -8  11 13698.0 939.739  14
   3  -7  -2 1925.40 771.050  20
   3  -7  -1 7205.30 1310.58  20
   3  -7  -1 5180.91 970.883  10
   3  -7   0 6.01378 433.428  20
   3  -7   1 821.763 901.177  20
   3  -7   2 2921.83 1184.19  20
   3  -7   3 1400.75 1176.10  20
   3  -7   4 4165.54 1458.24  20
   3  -7   5 744.510 1193.29  20
   3  -7   6 4808.32 1427.31  20
   3  -7  12 25133.8 1189.95  14
   3  -6  -2 26252.9 2124.01  20
   3  -6  -1 227143. 6556.96  20
   3  -6   0 287205. 7582.54  20
   3  -6   1 291708. 7915.01  20
   3  -6   2 135427. 5663.82  20
   3  -6   3 34195.8 3139.48  20
   3  -6   4 38374.4 3556.06  20
   3  -6   5 116318. 6449.33  20
   3  -6   6 99261.1 6295.92  20
   3  -6   7 22120.5 3064.50  20
   3  -6  12 1865.35 598.407  14
   3  -5  -2 79452.7 3273.22  20
   3  -5  -1 98260.2 3858.30  20
   3  -5   0 306062. 6989.68  20
   3  -5   1 344493. 7743.58  20
   3  -5   2 353130. 8297.06  20
   3  -5   3 23569.4 2397.00  20
   3  -5   4 80882.7 4708.20  20
   3  -5   5 113201. 5994.72  20
   3  -5   6 149608. 7290.49  20
   3  -5   7 46792.2 4295.13  20
   3  -5   8 145080. 7601.16  20
   3  -5  12 27437.5 1730.88  14
   3  -5  13 8578.66 864.106  14
   3  -4  -2 39877.7 1926.45  20
   3  -4  -1 6574.62 966.274  20
   3  -4   0 154.457 525.355  20
   3  -4   1 44032.3 2518.82  20
   3  -4   2 72362.4 3446.77  20
   3  -4   3 108287. 4591.22  20
   3  -4   4 29682.3 2801.59  20
   3  -4   5-900.624 969.250  20
   3  -4   6 5343.47 1796.56  20
   3  -4   7 63897.5 4811.44  20
   3  -4   8 25997.1 3100.11  20
   3  -4   9 3435.51 1303.14  20
   3  -4  12 3974.60 969.318  14
   3  -4  13 33629.5 1762.64  14
   3  -4  14 19910.5 1040.08  14
   3  -3  -1 87667.6 2572.27  20
   3  -3   0 145105. 3654.84  20
   3  -3   1 290941. 5604.22  20
   3  -3   2 171997. 4735.64  20
   3  -3   3 2881.97 1006.19  20
   3  -3   4 45582.9 3140.40  20
   3  -3   5 28209.8 2790.08  20
   3  -3   6 46062.9 3691.81  20
   3  -3   7 27765.5 3095.05  20
   3  -3   8 27581.6 3193.92  20
   3  -3   9 1606.77 830.362  20
   3  -3  12 3408.37 1087.05  14
   3  -3  13 1617.93 679.154  14
   3  -3  14 1982.89 590.880  14
   3  -2  -1 43239.1 1320.97  20
   3  -2   0 199155. 3580.13  20
   3  -2   1 566119. 6836.72  20
   3  -2   2 768865. 9100.12  20
   3  -2   3 364329. 7189.47  20
   3  -2   4 248909. 6649.73  20
   3  -2   5 141378. 5536.09  20
   3  -2   6 206817. 7173.76  20
   3  -2   7 225366. 7925.93  20
   3  -2   8 116967. 6003.80  20
   3  -2   9 43353.8 3708.23  20
   3  -2  10 28132.2 3294.22  20
   3  -2  12 22876.9 1989.86  14
   3  -2  13 9983.70 1247.50  14
   3  -2  14-248.490 565.687  14
   3  -1   0 57897.7 1520.95  20
   3  -1   1 42931.6 1717.96  20
   3  -1   2 178063. 4148.44  20
   3  -1   7 149877. 6251.47  20
   3  -1   8 156547. 6691.48  20
   3  -1   9 81765.0 5145.87  20
   3  -1  10 31353.6 3349.03  20
   3  -1  11 9998.63 1467.24  14
   3  -1  12 21068.7 1922.70  14
   3  -1  13 55887.8 2674.17  14
   3  -1  14 12184.3 1176.91  14
   3  -1  15 8796.52 730.248  14
   3   0   0 67681.9 1312.59  20
   3   0   9 1922.69 1004.86  20
   3   0  10 2432.36 944.469  20
   3   0  11 2460.26 1031.63  14
   3   0  12 833.745 681.227  14
   3   0  13 8306.60 1239.55  14
   3   0  14 1427.71 613.892  14
   3   0  15 6797.71 739.165  14
   3   1  10 50842.7 2628.26  14
   3   1  11 49204.6 2673.77  14
   3   1  11 47913.5 4236.87  20
   3   1  12 40384.9 2426.03  14
   3   1  13 56197.2 2657.36  14
   3   1  14 10273.3 1094.92  14
   3   1  15 832.878 440.592  14
   3   2  10 57012.7 2776.54  14
   3   2  11 14030.0 1465.22  14
   3   2  12 25504.0 1940.35  14
   3   2  13 33045.5 2058.93  14
   3   2  14 37031.7 1899.79  14
   3   3  12 750.130 834.479  14
   3   3  13 518.554 527.133  14
   4 -12  -7 20919.0 1144.82  10
   4 -12  -6 47843.0 1913.45  10
   4 -12  -5 43156.6 1940.11  10
   4 -12  -4 45037.2 2031.67  10
   4 -12  -3 14267.0 1195.46  10
   4 -12  -2 9515.06 996.990  10
   4 -12  -1 41938.7 1828.55  10
   4 -11  -8 18291.6 1251.95  10
   4 -11  -7 10321.9 1152.00  10
   4 -11  -6 10174.0 1237.71  10
   4 -11  -5 24074.6 1795.54  10
   4 -11  -4 25137.6 1823.51  10
   4 -11  -3 30345.8 1922.12  10
   4 -11  -2 4995.09 839.740  10
   4 -11  -1 12739.4 1246.75  10
   4 -11   0 44354.8 2166.36  10
   4 -10 -10 8783.76 757.875  10
   4 -10  -9 2319.85 703.312  10
   4 -10  -8 6312.92 1008.15  10
   4 -10  -7 6405.53 1252.53  10
   4 -10  -6 18323.8 1789.17  10
   4 -10  -5 4659.11 1060.69  10
   4 -10  -4-1345.02 826.725  10
   4 -10  -3 382.372 847.255  10
   4 -10  -2 1440.63 832.563  10
   4 -10  -1 6403.34 1065.21  10
   4 -10   0 674.456 586.512  10
   4  -9 -10 57232.0 2145.02  10
   4  -9  -9 15471.6 1457.49  10
   4  -9  -5 90628.8 3975.88  10
   4  -9  -4 102446. 4124.74  10
   4  -9  -3 748.934 772.042  10
   4  -9  -2 44978.7 2658.76  10
   4  -9  -1 55372.1 2780.05  10
   4  -9   0 27741.2 1980.63  10
   4  -8 -11 6292.47 753.273  10
   4  -8  -2 142824. 4629.33  10
   4  -8  -1 5195.61 1161.80  10
   4  -8   0 41776.8 2431.27  10
   4  -8   2 41650.6 3731.50  20
   4  -7  -1 15019.2 1416.57  10
   4  -7   1 9889.86 1642.43  20
   4  -7   2 6831.60 1435.64  20
   4  -7   3 9901.44 1822.21  20
   4  -7   4 9635.31 1894.69  20
   4  -7   5 5305.53 1446.51  20
   4  -6   1 150287. 5769.22  20
   4  -6   2 31788.2 2898.34  20
   4  -6   3 17965.4 2267.79  20
   4  -6   4 2357.87 1277.69  20
   4  -6   5-2656.90 950.386  20
   4  -6   6-953.077 716.205  20
   4  -6  12 6842.64 779.528  14
   4  -5   1 290029. 7279.85  20
   4  -5   2 194639. 6293.73  20
   4  -5   3 72118.5 4205.72  20
   4  -5   4 44627.6 3627.06  20
   4  -5   5 56513.4 4470.44  20
   4  -5   6 84579.0 5665.79  20
   4  -5   7 68568.1 5225.90  20
   4  -5  12 13204.0 1174.42  14
   4  -5  13 22413.9 1148.96  14
   4  -4   1 45258.9 2622.57  20
   4  -4   2 7792.73 1353.21  20
   4  -4   3 63208.0 3637.81  20
   4  -4   4 37105.0 3143.00  20
   4  -4   5 2407.84 1074.31  20
   4  -4   6 10682.9 2158.32  20
   4  -4   7 96589.2 6084.46  20
   4  -4   8 29559.5 3516.61  20
   4  -4  12 32281.2 1900.64  14
   4  -4  13 77330.5 2398.60  14
   4  -3   1 143744. 4129.39  20
   4  -3   2 4232.76 1017.74  20
   4  -3   3 25277.1 2153.51  20
   4  -3   4 10281.7 1783.94  20
   4  -3   5 40475.9 3264.87  20
   4  -3   6 4707.88 1554.61  20
   4  -3   7 12396.2 2080.79  20
   4  -3   8 14200.2 2495.08  20
   4  -3   9 1423.51 1593.17  20
   4  -3  12 5647.21 983.098  14
   4  -3  13 8066.37 996.199  14
   4  -3  14 14514.7 915.030  14
   4  -2   1 367086. 5748.01  20
   4  -2   2 399857. 6841.07  20
   4  -2   3 250937. 6168.86  20
   4  -2   4 33567.0 2674.90  20
   4  -2   5 24643.5 2541.15  20
   4  -2   6 84136.7 4867.60  20
   4  -2   7 88088.7 5256.85  20
   4  -2   8 57326.2 4563.43  20
   4  -2   9 11783.3 2303.81  20
   4  -2  12 11694.1 1350.52  14
   4  -2  13 8121.89 1049.34  14
   4  -2  14 1917.86 447.798  14
   4  -1   1 430810. 5441.33  20
   4  -1   2 293463. 5511.34  20
   4  -1   3 297103. 6454.08  20
   4  -1   4 165526. 5539.12  20
   4  -1   5 23961.7 2484.14  20
   4  -1   6 36330.3 3288.94  20
   4  -1   7 86852.7 5089.75  20
   4  -1   8 76130.6 4917.84  20
   4  -1   9 84458.5 5458.70  20
   4  -1  10 14443.2 2361.56  20
   4  -1  12 681.034 828.181  14
   4  -1  13 28969.0 1795.41  14
   4  -1  14 35625.2 1625.38  14
   4   0   1 12432.7 914.817  20
   4   0   9 40938.6 3783.92  20
   4   0  10 22684.2 2858.16  20
   4   0  11 966.122 695.620  14
   4   0  12 4912.52 1045.58  14
   4   0  13 5917.24 931.201  14
   4   0  14 16249.0 1201.39  14
   4   1  12 2990.51 926.884  14
   5 -11  -6 13610.3 1043.21  10
   5 -11  -5 13861.7 1088.65  10
   5 -11  -4 19106.8 1282.86  10
   5 -11  -3 20674.0 1326.20  10
   5 -10  -8 830.687 353.688  10
   5 -10  -7 102.957 424.627  10
   5 -10  -6 1442.35 577.430  10
   5 -10  -5 12109.7 1284.47  10
   5 -10  -4 598.784 550.532  10
   5 -10  -3 3615.51 817.536  10
   5 -10  -2 2198.79 635.116  10
   5  -9  -9 20107.4 1190.30  10
   5  -9  -8 20158.2 1472.96  10
   5  -9  -7 11271.7 1264.00  10
   5  -9  -6 13625.3 1517.87  10
   5  -9  -5 57590.6 2913.37  10
   5  -9  -4 40614.2 2431.77  10
   5  -9  -3 1424.50 609.207  10
   5  -9  -2 1739.51 709.350  10
   5  -8 -10 32430.4 1394.18  10
   5  -8  -3 72189.2 3316.48  10
   5  -8  -2 703.449 579.322  10
   5  -7  11 13838.5 915.608  14
   5  -6   4 36064.3 3307.34  20
   5  -6   5 14432.6 2526.62  20
   5  -5   4-49.2249 563.021  20
   5  -5   5 2868.05 1126.42  20
   5  -5   6 805.754 645.457  20
   5  -5  12 7643.39 813.572  14
   5  -4   3 105051. 4690.65  20
   5  -4   4 85081.3 4707.47  20
   5  -4   5 34956.9 3384.48  20
   5  -4   6 64069.6 4830.38  20
   5  -4   7-986.361 1229.63  20
   5  -4  12 46213.0 1985.54  14
   5  -3   3 2752.86 865.192  20
   5  -3   4 32194.0 2768.35  20
   5  -3   5 34850.5 3146.62  20
   5  -3   6 10802.0 2242.91  20
   5  -3   7 21780.2 2813.32  20
   5  -3   8 98896.2 6328.36  20
   5  -3  12 12214.0 1190.46  14
   5  -3  13 16857.7 1083.72  14
   5  -2   3 135740. 4634.56  20
   5  -2   4 45842.6 3070.35  20
   5  -2   5 1875.84 721.201  20
   5  -2   6 634.799 1047.67  20
   5  -2   7 2543.99 1146.23  20
   5  -2   8 27503.6 3317.22  20
   5  -2  12 4429.85 725.801  14
   5  -2  13 624.227 503.816  14
   5  -1   3 59404.5 2932.12  20
   5  -1   4 47919.0 3090.25  20
   5  -1   5 26277.5 2639.47  20
   5  -1   6 13299.9 2067.27  20
   5  -1   7 7915.34 1911.08  20
   5  -1   8 64347.6 4780.64  20
   5  -1   9 81228.1 5622.06  20
   5   0   3-251.778 520.280  20
   5   0   7 16179.3 2450.23  20
   5   0   8 33326.0 3569.11  20
   5   0   9 36662.8 3796.56  20
   5   1  10 12085.3 2144.29  20
   6  -9  -6 2436.39 594.639  10
   6  -9  -5 5359.40 759.448  10
   6  -9  -4 485.184 490.135  10
   6  -8  -8 32554.8 1454.99  10
   6  -8  -7 11473.0 1102.02  10
   6  -8  -6 4476.12 851.282  10
   6  -8  -5 3153.35 670.638  10
   6  -8  -4 47605.2 2412.90  10
   6  -7  -9 937.051 351.353  10
   6  -5  11 3676.23 576.216  14
   6  -2   6 17454.5 2636.19  20
   6  -2   7 1830.49 1425.52  20
   6  -1   6 25096.7 2694.04  20
   6  -1   7 14582.3 2294.75  20
   6  -1   8 47789.6 4196.39  20
   6   0   6 35381.4 3414.87  20
   6   0   7 27976.0 3128.88  20
   6   0   8 20369.7 3021.63  20
   6   1   7 5698.02 1745.47  20
   6   1   8 6330.62 2008.50  20
   0   0   0    0.00    0.00   0
TITL AY3-314_Gaussian in P-1
REM P-1 (#2 in standard setting)
CELL 1.54184   8.626282  12.085356  12.867139  77.3773  75.4720  84.4225
ZERR    2.00   0.000316   0.000549   0.000693   0.0043   0.0040   0.0034
LATT  1
SFAC C H N Cl Pd
UNIT 50.00 56.00 4.00 4.00 2.00
TREF
HKLF 4
END
;
_shelx_hkl_checksum               41510
loop_
  _exptl_crystal_face_index_h
  _exptl_crystal_face_index_k
  _exptl_crystal_face_index_l
  _exptl_crystal_face_perp_dist
  _exptl_oxdiff_crystal_face_indexfrac_h
  _exptl_oxdiff_crystal_face_indexfrac_k
  _exptl_oxdiff_crystal_face_indexfrac_l
  _exptl_oxdiff_crystal_face_x
  _exptl_oxdiff_crystal_face_y
  _exptl_oxdiff_crystal_face_z
 0 2 -7 0.0235 0.0000 2.0000 -7.0000 0.1915 0.9393 0.1548
 0 -2 7 0.0235 -0.0000 -2.0000 7.0000 -0.1915 -0.9393 -0.1548
 -4 1 -6 0.0755 -4.0000 1.0000 -6.0000 0.1336 0.5013 0.8072
 4 2 -3 0.0673 4.0000 2.0000 -3.0000 0.1666 0.7209 -0.6042
 -5 -2 2 0.0771 -5.0000 -2.0000 2.0000 -0.1604 -0.6663 0.7939
 5 2 -2 0.0771 5.0000 2.0000 -2.0000 0.1604 0.6663 -0.7939
 0 7 -1 0.0411 0.0000 7.0000 -1.0000 0.8728 0.3624 0.0848
 0 -7 1 0.0411 -0.0000 -7.0000 1.0000 -0.8728 -0.3624 -0.0848
 -3 -7 -3 0.0768 -3.0000 -7.0000 -3.0000 -0.8628 -0.0742 0.5039
 5 4 4 0.0865 5.0000 4.0000 4.0000 0.4640 -0.0125 -0.8919
 -2 -2 6 0.0385 -2.0000 -2.0000 6.0000 -0.1705 -0.9546 0.2052
 0 5 7 0.0268 -0.0000 5.0000 7.0000 0.6899 -0.7013 -0.0895
 0 -5 -7 0.0328 0.0000 -5.0000 -7.0000 -0.6899 0.7013 0.0895
 0 -2 -8 0.0167 0.0000 -2.0000 -8.0000 -0.3208 0.9278 0.1369

_olex2_submission_special_instructions 'No special instructions were received'
