# Supplementary material for: Palladium and Platinum 2,4-cis-amino Azetidine and Related Complexes
Source: Front Chem. 2018 Jun 21;6:211. doi: 10.3389/fchem.2018.00211 (PMC6021532; doi:10.3389/fchem.2018.00211)
Supplement: Supplementary file 3 [file Data_Sheet_3.ZIP › CIF/7a.cif]

data_7a
_audit_creation_date              2015-02-21
_audit_creation_method
;
Olex2 1.2
(compiled 2015.01.26 svn.r3150 for OlexSys, GUI svn.r4998)
;
_shelxl_version_number            2014-3
_publ_contact_author_address      ?
_publ_contact_author_email        ?
_publ_contact_author_name         ''
_publ_contact_author_phone        ?
_publ_section_references
;
Dolomanov, O.V., Bourhis, L.J., Gildea, R.J, Howard, J.A.K. & Puschmann, H.
 (2009), J. Appl. Cryst. 42, 339-341.

Palatinus, L. & Chapuis, G. (2007). J. Appl. Cryst., 40, 786-790;
Palatinus, L. & van der Lee, A. (2008). J. Appl. Cryst. 41, 975-984;
Palatinus, L., Prathapa, S. J. & van Smaalen, S. (2012). J. Appl. Cryst. 45,
 575-580.

Sheldrick, G.M. (2008). Acta Cryst. A64, 112-122.
;
_chemical_name_common             ?
_chemical_name_systematic
;
 ?
;
_chemical_formula_moiety          'C26 H32 Cl2 N2 O Pd, C2 H3 N'
_chemical_formula_sum             'C28 H35 Cl2 N3 O Pd'
_chemical_formula_weight          606.89
_chemical_melting_point           ?
_chemical_oxdiff_formula          'C25 H28 Cl2 N2 Pd'
loop_
  _atom_type_symbol
  _atom_type_description
  _atom_type_scat_dispersion_real
  _atom_type_scat_dispersion_imag
  _atom_type_scat_source
 'C' 'C' 0.0033 0.0016 'International Tables Vol C Tables 4.2.6.8 and 6.1.1.4'
 'H' 'H' 0.0000 0.0000 'International Tables Vol C Tables 4.2.6.8 and 6.1.1.4'
 'Cl' 'Cl' 0.1484 0.1585 'International Tables Vol C Tables 4.2.6.8 and 6.1.1.4'
 'N' 'N' 0.0061 0.0033 'International Tables Vol C Tables 4.2.6.8 and 6.1.1.4'
 'O' 'O' 0.0106 0.0060 'International Tables Vol C Tables 4.2.6.8 and 6.1.1.4'
 'Pd' 'Pd' -0.9988 1.0072
 'International Tables Vol C Tables 4.2.6.8 and 6.1.1.4'

_shelx_space_group_comment
;
The symmetry employed for this shelxl refinement is uniquely defined
by the following loop, which should always be used as a source of
symmetry information in preference to the above space-group names.
They are only intended as comments.
;
_space_group_crystal_system       'monoclinic'
_space_group_IT_number            15
_space_group_name_H-M_alt         'C 1 2/c 1'
_space_group_name_Hall            '-C 2yc'
loop_
  _space_group_symop_operation_xyz
 'x, y, z'
 '-x, y, -z+1/2'
 'x+1/2, y+1/2, z'
 '-x+1/2, y+1/2, -z+1/2'
 '-x, -y, -z'
 'x, -y, z-1/2'
 '-x+1/2, -y+1/2, -z'
 'x+1/2, -y+1/2, z-1/2'

_cell_length_a                    19.6145(5)
_cell_length_b                    8.5482(2)
_cell_length_c                    32.4998(9)
_cell_angle_alpha                 90
_cell_angle_beta                  95.603(3)
_cell_angle_gamma                 90
_cell_volume                      5423.2(3)
_cell_formula_units_Z             8
_cell_measurement_reflns_used     5407
_cell_measurement_temperature     100.00(10)
_cell_measurement_theta_max       28.5790
_cell_measurement_theta_min       3.2620
_shelx_estimated_absorpt_T_max    ?
_shelx_estimated_absorpt_T_min    ?
_exptl_absorpt_coefficient_mu     0.907
_exptl_absorpt_correction_T_max   0.996
_exptl_absorpt_correction_T_min   0.976
_exptl_absorpt_correction_type    gaussian
_exptl_absorpt_process_details
;
CrysAlisPro, Agilent Technologies,
Version 1.171.37.35 (release 13-08-2014 CrysAlis171 .NET)
(compiled Aug 13 2014,18:06:01)
Numerical absorption correction based on gaussian integration over
			a multifaceted crystal model
Empirical absorption correction using spherical harmonics,
 implemented in SCALE3 ABSPACK scaling algorithm.
;
_exptl_crystal_colour             orange
_exptl_crystal_colour_primary     orange
_exptl_crystal_density_diffrn     1.487
_exptl_crystal_density_meas       ?
_exptl_crystal_density_method     ?
_exptl_crystal_description        needle
_exptl_crystal_F_000              2496
_exptl_crystal_size_max           0.4219
_exptl_crystal_size_mid           0.0555
_exptl_crystal_size_min           0.0427
_exptl_special_details
;
 ?
;
_exptl_transmission_factor_max    ?
_exptl_transmission_factor_min    ?
_diffrn_reflns_av_R_equivalents   0.0250
_diffrn_reflns_av_unetI/netI      0.0397
_diffrn_reflns_Laue_measured_fraction_full 0.998
_diffrn_reflns_Laue_measured_fraction_max 0.998
_diffrn_reflns_limit_h_max        23
_diffrn_reflns_limit_h_min        -16
_diffrn_reflns_limit_k_max        10
_diffrn_reflns_limit_k_min        -10
_diffrn_reflns_limit_l_max        37
_diffrn_reflns_limit_l_min        -39
_diffrn_reflns_number             10858
_diffrn_reflns_point_group_measured_fraction_full 0.998
_diffrn_reflns_point_group_measured_fraction_max 0.998
_diffrn_reflns_theta_full         25.242
_diffrn_reflns_theta_max          25.350
_diffrn_reflns_theta_min          2.934
_diffrn_ambient_environment       N~2~
_diffrn_ambient_temperature       100.00(10)
_diffrn_detector                  'CCD plate'
_diffrn_detector_area_resol_mean  10.3537
_diffrn_detector_type             Atlas
_diffrn_measured_fraction_theta_full 0.998
_diffrn_measured_fraction_theta_max 0.998
_diffrn_measurement_details
;
#__ type_ start__ end____ width___ exp.time_
  1 omega   17.00   66.00   1.0000   87.1500
omega____ theta____ kappa____ phi______ frames
    -      -14.2895   57.0000  -90.0000 49

#__ type_ start__ end____ width___ exp.time_
  2 omega   77.00  103.00   1.0000   87.1500
omega____ theta____ kappa____ phi______ frames
    -       15.2270  178.0000  120.0000 26

#__ type_ start__ end____ width___ exp.time_
  3 omega  -70.00   45.00   1.0000   87.1500
omega____ theta____ kappa____ phi______ frames
    -      -14.2895  -19.0000  -60.0000 115

#__ type_ start__ end____ width___ exp.time_
  4 omega  -20.00    6.00   1.0000   87.1500
omega____ theta____ kappa____ phi______ frames
    -       15.2270  -99.0000  -30.0000 26
;
_diffrn_measurement_device        'four-circle diffractometer'
_diffrn_measurement_device_type   'SuperNova, Dual, Cu at zero, Atlas'
_diffrn_measurement_method        '\w scans'
_diffrn_orient_matrix_UB_11       -0.0021506000
_diffrn_orient_matrix_UB_12       -0.0077905000
_diffrn_orient_matrix_UB_13       0.0215602000
_diffrn_orient_matrix_UB_21       -0.0323193000
_diffrn_orient_matrix_UB_22       -0.0370740000
_diffrn_orient_matrix_UB_23       -0.0039546000
_diffrn_orient_matrix_UB_31       0.0164912000
_diffrn_orient_matrix_UB_32       -0.0738203000
_diffrn_orient_matrix_UB_33       -0.0002709000
_diffrn_radiation_monochromator   mirror
_diffrn_radiation_probe           x-ray
_diffrn_radiation_type            MoK\a
_diffrn_radiation_wavelength      0.71073
_diffrn_source                    'SuperNova (Mo) X-ray Source'
_reflns_Friedel_coverage          0.000
_reflns_Friedel_fraction_full     .
_reflns_Friedel_fraction_max      .
_reflns_number_gt                 4261
_reflns_number_total              4960
_reflns_odcompleteness_completeness 99.88
_reflns_odcompleteness_iscentric  1
_reflns_odcompleteness_theta      26.32
_reflns_special_details
;
 Reflections were merged by SHELXL according to the crystal
 class for the calculation of statistics and refinement.
 
 _reflns_Friedel_fraction is defined as the number of unique
 Friedel pairs measured divided by the number that would be
 possible theoretically, ignoring centric projections and
 systematic absences.
;
_reflns_threshold_expression      'I > 2\s(I)'
_computing_cell_refinement
;
CrysAlisPro, Agilent Technologies,
Version 1.171.37.35 (release 13-08-2014 CrysAlis171 .NET)
(compiled Aug 13 2014,18:06:01)
;
_computing_data_collection
;
CrysAlisPro, Agilent Technologies,
Version 1.171.37.35 (release 13-08-2014 CrysAlis171 .NET)
(compiled Aug 13 2014,18:06:01)
;
_computing_data_reduction
;
CrysAlisPro, Agilent Technologies,
Version 1.171.37.35 (release 13-08-2014 CrysAlis171 .NET)
(compiled Aug 13 2014,18:06:01)
;
_computing_molecular_graphics     'Olex2 (Dolomanov et al., 2009)'
_computing_publication_material   'Olex2 (Dolomanov et al., 2009)'
_computing_structure_refinement   'ShelXL (Sheldrick, 2008)'
_computing_structure_solution
;
Superflip (Palatinus & Chapuis, 2007;Palatinus & van der Lee, 2008;
Palatinus et al., 2012)
;
_refine_diff_density_max          0.628
_refine_diff_density_min          -0.512
_refine_diff_density_rms          0.080
_refine_ls_extinction_coef        .
_refine_ls_extinction_method      none
_refine_ls_goodness_of_fit_ref    1.146
_refine_ls_hydrogen_treatment     constr
_refine_ls_matrix_type            full
_refine_ls_number_parameters      337
_refine_ls_number_reflns          4960
_refine_ls_number_restraints      0
_refine_ls_R_factor_all           0.0490
_refine_ls_R_factor_gt            0.0391
_refine_ls_restrained_S_all       1.146
_refine_ls_shift/su_max           0.001
_refine_ls_shift/su_mean          0.000
_refine_ls_structure_factor_coef  Fsqd
_refine_ls_weighting_details
'w=1/[\s^2^(Fo^2^)+(0.0110P)^2^+19.9280P] where P=(Fo^2^+2Fc^2^)/3'
_refine_ls_weighting_scheme       calc
_refine_ls_wR_factor_gt           0.0691
_refine_ls_wR_factor_ref          0.0719
_refine_special_details
;
 ?
;
_olex2_refinement_description
;
1. Fixed Uiso
 At 1.2 times of:
  All C(H) groups, All C(H,H) groups, All C(H,H,H,H) groups, All N(H) groups
 At 1.5 times of:
  All C(H,H,H) groups
2. Others
 Sof(H26c)=Sof(H26d)=Sof(H23c)=Sof(H23d)=Sof(C24B)=Sof(H24c)=Sof(H24d)=
 Sof(C25B)=Sof(H25c)=Sof(H25d)=1-FVAR(1)
 Sof(H26a)=Sof(H26b)=Sof(H23a)=Sof(H23b)=Sof(C24A)=Sof(H24a)=Sof(H24b)=
 Sof(C25A)=Sof(H25a)=Sof(H25b)=FVAR(1)
3.a Ternary CH refined with riding coordinates:
 N1(H1), C4(H4), C2(H2)
3.b Secondary CH2 refined with riding coordinates:
 C26(H26a,H26b), C26(H26c,H26d), C3(H3a,H3b), C16(H16a,H16b), C1(H1a,H1b),
 C23(H23a,H23b), C23(H23c,H23d), C24A(H24a,H24b), C25A(H25a,H25b), C24B(H24c,
 H24d), C25B(H25c,H25d)
3.c Aromatic/amide H refined with riding coordinates:
 C21(H21), C9(H9), C10(H10), C20(H20), C22(H22), C19(H19), C11(H11), C18(H18),
 C15(H15), C7(H7), C12(H12), C14(H14)
3.d Idealised Me refined as rotating group:
 C102(H10a,H10b,H10c), C5(H5a,H5b,H5c)
;
_atom_sites_solution_hydrogens    geom
_atom_sites_solution_primary      iterative
_atom_sites_solution_secondary    ?
loop_
  _atom_site_label
  _atom_site_type_symbol
  _atom_site_fract_x
  _atom_site_fract_y
  _atom_site_fract_z
  _atom_site_U_iso_or_equiv
  _atom_site_adp_type
  _atom_site_occupancy
  _atom_site_site_symmetry_order
  _atom_site_calc_flag
  _atom_site_refinement_flags_posn
  _atom_site_refinement_flags_adp
  _atom_site_refinement_flags_occupancy
  _atom_site_disorder_assembly
  _atom_site_disorder_group
 Pd1 Pd 0.67808(2) -0.21240(3) 0.46105(2) 0.01725(8) Uani 1 1 d . . . . .
 Cl1 Cl 0.69975(4) -0.47294(10) 0.44934(3) 0.0239(2) Uani 1 1 d . . . . .
 Cl2 Cl 0.61610(4) -0.28101(12) 0.51552(2) 0.0279(2) Uani 1 1 d . . . . .
 O1 O 0.88569(13) 0.3037(3) 0.39275(7) 0.0306(6) Uani 1 1 d . . . . .
 C21 C 0.5479(2) -0.2471(6) 0.33831(12) 0.0509(14) Uani 1 1 d . . . . .
 H21 H 0.5089 -0.3004 0.3446 0.061 Uiso 1 1 calc R . . . .
 N1 N 0.74305(13) -0.1457(3) 0.41793(8) 0.0156(6) Uani 1 1 d . . . . .
 H1 H 0.7889 -0.1739 0.4305 0.019 Uiso 1 1 calc R . . . .
 N2 N 0.65695(15) 0.0233(4) 0.46353(8) 0.0253(7) Uani 1 1 d . . . . .
 C9 C 0.6225(2) 0.3658(6) 0.28095(14) 0.0535(13) Uani 1 1 d . . . . .
 H9 H 0.5983 0.4177 0.3000 0.064 Uiso 1 1 calc R . . . .
 C10 C 0.5939(3) 0.3460(6) 0.24064(15) 0.0589(14) Uani 1 1 d . . . . .
 H10 H 0.5507 0.3870 0.2327 0.071 Uiso 1 1 calc R . . . .
 C102 C 0.5017(2) 0.5389(5) 0.43525(12) 0.0374(10) Uani 1 1 d . . . . .
 H10A H 0.4890 0.6453 0.4288 0.056 Uiso 1 1 calc GR . . . .
 H10B H 0.5495 0.5344 0.4449 0.056 Uiso 1 1 calc GR . . . .
 H10C H 0.4751 0.5003 0.4564 0.056 Uiso 1 1 calc GR . . . .
 C4 C 0.81619(19) 0.2556(4) 0.38934(11) 0.0261(9) Uani 1 1 d . . . . .
 H4 H 0.7900 0.3251 0.4059 0.031 Uiso 1 1 calc R . . . .
 C26 C 0.6342(2) 0.0918(5) 0.50247(11) 0.0336(10) Uani 1 1 d . . . . .
 H26A H 0.6515 0.0285 0.5260 0.040 Uiso 0.561(6) 1 calc R . P A 1
 H26B H 0.6526 0.1966 0.5065 0.040 Uiso 0.561(6) 1 calc R . P A 1
 H26C H 0.6729 0.1332 0.5200 0.040 Uiso 0.439(6) 1 calc R . P A 2
 H26D H 0.6111 0.0139 0.5178 0.040 Uiso 0.439(6) 1 calc R . P A 2
 C3 C 0.81618(18) 0.0900(4) 0.40727(11) 0.0251(8) Uani 1 1 d . . . . .
 H3A H 0.8368 0.0194 0.3886 0.030 Uiso 1 1 calc R . . . .
 H3B H 0.8445 0.0888 0.4335 0.030 Uiso 1 1 calc R . . . .
 C6 C 0.78392(18) 0.2560(4) 0.34455(11) 0.0246(8) Uani 1 1 d . . . . .
 C20 C 0.5436(2) -0.1383(7) 0.30669(13) 0.0537(14) Uani 1 1 d . . . . .
 H20 H 0.5015 -0.1171 0.2920 0.064 Uiso 1 1 calc R . . . .
 C8 C 0.6885(2) 0.3069(5) 0.29285(11) 0.0333(10) Uani 1 1 d . . . . .
 C22 C 0.61039(18) -0.2766(5) 0.36064(11) 0.0351(10) Uani 1 1 d . . . . .
 H22 H 0.6131 -0.3505 0.3817 0.042 Uiso 1 1 calc R . . . .
 C19 C 0.6014(2) -0.0617(6) 0.29697(12) 0.0460(12) Uani 1 1 d . . . . .
 H19 H 0.5987 0.0101 0.2754 0.055 Uiso 1 1 calc R . . . .
 C5 C 0.8936(2) 0.4617(5) 0.38137(13) 0.0386(11) Uani 1 1 d . . . . .
 H5A H 0.8720 0.4781 0.3539 0.058 Uiso 1 1 calc GR . . . .
 H5B H 0.9415 0.4859 0.3821 0.058 Uiso 1 1 calc GR . . . .
 H5C H 0.8728 0.5282 0.4004 0.058 Uiso 1 1 calc GR . . . .
 C11 C 0.6290(3) 0.2652(6) 0.21163(13) 0.0528(13) Uani 1 1 d . . . . .
 H11 H 0.6084 0.2506 0.1849 0.063 Uiso 1 1 calc R . . . .
 C18 C 0.6637(2) -0.0917(5) 0.31953(11) 0.0322(9) Uani 1 1 d . . . . .
 H18 H 0.7027 -0.0397 0.3127 0.039 Uiso 1 1 calc R . . . .
 C15 C 0.8195(2) 0.1846(5) 0.31423(11) 0.0320(9) Uani 1 1 d . . . . .
 H15 H 0.8633 0.1455 0.3214 0.038 Uiso 1 1 calc R . . . .
 C16 C 0.73679(17) -0.2251(4) 0.37669(10) 0.0224(8) Uani 1 1 d . . . . .
 H16A H 0.7430 -0.3368 0.3809 0.027 Uiso 1 1 calc R . . . .
 H16B H 0.7732 -0.1882 0.3610 0.027 Uiso 1 1 calc R . . . .
 C17 C 0.66901(17) -0.1972(4) 0.35187(10) 0.0230(8) Uani 1 1 d . . . . .
 C7 C 0.7210(2) 0.3183(4) 0.33440(11) 0.0317(9) Uani 1 1 d . . . . .
 H7 H 0.6985 0.3689 0.3545 0.038 Uiso 1 1 calc R . . . .
 C1 C 0.7207(2) 0.0979(4) 0.45301(11) 0.0270(9) Uani 1 1 d . . . . .
 H1A H 0.7561 0.0841 0.4757 0.032 Uiso 1 1 calc R . . . .
 H1B H 0.7131 0.2093 0.4491 0.032 Uiso 1 1 calc R . . . .
 C12 C 0.6924(2) 0.2087(5) 0.22238(12) 0.0435(11) Uani 1 1 d . . . . .
 H12 H 0.7153 0.1555 0.2029 0.052 Uiso 1 1 calc R . . . .
 C101 C 0.4888(2) 0.4436(7) 0.39851(16) 0.0649(16) Uani 1 1 d . . . . .
 C2 C 0.74478(17) 0.0291(4) 0.41416(10) 0.0208(8) Uani 1 1 d . . . . .
 H2 H 0.7127 0.0605 0.3906 0.025 Uiso 1 1 calc R . . . .
 C23 C 0.5973(2) 0.0597(6) 0.43222(12) 0.0466(13) Uani 1 1 d . . . . .
 H23A H 0.6014 0.1639 0.4209 0.056 Uiso 0.561(6) 1 calc R . P A 1
 H23B H 0.5942 -0.0155 0.4098 0.056 Uiso 0.561(6) 1 calc R . P A 1
 H23C H 0.6136 0.0684 0.4051 0.056 Uiso 0.439(6) 1 calc R . P A 2
 H23D H 0.5648 -0.0262 0.4314 0.056 Uiso 0.439(6) 1 calc R . P A 2
 C14 C 0.7911(2) 0.1713(5) 0.27436(12) 0.0359(10) Uani 1 1 d . . . . .
 H14 H 0.8156 0.1239 0.2546 0.043 Uiso 1 1 calc R . . . .
 C13 C 0.7245(2) 0.2294(5) 0.26300(11) 0.0361(10) Uani 1 1 d . . . . .
 C24A C 0.5405(3) 0.0494(8) 0.45464(19) 0.0260(18) Uani 0.561(6) 1 d . . P A
 1
 H24A H 0.5230 -0.0568 0.4536 0.031 Uiso 0.561(6) 1 calc R . P A 1
 H24B H 0.5046 0.1184 0.4427 0.031 Uiso 0.561(6) 1 calc R . P A 1
 C25A C 0.5620(3) 0.0969(9) 0.4999(2) 0.032(2) Uani 0.561(6) 1 d . . P A 1
 H25A H 0.5459 0.2012 0.5056 0.038 Uiso 0.561(6) 1 calc R . P A 1
 H25B H 0.5444 0.0236 0.5190 0.038 Uiso 0.561(6) 1 calc R . P A 1
 N101 N 0.4790(3) 0.3730(8) 0.36922(17) 0.121(3) Uani 1 1 d . . . . .
 C24B C 0.5648(4) 0.1936(9) 0.4408(2) 0.022(2) Uani 0.439(6) 1 d . . P A 2
 H24C H 0.5156 0.1822 0.4354 0.027 Uiso 0.439(6) 1 calc R . P A 2
 H24D H 0.5798 0.2799 0.4245 0.027 Uiso 0.439(6) 1 calc R . P A 2
 C25B C 0.5858(4) 0.2202(10) 0.4874(2) 0.019(2) Uani 0.439(6) 1 d . . P A 2
 H25C H 0.6080 0.3212 0.4916 0.023 Uiso 0.439(6) 1 calc R . P A 2
 H25D H 0.5456 0.2186 0.5025 0.023 Uiso 0.439(6) 1 calc R . P A 2

loop_
  _atom_site_aniso_label
  _atom_site_aniso_U_11
  _atom_site_aniso_U_22
  _atom_site_aniso_U_33
  _atom_site_aniso_U_23
  _atom_site_aniso_U_13
  _atom_site_aniso_U_12
 Pd1 0.01321(13) 0.02170(14) 0.01650(13) -0.00080(13) -0.00024(9) 0.00128(12)
 Cl1 0.0235(5) 0.0182(4) 0.0296(5) 0.0015(4) 0.0003(3) -0.0006(4)
 Cl2 0.0165(4) 0.0467(6) 0.0207(4) 0.0064(4) 0.0028(3) 0.0015(4)
 O1 0.0352(15) 0.0266(15) 0.0275(14) 0.0060(12) -0.0092(11) -0.0096(12)
 C21 0.034(2) 0.089(4) 0.028(2) 0.009(2) -0.0042(18) -0.020(2)
 N1 0.0124(14) 0.0146(14) 0.0198(14) -0.0028(12) 0.0013(11) 0.0001(12)
 N2 0.0258(17) 0.0321(18) 0.0168(15) -0.0004(14) -0.0042(12) 0.0155(14)
 C9 0.059(3) 0.062(3) 0.038(3) 0.007(2) -0.005(2) 0.006(3)
 C10 0.051(3) 0.075(4) 0.046(3) 0.014(3) -0.020(2) 0.006(3)
 C102 0.034(2) 0.046(3) 0.033(2) -0.008(2) 0.0074(18) -0.016(2)
 C4 0.034(2) 0.021(2) 0.0225(19) 0.0032(16) -0.0021(15) -0.0050(16)
 C26 0.050(3) 0.032(2) 0.0203(19) -0.0025(18) 0.0093(17) 0.016(2)
 C3 0.030(2) 0.0213(19) 0.0225(19) 0.0047(16) -0.0059(15) -0.0034(16)
 C6 0.032(2) 0.019(2) 0.0218(18) 0.0046(16) 0.0004(15) -0.0090(16)
 C20 0.032(2) 0.099(4) 0.027(2) 0.007(3) -0.0119(18) -0.007(3)
 C8 0.041(2) 0.032(2) 0.025(2) 0.0104(19) -0.0083(17) -0.0036(19)
 C22 0.030(2) 0.054(3) 0.0206(19) 0.004(2) 0.0004(15) -0.010(2)
 C19 0.051(3) 0.064(3) 0.022(2) 0.009(2) -0.0081(19) -0.007(2)
 C5 0.045(3) 0.027(2) 0.040(2) 0.003(2) -0.0129(19) -0.010(2)
 C11 0.069(3) 0.059(3) 0.027(2) 0.014(2) -0.014(2) -0.011(3)
 C18 0.034(2) 0.043(2) 0.0192(19) -0.0030(19) 0.0010(16) -0.0101(19)
 C15 0.032(2) 0.034(2) 0.029(2) 0.0039(19) -0.0001(16) -0.0083(18)
 C16 0.0244(18) 0.0208(18) 0.0231(18) -0.0043(17) 0.0078(14) -0.0019(16)
 C17 0.0263(19) 0.026(2) 0.0171(17) -0.0074(17) 0.0044(14) -0.0036(17)
 C7 0.043(2) 0.026(2) 0.025(2) 0.0053(18) 0.0006(17) -0.0021(18)
 C1 0.046(2) 0.0117(17) 0.0221(19) -0.0003(16) -0.0017(17) 0.0030(17)
 C12 0.058(3) 0.048(3) 0.024(2) 0.007(2) 0.0002(19) -0.017(2)
 C101 0.041(3) 0.095(4) 0.059(3) -0.034(3) 0.011(2) -0.029(3)
 C2 0.0238(19) 0.0165(18) 0.0211(18) 0.0052(16) -0.0034(14) 0.0018(15)
 C23 0.043(3) 0.072(3) 0.023(2) -0.001(2) -0.0073(18) 0.035(3)
 C14 0.046(3) 0.037(2) 0.026(2) -0.0002(19) 0.0078(18) -0.011(2)
 C13 0.050(3) 0.036(2) 0.0209(19) 0.0071(19) -0.0032(17) -0.015(2)
 C24A 0.024(4) 0.024(4) 0.028(4) -0.002(3) -0.007(3) 0.007(3)
 C25A 0.025(4) 0.032(4) 0.037(4) -0.007(4) -0.002(3) 0.011(3)
 N101 0.090(4) 0.180(7) 0.092(4) -0.090(4) 0.004(3) -0.044(4)
 C24B 0.018(4) 0.019(5) 0.030(4) -0.004(4) -0.001(3) 0.002(4)
 C25B 0.020(4) 0.017(4) 0.023(4) -0.003(4) 0.009(3) 0.001(4)

_geom_special_details
;
 All esds (except the esd in the dihedral angle between two l.s. planes)
 are estimated using the full covariance matrix.  The cell esds are taken
 into account individually in the estimation of esds in distances, angles
 and torsion angles; correlations between esds in cell parameters are only
 used when they are defined by crystal symmetry.  An approximate (isotropic)
 treatment of cell esds is used for estimating esds involving l.s. planes.
;
loop_
  _geom_bond_atom_site_label_1
  _geom_bond_atom_site_label_2
  _geom_bond_distance
  _geom_bond_site_symmetry_2
  _geom_bond_publ_flag
 Pd1 Cl1 2.3060(9) . ?
 Pd1 Cl2 2.3186(9) . ?
 Pd1 N1 2.065(3) . ?
 Pd1 N2 2.060(3) . ?
 O1 C4 1.418(4) . ?
 O1 C5 1.413(4) . ?
 C21 H21 0.9300 . ?
 C21 C20 1.383(6) . ?
 C21 C22 1.384(5) . ?
 N1 H1 0.9800 . ?
 N1 C16 1.497(4) . ?
 N1 C2 1.500(4) . ?
 N2 C26 1.501(4) . ?
 N2 C1 1.473(5) . ?
 N2 C23 1.507(4) . ?
 C9 H9 0.9300 . ?
 C9 C10 1.384(6) . ?
 C9 C8 1.407(6) . ?
 C10 H10 0.9300 . ?
 C10 C11 1.403(7) . ?
 C102 H10A 0.9600 . ?
 C102 H10B 0.9600 . ?
 C102 H10C 0.9600 . ?
 C102 C101 1.447(6) . ?
 C4 H4 0.9800 . ?
 C4 C3 1.531(5) . ?
 C4 C6 1.530(4) . ?
 C26 H26A 0.9700 . ?
 C26 H26B 0.9700 . ?
 C26 H26C 0.9700 . ?
 C26 H26D 0.9700 . ?
 C26 C25A 1.411(7) . ?
 C26 C25B 1.502(8) . ?
 C3 H3A 0.9700 . ?
 C3 H3B 0.9700 . ?
 C3 C2 1.531(5) . ?
 C6 C15 1.402(5) . ?
 C6 C7 1.355(5) . ?
 C20 H20 0.9300 . ?
 C20 C19 1.372(6) . ?
 C8 C7 1.439(5) . ?
 C8 C13 1.419(6) . ?
 C22 H22 0.9300 . ?
 C22 C17 1.389(5) . ?
 C19 H19 0.9300 . ?
 C19 C18 1.387(5) . ?
 C5 H5A 0.9600 . ?
 C5 H5B 0.9600 . ?
 C5 H5C 0.9600 . ?
 C11 H11 0.9300 . ?
 C11 C12 1.348(6) . ?
 C18 H18 0.9300 . ?
 C18 C17 1.381(5) . ?
 C15 H15 0.9300 . ?
 C15 C14 1.364(5) . ?
 C16 H16A 0.9700 . ?
 C16 H16B 0.9700 . ?
 C16 C17 1.505(4) . ?
 C7 H7 0.9300 . ?
 C1 H1A 0.9700 . ?
 C1 H1B 0.9700 . ?
 C1 C2 1.510(5) . ?
 C12 H12 0.9300 . ?
 C12 C13 1.417(5) . ?
 C101 N101 1.128(6) . ?
 C2 H2 0.9800 . ?
 C23 H23A 0.9700 . ?
 C23 H23B 0.9700 . ?
 C23 H23C 0.9700 . ?
 C23 H23D 0.9700 . ?
 C23 C24A 1.391(7) . ?
 C23 C24B 1.351(8) . ?
 C14 H14 0.9300 . ?
 C14 C13 1.413(6) . ?
 C24A H24A 0.9700 . ?
 C24A H24B 0.9700 . ?
 C24A C25A 1.544(8) . ?
 C25A H25A 0.9700 . ?
 C25A H25B 0.9700 . ?
 C24B H24C 0.9700 . ?
 C24B H24D 0.9700 . ?
 C24B C25B 1.547(10) . ?
 C25B H25C 0.9700 . ?
 C25B H25D 0.9700 . ?

loop_
  _geom_angle_atom_site_label_1
  _geom_angle_atom_site_label_2
  _geom_angle_atom_site_label_3
  _geom_angle
  _geom_angle_site_symmetry_1
  _geom_angle_site_symmetry_3
  _geom_angle_publ_flag
 Cl1 Pd1 Cl2 90.03(3) . . ?
 N1 Pd1 Cl1 91.07(8) . . ?
 N1 Pd1 Cl2 173.02(7) . . ?
 N2 Pd1 Cl1 172.76(8) . . ?
 N2 Pd1 Cl2 95.46(9) . . ?
 N2 Pd1 N1 84.04(11) . . ?
 C5 O1 C4 112.7(3) . . ?
 C20 C21 H21 120.0 . . ?
 C20 C21 C22 120.0(4) . . ?
 C22 C21 H21 120.0 . . ?
 Pd1 N1 H1 104.6 . . ?
 C16 N1 Pd1 118.7(2) . . ?
 C16 N1 H1 104.6 . . ?
 C16 N1 C2 112.3(3) . . ?
 C2 N1 Pd1 110.6(2) . . ?
 C2 N1 H1 104.6 . . ?
 C26 N2 Pd1 119.4(2) . . ?
 C26 N2 C23 102.3(3) . . ?
 C1 N2 Pd1 103.6(2) . . ?
 C1 N2 C26 110.8(3) . . ?
 C1 N2 C23 112.0(3) . . ?
 C23 N2 Pd1 108.8(3) . . ?
 C10 C9 H9 120.2 . . ?
 C10 C9 C8 119.6(5) . . ?
 C8 C9 H9 120.2 . . ?
 C9 C10 H10 119.5 . . ?
 C9 C10 C11 121.1(4) . . ?
 C11 C10 H10 119.5 . . ?
 H10A C102 H10B 109.5 . . ?
 H10A C102 H10C 109.5 . . ?
 H10B C102 H10C 109.5 . . ?
 C101 C102 H10A 109.5 . . ?
 C101 C102 H10B 109.5 . . ?
 C101 C102 H10C 109.5 . . ?
 O1 C4 H4 109.4 . . ?
 O1 C4 C3 105.9(3) . . ?
 O1 C4 C6 112.3(3) . . ?
 C3 C4 H4 109.4 . . ?
 C6 C4 H4 109.4 . . ?
 C6 C4 C3 110.4(3) . . ?
 N2 C26 H26A 109.7 . . ?
 N2 C26 H26B 109.7 . . ?
 N2 C26 H26C 111.0 . . ?
 N2 C26 H26D 111.0 . . ?
 N2 C26 C25B 103.9(4) . . ?
 H26A C26 H26B 108.2 . . ?
 H26C C26 H26D 109.0 . . ?
 C25A C26 N2 109.9(4) . . ?
 C25A C26 H26A 109.7 . . ?
 C25A C26 H26B 109.7 . . ?
 C25B C26 H26C 111.0 . . ?
 C25B C26 H26D 111.0 . . ?
 C4 C3 H3A 108.8 . . ?
 C4 C3 H3B 108.8 . . ?
 H3A C3 H3B 107.7 . . ?
 C2 C3 C4 113.8(3) . . ?
 C2 C3 H3A 108.8 . . ?
 C2 C3 H3B 108.8 . . ?
 C15 C6 C4 118.7(3) . . ?
 C7 C6 C4 121.0(3) . . ?
 C7 C6 C15 120.3(3) . . ?
 C21 C20 H20 120.0 . . ?
 C19 C20 C21 120.0(4) . . ?
 C19 C20 H20 120.0 . . ?
 C9 C8 C7 123.0(4) . . ?
 C9 C8 C13 119.0(4) . . ?
 C13 C8 C7 117.9(3) . . ?
 C21 C22 H22 119.6 . . ?
 C21 C22 C17 120.7(4) . . ?
 C17 C22 H22 119.6 . . ?
 C20 C19 H19 120.2 . . ?
 C20 C19 C18 119.7(4) . . ?
 C18 C19 H19 120.2 . . ?
 O1 C5 H5A 109.5 . . ?
 O1 C5 H5B 109.5 . . ?
 O1 C5 H5C 109.5 . . ?
 H5A C5 H5B 109.5 . . ?
 H5A C5 H5C 109.5 . . ?
 H5B C5 H5C 109.5 . . ?
 C10 C11 H11 119.9 . . ?
 C12 C11 C10 120.2(4) . . ?
 C12 C11 H11 119.9 . . ?
 C19 C18 H18 119.3 . . ?
 C17 C18 C19 121.3(4) . . ?
 C17 C18 H18 119.3 . . ?
 C6 C15 H15 119.4 . . ?
 C14 C15 C6 121.2(4) . . ?
 C14 C15 H15 119.4 . . ?
 N1 C16 H16A 108.9 . . ?
 N1 C16 H16B 108.9 . . ?
 N1 C16 C17 113.5(3) . . ?
 H16A C16 H16B 107.7 . . ?
 C17 C16 H16A 108.9 . . ?
 C17 C16 H16B 108.9 . . ?
 C22 C17 C16 121.2(3) . . ?
 C18 C17 C22 118.2(3) . . ?
 C18 C17 C16 120.6(3) . . ?
 C6 C7 C8 120.8(4) . . ?
 C6 C7 H7 119.6 . . ?
 C8 C7 H7 119.6 . . ?
 N2 C1 H1A 109.3 . . ?
 N2 C1 H1B 109.3 . . ?
 N2 C1 C2 111.5(3) . . ?
 H1A C1 H1B 108.0 . . ?
 C2 C1 H1A 109.3 . . ?
 C2 C1 H1B 109.3 . . ?
 C11 C12 H12 119.6 . . ?
 C11 C12 C13 120.7(4) . . ?
 C13 C12 H12 119.6 . . ?
 N101 C101 C102 178.1(7) . . ?
 N1 C2 C3 112.3(3) . . ?
 N1 C2 C1 108.0(3) . . ?
 N1 C2 H2 108.6 . . ?
 C3 C2 H2 108.6 . . ?
 C1 C2 C3 110.8(3) . . ?
 C1 C2 H2 108.6 . . ?
 N2 C23 H23A 111.0 . . ?
 N2 C23 H23B 111.0 . . ?
 N2 C23 H23C 109.0 . . ?
 N2 C23 H23D 109.0 . . ?
 H23A C23 H23B 109.0 . . ?
 H23C C23 H23D 107.8 . . ?
 C24A C23 N2 104.0(4) . . ?
 C24A C23 H23A 111.0 . . ?
 C24A C23 H23B 111.0 . . ?
 C24B C23 N2 112.7(4) . . ?
 C24B C23 H23C 109.0 . . ?
 C24B C23 H23D 109.0 . . ?
 C15 C14 H14 120.0 . . ?
 C15 C14 C13 120.0(4) . . ?
 C13 C14 H14 120.0 . . ?
 C12 C13 C8 119.4(4) . . ?
 C14 C13 C8 119.7(3) . . ?
 C14 C13 C12 121.0(4) . . ?
 C23 C24A H24A 109.9 . . ?
 C23 C24A H24B 109.9 . . ?
 C23 C24A C25A 108.9(5) . . ?
 H24A C24A H24B 108.3 . . ?
 C25A C24A H24A 109.9 . . ?
 C25A C24A H24B 109.9 . . ?
 C26 C25A C24A 103.1(5) . . ?
 C26 C25A H25A 111.1 . . ?
 C26 C25A H25B 111.1 . . ?
 C24A C25A H25A 111.1 . . ?
 C24A C25A H25B 111.1 . . ?
 H25A C25A H25B 109.1 . . ?
 C23 C24B H24C 111.0 . . ?
 C23 C24B H24D 111.0 . . ?
 C23 C24B C25B 103.9(6) . . ?
 H24C C24B H24D 109.0 . . ?
 C25B C24B H24C 111.0 . . ?
 C25B C24B H24D 111.0 . . ?
 C26 C25B C24B 108.1(6) . . ?
 C26 C25B H25C 110.1 . . ?
 C26 C25B H25D 110.1 . . ?
 C24B C25B H25C 110.1 . . ?
 C24B C25B H25D 110.1 . . ?
 H25C C25B H25D 108.4 . . ?

loop_
  _geom_torsion_atom_site_label_1
  _geom_torsion_atom_site_label_2
  _geom_torsion_atom_site_label_3
  _geom_torsion_atom_site_label_4
  _geom_torsion
  _geom_torsion_site_symmetry_1
  _geom_torsion_site_symmetry_2
  _geom_torsion_site_symmetry_3
  _geom_torsion_site_symmetry_4
  _geom_torsion_publ_flag
 Pd1 N1 C16 C17 63.8(3) . . . . ?
 Pd1 N1 C2 C3 143.2(2) . . . . ?
 Pd1 N1 C2 C1 20.8(3) . . . . ?
 Pd1 N2 C26 C25A -94.5(4) . . . . ?
 Pd1 N2 C26 C25B -146.8(4) . . . . ?
 Pd1 N2 C1 C2 50.0(3) . . . . ?
 Pd1 N2 C23 C24A 93.4(4) . . . . ?
 Pd1 N2 C23 C24B 158.5(5) . . . . ?
 O1 C4 C3 C2 168.7(3) . . . . ?
 O1 C4 C6 C15 48.1(4) . . . . ?
 O1 C4 C6 C7 -134.5(4) . . . . ?
 C21 C20 C19 C18 -1.2(7) . . . . ?
 C21 C22 C17 C18 -2.0(6) . . . . ?
 C21 C22 C17 C16 178.3(4) . . . . ?
 N1 C16 C17 C22 -77.4(4) . . . . ?
 N1 C16 C17 C18 102.9(4) . . . . ?
 N2 C26 C25A C24A -7.7(6) . . . . ?
 N2 C26 C25B C24B 16.4(7) . . . . ?
 N2 C1 C2 N1 -48.2(4) . . . . ?
 N2 C1 C2 C3 -171.5(3) . . . . ?
 N2 C23 C24A C25A 30.7(6) . . . . ?
 N2 C23 C24B C25B -20.5(7) . . . . ?
 C9 C10 C11 C12 -1.7(8) . . . . ?
 C9 C8 C7 C6 178.2(4) . . . . ?
 C9 C8 C13 C12 -2.0(6) . . . . ?
 C9 C8 C13 C14 179.3(4) . . . . ?
 C10 C9 C8 C7 -178.0(4) . . . . ?
 C10 C9 C8 C13 0.5(7) . . . . ?
 C10 C11 C12 C13 0.2(7) . . . . ?
 C4 C3 C2 N1 160.9(3) . . . . ?
 C4 C3 C2 C1 -78.3(4) . . . . ?
 C4 C6 C15 C14 175.2(3) . . . . ?
 C4 C6 C7 C8 -174.9(3) . . . . ?
 C26 N2 C1 C2 179.3(3) . . . . ?
 C26 N2 C23 C24A -33.8(5) . . . . ?
 C26 N2 C23 C24B 31.2(6) . . . . ?
 C3 C4 C6 C15 -69.8(4) . . . . ?
 C3 C4 C6 C7 107.6(4) . . . . ?
 C6 C4 C3 C2 -69.5(4) . . . . ?
 C6 C15 C14 C13 -0.3(6) . . . . ?
 C20 C21 C22 C17 0.5(7) . . . . ?
 C20 C19 C18 C17 -0.3(7) . . . . ?
 C8 C9 C10 C11 1.4(8) . . . . ?
 C22 C21 C20 C19 1.1(8) . . . . ?
 C19 C18 C17 C22 1.9(6) . . . . ?
 C19 C18 C17 C16 -178.4(4) . . . . ?
 C5 O1 C4 C3 -173.8(3) . . . . ?
 C5 O1 C4 C6 65.7(4) . . . . ?
 C11 C12 C13 C8 1.7(6) . . . . ?
 C11 C12 C13 C14 -179.6(4) . . . . ?
 C15 C6 C7 C8 2.5(5) . . . . ?
 C15 C14 C13 C8 2.4(6) . . . . ?
 C15 C14 C13 C12 -176.3(4) . . . . ?
 C16 N1 C2 C3 -81.7(3) . . . . ?
 C16 N1 C2 C1 155.9(3) . . . . ?
 C7 C6 C15 C14 -2.2(6) . . . . ?
 C7 C8 C13 C12 176.6(4) . . . . ?
 C7 C8 C13 C14 -2.2(6) . . . . ?
 C1 N2 C26 C25A 145.2(4) . . . . ?
 C1 N2 C26 C25B 92.9(4) . . . . ?
 C1 N2 C23 C24A -152.6(4) . . . . ?
 C1 N2 C23 C24B -87.6(5) . . . . ?
 C2 N1 C16 C17 -67.3(4) . . . . ?
 C23 N2 C26 C25A 25.6(5) . . . . ?
 C23 N2 C26 C25B -26.7(5) . . . . ?
 C23 N2 C1 C2 -67.1(4) . . . . ?
 C23 C24A C25A C26 -14.9(7) . . . . ?
 C23 C24B C25B C26 2.0(8) . . . . ?
 C13 C8 C7 C6 -0.3(6) . . . . ?
 C24A C23 C24B C25B 73.7(6) . . . . ?
 C25A C26 C25B C24B -88.1(7) . . . . ?
 C24B C23 C24A C25A -77.8(6) . . . . ?
 C25B C26 C25A C24A 84.0(6) . . . . ?

_shelx_res_file
;
TITL
CELL 0.71073 19.614504 8.548212 32.499763 90 95.6027 90
ZERR 8 0.000548 0.000234 0.000926 0 0.0025 0
LATT 7
SYMM -X,+Y,0.5-Z
SFAC C H Cl N O Pd
UNIT 224 280 16 24 8 8

L.S. 20
PLAN  4
MORE -1
BOND $H
CONF
fmap 2
acta
SHEL 7 0.83
REM <olex2.extras>
REM <HklSrc "%.\\AY3-238.hkl">
REM </olex2.extras>

WGHT    0.011000   19.927999
FVAR       0.39639   0.56148
PD1   6    0.678077   -0.212398    0.461054    11.00000    0.01321    0.02170 =
         0.01650   -0.00080   -0.00024    0.00128
CL1   3    0.699746   -0.472943    0.449335    11.00000    0.02345    0.01824 =
         0.02962    0.00154    0.00035   -0.00058
CL2   3    0.616099   -0.281012    0.515524    11.00000    0.01654    0.04671 =
         0.02068    0.00638    0.00284    0.00152
O1    5    0.885686    0.303703    0.392751    11.00000    0.03516    0.02661 =
         0.02754    0.00603   -0.00916   -0.00961
C21   1    0.547946   -0.247070    0.338314    11.00000    0.03397    0.08886 =
         0.02841    0.00909   -0.00415   -0.01959
AFIX  43
H21   2    0.508942   -0.300357    0.344592    11.00000   -1.20000
AFIX   0
N1    4    0.743052   -0.145688    0.417930    11.00000    0.01236    0.01464 =
         0.01978   -0.00278    0.00129    0.00011
AFIX  13
H1    2    0.788879   -0.173908    0.430454    11.00000   -1.20000
AFIX   0
N2    4    0.656951    0.023312    0.463526    11.00000    0.02582    0.03214 =
         0.01680   -0.00044   -0.00421    0.01552
C9    1    0.622495    0.365787    0.280949    11.00000    0.05868    0.06225 =
         0.03764    0.00660   -0.00514    0.00646
AFIX  43
H9    2    0.598274    0.417658    0.300041    11.00000   -1.20000
AFIX   0
C10   1    0.593863    0.346022    0.240641    11.00000    0.05075    0.07513 =
         0.04586    0.01428   -0.02001    0.00603
AFIX  43
H10   2    0.550660    0.386977    0.232673    11.00000   -1.20000
AFIX   0

C102  1    0.501673    0.538938    0.435250    11.00000    0.03420    0.04614 =
         0.03280   -0.00808    0.00737   -0.01628
AFIX 137
H10A  2    0.488978    0.645276    0.428836    11.00000   -1.50000
H10B  2    0.549468    0.534439    0.444922    11.00000   -1.50000
H10C  2    0.475091    0.500321    0.456365    11.00000   -1.50000
AFIX   0

C4    1    0.816188    0.255624    0.389339    11.00000    0.03414    0.02075 =
         0.02248    0.00322   -0.00210   -0.00497
AFIX  13
H4    2    0.790044    0.325138    0.405920    11.00000   -1.20000
AFIX   0
C26   1    0.634195    0.091764    0.502472    11.00000    0.04993    0.03168 =
         0.02029   -0.00254    0.00932    0.01579
PART 1
AFIX  23
H26A  2    0.651531    0.028526    0.525982    21.00000   -1.20000
H26B  2    0.652553    0.196617    0.506491    21.00000   -1.20000
AFIX  23
PART 0
PART 2
H26C  2    0.672856    0.133165    0.520014   -21.00000   -1.20000
H26D  2    0.611130    0.013876    0.517821   -21.00000   -1.20000
AFIX   0
PART 0
C3    1    0.816181    0.089963    0.407270    11.00000    0.02982    0.02133 =
         0.02249    0.00472   -0.00595   -0.00344
AFIX  23
H3A   2    0.836755    0.019392    0.388645    11.00000   -1.20000
H3B   2    0.844510    0.088792    0.433458    11.00000   -1.20000
AFIX   0
C6    1    0.783915    0.255979    0.344545    11.00000    0.03226    0.01939 =
         0.02184    0.00457    0.00040   -0.00895
C20   1    0.543598   -0.138294    0.306686    11.00000    0.03249    0.09860 =
         0.02722    0.00682   -0.01187   -0.00732
AFIX  43
H20   2    0.501526   -0.117077    0.291996    11.00000   -1.20000
AFIX   0
C8    1    0.688459    0.306923    0.292852    11.00000    0.04113    0.03151 =
         0.02493    0.01044   -0.00829   -0.00358
C22   1    0.610386   -0.276642    0.360636    11.00000    0.02998    0.05420 =
         0.02061    0.00371    0.00041   -0.00993
AFIX  43
H22   2    0.613106   -0.350542    0.381733    11.00000   -1.20000
AFIX   0
C19   1    0.601363   -0.061652    0.296975    11.00000    0.05062    0.06355 =
         0.02151    0.00916   -0.00812   -0.00746
AFIX  43
H19   2    0.598726    0.010104    0.275369    11.00000   -1.20000
AFIX   0
C5    1    0.893647    0.461660    0.381366    11.00000    0.04548    0.02689 =
         0.04014    0.00335   -0.01286   -0.01010
AFIX 137
H5A   2    0.872006    0.478127    0.353922    11.00000   -1.50000
H5B   2    0.941532    0.485946    0.382073    11.00000   -1.50000
H5C   2    0.872812    0.528246    0.400367    11.00000   -1.50000
AFIX   0
C11   1    0.628968    0.265219    0.211626    11.00000    0.06858    0.05944 =
         0.02657    0.01357   -0.01394   -0.01116
AFIX  43
H11   2    0.608436    0.250586    0.184883    11.00000   -1.20000
AFIX   0
C18   1    0.663698   -0.091684    0.319526    11.00000    0.03426    0.04272 =
         0.01923   -0.00301    0.00100   -0.01014
AFIX  43
H18   2    0.702724   -0.039736    0.312731    11.00000   -1.20000
AFIX   0
C15   1    0.819500    0.184578    0.314225    11.00000    0.03238    0.03370 =
         0.02931    0.00389   -0.00013   -0.00828
AFIX  43
H15   2    0.863302    0.145549    0.321418    11.00000   -1.20000
AFIX   0
C16   1    0.736790   -0.225105    0.376693    11.00000    0.02442    0.02078 =
         0.02315   -0.00427    0.00782   -0.00185
AFIX  23
H16A  2    0.743011   -0.336760    0.380852    11.00000   -1.20000
H16B  2    0.773193   -0.188208    0.360990    11.00000   -1.20000
AFIX   0
C17   1    0.669010   -0.197152    0.351868    11.00000    0.02629    0.02594 =
         0.01710   -0.00743    0.00437   -0.00363
C7    1    0.720977    0.318271    0.334399    11.00000    0.04344    0.02635 =
         0.02489    0.00527    0.00064   -0.00213
AFIX  43
H7    2    0.698542    0.368936    0.354517    11.00000   -1.20000
AFIX   0
C1    1    0.720710    0.097895    0.453012    11.00000    0.04627    0.01165 =
         0.02209   -0.00026   -0.00173    0.00302
AFIX  23
H1A   2    0.756076    0.084073    0.475744    11.00000   -1.20000
H1B   2    0.713061    0.209259    0.449139    11.00000   -1.20000
AFIX   0
C12   1    0.692375    0.208693    0.222377    11.00000    0.05764    0.04841 =
         0.02383    0.00678    0.00025   -0.01730
AFIX  43
H12   2    0.715320    0.155507    0.202914    11.00000   -1.20000
AFIX   0

C101  1    0.488833    0.443632    0.398508    11.00000    0.04141    0.09501 =
         0.05940   -0.03375    0.01121   -0.02873
C2    1    0.744783    0.029094    0.414156    11.00000    0.02381    0.01653 =
         0.02110    0.00519   -0.00341    0.00179
AFIX  13
H2    2    0.712744    0.060459    0.390568    11.00000   -1.20000
AFIX   0
C23   1    0.597260    0.059744    0.432223    11.00000    0.04313    0.07179 =
         0.02290   -0.00059   -0.00727    0.03519
PART 1
AFIX  23
H23A  2    0.601398    0.163920    0.420899    21.00000   -1.20000
H23B  2    0.594189   -0.015523    0.409783    21.00000   -1.20000
AFIX  23
PART 0
PART 2
H23C  2    0.613563    0.068400    0.405082   -21.00000   -1.20000
H23D  2    0.564842   -0.026157    0.431395   -21.00000   -1.20000
AFIX   0
PART 0
C14   1    0.791070    0.171273    0.274355    11.00000    0.04583    0.03718 =
         0.02567   -0.00022    0.00782   -0.01120
AFIX  43
H14   2    0.815553    0.123914    0.254645    11.00000   -1.20000
AFIX   0
C13   1    0.724453    0.229409    0.262999    11.00000    0.04982    0.03619 =
         0.02090    0.00708   -0.00325   -0.01487
PART 1
C24A  1    0.540545    0.049447    0.454636    21.00000    0.02441    0.02379 =
         0.02801   -0.00217   -0.00651    0.00743
AFIX  23
H24A  2    0.523041   -0.056753    0.453636    21.00000   -1.20000
H24B  2    0.504593    0.118388    0.442736    21.00000   -1.20000
AFIX   0
C25A  1    0.562005    0.096858    0.499887    21.00000    0.02520    0.03223 =
         0.03651   -0.00726   -0.00156    0.01087
AFIX  23
H25A  2    0.545905    0.201166    0.505616    21.00000   -1.20000
H25B  2    0.544368    0.023622    0.519035    21.00000   -1.20000
AFIX   0

PART 0
N101  4    0.478951    0.372987    0.369224    11.00000    0.09042    0.18029 =
         0.09196   -0.09007    0.00428   -0.04400

PART 2
C24B  1    0.564836    0.193608    0.440790   -21.00000    0.01809    0.01917 =
         0.02956   -0.00447   -0.00064    0.00246
AFIX  23
H24C  2    0.515577    0.182206    0.435355   -21.00000   -1.20000
H24D  2    0.579757    0.279865    0.424472   -21.00000   -1.20000
AFIX   0
C25B  1    0.585791    0.220238    0.487380   -21.00000    0.01962    0.01713 =
         0.02287   -0.00333    0.00930    0.00134
AFIX  23
H25C  2    0.607968    0.321161    0.491640   -21.00000   -1.20000
H25D  2    0.545568    0.218619    0.502529   -21.00000   -1.20000
AFIX   0
HKLF 4

REM
REM R1 =  0.0391 for    4261 Fo > 4sig(Fo)  and  0.0490 for all    4960 data
REM    337 parameters refined using      0 restraints

END

WGHT      0.0108     19.9094

REM Highest difference peak  0.628,  deepest hole -0.512,  1-sigma level  0.080
Q1    1   0.4716  0.4397  0.3597  11.00000  0.05    0.63
Q2    1   0.6276 -0.2074  0.5010  11.00000  0.05    0.59
Q3    1   0.6813 -0.1482  0.4429  11.00000  0.05    0.49
Q4    1   0.5021  0.3230  0.3700  11.00000  0.05    0.47
;
_shelx_res_checksum               63876
_shelx_hkl_file
;
   0   0   4 7066.96 80.5783   3
   0   0   5 117.382 17.9882   3
   0   0   6 1032.69 41.9676   3
   0   0   7 748.589 39.9458   3
   0   0   8 2627.87 35.3939   4
   0   0   8 2926.65 74.6274   3
   0   0   9 29.7781 17.6620   3
   0   0   9 17.4996 7.88821   4
   0   0  10 5017.87 54.1967   4
   0   0  10 5110.74 109.320   3
   0   0  11 61.1188 21.8906   3
   0   0  11 60.0240 11.4594   4
   0   0  12 19963.2 118.295   4
   0   0  12 19757.3 234.985   3
   0   0  13 136.613 28.7032   3
   0   0  13 89.7768 15.1986   4
   0   0  14 6265.67 73.0712   4
   0   0  14 6473.77 146.973   3
   0   0  15 77.2896 25.9741   3
   0   0  15 42.0029 13.3605   4
   0   0  16 3838.73 62.2194   4
   0   0  16 3846.11 122.992   3
   0   0  17 12.2304 17.2178   3
   0   0  17 11.4544 11.8808   4
   0   0  18 523.865 50.2518   3
   0   0  18 538.284 26.5697   4
   0   0  19 3.01047 11.1758   4
   0   0  20 2323.88 56.5279   4
   0   0 -20 2175.26 103.483   3
   0   0 -21 82.4919 28.1164   3
   0   0  21 34.0564 13.4604   4
   0   0  22 3491.54 72.3543   4
   0   0 -22 3314.51 133.699   3
   0   0  23 68.2741 17.4798   4
   0   0 -23 67.1802 28.6302   3
   0   0  24 3799.12 81.0534   4
   0   0 -24 3821.38 151.996   3
   0   0 -25 105.472 37.4697   3
   0   0  25 68.6144 20.2636   4
   0   0 -26 3910.96 160.407   3
   0   0  26 4015.98 88.9013   4
   0   0 -27 36.6934 26.7685   3
   0   0  27 105.548 21.3233   4
   0   0  28 908.142 46.3060   4
   0   0 -28 915.318 83.4947   3
   0   0  29 36.6444 17.4150   4
   0   0 -29 72.8276 34.4399   3
   0   0 -30 76.2409 33.1013   3
   0   0 -31 120.515 42.6852   3
   0   0 -32 476.918 68.3881   3
   0   0 -33 116.626 41.8242   3
   0   0 -34 1099.60 104.372   3
   0   0 -35 177.305 52.7184   3
   0   0 -36 2124.25 148.609   3
   0   0 -37 230.021 58.4034   3
   0   0 -38 1909.98 145.925   3
   0   0 -39 210.515 58.6630   3
   0   0 -40 2257.58 163.796   3
   0   0 -41 91.2459 46.8741   3
   0  -2   0 34169.9 234.654   2
   0   2   0 33989.6 213.958   3
   0  -2  -1 6997.61 102.550   2
   0  -2   1 6821.81 101.640   3
   0   2  -1 6739.69 96.1456   3
   0   2  -2 395.097 26.7804   3
   0  -2   2 403.797 27.9861   3
   0  -2  -2 418.235 26.5216   2
   0   2  -3-2.21897 13.0833   3
   0  -2   3 6.24558 12.6948   3
   0   2   3 2.78616 11.2419   2
   0  -2  -3 0.65548 11.5485   2
   0   2   4 3653.57 72.2485   2
   0   2  -4 3532.37 80.1622   3
   0  -2   4 3604.87 81.5351   3
   0  -2   5 853.830 43.5799   3
   0   2  -5 782.313 42.3518   3
   0   2   5 833.961 35.7830   2
   0   2  -6 9466.50 144.591   3
   0  -2   6 9761.55 146.939   3
   0   2   6 9678.92 115.716   3
   0   2  -7 799.592 45.6827   3
   0   2   7 799.441 36.8100   3
   0  -2   7 790.411 46.1653   3
   0  -2   8 5401.38 118.783   3
   0   2  -8 5150.41 115.473   3
   0   2   8 5417.60 99.4470   3
   0  -2   9 1446.68 65.6905   3
   0   2   9 1375.00 54.3564   3
   0   2  -9 1432.82 65.1286   3
   0   2  10 1383.46 57.0560   3
   0   2 -10 1213.17 62.4344   3
   0  -2  10 1271.74 64.7163   3
   0  -2 -10 1355.00 54.3365   3
   0   2  11 5013.54 111.998   3
   0  -2 -11 4917.88 106.685   3
   0  -2  11 5040.09 129.835   3
   0   2 -11 4952.53 126.158   3
   0   2 -12 2380.04 60.5274   4
   0   2  12 2464.82 83.4796   3
   0  -2  12 2382.71 93.2820   3
   0  -2 -12 2299.92 77.8623   3
   0   2  13 815.500 50.5767   3
   0  -2 -13 848.932 49.9559   3
   0   2 -13 790.670 35.8103   4
   0  -2  13 810.485 57.9044   3
   0  -2 -14 2111.49 80.3688   3
   0   2  14 1998.79 81.1116   3
   0  -2  14 2062.89 93.0347   3
   0   2 -14 1997.99 55.0043   4
   0   2  15 142.407 26.2525   3
   0   2 -15 126.062 15.9947   4
   0  -2  15 178.507 32.7246   3
   0  -2 -15 114.563 24.1612   3
   0  -2 -16 7359.50 159.939   3
   0   2  16 7258.27 164.543   3
   0   2 -16 7522.04 105.030   4
   0  -2  16 7495.73 184.975   3
   0   2  17 18.5046 16.0701   3
   0   2 -17 29.0212 10.1627   4
   0   2 -18 524.008 28.3658   4
   0   2  18 476.615 47.2471   3
   0   2  19 1038.54 69.4880   3
   0   2 -19 1059.58 75.6798   3
   0   2 -19 985.858 38.1498   4
   0   2 -20 426.437 26.4341   4
   0   2 -20 435.019 51.2511   3
   0  -2 -20 470.525 47.7719   3
   0  -2 -21 237.818 36.1480   3
   0   2 -21 231.542 20.6453   4
   0   2 -21 236.507 39.7925   3
   0   2 -22-2.25103 21.2886   3
   0  -2 -22 0.41021 19.7166   3
   0  -2 -23 1304.70 83.7956   3
   0   2 -23 1240.38 90.0603   3
   0  -2 -24 765.335 66.7269   3
   0   2 -24 717.520 71.0806   3
   0  -2 -25 16.1838 24.1050   3
   0   2 -25 35.3784 29.7691   3
   0   2 -26 2538.46 137.965   3
   0  -2 -26 2573.10 126.279   3
   0  -2 -27 61.7222 30.8998   3
   0   2 -27 125.276 45.5239   3
   0   2 -28 1381.89 106.630   3
   0  -2 -28 1415.81 98.3626   3
   0  -2 -29 655.487 71.0015   3
   0   2 -29 729.700 82.0867   3
   0   2  30 205.102 23.1006   4
   0   2 -30 197.990 46.9300   3
   0  -2 -30 225.745 47.0726   3
   0   2  31 910.615 42.9682   4
   0  -2 -31 820.893 82.4086   3
   0   2 -31 866.551 91.1726   3
   0   2 -32 81.3489 39.2707   3
   0   2  32 101.618 19.2366   4
   0  -2 -32 116.972 39.3115   3
   0   2  33 281.635 27.1249   4
   0   2 -33 227.790 56.3066   3
   0  -2 -33 336.713 60.4171   3
   0  -2 -34 1295.35 109.195   3
   0   2 -34 1468.79 123.222   3
   0  -2 -35 289.136 57.6127   3
   0   2 -35 291.042 61.3292   3
   0   2 -36 1850.78 145.777   3
   0  -2 -36 1963.85 138.195   3
   0   2 -37 78.2119 47.6097   3
   0  -2 -37 76.0696 40.1407   3
   0  -2 -38 1654.20 134.306   3
   0   2 -38 1701.10 143.677   3
   0  -2 -39 111.590 46.8055   3
   0   2 -39 69.5403 49.0773   3
   0  -2 -40 2358.40 163.205   3
   0  -2 -41 117.175 53.2519   3
   0  -4   0 18090.6 244.716   2
   0   4   0 18044.5 215.001   3
   0  -4   1 1870.03 81.1057   2
   0  -4  -1 1733.16 76.7548   2
   0   4  -1 1799.13 69.1846   3
   0   4   1 1680.61 68.0829   3
   0  -4  -2 8877.72 165.584   2
   0   4  -2 8973.79 154.900   3
   0   4   2 8930.25 153.831   3
   0   4  -3 19336.8 232.261   3
   0  -4   3 19338.9 248.560   3
   0  -4  -3 19369.7 239.066   2
   0   4  -4 667.956 46.9163   3
   0  -4  -4 563.366 42.5742   2
   0  -4   4 688.312 50.3753   3
   0   4  -5 13682.7 208.990   3
   0  -4   5 14151.2 222.720   3
   0   4  -6 335.936 37.7040   3
   0   4   6 313.759 33.1518   2
   0  -4   6 342.614 38.0375   3
   0   4  -7 8372.15 170.999   3
   0   4   7 8356.90 157.480   2
   0  -4   7 8688.09 179.875   3
   0   4  -8 60.0026 23.2342   3
   0  -4   8 36.2207 19.1351   3
   0   4   8 51.8992 17.4264   2
   0  -4   9 5362.69 147.174   3
   0   4   9 5202.18 111.926   3
   0   4  -9 5173.51 142.162   3
   0   4   9 5204.69 124.796   2
   0  -4  10 5193.79 148.067   3
   0   4  10 5254.64 116.949   3
   0   4  10 5252.04 125.141   2
   0   4 -10 5114.16 145.475   3
   0   4  11 545.413 39.9908   3
   0  -4  11 553.116 52.3384   3
   0   4  11 531.485 40.9952   2
   0   4 -11 576.491 53.8597   3
   0   4  12 6335.45 137.353   3
   0  -4  12 6501.61 174.218   3
   0   4 -12 6463.73 170.521   3
   0   4  12 6398.96 136.787   2
   0   4  13 17.6966 13.8195   2
   0   4  13 28.9580 15.8896   3
   0   4 -13 26.6302 23.2137   3
   0  -4  13 27.4882 22.6240   3
   0   4  14 3131.24 103.610   3
   0   4  14 3146.47 97.6458   2
   0   4 -14 3257.54 126.671   3
   0   4 -15 529.340 56.3700   3
   0   4  15 516.951 45.0667   3
   0   4  16 1934.09 86.6981   3
   0   4 -16 1781.07 99.5396   3
   0   4 -17 4299.39 154.928   3
   0   4  17 4502.39 135.462   3
   0   4 -18 55.8145 28.9637   3
   0   4  18 94.0435 26.0066   3
   0   4 -19 3348.67 143.775   3
   0  -4  20 155.513 11.0847   1
   0   4 -20 219.072 43.5703   3
   0   4 -21 447.791 59.1392   3
   0   4 -22 29.9310 28.3983   3
   0   4 -23 1071.20 92.2118   3
   0   4 -24 452.796 64.5344   3
   0   4 -25 220.371 48.5165   3
   0   4 -26 606.848 76.4698   3
   0   4 -27 629.008 78.7050   3
   0   4 -28 68.7445 42.3712   3
   0   4 -29 1177.70 108.498   3
   0   4 -30-15.0567 32.5787   3
   0   4 -31 1394.27 121.136   3
   0   4 -32 297.780 63.0194   3
   0   4 -33 802.210 96.8308   3
   0   4 -34 232.213 58.2779   3
   0   4 -35 314.362 67.3444   3
   0   4 -36 753.746 100.647   3
   0   4 -37-18.1610 37.4640   3
   0   6   0 590.361 51.5878   3
   0  -6   0 611.513 60.8716   2
   0  -6  -1 81.2569 25.1961   2
   0  -6   1 97.3747 30.1144   2
   0   6  -1 91.4595 26.2164   3
   0   6   1 140.710 27.4648   3
   0  -6   2 283.763 44.1808   2
   0   6  -2 286.862 38.1625   3
   0   6   2 243.083 34.0277   3
   0  -6  -2 282.767 39.5926   2
   0  -6  -3 1676.77 90.5683   2
   0   6  -3 1600.44 83.5460   3
   0   6   3 1702.04 81.7745   3
   0  -6   3 1641.21 98.5503   2
   0   6  -4 74.1217 24.0013   3
   0   6   4 67.9379 23.0974   3
   0  -6   4 71.5822 30.7887   2
   0  -6  -4 58.1978 22.9131   2
   0  -6   5 369.941 52.0517   2
   0   6   5 348.211 42.4593   3
   0   6  -5 338.947 41.0260   3
   0   6  -6 702.783 59.6326   3
   0   6   6 505.911 49.3904   3
   0   6  -7 2670.85 113.670   3
   0  -6   7 2635.89 123.255   3
   0   6  -7 2509.06 49.3548   1
   0   6  -8 411.030 49.6367   3
   0   6  -8 354.474 14.2123   1
   0  -6   8 406.302 52.2452   3
   0   6  -9 4781.29 157.799   3
   0   6  10 127.560 23.9785   3
   0   6 -10 135.253 35.8465   3
   0   6  11 4834.00 130.255   3
   0   6 -11 4862.99 163.796   3
   0   6  12 29.6228 17.3291   3
   0   6 -12 69.6501 27.3680   3
   0   6 -13 586.271 62.2297   3
   0   6  13 621.569 50.7992   3
   0   6 -14-8.59763 24.3947   3
   0   6  14 7.93929 14.5427   3
   0   6 -15 87.5478 31.8543   3
   0   6  15 80.3746 22.8094   3
   0   6  16 24.5463 19.4907   3
   0   6 -16 20.5539 28.2503   3
   0   6  16 32.4223 18.8065   2
   0   6  17 1434.78 82.5757   2
   0   6 -17 1464.09 102.670   3
   0   6 -18 140.110 44.5891   3
   0   6 -19 1536.29 107.455   3
   0   6 -20 53.4543 36.4663   3
   0   6 -21 400.121 62.4062   3
   0   6 -22 28.2420 28.3752   3
   0   6 -23 1764.19 123.944   3
   0   6 -24 123.725 43.2230   3
   0   6 -25 101.999 41.4770   3
   0   6 -26-10.9598 37.9054   3
   0   6 -27 93.1770 45.7352   3
   0   6 -28 92.4833 42.0358   3
   0   6 -29 982.789 106.721   3
   0   6 -30 95.9396 48.3462   3
   0   6 -31 1785.54 146.591   3
   0   6 -32 60.0690 43.6996   3
   0   6 -33 1041.67 116.508   3
   0   6 -34 44.0471 50.1070   3
   0  -8   0 704.174 75.2025   2
   0   8   0 663.655 61.6538   3
   0  -8   1 347.643 56.8793   2
   0  -8  -1 297.249 51.5772   2
   0   8  -1 294.813 46.9913   3
   0   8   1 327.914 44.2232   3
   0  -8   2 121.987 42.1233   2
   0   8  -2 120.521 32.6298   3
   0  -8  -2 139.491 38.9257   2
   0   8   2 54.4105 28.8416   3
   0  -8  -3 2627.46 135.925   2
   0  -8   3 2713.12 148.624   2
   0   8  -3 2591.45 119.661   3
   0   8   3 2788.31 117.582   3
   0   8  -4 112.035 34.2254   3
   0  -8   4 120.632 42.5356   2
   0   8   4 74.7191 28.9297   3
   0   8  -5 3745.20 148.828   3
   0   8   5 3556.49 132.178   3
   0  -8   5 3796.68 179.008   2
   0   8   6 111.719 34.8342   3
   0   8  -6 79.0824 38.2354   3
   0  -8   6 172.046 56.6828   2
   0   8  -7 5240.88 182.395   3
   0   8   7 5333.13 167.676   3
   0  -8   7 5169.59 213.839   2
   0   8  -8 202.561 46.2272   3
   0  -8   8 192.203 51.2936   2
   0   8   8 162.714 36.1734   3
   0  -8   9 2329.84 147.679   2
   0   8   9 2380.76 115.372   3
   0   8  -9 2530.69 129.883   3
   0   8  10 38.0877 27.7151   3
   0  -8  10 37.4776 40.7078   2
   0   8 -10 36.3124 29.7179   3
   0   8  11 885.682 75.0398   3
   0  -8  11 1004.17 103.635   2
   0   8 -11 959.490 84.2320   3
   0   8 -12 143.892 39.7750   3
   0  -8  12 222.891 53.4386   2
   0   8  12 169.134 40.2274   3
   0  -8  13 28.2736 39.4953   2
   0   8 -13 8.88332 30.4890   3
   0   8 -14 100.491 34.7752   3
   0   8 -15 783.464 82.2878   3
   0   8 -16 76.2886 42.9230   3
   0   8 -17 1553.00 114.907   3
   0   8 -18 81.6026 40.9890   3
   0   8 -19 1160.44 104.093   3
   0   8 -20 19.5345 33.4949   3
   0   8 -21 567.949 77.0169   3
   0   8 -22 114.201 45.5092   3
   0   8 -23 68.8840 39.7643   3
   0   8 -24 93.8538 44.1503   3
   0   8 -25 22.5201 37.0472   3
   0   8 -26 11.0484 41.8107   3
   0   8 -27 172.156 59.4608   3
   0   8 -28 78.3596 50.7092   3
   0   8 -29 825.428 106.556   3
   0   8 -30 205.519 63.7741   3
   0 -10   0 1102.63 106.871   2
   0 -10   1-27.7357 35.1223   2
   0 -10   2 740.951 92.9343   2
   0 -10   3 42.9071 38.8483   2
   0 -10   4 384.065 74.1581   2
   0 -10   5 114.345 48.5399   2
   0 -10   6 171.764 54.3756   2
   0 -10   7 142.765 48.9283   2
   0 -10   8 104.496 50.0691   2
   0 -10   9 408.837 75.5743   2
   0 -10  10 188.038 58.6703   2
   0 -10  11 585.476 91.3814   2
   0 -10  12 430.396 79.8132   2
   0 -10  13 89.6736 45.8540   2
   0 -10  14 492.776 86.2595   2
   0 -10  15 79.1537 51.9679   2
   1  -1 -41 466.730 79.6902   3
   1   1 -40 70.1652 41.1588   3
   1  -1 -40 10.3347 38.9875   3
   1   1 -39 1367.41 129.325   3
   1  -1 -39 1323.20 121.534   3
   1  -1 -38 44.1487 36.9416   3
   1   1 -38 70.8183 41.7581   3
   1  -1 -37 893.026 98.9545   3
   1   1 -37 952.328 105.330   3
   1  -1 -36 412.032 68.9152   3
   1   1 -36 447.720 75.0033   3
   1   1 -35 461.687 72.8099   3
   1  -1 -35 375.842 64.1527   3
   1   1 -34 380.869 65.1614   3
   1  -1 -34 293.910 60.1068   3
  -1   1  33 33.7620 16.2273   4
   1  -1 -33 15.7531 26.4769   3
   1   1 -33 32.6360 32.2208   3
   1   1 -32 126.578 42.6548   3
  -1   1  32 97.5690 18.9525   4
   1  -1 -32 150.193 43.7101   3
   1   1 -31 235.841 52.3557   3
   1  -1 -31 326.756 56.2892   3
  -1   1  31 297.048 26.5794   4
   1   1 -30-9.77650 28.4407   3
  -1   1  30 34.2065 13.9123   4
   1  -1 -30 18.3122 28.8208   3
  -1   1  29 1108.78 45.1744   4
   1   1 -29 1029.67 93.3111   3
   1  -1 -29 1101.62 91.1443   3
   1   1 -28 56.1860 32.1787   3
   1  -1 -28 124.079 38.7061   3
  -1   1  28 84.8874 17.5763   4
   1  -1 -27 2184.01 120.899   3
   1   1 -27 2247.49 128.331   3
  -1   1  27 2233.84 58.8670   4
   1  -1 -26 1347.32 93.0494   3
   1   1 -26 1379.17 99.8740   3
  -1   1  26 1330.22 44.6160   4
   1   1 -25 157.411 40.3696   3
  -1   1  25 162.512 17.7919   4
   1  -1 -25 176.640 38.6461   3
   1  -1 -24 1322.70 88.0929   3
   1   1 -24 1352.28 93.7468   3
  -1   1  24 1380.69 42.4070   4
   1   1 -23 909.177 76.6711   3
   1  -1 -23 995.381 74.9018   3
  -1   1  23 982.181 35.2278   4
  -1   1  22 774.457 30.7008   4
   1  -1 -22 738.417 63.3412   3
   1   1 -22 823.079 70.9486   3
   1   1 -21 296.306 44.0638   3
   1  -1 -21 333.189 43.7179   3
   1  -1 -20 3513.81 126.194   3
  -1   1  19 10981.1 219.944   3
  -1   1  18 15.6539 25.6469   3
  -1  -1  18 80.9143 31.4885   3
  -1   1  17 15995.8 248.254   3
  -1  -1  17 15975.8 266.452   3
  -1  -1  16 243.533 38.8927   3
   1  -1 -16 275.520 36.7441   3
  -1   1  16 241.707 34.8620   3
  -1  -1  15 7906.30 177.175   3
  -1   1  15 7906.57 162.166   3
   1   1 -15 7719.13 80.2761   4
   1  -1 -15 7465.85 155.943   3
  -1  -1  14 2341.38 94.4771   3
   1  -1 -14 2351.72 85.1318   3
   1   1 -14 2368.31 43.4470   4
  -1   1  14 2344.99 85.7910   3
   1  -1 -13 8473.77 152.194   3
  -1   1  13 8213.04 151.909   3
   1   1 -13 8387.20 80.1640   4
  -1  -1  13 8491.15 170.819   3
  -1   1  12 2693.81 83.8823   3
   1   1 -12 2693.38 45.9848   4
   1  -1 -12 2637.29 82.4519   3
  -1  -1  12 2624.56 92.8962   3
   1  -1 -11 12352.2 167.053   3
   1   1 -11 12316.8 96.7550   4
  -1  -1  11 12459.8 191.524   3
  -1   1  11 12514.9 170.757   3
   1   1 -10 1152.15 30.8849   4
   1  -1 -10 1266.95 52.2406   3
  -1   1  10 1172.85 51.1757   3
  -1  -1  10 1148.88 57.8721   3
   1   1  -9 2902.76 48.1915   4
   1  -1  -9 3101.65 75.3977   3
  -1   1   9 2815.54 73.9023   3
  -1  -1   9 2936.67 86.5675   3
  -1  -1   8 64.0035 19.4104   3
  -1   1   8 46.0919 15.7104   3
   1  -1  -8 67.1124 16.4173   3
  -1   1   7 4123.52 76.9558   3
  -1  -1   7 4304.69 94.6575   3
  -1  -1   6 2.09522 13.8813   3
  -1   1   6 2.83518 9.21947   3
  -1   1   5 11.8454 8.61262   3
  -1  -1   5 23.7268 14.2754   3
  -1  -1   4 55.1297 14.3446   3
  -1   1   4 62.6801 9.20712   3
  -1  -1   3 31718.9 199.522   3
  -1  -1   2 659.928 30.0213   3
   1  -1  -1 20222.8 134.645   2
   1  -1   0 762.406 27.6288   2
   1  -1   1 5948.06 78.9169   2
  -1   1  -2 6523.50 70.1611   3
   1  -1   3 1600.50 40.5250   3
   1   1   4 3050.01 58.3588   3
   1  -1   4 3091.87 61.3273   3
   1  -1   5 7239.97 101.791   3
   1   1   5 7120.57 95.5725   3
   1   1   6 7256.52 103.726   3
   1  -1   6 7542.47 110.984   3
   1   1   7 865.792 40.1110   3
   1  -1   7 897.544 42.8155   3
   1   1   8 435.252 31.7193   3
   1  -1   8 418.987 32.9738   3
   1   1   9 5054.48 105.458   3
  -1   1  -9 5109.96 67.1103   4
   1  -1   9 5086.34 110.133   3
  -1   1 -10 95.2369 12.4310   4
   1   1  10 83.9491 20.1589   3
   1  -1  10 111.139 24.1949   3
   1   1  11 9624.89 160.424   3
   1  -1  11 9756.43 166.450   3
  -1   1 -11 9684.32 92.8438   4
  -1   1 -12 233.528 16.6860   4
   1   1  12 268.174 31.3438   3
   1  -1  12 242.080 32.8082   3
   1  -1  13 6704.21 150.402   3
  -1   1 -13 6651.28 81.2246   4
   1   1  13 6840.65 146.816   3
   1  -1  14 344.279 39.2168   3
   1   1  14 429.916 40.7083   3
   1  -1  15 548.199 49.2396   3
   1   1  15 495.927 44.8921   3
   1  -1  16 251.830 35.7583   3
   1   1  16 243.643 35.6118   3
   1   1  17 68.4990 23.1367   3
   1  -1  17 67.1052 23.2541   3
   1   1  18 85.2507 23.4334   3
  -1  -1 -19 885.245 64.8570   3
  -1  -1 -20 2522.09 110.097   3
  -1   1 -21 2563.73 118.567   3
  -1  -1 -21 2595.15 114.055   3
  -1  -1 -22 695.204 63.3280   3
  -1   1 -22 666.287 65.3956   3
   1   1  23 7372.13 106.353   4
  -1  -1 -23 7073.62 195.722   3
  -1   1 -23 7121.55 206.441   3
  -1   1 -24 105.391 38.3975   3
   1   1  24 32.4263 16.2815   4
  -1  -1 -24 92.0258 34.6553   3
   1   1  25 5764.03 97.6276   4
  -1  -1 -25 5781.66 187.021   3
  -1   1 -25 5762.39 193.751   3
   1   1  26 612.662 34.0382   4
  -1  -1 -26 604.099 65.7170   3
  -1   1 -26 474.067 60.4634   3
   1   1  27 998.643 44.2428   4
  -1   1 -27 960.660 86.3293   3
  -1  -1 -27 992.286 83.2501   3
  -1  -1 -28 437.003 60.5937   3
   1   1  28 504.413 33.0959   4
  -1   1 -28 545.636 68.5373   3
   1   1  29 19.4955 15.0035   4
  -1  -1 -29 7.23047 26.5298   3
  -1   1 -29-21.7515 35.1781   3
   1   1  30 498.657 35.0721   4
  -1   1 -30 530.450 70.3129   3
  -1  -1 -30 505.356 65.3739   3
  -1  -1 -31 714.150 76.7962   3
  -1   1 -31 795.063 85.6288   3
   1   1  31 858.974 46.6504   4
  -1  -1 -32 296.386 54.0599   3
  -1   1 -32 381.710 64.8188   3
   1   1  32 351.215 32.5891   4
   1   1  33 1128.86 54.4752   4
  -1   1 -33 1186.76 106.697   3
  -1  -1 -33 1198.59 103.668   3
   1   1  34 842.470 49.8022   4
  -1  -1 -34 907.070 93.3162   3
  -1   1 -34 840.695 95.8541   3
  -1   1 -35 1812.94 138.014   3
  -1  -1 -35 1817.06 134.000   3
  -1   1 -36 280.372 63.6707   3
  -1  -1 -36 266.075 60.4411   3
  -1  -1 -37 3555.32 192.184   3
  -1   1 -37 3641.52 198.259   3
  -1   1 -38 82.1344 52.7592   3
  -1  -1 -38 54.3408 41.3000   3
  -1  -1 -39 1870.65 147.782   3
  -1   1 -39 2066.36 157.722   3
  -1   1 -40 43.8204 42.1194   3
  -1  -1 -40 35.8890 32.5259   3
  -1  -1 -41 422.935 76.7199   3
   1  -3 -42-19.7746 37.7878   3
   1  -3 -41 244.292 57.7228   3
   1  -3 -40 25.9121 36.6609   3
   1  -3 -39 1427.29 124.074   3
   1   3 -39 1172.69 123.948   3
   1   3 -38 81.2270 47.4451   3
   1  -3 -38 78.9151 40.4197   3
   1   3 -37 1076.84 116.301   3
   1  -3 -37 991.749 100.072   3
   1  -3 -36-0.25399 25.0232   3
   1   3 -36 11.5380 43.6261   3
   1   3 -35 300.055 63.8299   3
   1  -3 -35 400.077 63.3336   3
   1  -3 -34 364.373 61.1924   3
   1   3 -34 304.346 62.2921   3
   1   3 -33 169.929 49.1599   3
   1  -3 -33 172.590 46.2784   3
   1   3 -32 69.4158 40.8995   3
   1  -3 -32 63.9653 36.0178   3
   1   3 -31 1565.74 123.502   3
   1  -3 -31 1617.11 111.404   3
   1   3 -30 125.378 49.8356   3
   1  -3 -30 120.176 37.1381   3
   1  -3 -29 995.811 84.2291   3
   1   3 -29 965.295 96.9237   3
   1  -3 -28 449.981 57.2089   3
   1   3 -28 382.496 62.6465   3
   1   3 -27 997.291 91.9863   3
   1  -3 -27 1011.70 81.8437   3
   1  -3 -26-3.40721 20.1377   3
   1   3 -26-12.6657 24.4916   3
   1   3 -25 107.453 38.3046   3
   1  -3 -25 131.503 33.2021   3
   1   3 -24 4.86399 25.0798   3
   1  -3 -24 1.97706 20.2349   3
   1  -3 -23 980.664 71.8208   3
   1   3 -23 811.276 75.8729   3
   1  -3 -22 358.953 44.9631   3
   1   3 -22 334.385 52.2617   3
   1   3 -21 692.997 68.8508   3
   1  -3 -21 682.804 57.6652   3
   1   3 -20 6367.82 192.029   3
  -1   3  20 6344.48 169.433   3
  -1   3  19 3606.33 125.059   3
   1   3 -19 3671.36 143.429   3
   1   3 -18 686.419 64.9754   3
  -1   3  18 678.852 55.1063   3
   1   3 -18 687.161 39.3288   4
   1   3 -17 10709.6 149.312   4
   1  -3 -17 10692.5 191.406   3
   1   3 -17 10560.6 233.317   3
  -1   3  17 10716.3 201.807   3
   1  -3 -16 959.879 58.3117   3
  -1   3  16 959.044 59.5984   3
   1   3 -16 851.876 68.8468   3
  -1   3  15 3798.52 113.032   3
   1  -3 -15 3850.71 108.183   3
  -1  -3  15 3689.64 134.857   3
   1   3 -15 3777.29 133.640   3
   1   3 -14 4.98270 21.2310   3
  -1  -3  14 5.57708 19.6217   3
  -1   3  14 19.3918 14.3992   3
  -1  -3  13 2970.47 115.534   3
   1   3 -13 2944.88 113.341   3
  -1  -3  13 2917.15 42.7791   1
  -1   3  13 2789.06 90.1031   3
   1   3 -12 74.8513 26.8583   3
  -1  -3  12 70.1571 24.4996   3
  -1   3  12 55.2414 17.4324   3
   1   3 -11 6171.15 154.344   3
  -1   3  11 6192.54 121.152   3
  -1  -3  11 6522.18 161.327   3
  -1  -3  10 3788.46 119.133   3
  -1   3  10 3660.99 89.2288   3
   1   3 -10 3715.06 117.698   3
   1   3  -9 1483.48 73.3054   3
  -1   3   9 1354.96 52.1320   3
  -1  -3   9 1457.22 72.8786   3
  -1   3   8 15965.1 196.209   2
   1   3  -8 15630.0 225.761   3
  -1  -3   8 15595.1 228.159   3
  -1   3   8 15598.5 161.573   3
   1   3  -7 391.730 38.5029   3
  -1   3   7 353.555 24.8672   3
  -1  -3   7 351.402 36.8107   3
  -1   3   7 335.670 31.0744   2
   1   3  -6 11014.5 179.302   3
  -1   3   6 10992.6 162.412   2
  -1  -3   6 11247.9 184.814   3
  -1  -3   5 615.588 46.0366   3
  -1   3   5 591.076 39.4146   2
   1   3  -5 570.375 42.9714   3
   1   3  -5 592.217 18.7005   1
   1   3  -4 8066.06 146.373   3
  -1  -3   4 7997.84 153.902   3
  -1   3   4 8262.07 141.971   2
   1  -3  -3 20294.0 219.221   2
  -1  -3   3 19485.8 235.624   3
  -1   3   3 20338.0 223.547   2
   1   3  -3 19754.6 224.512   3
   1   3  -2 47.4896 20.4223   3
   1  -3  -2 51.5069 18.8973   2
  -1   3   2 53.4409 18.4599   2
  -1   3   2 45.8887 14.9871   3
   1  -3  -1 15751.7 197.918   2
   1   3  -1 14945.3 195.069   3
  -1   3   1 15771.1 153.662   3
  -1   3   0 73.8241 15.0795   3
   1  -3   0 97.3623 23.0659   2
   1   3   0 50.8737 19.9626   3
  -1   3  -1 10022.1 128.186   3
   1  -3   1 10004.5 138.723   3
  -1  -3  -1 10251.6 149.111   2
   1  -3   1 9789.21 162.561   2
   1  -3   2 9539.34 137.908   3
   1  -3   2 9638.21 164.262   2
  -1   3  -2 9579.21 131.024   3
  -1  -3  -2 9292.74 139.851   2
  -1   3  -3 2534.55 71.3141   3
  -1  -3  -3 2480.19 70.3531   2
   1  -3   3 2408.78 72.3851   3
  -1   3  -4 6965.96 123.989   3
  -1  -3  -4 6890.74 115.102   2
   1  -3   4 7269.82 126.872   3
  -1   3  -5 1339.03 57.2436   3
   1  -3   5 1413.07 59.6240   3
   1   3   6 6708.71 113.195   2
  -1   3  -6 6318.76 128.769   3
   1  -3   6 6413.23 130.663   3
   1  -3   7 307.129 32.8977   3
  -1   3  -7 330.565 32.8960   3
   1   3   7 315.486 26.3802   2
   1  -3   8 1778.82 74.2846   3
   1   3   8 1833.79 64.7761   3
   1   3   8 1770.51 58.6323   2
  -1   3  -8 1735.77 72.7669   3
   1   3   9 2355.17 76.2976   3
   1   3   9 2565.44 69.7129   2
  -1   3  -9 2444.49 88.2602   3
   1  -3   9 2517.35 91.2994   3
   1   3  10 191.066 21.0903   2
   1   3  10 184.129 24.8206   3
  -1   3 -10 225.275 31.9623   3
   1  -3  10 220.250 31.9906   3
   1  -3  11 2336.99 94.0829   3
  -1   3 -11 2076.90 87.2758   3
   1   3  11 2177.30 78.4579   3
  -1   3 -12 1224.73 69.5084   3
   1  -3  12 1206.50 69.9433   3
   1   3  12 1106.63 58.5359   3
  -1   3 -13 1237.51 71.8943   3
   1  -3  13 995.006 23.9360   1
   1  -3  13 1244.48 74.0188   3
   1   3  13 1159.08 62.1454   3
   1  -3  14 3104.57 47.3452   1
  -1   3 -14 3352.56 119.087   3
   1  -3  14 3374.87 123.516   3
   1   3  14 3422.61 108.554   3
   1  -3  15 104.163 28.8517   3
   1   3  15 81.0948 22.2366   3
  -1   3 -15 79.7260 27.0090   3
  -1   3 -16 2502.00 109.447   3
   1   3  16 2537.24 100.305   3
   1   3  17 60.8391 23.3016   3
  -1   3 -17 46.2845 25.0315   3
   1   3  18 13.6023 16.8792   3
  -1   3 -18 38.5910 25.8758   3
  -1   3 -19 1210.18 84.7437   3
  -1   3 -20 469.783 56.2094   3
  -1   3 -21 1772.60 106.107   3
  -1   3 -22 154.937 40.4466   3
  -1  -3 -23 5356.02 169.572   3
  -1   3 -23 5430.66 191.798   3
  -1  -3 -24 166.174 39.7230   3
  -1   3 -24 82.5037 37.6296   3
  -1   3 -25 2816.12 145.013   3
  -1  -3 -25 2735.80 129.093   3
  -1   3 -26 1807.51 120.452   3
  -1  -3 -26 1788.12 107.685   3
  -1  -3 -27 1527.33 102.156   3
  -1   3 -27 1570.76 114.576   3
  -1  -3 -28 3015.92 144.222   3
  -1   3 -28 3059.50 161.518   3
  -1   3 -29 41.9615 34.1403   3
  -1  -3 -29 59.2052 31.0694   3
  -1  -3 -30 901.102 84.7930   3
  -1   3 -30 949.942 95.7607   3
  -1   3 -31 4.02894 34.6252   3
  -1  -3 -31 5.82143 25.4277   3
  -1  -3 -32 152.019 45.3418   3
  -1   3 -32 175.837 50.6387   3
  -1  -3 -33 776.451 83.3331   3
  -1   3 -33 676.234 86.9954   3
  -1   3 -34 228.737 58.0011   3
  -1  -3 -34 254.062 55.1122   3
  -1   3 -35 691.690 92.0351   3
  -1  -3 -35 722.058 83.2256   3
  -1   3 -36 20.2046 38.6456   3
  -1   3 -37 2400.86 167.652   3
  -1   3 -38 178.000 59.1885   3
   1   5 -36 1034.88 120.611   3
   1   5 -35 13.5386 40.6423   3
   1   5 -34 2196.36 164.176   3
   1   5 -33 127.645 58.5921   3
   1   5 -32 948.514 106.765   3
   1   5 -31 53.3186 37.1001   3
   1   5 -30 140.515 50.4026   3
   1   5 -29-14.9620 36.1992   3
   1   5 -28-11.5025 35.2350   3
   1   5 -27 32.2880 34.8120   3
   1   5 -26 869.309 93.6128   3
   1   5 -25 22.4731 33.7784   3
   1   5 -24 2222.11 135.783   3
   1   5 -23 83.9557 37.5466   3
   1   5 -22 2355.41 135.040   3
   1   5 -21 50.8876 33.8941   3
  -1   5  20 3174.80 118.026   2
   1   5 -20 3810.45 164.195   3
   1   5 -19 62.7360 34.0851   3
  -1   5  19 48.1644 24.7575   3
  -1   5  18 164.521 29.3215   3
   1   5 -18 174.577 39.4510   3
  -1   5  17 249.086 34.7011   3
   1   5 -17 280.925 47.4175   3
  -1   5  16 732.444 54.5676   3
   1   5 -16 780.841 73.0269   3
  -1   5  15 929.399 58.4127   3
   1   5 -15 934.652 76.6622   3
   1   5 -14 2270.04 115.806   3
  -1   5  14 2280.31 87.6856   3
   1   5 -13 3758.73 144.286   3
  -1   5  13 3732.41 108.197   3
  -1   5  12 3235.41 97.3866   3
   1   5 -12 3288.03 133.232   3
  -1   5  11 2835.31 88.5266   3
   1   5 -11 2873.92 122.514   3
   1   5 -10 8435.30 204.290   3
  -1   5  10 8256.68 182.748   2
  -1  -5  10 8398.25 214.362   3
  -1   5  10 7965.17 143.145   3
  -1  -5   9 106.777 30.1708   3
  -1   5   9 169.104 29.6996   2
   1   5  -9 145.029 34.9012   3
  -1   5   9 117.603 20.0107   3
   1   5  -8 5283.38 53.2957   1
  -1  -5   8 5435.78 167.103   3
   1   5  -8 5437.67 158.000   3
  -1   5   8 5544.80 149.311   2
  -1   5   7 116.987 25.2596   2
   1   5  -7 87.9137 10.0419   1
   1   5  -7 103.802 29.1567   3
  -1  -5   7 81.5647 26.9802   3
  -1  -5   6 6698.86 180.212   3
   1   5  -6 6537.93 82.3657   1
   1   5  -6 6977.10 171.880   3
   1   5  -5 2290.67 98.1012   3
  -1   5   5 2264.61 82.9604   3
  -1   5   4 3254.12 96.7081   3
   1  -5  -4 3128.73 111.982   2
   1   5  -4 3321.93 114.729   3
   1  -5  -3 1221.58 71.7493   2
   1   5  -3 1290.72 71.6056   3
  -1   5   3 1340.26 61.5517   3
   1   5  -2 53.4780 20.8370   3
  -1   5   2 55.4164 17.4118   3
  -1  -5   2 25.6508 19.2275   2
   1  -5  -2 36.1276 21.4837   2
   1  -5  -1 1763.89 87.1466   2
   1   5  -1 1825.09 82.9967   3
  -1  -5   1 1869.31 90.9430   2
  -1   5   1 1817.42 71.0467   3
   1  -5   0 397.180 45.4393   2
  -1  -5   0 376.369 42.6327   2
  -1   5   0 432.034 36.3271   3
   1   5   0 405.622 41.4989   3
   1  -5   1 171.069 32.9819   2
  -1   5  -1 97.0326 21.4763   3
   1   5   1 162.711 30.9867   3
  -1  -5  -1 147.788 29.4570   2
  -1  -5  -2 933.625 61.6063   2
   1   5   2 851.196 59.0807   3
   1  -5   2 908.366 67.8586   2
  -1   5  -2 906.499 55.3065   3
  -1   5  -3 143.228 27.2982   3
   1  -5   3 104.653 27.3889   2
  -1  -5  -3 149.368 27.9021   2
   1   5   3 116.588 26.1069   3
   1  -5   4 950.006 71.1992   2
  -1  -5  -4 1048.48 62.9524   2
  -1   5  -4 1061.90 60.8060   3
   1  -5   4 1059.49 66.2128   3
  -1   5  -5 2352.02 91.2168   3
   1  -5   5 2369.56 111.615   2
  -1  -5  -5 2266.16 89.1668   2
   1  -5   5 2238.90 97.0653   3
  -1   5  -6 1141.95 67.3312   3
   1  -5   6 1223.91 72.7378   3
   1  -5   7 101.921 24.4812   3
  -1   5  -7 86.9929 26.8149   3
   1  -5   8 4145.30 136.348   3
  -1   5  -8 4120.92 130.566   3
   1  -5   9 1716.51 90.3687   3
  -1   5  -9 1890.50 90.1908   3
   1  -5  10 998.406 70.7833   3
  -1   5 -10 937.172 66.1730   3
   1  -5  11 1213.03 79.3011   3
   1   5  11 1252.12 66.9805   3
  -1   5 -11 1267.51 78.1072   3
   1   5  11 1218.68 65.0323   2
   1   5  12 156.442 27.1354   3
  -1   5 -12 145.245 33.7150   3
   1   5  12 165.898 27.4432   2
   1   5  13 487.027 42.9683   2
  -1   5 -13 464.921 51.3860   3
   1   5  13 435.146 42.1859   3
   1   5  14 874.646 56.8929   2
  -1   5 -14 857.055 70.6129   3
   1   5  14 894.018 60.1447   3
   1   5  15 87.8298 24.8997   3
  -1   5 -15 95.3294 31.8157   3
   1   5  15 121.421 25.1216   2
   1   5  16 2113.99 87.3934   2
  -1   5 -16 2211.60 114.136   3
   1   5  16 2046.74 94.8399   3
  -1   5 -17 216.688 41.9951   3
   1   5  17 208.700 30.6758   2
   1   5  18 1096.92 64.0224   2
  -1   5 -18 996.616 81.3583   3
  -1   5 -19 380.597 54.5859   3
   1   5  19 478.784 42.7729   2
  -1   5 -20 2572.09 134.183   3
   1   5  20 2262.65 91.3674   2
  -1   5 -21 201.647 45.2457   3
   1   5  21 299.984 34.8670   2
  -1   5 -22 626.300 73.7039   3
  -1   5 -23 1607.68 113.725   3
  -1   5 -24 128.800 40.6320   3
  -1   5 -25 50.9234 34.0476   3
  -1   5 -26 635.913 80.4005   3
  -1   5 -27 22.6498 31.8617   3
  -1   5 -28 2468.45 155.279   3
  -1   5 -29 31.3747 34.3751   3
  -1   5 -30 2056.21 146.956   3
  -1   5 -31 35.4921 39.7280   3
  -1   5 -32 2373.98 163.228   3
  -1   5 -33 289.348 67.0473   3
  -1   5 -34 1737.54 144.692   3
  -1   5 -35 322.210 70.7293   3
  -1   5 -36 349.621 74.0811   3
   1   7 -32 287.420 70.7548   3
   1   7 -31 282.177 71.7660   3
   1   7 -30 185.517 54.9106   3
   1   7 -29 49.8101 45.7543   3
   1   7 -28 9.80193 42.2507   3
   1   7 -27 52.2777 41.9733   3
   1   7 -26 285.101 60.8252   3
   1   7 -25 31.7550 39.8084   3
   1   7 -24 715.586 88.5517   3
   1   7 -23 97.8485 46.3988   3
   1   7 -22 936.078 96.7122   3
   1   7 -21 926.812 95.0295   3
   1   7 -20 2085.96 135.275   3
   1   7 -19 784.740 86.8898   3
   1   7 -18 1720.82 120.028   3
   1   7 -17 81.9360 38.6992   3
   1   7 -16 523.253 67.9273   3
   1   7 -15 36.7305 32.1530   3
   1   7 -14 0.29475 29.6415   3
   1   7 -13 77.8815 35.0267   3
   1   7 -12 1626.72 106.857   3
  -1   7  12 1631.44 77.3677   3
  -1   7  11 482.876 42.9086   3
   1   7 -11 392.438 57.1423   3
  -1   7  10 4811.96 148.882   3
  -1   7  10 4653.63 125.953   3
   1   7 -10 4757.60 174.948   3
  -1   7   9 411.102 45.4507   3
  -1   7   9 395.636 39.7222   3
   1   7  -9 419.666 57.7838   3
   1   7  -8 6093.09 191.453   3
   1   7  -8 6325.67 78.0549   1
  -1   7   8 6074.58 161.168   3
  -1   7   7 87.7611 28.4850   3
   1   7  -7 105.627 14.0976   1
  -1  -7   7 223.144 51.5803   2
   1   7  -7 170.620 43.1653   3
  -1   7   6 5400.10 146.285   3
   1   7  -6 5190.88 92.0458   1
   1   7  -6 5371.39 174.103   3
  -1  -7   6 5270.51 196.143   2
  -1   7   5 53.8359 21.5005   3
   1   7  -5 127.439 36.4923   3
  -1  -7   5 93.5399 35.9167   2
  -1  -7   4 1649.03 109.244   2
  -1   7   4 1621.73 78.7118   3
   1   7  -4 1571.28 93.7089   3
   1  -7  -3 925.347 76.8097   2
  -1  -7   3 911.293 81.2424   2
   1   7  -3 938.784 71.5422   3
  -1   7   3 890.356 60.6839   3
   1   7  -2 211.068 39.3826   3
   1  -7  -2 181.862 39.5709   2
  -1   7   2 212.920 32.5494   3
  -1  -7   2 223.017 44.5486   2
  -1   7   1 460.566 45.7966   3
   1  -7  -1 458.644 56.3510   2
   1   7  -1 429.733 49.4515   3
  -1  -7   1 472.776 57.9817   2
   1   7   0 1030.43 73.6285   3
  -1   7   0 917.296 63.5001   3
  -1  -7   0 1070.28 83.8392   2
   1  -7   0 1112.84 85.2108   2
  -1   7  -1 210.340 34.5220   3
   1   7   1 208.668 38.8115   3
  -1  -7  -1 203.464 40.7817   2
   1  -7   1 195.724 40.5219   2
   1  -7   2 2547.26 132.212   2
  -1   7  -2 2603.94 107.767   3
  -1  -7  -2 2754.14 126.771   2
   1   7   2 2630.84 114.449   3
   1  -7   3 364.630 56.2584   2
  -1   7  -3 332.039 43.8245   3
  -1  -7  -3 312.229 46.1784   2
   1   7   3 316.476 44.6299   3
   1   7   4 4030.99 142.777   3
   1  -7   4 3866.96 166.957   2
  -1   7  -4 4173.47 139.028   3
  -1  -7  -4 3872.74 145.544   2
   1   7   5 167.911 37.3109   3
  -1   7  -5 164.539 34.1673   3
   1  -7   5 186.779 45.4351   2
   1   7   6 3397.44 135.294   3
   1  -7   6 3300.94 158.383   2
  -1   7  -6 3445.85 131.670   3
   1  -7   7 146.482 46.1715   2
  -1   7  -7 82.0224 30.3182   3
   1   7   7 36.8929 24.3315   3
   1   7   8 2667.18 124.823   3
  -1   7  -8 3019.16 126.539   3
   1  -7   8 2829.69 150.278   2
  -1   7  -9 425.068 52.2957   3
   1  -7   9 509.584 69.1771   2
  -1   7 -10 225.717 41.8647   3
   1  -7  10 345.117 59.9221   2
  -1   7 -11 916.531 76.2496   3
  -1   7 -12 300.827 46.3454   3
  -1   7 -13 79.8650 32.5349   3
  -1   7 -14 1995.11 115.682   3
  -1   7 -15 50.8751 31.5929   3
  -1   7 -16 1731.30 112.932   3
  -1   7 -17 79.1234 35.3270   3
  -1   7 -18 638.574 72.6135   3
  -1   7 -19 538.887 70.0892   3
  -1   7 -20 774.941 83.6869   3
  -1   7 -21 592.631 76.0517   3
  -1   7 -22-0.73153 32.7957   3
  -1   7 -23 16.3712 37.6118   3
  -1   7 -24 294.033 58.5466   3
  -1   7 -25 44.6196 38.8352   3
  -1   7 -26 1461.14 125.120   3
  -1   7 -27 17.7891 34.5412   3
  -1   7 -28 1346.21 125.199   3
  -1   7 -29 87.0469 46.7819   3
  -1   7 -30 1215.78 124.855   3
  -1   7 -31 15.1248 41.2246   3
  -1   7 -32 687.034 99.2160   3
   1   9 -27 540.562 87.5921   3
   1   9 -26 93.1318 49.0657   3
   1   9 -25 77.7090 41.6212   3
   1   9 -24 302.253 65.7363   3
   1   9 -23 62.6255 48.2381   3
   1   9 -22 952.086 104.177   3
   1   9 -21 418.300 73.0953   3
   1   9 -20 969.475 103.595   3
   1   9 -19 793.529 95.4965   3
   1   9 -18 500.611 79.5757   3
   1   9 -17 699.827 85.4223   3
   1   9 -16 138.385 43.4856   3
  -1  -9  16 195.661 58.7808   2
  -1  -9  15 459.178 82.1909   2
   1   9 -15 349.851 63.3211   3
  -1  -9  14 38.2406 34.2693   2
   1   9 -14 43.7022 35.4020   3
   1   9 -13 34.7278 33.1395   3
  -1  -9  13-11.1534 36.2636   2
  -1  -9  12 658.936 91.4454   2
   1   9 -12 652.266 77.9879   3
   1   9 -11 105.180 40.7004   3
  -1  -9  11 84.8446 47.6806   2
   1   9 -10 1546.18 112.657   3
  -1  -9  10 1693.91 136.733   2
   1   9  -9 46.1601 37.5628   3
  -1  -9   9 85.7835 44.2214   2
   1   9  -8 2156.21 127.936   3
  -1  -9   8 2064.81 146.838   2
   1   9  -7 544.490 69.7115   3
  -1  -9   7 508.750 77.0519   2
   1   9  -6 1153.03 94.4433   3
  -1  -9   6 1216.15 113.283   2
  -1  -9   5 134.039 43.6522   2
   1   9  -5 181.539 41.4685   3
  -1  -9   4 540.847 74.3158   2
   1   9  -4 500.710 62.9255   3
   1   9  -3 6.54941 25.1253   3
  -1  -9   3 10.2292 29.4608   2
   1   9  -2 58.0890 29.2281   3
  -1  -9   2 15.9493 30.8630   2
  -1  -9   1 85.4494 33.5976   2
   1  -9  -1 27.8296 31.1635   2
   1   9  -1 59.6624 30.9853   3
  -1  -9   0 145.474 40.1608   2
   1  -9   0 227.257 53.1595   2
   1   9   0 222.121 43.1660   3
  -1  -9  -1-11.1039 30.4509   2
   1  -9   1 33.6152 27.5215   2
   1   9   1-11.8162 26.6006   3
  -1  -9  -2 790.948 83.0719   2
   1   9   2 764.865 70.5927   3
   1  -9   2 810.631 89.6372   2
  -1   9  -2 805.805 69.0277   3
   1  -9   3 8.36614 33.4940   2
  -1   9  -3-3.31297 26.2825   3
   1   9   3 34.1562 29.1269   3
   1   9   4 1391.16 95.4664   3
  -1   9  -4 1332.95 88.4807   3
   1  -9   4 1352.31 116.390   2
   1  -9   5-26.6812 32.9237   2
   1   9   5-6.27919 25.8082   3
  -1   9  -5 36.6742 31.8435   3
   1   9   6 992.638 81.8151   3
  -1   9  -6 1027.66 81.1545   3
   1  -9   6 981.688 102.266   2
  -1   9  -7 107.225 38.4317   3
   1  -9   7 91.1144 43.5123   2
  -1   9  -8 1207.55 88.7602   3
   1  -9   8 1223.39 117.707   2
  -1   9  -9 45.9702 31.6701   3
   1  -9   9 36.9343 42.3251   2
   1  -9  10 218.029 55.5032   2
  -1   9 -10 227.783 47.8034   3
   1  -9  11 439.516 77.6666   2
  -1   9 -11 372.879 56.9932   3
  -1   9 -12 30.1145 32.5575   3
   1  -9  12 53.7247 47.9814   2
   1  -9  13 360.248 72.7596   2
  -1   9 -13 286.595 53.9678   3
  -1   9 -14 359.198 59.6498   3
   1  -9  14 356.063 73.6669   2
   1  -9  15 474.142 80.5739   2
  -1   9 -15 350.117 59.7877   3
   1  -9  16 713.811 97.7454   2
  -1   9 -16 704.470 81.6913   3
   1  -9  17 107.885 44.8834   2
  -1   9 -17 171.318 50.8906   3
  -1   9 -18 523.607 72.6164   3
   1  -9  18 545.670 85.9854   2
   1  -9  19-10.4196 40.7754   2
  -1   9 -19 14.9752 35.0190   3
  -1   9 -20 526.315 75.9358   3
   1  -9  20 420.174 80.1817   2
   1  -9  21 29.8677 40.4146   2
  -1   9 -21 22.5291 31.5711   3
  -1   9 -22 97.9147 44.7508   3
  -1   9 -23 186.661 54.2544   3
  -1   9 -24 35.2534 39.0671   3
  -1   9 -25 511.266 85.5314   3
  -1   9 -26 892.510 105.369   3
  -1   9 -27 832.745 105.722   3
  -1 -11   8 61.8046 46.0046   2
  -1 -11   7 53.5576 40.2977   2
  -1 -11   6 97.1706 47.7865   2
  -1 -11   5 476.090 81.8555   2
  -1 -11   4 168.628 53.9176   2
  -1 -11   3 958.181 109.259   2
  -1 -11   2 26.6536 40.6911   2
  -1 -11   1 991.218 108.547   2
   1 -11   3 107.943 52.3269   2
   1 -11   4 40.5366 36.5769   2
   1 -11   5-23.0501 35.2705   2
   1 -11   6 121.555 53.8269   2
   2   0 -41 60.5989 43.6710   3
   2   0 -40 388.190 73.9407   3
   2   0 -39-0.91701 35.3262   3
   2   0 -38 108.331 47.3124   3
   2   0 -37-28.4066 36.4313   3
   2   0 -36 94.0948 46.7490   3
   2   0 -35-0.92083 29.9736   3
   2   0 -34 686.394 83.0439   3
   2   0 -33 41.2991 33.6537   3
   2   0 -32 1008.23 95.3756   3
   2   0 -31 15.9212 31.7610   3
   2   0 -30 564.091 69.5189   3
   2   0 -29 24.9478 28.1043   3
   2   0 -28 879.970 82.9844   3
   2   0 -27 22.3681 29.1362   3
   2   0 -26 3621.34 153.787   3
   2   0 -25 63.1546 30.0295   3
   2   0 -24 1207.38 86.3728   3
   2   0 -23 15.0456 23.4227   3
   2   0 -22-6.32515 22.3568   3
  -2   0  22-15.1327 12.2535   4
   2   0 -21 33.7895 23.0592   3
  -2   0  21 72.8722 14.5062   4
  -2   0  20 8587.17 96.8395   4
   2   0 -20 8612.79 202.045   3
  -2   0  19 196.959 19.4948   4
  -2   0  19 105.894 30.5230   3
  -2   0  18 15134.3 117.847   4
  -2   0  18 15629.9 263.170   3
  -2   0  17 221.065 19.7702   4
  -2   0  17 95.8004 31.2970   3
  -2   0  16 20650.3 283.417   3
  -2   0  16 20111.9 124.950   4
  -2   0  15 280.250 20.4269   4
  -2   0  15 74.4248 28.0791   3
  -2   0  14 32051.9 327.843   3
  -2   0  14 31911.6 140.094   4
  -2   0  13 241.410 17.0645   4
  -2   0  13 62.5120 26.0295   3
  -2   0  12 22390.0 253.305   3
  -2   0  12 22173.5 102.888   4
  -2   0  11 23.0930 20.5444   3
  -2   0  11 108.519 11.4259   4
  -2   0  10 9635.66 58.2098   4
  -2   0  10 9712.46 152.323   3
  -2   0   9 16.2318 6.48339   4
  -2   0   9-2.23846 17.1285   3
  -2   0   8 8726.45 130.267   3
  -2   0   7-0.16270 13.0148   3
  -2   0   6 24208.4 188.700   3
  -2   0   5 0.29676 10.2785   3
  -2   0   4 14537.1 126.446   3
  -2   0   3 2.69238 7.46897   3
  -2   0   2 15633.9 119.065   3
  -2   0  -2 395.470 18.0225   1
   2   0   3-1.91308 8.31387   3
   2   0   4 1328.85 40.9527   3
   2   0   5 6.22502 11.3869   3
   2   0   6 47171.3 278.651   3
   2   0   7 16.9134 15.1922   3
   2   0   8 45292.3 309.214   3
   2   0   9 0.74467 15.9583   3
   2   0  10 5091.15 115.628   3
   2   0  11 11.3514 17.5658   3
   2   0  12 23.1987 10.6730   4
   2   0  12 20.5341 18.5541   3
   2   0  13 0.89614 9.76137   4
   2   0  13-2.71092 16.4397   3
   2   0  14 289.037 35.5142   3
   2   0  14 279.346 20.3716   4
   2   0  15 15.8084 10.8042   4
   2   0  15-4.70907 16.9781   3
   2   0  16 534.172 27.0586   4
   2   0  16 539.615 50.0729   3
   2   0  17 33.4505 16.3396   4
   2   0  17 36.3345 24.6048   3
   2   0  18 12031.1 129.153   4
   2   0  19 104.442 22.3347   4
   2   0  20 12558.7 140.142   4
   2   0  21 201.622 26.4760   4
  -2   0 -21 290.208 47.1386   3
   2   0  22 17720.2 178.591   4
  -2   0 -22 17241.6 306.036   3
  -2   0 -23 229.862 46.2536   3
   2   0  23 144.499 26.9198   4
   2   0  24 7815.04 125.599   4
  -2   0 -24 7902.59 217.905   3
   2   0  25 53.1025 21.9447   4
  -2   0 -25 93.3385 34.8377   3
  -2   0 -26 1702.16 108.304   3
   2   0  26 1910.07 66.1497   4
  -2   0 -27 34.8060 29.3945   3
   2   0  27-8.04897 16.1944   4
   2   0  28-0.60937 17.4227   4
  -2   0 -28-0.30046 26.0502   3
   2   0  29 51.4591 20.9888   4
  -2   0 -29 25.5185 30.4283   3
   2   0  30 3284.86 95.2974   4
  -2   0 -30 3022.96 155.013   3
   2   0  31 41.6646 22.2542   4
  -2   0 -31 65.3369 36.2340   3
   2   0  32 2601.53 89.6602   4
  -2   0 -32 2325.52 142.467   3
   2   0  33 29.2635 21.9788   4
  -2   0 -33 38.4487 35.8893   3
  -2   0 -34 940.199 96.8190   3
  -2   0 -35 62.0759 37.9623   3
  -2   0 -36 2117.66 147.279   3
  -2   0 -37-13.4426 35.5992   3
  -2   0 -38 156.236 52.8775   3
  -2   0 -39 33.5739 37.4808   3
  -2   0 -40-6.01145 34.6918   3
   2  -2 -42 648.002 92.1143   3
   2  -2 -41 10.9539 30.1274   3
   2  -2 -40 776.215 97.5926   3
   2   2 -40 921.616 110.846   3
   2  -2 -39 282.898 59.1732   3
   2   2 -39 230.941 62.3763   3
   2   2 -38 143.777 52.2807   3
   2  -2 -38 166.262 48.0742   3
   2  -2 -37 468.204 74.8418   3
   2   2 -37 467.706 77.7915   3
   2   2 -36 1.48754 33.4179   3
   2  -2 -36 16.8340 29.2143   3
   2   2 -35 469.274 75.5574   3
   2  -2 -35 486.542 73.7586   3
   2   2 -34 676.538 87.2794   3
   2  -2 -34 605.865 75.5051   3
   2  -2 -33-0.22470 26.1587   3
   2   2 -33 114.909 45.2513   3
   2  -2 -32 2096.73 129.066   3
  -2   2  32 2101.51 59.3280   4
   2   2 -32 2095.29 140.869   3
  -2   2  31 49.3122 15.7298   4
   2   2 -31 92.5456 40.9263   3
   2  -2 -31 48.9740 32.3019   3
  -2   2  30 3306.39 70.4491   4
   2  -2 -30 3255.32 152.349   3
   2   2 -30 3016.82 162.620   3
  -2   2  29 107.450 17.2475   4
   2   2 -29 115.561 43.8223   3
   2  -2 -29 61.3598 32.8944   3
   2   2 -28 2343.59 137.346   3
   2  -2 -28 2456.61 127.603   3
   2  -2 -27 958.627 79.6115   3
   2   2 -27 936.032 87.1471   3
   2  -2 -26 2476.95 121.547   3
   2   2 -26 2382.47 133.310   3
   2   2 -25 458.246 59.5806   3
   2  -2 -25 521.459 57.9601   3
   2  -2 -24 157.391 34.3316   3
   2   2 -24 134.359 38.0077   3
   2  -2 -23 3777.01 137.019   3
   2   2 -23 3897.52 156.350   3
   2   2 -22 2930.55 62.3920   4
   2   2 -22 2906.76 133.015   3
   2  -2 -22 2875.12 117.876   3
   2  -2 -21 645.684 57.0557   3
   2   2 -21 539.553 27.3916   4
   2   2 -21 538.276 59.8279   3
   2   2 -20 7949.94 99.6495   4
  -2   2  20 7835.06 187.527   3
   2   2 -20 7608.86 202.239   3
  -2   2  19 41.9138 24.9266   3
   2   2 -19 52.1838 11.9763   4
  -2   2  18 5225.72 142.964   3
   2   2 -18 5091.15 82.3770   4
   2  -2 -17 1727.25 77.8655   3
  -2   2  17 1784.82 81.2010   3
   2   2 -17 1694.48 48.0208   4
   2   2 -16 4343.82 77.9284   4
  -2   2  16 4315.45 120.444   3
  -2  -2  16 4080.71 138.439   3
   2  -2 -16 4225.90 115.498   3
  -2   2  15 2233.87 83.9296   3
   2  -2 -15 2144.79 79.8073   3
   2   2 -15 2176.19 55.6199   4
  -2  -2  15 2115.11 98.3459   3
   2  -2 -14 2620.76 84.9019   3
  -2  -2  14 2511.84 104.305   3
  -2   2  14 2477.74 84.7549   3
  -2  -2  13 2213.65 95.3488   3
   2  -2 -13 2185.99 73.8015   3
  -2   2  13 2197.63 76.6290   3
  -2   2  12 6305.82 121.925   3
  -2  -2  12 6567.95 156.890   3
   2  -2 -12 6258.05 118.982   3
  -2  -2  11 17.9764 19.5390   3
   2  -2 -11 38.7486 14.6029   3
  -2   2  11 35.9764 15.2342   3
  -2  -2  10 121.611 26.9726   3
   2  -2 -10 133.833 18.7246   3
  -2   2  10 114.515 18.7296   3
  -2   2   9 2571.18 66.2999   3
   2  -2  -9 2533.54 62.7642   3
  -2  -2   9 2597.43 91.1160   3
  -2  -2   8 7597.75 75.8180   1
   2  -2  -8 7386.35 99.2831   3
  -2   2   8 7359.80 102.818   3
  -2  -2   8 7207.06 145.448   3
  -2  -2   7 11548.0 179.821   3
  -2   2   7 11469.9 117.070   3
   2  -2  -7 11276.1 111.364   3
  -2  -2   7 11558.0 88.8804   1
  -2  -2   6 646.417 44.1748   3
  -2   2   6 627.896 25.7970   3
  -2  -2   6 632.124 20.8067   1
   2   2  -5 2509.62 41.3231   1
  -2  -2   5 2344.93 78.8589   3
  -2  -2   5 2472.54 41.0923   1
  -2   2   5 2477.77 43.1359   3
  -2  -2   4 1966.32 71.2192   3
   2   2  -4 2088.57 38.4787   1
  -2   2   4 2105.41 33.8279   3
   2   2  -3 10954.2 158.175   3
   2   2  -3 10794.8 92.3720   1
  -2  -2   3 10748.3 160.693   3
   2   2  -2 8.84704 8.48680   1
   2   2  -2 24.5779 18.2093   3
   2  -2  -1 212.509 22.6562   2
   2   2  -1 254.866 29.1754   3
  -2   2   0 13278.1 95.0383   3
   2  -2   0 13584.7 98.9236   3
   2  -2   0 13492.8 162.111   2
   2  -2   1 1824.32 62.0526   2
   2  -2   1 1840.72 41.3119   3
  -2   2  -1 1807.37 39.9128   3
  -2   2  -2 307.582 20.3802   3
   2  -2   2 289.440 20.4017   3
   2  -2   2 338.505 30.6957   2
   2  -2   3 495.162 27.7866   3
   2  -2   3 535.901 37.3750   2
  -2  -2  -3 486.385 23.9050   2
  -2   2  -3 499.916 27.1100   3
  -2   2  -4 256.105 21.7692   3
   2  -2   4 249.407 22.6742   3
  -2  -2  -4 260.219 16.7918   2
  -2   2  -4 258.493 13.3131   1
  -2   2  -5 2705.35 68.9053   3
   2  -2   5 2779.71 71.1018   3
  -2   2  -5 2716.28 38.0172   1
   2  -2   6 307.016 13.6886   1
   2  -2   6 328.035 28.3214   3
   2   2   6 322.200 18.3444   2
  -2   2  -6 282.830 27.1371   3
   2  -2   7 82.7569 8.48057   1
   2  -2   7 96.1794 19.9620   3
  -2   2  -7 61.3710 18.0878   3
   2   2   7 78.6400 11.0939   2
   2   2   7 73.4271 16.9343   3
   2   2   8 3738.87 91.9712   3
   2  -2   8 3664.47 96.3760   3
  -2   2  -8 3591.60 93.9274   3
   2  -2   8 3685.59 49.0903   1
   2  -2   9 1203.08 58.4198   3
   2  -2   9 1125.04 29.7717   1
   2   2   9 1111.78 53.4234   3
  -2   2  -9 1109.84 56.3874   3
  -2   2 -10 2668.44 64.7567   4
  -2   2 -10 2555.24 87.4417   3
   2  -2  10 2663.24 90.2451   3
   2   2  10 2651.76 83.7258   3
   2  -2  10 2771.17 50.1843   1
  -2   2 -11 2197.78 84.6812   3
   2   2  11 2378.27 82.5010   3
   2  -2  11 2335.49 87.2822   3
  -2   2 -11 2416.70 61.5049   4
   2  -2  12 1081.12 63.3057   3
  -2   2 -12 1099.96 63.7357   3
  -2   2 -12 1170.00 42.6834   4
   2   2  12 1132.31 60.0147   3
  -2   2 -13 1480.99 48.3395   4
   2   2  13 1536.70 72.4006   3
  -2   2 -13 1378.13 72.7449   3
   2  -2  13 1443.40 74.5420   3
  -2  -2 -14 217.812 30.1818   3
  -2   2 -14 228.844 34.3181   3
   2  -2  14 285.304 38.0232   3
  -2   2 -14 245.070 21.9818   4
   2   2  14 244.826 33.0485   3
   2   2  15 451.443 44.3891   3
  -2   2 -15 397.956 44.5014   3
  -2   2 -15 453.426 28.4191   4
   2  -2  15 466.427 47.4626   3
  -2   2 -16 66.6931 27.2980   3
   2  -2  16 43.1411 21.5087   3
  -2   2 -16 39.6126 12.0950   4
   2   2  16 51.3924 21.0536   3
  -2   2 -17 3129.19 121.859   3
   2   2  17 3075.41 116.162   3
  -2   2 -17 3128.87 70.3382   4
  -2   2 -18 2993.65 122.687   3
  -2  -2 -18 2777.72 110.071   3
  -2  -2 -19 554.706 52.5362   3
  -2   2 -19 502.109 54.8009   3
  -2  -2 -20 4161.29 141.202   3
  -2   2 -20 4366.38 155.569   3
  -2  -2 -21 152.429 36.2561   3
  -2   2 -21 151.686 37.9259   3
  -2   2 -22 3574.78 147.183   3
  -2  -2 -22 3685.89 139.888   3
  -2   2 -23 33.8333 28.7190   3
  -2  -2 -23 59.4733 31.5818   3
  -2   2 -24 3111.17 144.642   3
  -2  -2 -24 3248.12 138.159   3
  -2  -2 -25 42.1674 28.5102   3
  -2   2 -25 98.8758 39.3680   3
  -2  -2 -26 2310.03 123.111   3
  -2   2 -26 2206.21 128.826   3
  -2   2 -27 462.578 63.2220   3
  -2  -2 -27 496.084 63.2632   3
  -2   2 -28 1122.73 96.9442   3
  -2  -2 -28 1189.08 93.2191   3
  -2  -2 -29 568.736 68.5466   3
  -2   2 -29 500.932 70.4235   3
   2   2  30 40.7896 18.5676   4
  -2  -2 -30 40.8633 31.0837   3
  -2   2 -30 38.9403 30.0003   3
  -2  -2 -31 814.045 84.1667   3
   2   2  31 840.796 45.0506   4
  -2   2 -31 880.622 91.8403   3
  -2  -2 -32 637.048 76.4903   3
  -2   2 -32 651.643 81.8238   3
   2   2  32 698.383 41.5941   4
  -2   2 -33 177.935 50.6516   3
   2   2  33 221.151 28.6929   4
  -2  -2 -33 238.787 55.0822   3
  -2  -2 -34 1581.95 122.492   3
  -2   2 -34 1857.94 139.187   3
   2   2  34 1732.39 67.9775   4
  -2   2 -35 250.092 61.3754   3
   2   2  35 191.872 28.5396   4
  -2  -2 -35 173.461 58.3928   3
  -2  -2 -36 3620.28 187.988   3
  -2   2 -36 3687.26 200.177   3
  -2  -2 -37 201.535 57.4594   3
  -2   2 -37 221.571 62.9677   3
  -2   2 -38 1608.13 140.251   3
  -2  -2 -38 1388.97 125.898   3
  -2   2 -39 83.1610 50.3807   3
  -2  -2 -39 76.0129 43.1855   3
  -2  -2 -40 90.9466 37.8883   3
   2   4 -37 476.554 81.1309   3
   2   4 -36 31.2661 35.5264   3
   2   4 -35 252.825 63.5474   3
   2   4 -34 317.653 65.2714   3
   2   4 -33 45.6193 44.5410   3
   2   4 -32 804.778 98.3586   3
   2   4 -31-46.4318 38.8647   3
   2   4 -30 555.031 78.9927   3
   2   4 -29 39.6590 36.5465   3
   2   4 -28 145.581 47.6921   3
   2   4 -27 1150.47 101.515   3
   2   4 -26 1238.85 102.795   3
   2   4 -25 981.065 90.4589   3
   2   4 -24 177.238 47.8999   3
   2   4 -23 5564.17 201.869   3
   2   4 -22 36.4533 35.3898   3
  -2  -4  22 30.1210 9.34224   1
   2   4 -21 2061.48 120.602   3
  -2  -4  21 2090.03 49.4399   1
   2   4 -20 2216.20 121.636   3
  -2  -4  20 2121.48 46.4002   1
  -2   4  20 2057.85 94.6933   3
  -2   4  19 4167.70 130.098   3
   2   4 -19 4181.59 163.742   3
  -2  -4  19 3997.06 58.2153   1
  -2   4  18 2209.13 92.7031   3
   2   4 -18 2226.75 118.468   3
  -2  -4  18 2086.16 37.7566   1
  -2   4  17 1053.21 63.1594   3
  -2  -4  17 911.729 22.3671   1
   2   4 -17 1039.62 80.8830   3
   2   4 -16 2693.97 125.150   3
  -2   4  16 2754.98 96.6687   3
   2   4 -15 387.119 50.1732   3
  -2   4  15 402.898 38.0933   3
  -2   4  14 3330.95 98.3766   3
   2   4 -14 3538.41 137.253   3
  -2   4  13 2098.98 75.3490   3
   2   4 -13 2220.58 107.828   3
  -2   4  12 6778.22 128.060   3
   2   4 -12 6899.98 184.185   3
  -2  -4  12 7122.73 189.734   3
  -2   4  11 9461.69 143.946   3
   2   4 -11 9651.85 212.251   3
  -2  -4  11 9553.50 215.461   3
  -2   4  11 9575.21 184.942   2
  -2   4  10 1075.00 61.8404   2
  -2   4  10 1086.73 47.1982   3
   2   4 -10 1099.83 72.7698   3
  -2  -4  10 1052.96 72.1088   3
   2   4  -9 10115.7 207.665   3
  -2   4   9 10395.2 135.427   3
  -2  -4   9 10432.5 222.384   3
  -2   4   9 10591.8 191.071   2
  -2  -4   8 3204.69 121.074   3
   2   4  -8 3086.72 114.251   3
  -2   4   8 3020.67 70.0063   3
   2   4  -8 3128.80 46.6562   1
  -2   4   8 3231.29 105.772   2
  -2   4   7 5419.68 138.170   2
   2   4  -7 5593.58 149.339   3
  -2  -4   7 5582.57 158.055   3
  -2   4   7 5627.00 91.2580   3
   2   4  -7 5732.59 68.3378   1
   2   4  -6 2155.30 92.0239   3
  -2  -4   6 2305.06 100.495   3
   2   4  -6 2254.76 46.1923   1
  -2   4   6 2291.41 89.3860   2
   2   4  -5 202.025 31.3617   3
   2   4  -5 222.879 17.6070   1
  -2   4   5 208.372 30.8046   2
  -2  -4   5 202.351 34.7305   3
  -2   4   4 6513.41 152.504   2
  -2   4   4 6464.82 106.329   3
   2   4  -4 6609.77 154.560   3
  -2   4   3 2306.63 63.0360   3
  -2   4   3 2421.82 93.9648   2
   2   4  -3 2404.65 93.0705   3
   2  -4  -3 2296.45 88.4380   2
  -2   4   2 1284.96 46.2674   3
   2  -4  -2 1319.19 68.4647   2
   2   4  -2 1302.70 70.1685   3
   2  -4  -1 1286.39 69.2358   2
   2   4  -1 1256.14 69.0339   3
  -2   4   1 1231.62 46.4641   3
   2  -4   0 3806.73 117.403   2
   2   4   0 3807.44 117.335   3
  -2   4   0 3663.18 83.3145   3
  -2  -4  -1 8359.21 156.215   2
  -2   4  -1 8360.50 128.600   3
   2  -4   1 8423.64 176.489   2
   2   4   1 8311.29 174.880   3
   2  -4   2 71.1237 24.2362   2
  -2  -4  -2 63.8663 20.0143   2
   2  -4   2 58.4884 17.5908   3
  -2   4  -2 55.1938 17.0185   3
  -2   4  -3 16814.8 198.949   3
   2  -4   3 17195.3 210.006   3
  -2  -4  -3 16978.0 215.064   2
   2  -4   3 17045.1 259.249   2
  -2  -4  -4 1689.86 67.0312   2
   2  -4   4 1809.18 70.4662   3
  -2   4  -4 1674.17 67.0563   3
   2  -4   4 1772.04 86.5265   2
   2  -4   5 4619.48 115.241   3
  -2  -4  -5 4701.43 107.560   2
  -2   4  -5 4640.66 112.204   3
   2  -4   5 4721.27 142.484   2
  -2   4  -6 2232.14 39.4647   1
   2  -4   6 2211.68 82.6070   3
  -2   4  -6 2238.69 81.2444   3
  -2   4  -7 874.355 54.6490   3
   2  -4   7 883.341 55.0106   3
  -2   4  -8 2996.88 99.5511   3
   2  -4   8 3107.70 103.985   3
   2  -4   9 1001.78 62.5867   3
  -2   4  -9 944.375 59.3627   3
   2   4  10 2063.48 70.4267   2
   2  -4  10 2170.84 93.8330   3
   2   4  10 2241.59 84.9144   3
  -2   4 -10 2076.40 88.2220   3
  -2   4 -11 4783.64 136.812   3
   2  -4  11 4554.05 139.270   3
   2   4  11 4704.27 126.694   3
   2   4  11 4734.64 106.345   2
   2   4  12 746.989 52.8377   3
   2   4  12 752.366 43.9046   2
   2  -4  12 739.709 58.9202   3
  -2   4 -12 767.284 57.9680   3
   2   4  13 3282.68 88.8414   2
  -2   4 -13 3181.80 119.062   3
   2  -4  13 3237.00 123.264   3
   2   4  13 3253.73 109.624   3
   2   4  14 106.419 18.6426   2
   2   4  14 122.512 27.5383   3
   2  -4  14 141.912 32.5396   3
  -2   4 -14 144.726 33.9053   3
   2   4  15 2492.27 78.4552   2
  -2   4 -15 2589.62 112.868   3
   2   4  15 2474.11 101.319   3
   2   4  16 1000.60 50.6421   2
   2   4  16 987.003 66.7111   3
  -2   4 -16 1078.84 76.9830   3
  -2   4 -17 4102.53 150.272   3
   2   4  17 4054.75 101.182   2
  -2   4 -18 2121.77 112.341   3
   2  -4  19 2194.94 36.9560   1
  -2   4 -19 2430.52 122.930   3
  -2   4 -20 6342.26 201.368   3
   2  -4  20 5957.17 67.9044   1
   2  -4  21 19.5941 6.76429   1
  -2   4 -21 71.7058 35.7977   3
   2  -4  22 1616.31 41.9742   1
  -2   4 -22 1745.30 112.580   3
  -2   4 -23 817.268 80.5543   3
   2  -4  23 749.317 30.9853   1
  -2   4 -24 1029.96 92.4669   3
   2  -4  24 1029.72 38.4011   1
  -2   4 -25 5065.61 200.761   3
   2  -4  25 4787.86 86.2166   1
   2  -4  26 180.513 19.9705   1
  -2   4 -26 269.123 58.1870   3
  -2   4 -27 4680.33 200.874   3
  -2   4 -28 29.1471 33.8844   3
  -2   4 -29 1172.58 109.307   3
  -2   4 -30 199.641 55.1326   3
  -2   4 -31 1895.30 139.691   3
  -2   4 -32 588.091 83.8331   3
  -2   4 -33 134.490 49.2870   3
  -2   4 -34 415.462 73.4922   3
  -2   4 -35 36.6658 40.3774   3
  -2   4 -36 725.943 98.1706   3
  -2   4 -37 150.933 48.4615   3
   2   6 -34 35.2305 46.3068   3
   2   6 -33 691.784 98.3032   3
   2   6 -32 187.450 58.0704   3
   2   6 -31-3.80431 38.0403   3
   2   6 -30 138.577 47.9448   3
   2   6 -29 558.177 81.4904   3
   2   6 -28 89.2645 43.0325   3
   2   6 -27 2064.84 147.228   3
   2   6 -26 44.0989 37.0781   3
   2   6 -25 3668.44 185.878   3
   2   6 -24 60.1953 42.6820   3
   2   6 -23 4400.73 196.676   3
   2   6 -22 169.902 52.2664   3
   2   6 -21 1619.58 117.758   3
   2   6 -20 374.893 60.2880   3
   2   6 -19 501.332 69.4088   3
   2   6 -18 67.2322 36.9055   3
  -2   6  18 21.4918 16.4008   3
   2   6 -17 146.985 40.8344   3
  -2   6  17 72.5703 22.3870   3
   2   6 -16 103.502 34.6446   3
  -2   6  16 113.590 23.7759   3
   2   6 -15 379.270 56.2012   3
  -2   6  15 340.135 35.7946   3
  -2   6  14 553.595 43.1765   3
   2   6 -14 665.980 70.6371   3
   2   6 -13 806.834 75.3065   3
  -2   6  13 782.195 49.5781   3
   2   6 -12 136.421 37.3538   3
  -2   6  12 134.191 21.5869   3
   2   6 -11 3238.46 141.419   3
  -2   6  11 3275.38 92.7534   3
  -2   6  10 77.0679 17.4834   3
   2   6 -10 108.700 35.4947   3
   2   6  -9 5166.78 172.375   3
  -2   6   9 5384.42 113.803   3
   2   6  -9 5496.94 65.9492   1
  -2   6   8 183.255 28.2095   3
   2   6  -8 228.993 40.1223   3
  -2   6   8 190.599 23.1060   3
   2   6  -8 233.337 16.5953   1
   2   6  -7 3024.86 62.7349   1
   2   6  -7 2917.75 127.006   3
  -2   6   7 2939.55 93.7292   3
   2   6  -6 7.18165 8.39222   1
  -2   6   6 10.1376 14.5087   3
   2   6  -6 18.4641 24.3346   3
   2   6  -5 10.5211 10.3531   1
  -2   6   5 11.2806 13.7926   3
   2   6  -5 33.7518 23.9090   3
   2   6  -4 146.433 33.8206   3
  -2   6   4 142.287 23.6389   3
   2  -6  -3-6.23571 21.6693   2
  -2   6   3-2.43159 13.1203   3
   2   6  -3 25.1529 24.7583   3
  -2  -6   2 9.78630 21.8448   2
  -2   6   2 2.67367 13.7697   3
   2  -6  -2 11.2836 20.3191   2
   2   6  -2-0.52786 20.6669   3
  -2   6   1 23.5686 17.5230   3
   2   6  -1 11.7738 22.6786   3
   2  -6  -1 15.5996 23.9973   2
  -2  -6   1-2.82205 23.6172   2
   2   6   0 42.6317 24.8982   3
   2  -6   0 28.9745 21.4266   2
  -2   6   0 29.6428 18.0580   3
  -2  -6   0 38.1315 20.6095   2
   2  -6   1 233.153 41.1191   2
  -2   6  -1 183.770 28.2527   3
  -2  -6  -1 264.763 39.3075   2
   2   6   1 226.055 38.2894   3
   2  -6   2 12.9441 23.0298   2
   2   6   2 9.62822 20.0000   3
  -2   6  -2 4.62935 15.8896   3
  -2  -6  -2 24.5610 20.8422   2
   2  -6   3 1311.71 90.4510   2
  -2   6  -3 1357.91 70.2514   3
  -2  -6  -3 1440.92 81.8725   2
   2   6   3 1230.33 81.3506   3
   2   6   4 73.4856 27.8264   3
   2  -6   4 41.5441 25.5419   2
  -2   6  -4 65.9185 22.0104   3
  -2  -6  -4 58.5983 22.6409   2
  -2   6  -5 1453.65 76.2301   3
   2  -6   5 1317.75 92.9018   2
  -2  -6  -5 1472.45 79.3289   2
  -2   6  -6 21.1694 21.8369   3
   2  -6   6 29.4003 26.4815   2
   2  -6   6-0.72543 20.7367   3
  -2   6  -7 1138.99 70.4311   3
   2  -6   7 1115.37 75.4595   3
   2  -6   7 1046.15 86.0891   2
   2  -6   8 290.262 42.4189   3
  -2   6  -8 256.742 12.4452   1
  -2   6  -8 285.934 39.2926   3
   2  -6   8 257.927 47.0568   2
   2  -6   9 5.80927 21.0997   3
   2  -6   9 4.08059 25.8111   2
  -2   6  -9-9.09335 18.7795   3
   2  -6  10-13.8845 22.7271   3
  -2   6 -10-9.43314 21.9070   3
  -2   6 -11 368.863 47.1104   3
  -2   6 -12 120.387 34.3348   3
  -2   6 -13 2262.48 112.217   3
  -2   6 -14 170.042 38.6209   3
  -2   6 -15 2830.64 130.860   3
  -2   6 -16 270.245 49.7816   3
  -2   6 -17 3127.27 143.977   3
  -2   6 -18 104.845 37.1363   3
  -2   6 -19 1258.68 96.4747   3
  -2   6 -20 269.102 51.9937   3
  -2   6 -21-8.63933 26.9523   3
  -2   6 -22-4.61332 27.4252   3
  -2   6 -23 75.9179 37.9824   3
  -2   6 -24 15.2353 28.0711   3
  -2   6 -25 1320.72 112.978   3
  -2   6 -26 347.125 63.9554   3
  -2   6 -27 1438.21 122.137   3
  -2   6 -28 78.0667 45.8602   3
  -2   6 -29 2172.01 153.619   3
  -2   6 -30 96.3771 48.7743   3
  -2   6 -31 2422.20 168.571   3
  -2   6 -32 26.1078 38.4174   3
  -2   6 -33 1543.64 142.194   3
  -2   6 -34 8.63251 45.3799   3
   2   8 -29-72.7732 45.9363   3
   2   8 -28-1.65089 38.0295   3
   2   8 -27 225.625 60.5712   3
   2   8 -26 41.8516 41.3032   3
   2   8 -25 1227.20 120.051   3
   2   8 -24 59.0855 43.7870   3
   2   8 -23 1825.26 141.872   3
   2   8 -22 78.7224 52.5908   3
   2   8 -21 1640.16 130.795   3
   2   8 -20 70.1675 38.2598   3
   2   8 -19 498.475 76.7212   3
   2   8 -18 548.957 76.1616   3
   2   8 -17 117.404 43.1027   3
   2   8 -16 168.572 46.8840   3
   2   8 -15 68.3259 36.9524   3
   2   8 -14 168.634 51.0824   3
   2   8 -13 1407.60 108.366   3
   2   8 -12 80.2674 35.7180   3
   2   8 -11 4435.91 185.569   3
   2   8 -10 142.409 49.1587   3
  -2   8   9 5000.34 134.421   3
  -2  -8   9 5137.19 214.632   2
   2   8  -9 5131.74 195.001   3
   2   8  -8 269.740 54.5325   3
  -2  -8   8 224.738 55.6876   2
  -2   8   8 220.815 33.6453   3
  -2  -8   7 3466.93 172.456   2
   2   8  -7 3388.86 153.803   3
  -2   8   7 3387.85 108.636   3
  -2  -8   6 549.950 73.5412   2
   2   8  -6 661.647 71.2786   3
   2   8  -6 643.597 36.9735   1
  -2   8   6 556.427 46.1415   3
  -2   8   5 859.445 57.5531   3
   2   8  -5 943.099 47.3390   1
  -2  -8   5 962.810 92.2135   2
   2   8  -5 884.036 79.4202   3
  -2  -8   4 240.735 48.1842   2
   2   8  -4 193.941 43.5280   3
  -2   8   4 201.261 33.2016   3
   2   8  -4 252.539 28.5216   1
  -2  -8   3 124.282 38.5042   2
   2   8  -3 98.2388 37.2852   3
  -2   8   3 82.2286 25.0733   3
  -2   8   2-11.3018 19.1860   3
  -2  -8   2-20.0665 30.5625   2
   2   8  -2-8.63248 26.5127   3
  -2  -8   1 399.804 58.3402   2
   2   8  -1 360.018 52.1883   3
  -2   8   1 420.853 44.5355   3
   2  -8  -1 356.865 56.2923   2
  -2  -8   0 34.9983 28.8954   2
   2   8   0 19.3086 27.0946   3
  -2   8   0-10.2288 19.9983   3
   2  -8   0 23.7899 32.3060   2
  -2   8  -1 2382.20 103.112   3
   2   8   1 2422.79 123.160   3
   2  -8   1 2412.16 138.852   2
  -2  -8  -1 2237.77 125.203   2
  -2  -8  -2 106.143 34.2524   2
  -2   8  -2 143.919 33.2133   3
   2   8   2 98.4693 34.8282   3
   2  -8   2 136.334 42.3272   2
   2  -8   3 2367.34 140.157   2
   2   8   3 2327.34 122.849   3
  -2  -8  -3 2211.09 121.250   2
  -2   8  -3 2318.37 105.493   3
  -2   8  -4 47.1304 23.9823   3
   2  -8   4 75.1747 36.1992   2
  -2  -8  -4 27.5256 25.5082   2
   2   8   4 36.8590 27.4810   3
   2   8   5 674.897 68.6533   3
   2  -8   5 546.996 72.9164   2
  -2   8  -5 561.496 55.3380   3
   2  -8   6 18.5370 32.4599   2
   2   8   6-35.9726 33.5549   3
  -2   8  -6 5.64903 23.4407   3
  -2   8  -7 158.906 34.9963   3
   2  -8   7 145.145 44.3884   2
   2   8   7 122.603 36.2548   3
  -2   8  -8 426.048 51.7110   3
   2  -8   8 346.511 61.2753   2
   2   8   8 344.781 55.1445   3
   2  -8   9 100.290 44.0079   2
  -2   8  -9 134.907 35.3769   3
   2   8   9 102.075 36.6348   3
   2   8  10 35.3301 34.2471   3
  -2   8 -10 77.0467 32.7737   3
   2  -8  10 32.3243 33.7105   2
   2  -8  11 897.977 98.2962   2
  -2   8 -11 864.753 76.4208   3
   2  -8  12 85.2318 45.5801   2
  -2   8 -12 101.172 37.0739   3
  -2   8 -13 4038.94 163.937   3
   2  -8  13 4018.82 203.986   2
  -2   8 -14 145.572 48.5531   3
   2  -8  14 197.975 61.4624   2
   2  -8  15 4136.69 209.995   2
  -2   8 -15 4117.47 172.356   3
  -2   8 -16 161.551 44.9358   3
   2  -8  16 153.928 56.8393   2
  -2   8 -17 1515.52 111.207   3
   2  -8  17 1648.99 138.518   2
  -2   8 -18 122.293 40.0728   3
   2  -8  18 178.151 58.8506   2
   2  -8  19 608.264 91.1986   2
  -2   8 -19 474.267 67.7461   3
  -2   8 -20 6.89921 33.6063   3
  -2   8 -21 11.9642 31.9768   3
  -2   8 -22 237.658 56.7823   3
  -2   8 -23 494.128 73.9975   3
  -2   8 -24 313.557 63.5946   3
  -2   8 -25 1143.64 113.696   3
  -2   8 -26 49.9479 43.8098   3
  -2   8 -27 1625.23 136.915   3
  -2   8 -28 141.299 55.8795   3
  -2   8 -29 884.974 106.204   3
  -2   8 -30-68.8347 47.6591   3
   2  10 -22 103.945 48.1117   3
   2  10 -21 446.764 77.8078   3
   2  10 -20 244.711 65.3322   3
   2  10 -19 40.3685 42.1848   3
   2  10 -18 471.421 77.3797   3
   2  10 -17 72.7848 43.9461   3
  -2 -10  16 442.511 82.8422   2
   2  10 -16 510.412 79.5026   3
  -2 -10  15 249.662 68.5913   2
   2  10 -15 199.468 55.0332   3
   2  10 -14 710.244 85.4079   3
  -2 -10  14 725.218 102.761   2
   2  10 -13 279.230 56.8284   3
  -2 -10  13 304.933 72.1949   2
  -2 -10  12 600.885 91.2875   2
   2  10 -12 656.600 85.6191   3
  -2 -10  11 668.960 95.6716   2
   2  10 -11 833.199 92.3141   3
  -2 -10  10 28.1076 38.9856   2
   2  10 -10 32.8009 45.1417   3
  -2 -10   9 320.362 66.5251   2
   2  10  -9 271.956 58.2749   3
  -2 -10   8 189.813 54.6437   2
   2  10  -8 146.395 47.2525   3
  -2 -10   7 1.06514 40.0321   2
  -2 -10   6 490.573 80.3048   2
  -2 -10   5 31.1410 34.5382   2
  -2 -10   4 542.399 77.8278   2
  -2 -10   3 61.0185 34.8917   2
  -2 -10   2 514.176 74.2359   2
  -2 -10   1 37.5389 37.0015   2
  -2 -10   0 205.228 50.5393   2
  -2 -10  -1 31.0530 30.4016   2
   2 -10   2 49.2909 39.0249   2
   2 -10   3 142.484 50.6909   2
   2 -10   4 21.8718 38.2049   2
   2 -10   5 27.9131 38.6741   2
   2 -10   6 93.2158 42.8132   2
   2 -10   7 24.3428 40.1019   2
   2 -10   8 1029.84 113.229   2
   2 -10   9-14.7297 42.1748   2
   2 -10  10 608.046 90.6391   2
   2 -10  11 20.3132 39.1061   2
   2 -10  12 412.620 80.2817   2
   2 -10  13 37.6536 39.4574   2
   2 -10  14 24.9004 38.7909   2
   3  -1 -42 99.2920 53.0484   3
   3  -1 -41 54.2525 35.1876   3
   3   1 -41 98.6647 48.6873   3
   3  -1 -40 221.141 57.4432   3
   3   1 -40 166.891 56.1296   3
   3   1 -39-22.9032 31.8261   3
   3  -1 -39 12.4989 32.8844   3
   3  -1 -38 392.747 70.0911   3
   3   1 -38 314.166 65.9543   3
   3   1 -37 250.220 58.8465   3
   3  -1 -37 235.335 53.8704   3
   3  -1 -36 437.891 70.1646   3
   3   1 -36 622.982 85.4484   3
   3  -1 -35 2226.59 144.831   3
   3   1 -35 2030.31 144.805   3
   3  -1 -34-8.25705 31.7348   3
   3   1 -34 93.4445 45.2384   3
   3  -1 -33 2902.47 157.822   3
   3   1 -33 2747.44 160.466   3
   3  -1 -32 257.870 54.1591   3
   3   1 -32 192.786 52.4803   3
   3  -1 -31 3310.04 161.263   3
   3   1 -31 3340.60 169.602   3
   3  -1 -30 874.027 84.0130   3
  -3   1  30 798.617 36.9777   4
   3   1 -30 815.428 85.4147   3
  -3   1  29 3923.09 75.1141   4
   3  -1 -29 3867.55 165.615   3
   3   1 -29 4303.88 184.273   3
   3  -1 -28 617.159 69.9423   3
  -3   1  28 739.526 33.2391   4
   3   1 -28 810.758 82.0443   3
   3  -1 -27 3065.22 141.445   3
   3   1 -27 3083.77 149.333   3
  -3   1  27 3252.97 63.1015   4
   3  -1 -26 1153.98 86.4523   3
   3   1 -26 1178.34 93.8902   3
  -3   1  26 1199.94 37.5780   4
   3   1 -25 177.843 39.5491   3
   3  -1 -25 210.378 40.1662   3
  -3   1  25 203.147 16.6527   4
   3   1 -24 219.819 42.6092   3
  -3   1  24 220.449 16.5371   4
   3  -1 -24 245.618 42.3750   3
   3  -1 -23 66.9661 25.3518   3
   3   1 -23 89.6398 32.5864   3
  -3   1  23 84.6905 11.6234   4
   3  -1 -22 659.543 60.8825   3
   3   1 -22 577.572 60.4559   3
  -3   1  22 669.048 24.4862   4
  -3   1  21 6408.07 69.1848   4
   3   1 -21 6133.50 181.390   3
   3  -1 -21 6361.71 173.154   3
   3   1 -20 36.6025 30.2331   3
  -3   1  20 48.7447 25.6514   3
  -3   1  19 9642.36 206.234   3
  -3   1  18 416.913 45.1030   3
  -3  -1  18 386.821 50.1151   3
   3  -1 -17 5025.37 136.733   3
  -3  -1  17 5106.30 153.193   3
  -3   1  17 5293.02 142.608   3
  -3   1  16 369.895 40.0585   3
  -3  -1  16 344.921 43.2386   3
   3  -1 -16 356.737 38.3920   3
   3   1 -16 345.933 15.8131   4
  -3  -1  15 7035.94 169.496   3
   3  -1 -15 6743.09 146.758   3
   3   1 -15 6837.14 64.2398   4
  -3   1  15 6748.70 149.695   3
  -3  -1  14 3236.54 112.378   3
   3   1 -14 3197.27 44.8105   4
   3  -1 -14 3093.30 95.7813   3
  -3   1  14 3115.86 97.8661   3
   3  -1 -13 1915.04 72.9269   3
   3   1 -13 1910.61 35.2517   4
  -3  -1  13 1954.69 84.9140   3
  -3   1  13 1862.32 73.8025   3
   3  -1 -12 1070.77 52.1612   3
  -3   1  12 1092.47 54.5501   3
   3   1 -12 1148.90 28.5450   4
  -3  -1  12 1129.90 64.1683   3
   3  -1 -11 686.899 41.8906   3
  -3   1  11 700.290 43.0800   3
  -3  -1  11 719.024 51.5539   3
  -3   1  10 247.697 26.0785   3
  -3  -1  10 262.581 31.8854   3
   3  -1 -10 248.652 25.3368   3
   3  -1  -9 7625.10 115.015   3
  -3  -1   9 7868.92 147.489   3
  -3   1   9 7760.79 119.651   3
  -3  -1   8 2663.64 83.3380   3
   3  -1  -8 2555.40 62.9911   3
  -3   1   8 2592.84 65.0864   3
  -3  -1   7 1009.50 51.2398   3
  -3   1   7 1059.46 39.4318   3
   3  -1  -7 1011.83 37.1828   3
  -3  -1   6 5313.66 109.445   3
   3  -1  -6 5354.75 75.7281   3
  -3   1   6 5139.93 77.2789   3
  -3   1   5 1539.29 39.1693   3
  -3  -1   5 1736.41 43.2310   1
  -3  -1   5 1661.53 61.8138   3
   3  -1  -5 1581.51 38.4326   3
  -3  -1   4 1091.68 33.9975   1
   3   1  -4 1009.25 33.5214   1
  -3   1   4 1067.57 28.9491   3
   3  -1  -4 1052.32 28.0978   3
  -3  -1   4 1085.12 50.2081   3
   3   1  -3 52244.7 225.811   1
  -3  -1   3 51598.5 321.825   3
  -3  -1   3 51081.9 221.557   1
  -3  -1   2 1299.46 36.4755   1
   3   1  -2 1270.70 36.6279   1
  -3  -1   1 2460.78 50.7386   1
   3  -1   0 2276.78 35.6055   3
  -3  -1   0 2333.70 52.0729   1
   3  -1   1 1245.91 30.5196   3
  -3   1  -1 1206.62 34.6347   1
   3  -1   1 1238.64 42.9904   2
   3  -1   2 2410.41 47.8921   3
  -3   1  -2 2532.03 49.1974   3
   3  -1   2 2440.70 60.4246   2
  -3   1  -2 2469.00 47.7769   1
  -3   1  -3 9166.24 90.6777   1
   3  -1   3 9096.96 118.195   2
  -3   1  -3 9282.33 102.700   3
   3  -1   3 9058.68 103.274   3
   3  -1   4 53.5932 15.9764   2
  -3   1  -4 45.2490 10.7246   1
   3  -1   4 41.9116 13.4473   4
  -3   1  -4 28.7572 12.4871   3
   3  -1   4 36.0399 11.1103   1
   3  -1   4 32.2040 12.5065   3
   3  -1   5 15579.3 158.449   3
   3  -1   5 15562.5 128.312   4
  -3   1  -5 15337.8 158.217   3
   3  -1   5 15475.3 123.211   1
   3  -1   6 2055.24 62.3558   3
   3  -1   6 2089.82 51.0371   4
  -3   1  -6 1972.65 62.6497   3
   3  -1   6 2052.83 48.2355   1
   3   1   6 2010.53 63.2493   3
   3  -1   7 9436.59 106.331   1
   3  -1   7 9570.73 105.946   4
   3  -1   7 9536.26 140.979   3
  -3   1  -7 9305.04 140.267   3
   3   1   7 9335.03 140.974   3
   3  -1   8 160.749 24.0209   3
  -3   1  -8 170.303 25.3646   3
   3  -1   8 227.743 26.2966   4
   3   1   8 113.440 20.4653   3
  -3   1  -9 8615.76 149.478   3
   3  -1   9 8792.00 106.926   4
   3  -1   9 8815.46 150.224   3
   3   1   9 8404.93 146.238   3
  -3   1 -10 26.8527 18.1353   3
   3  -1  10 35.4983 18.7507   4
   3   1  10 9.27869 14.6572   3
   3  -1  10 24.2260 18.6201   3
  -3   1 -11 1544.34 42.4913   4
   3  -1  11 1546.32 70.4589   3
   3   1  11 1491.99 68.2210   3
   3  -1  11 1542.99 48.4612   4
   3  -1  12 83.1226 17.9650   4
   3   1  12 77.0744 20.8168   3
   3  -1  12 56.6076 21.3319   3
   3  -1  13 2123.55 58.7093   4
   3   1  13 2055.57 85.1914   3
   3  -1  13 2076.19 87.1258   3
   3   1  14 12.9179 18.5167   3
   3  -1  14 64.1688 22.3193   4
   3  -1  14 34.2818 22.4160   3
   3  -1  15 10300.6 134.110   4
   3  -1  15 10128.8 202.803   3
   3   1  15 10212.7 200.942   3
   3   1  16 155.550 32.2081   3
   3  -1  16 248.076 31.1046   4
   3  -1  16 162.986 31.3162   3
   3   1  17 7451.59 183.792   3
   3  -1  17 7795.42 123.013   4
   3  -1  18 484.614 39.4073   4
  -3   1 -19 11455.4 239.144   3
  -3  -1 -19 11958.0 238.000   3
   3  -1  19 11718.9 158.498   4
  -3  -1 -20 1045.93 75.3953   3
  -3   1 -20 1081.60 77.7150   3
   3  -1  20 994.068 51.9908   4
   3  -1  21 6056.20 119.395   4
  -3   1 -21 6204.60 185.162   3
  -3  -1 -21 5958.89 176.180   3
  -3   1 -22 710.974 67.1120   3
  -3  -1 -22 659.895 63.8825   3
   3  -1  22 693.152 46.5026   4
  -3  -1 -23 3773.94 148.288   3
   3  -1  23 3679.54 98.2547   4
  -3   1 -23 3616.27 149.305   3
  -3   1 -24 136.078 38.6761   3
   3  -1  24 95.7657 24.7381   4
   3   1  24 103.449 19.5781   4
  -3  -1 -24 112.733 34.8026   3
  -3   1 -25 2150.71 121.935   3
  -3  -1 -25 2280.26 120.340   3
   3  -1  25 2404.03 82.8108   4
   3   1  25 2412.33 70.0672   4
   3   1  26 520.239 35.2148   4
  -3   1 -26 420.581 57.2983   3
  -3  -1 -26 394.860 55.2600   3
   3   1  27 802.029 43.4024   4
  -3  -1 -27 676.476 74.2668   3
  -3   1 -27 748.389 76.8766   3
  -3  -1 -28 2750.51 142.240   3
   3   1  28 2939.66 82.1492   4
  -3   1 -28 2633.19 142.610   3
  -3  -1 -29 1039.09 90.5831   3
  -3   1 -29 1076.74 96.6208   3
   3   1  29 1142.13 53.1158   4
  -3   1 -30 564.859 72.5749   3
  -3  -1 -30 529.957 69.2352   3
   3   1  30 568.328 41.3325   4
  -3   1 -31 631.884 79.4224   3
  -3  -1 -31 740.493 81.1584   3
   3   1  31 630.182 43.1461   4
  -3   1 -32 55.8169 35.7055   3
   3   1  32 64.1576 19.7000   4
  -3  -1 -32 63.2387 33.6103   3
  -3   1 -33 915.985 95.4286   3
   3   1  33 944.476 54.6772   4
  -3  -1 -33 760.394 86.9214   3
  -3   1 -34 41.4576 36.1381   3
   3   1  34 23.0312 16.9364   4
  -3  -1 -34 21.2990 31.6293   3
   3   1  35 856.005 55.0349   4
  -3   1 -35 894.247 97.3219   3
  -3  -1 -35 839.621 94.3966   3
  -3  -1 -36 77.5216 40.9704   3
   3   1  36 75.2120 22.0876   4
  -3   1 -36 55.4903 39.1600   3
  -3  -1 -37 247.165 55.3291   3
  -3   1 -37 426.084 74.3923   3
  -3  -1 -38 68.8873 43.9045   3
  -3   1 -38 1.24407 36.1264   3
  -3   1 -39 49.5135 36.2100   3
  -3  -1 -39 11.8356 45.5060   3
  -3  -1 -40 80.5986 40.9485   3
   3  -3 -42 124.608 50.6779   3
   3  -3 -41 145.968 49.6465   3
   3  -3 -40 72.1505 44.4513   3
   3  -3 -39 71.7842 35.8949   3
   3   3 -39 111.417 51.8751   3
   3  -3 -38 11.5190 29.3663   3
   3   3 -38 46.6586 47.8949   3
   3  -3 -37 109.384 43.7892   3
   3   3 -37 145.481 53.6188   3
   3  -3 -36 154.554 43.0005   3
   3   3 -36 132.943 54.2523   3
   3   3 -35 868.781 102.204   3
   3  -3 -35 652.346 77.8825   3
   3   3 -34 43.6740 44.7498   3
   3  -3 -34 82.6944 37.3835   3
   3  -3 -33 1899.29 124.570   3
   3   3 -33 1873.99 140.857   3
   3   3 -32 279.690 62.8233   3
   3  -3 -32 143.513 42.2984   3
   3  -3 -31 2667.34 139.821   3
   3   3 -31 2534.36 157.080   3
   3   3 -30 107.307 46.9733   3
   3  -3 -30 52.1455 29.2215   3
   3   3 -29 1618.26 123.260   3
   3  -3 -29 1765.94 108.812   3
   3   3 -28 201.180 51.4072   3
   3  -3 -28 136.715 36.0200   3
   3  -3 -27 369.830 49.6225   3
   3   3 -27 479.207 67.7872   3
   3  -3 -26 2344.31 114.567   3
   3   3 -26 2441.90 137.696   3
   3  -3 -25 796.864 67.7577   3
   3   3 -25 851.407 83.5772   3
   3   3 -24 1698.79 111.616   3
   3  -3 -24 1695.24 93.6045   3
   3   3 -23 938.165 83.3198   3
   3  -3 -23 926.329 68.7026   3
   3  -3 -22 2570.77 108.274   3
   3   3 -22 2556.46 131.284   3
   3   3 -22 2757.27 71.2242   4
   3   3 -21 1464.81 53.1351   4
  -3   3  21 1413.93 81.2538   3
   3   3 -21 1348.90 95.2239   3
  -3   3  20 3196.17 116.521   3
   3   3 -20 3282.98 80.4876   4
   3   3 -20 3050.56 136.902   3
  -3   3  19 5254.58 143.933   3
   3   3 -19 5433.36 179.008   3
   3  -3 -18 1218.56 66.2403   3
   3   3 -18 1240.68 86.0234   3
  -3   3  18 1228.05 68.4109   3
   3  -3 -17 4642.65 120.552   3
  -3   3  17 4519.33 123.586   3
   3   3 -17 4295.26 152.828   3
   3   3 -16 55.7099 23.8386   3
  -3   3  16 64.4171 20.5282   3
   3  -3 -16 27.4633 16.8673   3
   3   3 -15 3565.84 134.381   3
   3  -3 -15 3559.60 98.5033   3
  -3   3  15 3676.57 102.115   3
  -3  -3  15 3733.94 70.6640   1
  -3   3  14 798.776 47.1139   3
  -3  -3  14 768.332 31.3465   1
   3  -3 -14 803.000 45.6880   3
   3   3 -14 789.373 64.5919   3
  -3  -3  14 724.338 62.7959   3
  -3   3  13 5708.85 115.782   3
  -3  -3  13 5778.24 165.954   3
   3  -3 -13 5609.71 112.320   3
  -3  -3  13 5779.80 80.5906   1
   3   3 -13 5834.53 165.860   3
  -3   3  12 1679.28 60.3641   3
   3  -3 -12 1667.51 58.5228   3
  -3  -3  12 1701.38 42.1085   1
   3   3 -12 1603.77 86.6235   3
  -3  -3  12 1670.35 88.2131   3
  -3  -3  11 35.0143 9.00869   1
  -3   3  11 27.2004 13.5731   3
  -3  -3  11 47.9323 23.9114   3
   3   3 -11 28.8737 22.7247   3
  -3   3  10 7360.20 110.102   3
  -3  -3  10 7469.48 83.2745   1
   3   3 -10 7319.32 174.106   3
  -3  -3  10 7718.94 180.826   3
  -3   3   9 3931.74 75.5370   3
  -3  -3   9 3734.38 60.5194   1
  -3  -3   9 3992.74 130.723   3
   3   3  -9 3956.70 126.251   3
  -3  -3   8 228.249 16.5877   1
  -3   3   8 243.888 18.7599   3
  -3  -3   8 280.665 38.7603   3
   3   3  -8 267.571 37.1776   3
   3   3  -7 1043.48 64.3059   3
  -3  -3   7 1091.08 67.1979   3
   3   3  -7 1145.30 34.8674   1
  -3   3   7 1075.90 33.2343   3
  -3  -3   6 1480.47 76.3988   3
  -3   3   6 1470.82 34.3150   3
   3   3  -6 1606.23 41.7030   1
   3   3  -6 1462.21 72.7119   3
  -3   3   6 1503.33 68.1062   2
   3   3  -5 93.2475 26.3821   3
  -3  -3   5 134.557 29.5751   3
   3   3  -5 93.0102 13.3888   1
  -3   3   5 98.5903 20.7327   2
  -3   3   5 114.875 9.43909   3
   3   3  -4 1448.47 72.9301   3
   3   3  -4 1458.78 42.7213   1
   3   3  -3 4544.76 125.626   3
   3   3  -3 4823.36 78.9403   1
  -3   3   2 4055.22 51.5900   3
   3   3  -2 4344.67 78.3968   1
   3   3  -2 4475.58 125.001   3
   3  -3  -1 856.896 51.8603   2
   3   3  -1 798.821 54.8083   3
  -3   3   1 780.082 25.2092   3
   3  -3   0 1501.86 68.1624   2
   3  -3   0 1610.40 43.6357   3
  -3   3   0 1647.57 39.6362   3
  -3   3  -1 385.473 22.2852   3
   3  -3   1 385.577 38.6780   2
   3  -3   1 410.072 24.7440   3
  -3   3  -2 12106.4 126.517   3
   3  -3   2 11929.6 133.058   3
   3  -3   2 11745.3 191.523   2
   3  -3   3 4455.31 121.202   2
  -3  -3  -3 4390.50 86.4215   2
   3  -3   3 4337.43 85.8374   3
  -3   3  -3 4369.34 82.7419   3
  -3   3  -4 3038.72 74.8545   3
  -3   3  -4 3138.43 55.8876   1
   3  -3   4 3271.79 79.6601   3
  -3  -3  -4 3169.78 71.1592   2
   3  -3   4 2983.64 100.582   2
  -3   3  -5 7346.38 121.113   3
   3  -3   5 7192.68 157.186   2
  -3  -3  -5 7288.19 101.578   2
   3  -3   5 7129.33 125.477   3
  -3   3  -5 7278.24 79.9070   1
  -3   3  -6 302.274 31.2155   3
   3  -3   6 270.568 29.2007   3
  -3   3  -6 222.891 14.9068   1
   3  -3   7 6963.22 137.054   3
  -3   3  -7 7117.72 73.1827   1
  -3   3  -7 7099.28 133.279   3
  -3   3  -8 286.211 31.1851   3
   3  -3   8 305.357 33.9569   3
   3  -3   9 4362.48 116.775   3
  -3   3  -9 4266.35 113.556   3
  -3   3 -10 5571.57 134.547   3
   3   3  10 5629.98 86.7390   2
   3  -3  10 5704.50 138.718   3
   3   3  10 5888.27 136.446   3
   3  -3  11 679.348 23.8495   1
   3   3  11 730.665 51.3091   3
  -3   3 -11 743.197 53.5595   3
   3  -3  11 737.747 53.5908   3
   3   3  11 674.740 31.0593   2
   3   3  12 7979.71 168.274   3
  -3   3 -12 7683.44 169.363   3
   3  -3  12 7983.40 83.0616   1
   3   3  12 8042.42 105.643   2
   3  -3  12 8095.50 176.565   3
  -3   3 -13 866.397 62.0037   3
   3  -3  13 798.438 59.8396   3
   3   3  13 831.826 56.8635   3
   3   3  13 779.114 33.7577   2
   3  -3  13 815.030 28.3296   1
  -3   3 -14 7100.99 173.970   3
   3  -3  14 7102.67 86.8922   1
   3  -3  14 7236.01 178.639   3
   3   3  14 7562.11 171.061   3
  -3   3 -15 1117.51 74.6941   3
   3  -3  15 1013.84 71.0538   3
   3  -3  15 1054.73 35.8987   1
   3   3  15 1062.86 67.5030   3
   3  -3  16 3885.34 71.8798   1
  -3   3 -16 3669.16 134.073   3
   3   3  16 3834.58 129.568   3
  -3   3 -16 3980.52 93.8562   4
  -3   3 -17 1378.37 85.2280   3
   3  -3  17 1361.53 45.0397   1
   3  -3  18 709.976 34.7665   1
  -3   3 -18 694.749 65.9580   3
  -3   3 -19 3042.72 132.289   3
   3  -3  19 3074.41 73.7930   1
  -3   3 -20 52.9124 30.2056   3
  -3   3 -21 3500.63 148.250   3
  -3   3 -22 841.362 79.0021   3
  -3   3 -23 3751.06 160.649   3
  -3   3 -24 2067.59 123.504   3
  -3   3 -25 2785.30 145.736   3
  -3   3 -26 764.956 82.1083   3
  -3   3 -27 87.6987 39.7615   3
  -3   3 -28 1011.50 95.3543   3
  -3   3 -29 511.951 72.4119   3
  -3   3 -30 197.124 47.8830   3
  -3   3 -31 653.009 84.3446   3
  -3   3 -32 15.8633 31.2242   3
  -3   3 -33 1345.61 119.292   3
  -3   3 -34 203.327 56.7146   3
  -3   3 -35 299.780 63.4218   3
   3   3  35 385.133 36.1578   4
  -3   3 -36 444.685 77.8755   3
  -3   3 -37 949.254 112.953   3
  -3   3 -38 332.607 69.3390   3
   3   5 -36 924.602 112.238   3
   3   5 -35-15.3486 37.5785   3
   3   5 -34 315.906 68.5659   3
   3   5 -33 126.445 49.4998   3
   3   5 -32 43.3636 40.3088   3
   3   5 -31 600.342 84.8734   3
   3   5 -30 605.175 86.3573   3
   3   5 -29 500.936 77.0696   3
   3   5 -28 2539.92 158.058   3
   3   5 -27 440.828 74.1257   3
   3   5 -26 6289.24 237.735   3
   3   5 -25 248.555 63.3589   3
   3   5 -24 4363.24 192.931   3
   3   5 -23 115.045 45.3495   3
   3   5 -22 1760.63 120.519   3
   3   5 -21 12.7442 32.5166   3
  -3   5  21 49.6487 22.4798   3
  -3   5  20 1396.42 75.5062   3
   3   5 -20 1372.40 105.451   3
   3   5 -19 920.802 84.6632   3
  -3   5  19 859.198 58.2666   3
  -3   5  18 267.884 33.2586   3
   3   5 -18 252.882 48.9203   3
  -3   5  17 87.3507 21.4101   3
   3   5 -17 74.5989 33.0404   3
  -3   5  16 2627.25 89.8507   3
   3   5 -16 2761.40 136.400   3
  -3   5  15 988.201 54.4940   3
   3   5 -15 1106.70 86.6906   3
  -3   5  14 2591.93 82.8057   3
   3   5 -14 2721.06 131.739   3
  -3   5  13 1697.54 64.3598   3
   3   5 -13 1957.54 109.623   3
   3   5 -12 4123.64 154.975   3
  -3   5  12 3989.91 94.0765   3
  -3   5  12 3860.83 135.336   2
  -3   5  11 333.006 41.6537   2
  -3   5  11 293.002 26.1170   3
   3   5 -11 265.185 42.9788   3
  -3   5  10 3383.41 124.979   2
   3   5 -10 3203.68 132.835   3
  -3   5  10 3390.38 78.6704   3
  -3   5   9 47.4993 21.2059   2
  -3   5   9 35.0479 10.2920   3
   3   5  -9 58.8653 24.2006   3
   3   5  -9 51.0864 9.99420   1
   3   5  -8 41.2943 9.91253   1
  -3  -5   8 47.0245 24.2144   3
   3   5  -8 20.8479 23.3722   3
  -3   5   8 27.5262 9.91200   3
   3   5  -7 849.830 33.9827   1
   3   5  -7 865.467 68.4392   3
  -3   5   7 766.722 39.1985   3
  -3   5   7 829.500 34.7514   3
   3   5  -6 88.1946 14.2684   1
   3   5  -6 69.0015 27.0047   3
  -3   5   6 72.3390 14.8274   3
  -3   5   5 382.115 26.1969   3
   3   5  -5 393.329 26.4732   1
   3   5  -5 358.815 47.0993   3
  -3   5   4 332.126 42.1389   2
  -3   5   4 340.475 24.4056   3
   3   5  -4 366.506 45.6796   3
   3   5  -4 298.674 25.2829   1
  -3   5   3 2528.03 65.4364   3
   3   5  -3 2501.70 108.677   3
   3  -5  -2 2034.18 96.1084   2
  -3   5   2 2016.64 60.0645   3
   3   5  -2 2018.37 99.6703   3
   3  -5  -1 263.169 39.3890   2
   3   5  -1 236.138 38.2532   3
  -3   5   1 283.315 25.0814   3
  -3   5   0 3149.08 80.5070   3
   3   5   0 2879.39 118.668   3
   3  -5   0 2909.11 117.680   2
   3   5   1 284.076 42.1516   3
  -3   5  -1 252.559 26.6959   3
   3  -5   1 253.210 39.4717   2
  -3  -5  -1 249.323 33.5789   2
  -3  -5  -2 4238.54 124.476   2
   3  -5   2 4212.07 143.637   2
   3   5   2 4267.17 144.837   3
  -3   5  -2 4293.24 102.024   3
   3  -5   3 553.759 56.0915   2
  -3  -5  -3 571.898 45.9927   2
   3  -5   3 566.186 42.5837   3
  -3   5  -3 584.409 40.3201   3
  -3  -5  -4 201.034 28.1798   2
   3  -5   4 168.984 35.9182   2
   3  -5   4 141.522 26.5486   3
  -3   5  -4 182.169 25.1567   3
  -3   5  -5 418.004 36.0959   3
  -3  -5  -5 424.530 38.6156   2
   3  -5   5 438.389 51.8646   2
   3  -5   5 439.910 42.0427   3
   3  -5   6 1970.30 84.4498   3
   3  -5   6 2034.12 106.435   2
  -3  -5  -6 2073.55 79.5798   2
  -3   5  -6 1944.04 79.2042   3
  -3   5  -7 916.082 29.5809   1
   3  -5   7 901.117 73.7735   2
   3  -5   7 855.428 59.0675   3
  -3   5  -7 963.198 58.5601   3
   3  -5   8 372.407 51.0026   2
   3  -5   8 458.526 44.7887   3
  -3   5  -8 325.304 15.6813   1
  -3   5  -8 430.817 42.3964   3
   3  -5   9 1323.54 75.6408   3
  -3   5  -9 1331.42 72.7127   3
   3  -5   9 1293.57 90.4497   2
   3  -5  10 2098.91 97.1721   3
  -3   5 -10 2121.46 93.8720   3
  -3   5 -11 1582.56 83.3697   3
   3  -5  11 1534.77 86.1299   3
   3   5  12 3555.17 124.979   3
  -3   5 -12 3488.66 125.974   3
   3  -5  12 3696.78 135.566   3
  -3   5 -13 413.682 49.2339   3
  -3   5 -14 6266.67 178.278   3
  -3   5 -15 1271.17 85.2309   3
  -3   5 -16 5885.46 182.910   3
   3   5  17 4400.54 111.111   2
  -3   5 -17 4468.56 164.058   3
  -3   5 -18 1210.50 89.4740   3
   3   5  18 1102.20 56.8368   2
   3   5  19 1711.01 70.5047   2
  -3   5 -19 1650.95 105.806   3
   3   5  20 552.012 41.3421   2
  -3   5 -20 531.710 63.9473   3
  -3   5 -21 316.723 52.4892   3
  -3   5 -22 71.3382 32.7506   3
  -3   5 -23 191.400 45.8738   3
  -3   5 -24 229.995 53.0507   3
  -3   5 -25 16.1152 30.5693   3
  -3   5 -26 1963.64 134.075   3
  -3   5 -27 89.6023 44.6003   3
  -3   5 -28 1918.44 136.969   3
  -3   5 -29 286.210 63.9096   3
  -3   5 -30 1328.36 120.327   3
  -3   5 -31 22.5722 40.5061   3
  -3   5 -32 507.945 80.4241   3
  -3   5 -33 40.6128 40.6126   3
  -3   5 -34-58.5461 47.1343   3
  -3   5 -35-30.2209 43.3388   3
   3   7 -32-13.2342 37.7561   3
   3   7 -31 164.579 54.1607   3
   3   7 -30 119.411 50.5377   3
   3   7 -29-2.71228 36.1745   3
   3   7 -28 1621.36 136.860   3
   3   7 -27 109.807 55.7125   3
   3   7 -26 2203.69 156.362   3
   3   7 -25 55.7312 43.4473   3
   3   7 -24 2112.18 146.950   3
   3   7 -23 69.2528 43.7112   3
   3   7 -22 1535.76 124.581   3
   3   7 -21 133.300 47.9905   3
   3   7 -20 1336.05 113.521   3
   3   7 -19 68.2394 37.8155   3
   3   7 -18 153.289 47.0536   3
   3   7 -17 72.4975 39.5705   3
   3   7 -16 37.3807 34.5751   3
   3   7 -15 582.610 74.5400   3
   3   7 -14 745.216 79.9188   3
   3   7 -13 1043.90 92.2516   3
  -3   7  12 2660.54 94.0785   3
   3   7 -12 2800.24 145.514   3
  -3   7  11 492.017 41.0463   3
   3   7 -11 642.260 73.8323   3
  -3   7  10 3652.11 90.0912   3
   3   7 -10 3572.81 159.303   3
  -3   7  10 3673.31 102.017   3
  -3   7   9 49.5823 16.4009   3
   3   7  -9 60.6270 11.2075   1
  -3   7   9 23.4247 11.3101   3
   3   7  -9 38.9709 32.6967   3
  -3   7   8 1409.10 55.5987   3
   3   7  -8 1430.34 47.3066   1
  -3   7   8 1274.30 57.5463   3
   3   7  -8 1317.09 94.9836   3
  -3   7   7 78.1861 15.3385   3
   3   7  -7 71.1174 13.0581   1
   3   7  -7 89.1431 35.8810   3
  -3   7   7 89.6913 18.0104   3
  -3   7   6 8.58663 12.7021   3
   3   7  -6 20.4150 26.6045   3
   3   7  -6-3.36569 12.5285   1
   3   7  -5 96.7097 34.0451   3
   3   7  -5 127.400 20.0279   1
  -3   7   5 60.1211 15.2455   3
  -3  -7   4 305.131 50.4831   2
   3   7  -4 321.515 29.5137   1
  -3   7   4 358.288 32.2877   3
   3   7  -4 375.296 52.4493   3
   3   7  -3 212.822 44.5156   3
  -3  -7   3 221.528 43.2036   2
  -3   7   3 214.366 27.6828   3
  -3  -7   2 1043.68 83.4866   2
   3   7  -2 1031.76 81.6812   3
  -3   7   2 1236.77 60.2371   3
  -3  -7   1 875.270 76.1381   2
   3   7  -1 838.518 73.6024   3
  -3   7   1 864.901 52.1107   3
   3  -7  -1 820.335 75.7169   2
  -3  -7   0 4494.49 163.868   2
   3   7   0 4269.79 162.912   3
  -3   7   0 4449.81 117.470   3
   3  -7   0 4499.85 173.786   2
   3   7   1 225.347 45.3810   3
  -3  -7  -1 266.571 43.8801   2
   3  -7   1 198.805 42.6233   2
  -3   7  -1 213.243 31.5367   3
  -3   7  -2 2416.28 91.0341   3
   3   7   2 2422.98 124.966   3
   3  -7   2 2218.41 125.915   2
  -3  -7  -2 2424.21 115.290   2
  -3   7  -3 22.4346 17.7985   3
  -3  -7  -3 6.01109 21.8981   2
   3  -7   3-3.89762 29.7968   2
   3   7   3 5.25933 29.3617   3
   3  -7   4 1101.07 92.0649   2
   3   7   4 1222.87 91.6882   3
  -3  -7  -4 1059.52 75.6996   2
  -3   7  -4 1235.56 70.7032   3
  -3  -7  -5 685.416 60.6529   2
   3   7   5 779.455 74.7701   3
  -3   7  -5 806.150 58.8317   3
   3  -7   5 755.638 79.0254   2
   3  -7   6-21.5926 27.5613   2
   3   7   6 15.3700 31.1027   3
  -3   7  -6 8.68266 19.2609   3
  -3   7  -7 356.662 42.6493   3
  -3   7  -7 338.703 21.3689   1
   3  -7   7 377.156 59.6673   2
   3  -7   7 304.032 44.7651   3
  -3   7  -8 126.959 30.9406   3
   3  -7   8 134.628 32.0012   3
   3  -7   8 209.465 50.2488   2
  -3   7  -8 146.229 12.0440   1
   3  -7   9 758.013 82.3883   2
  -3   7  -9 786.300 64.4506   3
  -3   7 -10 1797.99 96.6420   3
   3  -7  10 1785.65 126.490   2
   3  -7  11 610.992 79.1092   2
  -3   7 -11 697.325 64.8879   3
   3  -7  12 3509.07 178.232   2
  -3   7 -12 3582.71 143.353   3
  -3   7 -13 70.4383 35.8166   3
   3  -7  13 114.757 46.6953   2
  -3   7 -14 5771.48 188.971   3
   3  -7  14 5498.12 226.414   2
  -3   7 -15 247.435 49.7893   3
   3  -7  15 287.720 62.9888   2
   3  -7  16 3787.66 192.360   2
  -3   7 -16 3904.26 164.358   3
  -3   7 -17 333.181 53.8581   3
  -3   7 -18 306.155 55.3897   3
  -3   7 -19 334.570 57.4305   3
  -3   7 -20 54.7600 32.0710   3
  -3   7 -21 34.0867 32.1837   3
  -3   7 -22 877.851 90.8281   3
  -3   7 -23 287.016 56.6581   3
  -3   7 -24 435.031 70.5593   3
  -3   7 -25 102.578 47.5140   3
  -3   7 -26 2177.69 150.128   3
  -3   7 -27 332.953 66.1613   3
  -3   7 -28 1179.83 116.349   3
  -3   7 -29 201.498 57.5964   3
  -3   7 -30 529.731 83.8546   3
  -3   7 -31 84.3278 47.0579   3
  -3   7 -32 213.124 66.2535   3
   3   9 -26 823.573 105.172   3
   3   9 -25 172.212 63.2874   3
   3   9 -24 1146.42 121.888   3
   3   9 -23 260.642 67.0807   3
   3   9 -22 949.161 108.999   3
   3   9 -21 687.684 92.8561   3
   3   9 -20 424.480 80.9339   3
   3   9 -19 748.813 92.4662   3
   3   9 -18 93.3482 43.6508   3
   3   9 -17 130.221 50.8674   3
   3   9 -16 102.662 45.7540   3
   3   9 -15 0.13183 32.6868   3
   3   9 -14 517.680 75.9958   3
   3   9 -13 212.837 55.1338   3
   3   9 -12 849.695 92.9203   3
   3   9 -11 246.478 53.7122   3
  -3  -9  11 258.737 62.2980   2
  -3  -9  10 745.691 94.6923   2
   3   9 -10 881.637 90.6080   3
  -3  -9   9 399.751 70.7913   2
   3   9  -9 423.010 66.9632   3
  -3  -9   8 413.294 69.9310   2
   3   9  -8 392.783 64.0649   3
  -3  -9   7 407.608 69.5703   2
   3   9  -7 430.626 64.9906   3
  -3  -9   6 19.0573 36.4516   2
   3   9  -6 4.50435 28.6269   3
   3   9  -5 87.8173 37.2895   3
  -3  -9   5 176.365 51.8347   2
  -3  -9   4 271.715 53.4058   2
   3   9  -4 205.966 49.3295   3
  -3  -9   3 125.851 44.4212   2
   3   9  -3 120.304 38.3949   3
  -3  -9   2 290.637 55.9241   2
   3   9  -2 327.181 54.6789   3
  -3  -9   1 49.1700 35.3805   2
   3   9  -1 11.4288 28.7625   3
  -3  -9   0 1446.98 109.789   2
   3   9   0 1485.58 106.382   3
   3  -9   1 167.517 47.3064   2
   3   9   1 127.258 40.6925   3
  -3  -9  -1 180.253 47.1558   2
   3  -9   2 972.769 100.339   2
   3   9   2 1013.08 89.6557   3
  -3  -9  -2 893.121 84.8685   2
   3  -9   3 199.842 52.7800   2
   3   9   3 131.843 43.5732   3
  -3  -9  -3 208.079 46.6191   2
   3  -9   4 429.625 70.4505   2
   3   9   4 531.233 66.6617   3
   3  -9   5 166.978 49.7439   2
   3   9   5 137.065 40.0595   3
   3  -9   6 76.5872 37.1978   2
   3   9   6 84.1373 39.7194   3
   3   9   7 19.1193 28.6147   3
   3  -9   7 71.0976 36.2463   2
   3  -9   8 109.780 44.6471   2
   3   9   8 53.6842 37.7557   3
   3  -9   9 16.1640 34.9687   2
   3   9   9-27.1901 38.7661   3
   3  -9  10 804.532 99.5842   2
   3   9  10 773.175 86.7460   3
   3   9  11 60.3278 42.2341   3
   3  -9  11 73.6220 43.1403   2
  -3   9 -12 1693.00 107.879   3
   3   9  12 1873.96 135.153   3
   3  -9  12 1833.22 149.221   2
  -3   9 -13 161.113 45.7263   3
   3  -9  13 209.426 65.5299   2
  -3   9 -14 2359.46 131.934   3
   3  -9  14 2467.61 174.063   2
  -3   9 -15 136.174 42.6174   3
   3  -9  15 217.972 66.5241   2
  -3   9 -16 1404.10 107.316   3
   3  -9  16 1342.16 132.878   2
   3  -9  17 22.9253 40.9836   2
  -3   9 -17 1.12848 29.0354   3
  -3   9 -18 291.971 56.1983   3
   3  -9  18 283.485 72.1946   2
   3  -9  19 549.758 92.0270   2
  -3   9 -19 466.137 67.4776   3
  -3   9 -20 126.451 47.4685   3
   3  -9  20 9.78314 37.0234   2
  -3   9 -21 533.615 76.2720   3
  -3   9 -22 198.838 53.5797   3
  -3   9 -23-33.2512 37.8337   3
  -3   9 -24 343.986 65.0402   3
  -3   9 -25 289.527 66.2118   3
  -3   9 -26 1582.25 136.005   3
  -3 -11   9 204.692 61.4812   2
  -3 -11   8 10.4216 51.3472   2
  -3 -11   7 676.580 96.0204   2
  -3 -11   6 25.1578 36.3396   2
  -3 -11   5 840.041 103.367   2
  -3 -11   4 25.4249 38.4558   2
  -3 -11   3 568.484 84.9623   2
  -3 -11   2 9.95112 36.0471   2
  -3 -11   1 273.924 60.9405   2
  -3 -11   0 132.012 46.2908   2
   4   0 -41 41.9476 40.9844   3
   4   0 -40 124.663 48.1310   3
   4   0 -39 28.6079 38.5210   3
   4   0 -38 247.249 61.0732   3
   4   0 -37 4.70926 31.3434   3
   4   0 -36 1764.17 135.642   3
   4   0 -35 20.4030 33.3614   3
   4   0 -34 2264.48 146.169   3
   4   0 -33 12.6025 30.2615   3
   4   0 -32 1368.53 110.471   3
   4   0 -31 67.5236 38.3660   3
   4   0 -30 5378.63 205.713   3
   4   0 -29 47.7132 30.8873   3
   4   0 -28 100.477 35.5734   3
   4   0 -27-20.1943 25.9266   3
   4   0 -26 1392.16 96.5564   3
   4   0 -25 18.7831 29.6617   3
   4   0 -24 9.91288 25.0641   3
   4   0 -23-6.22334 19.9398   3
   4   0 -22 1667.10 95.9595   3
   4   0 -21 16.0808 24.0620   3
   4   0 -20 8478.28 201.523   3
  -4   0  19 6.58770 24.3932   3
  -4   0  18 6795.13 175.276   3
  -4   0  17 3.00398 22.4011   3
  -4   0  16 7498.91 173.106   3
   4   0 -16 7044.48 162.957   3
   4   0 -15 10.5908 18.3626   3
  -4   0  15-4.80621 15.9931   3
   4   0 -14 2259.49 88.3559   3
  -4   0  14 2475.00 93.7872   3
  -4   0  13 4.10262 17.0048   3
   4   0 -13 20.4085 19.0663   3
   4   0 -12 1919.58 76.4724   3
  -4   0  12 1944.77 79.3150   3
   4   0 -11 12.0369 17.6540   3
  -4   0  11-4.61685 17.9198   3
   4   0 -10 1481.34 63.8403   3
  -4   0  10 1435.94 62.6552   3
   4   0  -9 1.93910 16.4052   3
  -4   0   9-6.67195 14.4084   3
  -4   0   8 12050.1 163.053   3
  -4   0   7 19.4018 16.5649   3
  -4   0   6 2243.50 67.1677   3
  -4   0   5-0.05094 14.6708   3
  -4   0   4 2850.97 72.5883   3
  -4   0   3-3.32631 11.1338   1
  -4   0   2 786.458 33.7321   1
  -4   0   1-1.43751 10.6714   1
  -4   0   0 3683.75 68.2422   1
  -4   0  -1 9.81849 10.4524   1
  -4   0  -2 9489.33 112.029   1
  -4   0  -3 8.75197 11.7169   1
  -4   0  -3-0.65381 8.70483   2
  -4   0  -4 64780.1 256.500   2
   4   0   4 64890.3 327.525   3
   4   0   5-3.69818 9.52519   2
   4   0   5 0.87621 13.3892   3
   4   0   6 44669.3 299.041   3
   4   0   6 44715.1 224.315   2
   4   0   7 15.0607 15.0329   3
   4   0   8 52706.4 356.145   3
   4   0   9 7.78155 16.0485   3
   4   0  10 25975.1 273.766   3
   4   0  11 7.86182 15.6794   3
   4   0  12 761.662 32.6773   4
   4   0  12 713.846 51.0189   3
   4   0  13-0.15052 16.6254   3
   4   0  13 3.14488 13.6660   4
   4   0  14 4847.74 137.503   3
   4   0  14 4782.56 82.1032   4
   4   0  15 4.72574 14.6076   4
   4   0  15-1.20431 16.9012   3
   4   0  16 10655.8 216.553   3
   4   0  16 10741.8 128.193   4
   4   0  17 39.1357 20.3287   4
   4   0  18 8047.11 116.788   4
   4   0  19 50.9879 21.6883   4
  -4   0 -20 7349.84 195.173   3
   4   0  20 7655.53 120.915   4
  -4   0 -21 62.4047 29.8547   3
   4   0  21 53.3810 21.5838   4
   4   0  22 4412.74 96.6995   4
  -4   0 -22 4268.68 155.538   3
  -4   0 -23 10.3324 21.4490   3
   4   0  23 13.4367 18.0412   4
   4   0  24 631.870 41.4647   4
  -4   0 -24 541.940 61.2585   3
   4   0  25-5.80703 17.0761   4
  -4   0 -25 44.3796 26.0298   3
  -4   0 -26 863.730 80.6830   3
   4   0  26 872.957 49.3697   4
   4   0  27 65.8816 25.7840   4
  -4   0 -27 71.6600 35.4031   3
   4   0  28 5256.99 121.072   4
  -4   0 -28 4975.50 193.505   3
   4   0  29 80.0529 30.8756   4
  -4   0 -29 150.261 44.7709   3
   4   0  30 4619.44 119.607   4
  -4   0 -30 4622.72 194.376   3
  -4   0 -31 32.7989 32.1457   3
   4   0  31 39.2867 23.7233   4
   4   0  32 158.156 28.9944   4
  -4   0 -32 124.781 41.6924   3
   4   0  33-11.6352 20.3750   4
  -4   0 -33 20.3717 28.9839   3
   4   0  34 603.564 50.1054   4
  -4   0 -34 484.780 76.0870   3
   4   0  35 21.1051 23.2238   4
  -4   0 -35 29.2497 29.8650   3
  -4   0 -36 3.45881 32.5781   3
  -4   0 -37-19.1496 42.5317   3
  -4   0 -38 921.412 106.543   3
  -4   0 -39 31.2116 36.0507   3
   4  -2 -42 280.695 67.4522   3
   4  -2 -41 241.930 59.2101   3
   4  -2 -40 7.52535 35.3276   3
   4   2 -40-29.8522 45.3188   3
   4   2 -39 572.940 87.9915   3
   4  -2 -39 613.704 82.9528   3
   4   2 -38 84.1421 46.5084   3
   4  -2 -38 148.130 47.5805   3
   4  -2 -37 704.789 84.0753   3
   4   2 -37 549.758 83.7640   3
   4  -2 -36 1665.79 125.718   3
   4   2 -36 1767.44 140.726   3
   4  -2 -35 127.433 55.1025   3
   4   2 -35 104.276 47.6302   3
   4   2 -34 4766.35 221.219   3
   4  -2 -34 4601.18 197.709   3
   4  -2 -33 140.617 44.5722   3
   4   2 -33 73.6916 47.6090   3
   4   2 -32 4972.92 218.095   3
   4  -2 -32 4749.87 192.497   3
   4  -2 -31 288.957 54.7424   3
   4   2 -31 305.208 62.4250   3
   4  -2 -30 5039.21 188.849   3
  -4   2  30 5155.76 76.4493   4
   4   2 -30 4958.45 207.982   3
   4  -2 -29 1341.91 97.5696   3
  -4   2  29 1287.13 37.6342   4
   4   2 -29 1379.54 109.802   3
   4  -2 -28 20.1952 28.8746   3
   4   2 -28-7.35325 29.3983   3
  -4   2  28 9.31030 9.70831   4
   4  -2 -27 1238.40 88.7547   3
  -4   2  27 1319.18 36.2299   4
   4   2 -27 1275.81 102.045   3
   4   2 -26 741.139 77.4374   3
   4  -2 -26 756.749 69.4590   3
   4   2 -25 318.227 52.1469   3
   4  -2 -25 338.614 48.2087   3
   4   2 -24 550.148 64.8205   3
   4  -2 -24 555.678 55.9833   3
   4   2 -23 1316.28 93.3819   3
   4  -2 -23 1455.15 85.2016   3
   4  -2 -22 3984.34 136.553   3
   4   2 -22 4188.07 65.9231   4
   4   2 -22 4217.93 161.173   3
   4   2 -21 474.547 23.7407   4
  -4   2  21 427.570 47.8357   3
   4   2 -21 453.544 57.8590   3
   4   2 -20 7376.57 89.6780   4
   4   2 -20 6974.02 198.941   3
  -4   2  20 7319.48 178.501   3
  -4   2  19 44.3562 22.0913   3
   4   2 -19 35.2188 9.90567   4
   4  -2 -18 1991.55 84.6528   3
   4   2 -18 2025.55 49.8122   4
  -4   2  18 1933.19 87.6585   3
   4   2 -17 1205.24 39.7313   4
   4  -2 -17 1214.75 64.9713   3
  -4   2  17 1211.86 67.2355   3
  -4   2  16 41.6753 18.0726   3
   4  -2 -16 85.4338 21.0759   3
  -4  -2  16 70.2790 27.7108   3
  -4  -2  15 2408.01 107.528   3
  -4   2  15 2309.25 84.2713   3
   4  -2 -15 2245.34 79.8794   3
  -4  -2  14 77.4713 26.1157   3
   4  -2 -14 86.5153 19.7834   3
  -4   2  14 64.4907 18.2121   3
  -4   2  13 133.722 22.0779   3
   4  -2 -13 144.026 21.5377   3
  -4  -2  13 97.8534 25.7316   3
   4  -2 -12 2234.36 68.8630   3
  -4  -2  12 2250.80 96.9847   3
  -4   2  12 2242.91 71.8015   3
  -4  -2  11 22.1398 12.8316   1
  -4  -2  11 39.1000 21.1629   3
   4  -2 -11 24.7572 13.5771   3
  -4   2  11 14.9223 11.9862   3
  -4  -2  10 2303.20 58.4765   1
  -4  -2  10 2240.51 93.3333   3
  -4   2  10 2236.37 63.7201   3
   4  -2 -10 2264.74 60.7029   3
   4  -2  -9 892.096 36.0874   3
  -4   2   9 846.351 36.9842   3
  -4  -2   9 811.931 57.5517   3
  -4  -2   9 847.169 35.6027   1
  -4  -2   8 3708.76 116.156   3
   4  -2  -8 3578.57 63.6282   3
  -4  -2   8 3695.20 70.3668   1
  -4   2   8 3631.75 68.0658   3
  -4  -2   7 417.178 25.4354   1
  -4   2   7 415.017 22.0967   3
   4  -2  -7 433.097 20.9879   3
  -4  -2   7 459.831 44.8441   3
  -4  -2   6 4835.25 78.9739   1
  -4  -2   6 4701.78 126.447   3
  -4   2   6 4649.30 59.9280   3
   4  -2  -6 4732.18 56.0319   3
   4   2  -6 4600.07 80.3251   1
  -4  -2   5 7248.34 154.092   3
   4   2  -5 7010.09 97.0384   1
  -4  -2   5 7068.15 95.7783   1
   4   2  -4 574.492 29.6538   1
  -4  -2   4 538.070 28.8871   1
   4   2  -3 1175.82 41.7987   1
  -4  -2   3 1228.60 43.4925   1
   4   2  -2 7754.32 105.713   1
   4   2  -1 12063.8 135.781   1
   4   2   0 3824.77 79.2979   1
   4  -2   0 4078.40 52.1302   3
   4  -2   1 3874.74 58.3583   3
   4   2   1 3633.89 79.7741   1
  -4   2  -1 3767.98 57.1442   3
   4  -2   1 3657.08 94.4084   2
  -4   2  -2 7452.06 89.9866   3
   4  -2   2 7391.54 134.479   2
   4  -2   2 7376.68 90.4232   3
  -4   2  -2 7191.90 96.1609   1
   4  -2   3 275.282 21.8166   3
   4  -2   3 188.531 26.3835   2
  -4   2  -3 193.356 17.8628   1
  -4   2  -3 203.732 19.5707   3
   4  -2   4 10679.2 166.816   2
   4  -2   4 10382.8 129.416   3
  -4   2  -4 10529.8 111.506   1
  -4   2  -4 10773.0 130.875   3
   4  -2   5 1216.14 59.6654   2
  -4   2  -5 1194.31 37.9007   1
   4  -2   5 1234.64 49.2411   3
   4  -2   5 1274.48 40.3394   1
  -4   2  -5 1164.65 48.2941   3
   4  -2   6 5053.39 102.294   3
   4  -2   6 5194.67 77.9676   1
  -4   2  -6 4831.08 76.1473   1
  -4   2  -6 4960.01 102.525   3
   4  -2   6 5034.28 119.236   2
   4  -2   7 672.995 47.6414   2
  -4   2  -7 622.773 28.7758   1
   4  -2   7 641.803 40.4806   3
   4  -2   7 652.403 28.9750   1
  -4   2  -7 605.370 41.0565   3
   4  -2   8 2464.68 55.5508   1
   4  -2   8 2521.02 80.6535   3
  -4   2  -8 2428.04 80.0789   3
   4  -2   9 846.042 50.3428   3
  -4   2  -9 861.796 51.1569   3
   4  -2   9 801.808 33.3994   1
   4   2   9 793.491 50.3111   3
  -4   2 -10 3811.39 108.348   3
   4   2  10 4008.26 112.384   3
   4  -2  10 3910.08 109.591   3
   4  -2  10 3904.24 73.6795   1
   4  -2  11 3087.63 100.882   3
   4  -2  11 2991.54 66.9270   1
   4   2  11 2950.35 99.8592   3
  -4   2 -11 3039.52 101.128   3
   4  -2  12 89.7077 23.6179   3
  -4   2 -12 105.607 26.0863   3
  -4   2 -12 98.5337 16.8901   4
   4   2  12 66.6424 20.4661   3
   4  -2  12 78.0235 14.2807   1
   4  -2  13 186.118 30.3196   3
  -4   2 -13 114.344 25.9824   3
   4   2  13 154.319 27.9258   3
   4  -2  13 120.239 17.4016   1
  -4   2 -13 147.401 17.9239   4
   4  -2  14 43.7202 13.6749   1
   4  -2  14 52.9002 20.4914   3
  -4   2 -14 70.5951 25.9709   3
   4   2  14 61.2707 20.2571   3
  -4   2 -15 1144.33 72.3193   3
   4  -2  15 1077.46 47.8418   1
   4   2  15 1076.31 68.8199   3
   4  -2  15 1086.53 69.8632   3
  -4   2 -16 801.960 62.7414   3
  -4   2 -17 132.103 33.2522   3
  -4   2 -18 3644.10 136.201   3
  -4   2 -19 507.745 55.7697   3
  -4   2 -20 2142.59 110.531   3
  -4   2 -21 53.8363 32.1542   3
  -4   2 -22 1404.78 95.1795   3
  -4  -2 -23 227.621 44.8211   3
  -4   2 -23 317.219 51.4112   3
  -4  -2 -24 2912.81 135.501   3
  -4   2 -24 2838.10 139.383   3
  -4  -2 -25 104.071 36.4538   3
  -4   2 -25 150.238 40.9897   3
  -4   2 -26 289.479 51.5115   3
  -4  -2 -26 237.644 46.7427   3
  -4   2 -27 563.512 69.4994   3
  -4  -2 -27 592.990 69.4913   3
  -4   2 -28 76.0986 33.8957   3
  -4  -2 -28 129.576 37.1784   3
  -4  -2 -29 14.3922 24.8543   3
  -4   2 -29-6.83031 27.7806   3
   4   2  30 887.579 49.6225   4
  -4   2 -30 881.644 89.8041   3
  -4  -2 -30 840.860 86.7836   3
  -4   2 -31 8.49838 33.2274   3
   4   2  31 1.09366 15.2895   4
  -4  -2 -31 8.73097 29.2268   3
  -4   2 -32 268.508 57.9096   3
   4   2  32 309.160 32.8258   4
  -4  -2 -32 309.916 57.9620   3
  -4  -2 -33 51.6332 34.3913   3
  -4   2 -33 49.6495 36.6954   3
   4   2  33 30.9015 18.3696   4
  -4   2 -34 683.318 86.8044   3
   4   2  34 755.909 48.8922   4
   4   2  35 413.222 38.1653   4
  -4   2 -35 325.995 64.4544   3
   4   2  36 727.703 51.2818   4
  -4   2 -36 644.641 89.5393   3
  -4   2 -37 303.409 63.8845   3
  -4   2 -38 251.962 62.5402   3
   4  -4 -39 648.228 82.1423   3
   4  -4 -38 203.058 58.3982   3
   4   4 -37 688.933 96.6292   3
   4  -4 -37 524.806 72.2097   3
   4  -4 -36 523.218 70.0015   3
   4   4 -36 417.616 78.3068   3
   4   4 -35 258.328 63.4448   3
   4  -4 -35 267.360 51.9503   3
   4   4 -34 1141.01 116.474   3
   4  -4 -34 1039.91 92.6197   3
   4  -4 -33 20.2769 26.9728   3
   4   4 -33 26.1549 39.9489   3
   4   4 -32 1386.98 123.476   3
   4  -4 -32 1543.06 107.408   3
   4  -4 -31 185.324 41.7292   3
   4   4 -31 205.216 55.3072   3
   4   4 -30 532.090 77.9942   3
   4  -4 -30 529.205 61.9577   3
   4   4 -29 760.583 88.1455   3
   4  -4 -29 658.908 66.1627   3
   4  -4 -28 158.963 36.1465   3
   4   4 -28 110.963 43.4142   3
   4   4 -27 695.937 81.9813   3
   4  -4 -27 785.617 69.1214   3
   4   4 -26 266.718 54.4447   3
   4  -4 -26 274.047 41.5309   3
   4  -4 -25 774.826 64.1970   3
   4   4 -25 649.732 75.6140   3
   4   4 -24 45.2073 30.6963   3
  -4  -4  24 12.9372 12.9729   1
   4  -4 -24-3.21649 19.1989   3
  -4  -4  23 2586.61 69.7893   1
   4  -4 -23 2783.15 111.126   3
   4   4 -23 2696.87 145.342   3
  -4   4  22 267.518 38.9893   3
   4   4 -22 192.439 44.9130   3
  -4  -4  22 233.495 21.9946   1
  -4  -4  21 1037.79 41.8526   1
  -4   4  21 1107.20 70.1921   3
   4   4 -21 1064.46 89.7850   3
  -4   4  20 1591.20 79.9527   3
  -4  -4  20 1596.29 50.0036   1
   4   4 -20 1736.62 111.754   3
   4   4 -19 145.010 39.0586   3
  -4   4  19 127.581 26.9126   3
  -4  -4  19 150.088 16.1879   1
  -4  -4  18 300.465 21.1055   1
   4   4 -18 333.000 52.2029   3
  -4   4  18 295.942 33.8898   3
  -4   4  17 1772.75 74.4494   3
  -4  -4  17 1888.66 49.1006   1
   4   4 -17 1924.19 112.020   3
  -4   4  16 271.593 30.1081   3
  -4  -4  16 265.508 18.6920   1
   4   4 -16 371.851 53.8266   3
   4   4 -15 1487.81 95.9995   3
  -4  -4  15 1434.81 41.3088   1
  -4   4  15 1392.83 60.2346   3
   4   4 -14 597.834 62.5471   3
  -4  -4  14 535.216 25.7487   1
  -4   4  14 520.628 35.9087   3
   4   4 -13 1796.43 101.396   3
  -4  -4  13 1773.18 46.1963   1
  -4   4  13 1771.19 60.8981   3
  -4   4  12 1472.17 51.9051   3
   4   4 -12 1430.83 89.8362   3
  -4   4  11 4028.51 78.8017   3
   4   4 -11 3968.19 143.511   3
  -4   4  10 856.848 34.3820   3
   4   4 -10 907.404 70.6469   3
  -4  -4  10 868.523 72.2952   3
   4   4  -9 401.003 47.0219   3
  -4  -4   9 322.371 44.4847   3
  -4   4   9 348.438 20.7742   3
   4   4  -8 1690.66 48.9686   1
  -4  -4   8 1718.67 96.0254   3
   4   4  -8 1612.61 88.8957   3
  -4   4   8 1466.55 36.6746   3
   4   4  -7 827.394 35.8269   1
  -4   4   7 662.182 22.4306   3
   4   4  -7 819.075 62.4586   3
  -4  -4   7 721.754 63.6309   3
   4   4  -6 4489.33 143.474   3
   4   4  -6 4413.32 82.6094   1
   4   4  -5 8916.29 119.777   1
   4   4  -5 8922.79 200.498   3
   4   4  -4 4245.43 138.780   3
   4   4  -4 4448.93 86.8166   1
   4   4  -3 1957.58 60.1957   1
   4   4  -3 1978.98 96.3593   3
   4   4  -2 199.894 22.7916   1
   4   4  -2 187.373 34.3461   3
  -4   4   2 193.113 13.2294   3
   4   4  -1 10426.7 218.434   3
   4  -4  -1 10422.6 200.754   2
  -4   4   1 10199.0 97.5372   3
   4  -4   0 1058.66 67.0621   2
  -4   4   0 1062.04 35.8087   3
   4  -4   1 10858.3 135.994   3
  -4   4  -1 11153.3 122.256   3
   4  -4   1 10551.5 206.501   2
  -4   4  -2 4181.39 82.0512   3
   4  -4   2 4102.35 87.4538   3
   4  -4   2 3855.28 127.526   2
  -4   4  -3 2789.25 72.2703   3
  -4  -4  -3 2849.44 83.0275   2
   4  -4   3 2791.37 75.9553   3
   4  -4   3 2725.45 108.903   2
  -4   4  -4 6654.66 117.902   3
   4  -4   4 6554.00 169.002   2
   4  -4   4 6460.25 123.934   3
  -4  -4  -4 6705.18 123.877   2
   4  -4   5 723.647 44.7904   3
  -4   4  -5 794.418 44.7215   3
  -4   4  -5 710.262 31.8595   1
  -4  -4  -5 761.031 41.6061   2
   4  -4   5 767.090 61.9809   2
  -4  -4  -6 10295.9 141.383   2
  -4   4  -6 9805.81 157.613   3
   4  -4   6 9837.89 165.486   3
   4  -4   6 10014.0 214.204   2
  -4   4  -6 9996.41 109.285   1
  -4   4  -7 497.129 24.1558   1
  -4   4  -7 524.919 40.8421   3
   4  -4   7 543.915 42.7383   3
   4  -4   7 501.344 52.7333   2
   4  -4   8 2691.71 94.1977   3
  -4   4  -8 2700.87 91.6260   3
   4  -4   8 2830.00 118.511   2
  -4   4  -8 2556.15 50.4517   1
  -4   4  -9 6112.20 143.230   3
   4  -4   9 6054.21 174.614   2
   4  -4   9 6167.26 148.051   3
   4  -4  10 2460.14 98.1925   3
  -4   4 -10 2491.66 95.9327   3
   4  -4  11 13881.7 237.087   3
  -4   4 -11 13815.4 229.282   3
  -4   4 -12 224.592 37.5603   3
   4   4  12 165.990 31.4762   3
   4  -4  12 154.546 33.3158   3
  -4   4 -13 8326.63 191.485   3
   4  -4  13 8376.94 197.722   3
  -4   4 -14 1421.97 84.2738   3
  -4   4 -15 4243.16 145.401   3
   4   4  16 2449.79 65.5839   2
  -4   4 -16 2476.33 115.143   3
   4   4  17 123.137 16.9304   2
   4  -4  17 149.772 13.5655   1
  -4   4 -17 180.532 39.6318   3
  -4   4 -18 4232.66 157.333   3
   4   4  18 4288.49 89.4443   2
   4  -4  18 4275.41 68.0373   1
   4  -4  19 226.666 17.3028   1
   4   4  19 222.610 22.4053   2
  -4   4 -19 250.184 45.3040   3
   4  -4  20 2951.36 61.6380   1
  -4   4 -20 3003.76 139.185   3
   4   4  20 2864.62 75.0655   2
   4  -4  21 344.356 22.8229   1
  -4   4 -21 358.640 53.9411   3
   4   4  21 299.094 26.2732   2
  -4   4 -22 450.731 62.8697   3
   4   4  22 411.774 30.4545   2
   4  -4  22 406.861 25.8237   1
  -4   4 -23 839.765 82.5098   3
   4  -4  23 821.296 36.8871   1
   4  -4  24 6.89351 9.54693   1
  -4   4 -24 69.0786 36.0131   3
  -4   4 -25 3053.18 157.387   3
   4  -4  25 3096.26 75.2350   1
  -4   4 -26 210.084 51.3265   3
  -4   4 -27 1810.65 125.882   3
  -4   4 -28 470.635 73.1393   3
  -4   4 -29 37.3515 33.2115   3
  -4   4 -30 204.151 53.3259   3
  -4   4 -31 314.193 63.0124   3
  -4   4 -32-23.1142 34.6407   3
  -4   4 -33 1026.66 109.301   3
  -4   4 -34 12.0329 32.6713   3
  -4   4 -35 485.428 81.3775   3
  -4   4 -36 31.3161 43.0819   3
   4   6 -34 53.4627 42.4907   3
   4   6 -33 115.117 54.9752   3
   4   6 -32 200.336 53.9056   3
   4   6 -31 432.324 84.6435   3
   4   6 -30 51.9333 36.5767   3
   4   6 -29 1894.46 146.330   3
   4   6 -28 113.357 54.4674   3
   4   6 -27 3855.27 200.666   3
   4   6 -26 44.3320 41.7045   3
   4   6 -25 1571.88 126.600   3
   4   6 -24 60.5420 33.6442   3
   4   6 -23 870.151 93.4226   3
   4   6 -22 182.807 53.0970   3
   4   6 -21 38.6106 32.1595   3
   4   6 -20 158.475 46.1182   3
   4   6 -19 210.492 51.8032   3
   4   6 -18 281.793 56.2459   3
  -4   6  17 940.132 52.0224   3
   4   6 -17 1032.97 92.6054   3
  -4   6  16 12.2565 11.5191   3
   4   6 -16 44.5024 33.0177   3
  -4   6  15 1293.99 55.4482   3
   4   6 -15 1348.71 101.958   3
  -4   6  14 249.759 25.6165   3
   4   6 -14 394.973 60.2486   3
  -4   6  13 1427.24 53.7495   3
   4   6 -13 1565.89 107.936   3
   4   6 -12 5.82767 26.2804   3
  -4   6  12 11.0957 9.57564   3
   4   6 -11 771.374 74.7175   3
  -4   6  11 656.559 33.4956   3
   4   6 -10 42.1288 10.9194   1
  -4   6  10 32.4034 9.17795   3
  -4   6  10 11.2330 9.07019   3
   4   6 -10 26.9665 26.0171   3
  -4   6   9 69.2457 13.3263   3
  -4   6   9 63.3205 11.2587   3
   4   6  -9 73.8524 13.4632   1
   4   6  -9 60.3202 31.0029   3
   4   6  -8 125.051 16.9099   1
   4   6  -8 108.380 35.7557   3
  -4   6   8 106.796 12.9578   3
  -4   6   8 100.249 14.4056   3
   4   6  -7 322.028 25.9425   1
  -4   6   7 272.742 18.6730   3
  -4   6   7 236.635 19.8547   3
   4   6  -7 259.829 44.3756   3
   4   6  -6 87.4933 33.8209   3
  -4   6   6 49.5331 11.4682   3
   4   6  -6 68.0081 15.6008   1
  -4   6   6 70.6984 10.9142   3
  -4   6   5 4190.29 78.6882   3
   4   6  -5 4292.53 160.434   3
   4   6  -5 4298.74 95.7140   1
  -4   6   4 338.431 24.0849   3
   4   6  -4 354.389 51.6519   3
   4   6  -4 420.579 33.6379   1
   4   6  -3 3500.67 143.491   3
   4   6  -3 3460.93 93.7371   1
  -4   6   3 3509.08 76.8494   3
   4   6  -2 878.327 75.4915   3
  -4   6   2 835.914 39.1599   3
   4   6  -1 6228.83 192.389   3
   4  -6  -1 6461.83 192.028   2
  -4   6   1 6232.04 109.238   3
   4  -6   0 329.486 48.0945   2
  -4  -6   0 366.235 46.2580   2
   4   6   0 322.453 50.5519   3
  -4   6   0 388.066 30.8045   3
  -4  -6  -1 2411.02 105.764   2
   4   6   1 2251.90 119.219   3
  -4   6  -1 2386.70 74.3078   3
   4  -6   1 2217.71 116.090   2
  -4   6  -2 17.8364 14.5791   3
   4  -6   2 7.91706 22.5477   2
   4   6   2 8.47158 25.0235   3
  -4  -6  -2 29.5802 21.1902   2
   4   6   3 6.25647 28.7863   3
   4  -6   3 17.8793 22.2426   2
  -4  -6  -3 0.75367 16.7802   2
  -4   6  -3 1.34659 12.8105   3
  -4   6  -4 12.8814 14.7541   3
   4  -6   4-8.90839 27.1119   2
  -4  -6  -4 12.2062 19.4267   2
   4  -6   4 20.0087 15.6416   3
  -4   6  -5 11.4456 14.7548   3
  -4  -6  -5 5.17130 17.7491   2
   4  -6   5-5.95389 26.4709   2
   4  -6   5-18.9984 21.2463   3
  -4   6  -6 354.207 36.8398   3
  -4   6  -6 341.129 23.8158   1
   4  -6   6 316.739 51.1824   2
   4  -6   6 336.549 40.4152   3
  -4  -6  -6 379.579 40.6078   2
  -4   6  -7 183.699 16.8681   1
   4  -6   7 264.884 49.3803   2
  -4   6  -7 213.663 31.1583   3
   4  -6   7 174.281 33.0544   3
   4  -6   8 116.534 40.3796   2
  -4   6  -8 88.5143 22.9130   3
  -4   6  -8 87.2366 11.0077   1
   4  -6   8 93.2374 25.9749   3
   4  -6   9 677.013 73.6162   2
  -4   6  -9 598.199 21.4933   1
  -4   6  -9 718.566 56.3585   3
   4  -6   9 705.077 60.8414   3
  -4   6 -10 476.163 48.6835   3
   4  -6  10 473.867 52.4118   3
   4  -6  10 444.013 62.9412   2
   4  -6  11 3860.62 170.683   2
   4  -6  11 3681.74 139.788   3
  -4   6 -11 3886.98 135.342   3
  -4   6 -12 240.833 42.0538   3
   4  -6  12 274.590 56.3225   2
   4  -6  13 4053.86 179.621   2
  -4   6 -13 4047.62 145.831   3
  -4   6 -14 178.529 39.4179   3
   4  -6  14 194.216 52.1604   2
  -4   6 -15 2158.56 113.933   3
   4  -6  15 2154.57 135.739   2
  -4   6 -16 9.10089 22.8974   3
  -4   6 -17 1189.06 89.5294   3
  -4   6 -18 70.1458 33.0874   3
  -4   6 -19 5.97525 27.1196   3
  -4   6 -20 664.719 73.2566   3
  -4   6 -21 28.1944 27.5038   3
  -4   6 -22 115.139 39.1918   3
  -4   6 -23 649.961 77.9687   3
  -4   6 -24 14.3657 37.4468   3
  -4   6 -25 906.101 94.5088   3
  -4   6 -26 547.801 77.0640   3
  -4   6 -27 1015.05 103.739   3
  -4   6 -28 10.5080 31.8463   3
  -4   6 -29 314.763 62.4515   3
  -4   6 -30-25.7304 39.1317   3
  -4   6 -31 2.18292 36.8146   3
  -4   6 -32 0.80559 35.7158   3
  -4   6 -33-16.8020 40.3372   3
  -4   6 -34 23.8993 38.9562   3
   4   8 -29 621.533 98.7547   3
   4   8 -28 56.5811 47.1396   3
   4   8 -27 618.578 92.9639   3
   4   8 -26 33.4860 45.1061   3
   4   8 -25 490.896 84.3420   3
   4   8 -24 140.260 52.7808   3
   4   8 -23 1043.68 110.109   3
   4   8 -22 108.200 51.3297   3
   4   8 -21 426.473 74.8407   3
   4   8 -20 133.025 54.2695   3
   4   8 -19 3.28814 32.3479   3
   4   8 -18 328.267 66.6427   3
   4   8 -17 482.208 78.0164   3
   4   8 -16 45.7773 34.5075   3
   4   8 -15 744.911 87.8309   3
   4   8 -14 103.836 52.1630   3
   4   8 -13 953.329 94.7983   3
   4   8 -12 69.3251 42.3731   3
   4   8 -11 782.611 86.4928   3
   4   8 -10 163.069 44.6757   3
   4   8  -9 422.622 64.1940   3
   4   8  -8 239.750 49.7159   3
   4   8  -7 111.919 41.5698   3
   4   8  -6 6.36227 11.8538   1
  -4  -8   6 33.7416 29.1654   2
   4   8  -6 16.5584 33.0733   3
  -4  -8   5 1282.32 103.307   2
   4   8  -5 1325.46 60.6817   1
   4   8  -5 1360.08 102.616   3
   4   8  -4 96.7510 22.4250   1
  -4  -8   4 136.075 41.5697   2
   4   8  -4 75.6815 39.7671   3
  -4  -8   3 2323.13 133.751   2
   4   8  -3 2333.82 86.3600   1
   4   8  -3 2419.19 134.693   3
   4   8  -2 109.148 40.4754   3
   4   8  -2 106.213 24.5425   1
  -4  -8   2 189.735 50.5922   2
  -4  -8   1 4775.33 184.474   2
  -4   8   1 4608.18 109.789   3
   4   8  -1 4864.95 188.258   3
  -4   8   0 187.483 30.5541   3
  -4  -8   0 199.015 45.7545   2
   4  -8   0 235.220 52.5643   2
   4   8   0 193.763 49.8428   3
   4   8   1 4219.02 177.817   3
  -4   8  -1 4544.20 116.978   3
   4  -8   1 4400.94 190.577   2
  -4  -8  -1 4397.82 170.474   2
   4   8   2 337.588 58.0911   3
  -4  -8  -2 454.410 58.1821   2
  -4   8  -2 452.383 42.6906   3
   4  -8   2 391.367 64.1614   2
   4   8   3 1736.23 117.948   3
  -4  -8  -3 1767.46 105.876   2
  -4   8  -3 1824.52 80.4299   3
   4  -8   3 1643.48 120.719   2
   4  -8   4-10.4934 31.9749   2
  -4   8  -4 21.7370 20.1422   3
   4   8   4 15.8039 31.9440   3
  -4  -8  -4 18.4019 21.5485   2
  -4  -8  -5 22.7790 20.6530   2
   4  -8   5 11.8161 30.7619   2
   4   8   5-14.5852 32.2842   3
  -4   8  -5 10.4577 16.2211   3
  -4   8  -6-1.38900 17.9754   3
   4  -8   6 17.8623 33.3604   2
   4   8   6 30.1106 32.1078   3
   4   8   7 1017.86 93.7960   3
  -4   8  -7 1114.33 72.5090   3
   4  -8   7 1171.34 106.680   2
  -4   8  -8 330.306 44.7108   3
   4   8   8 379.092 63.8308   3
   4  -8   8 380.655 69.1393   2
  -4   8  -9 2415.10 111.084   3
   4  -8   9 2588.01 159.925   2
   4   8   9 2633.60 153.067   3
  -4   8 -10 260.904 43.8715   3
   4  -8  10 270.813 62.9328   2
  -4   8 -11 3529.80 141.939   3
   4  -8  11 3575.43 190.773   2
  -4   8 -12 172.063 43.6552   3
   4  -8  12 233.972 63.4110   2
   4  -8  13 4112.56 208.975   2
  -4   8 -13 4238.76 162.504   3
  -4   8 -14 25.2024 29.5902   3
   4  -8  14 39.4361 42.1325   2
  -4   8 -15 1279.98 96.5427   3
   4  -8  15 1299.47 123.304   2
  -4   8 -16 56.3169 32.3912   3
   4  -8  16 25.7493 44.4351   2
   4  -8  17 354.288 72.9260   2
  -4   8 -17 392.762 58.0898   3
  -4   8 -18 374.087 58.7277   3
   4  -8  18 283.355 67.3338   2
  -4   8 -19 98.8519 38.4939   3
   4  -8  19 78.0331 41.8918   2
   4  -8  20 57.3783 43.3646   2
  -4   8 -20 19.1389 29.3376   3
   4  -8  21 816.004 104.803   2
  -4   8 -21 714.167 82.3055   3
   4  -8  22 108.494 47.5519   2
  -4   8 -22 107.673 44.2006   3
   4  -8  23 1810.08 153.595   2
  -4   8 -23 1745.65 131.382   3
   4  -8  24 121.188 53.8954   2
  -4   8 -24 205.744 55.6430   3
   4  -8  25 744.755 104.239   2
  -4   8 -25 498.433 73.8867   3
  -4   8 -26 116.924 44.3021   3
  -4   8 -27 416.873 75.9367   3
  -4   8 -28 15.2494 36.4809   3
  -4   8 -29-47.0227 41.5648   3
  -4   8 -30 85.3557 41.2439   3
   4  10 -22 235.451 61.3792   3
   4  10 -21 77.7375 47.7798   3
   4  10 -20 308.333 71.1287   3
   4  10 -19 119.706 48.6282   3
   4  10 -18 456.528 80.1706   3
   4  10 -17 483.743 81.5617   3
   4  10 -16 87.2461 45.6320   3
  -4 -10  16 181.165 55.1736   2
   4  10 -15 213.124 61.0120   3
  -4 -10  15 264.367 67.5406   2
   4  10 -14 49.6282 46.4105   3
  -4 -10  14 76.0044 44.7836   2
  -4 -10  13 153.629 54.0425   2
   4  10 -13 145.844 47.2356   3
  -4 -10  12-17.3113 38.1296   2
   4  10 -12-12.0644 38.5276   3
   4  10 -11 117.260 45.7097   3
  -4 -10  11 102.603 49.2059   2
  -4 -10  10 324.215 67.1872   2
   4  10 -10 366.586 68.0434   3
  -4 -10   9 75.2023 46.8557   2
   4  10  -9 34.3661 35.3980   3
  -4 -10   8 748.643 95.4403   2
   4  10  -8 718.165 87.2533   3
  -4 -10   7 264.004 62.3067   2
   4  10  -7 333.396 64.7575   3
  -4 -10   6 477.027 79.4546   2
   4  10  -6 492.742 72.8130   3
  -4 -10   5 377.501 70.3006   2
   4  10  -5 460.495 72.2443   3
   4  10  -4 247.303 61.3919   3
  -4 -10   4 274.498 59.6585   2
  -4 -10   3 626.704 84.4407   2
   4  10  -3 568.626 80.0225   3
  -4 -10   2 10.8042 31.2008   2
   4  10  -2 54.2422 45.3440   3
  -4 -10   1 193.294 47.1274   2
   4  10  -1 163.820 47.8708   3
  -4 -10   0 260.913 56.5295   2
   4  10   0 256.807 56.4349   3
  -4 -10  -1 14.2146 28.5470   2
  -4 -10  -2 888.277 89.3306   2
   4 -10   4 225.293 62.0435   2
   4 -10   5 161.443 55.9465   2
   4 -10   6 546.403 86.8808   2
   4 -10   7 31.6782 38.6310   2
   4 -10   8 778.085 102.446   2
   4 -10   9 37.3312 40.1007   2
   4 -10  10 312.394 67.2647   2
   4 -10  11 79.1445 38.1627   2
   4 -10  12 166.858 58.5766   2
   5  -1 -42 299.665 71.0343   3
   5  -1 -41 8.72306 37.8368   3
   5   1 -41 25.8879 40.0523   3
   5   1 -40 296.743 69.8590   3
   5  -1 -40 264.779 58.7514   3
   5  -1 -39 296.932 67.1857   3
   5   1 -39 286.044 67.4464   3
   5   1 -38 222.889 60.3294   3
   5  -1 -38 182.482 52.4153   3
   5  -1 -37 1792.33 134.964   3
   5   1 -37 1690.12 138.148   3
   5  -1 -36 35.8352 34.4088   3
   5   1 -36 67.2541 44.0862   3
   5   1 -35 2829.95 170.738   3
   5  -1 -35 2829.11 162.083   3
   5  -1 -34 58.9181 33.9822   3
   5   1 -34 144.979 50.5410   3
   5   1 -33 2872.39 165.640   3
   5  -1 -33 2770.11 154.713   3
   5   1 -32 152.526 52.6957   3
   5  -1 -32 155.670 44.5794   3
   5   1 -31 620.094 79.5347   3
   5  -1 -31 614.591 73.5750   3
   5  -1 -30 16.3949 25.6348   3
   5   1 -30 32.1742 30.0045   3
   5   1 -29 390.519 60.1347   3
   5  -1 -29 383.896 56.7907   3
   5  -1 -28 195.704 43.5146   3
   5   1 -28 330.372 55.5156   3
   5   1 -27 22.3430 29.1154   3
   5  -1 -27 61.6883 27.9413   3
   5   1 -26 70.0074 33.2550   3
   5  -1 -26 78.8824 30.8762   3
   5   1 -25 672.256 69.9500   3
   5  -1 -25 812.573 71.9957   3
   5  -1 -24 21.9534 23.6389   3
   5   1 -24 60.7516 30.6880   3
   5  -1 -23 1347.29 85.8667   3
   5   1 -23 1355.99 92.0996   3
  -5   1  22 28.9463 6.65579   4
   5   1 -22 11.3399 23.6345   3
   5  -1 -22 11.2675 20.8192   3
  -5   1  21 2816.46 35.9138   4
   5  -1 -21 3363.47 127.012   3
   5   1 -21 3164.59 132.805   3
  -5   1  20 971.866 19.8165   4
  -5   1  20 1062.76 73.2444   3
   5   1 -20 1076.07 77.2911   3
  -5   1  19 1155.29 20.4214   4
  -5   1  19 1331.21 78.6268   3
   5   1 -19 1276.68 82.4487   3
  -5   1  18 1961.66 24.3165   4
  -5   1  18 2152.59 97.3552   3
   5   1 -18 2194.18 103.617   3
   5  -1 -17 87.5796 23.8644   3
  -5   1  17 63.4440 4.88314   4
  -5  -1  17 133.573 31.0915   3
  -5   1  17 69.9244 22.8143   3
   5  -1 -16 3187.97 104.371   3
  -5  -1  16 3051.36 118.874   3
   5   1 -16 3060.77 35.4923   4
  -5   1  16 3101.18 107.435   3
   5  -1 -15 2821.02 95.2396   3
   5   1 -15 2860.54 36.2664   4
  -5  -1  15 3044.90 116.133   3
  -5   1  15 2969.88 101.295   3
  -5   1  14 785.625 51.7828   3
   5   1 -14 738.548 20.7266   4
   5  -1 -14 748.498 48.6748   3
  -5  -1  14 864.618 61.5398   3
   5  -1 -13 4187.76 106.595   3
  -5  -1  13 4077.70 128.424   3
  -5   1  13 4104.45 111.135   3
   5  -1 -12 376.609 34.5703   3
  -5   1  12 369.618 35.9827   3
  -5  -1  12 364.562 41.0492   3
   5  -1 -11 14265.3 183.280   3
  -5   1  11 14374.4 188.174   3
  -5  -1  11 14497.9 228.558   3
  -5  -1  10 16.1424 18.5878   3
  -5   1  10 15.2364 13.4740   3
   5  -1 -10 4.74833 13.8635   3
  -5  -1   9 17424.3 240.251   3
  -5   1   9 18064.1 192.442   3
   5  -1  -9 18219.6 188.881   3
   5  -1  -8 5665.81 101.761   3
  -5   1   8 5618.86 102.926   3
  -5  -1   8 5620.94 102.811   1
  -5  -1   8 5644.24 135.656   3
  -5   1   7 13091.3 84.5716   4
  -5  -1   7 13318.5 204.497   3
   5  -1  -7 13575.8 148.124   3
  -5   1   7 13478.1 153.756   3
  -5  -1   7 13690.7 155.227   1
  -5  -1   6 4003.47 83.4817   1
  -5  -1   6 4027.59 111.105   3
  -5   1   6 3853.95 80.7289   3
   5  -1  -6 3904.03 76.5253   3
  -5   1   6 3803.89 47.8313   4
  -5   1   5 1998.04 35.5722   4
   5  -1  -5 2061.88 53.3287   3
  -5  -1   5 2041.94 59.2077   1
   5  -1  -4 1500.82 46.2200   3
  -5  -1   4 1478.06 50.1334   1
  -5   1   4 1490.77 31.5696   4
   5   1  -4 1499.15 52.1423   1
  -5  -1   3 840.691 38.3433   1
  -5   1   3 803.033 24.3994   4
   5   1  -3 798.239 39.0565   1
  -5   1   2 2477.61 43.4632   4
  -5  -1   2 2460.30 63.5138   1
  -5   1   1 979.689 41.8516   1
  -5  -1   1 1015.43 42.2737   1
  -5   1   1 965.823 28.2788   4
   5  -1   0 6379.45 82.0986   4
  -5   1   0 6267.94 100.493   1
  -5   1   0 6342.98 71.6712   4
  -5  -1   0 6524.25 105.800   1
   5  -1   1 12176.1 115.304   4
  -5  -1  -1 12443.5 149.197   1
  -5   1  -1 12079.9 137.110   1
  -5   1  -1 12277.0 153.399   2
  -5   1  -2 149.594 18.6695   1
  -5   1  -2 132.808 20.1328   2
   5  -1   2 128.711 16.9450   3
   5  -1   2 121.667 19.3724   4
  -5   1  -3 25769.6 225.543   2
   5  -1   3 25929.8 202.511   1
   5  -1   3 25629.7 200.223   3
   5  -1   3 26012.3 173.310   4
  -5   1  -3 25977.6 198.168   1
  -5   1  -4 3239.79 81.3699   2
   5  -1   4 3152.86 71.2350   1
   5  -1   4 3197.67 75.2388   3
   5  -1   4 3449.08 74.2862   4
   5  -1   4 3156.77 79.2468   2
  -5   1  -4 3211.27 71.3248   1
   5  -1   5 37155.4 243.511   1
   5  -1   5 35860.3 213.420   4
   5  -1   5 36757.7 267.420   3
  -5   1  -5 36372.9 243.088   1
  -5   1  -5 36154.0 268.714   3
   5  -1   5 36614.5 271.269   2
   5  -1   6 436.912 33.4735   2
   5  -1   6 652.025 37.5773   4
  -5   1  -6 503.904 31.1073   1
  -5   1  -6 527.064 36.3460   3
   5  -1   6 497.823 35.6501   3
   5  -1   6 495.566 31.8786   1
   5  -1   7 16804.1 200.141   3
   5  -1   7 16200.6 188.818   2
   5   1   7 16472.8 209.412   3
   5  -1   7 16320.8 150.520   4
   5  -1   7 16255.2 168.105   1
  -5   1  -7 16500.8 199.040   3
   5  -1   8 954.351 48.9728   2
   5  -1   8 953.903 51.9659   3
   5  -1   8 937.993 43.5817   1
  -5   1  -8 961.087 51.8645   3
   5   1   8 880.260 51.9324   3
   5  -1   8 1023.72 43.3218   4
  -5   1  -9 383.256 36.4962   3
   5  -1   9 333.114 32.9303   3
   5   1   9 321.969 15.5370   2
   5   1   9 412.371 38.0708   3
   5  -1   9 371.517 27.2287   4
   5  -1   9 385.266 33.6986   2
   5  -1   9 394.177 30.1527   1
   5   1  10 264.873 15.9028   2
   5  -1  10 355.501 36.8972   3
   5  -1  10 300.369 27.9751   1
  -5   1 -10 302.009 34.3798   3
   5   1  10 285.776 32.5468   3
   5  -1  10 327.238 26.5946   4
   5  -1  11 1860.01 79.9695   3
  -5   1 -11 1964.99 81.8800   3
   5  -1  11 1943.79 66.0328   1
   5  -1  11 1865.37 57.5566   4
   5   1  11 1947.36 81.9381   3
   5  -1  12 198.693 24.8984   1
   5  -1  12 263.405 25.1533   4
  -5   1 -12 185.563 29.3309   3
   5   1  12 217.782 31.4765   3
   5  -1  12 223.040 31.8402   3
   5  -1  13 66.5741 19.2170   4
   5  -1  13 33.5084 18.8990   3
   5   1  13 55.9637 20.8081   3
  -5   1 -13 53.9363 22.5596   3
   5  -1  14 540.650 35.8951   4
   5  -1  14 414.116 45.0558   3
   5   1  14 496.771 47.1762   3
  -5   1 -14 429.106 44.1737   3
   5   1  15 3431.97 122.318   3
   5  -1  15 3419.03 123.366   3
  -5   1 -15 3450.91 121.757   3
   5  -1  15 3358.41 83.0764   4
   5  -1  16 197.477 28.0904   4
  -5   1 -16 191.640 35.5674   3
   5  -1  17 3326.99 86.4359   4
  -5   1 -17 3293.25 124.411   3
  -5   1 -18 691.417 60.5418   3
   5  -1  18 722.061 44.3770   4
  -5  -1 -18 686.858 60.2036   3
   5  -1  19 1067.76 53.2653   4
  -5  -1 -19 1015.35 73.7560   3
  -5   1 -19 1061.50 75.9987   3
  -5  -1 -20 200.850 36.5940   3
  -5   1 -20 193.985 36.8915   3
   5  -1  20 203.426 27.7709   4
  -5   1 -21 76.4379 27.6437   3
   5  -1  21 44.7233 20.1520   4
  -5  -1 -21 52.8211 25.2980   3
  -5  -1 -22 313.695 46.0167   3
   5  -1  22 327.956 34.9393   4
  -5   1 -22 301.963 46.4831   3
   5  -1  23 225.637 31.0324   4
  -5  -1 -23 215.877 40.3312   3
  -5   1 -23 217.592 41.1050   3
   5   1  24 301.670 29.8998   4
   5  -1  24 347.145 37.6616   4
  -5   1 -24 298.770 49.1690   3
  -5  -1 -24 330.529 50.9005   3
  -5  -1 -25 186.965 40.8269   3
   5  -1  25 218.191 31.9177   4
   5   1  25 197.331 25.8209   4
  -5   1 -25 191.376 43.6907   3
  -5   1 -26 1022.59 88.4673   3
   5   1  26 982.302 50.4041   4
  -5  -1 -26 891.205 83.5930   3
   5  -1  26 942.436 59.7812   4
   5  -1  27 3200.12 106.005   4
  -5  -1 -27 2918.63 147.911   3
   5   1  27 3135.56 89.0996   4
  -5   1 -27 2883.79 149.146   3
   5   1  28 486.128 40.1367   4
  -5  -1 -28 524.519 70.8068   3
   5  -1  28 433.205 46.7883   4
  -5   1 -28 432.926 63.6529   3
  -5  -1 -29 4004.72 179.074   3
  -5   1 -29 3891.86 178.716   3
   5   1  29 4045.00 105.181   4
   5   1  30 147.777 27.8570   4
  -5   1 -30 139.726 43.0684   3
  -5  -1 -30 68.0427 35.3737   3
   5   1  31 173.263 27.9247   4
  -5   1 -31 150.893 44.3894   3
  -5  -1 -31 158.629 46.2723   3
  -5  -1 -32 29.0741 30.6784   3
  -5   1 -32 65.7907 37.0164   3
   5   1  32 56.9735 20.8439   4
   5   1  33 1159.38 64.6679   4
  -5  -1 -33 1035.59 101.132   3
  -5   1 -33 1084.85 104.263   3
   5   1  34 807.543 55.8951   4
  -5  -1 -34 763.365 89.8987   3
  -5   1 -34 789.112 93.2998   3
   5   1  35 60.6334 24.6664   4
  -5  -1 -35 53.9007 37.5940   3
  -5   1 -35 16.4008 37.9974   3
   5   1  36 359.984 41.1863   4
  -5  -1 -36 392.441 71.7380   3
  -5   1 -36 386.598 70.3954   3
  -5  -1 -37 894.278 99.1434   3
  -5   1 -37 888.403 104.331   3
   5   1  37 1004.39 65.8843   4
  -5   1 -38 27.0006 38.5625   3
  -5  -1 -38 46.3905 36.6605   3
  -5  -1 -39 1068.28 116.971   3
   5  -3 -42 421.004 74.2037   3
   5  -3 -41 53.3945 35.4252   3
   5  -3 -40 374.808 66.8264   3
   5  -3 -39 274.050 60.8822   3
   5   3 -39 461.624 83.9759   3
   5   3 -38 601.027 94.0190   3
   5  -3 -38 574.368 78.3812   3
   5   3 -37 581.657 89.5013   3
   5  -3 -37 555.186 75.1395   3
   5   3 -36 140.668 51.2126   3
   5  -3 -36 151.142 49.0637   3
   5   3 -35 1292.52 123.668   3
   5  -3 -35 1297.68 106.334   3
   5   3 -34 33.1867 37.9509   3
   5  -3 -34 29.4537 32.3432   3
   5  -3 -33 1217.57 98.6296   3
   5   3 -33 1115.96 111.981   3
   5   3 -32-45.2646 42.7005   3
   5  -3 -32 27.7120 32.0147   3
   5   3 -31 577.047 79.3626   3
   5  -3 -31 588.615 66.6741   3
   5   3 -30 24.2644 33.0708   3
   5  -3 -30 26.6853 24.6470   3
   5   3 -29 155.457 47.0906   3
   5  -3 -29 161.606 38.1478   3
   5  -3 -28 421.925 53.8446   3
   5   3 -28 402.451 64.5622   3
   5   3 -27 71.0536 37.4478   3
   5  -3 -27 5.49799 21.3156   3
   5   3 -26 367.375 59.5872   3
   5   3 -26 416.633 26.0905   4
   5  -3 -26 383.068 49.2761   3
   5   3 -25 520.287 67.4419   3
   5  -3 -25 524.797 54.0498   3
   5   3 -25 547.808 30.0189   4
   5  -3 -24 507.454 51.4381   3
   5   3 -24 467.640 62.1778   3
   5   3 -24 563.612 31.1384   4
   5   3 -23 1984.60 58.1478   4
   5  -3 -23 2077.81 97.9905   3
   5   3 -23 1954.00 119.118   3
   5   3 -22 228.076 48.5768   3
  -5   3  22 214.945 37.3055   3
   5   3 -22 224.854 22.1732   4
  -5   3  21 1154.53 72.8834   3
   5   3 -21 1131.59 88.6167   3
   5   3 -20-25.2335 27.5899   3
  -5   3  20 4.21829 15.9424   3
  -5  -3  19 735.467 42.2269   1
   5  -3 -19 735.617 51.4670   3
  -5   3  19 648.272 52.1205   3
   5   3 -19 752.702 71.3313   3
  -5  -3  18 797.325 43.1315   1
   5  -3 -18 835.927 52.4871   3
  -5   3  18 770.581 53.6610   3
   5   3 -18 817.380 72.2190   3
  -5  -3  17 215.435 22.3774   1
   5  -3 -17 248.002 28.8535   3
   5   3 -17 206.130 39.3194   3
  -5   3  17 161.673 26.1104   3
  -5  -3  16 993.321 45.7227   1
   5  -3 -16 1090.98 55.0837   3
   5   3 -16 966.607 75.9766   3
  -5   3  16 910.257 53.3759   3
   5  -3 -15 643.259 40.6095   3
  -5  -3  15 622.961 35.5636   1
  -5   3  15 644.624 44.0137   3
  -5  -3  14 520.860 31.9881   1
  -5   3  14 476.658 36.1534   3
   5  -3 -14 535.336 36.0064   3
   5  -3 -13 1277.41 49.9700   3
  -5   3  13 1194.08 52.3271   3
  -5  -3  13 1247.03 46.7812   1
   5  -3 -12 2093.34 60.2693   3
  -5  -3  12 2133.14 59.4521   1
  -5   3  12 2035.26 63.1791   3
  -5  -3  12 2187.48 108.489   3
   5  -3 -11 13695.4 139.078   3
  -5  -3  11 12964.8 258.713   3
  -5   3  11 13288.3 147.808   3
  -5  -3  11 13017.1 145.007   1
  -5  -3  10 4033.37 80.2672   1
  -5  -3  10 4329.60 148.089   3
   5  -3 -10 4303.92 70.6537   3
  -5   3  10 4155.03 75.7785   3
  -5  -3   9 6464.85 101.611   1
  -5  -3   9 6518.84 180.082   3
   5  -3  -9 6581.95 76.9454   3
  -5   3   9 6557.39 85.0234   3
   5   3  -8 1286.86 48.4519   1
  -5  -3   8 1227.78 45.4825   1
  -5  -3   8 1263.73 78.8631   3
  -5   3   8 1160.49 30.9220   3
   5   3  -7 6342.30 104.834   1
  -5  -3   7 6178.40 169.259   3
  -5  -3   7 6279.93 102.821   1
   5   3  -6 139.508 18.2946   1
  -5  -3   6 181.722 20.5343   1
   5   3  -5 558.334 33.2818   1
   5   3  -5 502.512 51.6432   3
   5   3  -4 5774.00 101.099   1
   5   3  -4 5750.61 161.177   3
   5   3  -3 34.0993 14.0830   1
   5   3  -3 32.1138 27.5438   3
   5   3  -2 8692.84 129.720   1
   5   3  -2 8583.95 194.876   3
   5   3  -1 3368.00 83.5976   1
  -5   3   0 12922.9 98.6635   3
   5  -3   0 12569.6 105.245   3
   5   3   0 12540.5 164.102   1
   5   3   1 5608.36 114.045   1
  -5   3  -1 5710.00 76.6134   3
   5  -3   1 5718.55 139.742   2
   5  -3   1 5739.45 81.4671   3
  -5   3  -2 5417.33 83.6690   3
   5  -3   2 5367.89 136.487   2
   5  -3   2 5400.76 87.0396   3
  -5   3  -3 9976.91 125.751   3
  -5   3  -3 9787.14 126.108   1
   5  -3   3 9968.59 187.140   2
   5  -3   3 10063.4 127.258   3
  -5   3  -4 1289.02 49.9952   3
  -5   3  -4 1342.34 47.0504   1
   5  -3   4 1236.82 50.0978   3
   5  -3   4 1257.49 69.6958   2
   5  -3   5 3930.58 121.204   2
  -5  -3  -5 3975.70 68.2755   2
  -5   3  -5 3803.55 76.3896   1
  -5   3  -5 3906.47 89.9023   3
   5  -3   5 3906.82 90.9561   3
  -5   3  -6 1756.43 65.1546   3
   5  -3   6 1667.95 81.5803   2
   5  -3   6 1687.10 64.0140   3
  -5  -3  -6 1701.09 41.5006   2
  -5   3  -6 1669.10 49.8347   1
   5  -3   7 4023.71 126.774   2
  -5   3  -7 4150.45 104.345   3
  -5   3  -7 4072.30 75.9468   1
   5  -3   7 4104.62 103.856   3
   5  -3   8 6348.89 160.396   2
  -5   3  -8 6484.48 135.483   3
  -5   3  -8 6396.92 95.2674   1
   5  -3   8 6168.28 134.097   3
   5  -3   9 4432.26 135.986   2
  -5   3  -9 4310.10 114.957   3
   5  -3   9 4485.48 118.832   3
   5  -3  10 5548.35 154.640   2
  -5   3 -10 5334.86 132.885   3
   5  -3  10 5538.87 89.6043   1
   5  -3  10 5408.90 135.117   3
   5  -3  11 501.571 28.1755   1
   5   3  11 465.968 46.3299   3
  -5   3 -11 559.127 48.1564   3
   5  -3  11 541.645 46.9100   3
   5   3  12 5244.16 146.748   3
  -5   3 -12 5008.54 138.979   3
   5  -3  12 5068.57 87.0996   1
   5  -3  12 5035.75 141.154   3
   5  -3  13 131.062 28.6003   3
  -5   3 -13 136.182 28.8882   3
   5   3  13 77.6372 21.9840   3
   5  -3  13 116.937 16.2533   1
   5  -3  14 1120.71 43.2026   1
  -5   3 -14 1068.39 69.8672   3
   5  -3  14 1178.37 73.6318   3
   5  -3  15 898.707 40.0075   1
  -5   3 -15 835.798 64.5795   3
   5   3  16-0.08602 3.98624   2
  -5   3 -16 0.54125 22.6708   3
   5  -3  16 11.1686 11.1045   1
  -5   3 -17 3581.75 136.594   3
   5   3  17 2907.50 54.6782   2
   5  -3  17 3477.27 81.2188   1
  -5   3 -18 826.148 69.7649   3
   5  -3  18 816.493 41.5318   1
   5  -3  19 1361.25 54.1491   1
  -5   3 -19 1317.96 87.7140   3
  -5   3 -20 1689.06 102.501   3
   5  -3  20 1652.20 61.6791   1
   5  -3  21 5.01631 11.1263   1
  -5   3 -21 20.6722 29.1906   3
  -5   3 -22 1322.80 94.9785   3
   5  -3  22 1377.81 59.3213   1
  -5   3 -23 159.540 40.2138   3
   5  -3  23 179.090 24.1716   1
   5  -3  24 485.160 38.7577   1
  -5   3 -24 512.708 63.9307   3
  -5   3 -25 302.522 56.2648   3
  -5   3 -26 133.571 41.7389   3
  -5   3 -27 2231.63 137.429   3
  -5   3 -28 52.1435 34.0599   3
  -5   3 -29 2411.51 148.304   3
   5  -3  29 2349.89 91.9404   1
   5  -3  30 738.261 53.9991   1
  -5   3 -30 700.869 85.5846   3
  -5   3 -31 1088.70 105.642   3
  -5   3 -32 467.413 74.7996   3
  -5   3 -33 326.190 65.8673   3
  -5   3 -34 755.783 97.3117   3
   5   3  35 67.7340 23.8082   4
  -5   3 -35 4.27238 35.1142   3
   5   3  36 836.074 55.1492   4
  -5   3 -36 824.928 101.094   3
  -5   3 -37 407.102 75.7061   3
   5   5 -35 174.458 55.9035   3
   5   5 -34 11.6251 35.1304   3
   5   5 -33 167.824 58.9751   3
   5   5 -32 1190.64 119.538   3
   5   5 -31 211.850 60.7499   3
   5   5 -30 2194.25 154.167   3
   5   5 -29 239.506 61.9959   3
   5   5 -28 2533.24 159.906   3
   5   5 -27 5.32892 31.9703   3
   5   5 -26 1186.02 107.217   3
   5   5 -25 16.3932 29.4925   3
   5   5 -24 289.616 60.4760   3
   5   5 -23 250.636 51.6566   3
   5   5 -22-16.3151 33.3043   3
   5   5 -21 18.2511 33.6132   3
  -5   5  21-13.8104 17.1217   3
   5   5 -20 1299.99 104.987   3
  -5   5  20 1122.87 64.1656   3
   5   5 -19 100.471 40.9201   3
  -5   5  19 112.170 24.2123   3
   5   5 -18 6100.22 215.888   3
  -5   5  18 6011.84 133.457   3
  -5   5  17 33.5442 16.6969   3
   5   5 -17 57.1442 40.4410   3
   5   5 -16 4118.59 172.173   3
  -5   5  16 3803.74 96.1164   3
  -5   5  15 53.0468 16.0164   3
   5   5 -15 60.4676 35.8939   3
   5   5 -14 682.726 73.4558   3
  -5   5  14 642.319 35.7847   3
   5   5 -13-5.03308 28.7517   3
  -5   5  13 0.15661 8.45415   3
  -5   5  12 106.260 14.0716   3
   5   5 -12 118.025 35.2156   3
  -5   5  11 59.9980 10.2741   3
   5   5 -11 55.0862 31.8415   3
  -5   5  10 83.7561 10.5520   3
  -5   5  10 79.4925 9.65420   3
   5   5 -10 120.584 34.9465   3
   5   5  -9 755.838 38.2312   1
   5   5  -9 778.905 72.4645   3
   5   5  -8 8551.80 126.805   1
   5   5  -8 8290.75 218.876   3
   5   5  -7 6219.40 110.415   1
   5   5  -7 5958.89 186.099   3
   5   5  -6 6999.49 118.619   1
   5   5  -6 6965.48 197.694   3
   5   5  -5 293.891 49.4137   3
   5   5  -5 241.863 24.7894   1
   5   5  -4 6200.78 187.084   3
   5   5  -4 5942.14 116.340   1
   5   5  -3 1693.93 64.9534   1
   5   5  -3 1856.71 105.252   3
  -5   5   2 4852.26 60.5182   3
   5   5  -2 4956.64 111.804   1
   5   5  -2 5070.31 171.731   3
   5   5  -1 944.948 77.5891   3
  -5   5   1 913.435 30.9309   3
   5   5  -1 886.325 49.9935   1
  -5   5   0 2171.96 52.8923   3
   5   5   0 2005.05 109.731   3
   5  -5   0 2079.24 104.294   2
  -5   5  -1 1397.63 47.0053   3
   5  -5   1 1462.45 88.4573   2
  -5   5  -2 1286.56 48.9790   3
   5  -5   2 1247.82 54.3203   3
   5  -5   2 1333.59 84.6217   2
  -5   5  -3 4679.02 98.5921   3
  -5  -5  -3 4719.62 123.181   2
   5  -5   3 4541.50 107.050   3
   5  -5   3 4745.71 158.810   2
  -5   5  -4 73.9320 17.7744   3
   5  -5   4 35.2109 15.1099   3
  -5  -5  -4 56.1029 18.3603   2
   5  -5   4 46.4162 27.4940   2
  -5   5  -5 2301.60 64.0746   1
   5  -5   5 2233.06 82.1132   3
  -5   5  -5 2361.89 78.1122   3
   5  -5   5 2234.22 112.967   2
  -5  -5  -5 2224.67 79.5963   2
   5  -5   6 1504.46 94.6419   2
  -5   5  -6 1551.37 50.1949   1
   5  -5   6 1602.28 72.1866   3
  -5  -5  -6 1581.49 65.0953   2
  -5   5  -6 1457.31 65.9031   3
   5  -5   7 873.472 75.0148   2
   5  -5   7 936.631 58.0907   3
  -5   5  -7 1001.55 57.1734   3
  -5   5  -7 976.278 38.4001   1
  -5  -5  -7 1021.47 51.6723   2
   5  -5   8 2676.03 128.080   2
   5  -5   8 2577.31 98.6951   3
  -5   5  -8 2508.54 58.1366   1
  -5   5  -8 2538.08 93.2185   3
   5  -5   9 454.470 57.6311   2
  -5   5  -9 434.087 42.9408   3
   5  -5   9 415.110 44.9341   3
  -5   5  -9 400.944 22.7471   1
   5  -5  10 3540.92 150.090   2
  -5   5 -10 3326.18 115.000   3
   5  -5  10 3367.90 121.854   3
   5  -5  11 39.4920 20.8375   3
   5  -5  11 11.8563 24.9944   2
  -5   5 -11 21.0747 21.2638   3
   5  -5  12 985.290 82.1440   2
  -5   5 -12 905.485 64.8127   3
   5  -5  12 1076.72 73.0724   3
   5  -5  13 98.3382 35.4608   2
  -5   5 -13 106.112 27.8827   3
   5  -5  14 297.298 50.8107   2
  -5   5 -14 207.615 36.8869   3
  -5   5 -15 432.324 52.7964   3
  -5   5 -16 818.894 70.5564   3
  -5   5 -17 1317.84 89.8209   3
  -5   5 -18-18.3404 26.1359   3
  -5   5 -19 379.736 54.2106   3
  -5   5 -20 609.352 67.5528   3
  -5   5 -21 428.932 61.1583   3
  -5   5 -22 1885.78 119.794   3
  -5   5 -23 79.0650 39.5687   3
  -5   5 -24 1370.02 108.130   3
  -5   5 -25 429.104 66.1885   3
  -5   5 -26 694.755 84.1943   3
  -5   5 -27 164.858 49.2084   3
  -5   5 -28 6.31166 30.4836   3
  -5   5 -29 142.965 48.6806   3
  -5   5 -30 52.2526 41.0270   3
  -5   5 -31 12.4918 39.7137   3
  -5   5 -32 536.251 83.8210   3
  -5   5 -33 52.6332 39.6462   3
  -5   5 -34 1057.06 115.037   3
  -5   5 -35 20.3808 43.6913   3
   5   7 -31 6.59640 35.9886   3
   5   7 -30 417.469 77.6074   3
   5   7 -29 114.681 51.5045   3
   5   7 -28 1101.68 118.325   3
   5   7 -27 62.0805 42.7471   3
   5   7 -26 767.124 97.4055   3
   5   7 -25 19.7481 36.1571   3
   5   7 -24 234.570 59.0775   3
   5   7 -23 326.201 64.0431   3
   5   7 -22-12.1002 41.7346   3
   5   7 -21 85.7097 43.5223   3
   5   7 -20 668.594 84.7970   3
   5   7 -19 180.777 49.3134   3
   5   7 -18 1215.00 109.985   3
   5   7 -17 1.36817 35.4881   3
   5   7 -16 1118.79 103.161   3
   5   7 -15 376.982 64.2108   3
   5   7 -14 1053.56 98.6099   3
   5   7 -13 1205.76 102.881   3
   5   7 -12 1354.19 107.496   3
   5   7 -11 623.745 73.2064   3
   5   7 -10 1336.34 104.679   3
   5   7 -10 1483.83 53.2022   1
   5   7  -9 121.763 19.4141   1
   5   7  -9 70.5318 34.3174   3
   5   7  -8 428.581 32.2629   1
   5   7  -8 386.537 59.3063   3
   5   7  -7 611.702 39.4513   1
   5   7  -7 619.023 71.7673   3
   5   7  -6 3143.29 150.840   3
   5   7  -6 2994.12 87.3039   1
   5   7  -5 2168.90 126.630   3
   5   7  -5 2061.79 74.9574   1
  -5   7   4 3717.12 58.5621   3
   5   7  -4 4087.23 170.367   3
  -5   7   4 3812.62 59.8581   3
   5   7  -4 3918.75 106.598   1
  -5   7   3 114.709 13.1274   3
   5   7  -3 100.474 37.9202   3
   5   7  -3 153.646 26.3360   1
  -5   7   2 5505.44 88.2491   3
   5   7  -2 5261.04 194.614   3
   5   7  -2 5146.48 128.882   1
  -5  -7   1 106.310 35.2947   2
   5   7  -1 103.074 40.3663   3
   5   7  -1 144.546 30.0847   1
  -5   7   1 141.805 18.0669   3
  -5  -7   0 3534.07 142.668   2
   5   7   0 3436.71 159.512   3
  -5   7   0 3610.94 84.0043   3
  -5   7  -1 55.6176 16.1303   3
   5   7   1 15.1911 28.6728   3
   5  -7   1 70.8266 32.2034   2
  -5  -7  -1 33.3571 24.8762   2
  -5  -7  -2 895.742 70.4619   2
  -5   7  -2 877.393 47.7544   3
   5   7   2 827.132 83.2537   3
   5  -7   2 860.098 82.6124   2
   5  -7   3 35.6505 31.4712   2
  -5  -7  -3 92.1596 30.7371   2
  -5   7  -3 16.5246 12.2513   3
   5   7   3 14.9455 34.6481   3
   5  -7   4 37.1190 28.0658   2
  -5  -7  -4 65.9545 24.4497   2
  -5   7  -4 78.7064 20.5766   3
   5   7   4 31.9695 32.6409   3
  -5   7  -5 677.674 39.9052   1
  -5   7  -5 651.734 48.3216   3
   5   7   5 641.542 75.6880   3
  -5  -7  -5 633.821 56.8395   2
   5  -7   5 620.346 73.8687   2
  -5   7  -6 509.212 44.5988   3
  -5   7  -6 501.276 32.4827   1
   5  -7   6 536.781 69.3554   2
   5  -7   6 477.594 48.9615   3
  -5  -7  -6 461.054 47.3558   2
   5  -7   7 557.554 56.1688   3
  -5   7  -7 662.143 52.2315   3
   5  -7   7 544.443 69.7939   2
  -5   7  -8 1376.05 77.1069   3
   5  -7   8 1423.33 89.4570   3
   5  -7   8 1500.04 113.528   2
   5  -7   9 88.6853 43.2268   2
  -5   7  -9 80.3319 26.9905   3
   5  -7  10 3949.27 185.056   2
  -5   7 -10 3677.46 133.203   3
  -5   7 -11 555.860 57.1629   3
   5  -7  11 537.821 75.0021   2
  -5   7 -12 3766.13 140.869   3
   5  -7  12 3914.46 188.224   2
   5  -7  13 237.027 59.1151   2
  -5   7 -13 182.285 38.4059   3
   5  -7  14 1839.24 135.265   2
  -5   7 -14 1783.01 103.251   3
   5  -7  15 411.893 70.6380   2
  -5   7 -15 335.410 50.7955   3
  -5   7 -16 307.660 50.1282   3
   5  -7  16 377.142 65.7231   2
  -5   7 -17 48.6045 26.0526   3
   5  -7  17 45.9067 40.8048   2
  -5   7 -18 284.562 51.1427   3
   5  -7  18 352.378 69.4245   2
   5  -7  19 69.3467 45.5815   2
  -5   7 -19 73.7833 34.8560   3
   5  -7  20 984.937 107.343   2
  -5   7 -20 809.594 84.4527   3
   5  -7  21 57.5825 41.7743   2
  -5   7 -21 87.7579 40.7123   3
   5  -7  22 2194.38 159.274   2
  -5   7 -22 2050.30 134.575   3
   5  -7  23 861.601 104.445   2
  -5   7 -23 900.791 94.1945   3
  -5   7 -24 816.026 90.6319   3
   5  -7  24 639.383 91.9462   2
  -5   7 -25 157.344 49.8820   3
   5  -7  25 166.074 56.4040   2
  -5   7 -26 698.871 88.5770   3
   5  -7  26 736.161 100.361   2
   5  -7  27 46.1580 43.4679   2
  -5   7 -27 73.8004 44.7010   3
  -5   7 -28-13.4252 35.2040   3
   5  -7  28 5.44938 37.1574   2
  -5   7 -29 22.9519 40.4151   3
  -5   7 -30 459.072 76.9702   3
  -5   7 -31-25.6978 39.9678   3
  -5   7 -32 537.224 87.3638   3
   5   9 -25 370.472 77.4039   3
   5   9 -24 84.5072 51.3019   3
   5   9 -23 344.802 75.0884   3
   5   9 -22 46.1944 44.4704   3
   5   9 -21 639.429 93.3056   3
   5   9 -20 394.700 73.7231   3
   5   9 -19 178.895 54.7326   3
   5   9 -18 837.422 103.491   3
   5   9 -17 85.1012 51.0556   3
   5   9 -16 630.219 88.3008   3
   5   9 -15 313.988 65.2856   3
   5   9 -14 414.830 74.8781   3
   5   9 -13 913.045 101.340   3
   5   9 -12 517.697 77.4717   3
   5   9 -11 800.067 94.6360   3
   5   9 -10 32.1156 36.7526   3
   5   9  -9 518.128 74.0639   3
   5   9  -8 251.859 56.7401   3
  -5  -9   8 325.236 61.6954   2
  -5  -9   7 22.3458 29.7274   2
   5   9  -7 65.3039 40.8598   3
   5   9  -6 1101.10 102.123   3
  -5  -9   6 1275.13 111.622   2
  -5  -9   5 114.156 47.4016   2
   5   9  -5 66.5785 40.7897   3
  -5  -9   4 1790.51 128.202   2
   5   9  -4 1651.44 124.050   3
  -5  -9   3 186.194 49.7813   2
   5   9  -3 127.663 50.7892   3
  -5  -9   2 1215.63 103.258   2
   5   9  -2 1180.46 105.080   3
   5   9  -1 754.351 87.4828   3
  -5  -9   1 642.174 77.1132   2
   5   9   0 2189.81 99.8507   1
   5   9   0 2251.22 142.632   3
  -5  -9   0 2183.61 131.949   2
   5   9   1 131.499 51.2764   3
  -5  -9  -1 135.292 41.7934   2
   5   9   1 143.977 30.9947   1
  -5  -9  -2 162.290 40.7373   2
   5   9   2 85.3096 42.6807   3
  -5  -9  -3 102.854 36.3747   2
   5  -9   3 122.857 46.8869   2
   5   9   3 84.6558 43.0130   3
  -5  -9  -4 30.1501 25.1559   2
   5  -9   4 28.0628 33.4038   2
   5   9   4 39.5514 34.4169   3
   5  -9   5 68.0979 40.7241   2
   5   9   5 45.1166 39.3833   3
   5   9   6 380.496 67.1249   3
   5  -9   6 370.825 69.8303   2
   5  -9   7 46.0157 40.3203   2
   5   9   7 25.1117 39.4723   3
   5   9   8 722.120 89.7650   3
   5  -9   8 804.806 97.8957   2
   5  -9   9 19.1246 36.3902   2
   5   9   9 60.9201 48.1871   3
   5  -9  10 1135.60 117.091   2
   5   9  10 1027.73 110.033   3
   5   9  11 78.7449 40.5382   3
   5  -9  11 131.096 52.7174   2
   5   9  12 1364.07 126.367   3
   5  -9  12 1162.26 121.449   2
   5  -9  13-3.27482 39.6454   2
   5  -9  14 480.077 86.0096   2
   5  -9  15 101.491 52.2755   2
   5  -9  16 58.3232 49.3339   2
   5  -9  17 95.9281 59.4681   2
   5  -9  18 244.405 66.3058   2
   5  -9  19 148.339 54.3508   2
  -5 -11  10 118.946 53.6870   2
  -5 -11   9 648.281 93.6876   2
  -5 -11   8 146.244 52.4723   2
  -5 -11   7 1382.05 131.129   2
  -5 -11   6 235.262 60.9078   2
  -5 -11   5 684.707 92.6704   2
  -5 -11   4 140.772 48.7857   2
  -5 -11   3 102.225 42.6693   2
   6   0 -42 124.499 52.2528   3
   6   0 -41 115.840 40.9826   3
   6   0 -40 250.552 63.8853   3
   6   0 -39 123.010 51.1279   3
   6   0 -38 812.548 99.5560   3
   6   0 -37 69.3308 47.3134   3
   6   0 -36 736.102 92.1061   3
   6   0 -35 88.2292 41.3129   3
   6   0 -34 382.345 65.1148   3
   6   0 -33 7.34810 28.5907   3
   6   0 -32 126.827 40.0646   3
   6   0 -31 29.3772 29.8029   3
   6   0 -30 113.132 39.8111   3
   6   0 -29 69.6894 37.0794   3
   6   0 -28 2464.90 135.278   3
   6   0 -27 37.1793 30.8457   3
   6   0 -26 20.8014 27.6062   3
   6   0 -25 5.90820 22.1423   3
   6   0 -24 1094.96 84.2606   3
   6   0 -23 66.1240 29.4369   3
   6   0 -22 2574.47 119.697   3
   6   0 -21 2.41879 24.2113   3
   6   0 -20 786.403 65.1152   3
   6   0 -19 41.0104 23.5520   3
  -6   0  19-2.08623 25.0986   3
  -6   0  18 408.914 49.4767   3
  -6   0  17 3.61466 20.5205   3
  -6   0  16 391.318 43.8603   3
   6   0 -15 3.88583 16.5740   3
  -6   0  15-9.31724 17.6414   3
   6   0 -14 6103.75 150.864   3
  -6   0  14 6357.76 155.273   3
   6   0 -13 0.57813 20.7220   3
  -6   0  13 0.49454 18.5283   3
  -6   0  12 29028.2 313.217   3
   6   0 -12 28753.4 307.448   3
  -6   0  11-7.26394 17.4178   3
   6   0 -11 5.47589 16.2217   3
  -6   0  10 14302.9 210.500   3
   6   0 -10 14100.1 203.342   3
   6   0  -9 6.26751 3.85454   4
   6   0  -9-3.17768 17.9719   3
  -6   0   9 19.2099 18.6058   3
  -6   0   8 35164.2 320.311   3
   6   0  -8 35763.1 108.397   4
   6   0  -8 35667.2 306.410   3
   6   0  -7 6.36650 5.70751   4
   6   0  -7 5.79128 17.6460   3
  -6   0   7-3.99002 16.9453   3
   6   0  -6 6660.42 54.0819   4
   6   0  -6 6892.75 132.927   3
  -6   0   5 11.8052 14.5379   1
   6   0  -5 4.29701 19.2225   3
  -6   0   4 3123.61 80.3819   1
   6   0  -4 3191.59 91.9690   3
  -6   0   3 8.03012 13.4278   1
  -6   0   2 340.536 28.4043   1
  -6   0   1-5.13089 13.0303   1
  -6   0   0 10652.2 142.039   1
  -6   0  -1 7.02006 13.5872   1
  -6   0  -2 24909.4 219.588   1
  -6   0  -3 14.0059 15.2745   1
  -6   0  -4 21127.1 209.523   1
  -6   0  -4 20994.1 177.507   2
   6   0   5 14.0816 15.4176   3
  -6   0  -5 16.5859 12.3012   2
   6   0   6 21456.9 232.412   3
   6   0   7 9.38677 11.2224   2
   6   0   7 24.6634 16.0208   3
   6   0   8 585.035 43.8932   3
   6   0   8 578.254 39.7157   1
   6   0   8 571.577 31.7859   2
   6   0   9-4.77956 11.1661   2
   6   0   9 0.80109 14.1654   3
   6   0   9-1.89704 13.9825   1
   6   0  10 2770.77 70.9325   2
   6   0  10 2719.54 86.0854   1
   6   0  10 2672.61 94.4225   3
   6   0  11 8.51671 11.2766   2
   6   0  11-3.52599 16.4884   3
   6   0  12 7329.40 121.464   2
   6   0  12 7387.51 166.925   3
   6   0  12 7197.68 107.279   4
   6   0  13 97.1769 28.0977   4
   6   0  13 7.65232 17.5980   3
   6   0  14 17917.7 274.953   3
   6   0  14 17224.2 171.671   4
   6   0  15 76.2258 27.2260   4
   6   0  16 13442.6 157.224   4
   6   0  17 93.4092 27.6323   4
  -6   0 -17 104.699 35.1031   3
  -6   0 -18 1497.59 89.6073   3
   6   0  18 1134.63 49.6186   4
   6   0  19 119.514 24.6832   4
  -6   0 -19 207.508 49.4999   3
   6   0  20 1255.33 55.6013   4
  -6   0 -20 1288.16 86.0501   3
   6   0  21 50.8462 23.4408   4
  -6   0 -21 44.3736 29.5807   3
   6   0  22 5652.15 116.676   4
  -6   0 -22 5536.95 184.796   3
  -6   0 -23 294.830 53.6598   3
   6   0  23 140.128 30.1056   4
  -6   0 -24 2128.42 121.105   3
   6   0  24 2019.01 74.7766   4
   6   0  25 303.273 40.4137   4
  -6   0 -25 442.844 64.6690   3
   6   0  26 12235.0 190.660   4
  -6   0 -26 11234.4 285.629   3
   6   0  27 242.026 40.2269   4
  -6   0 -27 247.038 55.3138   3
  -6   0 -28 8205.86 255.356   3
   6   0  28 8722.38 165.774   4
   6   0  29 168.680 35.4071   4
  -6   0 -29 133.722 43.4494   3
   6   0  30 3314.13 107.889   4
  -6   0 -30 3099.10 163.902   3
   6   0  31 64.0936 25.9636   4
  -6   0 -31 118.109 46.4147   3
   6   0  32 598.646 51.3815   4
  -6   0 -32 474.775 71.8325   3
   6   0  33-27.7987 25.4959   4
  -6   0 -33 52.0428 34.9704   3
   6   0  34 84.1259 27.4426   4
  -6   0 -34 52.7773 37.1172   3
  -6   0 -35-1.72450 30.4689   3
   6   0  35-14.5338 24.5825   4
  -6   0 -36 1956.67 147.463   3
   6   0  36 2027.41 97.7819   4
  -6   0 -37 46.3539 41.4370   3
   6   0  37 15.5763 25.8220   4
  -6   0 -38 1275.96 125.284   3
   6  -2 -43 321.235 68.3010   3
   6  -2 -42 3.47398 30.7701   3
   6  -2 -41 226.199 57.9803   3
   6   2 -40 175.750 58.0654   3
   6  -2 -40 123.069 45.3114   3
   6   2 -39 431.547 80.6923   3
   6  -2 -39 425.837 71.9563   3
   6   2 -38 923.383 108.557   3
   6  -2 -38 1006.83 105.912   3
   6   2 -37 145.082 59.4160   3
   6  -2 -37 92.3361 47.7180   3
   6   2 -36 1084.29 114.386   3
   6  -2 -36 1076.80 103.949   3
   6  -2 -35 194.584 46.7918   3
   6   2 -35 151.672 49.2915   3
   6   2 -34 1025.15 108.175   3
   6  -2 -34 1149.37 101.148   3
   6   2 -33 175.576 54.7656   3
   6  -2 -33 156.705 43.5636   3
   6   2 -32 298.945 59.6230   3
   6  -2 -32 448.446 63.6353   3
   6  -2 -31 1110.73 94.7307   3
   6   2 -31 1133.88 104.771   3
   6  -2 -30 87.5956 34.7321   3
   6   2 -30 105.266 45.6183   3
   6   2 -29 709.615 82.5806   3
   6  -2 -29 581.184 66.6056   3
   6   2 -28 3806.73 175.799   3
   6  -2 -28 3875.45 158.047   3
   6   2 -27 189.833 48.1321   3
  -6   2  27 143.569 11.5324   4
   6  -2 -27 202.988 41.3726   3
   6   2 -26 2517.17 140.710   3
   6  -2 -26 2654.94 125.319   3
  -6   2  26 2477.40 37.0165   4
   6   2 -25 33.6994 34.1705   3
  -6   2  25 14.0875 6.30014   4
   6  -2 -25 18.8996 24.5508   3
   6  -2 -24 5684.20 172.701   3
   6   2 -24 5665.48 198.502   3
   6   2 -23 188.873 44.0762   3
   6   2 -23 147.914 13.1227   4
   6  -2 -23 138.149 33.4418   3
   6  -2 -22 2602.59 111.198   3
   6   2 -22 2697.20 134.360   3
   6   2 -22 2617.15 46.3594   4
   6   2 -21 907.836 29.1650   4
  -6   2  21 768.647 63.1931   3
   6   2 -21 845.379 76.8217   3
   6   2 -20 209.105 43.5456   3
   6   2 -20 206.856 15.4295   4
  -6   2  20 208.363 34.3958   3
   6   2 -19 2026.89 46.7861   4
  -6   2  19 1883.97 90.4156   3
   6   2 -19 1852.78 105.354   3
   6  -2 -18 520.533 45.6935   3
  -6   2  18 567.427 48.9900   3
   6   2 -18 464.712 55.5854   3
   6  -2 -17 1936.71 81.9022   3
  -6   2  17 2016.69 86.1749   3
   6  -2 -16 5276.69 128.530   3
  -6   2  16 5259.06 132.977   3
   6  -2 -15 1217.81 60.7928   3
  -6   2  15 1197.26 62.6490   3
   6  -2 -14 7845.22 143.425   3
  -6  -2  14 7838.58 138.024   1
  -6  -2  14 8024.23 201.402   3
  -6   2  14 7949.00 150.397   3
   6  -2 -13 202.517 26.8263   3
  -6  -2  13 238.024 38.7674   3
  -6   2  13 182.374 25.1039   3
  -6  -2  13 215.008 25.3642   1
   6  -2 -12 18903.8 199.544   3
  -6  -2  12 19523.4 209.157   1
  -6  -2  12 19349.2 304.474   3
  -6   2  12 19450.7 214.173   3
   6  -2 -11 1922.95 61.0430   3
  -6  -2  11 1918.93 65.1287   1
  -6  -2  11 1977.26 98.1804   3
  -6   2  11 1884.14 63.8590   3
  -6   2  10 5296.28 100.109   3
  -6  -2  10 5467.65 159.040   3
  -6  -2  10 5333.21 105.244   1
   6  -2 -10 5339.60 94.2294   3
   6  -2  -9 5303.11 88.4667   3
  -6  -2   9 5355.43 154.755   3
  -6   2   9 5385.20 96.4272   3
  -6  -2   9 5265.98 104.694   1
   6  -2  -8 4432.81 76.2815   3
  -6  -2   8 4338.29 137.833   3
  -6  -2   8 4463.99 93.9202   1
  -6   2   8 4183.11 81.4368   3
  -6  -2   7 4228.77 90.6358   1
   6  -2  -7 4189.49 69.6890   3
   6  -2  -6 1517.51 40.2648   3
   6   2  -6 1550.04 57.2639   1
  -6  -2   6 1604.42 56.6024   1
   6   2  -5 1686.74 59.5531   1
   6  -2  -5 1651.71 39.7198   3
  -6  -2   5 1638.31 57.3990   1
   6   2  -4 974.180 45.9567   1
   6  -2  -4 941.883 31.0232   3
  -6  -2   4 994.251 45.7010   1
   6   2  -3 464.619 33.0558   1
  -6  -2   3 445.015 32.3188   1
   6   2  -2 418.589 32.3170   1
  -6  -2   2 402.637 30.9654   1
  -6  -2   1 1257.95 53.8867   1
   6  -2  -1 1203.39 33.9060   3
   6   2  -1 1210.41 52.0790   1
  -6   2   1 1209.76 42.5847   4
  -6   2   0 2043.89 64.9734   1
   6  -2   0 2111.76 48.4900   3
   6   2   0 2101.74 69.0153   1
  -6   2   0 2085.52 56.2026   4
   6   2   1 1474.42 60.0176   1
  -6   2  -1 1398.43 53.0058   1
  -6   2  -1 1410.03 46.7038   4
   6  -2   1 1491.45 44.1061   3
   6   2   2 2331.79 76.3309   1
  -6   2  -2 2255.64 65.9989   1
  -6   2  -2 2305.67 58.8082   4
  -6   2  -2 2410.16 85.9018   2
   6  -2   2 2283.08 59.1207   3
  -6   2  -3 1273.69 63.7271   2
  -6   2  -3 1196.08 48.2456   1
   6  -2   3 1168.29 45.8893   3
   6  -2   3 1250.01 62.0802   2
  -6   2  -4 1414.29 67.1293   2
  -6   2  -4 1364.23 50.6519   1
   6  -2   4 1384.03 52.1957   3
   6  -2   4 1421.71 53.6124   1
  -6   2  -4 1455.58 53.4253   3
   6  -2   4 1369.93 65.4537   2
   6  -2   5 55.8704 15.8584   1
   6  -2   5 83.5181 23.7844   2
   6  -2   5 69.2286 16.5557   3
  -6   2  -5 55.3207 13.3146   1
  -6   2  -5 81.4500 17.1392   3
   6  -2   6 2076.47 63.0808   1
   6  -2   6 1990.11 69.9081   3
  -6   2  -6 2030.87 61.7331   1
  -6   2  -6 2083.60 70.6810   3
   6  -2   6 2019.79 80.4789   2
   6  -2   7 2104.36 63.6819   1
   6  -2   7 2181.90 76.8867   3
  -6   2  -7 2125.24 63.6749   1
  -6   2  -7 2066.24 73.6523   3
   6  -2   7 2141.51 83.9002   2
   6  -2   8 313.404 33.0801   3
   6  -2   8 311.826 27.1370   1
  -6   2  -8 321.797 27.1204   1
  -6   2  -8 299.683 32.6198   3
   6  -2   8 279.271 34.7242   2
   6  -2   9 455.280 31.6407   1
   6  -2   9 502.651 41.8062   3
  -6   2  -9 475.039 40.8219   3
   6  -2   9 421.523 41.5759   2
   6  -2  10 53.9768 20.6330   2
  -6   2 -10 58.6710 20.4551   3
   6   2  10 72.8147 22.7468   3
   6  -2  10 69.2570 20.5444   3
   6  -2  10 83.1376 17.2672   1
   6  -2  11 1.24592 18.8679   2
   6  -2  11-1.44054 13.8743   3
  -6   2 -11-9.13012 17.4179   3
   6  -2  11 4.71865 11.0127   1
   6   2  11 12.6295 15.9644   3
   6  -2  12 288.583 36.0262   3
   6  -2  12 252.994 34.4696   2
   6   2  12 318.563 38.8717   3
  -6   2 -12 284.905 35.2741   3
   6  -2  12 237.633 24.9836   1
   6  -2  13 145.149 28.3361   3
   6  -2  13 141.806 20.8346   1
  -6   2 -13 152.285 29.4403   3
   6  -2  14 39.6057 14.9947   1
   6  -2  14 49.5285 20.4776   3
  -6   2 -14 27.1637 19.9598   3
   6  -2  15 7.88262 11.3479   1
  -6   2 -15 17.5244 20.1079   3
  -6   2 -16 1274.97 79.6178   3
   6  -2  16 1190.40 56.3754   1
  -6   2 -17 339.561 46.3470   3
   6  -2  17 346.329 32.7894   1
   6  -2  18 900.861 51.1071   1
  -6   2 -18 854.975 69.8861   3
  -6   2 -19 242.758 42.0238   3
   6  -2  19 265.827 30.5282   1
  -6   2 -20 74.0413 30.9562   3
  -6   2 -21 319.333 47.7797   3
  -6   2 -22 49.0015 30.9992   3
  -6   2 -23-19.7859 26.1888   3
  -6   2 -24 741.116 76.1090   3
   6  -2  24 787.672 55.2312   1
  -6   2 -25 389.947 59.6725   3
  -6   2 -26 3912.09 173.651   3
  -6   2 -27 314.316 56.8936   3
  -6   2 -28 1141.65 99.3326   3
  -6   2 -29 146.320 46.0186   3
  -6   2 -30 1903.33 133.158   3
   6   2  30 1942.36 77.0830   4
   6   2  31 182.230 30.2596   4
  -6   2 -31 170.691 48.6545   3
   6   2  32 925.172 56.6366   4
  -6   2 -32 746.263 89.3581   3
   6   2  33 543.749 44.5207   4
  -6   2 -33 488.820 75.7648   3
   6   2  34 428.590 41.5239   4
  -6   2 -34 288.767 60.8147   3
   6   2  35 537.830 47.0133   4
  -6   2 -35 519.241 80.5128   3
   6   2  36 99.8473 26.8153   4
  -6   2 -36 85.5768 54.9786   3
   6   2  37 176.717 33.1153   4
  -6   2 -37 220.119 62.9053   3
   6   4 -37 1.75304 36.2446   3
   6  -4 -37 9.30104 26.5877   3
   6   4 -36 89.4063 47.3174   3
   6  -4 -36 40.7036 30.1929   3
   6   4 -35 251.949 62.6777   3
   6  -4 -35 237.851 47.5248   3
   6   4 -34 205.310 58.7573   3
   6  -4 -34 215.511 44.7729   3
   6   4 -33 12.8868 36.8493   3
   6  -4 -33 7.10621 22.4105   3
   6  -4 -32 30.7393 25.5915   3
   6   4 -32 31.4407 39.1157   3
   6   4 -31 342.414 64.2774   3
   6  -4 -31 336.353 50.4202   3
   6   4 -30 122.645 47.7206   3
   6  -4 -30 100.136 33.5687   3
   6   4 -29 241.132 58.5960   3
   6  -4 -29 238.912 41.8663   3
   6  -4 -28 845.413 70.9502   3
   6   4 -28 890.973 97.4733   3
   6  -4 -27 180.044 34.1346   3
   6   4 -27 223.594 54.2579   3
   6   4 -26 354.454 63.4438   3
   6  -4 -26 415.811 47.0412   3
   6   4 -25-12.2213 32.3049   3
   6  -4 -25 0.06581 16.4505   3
   6   4 -24 277.248 57.5140   3
   6  -4 -24 269.000 37.0959   3
  -6  -4  23 175.469 22.4228   1
   6   4 -23 169.813 44.7759   3
  -6   4  23 226.582 37.1454   3
   6   4 -22 625.241 73.5155   3
  -6  -4  22 554.827 36.6478   1
  -6   4  22 592.757 52.7327   3
   6   4 -21 173.699 45.0964   3
  -6  -4  21 184.149 23.0537   1
  -6   4  21 165.701 30.4278   3
   6   4 -20 129.087 38.1036   3
   6  -4 -20 173.741 28.5909   3
  -6  -4  20 140.070 19.6537   1
  -6   4  20 146.563 27.5166   3
  -6  -4  19 2002.04 64.8707   1
   6  -4 -19 2128.69 81.2617   3
  -6   4  19 2005.21 84.0210   3
   6   4 -19 1966.36 121.572   3
   6  -4 -18 19.0749 15.6720   3
  -6  -4  18 26.1852 11.8091   1
  -6   4  18 30.7945 16.5966   3
   6   4 -18 23.1370 26.5083   3
   6   4 -17 4195.21 169.688   3
   6  -4 -17 4418.40 106.006   3
  -6   4  17 4113.38 108.890   3
  -6  -4  17 4085.22 89.5096   1
   6  -4 -16 417.763 32.2245   3
  -6   4  16 381.931 33.5205   3
  -6  -4  16 436.289 30.0781   1
   6   4 -16 371.803 54.9089   3
  -6  -4  15 3279.38 78.2037   1
   6   4 -15 3127.76 142.849   3
  -6   4  15 3418.05 88.5281   3
  -6   4  14 1670.09 58.1732   3
   6   4 -14 1712.51 105.789   3
  -6  -4  14 1596.88 55.2057   1
  -6  -4  13 5110.85 98.0913   1
   6   4 -13 4807.51 171.612   3
  -6   4  13 5046.52 92.5193   3
  -6  -4  12 3122.55 77.3234   1
  -6   4  12 3178.07 66.3136   3
   6   4 -12 3145.34 138.387   3
  -6  -4  11 231.782 22.9726   1
  -6   4  11 173.040 14.5679   3
   6   4 -11 195.206 41.4458   3
   6   4 -10 6938.55 199.244   3
   6   4  -9 2969.24 128.740   3
   6   4  -9 2794.86 77.7735   1
   6   4  -8 2741.32 76.2860   1
   6   4  -8 2615.36 121.244   3
   6   4  -7 2611.73 119.832   3
   6   4  -7 2637.25 76.0637   1
  -6   4   7 2526.32 110.422   2
   6   4  -6 4053.96 94.5880   1
   6   4  -6 4243.26 153.129   3
   6   4  -5 10782.3 154.908   1
   6   4  -5 10857.7 243.198   3
   6   4  -4 21.7199 24.3215   3
   6   4  -4 43.6051 16.5824   1
   6   4  -3 3346.93 137.335   3
   6   4  -3 3217.52 88.2348   1
   6   4  -2 526.246 59.8902   3
   6   4  -2 551.363 39.0322   1
   6   4  -1 8018.80 143.612   1
   6   4  -1 7775.22 207.957   3
   6   4   0 1867.66 72.2029   1
  -6   4   0 1858.32 40.2306   3
   6  -4   0 1840.16 45.3936   3
   6   4   1 4320.58 110.910   1
  -6   4  -1 4569.18 72.7662   3
   6  -4   1 4656.58 143.585   2
   6  -4   1 4487.05 79.0050   3
   6  -4   2 6434.13 103.908   3
  -6   4  -2 6439.23 96.2679   3
   6  -4   2 6272.73 167.495   2
  -6   4  -3 728.703 36.7110   3
   6  -4   3 776.417 40.0623   3
  -6   4  -3 741.370 40.6979   1
   6  -4   3 663.486 57.7117   2
  -6   4  -4 5585.07 104.305   1
   6  -4   4 5569.76 111.836   3
  -6   4  -4 5683.81 107.138   3
   6  -4   4 5460.72 159.162   2
  -6  -4  -5 683.893 36.6305   2
  -6   4  -5 632.795 39.4883   3
  -6   4  -5 594.941 34.5489   1
   6  -4   5 615.178 41.2694   3
   6  -4   5 602.329 56.4707   2
  -6   4  -6 1386.32 60.2027   3
  -6   4  -6 1391.56 50.6533   1
   6  -4   6 1321.98 63.0428   3
   6  -4   6 1364.92 83.8271   2
  -6  -4  -6 1463.90 49.3586   2
  -6   4  -7 6661.50 136.773   3
   6  -4   7 6706.08 141.435   3
  -6  -4  -7 6933.35 99.4290   2
  -6   4  -7 6446.92 106.268   1
   6  -4   7 6552.36 181.527   2
   6  -4   8 307.317 44.2094   2
  -6   4  -8 283.249 23.0550   1
  -6   4  -8 360.463 36.1043   3
   6  -4   8 302.338 34.3548   3
   6  -4   9 5327.50 167.140   2
  -6   4  -9 5359.92 134.273   3
  -6   4  -9 5410.27 94.3610   1
   6  -4   9 5345.25 137.645   3
   6  -4  10 258.159 35.0556   3
   6  -4  10 209.905 39.6029   2
  -6   4 -10 233.094 32.7830   3
   6  -4  11 4272.68 154.111   2
   6  -4  11 4244.26 131.738   3
  -6   4 -11 4416.79 131.209   3
   6  -4  12 2949.47 130.324   2
   6  -4  12 2836.63 112.018   3
  -6   4 -12 2925.62 110.922   3
   6  -4  13 20.2221 17.9633   3
   6  -4  13 36.6466 30.8657   2
  -6   4 -13 61.2358 24.0515   3
   6  -4  14 2157.68 115.560   2
  -6   4 -14 2113.60 100.690   3
  -6   4 -15 25.6838 22.6943   3
   6  -4  15 9.82421 26.5350   2
   6  -4  16 2210.83 61.3326   1
  -6   4 -16 2219.33 109.003   3
   6  -4  17 1592.83 52.8490   1
  -6   4 -17 1605.18 95.3071   3
  -6   4 -18 79.6683 31.9823   3
   6  -4  18 81.9559 14.3247   1
  -6   4 -19 5568.64 184.768   3
   6  -4  19 5747.83 102.154   1
  -6   4 -20 497.096 60.9791   3
   6  -4  20 456.690 31.0028   1
  -6   4 -21 1755.11 110.213   3
   6  -4  21 1788.35 59.5464   1
   6  -4  22 179.464 21.8747   1
  -6   4 -22 200.087 49.3662   3
  -6   4 -23 2326.11 132.193   3
   6  -4  23 2408.95 71.9692   1
   6  -4  24 2349.95 73.0869   1
  -6   4 -24 2311.06 134.729   3
  -6   4 -25 255.693 55.0399   3
   6  -4  25 148.365 22.1002   1
  -6   4 -26 3049.08 160.977   3
  -6   4 -27 74.3258 39.0733   3
  -6   4 -28 1602.77 123.290   3
  -6   4 -29 469.480 71.6136   3
  -6   4 -30 372.688 64.8286   3
  -6   4 -31 2408.97 158.265   3
  -6   4 -32 63.7168 42.8660   3
  -6   4 -33 2914.97 179.318   3
  -6   4 -34 78.1505 50.7329   3
  -6   4 -35 1989.85 154.256   3
  -6   4 -36 42.2578 41.6371   3
   6   6 -33 146.068 55.2922   3
   6   6 -32 64.1022 46.1269   3
   6   6 -31 1267.64 127.330   3
   6   6 -30 95.2770 47.3959   3
   6   6 -29 1893.79 149.753   3
   6   6 -28 9.59099 45.6615   3
   6   6 -27 850.465 101.719   3
   6   6 -26 59.6023 46.0039   3
   6   6 -25 33.0553 42.3238   3
   6   6 -24 50.6834 36.7283   3
   6   6 -23 330.027 65.8662   3
   6   6 -22 339.098 63.2173   3
   6   6 -21 3925.33 193.403   3
   6   6 -20 65.0736 50.7148   3
   6   6 -19 5457.85 221.266   3
   6   6 -18 303.341 59.2629   3
   6   6 -17 3271.50 167.748   3
   6   6 -16 296.725 59.8111   3
   6   6 -15 676.852 79.6289   3
  -6   6  15 488.612 26.1819   3
  -6   6  14 264.931 16.4921   3
   6   6 -14 608.164 73.3443   3
  -6   6  14 289.522 16.1944   3
   6   6 -13 175.633 44.6665   3
   6   6 -12 35.6179 33.6543   3
   6   6 -11 55.5919 31.0515   3
   6   6 -10 180.418 22.5042   1
   6   6 -10 164.507 41.2959   3
   6   6  -9 3187.29 85.4265   1
   6   6  -9 3020.41 147.650   3
   6   6  -8 63.6267 35.6446   3
   6   6  -8 50.2438 16.7243   1
   6   6  -7 3486.47 92.3084   1
   6   6  -7 3562.68 158.142   3
   6   6  -6 1008.93 52.7641   1
   6   6  -6 957.491 85.7738   3
   6   6  -5 6146.38 204.981   3
   6   6  -5 6070.95 128.248   1
   6   6  -4 89.5715 38.3342   3
   6   6  -4 91.6999 22.6313   1
   6   6  -3 2070.08 79.0117   1
   6   6  -3 2160.74 123.045   3
   6   6  -2 456.294 40.0122   1
   6   6  -2 451.640 58.0564   3
   6   6  -1 2099.66 124.888   3
  -6   6   1 1850.60 40.3891   3
   6   6  -1 1938.32 80.5029   1
   6   6   0 153.303 28.3034   1
  -6   6   0 172.844 16.2812   3
   6   6   0 82.5216 35.5841   3
  -6   6  -1 328.756 23.6722   3
   6   6   1 349.789 56.0713   3
   6  -6   1 335.644 50.8272   2
   6  -6   2 125.399 35.3384   2
  -6   6  -2 106.227 16.3750   3
   6   6   2 31.8963 30.7926   3
  -6  -6  -2 95.6011 25.5938   2
  -6  -6  -3 612.799 51.8823   2
  -6   6  -3 641.151 38.2891   3
   6  -6   3 649.441 45.0275   3
   6  -6   3 716.875 72.3450   2
   6  -6   4 76.8070 30.5929   2
   6  -6   4 96.3271 21.5793   3
  -6   6  -4 64.3711 16.6107   3
  -6  -6  -4 93.7980 24.0332   2
  -6   6  -4 109.006 19.2955   1
  -6   6  -5 817.617 48.6924   3
  -6   6  -5 860.345 44.3300   1
   6  -6   5 824.212 54.2838   3
   6  -6   5 944.688 82.1170   2
  -6  -6  -5 852.019 56.5620   2
  -6  -6  -6 21.8392 16.9138   2
   6  -6   6 3.67578 24.3020   2
  -6   6  -6 23.6954 13.5229   1
  -6   6  -6 13.0784 13.2983   3
   6  -6   6 24.9344 19.0641   3
  -6   6  -7 494.433 31.6384   1
  -6   6  -7 466.766 41.0738   3
   6  -6   7 455.752 61.0009   2
   6  -6   7 537.111 47.7785   3
  -6  -6  -7 447.032 39.6592   2
  -6   6  -8 22.0625 14.8495   3
   6  -6   8 26.8776 30.7065   2
  -6   6  -8 6.80431 9.37856   1
   6  -6   8-11.9589 16.9967   3
   6  -6   9 191.636 44.2125   2
  -6   6  -9 184.096 31.3844   3
   6  -6   9 198.263 34.2920   3
  -6   6  -9 171.860 17.2665   1
  -6   6 -10 841.602 61.2589   3
   6  -6  10 822.477 65.0453   3
   6  -6  10 845.071 85.2285   2
  -6   6 -10 790.340 32.7261   1
  -6   6 -11 321.260 41.0062   3
   6  -6  11 330.751 55.8247   2
   6  -6  11 380.852 47.2656   3
  -6   6 -12 349.196 44.0748   3
   6  -6  12 330.570 57.3879   2
  -6   6 -13 411.181 49.1632   3
   6  -6  13 413.236 62.8110   2
  -6   6 -14 27.2311 22.6953   3
   6  -6  14 1.47504 26.8095   2
   6  -6  15 344.142 60.6740   2
  -6   6 -15 261.880 42.9538   3
   6  -6  16 102.786 38.6868   2
  -6   6 -16 54.9540 26.8852   3
  -6   6 -17 281.715 45.2700   3
   6  -6  17 343.123 61.6638   2
   6  -6  18 47.5759 37.3869   2
  -6   6 -18 37.8721 28.1567   3
   6  -6  19 2273.99 147.216   2
  -6   6 -19 2403.93 129.532   3
   6  -6  20 84.0401 43.4339   2
  -6   6 -20 75.9820 36.2151   3
   6  -6  21 503.250 76.3064   2
  -6   6 -21 585.281 69.4004   3
   6  -6  22 3.55094 29.8699   2
  -6   6 -22 35.2989 26.7669   3
   6  -6  23 1420.22 123.470   2
  -6   6 -23 1445.30 111.635   3
   6  -6  24 141.917 48.1698   2
  -6   6 -24 62.5809 35.1077   3
  -6   6 -25 164.470 44.8146   3
   6  -6  25 162.838 52.5824   2
  -6   6 -26 7.46809 34.5630   3
  -6   6 -27 115.850 44.0720   3
  -6   6 -28 145.591 50.9649   3
  -6   6 -29 193.632 50.0698   3
  -6   6 -30 68.7289 44.7984   3
  -6   6 -31 792.946 99.0167   3
  -6   6 -32 14.2630 38.8681   3
  -6   6 -33 907.422 108.463   3
   6   8 -27 60.6051 42.4154   3
   6   8 -26 41.4512 50.0159   3
   6   8 -25 86.3495 49.9970   3
   6   8 -24 177.457 56.9601   3
   6   8 -23-13.9155 41.1183   3
   6   8 -22 186.652 58.6451   3
   6   8 -21 553.543 85.9968   3
   6   8 -20 24.3763 38.5325   3
   6   8 -19 734.475 95.0044   3
   6   8 -18-5.35097 37.5947   3
   6   8 -17 1887.82 142.774   3
   6   8 -16 75.7596 42.7231   3
   6   8 -15 1465.85 123.184   3
   6   8 -14 62.8373 36.6287   3
   6   8 -13 944.232 98.7334   3
   6   8 -12 168.991 47.0108   3
   6   8 -11 108.475 40.2423   3
   6   8 -10 209.460 53.9703   3
   6   8  -9 498.675 73.5733   3
   6   8  -8 260.016 57.7601   3
   6   8  -7 2676.51 88.1202   1
   6   8  -7 2423.78 146.926   3
   6   8  -6 130.451 26.1116   1
   6   8  -6 110.215 45.6190   3
   6   8  -5 3589.36 175.930   3
   6   8  -5 3586.23 107.618   1
   6   8  -4 185.502 53.5182   3
   6   8  -4 98.3238 25.0209   1
   6   8  -3 3564.56 175.236   3
  -6  -8   3 3760.75 166.814   2
   6   8  -3 3696.57 116.170   1
   6   8  -2 112.059 29.1669   1
   6   8  -2 53.5790 37.5891   3
  -6  -8   2 87.9491 35.5997   2
  -6  -8   1 3698.63 161.162   2
   6   8  -1 3865.49 125.614   1
   6   8  -1 3749.10 179.309   3
   6   8   0 365.015 43.9832   1
   6   8   0 326.587 63.2726   3
  -6  -8   0 362.184 53.9678   2
  -6  -8  -1 667.519 68.2345   2
   6   8   1 653.404 56.1659   1
   6   8   1 768.650 87.2628   3
   6   8   2 307.000 62.0544   3
   6   8   2 256.036 39.2554   1
  -6  -8  -2 245.934 41.6589   2
  -6  -8  -3 20.0111 20.9352   2
   6   8   3-26.8213 42.3050   3
   6  -8   3 18.4321 29.1298   2
   6  -8   4 113.053 45.0275   2
  -6  -8  -4 157.431 36.0650   2
   6   8   4 96.2342 44.0012   3
  -6  -8  -5 1516.03 91.4009   2
   6   8   5 1599.62 127.053   3
   6  -8   5 1428.64 115.763   2
   6  -8   6 41.7460 36.8200   2
   6   8   6 18.7897 36.4985   3
  -6  -8  -6 27.3624 23.4336   2
   6   8   7 3447.09 185.525   3
   6  -8   7 3240.06 176.777   2
   6  -8   8 25.2439 34.0644   2
  -6   8  -8 53.7786 23.1458   3
  -6   8  -9 2232.49 100.780   3
   6  -8   9 2449.50 155.775   2
   6  -8  10 79.8439 46.1988   2
  -6   8 -10 34.4873 18.5112   3
  -6   8 -11 850.518 66.6820   3
   6  -8  11 909.205 99.8772   2
   6  -8  12-19.9049 33.9035   2
  -6   8 -12-12.8131 21.9349   3
   6  -8  13 177.320 57.5733   2
  -6   8 -13 132.231 33.5735   3
   6  -8  14 10.6063 36.2030   2
  -6   8 -14 38.6797 27.5113   3
   6  -8  15 352.197 69.5797   2
  -6   8 -15 381.014 51.5822   3
   6  -8  16 482.098 81.3006   2
  -6   8 -16 350.118 52.5941   3
   6  -8  17 830.777 104.559   2
  -6   8 -17 740.433 77.1715   3
  -6   8 -18 545.941 68.3776   3
   6  -8  18 640.989 93.3624   2
  -6   8 -19 2182.62 131.405   3
   6  -8  19 2180.61 165.309   2
  -6   8 -20 65.3161 37.8440   3
   6  -8  20 35.2570 42.6932   2
  -6   8 -21 1426.51 112.319   3
   6  -8  21 1473.85 139.656   2
   6  -8  22 62.9839 48.8953   2
  -6   8 -22 112.510 41.2814   3
   6  -8  23 1068.04 125.252   2
  -6   8 -23 1044.86 102.073   3
  -6   8 -24-19.3415 30.0792   3
   6  -8  24-17.2627 39.3117   2
  -6   8 -25 90.8337 43.7799   3
  -6   8 -26 131.209 42.5830   3
  -6   8 -27-61.5880 38.0325   3
  -6   8 -28 135.778 50.1905   3
  -6   8 -29 767.671 97.6371   3
   6  10 -20-0.70744 40.0554   3
   6  10 -19 1124.30 125.257   3
   6  10 -18 59.0021 53.2102   3
   6  10 -17 925.496 111.322   3
   6  10 -16 251.110 66.1519   3
   6  10 -15 6.36566 41.7556   3
   6  10 -14 94.6276 40.3784   3
   6  10 -13-11.2595 45.0918   3
  -6 -10  12 346.974 72.1753   2
   6  10 -12 428.262 80.4415   3
  -6 -10  11 82.3607 49.5609   2
   6  10 -11 77.9801 52.9475   3
  -6 -10  10 513.510 82.3876   2
   6  10 -10 531.193 81.7997   3
   6  10  -9 295.509 65.5800   3
  -6 -10   9 288.961 65.8639   2
  -6 -10   8 550.033 84.6571   2
   6  10  -8 592.782 88.7466   3
  -6 -10   7 818.894 96.9865   2
   6  10  -7 826.598 99.2594   3
  -6 -10   6 111.255 43.7124   2
   6  10  -6 30.7687 42.8790   3
  -6 -10   5 495.495 76.3795   2
   6  10  -5 378.457 71.2549   3
  -6 -10   4 10.3498 31.4048   2
   6  10  -4 14.4787 33.6349   3
  -6 -10   3 192.681 52.8900   2
   6  10  -3 255.871 60.9011   3
  -6 -10   2 10.1267 28.9020   2
   6  10  -2 60.1246 42.6238   3
  -6 -10   1 63.3832 33.2644   2
   6  10  -1 44.4372 42.8145   3
   6  10   0 633.465 84.6560   3
  -6 -10   0 700.963 82.1940   2
  -6 -10  -1 30.1833 29.1059   2
   6  10   1 16.1638 39.8640   3
   6  10   2 455.809 75.6473   3
   6  10   3-21.8754 36.9499   3
   6  10   4 176.007 53.5644   3
   6  10   5 69.4128 42.6397   3
   6  10   6 80.7786 38.9024   3
   6 -10   7 15.0000 36.3555   2
   6 -10   8-33.3979 45.9829   2
   6 -10   9 26.9809 35.4259   2
   6 -10  10 2.47783 38.1669   2
   7  -1 -42 81.0291 42.5173   3
   7   1 -41 307.017 71.9133   3
   7  -1 -41 289.987 64.7454   3
   7   1 -40 273.107 69.6021   3
   7  -1 -40 208.840 58.4871   3
   7  -1 -39 617.652 88.6546   3
   7   1 -39 727.768 97.5398   3
   7   1 -38-1.74535 39.0345   3
   7  -1 -38-10.9529 40.4157   3
   7   1 -37 549.835 86.8330   3
   7  -1 -37 443.947 72.3907   3
   7   1 -36 154.762 55.8629   3
   7  -1 -36 70.5748 42.4755   3
   7   1 -35 105.104 43.8729   3
   7  -1 -35 183.870 48.7085   3
   7  -1 -34 299.177 58.3611   3
   7   1 -34 299.598 61.4073   3
   7  -1 -33 64.1549 35.1070   3
   7   1 -33 52.6437 34.1993   3
   7   1 -32 695.710 83.2636   3
   7  -1 -32 622.805 74.9733   3
   7   1 -31 2233.59 142.176   3
   7  -1 -31 2449.10 141.013   3
   7   1 -30 293.667 57.0370   3
   7  -1 -30 257.316 53.8854   3
   7   1 -29 2111.11 132.844   3
   7  -1 -29 2086.83 125.437   3
   7   1 -28 223.137 50.9655   3
   7  -1 -28 188.104 42.8675   3
   7   1 -27 4359.74 180.315   3
   7  -1 -27 4432.50 171.568   3
   7   1 -26 686.895 74.1865   3
   7  -1 -26 566.923 65.7561   3
   7  -1 -25 3945.69 154.749   3
   7   1 -25 3910.50 164.486   3
   7  -1 -24 488.050 55.8069   3
   7   1 -24 524.933 63.6424   3
   7  -1 -23 2916.14 126.563   3
   7   1 -23 3129.45 142.103   3
   7  -1 -22 1245.14 81.3486   3
   7   1 -22 1228.18 89.5137   3
   7  -1 -21 1333.37 81.5602   3
   7   1 -21 1402.19 93.6604   3
  -7   1  20 1891.84 98.9396   3
   7   1 -20 1779.07 102.499   3
   7   1 -19 141.451 34.5583   3
  -7   1  19 104.101 29.4262   3
  -7   1  18 815.615 63.6743   3
   7   1 -18 795.983 67.7613   3
  -7   1  17 836.371 61.0864   3
   7  -1 -17 857.289 58.7384   3
   7   1 -17 834.477 67.5733   3
  -7  -1  16 838.255 67.4239   3
  -7   1  16 784.214 58.5816   3
   7  -1 -16 829.964 57.0140   3
  -7   1  15 15221.8 236.335   3
  -7  -1  15 14704.5 270.032   3
   7  -1 -15 14849.2 227.679   3
  -7  -1  14 91.9983 30.2324   3
  -7   1  14 84.8989 23.4904   3
   7  -1 -14 89.6246 24.6903   3
  -7  -1  13 7323.45 184.540   3
  -7   1  13 7003.94 152.708   3
   7  -1 -13 6964.50 147.627   3
  -7   1  12 2012.51 80.8831   3
   7   1 -12 1933.15 91.6265   3
   7  -1 -12 2040.81 78.7386   3
  -7  -1  12 1951.72 95.7349   3
  -7  -1  11 18209.2 219.792   1
   7  -1 -11 17888.9 222.120   3
  -7   1  11 17767.6 231.161   3
   7   1 -11 17817.2 265.945   3
  -7  -1  11 18223.7 282.472   3
  -7  -1  10 4223.02 104.640   1
  -7   1  10 3872.70 106.399   3
   7   1 -10 4118.90 127.196   3
  -7  -1  10 3927.94 129.475   3
   7  -1 -10 4131.58 104.297   3
  -7  -1   9 9524.22 197.299   3
  -7  -1   9 9631.64 154.773   1
   7  -1  -9 9410.02 150.694   3
  -7   1   9 9531.25 160.859   3
  -7  -1   8 1432.04 59.9303   1
  -7   1   8 1502.12 29.4882   4
  -7  -1   8 1406.32 77.0319   3
   7  -1  -8 1412.20 57.9401   3
  -7   1   7 511.609 18.6261   4
   7  -1  -7 443.680 33.8719   3
  -7  -1   7 497.492 37.0753   1
  -7   1   6 1534.99 32.2117   4
  -7  -1   6 1471.76 59.5727   1
   7  -1  -6 1532.02 58.7178   3
  -7  -1   5 1213.43 53.6929   1
  -7   1   5 1310.73 31.6177   4
   7   1  -5 1232.85 56.0614   1
   7  -1  -5 1268.29 54.9865   3
  -7  -1   4 1922.77 66.6902   1
  -7   1   4 2028.70 40.1305   4
   7  -1  -4 1946.15 67.6495   3
  -7   1   4 1903.55 69.3332   1
   7   1  -4 1871.65 67.7467   1
  -7  -1   3 1326.60 56.0593   1
   7   1  -3 1362.12 57.9039   1
  -7   1   3 1398.49 59.1720   1
   7  -1  -3 1371.11 41.4861   4
  -7   1   3 1379.03 36.3959   4
  -7   1   2 474.769 35.3035   1
   7  -1  -2 490.678 26.8828   4
  -7   1   2 544.409 29.4473   4
  -7  -1   2 520.840 36.5223   1
  -7   1   1 4774.47 67.3820   4
  -7  -1   1 5043.62 106.888   1
   7  -1  -1 4785.48 78.1456   4
  -7   1   1 5059.06 106.960   1
  -7  -1   0 33.4088 15.3176   1
   7  -1   0 9.47832 15.3321   4
  -7   1   0 13.7545 13.4598   1
  -7   1  -1 4941.21 104.264   1
   7  -1   1 4895.40 81.2749   4
  -7  -1  -1 5168.96 111.822   1
  -7   1  -2 1203.08 52.6574   1
   7  -1   2 1305.20 43.6060   4
  -7  -1  -2 1213.11 56.3903   1
  -7   1  -2 1218.96 56.5862   2
   7  -1   3 2719.82 62.8993   4
   7  -1   3 2663.84 75.1358   3
  -7   1  -3 2805.65 78.6203   1
   7  -1   3 2838.15 81.1384   1
  -7   1  -3 2775.91 84.0037   2
   7  -1   4 63.6590 18.5212   1
   7  -1   4 70.5881 18.6290   3
  -7   1  -4 65.0964 18.0665   2
  -7   1  -4 65.3500 18.5509   1
   7  -1   4 84.3866 22.5791   4
  -7   1  -5 8.06105 14.0713   1
  -7   1  -5 1.30769 14.2630   2
   7  -1   5 2.89297 13.8789   1
   7  -1   5 10.7126 12.1464   3
   7  -1   5 10.3586 12.7395   4
   7  -1   6 17.1328 15.3559   1
  -7  -1  -6 5.45399 7.48421   2
  -7   1  -6 7.07469 14.2022   2
   7  -1   6 12.6335 16.8056   4
  -7   1  -6 12.6449 14.1952   1
   7  -1   6 1.07462 13.3290   3
   7  -1   7 657.346 41.5074   1
  -7   1  -7 729.002 43.7223   1
   7  -1   7 724.122 37.9062   4
   7  -1   7 714.954 46.6526   3
   7  -1   7 716.353 44.9705   2
   7  -1   8 466.595 39.5975   3
   7  -1   8 580.393 37.9214   4
   7   1   8 477.373 42.8636   3
   7  -1   8 516.215 38.3350   2
   7  -1   8 465.478 36.2208   1
   7  -1   9 8716.66 127.029   4
   7  -1   9 8551.02 167.162   3
   7   1   9 8711.82 176.090   3
   7  -1   9 8708.57 146.652   1
   7  -1   9 8447.90 150.469   2
   7  -1  10 22.1415 15.6847   2
   7  -1  10 12.6482 14.4785   1
   7  -1  10 11.3955 14.0424   3
  -7   1 -10 2.25022 18.7326   3
   7   1  10 7.95915 15.7691   3
   7  -1  11 5092.40 121.918   2
   7  -1  11 5458.03 105.709   4
   7   1  11 5440.42 146.918   3
  -7   1 -11 5377.24 140.913   3
   7  -1  11 5590.91 121.931   1
   7  -1  11 5418.25 142.154   3
   7  -1  12 490.440 40.2713   2
   7  -1  12 543.536 49.3795   3
   7   1  12 548.510 50.4014   3
   7  -1  12 518.974 39.6385   1
  -7   1 -12 598.851 51.9640   3
   7  -1  12 694.471 45.2417   4
   7  -1  13 6453.17 141.664   2
  -7   1 -13 6529.43 164.576   3
   7  -1  13 6793.51 169.539   3
   7  -1  13 6625.34 120.379   4
   7   1  13 6517.88 88.8950   2
   7  -1  13 6744.66 139.258   1
   7  -1  14 948.643 57.5018   2
   7  -1  14 1134.26 60.2535   1
   7  -1  14 1206.20 57.0176   4
   7   1  14 1014.89 37.9488   2
  -7   1 -14 1014.02 69.5339   3
   7   1  15 4933.42 86.6572   2
  -7   1 -15 5098.85 153.409   3
   7  -1  15 4870.86 128.244   2
   7  -1  15 5266.35 112.527   4
   7   1  16 1407.87 49.0017   2
  -7   1 -16 1515.17 87.5624   3
   7  -1  16 1467.82 62.1213   4
   7  -1  17 693.713 44.9316   4
  -7   1 -17 710.694 63.8062   3
   7  -1  18 72.7985 20.6127   4
  -7   1 -18 107.075 29.9000   3
   7  -1  19 613.359 44.2914   4
  -7   1 -19 536.965 58.8516   3
   7  -1  20 182.294 28.9676   4
  -7   1 -20 169.414 37.5257   3
   7  -1  21 1367.87 65.4393   4
  -7   1 -21 1426.77 95.1398   3
   7  -1  22 22.8028 23.5223   4
  -7   1 -22 26.4473 26.2035   3
   7   1  23 2518.79 80.1051   4
   7  -1  23 2559.83 92.2888   4
  -7   1 -23 2419.93 129.112   3
   7  -1  24 33.4893 31.3021   4
   7   1  24 32.1625 20.4485   4
  -7   1 -24 119.388 41.0194   3
  -7   1 -25 5003.07 191.711   3
   7  -1  25 5135.70 136.243   4
   7   1  25 5123.58 118.037   4
   7  -1  26 565.572 54.4577   4
   7   1  26 532.412 46.0102   4
  -7   1 -26 422.099 62.3106   3
   7   1  27 7296.91 144.074   4
   7  -1  27 7060.99 164.302   4
  -7   1 -27 6900.48 234.237   3
   7   1  28 71.8317 25.0191   4
   7  -1  28 106.006 34.2158   4
  -7   1 -28 45.0903 32.6084   3
   7  -1  29 1528.17 82.5470   4
   7   1  29 1698.40 74.5671   4
  -7   1 -29 1455.68 115.521   3
   7  -1  30-14.5676 24.5248   4
   7   1  30 27.8026 21.3747   4
  -7   1 -30 3.97866 29.4715   3
   7  -1  31 545.283 53.2468   4
   7   1  31 601.556 49.3346   4
  -7   1 -31 588.769 78.1415   3
   7   1  32 223.911 35.3084   4
  -7   1 -32 207.710 53.8458   3
  -7   1 -33-34.1222 37.6189   3
   7   1  33 17.3535 22.7916   4
   7   1  34 628.886 53.2605   4
  -7   1 -34 614.876 84.1425   3
   7   1  35 512.102 49.7278   4
  -7   1 -35 475.803 76.4527   3
   7   1  36 235.631 40.0008   4
  -7   1 -36 161.842 49.0167   3
   7   1  37 983.141 69.9826   4
  -7   1 -37 1065.68 114.398   3
   7   1  38 141.950 32.9422   4
   7  -3 -41 167.023 47.0053   3
   7  -3 -40-52.8474 38.5763   3
   7  -3 -39 344.065 60.6805   3
   7   3 -38 159.659 60.9875   3
   7  -3 -38 133.614 43.7732   3
   7   3 -37 451.412 84.2362   3
   7  -3 -37 323.954 58.8570   3
   7  -3 -36 134.776 43.4917   3
   7   3 -36 122.566 48.4563   3
   7   3 -35 182.579 52.6323   3
   7  -3 -35 239.518 47.9050   3
   7   3 -34 114.446 45.7440   3
   7  -3 -34 185.028 45.7450   3
   7   3 -33 7.94472 32.9772   3
   7  -3 -33 25.8636 29.4784   3
   7   3 -32 420.944 71.4085   3
   7  -3 -32 373.448 55.4988   3
   7   3 -31 930.905 99.4959   3
   7  -3 -31 1005.19 85.2475   3
   7   3 -30-10.8180 35.7592   3
   7  -3 -30 34.5327 26.7343   3
   7  -3 -29 1165.21 87.7943   3
   7   3 -29 1074.41 101.504   3
   7   3 -28 51.4161 35.7539   3
   7  -3 -28 44.8930 25.2550   3
   7  -3 -27 1936.05 106.553   3
   7   3 -27 1841.79 129.653   3
   7   3 -26 273.514 55.7190   3
   7  -3 -26 246.533 42.1370   3
   7  -3 -25 4290.79 147.526   3
   7   3 -25 4337.38 189.784   3
   7   3 -24 31.6407 39.8595   3
  -7  -3  24 9.72841 19.7252   1
   7   3 -24 11.2595 10.4926   4
   7  -3 -24 32.9212 22.5767   3
  -7  -3  23 2243.95 85.2334   1
   7   3 -23 2416.72 62.1406   4
   7   3 -23 2189.86 131.169   3
   7   3 -22-27.4731 31.5519   3
  -7  -3  22 24.9535 16.7680   1
  -7   3  22 18.8569 20.2004   3
   7   3 -21 328.808 54.5552   3
  -7   3  21 335.276 40.4758   3
  -7  -3  21 374.851 36.2299   1
   7  -3 -20 1785.59 81.2203   3
  -7   3  20 1746.82 85.5674   3
   7   3 -20 1751.35 112.411   3
  -7  -3  20 1713.88 72.2172   1
  -7  -3  19 202.356 25.9991   1
   7  -3 -19 164.182 27.3031   3
  -7   3  19 159.761 29.8429   3
   7   3 -19 195.316 43.0408   3
  -7  -3  18 3647.19 99.8894   1
   7   3 -18 3611.18 155.327   3
   7  -3 -18 3513.95 105.656   3
  -7   3  18 3468.60 111.153   3
   7   3 -17 4059.97 161.331   3
   7  -3 -17 4005.53 108.358   3
  -7   3  17 3916.58 113.226   3
  -7  -3  17 3962.17 101.782   1
   7  -3 -16 2315.22 78.6726   3
  -7   3  16 2252.13 82.9227   3
  -7  -3  16 2312.57 77.1509   1
   7   3 -16 2282.05 120.484   3
   7  -3 -15 8437.46 141.891   3
  -7  -3  15 8172.59 143.855   1
  -7   3  15 8456.25 150.699   3
   7   3 -15 8160.63 221.291   3
  -7   3  14 2212.27 73.4569   3
   7  -3 -14 2266.03 69.9042   3
  -7  -3  14 2181.17 72.6817   1
   7  -3 -13 2701.21 71.3858   3
  -7  -3  13 2612.46 79.5841   1
  -7   3  13 2636.62 75.3332   3
  -7  -3  12 1028.35 50.1001   1
   7  -3 -12 1063.52 41.9116   3
  -7   3  12 1030.23 44.9922   3
   7  -3 -11 3374.42 67.7558   3
  -7   3  11 3228.78 74.2620   3
  -7  -3  11 3305.51 87.0416   1
  -7  -3  10 123.356 19.5304   1
   7  -3 -10 140.006 14.3538   3
  -7   3  10 94.1673 14.2160   3
   7  -3  -9 2729.25 48.8952   3
  -7  -3   9 2707.91 78.6824   1
   7   3  -8 2061.68 71.8309   1
  -7  -3   8 1873.75 66.4801   1
   7  -3  -8 1854.99 34.7765   3
   7   3  -7 1863.15 67.6274   1
  -7  -3   7 1758.49 64.8238   1
  -7  -3   6 3434.32 90.7457   1
   7   3  -6 3443.70 91.8306   1
  -7  -3   5 713.938 42.9244   1
   7   3  -5 734.187 43.8758   1
   7   3  -4 4134.61 99.8764   1
   7   3  -3 1790.30 67.2289   1
   7  -3  -2 8624.99 74.4436   3
   7   3  -2 8330.92 145.186   1
   7  -3  -1 673.892 25.1636   3
   7   3  -1 684.404 43.7290   1
  -7   3   0 356.975 32.3171   1
   7  -3   0 347.947 21.3244   3
   7   3   0 390.202 34.9840   1
   7  -3   1 862.133 35.0050   3
   7   3   1 943.259 52.8553   1
  -7   3  -1 847.120 46.5206   1
   7  -3   2 393.923 26.1343   3
  -7   3  -2 378.798 31.8857   1
  -7   3  -2 431.244 33.3499   4
   7   3   2 404.069 37.4002   1
   7  -3   3 2302.58 65.7463   3
  -7   3  -3 2237.15 97.1169   2
  -7   3  -3 2218.98 69.2283   4
   7   3   3 2154.85 81.9415   1
  -7   3  -3 2227.08 71.4051   1
  -7   3  -4 420.802 31.9392   1
  -7   3  -4 442.804 45.2325   2
   7   3   4 457.442 41.1587   1
  -7   3  -4 439.209 31.6036   3
   7  -3   4 457.915 45.7520   2
   7  -3   4 439.592 31.9496   3
   7  -3   5 77.8842 26.3438   2
   7  -3   5 83.1812 17.4755   3
  -7   3  -5 71.4710 16.1514   3
  -7   3  -5 86.8696 16.5257   1
   7  -3   6 2893.27 86.7939   3
  -7   3  -6 2795.37 83.7543   3
  -7   3  -6 2827.10 77.4848   1
   7  -3   6 2769.13 108.207   2
   7  -3   7 99.3411 27.8223   2
   7  -3   7 153.007 24.6393   3
  -7   3  -7 100.860 17.9457   1
  -7   3  -7 113.594 23.1210   3
   7  -3   8 3948.71 109.974   3
  -7   3  -8 3919.41 91.1830   1
  -7   3  -8 3885.30 108.030   3
   7  -3   8 3668.96 126.920   2
   7  -3   9 2457.49 91.1914   3
   7  -3   9 2415.55 72.8519   1
  -7   3  -9 2411.96 88.9342   3
  -7   3  -9 2320.51 70.9202   1
   7  -3   9 2424.10 105.482   2
   7  -3  10 686.194 58.5579   2
   7  -3  10 716.281 52.3120   3
  -7   3 -10 727.634 52.2009   3
   7  -3  10 666.518 38.5772   1
   7  -3  11 3166.18 111.163   3
   7  -3  11 3257.72 124.082   2
   7  -3  11 3137.73 82.3085   1
  -7   3 -11 3208.42 109.895   3
   7  -3  12 714.360 55.9822   3
   7  -3  12 719.487 60.5481   2
  -7   3 -12 752.556 56.6354   3
   7  -3  12 728.954 40.9695   1
   7  -3  13 1482.46 81.3963   3
   7  -3  13 1363.29 84.0365   2
   7  -3  13 1354.52 55.9401   1
  -7   3 -13 1435.70 79.2942   3
   7  -3  14 1233.76 82.1441   2
   7  -3  14 1326.22 55.7082   1
  -7   3 -14 1235.05 76.7499   3
   7  -3  15 4382.31 153.085   2
  -7   3 -15 4448.77 145.860   3
   7  -3  15 4351.34 101.109   1
   7  -3  16 3061.52 129.958   2
   7  -3  16 3048.14 85.7926   1
  -7   3 -16 3128.54 126.364   3
   7  -3  17 1139.96 54.0386   1
   7  -3  17 1100.28 81.6542   2
  -7   3 -17 1267.31 84.8231   3
   7  -3  18 3584.18 95.7449   1
  -7   3 -18 3788.58 146.202   3
   7  -3  19 559.567 40.7981   1
  -7   3 -19 642.541 66.0134   3
  -7   3 -20 3463.33 146.708   3
   7  -3  20 3432.07 97.1489   1
  -7   3 -21 1516.19 100.867   3
  -7   3 -22 1182.75 91.4139   3
  -7   3 -23 949.862 84.7987   3
  -7   3 -24 270.244 51.9363   3
  -7   3 -25 3485.45 164.094   3
   7  -3  26 31.3290 19.1768   1
  -7   3 -26 25.6096 33.8093   3
  -7   3 -27 1894.44 130.518   3
   7  -3  27 1924.27 83.5086   1
  -7   3 -28 923.593 92.4963   3
   7  -3  28 967.471 61.7665   1
   7  -3  29 1930.35 87.3669   1
  -7   3 -29 1761.22 129.374   3
  -7   3 -30 1057.17 104.302   3
  -7   3 -31 543.398 78.1649   3
  -7   3 -32 942.059 101.315   3
  -7   3 -33 12.5608 35.0452   3
  -7   3 -34 398.453 73.5693   3
   7   3  34 462.979 43.6052   4
   7   3  35 79.7043 24.8229   4
  -7   3 -35 108.424 51.7808   3
   7   3  36 241.834 35.4929   4
  -7   3 -36 179.206 57.1355   3
   7   3  37 957.737 64.4069   4
   7   3  38 19.8776 21.4204   4
   7   5 -35-13.8128 40.3452   3
   7   5 -34 905.093 111.087   3
   7   5 -33 92.1800 48.5458   3
   7   5 -32 2441.37 170.177   3
   7   5 -31 218.257 61.3713   3
   7   5 -30 1535.19 132.823   3
   7   5 -29 50.4228 42.5845   3
   7   5 -28 513.799 80.2497   3
   7   5 -27 188.109 54.1174   3
   7   5 -26 578.607 81.9300   3
   7   5 -25 246.703 58.1797   3
   7   5 -24 2902.61 167.817   3
   7   5 -23 632.003 83.7428   3
   7   5 -22 3076.14 167.659   3
   7   5 -21 98.4863 44.9928   3
   7   5 -20 5624.66 220.040   3
   7   5 -19 72.8162 44.5404   3
  -7   5  19 70.7650 20.6598   3
  -7  -5  19 52.7574 16.6819   1
  -7  -5  18 5384.07 105.518   1
  -7   5  18 5467.66 116.585   3
   7   5 -18 5567.16 214.084   3
  -7   5  17 195.226 23.7855   3
   7   5 -17 138.577 44.7350   3
  -7   5  16 1664.19 55.3235   3
   7   5 -16 1791.47 120.050   3
  -7   5  15 187.822 17.6310   3
   7   5 -15 214.107 49.4825   3
   7   5 -14 324.306 53.6963   3
  -7   5  14 236.500 15.9117   3
   7   5 -13 88.7355 37.3131   3
   7   5 -12 687.723 72.3022   3
   7   5 -11 722.966 75.1868   3
   7   5 -10 3045.81 144.982   3
   7   5 -10 2957.92 86.4902   1
   7   5  -9 2617.06 81.8719   1
   7   5  -9 2596.49 133.054   3
   7   5  -8 8067.49 145.068   1
   7   5  -8 8247.54 234.307   3
   7   5  -7 2282.71 78.0015   1
   7   5  -7 2381.49 127.966   3
   7   5  -6 1980.36 74.0421   1
   7   5  -6 1837.10 113.131   3
   7   5  -5 25.0882 15.8058   1
   7   5  -5 44.6196 30.4573   3
   7   5  -4 2731.10 137.743   3
   7   5  -4 2485.55 84.1659   1
   7   5  -3 26.2083 15.0715   1
   7   5  -3 28.1338 30.3099   3
   7   5  -2 623.198 45.3746   1
   7   5  -2 599.029 67.9203   3
   7   5  -1 444.577 59.6163   3
   7   5  -1 496.176 41.2515   1
   7   5   0 101.831 37.0795   3
   7   5   0 133.699 25.8988   1
  -7   5  -1 1690.75 45.1545   3
   7  -5   1 1671.78 51.7896   3
   7   5   1 1646.59 76.1348   1
   7   5   2 1323.07 69.5351   1
  -7   5  -2 1338.49 45.4688   3
   7  -5   2 1370.86 51.4103   3
   7   5   3 1119.59 65.9130   1
   7  -5   3 1222.61 52.3243   3
   7  -5   3 1346.66 89.2346   2
  -7   5  -3 1215.97 56.3286   1
  -7   5  -3 1213.04 47.6166   3
  -7   5  -4 1988.32 70.2679   1
  -7   5  -4 1995.51 64.8627   3
   7  -5   4 1922.83 70.1060   3
   7  -5   4 2027.26 109.118   2
  -7  -5  -5 230.777 27.3674   2
   7  -5   5 173.921 39.0423   2
  -7   5  -5 221.650 25.6462   3
  -7   5  -5 187.198 23.6723   1
   7  -5   5 204.003 26.4399   3
  -7   5  -6 1049.07 49.0601   1
  -7   5  -6 1004.52 52.5031   3
   7  -5   6 1036.33 58.7390   3
   7  -5   6 1060.30 81.9132   2
  -7  -5  -6 1084.71 50.7688   2
  -7  -5  -7 54.1881 14.6223   2
   7  -5   7 12.1336 24.5073   2
  -7   5  -7 41.8225 17.6043   3
  -7   5  -7 30.3807 12.0692   1
   7  -5   7 28.5019 17.2382   3
   7  -5   8 1965.81 86.1108   3
  -7   5  -8 1965.43 63.1471   1
  -7   5  -8 2083.33 82.1055   3
   7  -5   8 2013.63 113.081   2
  -7   5  -9 551.248 47.0335   3
  -7   5  -9 591.675 34.4989   1
   7  -5   9 500.206 47.8070   3
   7  -5   9 581.253 65.0700   2
   7  -5  10 53.2169 30.2181   2
  -7   5 -10 39.0099 12.2176   1
  -7   5 -10 27.2502 17.0898   3
   7  -5  10 81.0697 25.8065   3
   7  -5  11 308.445 49.4719   2
   7  -5  11 438.600 47.4231   3
  -7   5 -11 335.808 39.4397   3
  -7   5 -12 180.054 32.2021   3
   7  -5  12 170.855 42.7340   2
   7  -5  12 116.380 29.3917   3
   7  -5  13 27.8121 27.7018   2
  -7   5 -13 33.4882 22.8812   3
   7  -5  14 1648.67 110.976   2
  -7   5 -14 1765.40 94.9423   3
   7  -5  15 851.433 83.7178   2
  -7   5 -15 878.182 70.5323   3
   7  -5  16 3901.32 172.220   2
  -7   5 -16 3966.62 148.453   3
  -7   5 -17 377.672 51.5782   3
   7  -5  17 383.754 61.6369   2
  -7   5 -18 2720.13 130.512   3
   7  -5  18 2940.03 154.076   2
   7  -5  19 234.042 53.6332   2
  -7   5 -19 238.305 44.9720   3
   7  -5  20 1843.90 126.909   2
  -7   5 -20 1812.87 112.108   3
   7  -5  21 1289.90 109.796   2
  -7   5 -21 1295.04 97.4920   3
   7  -5  22 1140.20 102.974   2
  -7   5 -22 1038.70 90.6818   3
   7  -5  23 507.789 73.7157   2
  -7   5 -23 492.683 66.3968   3
   7  -5  24 1018.53 101.262   2
  -7   5 -24 1121.06 98.4490   3
  -7   5 -25 1658.45 121.282   3
   7  -5  25 1781.27 133.537   2
  -7   5 -26 261.647 55.0624   3
  -7   5 -27 517.651 75.3465   3
  -7   5 -28 396.189 67.7627   3
  -7   5 -29 72.6182 42.8039   3
  -7   5 -30 1651.06 132.525   3
  -7   5 -31 16.7886 34.0679   3
  -7   5 -32 1194.86 118.660   3
  -7   5 -33 121.488 53.8717   3
  -7   5 -34 548.230 86.4805   3
   7   7 -30 717.510 100.611   3
   7   7 -29 323.284 74.3372   3
   7   7 -28 165.512 62.0350   3
   7   7 -27 244.633 62.2100   3
   7   7 -26 42.5822 45.3372   3
   7   7 -25 43.9742 44.9104   3
   7   7 -24 410.747 78.1881   3
   7   7 -23 302.870 70.6471   3
   7   7 -22 1171.67 118.181   3
   7   7 -21 115.178 54.0321   3
   7   7 -20 3838.47 201.077   3
   7   7 -19 498.585 81.5940   3
   7   7 -18 2851.05 169.949   3
   7   7 -17 220.685 57.6733   3
   7   7 -16 1894.49 137.780   3
   7   7 -15 235.367 56.0378   3
   7   7 -14 464.598 73.4953   3
   7   7 -13 30.3969 33.2935   3
   7   7 -12 92.5538 33.8246   3
   7   7 -11 133.541 48.1063   3
   7   7 -10-3.28581 13.8070   1
   7   7 -10 10.3283 36.0161   3
   7   7  -9 39.0810 15.8203   1
   7   7  -9 61.6521 39.8359   3
   7   7  -8 2548.79 147.659   3
   7   7  -8 2691.66 89.3592   1
   7   7  -7 139.581 23.8634   1
   7   7  -7 143.613 45.7154   3
   7   7  -6 1362.41 66.8178   1
   7   7  -6 1352.20 109.803   3
   7   7  -5 2182.02 137.171   3
   7   7  -5 2267.64 87.2125   1
   7   7  -4 3943.61 116.467   1
   7   7  -4 4074.08 185.385   3
   7   7  -3 41.5578 21.0498   1
   7   7  -3 22.0917 40.2177   3
   7   7  -2 2116.70 89.4654   1
   7   7  -2 2187.40 137.703   3
   7   7  -1 949.047 93.4353   3
   7   7  -1 828.508 57.8478   1
   7   7   0 395.547 64.1275   3
   7   7   0 403.508 44.6605   1
  -7   7   0 305.306 15.9660   3
  -7  -7  -1 396.689 49.0737   2
   7   7   1 377.250 43.8148   1
   7   7   1 340.836 64.0195   3
  -7   7  -1 394.048 22.9889   3
  -7  -7  -2 655.553 60.4721   2
  -7   7  -2 669.184 33.9063   3
   7   7   2 676.110 56.1842   1
   7   7   2 610.454 78.6745   3
  -7   7  -3 106.563 23.5212   1
  -7  -7  -3 106.086 28.8786   2
   7   7   3 79.7249 25.6454   1
   7   7   3 66.8267 39.4993   3
  -7   7  -3 103.632 16.9792   3
   7  -7   3 100.939 41.1406   2
  -7   7  -4 1994.11 69.1576   3
   7   7   4 2145.04 141.537   3
   7  -7   4 1915.81 126.161   2
  -7  -7  -4 2080.71 97.3132   2
   7  -7   5 44.7864 32.1949   2
  -7  -7  -5 16.4309 19.2283   2
  -7   7  -5 26.0644 16.0852   3
  -7   7  -6 1745.31 73.5696   3
  -7  -7  -6 1648.37 83.0413   2
   7  -7   6 1902.77 127.200   2
   7  -7   7 163.747 48.1792   2
  -7   7  -7 180.072 29.3578   3
  -7  -7  -7 153.758 28.5724   2
  -7   7  -8 2008.91 87.0806   3
   7  -7   8 2015.46 132.730   2
   7  -7   9 209.607 53.1792   2
  -7   7  -9 193.671 32.3039   3
   7  -7  10 371.090 62.2775   2
  -7   7 -10 441.338 46.8244   3
   7  -7  11-32.7122 40.8203   2
  -7   7 -11 31.6441 22.3576   3
   7  -7  12 27.4770 32.4218   2
  -7   7 -12 48.1429 23.0164   3
   7  -7  13 265.373 54.6348   2
  -7   7 -13 262.252 40.1322   3
   7  -7  14 301.509 59.7584   2
  -7   7 -14 317.940 46.8530   3
   7  -7  15 877.677 97.6822   2
  -7   7 -15 763.841 69.9019   3
   7  -7  16 2225.29 151.599   2
  -7   7 -16 1940.89 111.385   3
  -7   7 -17 65.8701 31.9059   3
   7  -7  17 58.2946 40.3463   2
  -7   7 -18 4046.73 167.602   3
   7  -7  18 4014.97 207.230   2
   7  -7  19 87.1099 48.3579   2
  -7   7 -19 269.285 51.7839   3
   7  -7  20 4637.24 227.680   2
  -7   7 -20 4483.35 183.709   3
   7  -7  21 153.768 59.4004   2
  -7   7 -21 155.532 44.0517   3
   7  -7  22 1007.34 112.095   2
  -7   7 -22 922.252 91.7496   3
   7  -7  23 304.920 67.9651   2
  -7   7 -23 264.985 56.1882   3
  -7   7 -24 129.939 44.7090   3
   7  -7  24 88.8906 43.5820   2
   7  -7  25 48.8995 36.8055   2
  -7   7 -25 105.612 41.6043   3
   7  -7  26-10.2629 45.2774   2
  -7   7 -26 17.0517 34.0187   3
   7  -7  27 70.7237 40.9433   2
  -7   7 -27 53.9140 37.1166   3
   7  -7  28 713.227 102.165   2
  -7   7 -28 703.823 95.9758   3
  -7   7 -29 32.4697 37.3898   3
  -7   7 -30 1170.49 118.885   3
  -7   7 -31 20.3012 35.9427   3
   7   9 -23 80.4555 49.7932   3
   7   9 -22 556.032 91.6918   3
   7   9 -21 91.9769 54.2139   3
   7   9 -20 1542.43 142.934   3
   7   9 -19 133.582 62.4408   3
   7   9 -18 1104.10 119.850   3
   7   9 -17 570.304 89.6414   3
   7   9 -16 447.561 80.9058   3
   7   9 -15 1109.65 116.343   3
   7   9 -14 15.2971 41.7053   3
   7   9 -13 650.103 90.9555   3
   7   9 -12-3.25534 38.0246   3
   7   9 -11 423.889 74.9196   3
   7   9 -10-6.37018 41.0331   3
   7   9  -9 18.3023 43.9325   3
   7   9  -8 1031.34 108.490   3
   7   9  -7 507.592 82.6324   3
  -7  -9   6 1043.95 102.201   2
   7   9  -6 1019.96 109.251   3
  -7  -9   5 137.879 45.9780   2
   7   9  -5 190.487 61.2100   3
  -7  -9   4 910.143 91.7359   2
   7   9  -4 799.427 96.1291   3
  -7  -9   3 639.880 77.9250   2
   7   9  -3 454.976 76.7346   3
  -7  -9   2 65.3798 34.8330   2
   7   9  -2 21.7513 40.0098   3
  -7  -9   1 809.060 83.2427   2
   7   9  -1 766.843 61.4842   1
   7   9  -1 928.105 102.295   3
   7   9   0 123.538 32.3181   1
  -7  -9   0 77.4450 31.9939   2
   7   9   0 86.7443 56.0777   3
  -7  -9  -1 25.9050 31.6715   2
   7   9   1-28.6412 37.5899   3
   7   9   1 6.80554 20.1071   1
  -7  -9  -2 233.640 45.5624   2
   7   9   2 218.819 60.2254   3
   7   9   2 291.081 43.7181   1
  -7  -9  -3 25.9789 23.8686   2
   7   9   3 41.6103 43.8315   3
   7   9   3-14.5083 20.3557   1
   7   9   4 434.417 54.2506   1
   7   9   4 373.182 72.5945   3
   7   9   5 68.5588 30.5106   1
   7   9   5-4.14745 41.0904   3
   7   9   6 543.865 86.2176   3
   7  -9   6 667.574 90.1065   2
   7  -9   7 138.917 53.3644   2
   7   9   7 165.903 64.0243   3
   7  -9   8 278.483 65.2145   2
   7   9   8 242.583 64.4670   3
   7  -9   9 205.311 54.6853   2
   7   9   9 108.399 52.6410   3
   7  -9  10 48.9676 40.4134   2
   7   9  10 29.9253 37.8131   3
   7  -9  11 164.035 55.6515   2
   7   9  11 157.766 55.6341   3
   7  -9  12-10.2028 42.3593   2
   7  -9  13 9.87227 38.3307   2
   7  -9  14 116.072 52.5185   2
   7  -9  15 143.336 52.9296   2
   7  -9  16 215.370 63.4759   2
   7  -9  17 61.4077 46.1077   2
   8   0 -41 16.0835 39.7820   3
   8   0 -40 343.652 74.1150   3
   8   0 -39 45.7508 36.7199   3
   8   0 -38 496.035 78.4119   3
   8   0 -37-27.9643 35.9889   3
   8   0 -36-10.4078 32.3950   3
   8   0 -35 16.6088 33.5576   3
   8   0 -34 377.951 66.4362   3
   8   0 -33 36.8573 32.7660   3
   8   0 -32 1507.66 118.799   3
   8   0 -31 56.6615 37.6336   3
   8   0 -30 1280.60 104.517   3
   8   0 -29 56.7300 38.9863   3
   8   0 -28 4963.64 193.021   3
   8   0 -27 47.5118 34.7116   3
   8   0 -26 2181.16 123.871   3
   8   0 -25 51.1090 34.4232   3
   8   0 -24 648.195 66.3978   3
   8   0 -23 15.0090 25.6965   3
   8   0 -22 1946.01 108.070   3
   8   0 -21-7.09347 22.3798   3
   8   0 -20 346.016 47.0957   3
   8   0 -19-11.1108 21.6273   3
  -8   0  18 1030.71 75.4620   3
  -8   0  17-1.71800 19.2163   3
  -8   0  16 5690.09 164.848   3
  -8   0  15 8.28498 18.4402   3
   8   0 -14 6042.63 158.171   3
  -8   0  14 6248.16 167.540   3
  -8   0  13-26.5759 19.2528   3
   8   0 -13 15.7275 20.5865   3
   8   0 -12 5895.17 149.024   3
  -8   0  12 5714.74 155.088   3
   8   0 -11-3.58827 5.71851   4
  -8   0  11-13.8580 22.5453   3
   8   0 -11 0.45021 16.6613   3
  -8   0  10 6502.68 159.128   3
   8   0 -10 6337.25 57.3623   4
   8   0 -10 6464.97 150.045   3
   8   0  -9 5.11785 6.40821   4
   8   0  -9-11.4875 17.5121   3
   8   0  -8 969.274 24.8744   4
  -8   0   8 942.174 53.8120   1
   8   0  -8 1032.76 62.0084   3
   8   0  -7 2.23836 7.59457   4
  -8   0   7 1.47778 14.7771   1
   8   0  -7 22.5948 21.6339   3
  -8   0   6 4092.05 106.216   1
   8   0  -6 4048.88 54.0944   4
   8   0  -6 4210.29 121.542   3
   8   0  -5-5.76272 21.9061   3
   8   0  -5 20.6019 17.0808   4
  -8   0   5-6.02191 14.3823   1
  -8   0   4 4507.60 109.139   1
  -8   0   3 9.85608 14.5244   1
  -8   0   2 2156.52 75.2011   1
  -8   0   1 9.39106 14.5181   1
  -8   0   0 3800.38 98.5582   1
  -8   0  -1 2.10780 15.7650   1
  -8   0  -2 1749.71 68.3379   1
  -8   0  -3 8.05037 14.6322   1
  -8   0  -4 4387.52 109.651   1
  -8   0  -4 4349.60 94.6279   2
  -8   0  -5 3.55821 11.4514   2
  -8   0  -5 5.56058 15.3741   1
  -8   0  -6 548.096 35.2660   2
   8   0   6 557.771 44.2083   3
   8   0   7-0.54064 14.3770   3
  -8   0  -7 8.63487 10.8378   2
   8   0   8 26026.4 279.979   1
   8   0   8 26110.1 299.979   3
   8   0   9 24.7451 19.0282   3
   8   0  10 23436.6 201.612   4
   8   0  10 23720.0 299.507   3
   8   0  11-2.47836 14.7579   3
   8   0  11 5.52262 12.0280   2
   8   0  12 17466.0 182.020   4
   8   0  12 17568.9 271.830   3
   8   0  12 18180.0 198.862   2
   8   0  13 27.9902 14.6042   2
   8   0  13 149.222 34.9987   4
   8   0  14 15246.9 175.800   4
   8   0  14 15666.7 194.090   2
   8   0  15-2.22662 12.8981   2
   8   0  15 25.6849 20.5840   1
   8   0  16 587.263 41.2888   2
   8   0  16 562.303 37.5860   4
   8   0  16 553.453 49.1443   1
   8   0  17 7.41203 16.2212   4
   8   0  17-9.13835 14.3511   2
   8   0  17 14.9216 19.0192   1
   8   0  18 1079.51 57.1075   2
   8   0  18 1095.05 53.3046   4
   8   0  19 80.4686 27.4040   4
   8   0  19 8.36453 15.9415   2
   8   0  20 5824.19 137.124   2
   8   0  20 5961.25 123.079   4
   8   0  21 61.9835 28.0761   4
   8   0  22 7071.68 139.811   4
   8   0  23 120.105 33.9618   4
  -8   0 -23 219.531 51.4268   3
   8   0  24 6315.61 138.728   4
  -8   0 -24 6243.67 212.967   3
   8   0  25 150.366 36.0897   4
  -8   0 -25 216.218 53.6171   3
   8   0  26 6549.72 147.814   4
  -8   0 -26 6348.11 223.528   3
   8   0  27 1.41758 22.0606   4
  -8   0 -27 57.7627 35.5051   3
   8   0  28 91.5949 26.8979   4
  -8   0 -28 43.8303 29.4951   3
   8   0  29 1.19469 21.0685   4
  -8   0 -29 31.7599 32.6993   3
   8   0  30 79.4339 27.8299   4
  -8   0 -30 48.4984 34.3133   3
   8   0  31 8.63955 23.2862   4
  -8   0 -31 139.551 47.5802   3
   8   0  32 164.954 33.8100   4
  -8   0 -32 241.934 56.7978   3
   8   0  33 35.7706 29.9070   4
   8   0  34 1891.20 97.1724   4
   8   0  35 60.9179 32.1747   4
   8   0  36 1150.68 80.7363   4
   8   0  37 48.1123 33.6832   4
   8   0  38 683.562 66.7947   4
   8  -2 -42 973.752 111.505   3
   8  -2 -41 36.2076 40.4779   3
   8  -2 -40 1299.38 120.012   3
   8  -2 -39 96.9945 45.6565   3
   8   2 -39 44.8891 41.3380   3
   8   2 -38 1421.30 134.439   3
   8  -2 -38 1362.45 117.900   3
   8   2 -37 267.556 68.6767   3
   8  -2 -37 254.441 57.0358   3
   8  -2 -36 211.284 51.0106   3
   8   2 -36 206.655 61.0195   3
   8   2 -35 1203.59 118.913   3
   8  -2 -35 1307.13 109.179   3
   8   2 -34 32.7070 39.8849   3
   8  -2 -34 33.8315 29.8004   3
   8   2 -33 169.443 49.0158   3
   8  -2 -33 182.644 46.7502   3
   8   2 -32 1659.37 131.213   3
   8  -2 -32 1518.16 112.520   3
   8   2 -31 1362.66 115.592   3
   8  -2 -31 1260.98 99.3030   3
   8   2 -30 2754.43 160.122   3
   8  -2 -30 2839.07 143.406   3
   8   2 -29 163.847 50.4584   3
   8  -2 -29 99.3765 36.0127   3
   8  -2 -28 6390.04 204.063   3
   8   2 -28 6094.91 227.713   3
   8   2 -27 394.789 65.3428   3
   8  -2 -27 337.842 51.6908   3
   8  -2 -26 5643.12 183.498   3
   8   2 -26 5479.46 209.395   3
   8  -2 -25 563.826 61.3515   3
   8   2 -25 592.661 76.8599   3
   8  -2 -24 1951.84 103.854   3
   8   2 -24 1867.14 119.204   3
   8  -2 -23 760.428 64.3814   3
   8   2 -23 709.425 19.7736   4
   8   2 -23 738.611 77.0487   3
   8  -2 -22 1132.09 75.2317   3
   8   2 -22 1028.45 25.7949   4
   8   2 -22 976.114 85.3677   3
   8   2 -21 1915.01 37.6722   4
  -8   2  21 1957.74 98.0552   3
   8   2 -21 1904.04 115.966   3
  -8   2  20 15.5350 19.0856   3
   8   2 -20 10.4460 27.2884   3
  -8   2  19 1246.28 75.5060   3
   8   2 -19 1278.18 92.9995   3
   8  -2 -18 4269.40 125.836   3
  -8   2  18 3795.97 44.0945   4
  -8  -2  18 4321.74 120.302   1
  -8   2  18 4259.64 131.739   3
   8   2 -18 4432.02 166.356   3
   8  -2 -17 496.240 43.9246   3
  -8  -2  17 492.590 42.0068   1
  -8   2  17 508.023 19.3585   4
  -8   2  17 449.788 44.7948   3
   8   2 -17 411.134 54.3077   3
   8  -2 -16 5133.20 128.315   3
  -8   2  16 4763.80 56.1965   4
  -8   2  16 5040.25 134.980   3
   8   2 -16 4910.07 168.365   3
  -8  -2  16 5086.89 127.225   1
   8  -2 -15 174.160 27.1538   3
  -8   2  15 186.656 29.3939   3
  -8   2  15 242.971 17.1493   4
  -8  -2  15 196.656 27.6319   1
   8   2 -15 161.537 38.1039   3
  -8  -2  14 3014.28 95.3405   1
  -8   2  14 2820.16 47.3257   4
  -8   2  14 2916.86 97.1817   3
   8  -2 -14 2897.60 90.3736   3
  -8   2  13 252.411 18.0456   4
   8  -2 -13 190.661 24.9208   3
  -8   2  13 218.002 29.9851   3
  -8  -2  13 229.587 27.9395   1
  -8   2  12 2735.02 49.9198   4
  -8  -2  12 2557.57 121.244   3
  -8   2  12 2702.18 88.5900   3
  -8  -2  12 2824.37 89.6917   1
   8  -2 -12 2926.57 85.0953   3
   8  -2 -11 52.0087 15.3132   3
  -8  -2  11 54.0332 17.6760   1
  -8   2  11 85.4265 13.9654   4
  -8  -2  11 56.5800 27.5242   3
  -8   2  11 50.1409 15.2455   3
  -8   2  10 863.021 31.2572   4
  -8  -2  10 921.503 50.9465   1
   8  -2 -10 868.613 44.3834   3
   8  -2  -9 4103.21 90.1327   3
  -8   2   9 3878.85 64.4223   4
  -8  -2   9 4067.87 104.537   1
  -8  -2   8 105.466 21.0569   1
  -8   2   8 211.181 20.9517   4
   8  -2  -8 102.567 17.4555   3
  -8  -2   7 3955.65 101.841   1
  -8   2   7 3910.95 66.6668   4
   8   2  -7 3843.97 103.488   1
   8  -2  -7 3932.53 82.8326   3
   8  -2  -6 2310.70 62.7107   3
   8   2  -6 2405.39 81.3568   1
  -8   2   6 2383.32 53.6053   4
  -8  -2   6 2384.08 79.3017   1
   8   2  -5 145.913 24.1535   1
  -8   2   5 176.084 21.2703   4
   8  -2  -5 126.518 18.4449   3
  -8  -2   5 169.302 24.8322   1
  -8   2   4 3536.05 66.6187   4
  -8  -2   4 3469.05 95.8076   1
   8   2  -4 3505.94 97.6616   1
   8  -2  -4 3511.83 81.5740   3
  -8  -2   3 114.149 21.2202   1
  -8   2   3 163.539 21.0547   4
  -8   2   3 110.596 22.4794   1
   8   2  -3 107.703 22.1878   1
  -8  -2   2 4557.98 112.244   1
   8   2  -2 4475.70 110.558   1
  -8   2   2 4539.76 79.1660   4
  -8   2   2 4563.90 111.510   1
   8   2  -1 3256.06 95.3414   1
  -8   2   1 3462.78 70.2357   4
  -8   2   1 3314.32 94.1002   1
  -8  -2   1 3344.87 97.9456   1
  -8   2   1 3405.25 111.139   2
   8   2   0 3553.23 100.318   1
  -8   2   0 3608.28 71.8673   4
  -8  -2   0 3528.31 101.444   1
   8  -2   0 3351.44 74.5704   3
  -8   2   0 3343.43 109.940   2
  -8   2   0 3487.02 95.5430   1
   8  -2   1 579.761 33.8375   3
  -8   2  -1 653.522 33.1432   4
  -8   2  -1 566.313 39.6032   1
   8   2   1 556.073 42.6037   1
  -8   2  -1 564.485 46.8213   2
   8   2   2 401.302 37.5011   1
  -8   2  -2 371.138 33.2760   1
   8  -2   2 390.554 29.1643   3
  -8   2  -2 434.928 27.2079   4
  -8   2  -2 406.879 40.6500   2
  -8   2  -3 436.613 42.0088   2
  -8   2  -3 457.747 35.2374   1
  -8   2  -3 472.650 28.3850   4
   8  -2   3 469.536 33.3621   3
  -8   2  -4 605.941 40.3315   1
  -8   2  -4 657.216 50.5466   2
   8  -2   4 602.353 39.3193   3
  -8   2  -4 651.791 33.0119   4
   8  -2   4 574.576 40.4380   1
   8  -2   5 186.712 24.8468   1
  -8   2  -5 208.938 25.3709   1
  -8   2  -5 166.760 28.8676   2
   8  -2   5 224.290 26.1574   3
   8  -2   6 3384.34 98.1476   3
   8  -2   6 3254.91 92.5614   1
  -8   2  -6 3500.95 93.3580   1
   8  -2   7 1641.65 65.9495   1
   8  -2   7 1880.11 82.7701   2
   8  -2   7 1798.31 74.9880   3
  -8   2  -7 1758.68 67.8210   1
   8  -2   8 6327.54 144.412   3
  -8   2  -8 6107.09 126.642   1
   8  -2   8 6330.59 127.909   1
   8  -2   8 6211.50 150.543   2
   8  -2   9 20.0427 17.0153   2
   8  -2   9 11.9813 17.1683   3
  -8   2  -9 38.7945 20.3689   3
   8  -2   9 9.07703 13.9537   1
   8  -2  10 2861.08 87.3007   1
   8  -2  10 2833.00 103.934   3
   8  -2  10 2860.68 89.0964   4
  -8   2 -10 2691.66 99.9013   3
   8  -2  10 2826.31 104.294   2
   8  -2  11 421.511 43.1192   3
   8  -2  11 407.053 38.6539   4
   8  -2  11 328.133 31.9030   1
  -8   2 -11 375.816 41.6789   3
   8  -2  11 339.186 39.5837   2
   8  -2  12 1858.00 89.9593   3
   8  -2  12 1893.85 72.9229   1
   8  -2  12 1980.34 77.6569   4
  -8   2 -12 1948.47 90.4004   3
   8  -2  12 1943.85 89.5810   2
   8  -2  13 1435.78 79.3740   2
   8  -2  13 1427.58 64.3822   1
   8  -2  13 1454.23 82.1423   3
   8  -2  13 1412.89 68.9095   4
  -8   2 -13 1487.26 82.3406   3
   8  -2  14 2955.80 112.772   2
   8  -2  14 2872.62 96.5455   4
  -8   2 -14 2954.17 116.988   3
   8  -2  14 2955.96 93.6902   1
   8  -2  15 1484.65 82.6799   2
   8  -2  15 1574.40 74.6889   4
  -8   2 -15 1400.98 84.7952   3
   8  -2  16 1538.57 84.3879   2
   8  -2  16 1715.76 78.0342   4
  -8   2 -16 1527.23 90.8671   3
   8  -2  17 37.8695 22.9474   4
   8  -2  17 17.9828 18.1414   2
  -8   2 -17 48.2711 25.1879   3
   8  -2  18 474.324 52.4627   2
  -8   2 -18 539.813 58.8925   3
   8  -2  19 1849.30 97.2925   2
  -8   2 -19 1937.70 108.406   3
   8  -2  20 98.3258 30.6123   2
  -8   2 -20 113.886 33.5964   3
   8  -2  21-0.30188 16.7814   1
   8   2  21 1.61237 4.77602   2
  -8   2 -21-17.3661 24.7354   3
   8  -2  21 3.24139 17.4801   2
   8  -2  22 271.912 35.3940   1
  -8   2 -22 259.049 47.7151   3
   8   2  22 186.114 16.0287   2
   8   2  23 977.956 37.6781   2
  -8   2 -23 1120.37 92.1809   3
   8  -2  23 1267.86 71.5122   1
   8   2  24 1824.80 54.4188   2
   8  -2  24 2073.28 93.2128   1
  -8   2 -24 2144.30 128.191   3
  -8   2 -25 213.130 49.2951   3
   8  -2  25 177.433 32.5461   1
  -8   2 -26 3584.83 170.984   3
   8  -2  26 3740.95 128.292   1
  -8   2 -27 88.7122 38.2520   3
   8  -2  27 88.6288 28.5160   1
   8  -2  28 1176.59 76.0768   1
  -8   2 -28 1177.83 104.188   3
   8   2  29 117.707 25.8976   4
  -8   2 -29 159.208 49.9684   3
   8  -2  29 133.692 31.2510   1
  -8   2 -30 693.852 85.1191   3
   8   2  30 654.838 51.2781   4
   8  -2  30 587.778 57.1244   1
   8  -2  31 105.796 29.4628   1
   8   2  31 156.461 30.0872   4
  -8   2 -31 199.082 48.5634   3
   8   2  32 32.6006 22.0228   4
  -8   2 -32-33.9165 43.1549   3
   8  -2  32 4.28585 20.1098   1
   8   2  33 183.391 31.3257   4
  -8   2 -33 115.857 45.8495   3
   8  -2  33 179.027 36.8263   1
   8   2  34 23.3397 21.9209   4
  -8   2 -34 18.3368 37.4836   3
   8   2  35-13.1652 23.5853   4
  -8   2 -35 60.0030 36.1851   3
   8   2  36 253.967 37.6881   4
  -8   2 -36 201.423 56.4768   3
   8   2  37-18.9492 25.0908   4
   8   2  38 627.129 57.9193   4
   8   4 -36 11.0098 42.5753   3
   8   4 -35 1598.45 142.828   3
   8   4 -34 165.900 57.6912   3
   8   4 -33 520.732 83.4505   3
   8  -4 -33 378.511 56.1433   3
   8   4 -32 386.451 72.4446   3
   8  -4 -32 286.640 48.2821   3
   8  -4 -31 1375.11 95.0695   3
   8   4 -31 1536.57 133.564   3
   8   4 -30 503.059 78.4028   3
   8  -4 -30 486.492 57.5898   3
   8   4 -29 24.8912 37.6514   3
   8  -4 -29 3.00359 20.6730   3
   8  -4 -28 1856.58 101.293   3
   8   4 -28 1735.63 134.727   3
   8   4 -27 70.7743 46.1442   3
   8  -4 -27 72.2852 27.6315   3
   8   4 -26 1432.24 120.499   3
   8  -4 -26 1458.15 84.7140   3
   8   4 -25 262.767 57.2718   3
   8  -4 -25 285.116 38.7042   3
   8   4 -24 513.872 73.0905   3
   8   4 -23 706.788 85.0114   3
  -8  -4  22 29.9105 16.7589   1
  -8   4  22 62.8049 22.7947   3
   8   4 -22 4.34158 32.0164   3
  -8  -4  21 2992.56 93.4512   1
   8  -4 -21 3068.09 102.894   3
  -8   4  21 2926.52 106.599   3
   8   4 -21 3172.40 163.987   3
   8  -4 -20 146.895 26.0319   3
  -8   4  20 126.964 26.8491   3
   8   4 -20 130.505 44.2187   3
  -8  -4  20 89.5936 19.9146   1
  -8  -4  19 5300.34 122.166   1
   8  -4 -19 6030.28 129.117   3
   8   4 -19 5489.31 208.247   3
  -8   4  19 5681.33 135.059   3
   8  -4 -18 218.680 26.1024   3
  -8  -4  18 215.997 27.7041   1
  -8   4  18 244.841 29.6098   3
   8   4 -18 271.222 52.7200   3
   8  -4 -17 859.814 44.9903   3
  -8   4  17 868.017 48.6597   3
   8   4 -17 764.317 78.2629   3
  -8  -4  17 784.313 47.0014   1
  -8   4  16 858.008 45.9412   3
   8  -4 -16 917.522 43.0489   3
   8   4 -16 840.039 80.8922   3
  -8  -4  16 836.806 48.0692   1
  -8   4  15 653.966 37.9232   3
   8  -4 -15 634.833 33.2424   3
   8   4 -15 721.303 74.1163   3
  -8  -4  15 575.267 39.7372   1
   8  -4 -14 659.580 30.6129   3
  -8   4  14 662.466 35.3588   3
   8   4 -14 646.750 70.4775   3
  -8  -4  14 626.990 40.6908   1
  -8  -4  13 14.5545 11.5008   1
   8   4 -13 26.2892 27.7892   3
  -8  -4  12 1324.10 61.0383   1
   8   4 -12 1399.96 98.1511   3
  -8  -4  11 963.366 51.5600   1
   8   4 -11 969.830 82.4379   3
  -8  -4  10 1654.31 67.7864   1
   8   4 -10 1634.09 103.311   3
   8   4  -9 2497.29 128.166   3
   8   4  -9 2501.00 85.1257   1
  -8  -4   9 2227.52 80.0588   1
   8   4  -8 15.0924 15.1030   1
   8   4  -8 13.5457 25.3082   3
   8   4  -7 1678.77 106.187   3
   8   4  -7 1787.92 72.0835   1
   8   4  -6 6.07619 23.9598   3
   8   4  -6 14.7084 14.7720   1
   8   4  -5 552.685 65.6897   3
   8   4  -5 597.184 43.0725   1
   8   4  -4 1792.57 73.0015   1
   8   4  -4 1928.21 115.250   3
   8   4  -3 219.876 45.0058   3
   8   4  -3 232.315 29.4989   1
   8   4  -2 2586.87 133.057   3
   8   4  -2 2561.95 88.8698   1
   8  -4  -1 397.826 18.9265   3
   8   4  -1 479.992 41.6695   1
  -8   4   0 1857.59 74.3806   1
   8   4   0 1804.54 77.1045   1
   8  -4   0 1812.78 46.9521   3
   8   4   1 1629.85 75.3092   1
   8  -4   1 1609.83 49.2500   3
  -8   4  -1 1647.48 68.6250   1
  -8   4  -2 609.290 42.5699   1
   8   4   2 604.059 47.9064   1
   8  -4   2 633.502 34.5128   3
   8   4   3 4012.12 120.637   1
   8  -4   3 4078.93 90.6917   3
  -8   4  -3 4013.47 103.492   1
   8  -4   4 64.8020 17.2668   3
   8   4   4 61.4431 22.9417   1
   8  -4   4 23.6004 22.5865   2
  -8   4  -4 51.0716 16.4598   1
  -8   4  -5 5135.04 113.343   1
   8   4   5 5076.43 139.812   1
  -8   4  -5 5314.90 111.558   3
   8  -4   5 5226.29 163.869   2
   8  -4   5 5075.14 115.590   3
  -8   4  -6 651.221 41.2466   1
  -8  -4  -6 652.656 31.3728   2
  -8   4  -6 616.050 42.4384   3
   8  -4   6 689.987 63.6220   2
   8  -4   6 693.956 45.3055   3
  -8   4  -7 5617.40 127.756   3
  -8   4  -7 5668.17 117.047   1
   8  -4   7 5417.17 131.438   3
   8  -4   7 5713.49 174.098   2
  -8  -4  -7 5596.38 80.4672   2
   8  -4   8 6026.44 142.684   3
  -8   4  -8 6064.68 137.859   3
  -8   4  -8 6051.02 120.119   1
   8  -4   8 6339.38 185.453   2
  -8   4  -9 2547.59 94.2127   3
  -8   4  -9 2433.98 76.6531   1
   8  -4   9 2438.02 94.7417   3
   8  -4   9 2272.83 114.097   2
  -8   4 -10 4361.62 102.217   1
   8  -4  10 4576.07 161.050   2
  -8   4 -10 4573.41 129.684   3
   8  -4  10 4502.26 133.108   3
   8  -4  11 65.3534 24.0804   3
   8  -4  11 59.6220 31.1161   2
  -8   4 -11 64.9526 24.0435   3
   8  -4  12 3359.19 141.642   2
  -8   4 -12 3309.39 118.923   3
   8  -4  12 3396.93 124.008   3
   8  -4  13 2462.53 123.490   2
  -8   4 -13 2381.94 104.274   3
   8  -4  14 2200.66 118.306   2
  -8   4 -14 2073.02 100.692   3
   8  -4  15 3592.51 152.263   2
  -8   4 -15 3702.90 136.766   3
   8  -4  16 696.344 43.8711   1
   8  -4  16 603.388 68.0635   2
  -8   4 -16 658.482 62.6061   3
   8  -4  17 8640.46 240.637   2
  -8   4 -17 8377.77 215.809   3
   8  -4  17 8386.19 143.620   1
   8  -4  18 1680.98 110.666   2
   8  -4  18 1594.66 64.5489   1
  -8   4 -18 1509.16 97.5155   3
   8  -4  19 6730.62 130.179   1
   8  -4  19 6664.35 216.982   2
  -8   4 -19 6636.97 203.247   3
   8  -4  20 407.592 61.3701   2
  -8   4 -20 595.095 66.7540   3
   8  -4  20 496.838 37.6111   1
   8  -4  21 116.393 38.5399   2
   8  -4  21 144.669 23.3331   1
  -8   4 -21 153.226 40.0853   3
   8  -4  22 2262.96 133.636   2
  -8   4 -22 2350.90 130.442   3
   8  -4  22 2282.48 79.1127   1
   8  -4  23 966.246 92.1898   2
  -8   4 -23 913.317 86.0480   3
   8  -4  23 997.527 54.5696   1
   8  -4  24 2100.37 133.193   2
  -8   4 -24 1858.14 124.524   3
   8  -4  25 464.021 67.3229   2
  -8   4 -25 428.725 65.2557   3
   8  -4  26 1355.94 110.811   2
  -8   4 -26 1338.51 108.952   3
   8  -4  27 765.768 87.6784   2
  -8   4 -27 733.026 84.1014   3
   8  -4  28 164.594 50.5469   2
  -8   4 -28 177.885 55.6763   3
   8  -4  29 1696.62 127.635   2
  -8   4 -29 1824.72 133.943   3
   8  -4  30-25.1561 30.0526   2
  -8   4 -30 4.95448 34.1999   3
  -8   4 -31 944.984 103.368   3
  -8   4 -32 211.704 56.0652   3
  -8   4 -33 302.776 68.9234   3
  -8   4 -34 660.458 92.1435   3
   8  -4  34 776.891 95.2288   2
   8  -4  35 95.0682 41.5815   2
  -8   4 -35 94.6143 45.0603   3
   8  -4  36 94.3291 46.9561   2
   8  -4  37 18.9912 38.3673   2
   8   4  37 99.6191 27.1365   4
   8   6 -32 79.8539 44.1637   3
   8   6 -31 1705.19 148.948   3
   8   6 -30 1.85933 37.0492   3
   8   6 -29 288.421 67.1377   3
   8   6 -28 184.259 57.6879   3
   8   6 -27 136.029 55.4668   3
   8   6 -26 385.300 73.6691   3
   8   6 -25 816.324 100.665   3
   8   6 -24 183.584 55.8434   3
   8   6 -23 2454.41 161.708   3
   8   6 -22 24.3533 39.4388   3
   8   6 -21 4922.35 223.186   3
   8   6 -20 135.345 55.7863   3
   8   6 -19 4276.51 203.449   3
   8   6 -18 194.558 55.5142   3
   8   6 -17 743.331 87.7964   3
   8   6 -16 562.530 76.5985   3
   8   6 -15 85.3663 40.8708   3
   8   6 -14 215.988 53.7132   3
   8   6 -13 125.096 47.1603   3
   8   6 -12 290.400 57.2575   3
   8   6 -11 741.218 83.2579   3
   8   6 -10 133.772 24.1355   1
   8   6 -10 170.199 49.2200   3
   8   6  -9 1415.50 67.0575   1
   8   6  -9 1415.29 110.436   3
   8   6  -8 628.319 46.2514   1
   8   6  -8 617.708 75.1597   3
   8   6  -7 714.000 49.8083   1
   8   6  -7 652.921 76.1340   3
   8   6  -6 89.7424 23.9178   1
   8   6  -6 101.556 40.2237   3
   8   6  -5 1376.19 68.7382   1
   8   6  -5 1305.39 104.886   3
   8   6  -4 235.408 51.9399   3
   8   6  -4 288.709 33.4386   1
   8   6  -3 16.7895 15.1261   1
   8   6  -3 23.8922 32.2620   3
   8   6  -2 94.4163 25.0459   1
   8   6  -2 77.1325 38.9333   3
   8   6  -1 1392.76 111.016   3
   8   6  -1 1612.06 78.2064   1
   8   6   0 34.5034 21.8562   1
   8   6   0 8.55888 35.0068   3
   8   6   1 2917.53 157.380   3
   8   6   1 2841.65 107.343   1
   8  -6   2 36.6170 12.9784   3
   8   6   2 50.8534 22.8193   1
  -8   6  -2 18.1888 16.5695   1
  -8  -6  -3 2740.98 102.901   2
   8   6   3 2709.68 109.478   1
  -8   6  -3 2670.25 89.8980   1
   8  -6   3 2542.02 78.6648   3
  -8   6  -3 2681.34 69.4583   3
  -8   6  -4 393.384 35.8893   1
  -8  -6  -4 341.866 37.8456   2
   8  -6   4 328.020 31.7854   3
  -8   6  -4 330.589 27.9043   3
   8   6   4 360.804 43.6724   1
   8  -6   4 393.149 57.6817   2
  -8  -6  -5 1627.08 74.1816   2
   8   6   5 1513.65 85.3584   1
  -8   6  -5 1581.02 62.2380   3
   8  -6   5 1502.05 68.1986   3
  -8   6  -5 1397.77 62.5088   1
   8  -6   5 1522.94 106.300   2
   8  -6   6 197.498 45.5786   2
  -8  -6  -6 182.782 26.9770   2
  -8   6  -6 155.252 23.0701   1
  -8   6  -6 167.289 24.2489   3
   8  -6   6 168.599 27.6889   3
  -8   6  -7 1246.95 56.3693   1
  -8   6  -7 1279.77 62.9771   3
   8  -6   7 1306.80 100.118   2
   8  -6   7 1261.81 69.3111   3
  -8  -6  -7 1295.39 59.6418   2
   8  -6   8 151.283 39.9575   2
  -8   6  -8 147.153 20.5875   1
  -8   6  -8 131.044 25.1396   3
   8  -6   8 176.573 30.6455   3
   8  -6   9 128.654 40.9055   2
  -8   6  -9 134.145 19.6966   1
  -8   6  -9 125.478 24.3657   3
   8  -6   9 148.545 29.8895   3
   8  -6  10 359.258 57.4832   2
  -8   6 -10 333.570 38.8483   3
   8  -6  10 241.712 36.4544   3
  -8   6 -10 319.713 27.3834   1
   8  -6  11 473.683 65.6493   2
  -8   6 -11 511.709 49.0690   3
   8  -6  12 9.80455 29.4188   2
  -8   6 -12 9.43623 19.9467   3
   8  -6  13 375.482 60.0191   2
  -8   6 -13 355.409 44.5575   3
   8  -6  14 245.826 51.3441   2
  -8   6 -14 303.515 44.9339   3
   8  -6  15 298.551 56.4403   2
  -8   6 -15 285.902 43.2602   3
   8  -6  16 104.875 45.7143   2
  -8   6 -16 122.666 32.8803   3
   8  -6  17 1532.12 120.568   2
  -8   6 -17 1690.76 103.040   3
  -8   6 -18 33.7377 27.8142   3
   8  -6  18 26.1406 33.9599   2
   8  -6  19 3416.26 180.795   2
  -8   6 -19 3109.33 146.032   3
   8  -6  20 177.757 57.6177   2
  -8   6 -20 90.1833 38.8299   3
   8  -6  21 1626.62 129.241   2
  -8   6 -21 1664.40 113.440   3
  -8   6 -22 109.921 40.9723   3
   8  -6  22 106.257 47.2200   2
   8  -6  23 997.116 106.144   2
  -8   6 -23 996.299 92.7498   3
   8  -6  24 45.3833 38.4814   2
  -8   6 -24 37.1635 31.4169   3
  -8   6 -25 35.8547 29.3147   3
   8  -6  25-6.15086 31.7178   2
  -8   6 -26 69.8904 38.7822   3
   8  -6  26 108.366 46.0605   2
   8  -6  27 131.235 43.9549   2
  -8   6 -27 234.306 56.1307   3
   8  -6  28 20.0065 39.1496   2
  -8   6 -28 1.37856 34.6237   3
   8  -6  29 492.890 84.7038   2
  -8   6 -29 516.929 79.4113   3
   8  -6  30 53.2828 46.8918   2
  -8   6 -30 163.607 50.8629   3
   8  -6  31 669.037 95.7901   2
  -8   6 -31 577.443 85.6477   3
  -8   6 -32 117.954 52.9040   3
   8  -6  32 21.9580 40.2948   2
   8   8 -26-2.71364 40.2794   3
   8   8 -25 390.856 78.7003   3
   8   8 -24 301.226 76.6959   3
   8   8 -23 693.035 99.0824   3
   8   8 -22 149.193 60.4341   3
   8   8 -21 1467.59 136.313   3
   8   8 -20 140.725 61.2094   3
   8   8 -19 1290.68 126.208   3
   8   8 -18 209.544 67.1490   3
   8   8 -17 711.303 94.1086   3
   8   8 -16 368.823 70.2586   3
   8   8 -15 146.844 53.4237   3
   8   8 -14 61.2052 41.4072   3
   8   8 -13 8.87968 39.5700   3
   8   8 -12 274.108 62.1486   3
   8   8 -11 174.257 53.4346   3
   8   8 -10 39.7218 39.9486   3
   8   8  -9 1622.02 128.970   3
   8   8  -8 250.498 57.3433   3
   8   8  -7 1792.14 81.2416   1
   8   8  -7 1776.39 133.948   3
   8   8  -6 74.1979 23.6374   1
   8   8  -6 65.2288 51.3172   3
   8   8  -5 746.549 55.6872   1
   8   8  -5 692.103 87.1894   3
   8   8  -4 674.396 86.0196   3
   8   8  -4 619.166 51.5733   1
   8   8  -3 152.988 30.4431   1
   8   8  -3 190.443 51.5763   3
   8   8  -2 51.1852 21.8632   1
   8   8  -2 8.02568 33.7001   3
   8   8  -1 124.116 28.5019   1
  -8  -8   1 166.435 41.9811   2
   8   8  -1 139.810 47.0063   3
   8   8   0 297.437 41.5627   1
  -8  -8   0 247.974 47.1926   2
   8   8   0 251.580 60.4889   3
  -8  -8  -1 1501.17 97.2505   2
   8   8   1 1476.05 85.6926   1
   8   8   1 1388.29 122.957   3
  -8  -8  -2 60.7678 30.9699   2
   8   8   2 48.4534 47.2735   3
   8   8   2 83.4584 29.0868   1
   8   8   3 2051.33 151.218   3
   8   8   3 1820.78 99.2293   1
  -8  -8  -3 2062.19 109.044   2
  -8  -8  -4 69.2819 29.9290   2
   8   8   4 89.0722 49.0791   3
   8   8   4 97.8443 34.6521   1
   8   8   5 3314.29 138.030   1
   8   8   5 3423.34 195.894   3
  -8  -8  -5 3345.31 128.881   2
   8   8   6 109.921 59.4499   3
   8   8   6 63.5994 33.3768   1
   8  -8   6 115.861 48.9227   2
   8   8   7 2173.36 159.042   3
   8  -8   7 2362.48 154.175   2
   8  -8   8 177.823 54.3910   2
   8  -8   9 479.664 75.8875   2
   8  -8  10 570.842 81.3450   2
   8  -8  11 136.530 48.0288   2
   8  -8  12 234.225 60.5923   2
   8  -8  13 1232.74 119.737   2
   8  -8  14 95.5193 52.4174   2
   8  -8  15 4150.41 217.521   2
   8  -8  16 90.6399 48.5591   2
   8  -8  17 3410.92 202.663   2
   8  -8  18 152.423 58.3722   2
   8  -8  19 2158.86 164.566   2
   8  -8  20 67.2624 49.8036   2
   8  -8  21 595.009 91.0619   2
   8  -8  22 128.283 51.7793   2
   8  10 -17 212.358 65.1811   3
   8  10 -16 320.242 75.3317   3
   8  10 -15 47.8422 50.7347   3
   8  10 -14 82.4264 50.0085   3
   8  10 -13 171.471 62.7309   3
   8  10 -12 141.724 64.2597   3
   8  10 -11 296.581 68.9643   3
  -8 -10  10 25.8792 34.8411   2
   8  10 -10 9.87190 47.3183   3
  -8 -10   9 34.5178 35.0908   2
   8  10  -9 175.356 57.7470   3
  -8 -10   8 146.588 52.0734   2
   8  10  -8 144.723 53.7012   3
  -8 -10   7 70.9609 43.1555   2
   8  10  -7 135.141 53.6942   3
  -8 -10   6 73.3406 41.9124   2
   8  10  -6 86.2550 55.6390   3
  -8 -10   5-16.8205 29.1308   2
   8  10  -5 16.1743 41.2607   3
   8  10  -4 257.516 71.7660   3
  -8 -10   4 288.069 58.4703   2
   8  10  -3 3.68661 36.5020   3
   8  10  -2 367.868 78.0249   3
   8  10  -1 248.817 66.2317   3
   8  10   0 541.013 95.5308   3
   8  10   1 522.359 87.3646   3
   8  10   2 86.3860 61.3826   3
   8  10   3 217.090 58.5132   3
   8  10   4 20.4454 41.4198   3
   8  10   5 206.744 64.9842   3
   8  10   6 148.904 65.5644   3
   8  10   7 90.9167 60.4952   3
   8  10   7-11.9403 29.7595   1
   8  10   8 489.210 62.3641   1
   8  10   8 519.190 94.1436   3
   8  10   9 82.0886 74.2711   3
   8  10   9 18.9410 27.8557   1
   8  10  10 291.279 80.1339   3
   8  10  10 380.234 59.2967   1
   9  -1 -42 74.8861 51.9287   3
   9  -1 -41 1372.27 130.878   3
   9   1 -40 39.3870 42.5944   3
   9  -1 -40-51.8452 41.8637   3
   9  -1 -39 758.209 95.4956   3
   9   1 -39 633.919 93.9269   3
   9   1 -38 37.1180 34.5093   3
   9  -1 -38 87.5796 45.6234   3
   9  -1 -37 134.354 44.8341   3
   9   1 -37 124.125 47.6351   3
   9   1 -36 450.554 75.4991   3
   9  -1 -36 432.742 71.4911   3
   9   1 -35 184.201 52.8236   3
   9  -1 -35 204.672 57.7570   3
   9   1 -34 908.540 100.932   3
   9  -1 -34 840.953 91.2859   3
   9   1 -33 999.254 103.449   3
   9  -1 -33 957.831 94.3752   3
   9   1 -32 251.192 58.1745   3
   9  -1 -32 237.635 52.9525   3
   9   1 -31 2733.32 157.872   3
   9  -1 -31 2714.39 149.567   3
   9   1 -30 100.124 45.0886   3
   9  -1 -30 21.3028 34.2282   3
   9   1 -29 4547.66 195.236   3
   9  -1 -29 4345.79 180.292   3
   9  -1 -28 505.383 67.6351   3
   9   1 -28 457.582 69.9142   3
   9  -1 -27 3826.47 163.211   3
   9   1 -27 3702.57 170.142   3
   9  -1 -26 592.639 66.3460   3
   9   1 -26 622.426 76.2690   3
   9  -1 -25 1442.09 96.1349   3
   9   1 -25 1255.87 98.0429   3
   9   1 -24 299.856 53.1466   3
   9  -1 -24 351.399 50.7163   3
   9  -1 -23 603.386 60.4567   3
   9   1 -23 537.241 66.0069   3
   9  -1 -22 508.986 55.6119   3
   9   1 -22 500.180 62.2956   3
   9   1 -21 11.7792 24.6184   3
   9  -1 -21-12.4789 21.3635   3
   9  -1 -20 6.81869 21.0186   3
   9   1 -20-1.80039 23.9518   3
  -9   1  19 1378.61 85.7906   3
   9   1 -19 1287.51 90.7725   3
  -9   1  18 22.4763 22.9656   3
   9   1 -18 17.0353 26.2002   3
  -9   1  17 1942.35 96.8003   3
   9   1 -17 1888.98 104.510   3
  -9   1  16 397.173 46.2286   3
   9  -1 -16 365.365 41.4850   3
   9   1 -16 393.592 50.3565   3
  -9   1  15 4061.45 134.531   3
   9   1 -15 4131.89 147.343   3
   9  -1 -15 4085.79 126.796   3
  -9  -1  14 1421.42 71.3580   1
  -9  -1  14 1391.99 90.3599   3
  -9   1  14 1359.20 78.2402   3
   9  -1 -14 1380.33 73.0351   3
  -9  -1  13-13.2490 19.6432   3
  -9   1  13 19.0130 17.9252   3
  -9  -1  13-3.14275 15.3457   1
   9  -1 -13-11.8202 18.2976   3
  -9   1  12 705.595 55.1536   3
  -9  -1  12 746.619 50.7830   1
  -9  -1  12 788.347 67.8954   3
   9  -1 -12 683.477 50.0502   3
  -9  -1  11 932.918 56.0147   1
   9  -1 -11 902.420 55.7358   3
  -9  -1  10 2020.17 80.7902   1
   9  -1 -10 2016.66 80.2532   3
   9  -1  -9 638.457 46.0820   3
  -9  -1   9 697.061 47.9279   1
  -9  -1   8 34.4525 17.3530   1
   9   1  -8 13.6014 23.2601   3
   9  -1  -8 48.5221 20.6540   3
  -9   1   7 10967.0 188.479   1
   9   1  -7 11259.6 229.065   3
   9  -1  -7 11385.8 185.381   3
  -9  -1   7 11452.7 185.183   1
  -9   1   6 1407.49 68.6617   1
  -9  -1   6 1374.72 65.1540   1
   9   1  -6 1446.95 85.0735   3
   9  -1  -6 1352.53 66.3977   3
  -9  -1   5 13021.5 194.377   1
   9  -1  -5 12692.7 131.057   4
   9   1  -5 12798.9 198.333   1
   9   1  -5 13111.4 248.035   3
   9  -1  -5 12967.2 200.829   3
  -9   1   5 12637.6 196.597   1
  -9  -1   4 4403.47 113.723   1
  -9   1   4 4266.67 113.357   1
   9  -1  -4 4390.17 78.8659   4
   9   1  -4 4336.18 115.610   1
   9  -1  -3 11434.3 128.165   4
  -9  -1   3 11664.2 183.581   1
  -9   1   3 11560.7 184.709   1
   9  -1  -2 3872.88 76.6292   4
  -9   1   2 3455.42 100.624   1
  -9  -1   2 3403.52 99.8621   1
   9  -1  -1 3974.12 78.2303   4
  -9  -1   1 4118.98 110.616   1
  -9   1   1 4029.27 107.841   1
  -9   1   0 1967.39 76.0136   1
   9  -1   0 1972.82 56.4577   4
  -9  -1   0 2065.25 79.4888   1
  -9   1  -1 719.379 46.8303   1
  -9  -1  -1 744.075 49.4198   1
   9  -1   1 741.207 36.8310   4
  -9   1  -2 3.16085 14.1014   2
  -9   1  -2 8.70243 14.2038   1
   9  -1   2 7.42262 15.5998   1
  -9  -1  -2 6.72214 15.9653   1
   9  -1   3 1137.82 59.5409   1
   9  -1   3 1203.99 46.9987   4
  -9  -1  -3 1193.36 63.3700   1
  -9   1  -3 1146.45 58.7482   1
  -9   1  -3 1103.77 59.8838   2
  -9   1  -4 48.1085 16.7558   2
  -9   1  -4 49.5392 17.9904   1
   9  -1   4 135.481 31.0472   4
   9  -1   4 34.5301 16.0614   1
   9  -1   4 37.8524 16.2927   3
  -9   1  -5 3996.30 112.279   2
   9  -1   5 3843.01 85.4246   4
   9  -1   5 4024.83 110.041   1
   9  -1   5 3963.29 109.654   3
  -9   1  -5 4101.57 109.842   1
  -9   1  -6 285.740 33.8144   2
   9  -1   6 265.317 31.0687   1
   9  -1   6 302.186 33.7513   3
  -9   1  -6 280.492 31.8736   1
  -9  -1  -6 277.715 22.8757   2
  -9  -1  -7 15269.7 153.644   2
  -9   1  -7 15302.6 218.691   2
  -9   1  -7 15798.7 218.854   1
   9  -1   7 14825.6 173.390   4
   9  -1   7 15700.4 217.777   1
   9  -1   7 15349.3 226.132   3
   9  -1   8 1021.61 57.6625   4
   9  -1   8 573.620 47.3792   3
   9  -1   9 12366.9 165.009   4
   9  -1   9 12704.7 217.057   3
   9   1   9 13107.8 235.883   3
   9  -1  10 1168.13 60.2551   4
   9  -1  10 773.621 57.2782   3
   9  -1  11 9215.54 148.601   4
   9  -1  11 9277.39 197.475   3
   9   1  11 9538.38 192.425   1
   9  -1  11 9490.41 172.566   2
   9  -1  12 72.4993 21.6646   2
   9  -1  12 190.704 35.6238   4
   9   1  12 85.0499 28.7723   1
   9  -1  13 5913.52 122.804   4
   9   1  13 6081.55 159.096   1
   9  -1  13 5981.30 142.184   2
   9  -1  14-3.72989 15.7966   2
   9  -1  14 30.8031 26.2298   4
   9   1  14 36.7489 22.7937   1
   9  -1  15 1374.46 63.1267   4
   9   1  15 1392.59 80.0646   1
   9  -1  15 1328.65 71.3134   1
   9  -1  15 1364.84 71.3539   2
   9  -1  16 25.2923 19.5063   1
   9  -1  16 14.1548 15.3197   2
   9  -1  16 27.5165 22.1110   4
   9   1  16 29.1820 22.8209   1
   9  -1  17 153.166 27.5923   1
   9  -1  17 158.569 28.9162   2
   9  -1  17 160.421 28.6108   4
   9  -1  18 83.7064 25.0140   1
   9  -1  18 72.6758 25.6140   4
   9  -1  18 28.3630 19.7326   2
   9   1  18 45.2223 11.5283   2
   9  -1  19 1325.76 75.1354   2
   9  -1  19 1369.89 67.0757   4
   9  -1  19 1317.75 75.5250   1
  -9   1 -19 1374.06 94.3604   3
   9   1  19 1411.24 53.0109   2
   9   1  20 10.6028 10.5618   2
   9  -1  20 6.58242 19.2864   2
   9  -1  20 47.2904 28.8034   4
  -9   1 -20 39.8114 30.8361   3
   9  -1  20 37.0949 26.3548   1
   9  -1  21 3819.90 130.190   2
  -9   1 -21 3826.07 160.828   3
   9  -1  21 4067.47 117.703   4
   9  -1  21 3903.69 132.762   1
   9   1  21 3905.19 93.2717   2
   9   1  22 116.936 19.1039   2
   9  -1  22 184.400 37.5286   4
   9   1  22 160.146 28.7110   4
   9  -1  22 168.885 33.1408   1
  -9   1 -22 149.170 42.3368   3
   9  -1  22 142.384 32.6416   2
   9  -1  23 2163.27 101.953   2
   9  -1  23 2131.44 90.7871   4
   9  -1  23 2346.88 106.644   1
  -9   1 -23 2333.27 131.249   3
   9   1  23 2266.75 82.9425   4
   9   1  23 2278.54 76.1455   2
   9   1  24 239.819 27.5941   2
   9  -1  24 233.428 38.0472   4
   9  -1  24 209.693 37.7462   2
   9   1  24 295.972 34.4514   4
  -9   1 -24 330.687 56.4310   3
   9  -1  24 310.321 43.2872   1
   9   1  25 674.970 44.9435   2
   9  -1  25 776.642 58.6773   4
   9  -1  25 639.400 59.6754   2
   9   1  25 733.652 50.4690   4
   9  -1  25 660.821 60.8628   1
  -9   1 -25 657.241 74.8576   3
   9   1  26 132.682 23.7521   2
   9  -1  26 137.377 34.2709   4
   9  -1  26 108.742 28.6686   2
   9   1  26 173.113 30.3936   4
  -9   1 -26 151.732 42.4011   3
   9  -1  26 131.442 31.6776   1
   9  -1  27 141.583 33.0042   2
   9  -1  27 185.904 36.2095   4
   9   1  27 168.438 29.5986   4
  -9   1 -27 187.049 47.3678   3
   9  -1  27 166.315 35.5576   1
   9  -1  28 43.7251 24.0676   2
   9   1  28-1.37214 19.1654   4
   9  -1  28 4.28400 27.4828   4
   9  -1  28-13.0571 22.5603   1
  -9   1 -28 20.6779 32.5264   3
   9  -1  29 5.74588 26.7298   4
   9  -1  29 37.3109 26.6642   2
   9   1  29 20.6470 22.6816   4
   9  -1  29-4.09908 24.0487   1
  -9   1 -29 17.0448 28.0975   3
   9  -1  30 115.810 31.8996   2
   9  -1  30 169.942 39.2834   4
   9   1  30 114.697 29.3637   4
   9  -1  30 28.6739 24.1956   1
  -9   1 -30 65.8922 33.9399   3
   9  -1  31 492.778 58.9976   2
   9  -1  31 580.657 65.6287   1
   9   1  31 546.909 50.2141   4
  -9   1 -31 560.555 78.5749   3
   9  -1  31 425.822 52.6192   4
   9   1  32 417.310 47.6677   4
   9  -1  32 412.668 52.9159   4
   9  -1  32 351.873 53.1521   1
  -9   1 -32 429.673 73.0718   3
   9   1  33 1818.64 89.3212   4
   9  -1  33 1479.06 102.124   1
  -9   1 -33 1491.24 128.212   3
   9   1  34 147.057 36.2997   4
   9  -1  34 121.793 37.6541   1
  -9   1 -34 171.210 48.9569   3
   9   1  35 1191.79 76.7569   4
   9  -1  35 1024.19 87.7930   1
  -9   1 -35 1101.14 115.401   3
   9   1  36 53.2992 28.5092   4
   9  -1  36 93.5389 34.8055   1
  -9   1 -36 42.5240 38.7239   3
   9   1  37 275.068 42.6812   4
   9   1  38 44.4844 27.9257   4
   9   1  39 126.938 37.0630   4
   9  -3 -37 129.776 43.3827   3
   9   3 -37 115.946 58.0536   3
   9   3 -36 240.540 60.8506   3
   9  -3 -36 377.753 63.5512   3
   9   3 -35 43.8288 47.7904   3
   9  -3 -35 94.3474 39.0583   3
   9   3 -34 419.036 75.3607   3
   9  -3 -34 541.548 68.4501   3
   9   3 -33 279.685 66.9141   3
   9  -3 -33 223.042 45.8465   3
   9   3 -32 336.404 67.1922   3
   9  -3 -32 284.525 52.0218   3
   9  -3 -31 2844.98 141.207   3
   9   3 -31 2869.29 173.695   3
   9   3 -30 143.868 49.2381   3
   9  -3 -30 138.989 38.6796   3
   9  -3 -29 2162.61 117.849   3
   9   3 -29 2200.35 148.380   3
   9   3 -28 144.105 50.5416   3
   9  -3 -28 109.001 36.1430   3
   9  -3 -27 2622.70 122.317   3
   9   3 -27 2510.42 154.246   3
   9   3 -26 170.174 54.5031   3
   9  -3 -26 180.200 35.7155   3
   9   3 -25 380.051 63.0621   3
   9  -3 -25 378.213 46.9111   3
   9   3 -24 136.332 40.8012   3
   9  -3 -24 118.256 28.8421   3
   9   3 -23 6.94194 29.9458   3
  -9   3  22 267.547 38.5796   3
   9   3 -22 355.361 58.4928   3
  -9   3  21 18.6754 16.5971   3
   9   3 -21 15.4563 29.2629   3
  -9  -3  20 847.616 56.3812   1
   9  -3 -20 867.226 57.9653   3
  -9   3  20 792.796 58.8953   3
   9   3 -20 822.707 83.8721   3
   9  -3 -19 2103.14 85.8812   3
  -9   3  19 1952.33 88.1592   3
   9   3 -19 1890.36 121.191   3
  -9  -3  19 1957.18 83.2793   1
  -9   3  18 849.309 57.8438   3
   9  -3 -18 835.709 53.6007   3
  -9  -3  18 802.400 53.0138   1
   9   3 -18 953.827 86.1357   3
   9  -3 -17 2177.31 81.3926   3
  -9   3  17 2251.31 88.9358   3
  -9  -3  17 2097.19 84.3314   1
   9   3 -17 2012.97 119.964   3
   9  -3 -16 647.762 43.1714   3
  -9  -3  16 648.807 47.5594   1
  -9   3  16 646.630 47.2888   3
   9   3 -16 759.023 74.9810   3
   9  -3 -15 1618.30 64.0058   3
  -9  -3  15 1642.28 72.6270   1
  -9   3  15 1641.17 70.9262   3
   9   3 -15 1565.11 104.624   3
  -9  -3  14 99.2519 21.5985   1
   9  -3 -14 74.6918 16.9281   3
  -9   3  14 95.0937 20.2447   3
   9   3 -14 88.5933 31.0050   3
   9  -3 -13 97.8877 17.7556   3
   9   3 -13 64.7246 32.8199   3
  -9  -3  13 127.369 22.5443   1
  -9  -3  12 404.805 36.8179   1
   9  -3 -12 409.865 28.2877   3
   9   3 -12 428.055 55.7903   3
   9  -3 -11 116.717 16.2721   3
  -9  -3  11 123.240 22.1109   1
  -9  -3  10 2669.02 88.6631   1
   9  -3 -10 2507.92 59.5908   3
  -9  -3   9 1945.00 77.1880   1
   9  -3  -9 1998.84 51.1479   3
   9   3  -8 1560.97 71.4494   1
  -9   3   8 1690.97 56.3052   4
  -9  -3   8 1611.93 69.7795   1
   9  -3  -8 1428.05 42.1880   3
   9   3  -7 4024.20 112.418   1
  -9   3   7 3929.70 83.9929   4
  -9  -3   7 3897.69 109.339   1
   9  -3  -7 3794.56 66.1076   3
   9   3  -6 404.385 37.6734   1
  -9   3   6 490.430 35.4302   4
   9  -3  -6 398.247 22.0000   3
  -9  -3   6 431.097 37.9758   1
  -9   3   5 3252.20 78.1249   4
  -9  -3   5 3458.46 104.533   1
   9  -3  -5 3077.14 59.6875   3
   9  -3  -5 3132.41 53.8423   3
   9   3  -5 3316.92 101.775   1
  -9   3   4 700.362 40.0164   4
  -9  -3   4 669.980 47.4929   1
   9  -3  -4 634.734 30.5287   3
   9   3  -4 638.042 46.6699   1
   9  -3  -4 675.449 26.2519   3
  -9   3   3 1642.50 57.1307   4
   9   3  -3 1596.53 71.8957   1
   9  -3  -3 1630.09 42.9034   3
   9   3  -2 8.27913 16.5699   1
  -9   3   2 23.5462 19.3635   2
  -9   3   2 11.0530 13.7911   1
  -9   3   2 2.89801 13.6262   4
   9  -3  -2 7.36840 7.07683   3
   9   3  -1 484.330 42.1168   1
   9  -3  -1 372.765 24.6631   3
  -9   3   1 405.667 30.8250   4
  -9   3   1 383.581 36.1409   1
  -9   3   1 393.686 46.2417   2
  -9   3   0 3990.99 109.571   1
   9  -3   0 3860.28 80.0104   3
  -9   3   0 3941.31 88.4174   4
   9   3   0 3919.36 114.106   1
  -9   3   0 4090.77 138.741   2
  -9   3  -1 10.1055 19.3777   2
  -9   3  -1 16.0931 16.8361   4
   9   3   1-4.01858 16.8124   1
   9  -3   1 12.5024 11.3010   3
  -9   3  -1 10.5571 14.8568   1
  -9   3  -2 2088.19 100.840   2
   9  -3   2 2044.15 65.7190   3
  -9   3  -2 2263.48 68.6858   4
  -9   3  -2 2161.87 79.6547   1
   9   3   2 2046.85 85.0241   1
   9   3   3 113.931 27.3249   1
  -9   3  -3 110.512 28.0485   2
   9  -3   3 133.694 21.6645   3
  -9   3  -3 111.190 22.3416   4
  -9   3  -3 108.586 22.5464   1
  -9   3  -4 8031.31 194.486   2
   9  -3   4 7493.49 139.705   3
  -9   3  -4 7741.04 146.604   1
   9   3   4 7673.17 168.335   1
  -9   3  -5 6265.97 131.444   1
   9  -3   5 6090.74 130.410   3
  -9   3  -5 6082.62 170.121   2
   9   3   5 6138.64 153.099   1
   9  -3   6 7388.19 148.996   3
   9   3   6 7239.34 168.461   1
  -9   3  -6 7387.40 142.214   1
   9  -3   7 6425.25 144.944   3
   9   3   7 6237.39 159.608   1
  -9   3  -7 6295.72 131.797   1
   9  -3   7 6318.75 170.834   2
   9  -3   8 3108.31 105.679   3
   9   3   8 3194.54 116.785   1
  -9   3  -8 3163.02 94.3708   1
   9  -3   8 3223.94 124.151   2
   9  -3   9 6800.29 160.910   3
   9  -3   9 6696.67 139.537   1
   9   3   9 6872.09 171.721   1
  -9   3  -9 6822.21 139.221   1
  -9   3  -9 6923.17 157.171   3
   9  -3   9 7045.94 182.972   2
   9  -3  10 23.7293 22.9826   2
   9  -3  10 32.4560 17.8987   1
  -9   3 -10 7.73269 14.2329   1
   9  -3  10 45.5630 19.0684   3
   9   3  10 21.1084 22.0420   1
  -9   3 -10 60.3214 24.6624   3
   9  -3  11 3196.71 117.556   3
   9  -3  11 3113.46 125.995   2
   9  -3  11 3344.14 98.6429   1
  -9   3 -11 3242.77 115.494   3
   9  -3  12 658.262 56.1707   3
   9  -3  12 691.188 46.4759   1
  -9   3 -12 740.004 58.9503   3
   9  -3  12 754.328 64.9814   2
  -9   3 -13 1223.05 75.9198   3
   9  -3  13 1041.10 77.0141   2
   9  -3  13 1073.69 57.2997   1
  -9   3 -14 817.877 65.2108   3
   9  -3  14 887.770 70.7820   2
   9  -3  15 956.227 75.2719   2
  -9   3 -15 954.353 73.3451   3
   9  -3  16 6236.64 187.199   2
  -9   3 -16 6267.47 184.330   3
  -9   3 -17 45.5188 27.3666   3
   9  -3  17 40.0765 27.9493   2
   9  -3  18 2297.08 118.398   2
  -9   3 -18 2428.56 121.228   3
   9  -3  19 10.1763 24.7592   2
  -9   3 -19 8.89821 23.7070   3
   9  -3  20 1506.82 98.8910   2
  -9   3 -20 1514.85 101.381   3
   9  -3  21 1045.56 84.5331   2
  -9   3 -21 1133.96 90.8104   3
   9  -3  22 90.4376 36.7958   2
   9  -3  22 48.4475 21.2853   1
  -9   3 -22 52.2629 33.1949   3
   9  -3  23 1826.79 82.2601   1
   9  -3  23 1763.22 111.313   2
  -9   3 -23 1737.37 115.727   3
   9  -3  24 711.237 54.0625   1
   9  -3  24 731.274 76.6868   2
  -9   3 -24 669.528 76.3612   3
   9  -3  25 196.867 44.2071   2
   9  -3  25 132.085 27.8949   1
  -9   3 -25 107.070 36.0155   3
   9  -3  26 695.919 75.1834   2
  -9   3 -26 746.826 81.6716   3
   9  -3  26 704.276 54.3344   1
   9  -3  27 106.436 25.9681   1
  -9   3 -27 149.105 47.3042   3
   9  -3  27 82.6602 38.2343   2
   9  -3  28 695.192 78.3847   2
  -9   3 -28 842.679 91.7327   3
   9  -3  28 807.789 58.8956   1
   9  -3  29-12.2055 24.6845   2
  -9   3 -29-29.7121 36.0007   3
   9  -3  30 489.763 68.0406   2
  -9   3 -30 410.293 71.0119   3
   9  -3  31 114.811 40.2181   2
  -9   3 -31 191.951 51.4935   3
   9  -3  32 151.280 46.7084   2
  -9   3 -32 87.2944 50.0850   3
   9  -3  33 447.031 69.7664   2
   9   3  33 368.951 42.0312   4
  -9   3 -33 317.986 65.4218   3
   9  -3  34 41.4927 33.0673   2
   9   3  34 6.23327 23.9130   4
  -9   3 -34 47.7113 35.5479   3
   9   3  35 683.483 57.2905   4
  -9   3 -35 690.107 95.0114   3
   9   3  36 58.3145 25.5702   4
   9   3  37 694.986 58.7699   4
   9   3  38 890.915 67.7635   4
   9   5 -34 1587.55 145.496   3
   9   5 -33 45.9404 47.8298   3
   9   5 -32 1562.52 141.878   3
   9   5 -31 171.480 58.8732   3
   9   5 -30 216.375 61.4995   3
   9   5 -29 86.7398 47.2569   3
   9   5 -28 28.6812 35.4013   3
   9   5 -27 62.7930 46.1912   3
   9   5 -26 1240.97 118.920   3
   9   5 -25 269.788 63.4304   3
   9   5 -24 2823.61 170.197   3
   9   5 -23 584.516 86.8752   3
   9   5 -22 2006.04 143.373   3
   9   5 -21 208.837 54.2533   3
   9   5 -20 2348.60 149.053   3
   9   5 -19 75.3541 43.7706   3
  -9  -5  18 12.1830 12.3109   1
   9   5 -18-30.5970 33.7126   3
  -9  -5  17 337.625 33.7399   1
   9   5 -17 457.560 66.3944   3
  -9  -5  16 561.470 42.6992   1
   9   5 -16 683.061 80.2464   3
   9   5 -15 7.36211 30.2846   3
   9   5 -14 401.413 64.3317   3
   9   5 -13 95.0043 41.0124   3
   9   5 -12 3593.15 169.750   3
   9   5 -11 20.3685 35.2561   3
   9   5 -10 4982.18 129.437   1
   9   5 -10 4838.76 193.996   3
   9   5  -9 410.589 39.2501   1
   9   5  -9 393.612 62.2544   3
   9   5  -8 3740.26 170.898   3
   9   5  -8 3555.73 109.703   1
   9   5  -7 192.475 29.7795   1
   9   5  -7 153.643 42.8826   3
   9   5  -6-33.3777 36.6673   3
   9   5  -6 10.5502 16.1860   1
   9   5  -5 1370.28 69.5589   1
   9   5  -5 1316.81 105.973   3
   9   5  -4 1070.19 62.5787   1
   9   5  -4 950.378 91.1012   3
   9   5  -3 1526.60 74.7536   1
   9   5  -3 1450.67 111.716   3
   9   5  -2 4832.33 196.490   3
   9   5  -2 4638.71 129.258   1
   9   5  -1 588.060 75.1651   3
   9   5  -1 610.893 50.2962   1
  -9   5   0 5497.56 138.466   1
   9   5   0 5488.81 144.593   1
   9  -5   1 942.926 37.3702   3
   9   5   1 942.618 63.3154   1
  -9   5  -1 964.260 58.4828   1
  -9   5  -2 5420.03 131.895   1
   9   5   2 5508.64 150.051   1
   9  -5   2 5465.90 100.633   3
  -9   5  -3 121.001 23.9990   1
   9  -5   3 137.191 20.8255   3
   9   5   3 105.194 28.4080   1
   9   5   4 3826.87 129.251   1
  -9   5  -4 3761.83 106.382   1
   9  -5   4 3825.16 99.0153   3
  -9   5  -5 463.280 38.5308   1
   9   5   5 525.372 52.1932   1
   9  -5   5 472.204 39.2167   3
  -9  -5  -6 1486.22 55.8516   2
  -9   5  -6 1403.08 63.4480   1
   9   5   6 1429.36 82.9784   1
  -9   5  -6 1407.65 62.6426   3
   9  -5   6 1375.65 68.2101   3
   9  -5   6 1379.00 95.0378   2
   9   5   7 977.250 69.8219   1
  -9   5  -7 918.843 53.9393   3
   9  -5   7 928.528 57.6866   3
   9  -5   7 1057.00 84.8468   2
  -9  -5  -7 967.425 41.4912   2
  -9   5  -7 900.606 50.8893   1
   9  -5   8 317.466 50.4575   2
  -9   5  -8 229.286 27.5770   1
  -9   5  -8 291.335 33.7023   3
   9  -5   8 231.067 32.0819   3
  -9   5  -9 1602.92 65.9146   1
  -9   5  -9 1579.50 76.7155   3
   9  -5   9 1553.54 80.2681   3
   9  -5   9 1791.48 111.664   2
  -9   5 -10 2165.44 92.8179   3
  -9   5 -10 2214.13 77.0569   1
   9  -5  10 2052.83 96.4163   3
   9  -5  10 1995.14 118.889   2
  -9   5 -11 1268.62 73.8296   3
  -9   5 -11 1254.93 58.1363   1
   9  -5  11 1286.57 78.7194   3
   9  -5  11 1312.43 98.4949   2
  -9   5 -12 1331.36 77.5376   3
   9  -5  12 1363.34 102.003   2
  -9   5 -13 1795.51 92.3881   3
   9  -5  13 1621.44 109.853   2
  -9   5 -14 912.007 69.6588   3
   9  -5  14 942.140 86.5695   2
   9  -5  15 193.725 47.5926   2
  -9   5 -15 244.577 41.4644   3
  -9   5 -16 2908.23 128.160   3
   9  -5  16 2903.54 152.087   2
   9  -5  17-9.43352 26.1797   2
  -9   5 -17 49.6435 30.8907   3
   9  -5  18 778.706 82.8213   2
  -9   5 -18 801.891 74.2592   3
   9  -5  19 34.9440 32.9276   2
  -9   5 -19 41.0538 27.6248   3
   9  -5  20 549.208 73.3419   2
  -9   5 -20 605.788 67.7181   3
   9  -5  21 1113.19 101.448   2
  -9   5 -21 1089.30 91.4900   3
   9  -5  22 17.9202 29.1166   2
  -9   5 -22 20.5698 33.5625   3
   9  -5  23 708.298 84.4608   2
  -9   5 -23 675.499 76.2658   3
   9  -5  24 56.0746 41.1190   2
  -9   5 -24 56.6074 35.6484   3
   9  -5  25 365.278 64.2007   2
  -9   5 -25 347.293 59.5730   3
  -9   5 -26 53.3200 36.5874   3
   9  -5  26 49.6302 33.6122   2
   9  -5  27 34.9819 33.5078   2
  -9   5 -27 57.3293 41.1353   3
   9  -5  28 563.847 81.2144   2
  -9   5 -28 489.280 74.5143   3
   9  -5  29 210.512 54.9891   2
  -9   5 -29 246.945 55.6129   3
  -9   5 -30 800.937 94.2063   3
   9  -5  30 722.172 92.9594   2
   9  -5  31 213.030 57.4045   2
  -9   5 -31 271.904 62.9913   3
   9  -5  32 291.362 64.7659   2
  -9   5 -32 295.340 66.5958   3
   9  -5  33 83.6059 41.5536   2
  -9   5 -33 126.232 49.0914   3
   9  -5  34 9.38162 38.1343   2
   9  -5  35-84.3646 43.7998   2
   9   7 -28 39.6471 40.7677   3
   9   7 -27 3.52573 39.8275   3
   9   7 -26 131.915 55.1659   3
   9   7 -25 9.98968 38.6573   3
   9   7 -24 739.430 100.318   3
   9   7 -23 75.2671 48.7200   3
   9   7 -22 1264.35 126.483   3
   9   7 -21 154.175 53.8818   3
   9   7 -20 1086.06 116.513   3
   9   7 -19 63.9001 44.1482   3
   9   7 -18 128.362 53.5561   3
   9   7 -17 57.5840 45.4360   3
   9   7 -16 112.561 46.0994   3
   9   7 -15 9.55176 38.3660   3
   9   7 -14 314.640 64.7912   3
   9   7 -13 60.3423 43.8307   3
   9   7 -12 1213.73 113.903   3
   9   7 -11 592.567 48.4484   1
   9   7 -11 552.895 78.7164   3
   9   7 -10 901.767 57.9295   1
   9   7 -10 912.413 96.5398   3
   9   7  -9 185.109 54.6109   3
   9   7  -9 207.572 32.8729   1
   9   7  -8 1987.36 138.133   3
   9   7  -8 1868.15 83.4994   1
   9   7  -7 58.6940 37.8892   3
   9   7  -7 89.9805 23.8545   1
   9   7  -6 158.220 47.6723   3
   9   7  -6 162.990 29.8948   1
   9   7  -5 848.980 59.5466   1
   9   7  -5 850.610 93.3054   3
   9   7  -4 206.910 57.3481   3
   9   7  -4 144.353 29.2008   1
   9   7  -3 10.2895 17.7550   1
   9   7  -3-32.3206 42.0942   3
   9   7  -2 819.571 94.3294   3
   9   7  -2 790.714 59.4445   1
   9   7  -1 270.584 62.3486   3
   9   7  -1 427.883 46.6839   1
   9   7   0 2099.99 148.389   3
   9   7   0 1812.18 91.8775   1
   9   7   1 964.273 101.896   3
   9   7   1 1008.63 71.0941   1
  -9  -7  -2 5113.42 158.865   2
   9   7   2 4936.17 223.408   3
   9   7   2 4668.35 151.025   1
   9   7   3 545.224 57.0894   1
  -9  -7  -3 511.010 51.7612   2
   9   7   3 485.224 83.9159   3
  -9  -7  -4 5206.36 149.483   2
   9   7   4 4899.41 160.089   1
  -9  -7  -5 250.162 35.8887   2
   9   7   5 299.105 48.5199   1
   9   7   6 2777.93 125.513   1
  -9   7  -6 2856.62 87.2738   3
  -9  -7  -6 3222.14 108.614   2
   9   7   7 127.096 34.9105   1
  -9   7  -7 118.784 22.8941   3
   9  -7   7 120.052 42.7394   2
  -9  -7  -7 102.992 23.4082   2
   9  -7   8 390.032 65.4962   2
   9   7   8 406.338 53.2221   1
  -9   7  -8 425.558 39.6280   3
   9  -7   9 208.149 51.8112   2
  -9   7  -9 226.738 32.8703   3
   9  -7  10 455.946 71.4681   2
  -9   7 -10 497.107 47.2863   3
   9  -7  11-5.10941 29.7593   2
  -9   7 -11 5.06752 16.6914   3
   9  -7  12 297.189 60.8653   2
  -9   7 -12 320.843 42.2517   3
   9  -7  13 272.325 58.8839   2
  -9   7 -13 337.090 43.4213   3
  -9   7 -14 1416.45 87.7054   3
   9  -7  14 1571.98 127.296   2
   9  -7  15 560.393 82.3500   2
  -9   7 -15 603.495 61.3101   3
  -9   7 -16 2260.17 116.138   3
   9  -7  16 2144.61 150.159   2
   9  -7  17 67.9524 45.0212   2
  -9   7 -17 72.2503 32.4543   3
  -9   7 -18 2395.94 127.327   3
   9  -7  18 2526.59 166.993   2
   9  -7  19 288.033 65.4935   2
  -9   7 -19 279.486 51.9800   3
  -9   7 -20 925.182 85.3694   3
   9  -7  20 934.927 106.770   2
   9  -7  21 296.515 64.8973   2
  -9   7 -21 271.924 55.4523   3
   9  -7  22 20.6336 39.7773   2
  -9   7 -22 36.9165 35.6399   3
   9  -7  23 136.953 52.1127   2
  -9   7 -23 241.624 50.2020   3
   9  -7  24 171.678 56.8830   2
  -9   7 -24 155.121 45.9523   3
   9  -7  25 25.6233 37.3050   2
  -9   7 -25 77.6829 34.9253   3
   9  -7  26 709.553 100.506   2
  -9   7 -26 567.063 76.0219   3
   9  -7  27 96.3358 61.0139   2
  -9   7 -27 83.9465 44.2923   3
  -9   7 -28 1182.35 116.679   3
  -9   7 -29 56.5454 39.3442   3
  -9   7 -30 396.060 76.9852   3
   9   9 -21 612.480 99.3749   3
   9   9 -20 379.776 77.3102   3
   9   9 -19 578.633 98.2013   3
   9   9 -18-12.7839 47.4446   3
   9   9 -17 343.570 75.0097   3
   9   9 -16 44.9899 49.3518   3
   9   9 -15 222.387 66.4963   3
   9   9 -14 340.451 71.0086   3
   9   9 -13 61.4877 49.4628   3
   9   9 -12 657.749 93.3804   3
   9   9 -11-29.2108 44.9590   3
   9   9 -10 140.519 55.6277   3
   9   9  -9 815.829 101.991   3
   9   9  -8 646.042 99.1692   3
   9   9  -7 1587.59 138.086   3
   9   9  -6 91.3195 61.6800   3
   9   9  -5 321.700 68.5815   3
  -9  -9   4 28.2668 34.9170   2
   9   9  -4-23.2592 40.6854   3
  -9  -9   3 551.249 71.3196   2
   9   9  -3 491.758 83.6968   3
  -9  -9   2 454.592 63.6359   2
   9   9  -2 467.551 81.6594   3
  -9  -9   1 158.190 43.7352   2
   9   9  -1 128.046 32.5145   1
   9   9  -1 142.231 65.4369   3
   9   9   0 789.940 102.041   3
   9   9   0 770.563 65.1144   1
   9   9   1 136.623 34.4284   1
   9   9   1 142.439 62.5151   3
   9   9   2 1385.02 138.349   3
   9   9   2 1261.93 86.4187   1
   9   9   3 406.193 54.0639   1
   9   9   3 390.546 84.0547   3
   9   9   4 1519.57 98.7528   1
   9   9   4 1520.90 146.555   3
   9   9   5 193.128 64.5898   3
   9   9   5 258.169 45.9582   1
   9   9   6 949.054 124.961   3
   9   9   6 928.391 81.9486   1
   9   9   7 503.857 90.6348   3
   9   9   7 457.026 60.2285   1
   9   9   8 177.277 73.2782   3
   9   9   8 228.596 47.7365   1
   9   9   9 91.7142 49.5738   3
   9   9   9 115.858 37.6137   1
   9   9  10-21.9848 30.4179   1
   9   9  10 1.88261 48.3984   3
   9  -9  10 1.30980 41.8733   2
   9  -9  11 15.1331 36.4358   2
   9   9  11-18.0032 32.2696   1
   9  -9  12 371.197 74.6370   2
   9  -9  13 63.2994 51.1326   2
   9  -9  14 444.098 82.6377   2
  10   0 -41-29.2575 45.7596   3
  10   0 -40 78.9453 44.8548   3
  10   0 -39-0.64901 35.7971   3
  10   0 -38 393.927 75.3113   3
  10   0 -37-37.2492 38.6708   3
  10   0 -36 175.176 50.3516   3
  10   0 -35-45.7117 32.5881   3
  10   0 -34 631.101 84.7217   3
  10   0 -33 25.2726 34.7108   3
  10   0 -32 499.100 72.0473   3
  10   0 -31 22.8620 34.8589   3
  10   0 -30 2094.24 133.072   3
  10   0 -29 44.9469 36.6534   3
  10   0 -28 736.360 78.5678   3
  10   0 -27-18.3409 27.8435   3
  10   0 -26 335.653 53.8040   3
  10   0 -25 9.24052 27.1488   3
  10   0 -24 1195.46 91.6387   3
  10   0 -23-5.40826 24.3580   3
  10   0 -22 727.992 71.3992   3
  10   0 -21 23.8950 25.0199   3
  10   0 -20 102.867 32.4275   3
  10   0 -19 2.79278 22.9304   3
  10   0 -18 1023.35 76.6997   3
  10   0 -17 2.23342 20.2155   3
 -10   0  16 411.864 53.0207   3
 -10   0  15 20.7473 23.7576   3
 -10   0  14 121.522 31.5590   3
 -10   0  13 0.21167 21.2063   3
  10   0 -12 112.438 11.0511   4
 -10   0  11 20.1879 18.5421   1
  10   0 -11 1.05672 17.8177   3
  10   0 -11 3.40505 7.05914   4
  10   0 -10 3483.70 53.9244   4
  10   0 -10 3455.46 121.770   3
 -10   0  10 3515.18 112.565   1
  10   0  -9 9.20357 10.0071   4
 -10   0   9-8.04345 15.7038   1
  10   0  -9 15.4660 19.8133   3
 -10   0   8 12506.6 207.150   1
  10   0  -8 12434.4 103.887   4
  10   0  -8 12678.9 232.412   3
  10   0  -7 3.22733 20.3007   3
  10   0  -7 29.1436 15.0640   4
 -10   0   7 5.75304 15.6075   1
  10   0  -6 4444.26 65.8704   4
  10   0  -6 4433.62 140.165   3
 -10   0   6 4494.67 122.976   1
  10   0  -5-3.50933 21.9646   3
 -10   0   5 16.9232 15.7275   1
  10   0  -4 11360.5 110.997   4
 -10   0   4 11452.2 192.503   1
 -10   0   3 6.46494 17.1548   1
  10   0  -3 2428.75 61.1585   4
 -10   0   2 4739.44 124.317   1
  10   0  -2 4669.75 76.0373   4
  10   0  -1 1790.80 54.4899   4
 -10   0   1-5.89786 17.8188   1
  10   0   0 9272.92 111.449   4
 -10   0   0 9471.73 173.927   1
 -10   0  -1-5.73040 15.8255   1
 -10   0  -2 952.766 57.2225   1
 -10   0  -3 10.0732 15.3683   1
  10   0   4 3006.78 70.4199   4
 -10   0  -4 3114.24 103.222   1
 -10   0  -4 2919.85 88.9692   2
 -10   0  -5-5.01677 12.8930   2
 -10   0  -5-2.94384 16.4492   1
  10   0   6 14627.4 160.226   4
 -10   0  -6 15140.3 230.066   1
 -10   0  -6 14722.1 196.643   2
 -10   0  -7 10.8796 13.5325   2
  10   0   7 18.3398 17.7833   3
 -10   0  -8 12319.5 178.777   2
  10   0   8 12531.0 154.440   4
  10   0   8 12833.9 228.782   3
  10   0   9 19.3661 21.8095   1
  10   0   9-3.30661 16.6927   3
  10   0  10 9903.93 143.269   4
  10   0  10 10318.1 197.934   1
  10   0  11 11.9830 20.6784   1
  10   0  11 182.750 37.2136   4
  10   0  12 7127.46 125.026   4
  10   0  12 7367.23 170.917   1
  10   0  13 11.5434 18.3712   1
  10   0  13 70.9815 25.7748   4
  10   0  14 2.95838 17.6291   1
  10   0  14 9.76722 14.7847   4
  10   0  15 48.8114 23.6781   1
  10   0  15 19.8873 19.2061   4
  10   0  16 277.607 41.3111   1
  10   0  16 276.842 31.9288   4
  10   0  17 5.60372 13.5645   2
  10   0  17-6.52193 24.9336   1
  10   0  18 8021.96 147.437   4
  10   0  18 7784.52 193.270   1
  10   0  18 8136.17 155.724   2
  10   0  19 2.81279 14.7789   2
  10   0  19 89.3552 30.8022   4
  10   0  19 50.3766 30.6128   1
  10   0  20 2427.49 85.5358   4
  10   0  20 2586.06 114.814   1
  10   0  20 2566.00 91.4540   2
  10   0  21 3.92875 16.4878   2
  10   0  21 19.5218 22.0904   4
  10   0  21 11.9240 24.1108   1
  10   0  22 673.460 49.7381   4
  10   0  22 546.018 56.4199   1
  10   0  22 613.317 48.2790   2
  10   0  23 1.36608 14.4009   2
  10   0  23-6.55768 19.0442   4
  10   0  23-12.2674 28.4440   1
  10   0  24 5.31131 16.0553   2
  10   0  24-15.1106 19.1485   4
  10   0  24-20.3431 24.7877   1
  10   0  25 9.34190 16.4759   2
  10   0  25 16.7138 22.5754   4
  10   0  25-9.14106 23.6876   1
  10   0  26 156.745 28.9991   2
  10   0  26 235.468 37.7636   4
  10   0  26 159.421 39.7516   1
  10   0  27 17.9829 17.9179   2
  10   0  27 7.72890 25.6077   4
  10   0  27-5.92273 25.6200   1
  10   0  28 1073.32 86.5745   1
  10   0  28 1033.58 68.3828   4
  10   0  29 42.5795 28.0110   4
  10   0  29 56.1249 34.4200   1
  10   0  30 3587.08 127.569   4
  10   0  30 3332.62 152.680   1
  10   0  31 58.8368 33.5247   4
  10   0  31 68.5873 33.5758   1
  10   0  32 4196.95 142.939   4
  10   0  32 4227.77 177.678   1
  10   0  33 89.9803 37.8626   4
  10   0  33 129.791 43.9398   1
  10   0  34 3393.58 134.833   4
  10   0  34 3483.57 167.566   1
  10   0  35 8.05134 30.1549   4
  10   0  35 62.5558 40.1554   1
  10   0  36 1692.85 100.641   4
  10   0  36 1641.79 122.033   1
  10   0  37 3.41396 31.3448   4
  10   0  37-7.71221 29.8102   1
  10   0  38-71.1576 38.7878   4
  10   0  38-101.325 38.9350   1
  10  -2 -41 88.8630 42.7697   3
  10  -2 -40 1068.65 110.302   3
  10   2 -39 323.869 72.3583   3
  10  -2 -39 336.017 65.1646   3
  10  -2 -38 436.364 71.6534   3
  10   2 -38 456.417 83.1745   3
  10   2 -37 499.790 84.1275   3
  10  -2 -37 346.366 61.0817   3
  10   2 -36 131.546 50.6820   3
  10  -2 -36 167.092 49.3622   3
  10   2 -35 710.679 94.1345   3
  10  -2 -35 751.168 86.0781   3
  10   2 -34 464.016 78.2194   3
  10  -2 -34 579.737 77.7411   3
  10   2 -33 37.5236 39.1643   3
  10  -2 -33 28.6172 33.8116   3
  10   2 -32 805.664 95.9765   3
  10  -2 -32 705.398 80.1996   3
  10   2 -31 305.174 61.5308   3
  10  -2 -31 337.779 57.3580   3
  10  -2 -30 1617.34 109.973   3
  10   2 -30 1532.63 122.828   3
  10   2 -29 220.264 55.0325   3
  10  -2 -29 268.581 51.5360   3
  10  -2 -28 3034.75 143.945   3
  10   2 -28 2830.62 161.608   3
  10  -2 -27 806.714 75.5963   3
  10   2 -27 914.859 93.6684   3
  10  -2 -26 658.681 66.2268   3
  10   2 -26 598.475 74.9959   3
  10   2 -25 148.690 45.1902   3
  10  -2 -25 139.004 32.4047   3
  10   2 -24 91.9750 37.4133   3
  10  -2 -24 89.4003 28.6869   3
  10  -2 -23 1134.63 78.1551   3
  10   2 -23 1137.66 96.8745   3
  10  -2 -22 235.803 38.6325   3
  10   2 -22 303.226 55.2044   3
 -10   2  21 403.529 49.0036   3
  10   2 -21 290.356 52.9313   3
 -10   2  20 2616.03 116.121   3
  10   2 -20 2487.98 136.982   3
 -10   2  19 84.7770 28.3814   3
  10   2 -19 60.1806 35.7069   3
 -10   2  18 7927.36 192.784   3
  10   2 -18 8207.24 235.828   3
  10  -2 -17 143.095 28.7575   3
 -10   2  17 100.430 29.2126   3
  10   2 -17 78.7424 33.2761   3
 -10   2  16 2067.79 94.8474   3
  10   2 -16 2039.47 117.368   3
  10  -2 -16 2100.06 87.6275   3
 -10   2  15 529.792 48.6717   3
  10   2 -15 505.192 61.3022   3
  10  -2 -15 532.234 45.2638   3
  10  -2 -14 130.318 24.5236   3
 -10  -2  14 150.267 28.1419   1
 -10   2  14 192.358 31.0724   3
  10   2 -14 100.962 35.7595   3
 -10   2  14 191.623 13.7979   4
 -10   2  13 3119.24 48.8358   4
 -10  -2  13 3162.45 106.408   1
  10   2 -13 2948.62 134.787   3
  10  -2 -13 3229.41 101.171   3
 -10   2  12 980.798 29.9164   4
  10   2 -12 945.641 78.5555   3
 -10  -2  12 921.077 58.0984   1
  10  -2 -12 893.295 53.9115   3
 -10  -2  11 2819.43 98.7756   1
  10   2 -11 2790.00 128.863   3
  10  -2 -11 2737.19 88.6284   3
 -10   2  11 2688.74 50.0484   4
 -10  -2  10 5886.12 140.859   1
  10   2 -10 6053.49 188.051   3
  10  -2 -10 6051.15 127.779   3
 -10   2  10 5861.63 75.7285   4
 -10  -2   9 1440.40 70.4185   1
 -10   2   9 1914.90 47.1650   4
  10   2  -9 1372.25 91.6512   3
  10  -2  -9 1288.24 59.1373   3
 -10  -2   8 14629.9 218.740   1
 -10   2   8 14314.2 123.397   4
  10   2  -8 14639.9 295.646   3
  10  -2  -8 14607.3 190.288   3
  10   2  -7 259.924 35.6433   1
 -10  -2   7 299.458 34.4099   1
 -10   2   6 14602.6 131.482   4
  10  -2  -6 15001.2 197.024   3
 -10   2   6 14787.5 230.938   1
  10   2  -6 14941.7 226.114   1
 -10  -2   6 15284.4 222.697   1
 -10  -2   5 59.6951 20.1085   1
  10   2  -5 130.514 28.5343   1
  10  -2  -5 51.9263 19.2844   3
 -10   2   5 112.808 26.4948   1
  10   2  -4 11374.7 196.355   1
 -10   2   4 11026.7 194.154   1
 -10  -2   4 11393.0 194.603   1
 -10   2   4 11088.2 119.207   4
 -10   2   3 1083.29 62.3979   1
 -10  -2   3 1121.10 62.6308   1
  10   2  -3 1107.60 63.9893   1
 -10   2   2 2007.17 82.5932   1
 -10   2   2 2411.93 60.1370   4
 -10  -2   2 1938.49 82.2501   1
  10   2  -2 1979.67 83.7084   1
  10   2  -1 5600.89 139.737   1
 -10   2   1 5802.32 91.6918   4
 -10  -2   1 5688.48 141.598   1
 -10   2   1 5721.44 136.565   1
 -10   2   1 5757.87 156.783   2
  10   2   0 373.661 39.2797   1
 -10   2   0 659.952 37.0371   4
 -10  -2   0 377.849 39.2651   1
 -10   2   0 441.752 39.7162   1
  10  -2   0 393.419 31.7896   3
 -10   2   0 385.589 44.5803   2
  10   2   1 4014.46 119.207   1
 -10   2  -1 4100.63 80.7618   4
  10  -2   1 3959.16 97.7413   3
 -10   2  -1 4000.96 130.153   2
 -10   2  -1 4093.29 114.231   1
  10   2   2 978.224 61.1921   1
 -10   2  -2 974.115 57.0682   1
  10  -2   2 891.457 49.2116   3
 -10   2  -2 1053.55 43.3265   4
 -10   2  -2 972.604 66.4047   2
 -10   2  -3 331.839 35.4898   1
 -10   2  -3 450.232 29.9000   4
  10  -2   3 347.548 33.0803   3
  10   2   3 319.758 37.6450   1
 -10   2  -3 363.282 42.0475   2
 -10   2  -4 2371.59 100.808   2
 -10   2  -4 2364.38 64.7720   4
  10  -2   4 2290.13 82.2178   3
 -10   2  -4 2486.82 88.3785   1
 -10   2  -5 26.8618 16.5374   1
 -10   2  -5 46.8019 20.4293   2
  10  -2   5 21.7233 15.5513   3
 -10   2  -6 4869.78 144.907   2
  10  -2   6 4883.12 115.778   4
 -10   2  -6 5065.71 127.133   1
  10  -2   6 4831.28 126.681   3
 -10  -2  -7 22.4338 7.77446   2
  10  -2   7 112.657 35.3519   4
  10  -2   7 23.4474 16.0888   3
 -10   2  -7 15.5473 15.1178   1
 -10  -2  -8 1714.67 40.0764   2
  10  -2   8 2034.30 88.1902   3
  10  -2   8 2075.41 79.1106   4
 -10   2  -8 2079.65 84.0660   1
 -10   2  -9 63.9650 18.5386   1
  10  -2   9 77.8172 21.8954   3
  10  -2   9 92.1428 30.5846   4
  10  -2  10 1491.83 79.9204   3
  10  -2  10 1390.37 67.9871   4
  10   2  10 1461.72 81.7177   1
  10  -2  11-0.40908 18.0238   2
  10  -2  11 6.46860 24.4879   4
  10  -2  11 6.37135 15.7550   3
  10   2  11-11.7618 20.2605   1
  10  -2  12 496.037 45.9484   4
  10   2  12 517.651 52.1041   1
  10  -2  12 511.501 49.9101   2
  10  -2  13 1029.06 61.8477   4
  10   2  13 1021.89 72.1099   1
  10  -2  13 1150.51 73.3648   2
  10  -2  14 213.930 36.3207   2
  10  -2  14 235.841 36.0907   4
  10   2  14 235.178 39.7365   1
  10  -2  15 773.195 55.0378   1
  10  -2  15 834.975 57.8169   4
  10   2  15 746.345 63.6259   1
  10  -2  15 715.096 60.1686   2
  10  -2  16 384.730 40.2398   1
  10  -2  16 318.430 42.3586   4
  10   2  16 362.683 48.3183   1
  10  -2  16 391.724 45.7135   2
  10  -2  17 504.293 47.2337   1
  10  -2  17 544.885 51.2284   4
  10  -2  17 506.716 53.3007   2
  10  -2  18 1534.38 80.6096   4
 -10   2 -18 1338.19 92.5211   3
  10  -2  18 1549.53 78.8780   1
  10  -2  18 1465.01 88.4011   2
  10  -2  19 60.2205 28.3844   2
  10  -2  19 29.5018 27.0501   4
  10  -2  19 28.6740 20.5840   1
 -10   2 -19 23.6439 27.8848   3
  10  -2  20 146.618 33.2633   2
  10  -2  20 174.597 38.9174   4
  10  -2  20 202.219 33.1512   1
 -10   2 -20 93.3002 34.8351   3
  10  -2  21 1209.69 83.5611   2
  10  -2  21 1154.33 74.6137   4
 -10   2 -21 1113.67 90.5556   3
  10  -2  21 1217.19 72.6876   1
  10  -2  22 1094.07 80.6374   2
 -10   2 -22 970.655 88.1900   3
  10  -2  22 1162.00 72.1927   1
  10  -2  23 22.0297 24.2856   2
  10  -2  23 18.2549 18.8223   1
 -10   2 -23 5.12106 28.7955   3
  10  -2  24 25.4869 26.7408   2
  10  -2  24 49.5355 21.9850   1
 -10   2 -24 0.10878 30.6922   3
  10  -2  25 346.583 44.3142   1
  10  -2  25 275.644 46.1743   2
 -10   2 -25 390.503 62.5009   3
  10  -2  26-12.0842 19.6567   1
  10  -2  26-3.05694 26.2292   2
 -10   2 -26 7.88147 28.1240   3
  10  -2  27 247.066 38.7822   1
  10  -2  27 238.445 43.9788   2
 -10   2 -27 279.147 54.9963   3
  10  -2  28 65.0438 24.6863   1
  10  -2  28 44.3507 27.8433   2
  10   2  28 72.0255 25.7247   4
 -10   2 -28 35.0281 33.0897   3
  10  -2  29 167.457 34.2065   1
  10  -2  29 197.539 43.4419   2
  10   2  29 156.941 30.6805   4
 -10   2 -29 120.656 42.7988   3
  10  -2  30 1019.37 87.1865   2
  10   2  30 1200.39 69.3135   4
  10  -2  30 1068.27 78.4994   1
 -10   2 -30 1091.92 106.675   3
  10  -2  31 48.9407 29.5142   1
  10   2  31-9.36731 25.8064   4
  10  -2  31 23.5546 24.8675   2
 -10   2 -31 48.3139 47.9196   3
  10   2  32 1259.57 74.1710   4
  10  -2  32 1270.18 86.7384   1
 -10   2 -32 1314.22 121.402   3
  10   2  33 47.9509 26.8827   4
 -10   2 -33 44.1136 38.3461   3
  10   2  34 2030.55 95.6011   4
 -10   2 -34 1848.68 147.662   3
  10   2  35 56.4586 31.7492   4
 -10   2 -35 98.1919 47.3352   3
  10   2  36 609.035 57.2188   4
  10   2  37 611.950 58.4510   4
  10   2  38 93.4781 33.7681   4
  10   4 -35 1132.78 123.087   3
  10   4 -34 241.992 65.3121   3
  10   4 -33 186.541 58.5572   3
  10   4 -32 79.7598 45.0556   3
  10   4 -31 86.5434 42.3390   3
  10   4 -30 55.9345 37.4603   3
  10   4 -29 244.284 61.3341   3
  10  -4 -29 306.618 44.2187   3
  10   4 -28 328.178 66.3437   3
  10  -4 -28 364.799 47.9378   3
  10  -4 -27 1564.77 89.0219   3
  10   4 -27 1612.89 131.524   3
  10   4 -26 61.3073 41.6673   3
  10  -4 -26 63.2551 24.6426   3
  10   4 -25 332.464 64.4063   3
  10   4 -24 312.901 61.3877   3
  10   4 -23 67.4938 40.2566   3
  10  -4 -22 178.237 27.6327   3
  10   4 -22 147.785 49.1871   3
  10  -4 -21 18.3669 16.3985   3
  10   4 -21-10.9229 32.1336   3
  10  -4 -20 87.0970 20.7584   3
  10   4 -20 85.3623 38.9040   3
 -10   4  19 69.3773 19.8946   3
  10  -4 -19 75.9520 19.4464   3
 -10  -4  19 108.734 23.3382   1
  10   4 -19 163.958 50.5080   3
  10  -4 -18 1059.41 51.3359   3
 -10   4  18 917.666 54.3912   3
  10   4 -18 924.634 91.7230   3
 -10  -4  18 845.598 56.1632   1
  10  -4 -17 801.324 41.5702   3
  10   4 -17 869.643 90.2506   3
 -10  -4  17 755.858 51.2715   1
  10  -4 -16 39.5017 11.7291   3
 -10  -4  16 37.3342 16.9309   1
  10   4 -16 30.3376 32.9320   3
  10  -4 -15 272.423 21.8267   3
 -10  -4  15 278.867 32.6857   1
  10   4 -15 261.378 51.9354   3
 -10  -4  14 47.5354 18.6044   1
  10  -4 -14 36.2329 8.76729   3
  10   4 -14 28.2484 31.1264   3
  10  -4 -13 2869.13 51.9998   3
  10   4 -13 3040.65 153.087   3
 -10  -4  13 2878.38 97.8831   1
 -10  -4  12 45.3695 17.1872   1
  10   4 -12 103.067 38.0001   3
 -10  -4  11 2304.85 88.0240   1
  10   4 -11 2403.33 135.946   3
 -10  -4  10 663.485 48.6467   1
  10   4 -10 721.514 77.1357   3
 -10  -4   9 1387.73 69.8915   1
  10   4  -9 1557.24 110.855   3
  10   4  -9 1385.22 72.0986   1
  10   4  -8 1404.74 72.9166   1
 -10  -4   8 1504.99 73.1679   1
  10   4  -8 1392.99 104.117   3
  10   4  -7 646.196 50.3145   1
  10   4  -7 681.035 76.0032   3
  10   4  -6 5260.36 199.512   3
  10   4  -6 4815.34 132.150   1
  10   4  -5 26.7607 28.9933   3
  10   4  -5 26.6523 17.1956   1
  10   4  -4 3108.98 106.850   1
  10   4  -4 3072.09 153.112   3
  10   4  -3 542.916 46.8363   1
  10   4  -3 614.419 71.7106   3
  10   4  -2 3447.55 113.730   1
  10  -4  -2 3144.38 53.9700   3
  10  -4  -1 4063.62 70.5396   3
  10   4  -1 4304.42 127.497   1
 -10   4   0 1599.69 75.4498   1
  10   4   0 1645.41 80.7446   1
  10  -4   0 1596.46 49.5330   3
 -10   4  -1 3922.42 116.040   1
  10   4   1 4069.86 126.950   1
  10  -4   1 4103.32 85.3919   3
  10  -4   2 56.5417 15.0332   3
  10   4   2 44.4640 22.5375   1
 -10   4  -2 28.6572 17.4062   1
  10  -4   3 4802.77 105.583   3
 -10   4  -3 4794.27 125.482   1
  10   4   3 4789.06 141.459   1
  10  -4   4 1061.63 53.5089   3
 -10   4  -4 1122.16 61.0626   1
  10   4   4 1047.27 69.0647   1
  10  -4   5 4236.87 110.530   3
 -10   4  -5 4184.52 115.485   1
  10   4   5 4299.69 137.793   1
  10  -4   6 3139.57 100.335   3
  10   4   6 2961.18 116.371   1
 -10   4  -6 3053.73 98.6696   1
  10  -4   7 799.419 53.8998   3
 -10  -4  -7 626.994 25.2895   2
  10   4   7 820.788 65.1066   1
 -10   4  -7 772.908 50.5691   1
  10  -4   8 3542.25 113.282   3
  10   4   8 3584.02 132.109   1
 -10   4  -8 3354.61 101.932   1
  10  -4   8 3548.19 143.993   2
  10  -4   9 17.9403 23.7138   2
  10  -4   9 97.4708 24.7682   3
  10   4   9 52.6220 27.5389   1
 -10   4  -9 66.2326 19.0426   1
  10   4  10 1116.60 78.9342   1
 -10   4 -10 1234.06 62.9333   1
 -10   4 -10 1230.66 71.4965   3
  10  -4  10 1195.37 86.3190   2
  10  -4  10 1228.52 72.9139   3
  10   4  11 2907.71 124.652   1
 -10   4 -11 3066.81 114.128   3
  10  -4  11 3041.50 137.813   2
  10  -4  11 2967.35 115.543   3
 -10   4 -12 726.079 61.0068   3
  10  -4  12 717.471 71.3859   2
 -10   4 -13 2997.35 120.167   3
  10  -4  13 2727.73 132.719   2
  10  -4  14 7.48570 24.8958   2
 -10   4 -14 65.7025 26.4562   3
 -10   4 -15 2879.79 124.737   3
  10  -4  15 2893.37 139.186   2
  10  -4  16 407.591 57.7295   2
 -10   4 -16 433.526 53.0755   3
 -10   4 -17 1712.81 102.499   3
  10  -4  17 1811.24 113.760   2
 -10   4 -18 2492.42 125.618   3
  10  -4  18 2396.37 131.710   2
  10  -4  19 37.7382 29.7623   2
 -10   4 -19 1.17440 26.9990   3
  10  -4  20 862.071 83.8719   2
 -10   4 -20 940.397 83.6800   3
  10  -4  21 801.158 81.4209   2
 -10   4 -21 701.927 73.8781   3
  10  -4  22 662.014 75.2074   2
 -10   4 -22 651.345 72.8817   3
  10  -4  23 454.256 65.0207   2
 -10   4 -23 435.590 63.5835   3
  10  -4  23 455.842 41.5923   1
  10  -4  24-34.3369 26.9931   2
 -10   4 -24-10.9441 29.9437   3
  10  -4  25 1338.16 108.890   2
 -10   4 -25 1337.93 109.018   3
  10  -4  26-21.6751 31.2505   2
 -10   4 -26 15.0671 28.1697   3
  10  -4  27 1224.06 108.695   2
 -10   4 -27 1076.89 103.970   3
  10  -4  28 361.998 63.8296   2
 -10   4 -28 478.753 74.0248   3
  10  -4  29 586.690 77.7289   2
 -10   4 -29 689.233 87.6370   3
  10  -4  30 986.541 101.923   2
 -10   4 -30 1016.99 107.709   3
  10  -4  31 23.9800 37.8647   2
 -10   4 -31 37.0099 37.8445   3
  10  -4  32 905.493 100.419   2
 -10   4 -32 1053.21 111.205   3
  10  -4  33 49.7605 43.4846   2
 -10   4 -33 22.2960 34.8359   3
  10  -4  34 711.378 91.3296   2
  10   6 -30-21.7129 41.1391   3
  10   6 -29 164.436 56.6348   3
  10   6 -28 29.0900 44.7623   3
  10   6 -27 906.357 111.986   3
  10   6 -26 69.9680 50.9820   3
  10   6 -25 1195.91 122.216   3
  10   6 -24-4.93577 36.1631   3
  10   6 -23 1831.25 147.676   3
  10   6 -22 230.999 62.4029   3
  10   6 -21 883.216 102.678   3
  10   6 -20 51.3491 40.8351   3
  10   6 -19 65.0391 35.9413   3
  10   6 -18 550.443 79.8960   3
  10   6 -17 1270.71 116.581   3
  10   6 -16 86.6435 46.1663   3
  10   6 -15 3346.44 182.942   3
  10   6 -14 109.480 54.7639   3
  10   6 -13 4929.92 218.039   3
  10   6 -12 275.294 63.1067   3
  10   6 -11 5218.28 140.440   1
  10   6 -11 5004.96 215.233   3
  10   6 -10 16.1703 36.0245   3
  10   6 -10 88.5299 27.2612   1
  10   6  -9 211.737 32.4452   1
  10   6  -9 223.696 53.3081   3
  10   6  -8 566.135 77.7323   3
  10   6  -8 583.242 49.9467   1
  10   6  -7 38.7337 19.6448   1
  10   6  -7-13.6402 33.4745   3
  10   6  -6 140.306 41.3925   3
  10   6  -6 160.997 29.0972   1
  10   6  -5 653.043 53.2689   1
  10   6  -5 668.454 84.5242   3
  10   6  -4 236.659 33.6042   1
  10   6  -4 264.315 58.6734   3
  10   6  -3 1023.62 66.6256   1
  10   6  -3 1048.34 105.500   3
  10   6  -2 117.931 30.5671   1
  10   6  -2 102.496 49.5612   3
  10   6  -1 4493.33 205.832   3
  10   6  -1 4157.08 133.898   1
  10   6   0 107.849 28.0884   1
  10   6   0 142.672 53.4038   3
  10   6   1 5497.55 229.586   3
  10   6   1 5489.92 157.854   1
  10   6   2 85.9892 30.2611   1
  10  -6   2 66.7290 13.4327   3
  10  -6   3 2031.58 65.4810   3
  10   6   3 2166.10 104.837   1
  10  -6   4 41.2569 15.1420   3
  10   6   4 47.4880 26.4839   1
 -10  -6  -5 1004.08 56.7984   2
  10   6   5 896.490 70.6722   1
  10   6   6 495.027 55.1267   1
 -10  -6  -6 449.668 36.6452   2
 -10  -6  -7 19.9842 12.4631   2
  10   6   7 7.15016 22.7173   1
 -10   6  -8 372.446 37.7573   3
  10   6   8 409.196 53.6155   1
  10  -6   8 331.732 55.3224   2
  10  -6   9 189.506 46.9553   2
  10   6   9 182.991 38.9434   1
 -10   6  -9 187.863 29.1577   3
  10  -6  10 272.707 54.3457   2
  10   6  10 151.203 35.0672   1
 -10   6 -10 170.940 29.8967   3
  10  -6  11 294.056 56.3477   2
 -10   6 -11 262.062 36.7887   3
  10  -6  12 31.7586 31.4942   2
 -10   6 -12 8.47932 18.3999   3
  10  -6  13 343.015 59.3335   2
 -10   6 -13 304.856 41.6000   3
  10  -6  14 138.691 44.0223   2
 -10   6 -14 62.7198 28.5296   3
 -10   6 -15 889.797 71.4099   3
  10  -6  15 932.228 95.2132   2
  10  -6  16 488.225 71.9910   2
 -10   6 -16 407.534 53.1512   3
 -10   6 -17 770.265 71.1933   3
  10  -6  17 893.060 95.0873   2
  10  -6  18 439.211 70.8304   2
 -10   6 -18 355.615 52.8890   3
  10  -6  19 165.105 47.2745   2
 -10   6 -19 189.164 40.1600   3
  10  -6  20-36.0107 40.5376   2
 -10   6 -20-0.19696 26.3242   3
  10  -6  21 95.5985 41.3309   2
 -10   6 -21 73.6572 33.3874   3
  10  -6  22-24.8894 31.0495   2
 -10   6 -22 34.6316 31.7139   3
  10  -6  23 75.4397 42.9569   2
 -10   6 -23 64.2038 33.9476   3
  10  -6  24 25.6168 35.7894   2
 -10   6 -24 20.2361 33.6462   3
  10  -6  25 631.821 87.3371   2
 -10   6 -25 674.046 81.9862   3
  10  -6  26 23.4154 41.9824   2
 -10   6 -26 60.9423 35.8616   3
  10  -6  27 1771.50 145.779   2
 -10   6 -27 1704.71 130.255   3
  10  -6  28 29.7387 42.9923   2
 -10   6 -28 48.2972 37.0455   3
  10  -6  29 553.247 89.8950   2
 -10   6 -29 521.374 81.8713   3
  10  -6  30-8.38836 34.5478   2
 -10   6 -30 24.5144 37.9571   3
  10  -6  31-10.8643 41.2664   2
 -10   6 -31-44.4636 39.2822   3
  10   8 -24 63.5168 46.0279   3
  10   8 -23 378.390 80.0729   3
  10   8 -22 40.3143 45.1590   3
  10   8 -21 103.778 48.2785   3
  10   8 -20 138.636 55.9193   3
  10   8 -19 19.0841 46.3792   3
  10   8 -18 79.8302 43.5618   3
  10   8 -17 318.371 70.7218   3
  10   8 -16 204.207 63.9647   3
  10   8 -15 911.981 110.199   3
  10   8 -14 50.8017 43.4208   3
  10   8 -13 415.401 78.2821   3
  10   8 -12 45.2422 44.7686   3
  10   8 -11 1016.93 112.105   3
  10   8 -10 644.105 97.4867   3
  10   8  -9 1027.18 109.726   3
  10   8  -8 15.7594 35.6745   3
  10   8  -7 724.862 58.2106   1
  10   8  -7 688.284 93.4227   3
  10   8  -6 33.6930 23.2226   1
  10   8  -6 92.4318 48.3674   3
  10   8  -5-18.3303 21.3811   1
  10   8  -5-8.00895 38.1436   3
  10   8  -4 417.962 46.1379   1
  10   8  -4 404.986 78.1864   3
  10   8  -3 433.736 48.7078   1
  10   8  -3 408.037 75.5985   3
  10   8  -2 230.642 39.0191   1
  10   8  -2 98.8346 46.7903   3
  10   8  -1 2742.76 179.360   3
  10   8  -1 2766.85 118.201   1
 -10  -8   0 168.119 40.1108   2
  10   8   0 155.751 80.8866   3
  10   8   0 244.492 42.5659   1
 -10  -8  -1 3263.22 138.625   2
  10   8   1 3041.76 192.662   3
  10   8   1 2929.51 126.330   1
  10   8   2 230.672 42.6376   1
  10   8   2 168.056 72.5761   3
 -10  -8  -2 193.290 43.2220   2
  10   8   3 2369.34 174.017   3
  10   8   3 2335.17 117.296   1
  10   8   4 337.623 50.4275   1
  10   8   4 405.537 80.2806   3
  10   8   5 2703.67 185.342   3
  10   8   5 2389.77 122.982   1
  10   8   6 218.342 65.2163   3
  10   8   6 226.611 46.1506   1
  10   8   7 193.764 41.2875   1
  10   8   8-52.4819 35.6659   1
  10   8   9 230.800 47.2527   1
  10   8  10 30.9933 30.6347   1
  10  -8  10 35.8905 39.5578   2
  10   8  11 1327.15 101.141   1
  10  -8  11 1315.94 122.963   2
  10  -8  12 46.3860 37.5920   2
  10   8  12 2.31905 27.8914   1
  10  -8  13 1179.83 118.719   2
  10  -8  14 34.0751 45.2182   2
  10  -8  15 1828.33 147.373   2
  10  -8  16 41.5016 43.9329   2
  10  -8  17 1384.35 132.933   2
  10  -8  18 96.7260 51.5023   2
  10  -8  19 45.8032 42.8182   2
  10  -8  20 64.0418 43.1124   2
  10  10 -13 993.700 121.224   3
  10  10 -12 86.9674 61.2247   3
  10  10 -11 868.700 114.884   3
  10  10 -10 563.165 102.376   3
  10  10  -9 189.004 67.4232   3
 -10 -10   8 146.192 49.9796   2
  10  10  -8 208.464 68.0630   3
  10  10  -7 103.755 62.0525   3
  10  10  -6 172.810 63.4667   3
  10  10  -5 265.210 80.4945   3
  10  10  -4 361.825 78.6634   3
  10  10  -3 465.566 94.6817   3
  10  10  -2 336.978 78.9674   3
  10  10  -1 459.872 89.7819   3
  10  10   0 65.5040 65.7244   3
  10  10   1 402.772 82.7313   3
  10  10   2 51.9177 72.0380   3
  10  10   3 212.841 67.7338   3
  10  10   4 350.070 81.4247   3
  10  10   5 31.9234 78.5261   3
  10  10   6 522.164 98.0927   3
  10  10   7 130.552 40.8880   1
  10  10   7-6.02720 48.3799   3
  10  10   8 402.800 98.1718   3
  10  10   8 415.603 61.9694   1
  10  10   9 281.084 79.0034   3
  10  10   9 165.543 47.3057   1
  10  10  10 190.687 74.7882   3
  10  10  10 225.119 49.5451   1
  10  10  11 176.019 74.7284   3
  10  10  11 291.396 56.5842   1
  10  10  12 71.0489 67.3715   3
  10  10  12 131.060 42.0210   1
  10  10  13-5.55830 30.4376   1
  11  -1 -41 690.826 93.2912   3
  11   1 -40-2.84629 39.8370   3
  11  -1 -40 0.47996 44.1873   3
  11   1 -39 68.8313 48.5478   3
  11  -1 -39 23.5290 46.9190   3
  11   1 -38 51.4112 47.4839   3
  11  -1 -38 72.6227 40.3770   3
  11   1 -37 249.051 66.7063   3
  11  -1 -37 240.971 61.0122   3
  11   1 -36 175.740 54.2583   3
  11  -1 -36 126.990 46.6343   3
  11   1 -35 510.420 81.9667   3
  11  -1 -35 649.452 83.7792   3
  11   1 -34 75.3272 40.1888   3
  11  -1 -34 117.659 43.5972   3
  11   1 -33 301.006 61.6332   3
  11  -1 -33 328.201 59.4429   3
  11   1 -32 223.240 56.0443   3
  11  -1 -32 244.896 51.9138   3
  11   1 -31 822.473 93.3036   3
  11  -1 -31 930.492 90.4683   3
  11   1 -30 115.630 44.0953   3
  11  -1 -30 60.5176 36.0722   3
  11  -1 -29 596.401 71.2226   3
  11   1 -29 578.508 75.0104   3
  11  -1 -28 793.974 79.7536   3
  11   1 -28 777.105 85.4440   3
  11  -1 -27 992.367 85.9157   3
  11   1 -27 744.824 83.4081   3
  11   1 -26 272.849 56.2683   3
  11  -1 -26 243.157 46.7801   3
  11  -1 -25 2093.04 119.693   3
  11   1 -25 2030.65 128.818   3
  11   1 -24 155.774 43.9821   3
  11  -1 -24 211.014 43.1455   3
  11   1 -23 1577.69 110.173   3
  11  -1 -23 1596.39 99.1810   3
  11  -1 -22 283.006 45.2707   3
  11   1 -22 166.425 45.0084   3
  11   1 -21 3532.03 159.411   3
  11  -1 -21 3666.56 143.293   3
  11   1 -20 992.219 86.6441   3
  11  -1 -20 931.138 75.0729   3
  11   1 -19 5824.70 195.839   3
  11  -1 -19 5935.51 175.969   3
 -11   1  18 443.668 53.9807   3
  11   1 -18 486.762 59.7101   3
 -11   1  17 2972.99 128.553   3
  11   1 -17 3161.35 141.911   3
  11   1 -16 1716.28 28.2033   4
 -11   1  16 1735.33 96.8872   3
  11   1 -16 1692.09 103.003   3
  11   1 -15 49.4636 28.4663   3
  11   1 -14 529.418 59.9333   3
  11  -1 -13 337.398 40.2510   3
  11   1 -13 318.304 49.2301   3
  11   1 -12 845.193 72.8603   3
  11  -1 -12 834.804 59.9227   3
  11   1 -11 3128.27 132.178   3
  11  -1 -11 3178.07 112.079   3
  11  -1 -10 304.556 37.7085   3
  11  -1  -9 8169.13 175.972   3
  11  -1  -8 272.168 36.6670   3
  11  -1  -7 12805.7 224.641   3
  11  -1  -6 1738.54 54.8535   4
  11  -1  -6 1547.82 81.8133   3
 -11  -1   5 13332.4 218.370   1
  11  -1  -5 12948.9 146.338   4
  11  -1  -5 12817.7 228.402   3
  11   1  -5 12855.4 221.880   1
  11  -1  -4 1784.71 62.3591   4
  11   1  -4 1587.55 79.6743   1
 -11  -1   4 1633.25 78.3430   1
  11  -1  -3 9399.49 126.086   4
  11   1  -3 9223.00 185.654   1
 -11   1   3 9293.47 182.530   1
 -11  -1   3 9291.63 182.272   1
 -11   1   2 757.785 53.9397   1
 -11  -1   2 784.397 55.0653   1
 -11   1   1 292.919 35.3122   1
  11  -1  -1 420.098 32.1012   4
 -11   1   0 318.230 36.8447   1
  11  -1   0 446.169 32.4349   4
  11  -1   1 979.011 45.8397   4
 -11   1  -1 876.588 57.5052   1
  11  -1   2 2049.52 64.7976   4
 -11   1  -2 1735.51 78.9844   1
 -11   1  -2 1776.63 82.6164   2
  11  -1   3 1123.57 51.8487   4
 -11   1  -3 873.755 57.6479   1
 -11   1  -3 921.875 59.8130   2
  11  -1   4 873.934 48.7280   4
 -11   1  -4 634.514 49.6637   1
  11  -1   4 617.254 48.3129   3
 -11   1  -4 678.148 52.5038   2
  11  -1   5 2912.19 81.2568   4
 -11   1  -5 2769.62 101.387   1
  11  -1   5 2885.01 103.759   3
 -11   1  -5 2841.27 103.768   2
 -11  -1  -6 68.0332 15.5344   2
 -11   1  -6 54.5209 20.5600   2
  11  -1   6 233.753 34.5224   4
  11  -1   6 41.0332 20.4225   1
  11  -1   6 77.4852 21.8900   3
 -11   1  -7 3199.23 109.487   2
  11  -1   7 3076.18 86.8762   4
  11  -1   7 3109.52 111.866   3
  11  -1   7 3302.83 112.094   1
 -11  -1  -7 3096.67 82.1044   2
 -11  -1  -8 228.547 23.4218   2
  11   1   8 189.343 32.4514   1
  11  -1   8 352.506 36.5036   4
  11  -1   8 151.850 27.8526   1
  11  -1   8 198.252 33.4996   3
  11  -1   9 1857.95 70.2212   4
  11  -1   9 1839.47 85.0260   1
  11   1   9 1784.79 88.5443   1
  11  -1  10 63.8498 23.5098   1
  11   1  10 77.6387 27.0104   1
  11  -1  10 74.6777 24.2488   4
  11  -1  11 303.807 39.7630   1
  11   1  11 309.521 40.9255   1
  11  -1  11 332.387 34.5293   4
  11   1  12 98.8167 28.6533   1
  11  -1  12 120.762 26.3593   4
  11  -1  12 125.364 28.4825   1
  11  -1  13 357.868 41.9481   1
  11  -1  13 432.795 40.0673   4
  11   1  13 405.439 47.7915   1
  11  -1  14 204.079 35.0001   4
  11   1  14 124.343 32.1670   1
  11  -1  14 142.903 31.3270   1
  11  -1  15 5863.47 134.980   4
  11   1  15 6078.88 173.631   1
  11  -1  15 6018.31 160.085   1
  11  -1  16 196.344 38.7613   4
  11  -1  16 66.7847 29.6197   1
  11  -1  16 88.8937 26.5737   2
  11   1  16 133.009 37.4860   1
  11  -1  17 4316.94 120.354   4
  11   1  17 4479.05 154.365   1
  11  -1  17 4152.35 137.219   1
  11  -1  17 4437.50 134.031   2
  11  -1  18 74.8800 24.5846   2
  11  -1  18 144.160 35.5222   4
  11  -1  18 83.4919 31.6161   1
  11   1  18 111.520 36.5394   1
  11   1  19 2778.70 126.053   1
  11  -1  19 2805.17 100.814   4
  11  -1  19 2720.14 114.555   1
  11  -1  19 2872.19 111.615   2
  11  -1  20 63.9226 24.3735   2
  11  -1  20 116.664 29.9887   1
  11  -1  20 121.316 33.9151   4
  11   1  20 118.831 29.4449   4
  11   1  20 76.8436 30.3033   1
  11   1  21 2290.91 85.3733   4
  11   1  21 2151.44 115.157   1
  11  -1  21 2088.07 102.614   1
  11  -1  21 2193.85 93.1469   4
  11  -1  21 2232.77 101.431   2
  11  -1  22-22.2855 21.7456   2
  11  -1  22 48.1702 28.8432   1
  11  -1  22 15.8921 25.1187   4
  11   1  22-24.7666 20.2313   4
  11   1  22 91.2555 30.6362   1
  11  -1  23 36.8707 23.2607   1
  11  -1  23 72.3011 26.7087   2
  11  -1  23 51.8762 25.0381   4
  11   1  23 86.1890 24.4429   4
  11   1  23 58.8326 27.0140   1
  11  -1  24 20.9770 27.9628   1
  11  -1  24 0.74447 17.8153   2
  11  -1  24 29.4881 27.6533   4
  11   1  24 16.4445 20.1747   4
  11   1  24-5.40068 28.1381   1
  11   1  25 484.422 44.4212   4
  11   1  25 567.208 64.9765   1
  11  -1  25 558.538 54.4335   4
  11  -1  25 578.166 59.1749   1
  11  -1  25 605.607 57.2557   2
  11  -1  26 18.3715 22.4972   1
  11  -1  26-13.3370 17.0033   2
  11  -1  26 19.1355 27.1617   4
  11   1  26-9.86496 19.7063   4
  11   1  26 11.2174 27.1233   1
  11  -1  27 1666.24 92.2702   4
  11   1  27 1598.43 80.1395   4
  11   1  27 1610.36 108.918   1
  11  -1  27 1602.98 98.7101   1
  11  -1  27 1628.90 94.4513   2
  11  -1  28 34.5745 25.2684   1
  11  -1  28 60.0209 24.3215   2
  11  -1  28 67.1012 34.8013   4
  11   1  28 25.7263 27.7729   4
  11   1  28-1.83846 26.9736   1
  11  -1  29 3384.58 134.270   4
  11   1  29 3255.61 116.375   4
  11   1  29 3263.29 159.248   1
  11  -1  29 3099.74 140.797   1
  11  -1  30 100.350 39.8090   1
  11   1  30 124.531 35.1835   4
  11   1  30 67.9345 36.3827   1
  11  -1  30 113.146 40.0756   4
  11  -1  31 2898.61 128.719   4
  11   1  31 3121.01 119.676   4
  11   1  31 3024.06 158.548   1
  11  -1  31 2865.86 140.823   1
  11  -1  32 76.1443 34.6252   1
  11  -1  32 96.0257 40.0038   4
  11   1  32 125.047 34.4497   4
  11   1  32 110.842 44.0098   1
  11   1  33 1439.39 87.1585   4
  11   1  33 1380.07 112.458   1
  11  -1  33 1312.73 99.0613   1
  11  -1  34 22.0563 29.7542   1
  11   1  34 9.53647 27.7883   4
  11   1  34 30.0586 34.9892   1
  11   1  35 983.207 75.3857   4
  11   1  35 990.177 98.4913   1
  11  -1  35 989.167 87.7339   1
  11   1  36 22.7897 29.4928   4
  11   1  36 55.4131 33.0085   1
  11   1  37 108.439 34.5917   4
  11   1  37 46.0229 32.0478   1
  11   3 -36 81.8071 49.4620   3
  11   3 -35 197.308 59.2378   3
  11   3 -34 92.8562 47.6157   3
  11   3 -33 253.786 64.0098   3
  11  -3 -33 316.940 53.5444   3
  11   3 -32 19.9876 39.6328   3
  11  -3 -32 2.10449 27.0066   3
  11  -3 -31 833.535 78.7717   3
  11   3 -31 828.770 102.007   3
  11   3 -30 472.642 77.0425   3
  11  -3 -30 436.145 58.1995   3
  11   3 -29 215.378 55.8141   3
  11  -3 -29 328.416 51.6487   3
  11   3 -28 424.974 73.1661   3
  11  -3 -28 407.447 53.0474   3
  11   3 -27 102.303 43.9948   3
  11  -3 -27 171.255 37.8148   3
  11   3 -26 2.11439 33.1340   3
  11  -3 -26 44.5498 26.0357   3
  11  -3 -25 2635.40 118.196   3
  11   3 -25 2633.32 158.755   3
  11  -3 -24 63.1585 26.8339   3
  11   3 -24 162.135 55.1986   3
  11   3 -23 1100.73 103.238   3
  11   3 -22 188.606 52.9328   3
 -11   3  21 2808.13 118.581   3
  11   3 -21 2898.06 158.499   3
 -11   3  20 89.4307 11.7407   4
  11  -3 -20 62.0470 25.0977   3
 -11   3  20 56.7393 24.0883   3
  11   3 -20 25.3990 34.1172   3
  11  -3 -19 3928.76 119.752   3
 -11   3  19 3829.60 57.9097   4
 -11   3  19 3784.07 129.636   3
  11   3 -19 4005.00 181.128   3
  11  -3 -18 115.612 25.1400   3
 -11   3  18 133.049 15.3520   4
 -11   3  18 101.261 26.0770   3
  11   3 -18 136.788 41.9650   3
  11  -3 -17 405.501 37.6888   3
 -11   3  17 467.610 24.1663   4
  11   3 -17 420.827 63.5805   3
  11  -3 -16 1900.14 74.8091   3
 -11   3  16 1899.61 47.5327   4
  11   3 -16 1900.53 123.358   3
  11  -3 -15 52.1695 19.0129   3
 -11   3  15 56.3517 15.0536   4
  11   3 -15 17.8200 26.8623   3
 -11   3  14 1244.26 40.8039   4
  11   3 -14 1317.95 101.310   3
  11  -3 -14 1283.90 57.7911   3
 -11   3  13 1398.87 44.7310   4
  11   3 -13 1459.85 105.601   3
  11  -3 -13 1439.46 59.2143   3
 -11   3  12 2005.83 54.9878   4
  11   3 -12 1996.79 121.084   3
  11  -3 -12 2058.15 68.1339   3
 -11   3  11 3426.46 72.0958   4
  11   3 -11 3353.78 156.420   3
  11  -3 -11 3236.66 82.6498   3
 -11   3  10 3771.86 77.7328   4
  11   3 -10 3684.99 162.084   3
  11  -3 -10 3448.33 84.3607   3
 -11   3   9 4781.16 87.8621   4
  11   3  -9 4673.48 183.450   3
  11  -3  -9 4579.58 94.1468   3
  11   3  -8 1143.85 69.1046   1
 -11   3   8 1609.65 54.6553   4
  11   3  -8 1224.44 97.1865   3
  11  -3  -8 1146.24 47.5190   3
 -11   3   7 3526.50 78.1678   4
  11   3  -7 3418.23 158.958   3
  11   3  -7 3281.56 113.557   1
  11  -3  -7 3422.12 80.2284   3
  11   3  -6 149.595 42.5859   3
  11  -3  -6 145.415 19.4446   3
 -11   3   5 4732.98 92.2844   4
  11   3  -5 4678.25 186.542   3
  11  -3  -5 4830.95 101.283   3
  11   3  -5 4619.15 134.286   1
  11   3  -4 73.2543 25.8827   1
  11   3  -4 73.8349 32.4620   3
  11  -3  -4 45.5620 15.8355   3
  11  -3  -4 82.9409 14.7244   3
 -11   3   3 1318.84 52.2300   4
  11  -3  -3 1123.23 44.9412   3
  11   3  -3 1165.89 68.6256   1
 -11   3   2 4877.17 96.1228   4
  11   3  -2 4824.36 138.041   1
  11  -3  -2 4763.80 94.9297   3
  11   3  -1 45.7304 22.0521   1
  11  -3  -1 29.7405 11.9031   3
  11   3   0 2336.21 96.9592   1
  11  -3   0 2337.26 72.3885   3
  11   3   1 458.499 46.2435   1
  11  -3   1 408.724 33.5677   3
  11  -3   2 2884.88 87.5880   3
 -11   3  -2 2843.24 101.025   1
  11   3   2 2847.79 109.371   1
 -11   3  -3 620.182 48.6609   1
  11  -3   3 733.274 47.2329   3
  11   3   3 672.846 55.9049   1
 -11   3  -4 2215.64 89.1714   1
  11  -3   4 2199.22 83.2440   3
  11   3   4 2062.64 95.0876   1
  11  -3   5 1221.40 65.3135   3
  11   3   5 1236.63 75.9089   1
 -11   3  -5 1207.32 65.5483   1
  11  -3   6 808.488 54.6292   3
  11   3   6 802.923 62.0999   1
 -11   3  -6 882.425 56.5367   1
  11  -3   7 950.767 61.2031   3
  11   3   7 1004.99 69.7638   1
 -11   3  -7 984.369 59.9492   1
 -11   3  -8 22.9627 16.8318   1
  11   3   8 46.9868 23.3261   1
  11  -3   8 46.6916 19.5099   3
  11  -3   9 469.300 46.7071   3
 -11   3  -9 430.716 41.4293   1
  11   3   9 479.433 51.5143   1
  11  -3  10 2008.83 96.8813   3
 -11   3 -10 1975.21 85.6728   1
  11   3  10 2151.70 104.328   1
  11   3  11-2.97171 19.5638   1
  11  -3  12 2347.95 92.6950   1
  11   3  12 2147.17 107.864   1
  11  -3  12 2376.17 113.934   2
  11  -3  13 255.069 43.3578   2
  11  -3  13 276.534 35.2347   1
  11   3  13 253.642 41.2643   1
  11  -3  14 1694.94 79.7226   1
  11   3  14 1743.82 99.8981   1
  11  -3  14 1684.45 99.7094   2
  11   3  15 1828.35 104.172   1
  11  -3  15 1688.91 100.108   2
  11  -3  15 1798.35 82.7248   1
  11   3  16 1877.98 107.287   1
  11  -3  16 1812.03 83.4268   1
  11  -3  16 2009.75 110.413   2
  11   3  17 809.092 73.4734   1
  11  -3  17 919.872 60.7910   1
  11  -3  17 848.806 73.2617   2
  11   3  18 633.728 66.8596   1
  11  -3  18 570.593 49.3682   1
  11  -3  18 604.201 63.9541   2
  11  -3  19 437.162 43.9742   1
 -11   3 -19 431.351 57.9505   3
  11  -3  19 530.790 60.4490   2
  11  -3  20 135.532 34.5763   2
  11  -3  20 174.687 30.7171   1
 -11   3 -20 197.757 42.1363   3
  11  -3  21 142.706 39.3494   2
  11  -3  21 137.500 29.2761   1
 -11   3 -21 196.369 45.6528   3
  11  -3  22 1436.39 78.6999   1
 -11   3 -22 1460.03 107.229   3
  11  -3  22 1417.16 99.7204   2
  11  -3  23 80.4663 33.0546   2
  11  -3  23 96.6894 29.5425   1
 -11   3 -23 94.1007 38.1517   3
  11  -3  24 1971.37 93.5528   1
 -11   3 -24 1698.72 120.615   3
  11  -3  24 1806.86 115.549   2
  11  -3  25 96.6192 28.8658   1
  11  -3  25 83.6124 37.3764   2
 -11   3 -25 91.4528 38.9386   3
  11  -3  26 1855.91 119.538   2
  11  -3  26 1850.83 92.2771   1
 -11   3 -26 1693.84 125.804   3
  11  -3  27 153.872 42.0531   2
 -11   3 -27 135.423 43.4248   3
  11  -3  27 186.224 34.1794   1
  11  -3  28 862.076 86.4674   2
 -11   3 -28 760.461 89.6895   3
  11  -3  29 1639.34 117.451   2
 -11   3 -29 1552.87 126.534   3
  11  -3  30 4.92097 35.2817   2
 -11   3 -30 30.5200 37.9325   3
  11  -3  31 2478.57 146.888   2
 -11   3 -31 2486.10 164.148   3
  11   3  32 142.744 34.0199   4
 -11   3 -32 185.842 58.9022   3
  11   3  33 923.578 67.5006   4
 -11   3 -33 894.063 107.757   3
  11   3  34 549.230 53.7985   4
  11   3  35 611.187 57.8774   4
  11   5 -32 17.1645 38.6980   3
  11   5 -31 95.8647 52.3857   3
  11   5 -30 775.580 106.412   3
  11   5 -29 41.1849 43.8789   3
  11   5 -28 1323.87 131.072   3
  11   5 -27 94.6183 46.2306   3
  11   5 -26 1552.68 137.652   3
  11   5 -25 262.000 65.2229   3
  11   5 -24 1065.48 111.703   3
  11   5 -23 22.4488 41.8298   3
  11   5 -22 502.117 79.6192   3
  11   5 -21 84.8212 44.0931   3
  11   5 -20 68.2384 41.3843   3
  11   5 -19 634.935 84.9543   3
  11   5 -18 2055.91 144.826   3
  11   5 -17 436.279 74.3865   3
  11   5 -16 5778.59 233.713   3
  11   5 -15 359.170 67.4513   3
  11   5 -14 5716.97 229.068   3
  11   5 -13 76.2934 40.5960   3
  11   5 -12 3245.50 171.712   3
  11   5 -11 428.113 68.7651   3
  11   5 -10 782.881 58.4332   1
  11   5 -10 824.284 89.1895   3
  11   5  -9 220.959 50.4704   3
  11   5  -9 265.833 37.3198   1
  11   5  -8 27.6863 21.9568   1
  11   5  -8 5.65885 30.9024   3
  11   5  -7-4.61461 36.0912   3
  11   5  -7 7.37560 16.8429   1
  11   5  -6 470.702 71.8865   3
  11   5  -6 575.568 50.9405   1
  11   5  -5 2008.47 138.367   3
  11   5  -5 1975.40 92.0642   1
  11   5  -4 4087.60 130.937   1
  11   5  -4 4033.28 192.971   3
  11   5  -3 1250.21 75.1786   1
  11   5  -3 1270.75 114.274   3
  11   5  -2 8844.12 194.132   1
  11   5  -2 9432.20 292.211   3
  11   5  -1 1512.31 82.9168   1
  11   5  -1 1506.21 120.826   3
  11  -5   0 3118.99 60.2621   3
  11   5   0 3758.08 129.570   1
  11   5   1 87.3574 29.0911   1
  11  -5   1 48.8586 12.6200   3
  11   5   2 748.067 61.2200   1
  11  -5   2 700.363 38.5341   3
  11   5   3 35.3811 21.6092   1
  11  -5   3 57.1078 15.0308   3
  11   5   4 14.8999 21.0352   1
  11  -5   4 25.6754 13.0712   3
  11   5   5 1177.11 79.0718   1
  11  -5   5 1077.72 58.3900   3
  11  -5   6 11.6345 14.0601   3
  11   5   6 21.6328 25.0661   1
  11   5   7 847.861 69.7641   1
 -11   5  -7 831.512 55.1270   1
  11  -5   7 860.482 56.4018   3
 -11  -5  -7 874.056 36.0685   2
  11   5   8 476.996 54.9635   1
 -11   5  -8 483.998 42.9885   1
  11  -5   8 428.514 45.3864   3
  11  -5   9 221.655 32.3617   3
 -11   5  -9 205.462 29.9073   1
  11   5   9 210.206 40.7033   1
  11   5  10 1654.85 99.7750   1
 -11   5 -10 1817.72 79.3099   1
  11  -5  10 1514.63 106.066   2
  11  -5  10 1502.76 83.4713   3
  11  -5  11 396.414 59.8777   2
  11   5  11 290.085 46.5022   1
  11  -5  12 417.411 58.8135   2
  11   5  12 411.807 55.1513   1
  11  -5  13 193.386 46.1580   2
  11   5  13 209.574 42.6435   1
 -11   5 -13 243.908 37.7923   3
  11  -5  14 203.950 49.1031   2
  11   5  14 183.415 40.2651   1
 -11   5 -14 202.987 36.9194   3
  11  -5  15 410.103 61.9478   2
 -11   5 -15 335.143 46.3186   3
  11  -5  16 246.036 51.2895   2
 -11   5 -16 211.375 40.6002   3
  11  -5  17-7.42615 26.6511   2
 -11   5 -17 16.0358 23.2869   3
 -11   5 -18 611.480 64.9219   3
  11  -5  18 674.960 79.6598   2
 -11   5 -19 872.574 79.7933   3
  11  -5  19 954.251 95.3204   2
 -11   5 -20 998.027 86.5790   3
  11  -5  20 985.052 95.9239   2
  11  -5  21 318.510 59.6432   2
 -11   5 -21 290.494 51.2240   3
 -11   5 -22 1423.18 107.038   3
  11  -5  22 1463.36 119.793   2
  11  -5  23 175.925 48.3892   2
 -11   5 -23 168.694 45.9887   3
 -11   5 -24 1893.88 128.266   3
  11  -5  24 2028.59 141.519   2
  11  -5  25 296.967 63.4642   2
 -11   5 -25 176.493 50.3389   3
 -11   5 -26 1329.99 112.650   3
  11  -5  26 1345.34 118.584   2
  11  -5  27 477.845 78.6614   2
 -11   5 -27 408.387 68.1491   3
 -11   5 -28 680.326 87.6127   3
  11  -5  28 725.376 93.7559   2
  11  -5  29 524.686 81.9727   2
 -11   5 -29 558.214 81.5733   3
  11  -5  30 106.086 47.0239   2
 -11   5 -30 76.9582 43.0688   3
  11  -5  31 785.141 97.6526   2
 -11   5 -31 894.926 104.075   3
  11  -5  32 13.4910 28.3970   2
 -11   5 -32-15.3568 37.1947   3
  11  -5  33 85.8984 45.0176   2
  11   7 -26 404.941 80.9198   3
  11   7 -25 3.29594 42.7149   3
  11   7 -24 293.715 75.4975   3
  11   7 -23 76.1255 48.8871   3
  11   7 -22 59.4845 46.7565   3
  11   7 -21 177.974 60.2273   3
  11   7 -20 133.431 59.0811   3
  11   7 -19 81.9945 50.5125   3
  11   7 -18 967.231 115.710   3
  11   7 -17 82.3730 48.1421   3
  11   7 -16 2665.81 176.547   3
  11   7 -15 156.002 73.7341   3
  11   7 -14 2805.73 179.260   3
  11   7 -13 142.846 54.9091   3
  11   7 -12 2504.88 165.668   3
  11   7 -11 461.001 48.6557   1
  11   7 -11 503.902 86.2867   3
  11   7 -10 899.210 103.137   3
  11   7 -10 753.461 59.2600   1
  11   7  -9 269.960 37.9165   1
  11   7  -9 291.704 66.7294   3
  11   7  -8 261.838 62.2192   3
  11   7  -8 357.443 43.6704   1
  11   7  -7 14.7983 19.4928   1
  11   7  -7 6.02508 41.4678   3
  11   7  -6 16.1725 39.3531   3
  11   7  -6 14.1139 20.4798   1
  11   7  -5 11.8036 19.9082   1
  11   7  -5 14.7459 36.8841   3
  11   7  -4 477.094 50.4845   1
  11   7  -4 442.430 78.8009   3
  11   7  -3 186.361 56.7624   3
  11   7  -3 275.957 40.1514   1
  11   7  -2 2069.32 101.561   1
  11   7  -2 2102.34 156.703   3
  11   7  -1 331.520 82.4490   3
  11   7  -1 340.538 45.4841   1
  11   7   0 2382.32 167.158   3
  11   7   0 2492.37 113.860   1
  11   7   1 169.736 36.3951   1
  11   7   1 170.897 53.7306   3
  11   7   2 1390.49 129.429   3
  11   7   2 1430.75 89.3041   1
  11   7   3-8.80570 24.1081   1
 -11  -7  -3 7.18281 19.3262   2
  11   7   3-1.24383 43.5057   3
  11   7   4 1261.40 87.2465   1
  11   7   5-23.0159 24.1772   1
  11   7   6 164.795 37.9728   1
  11   7   7 1191.58 88.9066   1
  11   7   8 569.814 64.8797   1
  11   7   9 837.136 78.8215   1
  11   7  10 1861.45 114.841   1
  11   7  11 108.688 41.9264   1
  11  -7  11 21.5429 34.9000   2
  11   7  12 1751.64 114.365   1
  11  -7  12 1702.51 131.267   2
  11  -7  13 14.1316 35.4507   2
  11   7  13 14.6142 27.9458   1
  11  -7  14 670.938 85.9440   2
  11   7  14 656.619 73.6323   1
  11  -7  15-3.97743 39.2039   2
  11   7  15-10.7382 33.0155   1
  11  -7  16 118.557 47.0065   2
  11  -7  17 38.0588 37.6007   2
  11  -7  18 20.9897 34.7681   2
  11  -7  19 81.1275 45.0776   2
  11  -7  20 295.665 64.5608   2
 -11   7 -20 256.240 48.9577   3
  11  -7  21 106.818 45.6373   2
 -11   7 -21 71.0621 32.7971   3
 -11   7 -22 738.423 79.9922   3
  11  -7  22 839.521 103.985   2
  11  -7  23 192.259 58.7634   2
 -11   7 -23 142.869 45.1681   3
 -11   7 -24 1358.93 111.263   3
  11  -7  24 1588.51 141.941   2
  11  -7  25 86.2541 46.3662   2
  11   9 -18 437.786 87.6059   3
  11   9 -17 172.996 73.1544   3
  11   9 -16 885.763 115.711   3
  11   9 -15 89.9377 66.3550   3
  11   9 -14 1322.30 136.782   3
  11   9 -13 462.795 98.5931   3
  11   9 -12 1323.06 137.209   3
  11   9 -11 238.077 78.5169   3
  11   9 -10 135.004 64.4126   3
  11   9  -9 996.585 115.529   3
  11   9  -8 127.803 65.2249   3
  11   9  -7 961.251 114.992   3
  11   9  -6 145.584 59.7712   3
  11   9  -5 46.9542 51.1196   3
  11   9  -4 405.215 80.9846   3
  11   9  -3 0.34768 60.3923   3
  11   9  -2 1049.70 121.152   3
  11   9  -1 231.958 86.2245   3
  11   9   0 623.942 97.1863   3
  11   9   0 775.578 70.0725   1
  11   9   1 490.173 101.805   3
  11   9   1 496.946 59.4464   1
  11   9   2 397.476 52.5837   1
  11   9   2 450.185 90.5015   3
  11   9   3 489.377 59.5768   1
  11   9   3 526.059 94.4913   3
  11   9   4 198.840 42.1605   1
  11   9   4 326.526 82.8400   3
  11   9   5 115.242 35.8914   1
  11   9   5 80.4838 53.9436   3
  11   9   6 7.90083 25.5601   1
  11   9   6 18.1301 48.7104   3
  11   9   7 203.722 47.4253   1
  11   9   7 85.6446 47.3198   3
  11   9   8 260.051 49.0692   1
  11   9   8 293.807 76.6066   3
  11   9   9-19.8011 69.0813   3
  11   9   9-44.9378 34.9934   1
  11   9  10 401.507 89.1675   3
  11   9  10 585.472 72.4973   1
  11   9  11 125.900 38.6603   1
  11   9  12 279.537 60.6116   1
  11   9  13 71.1964 35.0525   1
  11   9  14 173.277 46.9075   1
  11   9  15 172.364 54.7539   1
  11   9  16 34.5279 39.2974   1
  12   0 -40 560.368 87.8470   3
  12   0 -39 31.7693 42.9622   3
  12   0 -38 511.553 82.2856   3
  12   0 -37 72.4087 42.5728   3
  12   0 -36 1873.09 145.756   3
  12   0 -35 130.109 47.2078   3
  12   0 -34 111.893 41.3922   3
  12   0 -33 7.49080 29.6730   3
  12   0 -32 48.6523 31.1695   3
  12   0 -31 10.3805 31.0608   3
  12   0 -30 51.7980 33.9435   3
  12   0 -29 40.6473 33.0883   3
  12   0 -28 1813.59 124.445   3
  12   0 -27-14.0227 27.8307   3
  12   0 -26 2270.52 132.976   3
  12   0 -25 24.0829 30.0687   3
  12   0 -24 2865.13 144.434   3
  12   0 -23 7.68488 28.1178   3
  12   0 -22 2984.55 143.254   3
  12   0 -21-12.7519 26.9349   3
  12   0 -20 1194.47 90.7161   3
  12   0 -19 23.9535 29.5840   3
  12   0 -18 634.789 65.5448   3
  12   0 -17-10.0055 22.6831   3
  12   0 -16 4.28560 22.8959   3
  12   0 -15 3.18715 24.1259   3
  12   0 -14 40.1072 24.4832   3
  12   0 -13 2.39402 8.55409   4
  12   0 -13-18.4903 22.3773   3
  12   0 -12 40.9427 10.5723   4
  12   0 -11-1.41756 8.66240   4
  12   0 -10 2367.82 52.6581   4
  12   0  -9 63.7299 19.5213   4
  12   0  -8 9948.90 108.968   4
  12   0  -7 1246.73 39.7033   4
  12   0  -6 12597.5 126.217   4
  12   0  -5 2053.03 58.9235   4
  12   0  -4 2529.71 59.7786   4
  12   0  -3 336.401 30.5241   4
  12   0  -2 1967.51 55.9034   4
  12   0  -1 261.238 27.9639   4
  12   0   0 238.313 22.6651   4
  12   0   1 79.0632 24.5826   4
  12   0   2 1540.83 52.8256   4
  12   0   3 222.842 27.0871   4
  12   0   4 1074.76 47.1386   4
  12   0   4 1008.94 66.9728   1
 -12   0  -4 1053.68 59.9847   2
 -12   0  -5 3.13778 13.7862   2
  12   0   5 27.0981 21.7485   1
  12   0   6 3230.60 81.9522   4
  12   0   6 3152.72 116.651   1
 -12   0  -6 3151.45 102.356   2
 -12   0  -7 1.03778 15.2831   2
  12   0   7 2.06150 20.2205   1
 -12   0  -8 1342.63 66.4125   2
  12   0   8 1376.86 78.5189   1
  12   0   8 1394.48 56.6297   4
  12   0   9 36.9792 21.8174   4
  12   0   9-5.89103 18.5923   1
  12   0  10 240.522 28.1449   4
  12   0  10 310.105 40.6615   1
  12   0  11 50.0307 24.0392   4
  12   0  11 34.2155 27.5082   1
  12   0  12 2993.80 88.2599   4
  12   0  12 3365.98 126.300   1
  12   0  13 215.232 36.2976   4
  12   0  13 72.1895 31.5986   1
  12   0  14 9730.24 161.981   4
  12   0  14 9427.66 212.857   1
  12   0  15 14.6561 32.7450   1
  12   0  15 115.346 30.6776   4
  12   0  16 1811.17 74.6653   4
  12   0  16 1661.48 93.8664   1
  12   0  17 125.824 37.9101   1
  12   0  17 209.117 42.5409   4
  12   0  18 15900.3 222.460   4
  12   0  18 15379.7 284.751   1
  12   0  19 149.320 39.7146   1
  12   0  19 274.449 44.7570   4
  12   0  20 3195.07 105.647   4
  12   0  20 3297.44 138.295   1
  12   0  21 30.9047 30.3589   1
  12   0  21 32.7210 27.3588   4
  12   0  22 130.431 35.4697   1
  12   0  22 192.107 33.4970   4
  12   0  23 63.1379 31.4677   1
  12   0  23 57.7454 26.3843   4
  12   0  24 701.752 57.1807   4
  12   0  24 740.864 72.4946   1
  12   0  25 140.137 42.7980   1
  12   0  25 159.029 38.7962   4
  12   0  26 2096.44 98.6618   4
  12   0  26 1835.08 113.158   1
  12   0  27 22.4524 35.0998   1
  12   0  27 46.0857 30.7369   4
  12   0  28 3580.80 130.539   4
  12   0  28 3543.02 158.485   1
  12   0  29 136.805 42.9893   4
  12   0  29 119.929 41.6111   1
  12   0  30 3987.03 141.560   4
  12   0  30 3975.53 173.238   1
  12   0  31 118.945 40.0930   4
  12   0  31 134.603 48.0475   1
  12   0  32 2207.74 113.367   4
  12   0  32 2284.10 136.549   1
  12   0  33-7.28440 29.1930   4
  12   0  33 67.3302 38.0399   1
  12   0  34 1672.04 100.982   4
  12   0  34 1418.05 110.663   1
  12   0  35-28.3946 35.4122   4
  12   0  35 1.07237 31.6696   1
  12   0  36 179.008 51.3212   1
  12   0  37 58.9493 36.7688   1
  12   2 -38 245.287 68.1806   3
  12   2 -37 321.485 72.7158   3
  12  -2 -37 175.293 50.0585   3
  12   2 -36 1347.57 130.577   3
  12  -2 -36 1299.20 112.628   3
  12   2 -35 95.0037 48.8197   3
  12  -2 -35-5.05664 35.8175   3
  12   2 -34 1301.07 124.564   3
  12  -2 -34 1119.46 102.720   3
  12   2 -33 53.1749 43.3443   3
  12  -2 -33 62.6350 36.9533   3
  12  -2 -32 930.977 89.9842   3
  12   2 -32 889.041 100.213   3
  12   2 -31 381.428 70.0736   3
  12  -2 -31 397.138 62.6166   3
  12   2 -30 526.442 79.9654   3
  12  -2 -30 618.041 71.5030   3
  12  -2 -29 836.342 81.1623   3
  12   2 -29 905.887 99.6795   3
  12   2 -28 152.946 49.9835   3
  12  -2 -28 202.993 43.5262   3
  12  -2 -27 856.044 77.5376   3
  12   2 -27 836.658 93.4137   3
  12  -2 -26 2139.19 117.815   3
  12   2 -26 2313.33 147.434   3
  12  -2 -25 540.883 60.7462   3
  12   2 -25 633.607 81.5080   3
  12  -2 -24 4315.51 157.039   3
  12   2 -24 4366.47 195.132   3
  12  -2 -23 336.523 50.0927   3
  12   2 -23 359.502 63.9543   3
  12  -2 -22 9110.54 217.199   3
  12   2 -22 8909.59 271.362   3
  12  -2 -21 171.527 40.8447   3
  12   2 -21 141.781 43.2616   3
 -12   2  20 8485.15 220.502   3
  12   2 -20 8897.83 264.548   3
 -12   2  19 554.593 59.2010   3
  12   2 -19 673.307 77.1625   3
  12   2 -18 3926.35 173.589   3
  12   2 -17 2358.85 135.384   3
  12  -2 -16 95.8730 26.3375   3
  12   2 -16 118.244 37.3028   3
  12   2 -15 1340.40 101.043   3
  12  -2 -15 1437.03 77.2607   3
  12   2 -14 1180.49 92.3248   3
  12  -2 -14 1298.59 72.5845   3
  12   2 -13 1225.20 95.2851   3
  12  -2 -13 1218.05 68.9595   3
  12   2 -12 5357.33 191.338   3
  12  -2 -12 4962.71 133.436   3
  12   2 -11 683.838 72.2893   3
  12  -2 -11 765.194 53.8896   3
  12   2 -10 6930.88 218.647   3
  12  -2 -10 7377.42 157.209   3
  12   2  -9 110.404 38.3205   3
  12  -2  -9 90.2412 23.0293   3
  12   2  -8 5748.59 201.374   3
  12  -2  -8 5861.58 138.875   3
  12   2  -7 20.0831 22.2344   1
  12   2  -7-1.63729 30.7895   3
  12  -2  -7-4.01505 17.2474   3
  12   2  -6 1266.56 75.2327   1
  12   2  -6 1335.72 99.3524   3
  12  -2  -6 1354.89 70.6891   3
  12   2  -5 3199.26 151.246   3
  12  -2  -5 3269.04 110.644   3
  12   2  -5 3300.23 118.388   1
  12   2  -4 226.170 36.6141   1
  12   2  -3 1685.83 86.0502   1
  12   2  -2 1484.92 81.2260   1
  12   2  -1 808.836 60.9062   1
  12   2   0 313.257 40.6925   1
  12   2   1 91.1532 26.1834   1
  12  -2   1 98.0076 20.8351   3
  12   2   2 2967.79 113.376   1
  12  -2   2 3099.82 100.755   3
  12  -2   3 31.6537 15.6970   3
  12   2   3 22.7026 17.2420   1
  12   2   4 2493.12 105.863   1
  12  -2   4 2440.21 85.5398   4
  12  -2   4 2444.26 94.2215   3
  12  -2   5 0.05596 18.5994   1
  12  -2   5 29.5225 28.0316   4
  12  -2   5 8.17082 17.1662   3
  12   2   5 9.54898 20.2379   1
  12  -2   6 615.587 46.9201   4
  12  -2   6 666.056 52.6068   3
  12  -2   6 587.919 52.2070   1
  12   2   6 481.417 50.0291   1
  12  -2   7 1011.69 61.0249   4
  12  -2   7 1101.92 68.6783   3
  12  -2   7 1065.77 67.5182   1
  12   2   7 1023.97 70.5053   1
 -12  -2  -7 949.911 41.2313   2
 -12  -2  -8 264.439 21.3799   2
  12  -2   8 401.765 43.7630   4
  12  -2   8 340.732 40.5489   1
  12  -2   8 354.684 41.8354   3
  12   2   8 285.134 40.8559   1
  12  -2   9 1161.09 70.0872   1
  12  -2   9 1092.00 63.6435   4
  12   2   9 1189.12 77.6535   1
  12  -2  10 1079.45 64.0141   4
  12   2  10 1119.32 77.0651   1
  12  -2  10 1059.34 67.9201   1
  12   2  11 112.087 31.8327   1
  12  -2  11 149.356 35.5270   4
  12  -2  11 126.080 28.5923   1
  12  -2  12 3368.07 111.579   4
  12   2  12 3542.05 136.770   1
  12  -2  12 3535.96 122.242   1
  12   2  13 203.254 42.0722   1
  12  -2  13 228.623 41.7067   4
  12  -2  13 211.815 35.2474   1
  12  -2  14 3447.52 122.415   1
  12   2  14 3445.45 138.802   1
  12  -2  14 3358.74 116.532   4
  12  -2  15 6.17619 24.1953   4
  12  -2  15 2.75655 18.0749   1
  12   2  15 16.1720 26.3958   1
  12  -2  16 447.948 48.4646   4
  12  -2  16 393.156 45.1425   1
  12   2  16 498.035 56.8725   1
  12  -2  17 61.0784 28.5616   1
  12  -2  17 78.6633 35.7522   4
  12  -2  17 30.7098 21.1217   2
  12   2  17 56.2886 30.3573   1
  12  -2  18 3882.47 133.723   1
  12  -2  18 4015.07 136.466   4
  12   2  18 4245.61 162.671   1
  12  -2  18 4160.59 148.650   2
  12  -2  19 1312.77 80.5944   1
  12   2  19 1440.28 98.8190   1
  12  -2  19 1546.89 87.0992   4
  12  -2  19 1452.28 90.3345   2
  12  -2  20 1050.18 73.6725   1
  12  -2  20 1202.36 79.9767   4
  12   2  20 1125.20 88.5388   1
  12  -2  20 988.741 76.0500   2
  12  -2  21 2164.99 103.403   1
  12  -2  21 2244.25 105.838   4
  12   2  21 2173.51 122.234   1
  12  -2  21 2129.87 110.187   2
  12  -2  22 12.0197 22.5347   2
  12  -2  22 46.3825 31.4763   4
  12  -2  22 87.8428 30.1273   1
  12   2  22 25.7669 27.9408   1
  12  -2  23 904.490 69.7192   1
  12   2  23 998.811 86.1774   1
  12  -2  23 953.814 77.9276   2
  12  -2  24 316.369 47.1586   2
  12  -2  24 335.278 46.9703   1
  12   2  24 329.437 54.3703   1
  12  -2  25 275.568 46.0103   2
  12  -2  25 320.376 45.0944   1
  12   2  25 307.315 55.0567   1
  12   2  26 835.095 59.8458   4
  12   2  26 786.889 81.7026   1
  12  -2  26 798.568 68.9820   1
  12  -2  26 873.623 77.0987   2
  12  -2  27 96.7963 36.0730   2
  12   2  27 171.114 33.5291   4
  12  -2  27 117.508 33.9078   1
  12   2  27 111.075 38.3067   1
  12   2  28 1155.59 70.8066   4
  12   2  28 1242.38 103.715   1
  12  -2  28 1074.79 80.1513   1
  12  -2  28 1105.61 87.5875   2
  12   2  29-29.0856 22.8736   4
  12  -2  29 22.9286 25.4921   1
  12   2  29-12.3435 32.4823   1
  12   2  30 1011.72 68.1969   4
  12   2  30 921.720 92.7075   1
  12  -2  30 986.506 79.4677   1
  12   2  31-37.4984 29.0989   4
  12  -2  31 107.586 31.3697   1
  12   2  31 51.7476 38.0421   1
  12   2  32 713.931 84.9033   1
  12   2  32 765.438 62.2608   4
  12   2  33 82.2177 31.6182   4
  12   2  33 71.3696 38.3015   1
  12   2  34 952.848 72.3877   4
  12   2  34 927.087 101.163   1
  12   2  35 160.559 38.5499   4
  12   4 -34 117.803 48.7756   3
  12   4 -33 545.516 92.2205   3
  12   4 -32 21.8457 43.9883   3
  12   4 -31 613.460 92.0534   3
  12   4 -30 122.829 51.5210   3
  12   4 -29 769.427 99.8081   3
  12   4 -28 477.536 79.5975   3
  12   4 -27 982.704 109.624   3
  12   4 -26 743.137 98.9312   3
  12   4 -25-38.2948 39.8565   3
  12   4 -24 279.245 63.8982   3
  12   4 -23 76.0012 43.0233   3
  12  -4 -22 860.444 55.8863   3
  12   4 -22 879.873 100.538   3
  12  -4 -21 641.711 47.5495   3
  12   4 -21 648.024 86.9488   3
  12  -4 -20 1194.55 60.2243   3
  12   4 -20 1234.89 113.088   3
  12  -4 -19 1152.16 56.3676   3
  12   4 -19 1321.33 115.581   3
  12  -4 -18 1042.30 50.9977   3
  12   4 -18 1057.21 103.681   3
  12  -4 -17 959.354 46.0444   3
 -12   4  17 919.118 41.7431   4
  12   4 -17 880.823 92.9729   3
 -12   4  16 35.3374 15.7936   4
  12  -4 -16 20.5291 11.3410   3
  12   4 -16 26.5052 35.0909   3
  12  -4 -15 820.680 37.3704   3
 -12   4  15 726.225 38.2758   4
  12   4 -15 760.126 85.6838   3
 -12   4  14 55.2270 20.7917   4
  12  -4 -14 19.4564 9.54648   3
  12   4 -14-19.3806 38.6118   3
  12  -4 -13 3271.40 61.8062   3
 -12   4  13 3185.95 80.7641   4
  12   4 -13 3405.92 172.639   3
  12  -4 -12 281.740 17.1949   3
 -12   4  12 437.610 37.6818   4
  12   4 -12 402.842 67.9650   3
  12  -4 -11 2950.66 46.4016   3
 -12   4  11 3401.64 85.3836   4
  12   4 -11 3564.81 173.873   3
  12   4 -10 47.9638 33.0452   3
  12   4  -9 307.539 40.5540   1
  12   4  -9 324.569 59.6561   3
  12   4  -8 1330.17 110.150   3
  12   4  -8 1301.35 77.2956   1
  12   4  -7 225.550 36.6839   1
  12   4  -7 162.168 44.8423   3
  12   4  -6 1859.09 91.2360   1
  12  -4  -6 1595.92 33.7718   3
  12   4  -6 1803.83 129.235   3
  12  -4  -6 1459.61 34.4693   3
  12  -4  -5 1542.31 37.2360   3
  12   4  -5 1647.03 124.091   3
  12  -4  -5 1387.21 38.5222   3
  12   4  -5 1765.45 88.8963   1
  12  -4  -4 401.182 21.7431   3
  12  -4  -4 400.590 24.5420   3
  12   4  -4 428.311 66.0080   3
  12   4  -4 434.193 47.6559   1
  12  -4  -3 1659.36 47.9198   3
  12   4  -3 1700.68 87.9629   1
  12   4  -3 1755.34 127.320   3
  12  -4  -3 1640.37 54.7038   3
  12  -4  -2 18.1761 9.96646   3
  12   4  -2-5.00246 19.2887   1
  12  -4  -1 1597.73 54.9417   3
  12   4  -1 1646.33 87.0099   1
  12  -4   0 40.3462 13.0583   3
  12   4   0 44.4803 24.1238   1
  12   4   1 663.908 57.7987   1
  12  -4   1 634.330 40.8504   3
  12  -4   2 776.416 46.2545   3
  12   4   2 787.753 63.5234   1
  12  -4   3 68.2612 17.1263   3
  12   4   3 60.8674 27.3001   1
  12  -4   4 1355.42 66.3336   3
  12   4   4 1370.34 83.9138   1
  12  -4   5 173.872 27.7207   3
  12   4   5 149.830 34.1954   1
  12  -4   6 960.357 59.4684   3
  12   4   6 868.880 69.1811   1
  12  -4   7 1349.27 73.2618   3
  12   4   7 1224.50 82.4943   1
  12  -4   8 624.839 54.7709   3
  12   4   8 640.152 62.7037   1
  12  -4   9 4311.07 137.948   3
  12   4   9 4331.79 154.920   1
  12   4  10 97.4662 34.0739   1
  12   4  11 2189.26 114.167   1
  12   4  12 2153.42 114.844   1
  12   4  13 790.692 73.5357   1
  12  -4  13 710.836 73.0492   2
  12   4  14 1302.45 93.5222   1
  12  -4  14 1391.41 99.6847   2
  12   4  15 650.622 68.7567   1
  12  -4  15 658.013 71.1917   2
  12   4  16 973.386 82.2800   1
  12  -4  16 879.847 81.6778   2
  12  -4  17 58.1055 31.1023   2
  12  -4  17 90.3368 28.3809   1
  12   4  17 64.4467 36.1734   1
  12  -4  18 2367.98 98.4488   1
  12   4  18 2177.44 125.398   1
  12  -4  18 2357.91 133.267   2
  12   4  19 1338.87 101.727   1
  12  -4  19 1288.91 74.9156   1
  12  -4  19 1347.05 103.305   2
  12   4  20 1580.82 110.956   1
  12  -4  20 1569.73 81.8405   1
  12  -4  20 1586.98 114.269   2
  12  -4  21 3162.16 114.757   1
  12   4  21 3270.77 159.576   1
  12  -4  21 3191.30 159.079   2
  12  -4  22 23.3076 32.7429   2
  12  -4  22 34.6662 24.6201   1
  12   4  22 12.1237 32.8270   1
 -12   4 -22 60.5604 36.3081   3
 -12   4 -23 2290.78 138.502   3
  12  -4  23 2527.83 145.144   2
  12  -4  24 425.298 70.9680   2
 -12   4 -24 399.609 65.1301   3
 -12   4 -25 1620.98 122.562   3
  12  -4  25 1621.09 119.340   2
 -12   4 -26 1405.35 117.393   3
  12  -4  26 1425.96 114.937   2
 -12   4 -27 849.223 98.4139   3
  12  -4  27 898.623 93.0813   2
 -12   4 -28 827.723 95.5209   3
  12  -4  28 920.736 94.7500   2
  12  -4  29 30.1062 32.4416   2
 -12   4 -29 61.7495 44.3784   3
 -12   4 -30 1171.71 115.214   3
  12  -4  30 1040.84 101.821   2
  12  -4  31 66.1524 39.9809   2
 -12   4 -31 73.8572 43.2779   3
 -12   4 -32 553.377 83.2871   3
  12   6 -29 1696.62 155.100   3
  12   6 -28 36.8497 44.5756   3
  12   6 -27 1921.02 160.110   3
  12   6 -26 61.0275 47.9311   3
  12   6 -25 932.462 113.707   3
  12   6 -24 111.585 52.7886   3
  12   6 -23 194.717 57.3190   3
  12   6 -22 278.936 66.5299   3
  12   6 -21 249.324 64.8503   3
  12   6 -20 93.5798 52.5017   3
  12   6 -19 3167.83 192.352   3
  12   6 -18 443.249 82.5248   3
  12   6 -17 6051.46 260.657   3
  12   6 -16 70.2492 59.9764   3
  12   6 -15 5024.27 233.309   3
  12   6 -14 368.622 70.8537   3
  12   6 -13 3260.97 185.793   3
  12   6 -12 403.200 70.9647   3
  12   6 -11 688.764 91.1901   3
  12   6 -10 24.0198 22.2871   1
  12   6 -10-29.4146 36.7987   3
  12   6  -9 37.9446 24.5274   1
  12   6  -9 47.7902 39.5287   3
  12   6  -8 239.024 36.9713   1
  12   6  -8 178.072 52.5900   3
  12   6  -7 193.093 54.2279   3
  12   6  -7 262.817 39.1583   1
  12   6  -6 256.023 40.1869   1
  12   6  -6 184.924 59.4053   3
  12   6  -5 2752.08 172.187   3
  12   6  -5 2652.77 113.104   1
  12   6  -4 70.4319 27.0905   1
  12   6  -4 14.8238 38.4026   3
  12   6  -3 1169.19 77.0096   1
  12   6  -3 1263.84 120.039   3
  12   6  -2 40.4537 40.1996   3
  12   6  -2 20.7989 21.8465   1
  12   6  -1 640.396 59.6330   1
  12   6  -1 577.609 86.2709   3
  12   6   0 33.0605 37.9102   3
  12   6   0 38.4902 23.7251   1
  12   6   1 84.0968 43.0670   3
  12   6   1 45.8621 22.8184   1
  12   6   2 5.55118 21.7364   1
  12   6   3 22.5696 22.8903   1
  12   6   4 22.4439 25.9473   1
  12   6   5 104.843 34.3541   1
 -12  -6  -5 93.0205 20.1513   2
  12   6   6 89.3729 33.1161   1
  12   6   7 2913.27 134.820   1
  12   6   8 61.2477 34.3334   1
  12   6   9 3443.19 148.817   1
  12   6  10 48.3595 30.4237   1
  12   6  11 1386.51 99.3058   1
  12   6  12 308.002 54.3607   1
  12   6  13-2.66491 26.5834   1
  12  -6  13 2.57793 33.1577   2
  12  -6  14 156.434 45.1661   2
  12   6  14 165.880 43.8586   1
  12  -6  15-4.43563 29.1578   2
  12   6  15 22.5255 29.1849   1
  12  -6  16-2.06319 31.5041   2
  12   6  16 0.10660 29.4692   1
  12  -6  17 118.848 44.6939   2
  12   6  17 54.0370 32.7910   1
 -12   6 -17 101.139 30.0883   3
  12  -6  18 197.951 54.0952   2
  12   6  18 61.6408 37.1674   1
 -12   6 -18 73.9245 29.6117   3
  12   6  19 760.736 83.7138   1
 -12   6 -19 629.388 69.9682   3
  12  -6  19 844.138 95.1911   2
  12  -6  20 81.2224 43.8310   2
  12   6  20 71.9065 39.5240   1
 -12   6 -20 55.7384 33.4845   3
 -12   6 -21 1533.97 109.746   3
  12  -6  21 1715.25 134.791   2
  12  -6  22 0.14460 35.3816   2
 -12   6 -22 10.0896 26.1572   3
 -12   6 -23 925.844 90.9523   3
  12  -6  23 1149.17 116.644   2
  12  -6  24 193.339 54.8129   2
 -12   6 -24 123.455 42.4423   3
 -12   6 -25 1264.38 108.866   3
  12  -6  25 1270.52 121.740   2
  12  -6  26 41.6756 37.8945   2
 -12   6 -26 31.1824 32.4323   3
  12  -6  27 451.443 77.5504   2
 -12   6 -27 306.666 61.8644   3
  12  -6  28 64.9023 37.0349   2
 -12   6 -28 13.1596 38.1941   3
  12  -6  29 174.078 58.5225   2
 -12   6 -29 55.7780 36.8436   3
 -12   6 -30 141.776 53.1933   3
  12   8 -21 98.0271 57.0931   3
  12   8 -20 279.868 76.5117   3
  12   8 -19 247.890 73.4287   3
  12   8 -18 72.7172 46.9581   3
  12   8 -17 751.151 108.039   3
  12   8 -16-9.85471 42.7648   3
  12   8 -15 1673.63 149.031   3
  12   8 -14 21.1559 45.4218   3
  12   8 -13 799.127 105.090   3
  12   8 -12 118.979 63.2817   3
  12   8 -11 626.126 95.3176   3
  12   8 -10 760.078 107.554   3
  12   8  -9 129.882 56.9742   3
  12   8  -8 269.397 63.3666   3
  12   8  -7 2.89186 21.4251   1
  12   8  -7-3.30728 42.4774   3
  12   8  -6 72.4491 25.4579   1
  12   8  -6-10.6281 41.6030   3
  12   8  -5 429.229 81.0908   3
  12   8  -5 333.458 45.9216   1
  12   8  -4 77.6813 26.8629   1
  12   8  -4 57.4339 47.0779   3
  12   8  -3 1263.53 84.2269   1
  12   8  -3 1306.96 132.407   3
  12   8  -2 45.6553 76.5410   3
  12   8  -2 36.3704 24.4766   1
  12   8  -1 1886.45 105.422   1
  12   8  -1 1729.58 154.059   3
  12   8   0 136.668 91.6228   3
  12   8   0 113.788 34.9830   1
  12   8   1 906.664 115.142   3
  12   8   1 830.770 72.6058   1
  12   8   2 87.9591 35.0653   1
  12   8   2 48.0320 65.6333   3
  12   8   3 70.8232 30.6525   1
  12   8   3 174.091 63.7634   3
  12   8   4 165.832 38.0657   1
  12   8   4 176.238 62.2796   3
  12   8   5-4.97990 29.8784   1
  12   8   5 24.9238 44.4212   3
  12   8   6 294.701 50.4361   1
  12   8   6 299.911 96.4911   3
  12   8   7 1085.00 91.4121   1
  12   8   8 68.7975 36.8982   1
  12   8   9 1277.90 99.8876   1
  12   8  10 90.6177 44.9990   1
  12   8  11 1510.94 114.979   1
  12   8  12 90.9093 43.3180   1
  12   8  13 674.724 79.8649   1
  12   8  14 72.6003 41.1796   1
  12   8  15 209.636 54.4837   1
  12   8  16 137.327 44.6393   1
  12  -8  16 95.5287 52.1928   2
  12   8  17 117.712 46.1861   1
  12  -8  17 169.091 55.0667   2
  12   8  18 320.543 63.3722   1
  12  10  -6 8.14665 43.3642   3
  12  10  -5 343.842 86.5728   3
  12  10  -4-2.38693 52.8192   3
  12  10  -3 434.137 91.0296   3
  12  10  -2 16.4791 55.0414   3
  12  10  -1 49.5922 52.0966   3
  12  10   0 127.943 62.6685   3
  12  10   1-19.7332 48.5049   3
  12  10   2 74.0709 53.9931   3
  12  10   3 63.5362 61.4838   3
  12  10   4 423.073 100.519   3
  12  10   5 109.793 70.3130   3
  12  10   6 186.085 74.8809   3
  12  10   7 343.053 89.4777   3
  12  10   8 20.4541 84.2281   3
  13  -1 -40-13.4225 35.2740   3
  13   1 -39 1126.17 126.557   3
  13  -1 -39 1225.44 122.714   3
  13   1 -38 27.5982 35.3929   3
  13  -1 -38 79.3814 49.3642   3
  13   1 -37 1882.51 151.083   3
  13  -1 -37 1739.37 139.084   3
  13   1 -36-27.5276 38.4223   3
  13  -1 -36 57.8270 44.9186   3
  13   1 -35 450.293 77.1947   3
  13  -1 -35 352.969 62.9888   3
  13   1 -34 84.8602 58.7704   3
  13  -1 -34-2.40552 30.3940   3
  13   1 -33 209.298 54.5284   3
  13  -1 -33 289.470 59.2213   3
  13   1 -32 144.359 52.9572   3
  13  -1 -32 52.4213 35.3345   3
  13   1 -31 224.497 55.6209   3
  13  -1 -31 221.053 50.2116   3
  13  -1 -30 812.005 84.4325   3
  13   1 -30 761.084 90.2616   3
  13   1 -29 407.557 72.3416   3
  13  -1 -29 452.370 65.9484   3
  13   1 -28 427.130 71.6508   3
  13  -1 -28 427.480 60.9849   3
  13  -1 -27 2239.95 129.431   3
  13   1 -27 2304.92 145.101   3
  13   1 -26 451.257 71.2275   3
  13  -1 -26 449.091 65.2689   3
  13   1 -25 4662.83 199.770   3
  13  -1 -25 4866.93 184.274   3
  13   1 -24-11.5205 40.7326   3
  13  -1 -24 64.7681 38.1779   3
  13   1 -23 3860.81 178.348   3
  13  -1 -23 3653.32 155.518   3
  13   1 -22 584.688 77.4828   3
  13  -1 -22 463.313 61.6448   3
  13   1 -21 3141.32 156.412   3
  13  -1 -21 3084.77 138.581   3
  13   1 -20 643.438 73.4719   3
  13  -1 -20 711.663 69.3886   3
  13   1 -19 1863.83 118.938   3
  13  -1 -19 1916.45 106.921   3
  13   1 -18 296.419 13.9695   4
  13   1 -18 456.052 62.0764   3
  13  -1 -18 404.175 51.4650   3
  13   1 -17 361.954 16.3005   4
  13   1 -17 366.797 55.2752   3
  13  -1 -17 344.319 47.5156   3
  13   1 -16 67.3400 9.65218   4
  13   1 -16 85.3996 35.7465   3
  13  -1 -16 51.9229 25.4744   3
  13   1 -15 33.4033 8.64125   4
  13   1 -15-0.09172 24.5725   3
  13   1 -14 31.6945 9.13281   4
  13   1 -14 5.92587 24.5223   3
  13   1 -13 1415.27 98.1279   3
  13   1 -12 11.1690 26.7412   3
  13   1 -11 4509.33 171.117   3
  13   1 -10 81.9927 33.6983   3
  13   1  -9 2782.64 136.758   3
  13   1  -8 395.250 56.3380   3
  13  -1  -7 136.683 22.1132   4
  13   1  -7 111.195 37.3625   3
  13  -1  -6 759.118 40.5535   4
  13   1  -6 740.383 73.6367   3
  13  -1  -6 807.055 65.3822   3
  13  -1  -5 87.8136 20.3373   4
  13   1  -5 38.7191 25.8317   3
  13   1  -4 332.096 42.7117   1
  13  -1  -4 332.584 29.1213   4
  13   1  -3 98.6252 27.2084   1
  13  -1  -3 257.271 27.7972   4
  13  -1  -2 1361.22 55.5620   4
  13   1  -2 730.817 59.7195   1
  13   1  -1 4111.62 136.709   1
  13  -1  -1 4256.49 95.8668   4
  13  -1   0 1288.14 60.4503   4
  13   1   0 385.352 46.0104   1
  13  -1   1 9591.53 147.296   4
  13  -1   1 8879.59 201.295   1
  13   1   1 8821.54 201.099   1
  13  -1   2 2893.62 116.093   1
  13   1   2 3067.79 120.091   1
 -13   1  -2 2885.34 113.707   2
  13  -1   3 5656.38 118.208   4
  13   1   3 5089.89 154.243   1
  13  -1   3 5252.63 153.918   1
 -13   1  -3 5083.37 149.760   2
  13  -1   4 2530.93 80.9592   4
  13  -1   4 2255.92 102.450   1
  13   1   4 1932.46 96.7839   1
  13  -1   4 1966.24 93.1430   3
 -13   1  -4 2052.88 95.9905   2
  13  -1   5 1293.28 78.3106   1
  13   1   5 1263.34 78.6648   1
  13  -1   5 1454.43 63.7935   4
 -13  -1  -5 1128.08 58.3153   2
 -13   1  -5 1141.40 72.9278   2
 -13   1  -6 779.973 59.8157   2
  13  -1   6 777.612 62.0322   1
  13   1   6 765.837 62.5392   1
  13  -1   6 950.835 52.5700   4
 -13  -1  -6 767.788 47.6770   2
 -13  -1  -7 189.360 25.4470   2
 -13   1  -7 152.246 30.0402   2
  13  -1   7 213.336 30.5425   4
  13  -1   7 195.249 35.5470   1
  13   1   7 162.507 32.3108   1
 -13  -1  -8 19.6035 13.2581   2
  13  -1   8 5.51475 20.5593   1
 -13   1  -8 1.45969 16.7105   2
  13  -1   8 27.2940 22.9609   4
  13   1   8 22.6143 21.8292   1
  13   1   9 688.168 61.6810   1
 -13  -1  -9 665.428 42.6539   2
  13  -1   9 762.621 49.7970   4
  13  -1   9 684.213 58.4462   1
  13  -1  10 426.919 44.4626   4
  13   1  10 206.275 42.4113   1
  13  -1  10 180.636 36.3117   1
  13  -1  11 5750.65 134.441   4
  13  -1  11 5939.97 167.900   1
  13   1  11 6140.97 178.401   1
  13  -1  12 20.5800 27.5430   1
  13  -1  12 90.2492 32.6405   4
  13   1  12 38.2583 28.8705   1
  13  -1  13 1753.42 94.1408   1
  13  -1  13 1840.61 79.1530   4
  13   1  13 1713.34 97.6513   1
  13  -1  14 79.7830 39.4580   1
  13  -1  14 251.555 45.8832   4
  13   1  14 121.951 38.3419   1
  13  -1  15 11314.9 237.090   1
  13  -1  15 11020.2 197.535   4
  13   1  15 11258.8 250.663   1
  13   1  16 312.753 52.2933   1
  13  -1  16 353.111 50.0666   4
  13  -1  16 239.972 43.0243   1
  13  -1  17 4639.05 155.628   1
  13  -1  17 4794.35 135.866   4
  13   1  17 4711.64 122.840   4
  13   1  17 4841.89 169.650   1
  13  -1  18 380.595 50.8559   1
  13   1  18 259.137 52.0663   1
  13  -1  18 306.076 43.4285   4
  13   1  18 305.368 38.9726   4
  13  -1  19 2892.27 108.967   4
  13   1  19 2894.43 98.8444   4
  13   1  19 2864.29 134.911   1
  13  -1  19 3054.64 129.332   1
  13   1  20 129.926 34.2751   1
  13  -1  20 148.407 32.8912   4
  13   1  20 162.727 30.9662   4
  13  -1  20 113.660 33.7681   1
  13   1  21 42.0482 26.9228   1
  13  -1  21 35.1175 26.0213   4
  13   1  21 30.9753 23.5714   4
  13  -1  21 34.2755 22.9499   1
  13   1  22 128.135 38.1317   1
  13  -1  22 141.342 35.8735   4
  13   1  22 157.540 31.7727   4
  13  -1  22 120.802 33.7965   1
  13  -1  23 776.703 64.6165   4
  13   1  23 717.695 54.4904   4
  13   1  23 660.223 70.9007   1
  13  -1  23 732.637 69.0283   1
  13   1  24 75.0093 35.6490   1
  13  -1  24 54.8427 31.7288   4
  13   1  24 64.2737 25.4421   4
  13  -1  24 46.0390 25.9963   1
  13  -1  25 1156.37 79.3855   4
  13   1  25 1147.21 70.5747   4
  13   1  25 1102.45 92.2675   1
  13  -1  25 991.898 81.0655   1
  13  -1  26 7.38255 27.2550   4
  13  -1  26-2.08735 25.8925   1
  13   1  26 75.6907 30.8971   4
  13   1  26 73.3567 36.1012   1
  13  -1  27 2168.61 111.475   4
  13   1  27 2160.67 97.6856   4
  13   1  27 1789.94 121.831   1
  13  -1  27 1923.55 112.621   1
  13  -1  28-24.1751 34.0692   4
  13  -1  28 40.5953 28.7564   1
  13   1  28 46.4482 32.6366   4
  13   1  28 20.8691 29.3325   1
  13  -1  29 865.319 74.9215   4
  13   1  29 882.325 67.9495   4
  13   1  29 686.987 80.0016   1
  13  -1  29 676.042 71.5208   1
  13  -1  30 77.1540 34.0099   1
  13  -1  30-24.9519 35.6202   4
  13   1  30 69.4846 30.1265   4
  13   1  30 46.3146 37.4853   1
  13  -1  31 1423.32 97.4304   4
  13   1  31 1564.92 91.7142   4
  13   1  31 1443.69 114.385   1
  13  -1  31 1473.55 104.157   1
  13  -1  32-4.21183 33.0790   4
  13  -1  32 3.85356 21.3423   1
  13   1  32 15.6851 28.8717   4
  13   1  32 25.5304 31.9135   1
  13  -1  33 71.2732 30.1947   1
  13   1  33 147.319 43.0549   4
  13   1  33 61.8360 39.8082   1
  13  -1  34 18.3605 22.9731   1
  13   1  34 155.231 43.0511   4
  13   1  34 61.6937 39.8301   1
  13   1  35 111.794 40.0578   1
  13   3 -35 564.523 92.4480   3
  13   3 -34 445.130 84.5088   3
  13   3 -33 162.446 52.7449   3
  13   3 -32 484.665 84.5746   3
  13   3 -31 70.2586 55.7740   3
  13   3 -30 1170.68 119.299   3
  13   3 -29-3.21009 40.0588   3
  13  -3 -29 0.35825 25.9875   3
  13  -3 -28 871.256 75.0537   3
  13   3 -28 750.249 94.2730   3
  13  -3 -27 1467.94 95.2493   3
  13   3 -27 1384.97 126.147   3
  13  -3 -26 270.436 43.0938   3
  13   3 -26 328.430 71.8276   3
  13  -3 -25 3110.30 129.411   3
  13   3 -25 2927.17 175.693   3
  13  -3 -24 21.0152 24.8537   3
  13   3 -24 9.64909 39.6732   3
  13  -3 -23 1671.71 91.1172   3
  13   3 -23 1581.39 127.222   3
  13   3 -22 85.4809 43.9733   3
  13   3 -21 1534.35 123.177   3
  13   3 -20 403.659 67.1825   3
  13  -3 -19 106.249 26.1100   3
  13   3 -19 152.688 47.2704   3
  13   3 -18 273.888 56.9099   3
  13  -3 -18 266.258 35.3021   3
  13  -3 -17 44.7720 18.3717   3
  13   3 -17 7.64155 30.2480   3
  13   3 -16 1075.30 99.7377   3
  13  -3 -16 980.512 58.6019   3
 -13   3  15 458.089 25.3531   4
  13   3 -15 409.779 66.6019   3
  13  -3 -15 460.749 41.9263   3
 -13   3  14 1227.94 40.2192   4
  13   3 -14 1250.50 104.691   3
  13  -3 -14 1156.37 60.3261   3
 -13   3  13 1442.93 43.9755   4
  13   3 -13 1389.40 109.012   3
  13  -3 -13 1339.46 63.5279   3
 -13   3  12 381.336 27.2097   4
  13   3 -12 344.826 60.5523   3
  13  -3 -12 250.393 29.7548   3
 -13   3  11 2115.81 55.6849   4
  13   3 -11 1962.58 128.717   3
  13  -3 -11 2148.36 78.1987   3
 -13   3  10 492.064 31.4258   4
  13   3 -10 248.063 53.3326   3
  13  -3 -10 161.737 24.7817   3
 -13   3   9 2391.27 61.5582   4
  13   3  -9 2607.01 149.430   3
  13  -3  -9 2505.55 82.6230   3
  13   3  -8 196.039 36.5363   1
 -13   3   8 378.132 29.2935   4
  13   3  -8 175.071 48.3522   3
  13  -3  -8 154.189 23.9552   3
  13   3  -7 287.928 43.2418   1
 -13   3   7 321.606 25.8014   4
  13  -3  -7 256.588 29.6365   3
  13   3  -7 335.823 59.8459   3
  13   3  -6 196.652 47.4869   3
  13  -3  -6 156.686 25.4443   3
  13   3  -6 218.362 37.8842   1
  13   3  -5 2.62472 20.1786   1
  13   3  -5 29.1246 35.8013   3
  13  -3  -5 16.4318 15.1662   3
  13  -3  -4 348.588 37.5051   3
  13   3  -4 271.107 53.9347   3
  13  -3  -4 375.223 31.0385   3
  13   3  -4 413.375 46.8919   1
  13  -3  -3 807.691 46.0687   3
  13   3  -3 894.354 67.2803   1
  13  -3  -2 1541.59 64.6736   3
  13   3  -2 1563.17 87.3062   1
  13   3  -1 2070.90 100.362   1
  13  -3  -1 2108.20 77.1054   3
  13   3   0 169.430 34.9192   1
  13  -3   0 130.952 23.8062   3
  13   3   1 2705.35 114.813   1
  13  -3   1 2656.70 91.3642   3
  13   3   2-19.4161 25.1215   1
  13  -3   2-1.94491 13.7052   3
  13   3   3 1523.28 88.5573   1
  13  -3   3 1652.97 76.2148   3
  13  -3   4 203.752 30.0596   3
  13   3   4 224.853 38.6631   1
  13  -3   5 5.38773 14.7968   3
  13   3   5 1.47227 20.2579   1
  13  -3   6 1040.03 66.6410   3
  13   3   6 988.293 73.1063   1
  13   3   7 30.3687 27.4042   1
  13  -3   7 55.8036 24.8224   3
  13   3   8 4366.60 153.538   1
 -13  -3  -8 3137.84 56.6289   2
  13   3   9 1589.51 95.8869   1
  13  -3  10 2874.53 114.951   1
  13   3  10 2981.20 130.994   1
  13  -3  11 4966.98 148.455   1
  13   3  11 4891.31 168.832   1
  13   3  12 1630.24 100.994   1
  13  -3  12 1734.19 89.6476   1
  13  -3  13 1837.39 91.8941   1
  13   3  13 1905.33 110.080   1
  13  -3  14 1469.71 82.9081   1
  13   3  14 1555.98 100.696   1
  13  -3  15 3723.99 129.678   1
  13   3  15 3743.89 154.429   1
  13  -3  16 5.82243 24.1706   1
  13   3  16 48.2849 35.0830   1
  13  -3  17 1725.68 90.1508   1
  13   3  17 1637.00 106.466   1
  13   3  18 754.958 76.2138   1
  13  -3  18 601.033 66.1978   2
  13  -3  18 605.767 55.0882   1
  13   3  19 683.399 73.2445   1
  13  -3  19 811.730 63.9647   1
  13  -3  19 760.685 73.5816   2
  13   3  20 2477.83 135.397   1
  13  -3  20 2588.57 111.618   1
  13  -3  20 2364.48 127.100   2
  13  -3  21 65.2889 36.3279   2
  13  -3  21 61.5775 29.0575   1
  13   3  21 72.7206 36.1831   1
  13   3  22 2195.82 130.966   1
  13  -3  22 2088.39 102.236   1
  13  -3  22 2190.02 125.445   2
  13  -3  23 10.5532 25.9755   2
  13   3  23 44.4160 30.9445   1
  13  -3  23 3.10787 22.1950   1
  13   3  24 1210.46 103.356   1
  13  -3  24 1250.26 81.1094   1
  13  -3  24 1218.05 96.3113   2
  13  -3  25 134.888 37.8234   2
  13  -3  25 127.690 32.8276   1
  13   3  25 149.497 43.8329   1
  13  -3  26 300.797 52.9721   2
  13  -3  26 314.203 44.4003   1
  13   3  26 371.408 63.0037   1
  13  -3  27 223.901 48.1789   2
  13   3  27 261.113 55.2984   1
  13  -3  28 43.2183 29.3243   2
  13   3  28 55.3811 35.8611   1
  13   3  29 381.657 62.8852   1
  13   3  30 144.834 35.0511   4
  13   3  30 106.150 45.8840   1
  13   3  31 1193.46 112.369   1
  13   3  31 1193.98 78.8764   4
  13   3  32 367.354 47.6561   4
  13   5 -31-7.86797 41.1119   3
  13   5 -30 1886.85 162.337   3
  13   5 -29 171.432 69.6116   3
  13   5 -28 2369.91 177.230   3
  13   5 -27 160.768 68.6072   3
  13   5 -26 1069.02 119.980   3
  13   5 -25 45.7615 43.8704   3
  13   5 -24 45.2135 47.5647   3
  13   5 -23 96.8348 49.5099   3
  13   5 -22 220.438 62.9281   3
  13   5 -21 546.586 86.8217   3
  13   5 -20 1813.21 144.565   3
  13   5 -19 293.751 67.3529   3
  13   5 -18 2115.35 154.047   3
  13   5 -17 114.774 51.6052   3
  13   5 -16 3603.97 195.625   3
  13   5 -15 14.7584 46.0964   3
  13   5 -14 2159.54 150.047   3
  13   5 -13 160.839 47.0102   3
  13   5 -12 10.0692 37.8552   3
  13   5 -11 98.9624 46.3705   3
  13   5 -10 283.574 58.3422   3
  13   5 -10 364.221 47.6094   1
  13   5  -9 129.870 32.4224   1
  13   5  -9 121.095 47.1237   3
  13   5  -8 2649.46 114.679   1
  13   5  -8 2454.27 159.886   3
  13   5  -7 114.461 31.1015   1
  13   5  -7 162.559 54.1809   3
  13   5  -6 1679.06 133.827   3
  13   5  -6 1627.29 90.4591   1
  13   5  -5-18.8301 23.2195   1
  13   5  -5 43.4329 36.3319   3
  13   5  -4 1425.02 124.639   3
  13   5  -4 1423.76 86.4032   1
  13   5  -3 48.1759 42.6162   3
  13   5  -3 54.0712 27.6538   1
  13   5  -2 989.852 72.7022   1
  13   5  -2 965.268 104.030   3
  13   5  -1 8.19906 23.2883   1
  13   5  -1 59.0948 43.7335   3
  13  -5  -1 18.7669 6.91598   3
  13   5   0-24.0502 26.6028   1
  13   5   1 83.8400 30.3167   1
  13   5   2 907.831 71.9299   1
  13   5   3 626.120 62.5872   1
  13   5   4 2915.98 127.571   1
  13   5   5 989.548 79.5939   1
  13   5   6 3600.20 144.666   1
  13   5   7 238.158 46.0804   1
  13   5   8 3852.34 154.599   1
  13   5   9 112.874 38.9691   1
  13   5  10 1308.35 94.4281   1
  13   5  11 234.394 44.5784   1
  13   5  12 352.436 53.6979   1
  13   5  13 1058.71 88.5355   1
  13   5  14 77.9925 34.7025   1
  13   5  15 448.949 63.9270   1
  13  -5  16 263.185 53.7228   2
  13   5  16 376.625 57.3831   1
  13   5  17 1382.42 106.350   1
  13  -5  17 1252.93 105.791   2
  13   5  18 2354.13 138.296   1
  13  -5  18 2176.85 140.241   2
  13  -5  19 428.402 70.0580   2
  13   5  19 424.798 64.7632   1
  13   5  20 1568.60 116.611   1
  13  -5  20 1624.03 122.619   2
  13  -5  21 28.8050 35.8775   2
  13   5  21 78.9708 37.6009   1
  13   5  22 1553.15 118.969   1
  13  -5  22 1507.17 119.946   2
  13  -5  23 59.3490 42.4002   2
  13   5  23 34.7601 28.1762   1
  13   5  24 1066.22 101.829   1
  13  -5  24 883.727 95.6738   2
  13  -5  25 205.496 55.6507   2
  13   5  25 144.686 47.9722   1
  13  -5  26 116.884 43.7924   2
  13   5  26 178.779 49.1368   1
  13  -5  27 358.223 65.5266   2
  13  -5  28-10.5418 40.6661   2
  13  -5  29 402.388 72.1997   2
  13  -5  30 161.783 53.4007   2
  13   7 -24-1.16729 47.7445   3
  13   7 -23 128.449 58.3144   3
  13   7 -22 59.4282 49.7897   3
  13   7 -21 98.3913 52.3958   3
  13   7 -20 733.669 104.742   3
  13   7 -19-59.2036 48.7805   3
  13   7 -18 824.928 107.982   3
  13   7 -17-19.8593 42.3649   3
  13   7 -16 1479.38 140.752   3
  13   7 -15 111.136 62.8846   3
  13   7 -14 815.070 106.905   3
  13   7 -13-31.7483 45.9259   3
  13   7 -12 128.518 55.2821   3
  13   7 -11-17.2813 48.4166   3
  13   7 -10 85.6102 29.4068   1
  13   7 -10 57.8671 44.9523   3
  13   7  -9-4.15784 42.6770   3
  13   7  -9 22.2183 20.0620   1
  13   7  -8 557.843 57.3081   1
  13   7  -8 522.813 88.5632   3
  13   7  -7 51.2667 43.4312   3
  13   7  -7 80.3904 29.3328   1
  13   7  -6 571.765 90.8963   3
  13   7  -6 470.764 53.2148   1
  13   7  -5 207.001 69.7996   3
  13   7  -5 164.605 34.8453   1
  13   7  -4 861.745 70.8813   1
  13   7  -4 964.930 113.437   3
  13   7  -3 265.647 43.5815   1
  13   7  -3 293.412 73.5924   3
  13   7  -2 1163.52 83.3699   1
  13   7  -2 1128.48 125.145   3
  13   7  -1 283.256 70.0222   3
  13   7  -1 309.505 45.3978   1
  13   7   0 95.5841 50.5905   3
  13   7   0 153.662 35.2725   1
  13   7   1-8.51102 41.6180   3
  13   7   1-13.9857 27.9467   1
  13   7   2 32.6826 44.9148   3
  13   7   2-13.1701 25.6046   1
  13   7   3 59.6337 60.2100   3
  13   7   3 70.3030 30.8637   1
  13   7   4 445.355 58.8550   1
  13   7   5 60.3108 32.5342   1
  13   7   6 2852.71 139.473   1
  13   7   7 290.539 53.9557   1
  13   7   8 3599.88 159.697   1
  13   7   9 295.009 55.7603   1
  13   7  10 1983.37 122.919   1
  13   7  11 89.4273 37.3519   1
  13   7  12 929.968 88.8647   1
  13   7  13 24.5737 31.4066   1
  13   7  14 103.819 37.4501   1
  13   7  15 323.422 59.5986   1
  13   7  16 10.5504 31.5477   1
  13  -7  17 145.683 50.0693   2
  13   7  17 148.190 50.9353   1
  13   7  18 1584.16 122.989   1
  13  -7  18 1573.98 136.917   2
  13   7  19 39.8293 38.0288   1
  13  -7  19 27.0524 42.4305   2
  13   7  20 1515.72 122.134   1
  13  -7  20 1639.80 142.103   2
  13  -7  21 174.075 54.5155   2
  13  -7  22 1557.22 140.839   2
  13   9 -13 819.854 116.330   3
  13   9 -12 19.9996 56.9489   3
  13   9 -11 381.444 77.6287   3
  13   9 -10 228.100 83.4246   3
  13   9  -9 203.252 66.2235   3
  13   9  -8 183.279 69.7796   3
  13   9  -7-50.6644 48.4631   3
  13   9  -6 239.428 69.3344   3
  13   9  -5 32.7188 48.2876   3
  13   9  -4 392.195 88.0850   3
  13   9  -3 307.912 77.0189   3
  13   9  -2 145.663 60.2239   3
  13   9  -1 914.869 127.618   3
  13   9   0 27.8280 47.3261   3
  13   9   0 43.9898 33.6065   1
  13   9   1 680.011 71.5044   1
  13   9   1 686.565 110.924   3
  13   9   2 91.0821 76.6771   3
  13   9   2 198.255 44.0236   1
  13   9   3 443.381 60.7440   1
  13   9   3 494.278 97.3498   3
  13   9   4 400.200 58.8725   1
  13   9   4 409.615 103.938   3
  13   9   5 68.0049 32.6501   1
  13   9   5 147.886 95.8754   3
  13   9   6 775.084 123.214   3
  13   9   6 735.711 79.3385   1
  13   9   7 21.2646 29.7955   1
  13   9   7 74.5286 78.7281   3
  13   9   8 1153.31 144.927   3
  13   9   8 1133.60 98.5531   1
  13   9   9 331.632 59.9935   1
  13   9   9 238.947 119.676   3
  13   9  10 780.585 122.413   3
  13   9  10 742.777 84.1028   1
  13   9  11 336.070 61.1420   1
  13   9  12 267.757 61.2948   1
  13   9  13 118.324 46.1383   1
  14   0 -39 91.2424 53.3394   3
  14   0 -38 1769.79 151.815   3
  14   0 -37 32.9825 40.1756   3
  14   0 -36 447.186 78.0880   3
  14   0 -35-5.21011 38.8613   3
  14   0 -34 8.59784 29.6984   3
  14   0 -33 38.7445 36.1359   3
  14   0 -32 114.356 45.7902   3
  14   0 -31-27.8308 34.1588   3
  14   0 -30 146.226 43.2620   3
  14   0 -29 28.2449 30.6102   3
  14   0 -28 2224.53 140.501   3
  14   0 -27 30.2037 42.3613   3
  14   0 -26 1529.87 116.251   3
  14   0 -25-7.19305 31.2526   3
  14   0 -24 1112.92 95.4111   3
  14   0 -23-11.1534 28.5487   3
  14   0 -22 316.334 54.0078   3
  14   0 -21 9.88957 25.6984   3
  14   0 -20 7.47938 23.8768   3
  14   0 -19 40.8039 32.3679   3
  14   0 -18 507.033 64.7309   3
  14   0 -17 19.2859 24.3809   3
  14   0 -16 460.759 57.8353   3
  14   0 -15-7.42094 27.5813   3
  14   0 -14 768.616 72.5440   3
  14   0 -13-9.07583 10.8705   4
  14   0 -13-6.96320 22.7418   3
  14   0 -12 1119.85 41.2389   4
  14   0 -12 1258.42 89.1113   3
  14   0 -11 7.27199 11.6022   4
  14   0 -11 20.0840 23.7302   3
  14   0 -10 19.4258 12.4004   4
  14   0 -10 24.7099 23.1908   3
  14   0  -9 11.4213 12.4213   4
  14   0  -9 20.3935 29.7455   3
  14   0  -8 130.763 17.5358   4
  14   0  -8 144.617 38.3570   3
  14   0  -7 11.2852 12.8074   4
  14   0  -7-11.1911 25.2021   3
  14   0  -6 113.633 18.5659   4
  14   0  -6 58.2058 27.0334   3
  14   0  -5 22.1197 16.5667   4
  14   0  -4 595.754 34.3938   4
  14   0  -3 1194.41 50.5324   4
  14   0  -2 6868.48 112.827   4
  14   0  -2 7031.66 187.795   1
  14   0  -1 79.5855 32.8591   1
  14   0  -1 3481.84 86.2285   4
  14   0   0 14147.7 165.312   4
  14   0   0 14682.4 268.068   1
  14   0   1 2442.97 79.0237   4
  14   0   1 29.2193 28.0566   1
  14   0   2 3313.53 128.879   1
  14   0   2 3099.46 82.0118   4
  14   0   3 460.777 35.0490   4
  14   0   3 12.4748 22.0932   1
  14   0   4 479.503 34.8777   4
 -14   0  -4 468.053 45.9739   2
  14   0   4 524.933 55.6570   1
 -14   0  -5 7.13413 15.3013   2
  14   0   5 29.0321 17.8422   4
  14   0   5 18.4575 21.8402   1
  14   0   6 106.879 30.1176   1
 -14   0  -6 81.2470 24.0335   2
  14   0   6 94.0246 22.3999   4
 -14   0  -7 37.7900 20.4692   2
  14   0   7 75.7339 20.8200   4
  14   0   7 84.5704 30.4756   1
 -14   0  -8 54.7280 20.0743   2
  14   0   8 70.8280 22.2491   4
  14   0   8 52.2900 25.5364   1
 -14   0  -9 10.0991 15.3546   2
  14   0   9 60.9095 25.1799   4
  14   0   9-1.29530 21.5216   1
  14   0  10 867.626 70.6148   1
  14   0  10 1003.68 54.7595   4
  14   0  11 23.6555 35.0617   1
  14   0  11 207.738 38.9425   4
  14   0  12 9069.48 221.059   1
  14   0  12 9374.18 164.523   4
  14   0  13 268.271 53.6268   1
  14   0  13 450.009 52.1231   4
  14   0  14 11226.4 249.643   1
  14   0  14 10522.1 181.174   4
  14   0  15 208.931 42.6916   4
  14   0  15 116.539 38.5546   1
  14   0  16 4247.42 120.888   4
  14   0  16 4505.39 161.561   1
  14   0  17 142.934 38.3027   4
  14   0  17 109.348 40.6785   1
  14   0  18 4218.40 124.745   4
  14   0  18 4127.72 159.216   1
  14   0  19 12.5387 25.6519   4
  14   0  19 68.4725 35.5881   1
  14   0  20 53.4588 28.1404   4
  14   0  20 67.5660 33.0168   1
  14   0  21 124.930 34.1304   4
  14   0  21 243.484 46.7233   1
  14   0  22 1087.98 71.3260   4
  14   0  22 1156.21 90.1148   1
  14   0  23-17.1486 26.3974   1
  14   0  23 66.2129 31.2718   4
  14   0  24 2014.42 98.4751   4
  14   0  24 1753.50 111.179   1
  14   0  25 29.1316 31.9673   1
  14   0  25 128.151 39.7774   4
  14   0  26 2788.21 119.455   4
  14   0  26 2593.65 138.661   1
  14   0  27 55.2749 35.9215   1
  14   0  27 69.6251 35.4357   4
  14   0  28 799.151 70.2348   4
  14   0  28 795.752 81.0670   1
  14   0  29 114.433 50.7483   1
  14   0  29 25.8660 28.6960   4
  14   0  30 45.0105 32.4655   1
  14   0  30 31.1444 30.9335   4
  14   0  31-0.11352 28.8041   1
  14   0  31-13.3087 31.1638   4
  14   0  32 268.855 53.0254   1
  14   0  32 382.595 56.6447   4
  14   0  33 0.71783 27.8602   1
  14   0  34 940.755 96.3969   1
  14   0  35 139.671 47.6053   1
  14   2 -36 1747.08 151.419   3
  14   2 -35 124.575 57.8911   3
  14   2 -34 1382.28 134.117   3
  14   2 -33 76.1200 50.5680   3
  14  -2 -33 108.758 46.2280   3
  14   2 -32 230.746 58.7921   3
  14  -2 -32 226.487 50.4428   3
  14  -2 -31 905.604 89.1507   3
  14   2 -31 842.886 102.554   3
  14   2 -30 217.389 58.3565   3
  14  -2 -30 106.538 36.9208   3
  14   2 -29 580.862 85.8762   3
  14  -2 -29 551.618 67.0673   3
  14  -2 -28 2666.32 139.050   3
  14   2 -28 3023.36 179.522   3
  14   2 -27 186.389 53.8564   3
  14  -2 -27 289.173 53.7576   3
  14  -2 -26 2483.12 128.458   3
  14   2 -26 2156.17 148.557   3
  14  -2 -25 48.6112 32.4281   3
  14   2 -25 4.95143 35.7537   3
  14   2 -24 2064.56 142.506   3
  14  -2 -24 2152.28 115.149   3
  14  -2 -23 244.389 45.3279   3
  14   2 -23 246.223 64.3738   3
  14   2 -22 2071.19 139.773   3
  14  -2 -22 2061.44 109.714   3
  14  -2 -21 243.336 43.0509   3
  14   2 -21 233.273 58.2152   3
  14   2 -20 722.077 82.7678   3
  14  -2 -20 697.708 63.6954   3
  14   2 -19 665.370 82.2248   3
  14  -2 -19 765.289 64.8499   3
  14   2 -18-7.26781 35.0875   3
  14   2 -17 780.298 84.8976   3
  14   2 -16 1519.02 113.955   3
  14   2 -15 274.561 53.0332   3
  14   2 -14 3628.94 170.732   3
  14   2 -13 70.4879 40.0240   3
  14   2 -12 3681.00 169.941   3
  14  -2 -12 3702.85 126.139   3
  14   2 -11 73.2575 36.0675   3
  14  -2 -11 175.139 32.9964   3
  14   2 -10 141.235 44.7879   3
  14  -2 -10 109.689 25.9865   3
  14   2  -9 1479.07 112.497   3
  14  -2  -9 1559.91 81.7077   3
  14   2  -8-38.5126 35.7738   3
  14  -2  -8-15.6051 21.6858   3
  14  -2  -7 441.690 47.0498   3
  14   2  -7 522.537 71.2658   3
  14   2  -6 1162.92 79.9493   1
  14   2  -6 1286.65 104.354   3
  14  -2  -6 1119.24 72.9507   3
  14   2  -5 1636.32 117.647   3
  14  -2  -5 1639.39 88.2004   3
  14   2  -5 1774.93 96.8200   1
  14   2  -4 4152.26 144.943   1
  14   2  -3 219.770 42.3186   1
  14   2  -2 9562.08 218.959   1
  14   2  -1 61.4649 33.4596   1
  14   2   0 7902.39 200.697   1
  14   2   1 1364.57 86.0146   1
  14  -2   1 1253.17 71.1084   3
  14   2   2 3344.46 132.202   1
  14  -2   2 3305.22 115.747   3
  14   2   3 1151.92 79.3641   1
  14  -2   3 1146.68 70.1438   3
  14   2   4 346.649 46.4857   1
  14  -2   4 590.906 53.1041   4
  14  -2   4 381.917 43.7047   3
  14   2   5 1601.31 93.5029   1
  14  -2   5 1590.85 76.3372   4
  14  -2   5 1686.10 92.3207   1
  14  -2   6 27.7683 27.6704   1
  14   2   6 17.8652 23.6696   1
  14  -2   7 2318.81 107.730   1
  14   2   7 2197.98 110.230   1
  14  -2   7 2461.65 96.0757   4
 -14  -2  -7 2214.00 72.0361   2
  14   2   8 546.757 59.6372   1
  14  -2   8 581.069 53.8948   4
  14  -2   8 485.378 53.3569   1
 -14  -2  -8 497.976 33.8026   2
  14  -2   9 451.822 50.5891   4
  14  -2   9 366.312 46.7497   1
  14   2   9 374.177 53.8689   1
  14  -2  10 3953.33 140.509   1
  14  -2  10 4094.84 128.771   4
  14   2  10 4248.36 155.993   1
  14  -2  11 1047.11 75.0772   1
  14  -2  11 1214.61 77.3120   4
  14   2  11 1327.16 90.9651   1
  14  -2  12 4469.11 150.303   1
  14  -2  12 4222.70 134.161   4
  14   2  12 4659.87 166.408   1
  14  -2  13 218.589 43.6316   4
  14   2  13 138.649 40.8716   1
  14  -2  13 126.669 40.4915   1
  14  -2  14 2683.68 111.537   4
  14   2  14 2907.37 134.527   1
  14  -2  14 2832.89 121.318   1
  14  -2  15 31.7430 24.6442   1
  14   2  15 89.9887 32.3258   1
  14  -2  15 103.857 33.6119   4
  14  -2  16 347.451 46.7415   1
  14   2  16 377.492 55.4436   1
  14  -2  16 357.358 46.4415   4
  14   2  17 170.566 41.4760   1
  14  -2  17 108.594 34.9180   4
  14  -2  17 138.980 32.7670   1
  14   2  18 169.928 42.0493   1
  14  -2  18 294.195 47.9532   4
  14  -2  18 241.643 41.7523   1
  14   2  19 150.870 40.8615   1
  14  -2  19 159.265 37.5541   4
  14  -2  19 147.604 34.8963   1
  14   2  20 19.4927 28.1515   1
  14  -2  20-23.3770 32.2828   4
  14  -2  20 5.71132 23.6760   1
  14   2  21 146.458 41.6612   1
  14  -2  21 146.863 40.4783   4
  14  -2  21 103.635 30.8972   1
  14   2  22 11.9777 25.3847   1
  14  -2  22 47.7450 24.8823   1
  14   2  23 154.408 41.1779   1
  14  -2  23 133.650 35.6534   1
  14   2  24 21.0703 29.5124   1
  14  -2  24 21.5514 21.4689   1
  14   2  24-7.62068 21.6862   4
  14   2  25 64.4556 34.6463   1
  14  -2  25 6.87905 21.9191   1
  14   2  25 18.1026 23.6341   4
  14  -2  26 552.819 61.3586   1
  14   2  26 530.162 52.0260   4
  14   2  26 528.631 71.1564   1
  14   2  27 185.503 37.3587   4
  14   2  27 216.883 53.7370   1
  14  -2  27 223.089 43.3106   1
  14  -2  28 527.812 60.7183   1
  14   2  28 661.220 59.4648   4
  14   2  28 514.767 71.7557   1
  14   2  29 270.970 40.3443   4
  14  -2  29 224.276 43.7692   1
  14   2  29 265.060 57.4463   1
  14   2  30 19.0437 24.0636   4
  14   2  30-37.9278 33.8386   1
  14   2  31 60.3890 31.0018   4
  14   2  31 111.045 39.2663   1
  14   2  32 10.6827 31.1466   1
  14   4 -32 4.57692 40.0550   3
  14   4 -31 760.525 107.287   3
  14   4 -30 242.475 73.6916   3
  14   4 -29 637.487 95.9747   3
  14   4 -28 295.819 76.0353   3
  14   4 -27 288.953 69.3140   3
  14   4 -26 301.457 68.6436   3
  14   4 -25-15.7153 39.3847   3
  14   4 -24 166.358 57.1056   3
  14   4 -23-14.6029 42.1698   3
  14   4 -22 162.795 53.1227   3
  14   4 -21 286.132 67.2212   3
  14   4 -20 16.9198 39.2789   3
  14   4 -19 668.404 89.3417   3
  14   4 -18 76.7183 39.8383   3
  14   4 -17 330.293 66.2106   3
  14   4 -16-5.31982 35.2483   3
  14  -4 -15 2.66754 9.19667   3
  14   4 -15 15.5885 32.8216   3
  14  -4 -14 317.274 24.3638   3
  14   4 -14 352.525 67.3643   3
  14  -4 -13 152.763 17.2842   3
  14   4 -13 168.727 51.8814   3
  14  -4 -12 513.244 28.2907   3
  14   4 -12 543.039 78.8823   3
  14   4 -11 317.200 62.4789   3
  14  -4 -11 296.258 22.8958   3
  14  -4 -10 94.9016 13.7884   3
  14   4 -10 95.2523 42.3659   3
  14   4  -9 1238.81 82.5777   1
  14   4  -9 1459.07 124.132   3
  14  -4  -9 1134.00 39.1830   3
  14  -4  -9 1125.11 42.0313   3
  14   4  -8 13.9981 22.1658   1
  14   4  -8 5.62210 37.2633   3
  14  -4  -8 19.9862 7.37398   3
  14  -4  -8 16.3793 8.93803   3
  14  -4  -7 518.617 28.1877   3
  14   4  -7 678.451 87.8198   3
  14   4  -7 503.805 55.7828   1
  14  -4  -7 499.371 30.2494   3
  14   4  -6 239.512 42.7201   1
  14  -4  -6 220.941 21.6489   3
  14   4  -6 272.272 64.1959   3
  14  -4  -6 184.419 21.0310   3
  14   4  -5 5954.59 175.642   1
  14  -4  -5 5737.76 100.740   3
  14   4  -5 5849.33 240.299   3
  14  -4  -5 5863.59 109.679   3
  14  -4  -4 240.697 25.6755   3
  14   4  -4 214.904 56.0248   3
  14  -4  -4 219.872 26.3569   3
  14   4  -4 247.738 41.7315   1
  14  -4  -3 1730.35 61.2607   3
  14   4  -3 1576.64 126.975   3
  14  -4  -3 1787.62 70.5762   3
  14   4  -3 1631.76 94.0878   1
  14  -4  -2 1911.06 67.0905   3
  14   4  -2 1816.17 99.0723   1
  14  -4  -1 66.8995 17.1000   3
  14   4  -1 72.6103 27.9220   1
  14  -4   0 1872.27 72.6146   3
  14   4   0 1802.16 99.7108   1
  14  -4   1 623.924 45.8082   3
  14   4   1 674.138 64.9029   1
  14   4   2 1957.02 105.196   1
  14  -4   2 1858.56 79.2872   3
  14   4   3 1859.88 103.290   1
  14  -4   3 1876.29 82.2557   3
  14   4   4 824.577 71.3457   1
  14  -4   4 691.656 52.5414   3
  14  -4   5 1782.21 85.4088   3
  14   4   5 1883.67 105.679   1
  14  -4   6 255.098 39.0034   3
  14   4   6 349.769 51.1067   1
  14   4   7 3026.26 134.761   1
  14   4   8 218.687 45.3204   1
  14   4   9 1924.44 110.801   1
  14   4  10 1478.29 99.5323   1
  14   4  11 1506.45 101.232   1
  14   4  12 2184.90 121.745   1
  14   4  13 293.789 51.9596   1
  14   4  14 1778.24 112.787   1
  14   4  15 96.5961 38.9481   1
  14   4  16 1529.90 107.447   1
  14   4  17 2387.12 135.169   1
  14   4  18 326.020 56.5024   1
  14  -4  19 1937.81 97.5182   1
  14   4  19 1888.85 123.648   1
  14   4  20 17.1395 31.8581   1
  14  -4  20 21.1796 21.6162   1
  14  -4  21 1461.42 86.3074   1
  14   4  21 1679.45 120.226   1
  14  -4  21 1450.55 110.141   2
  14  -4  22 263.607 54.3964   2
  14   4  22 318.916 58.2349   1
  14  -4  23 459.925 65.3264   2
  14   4  23 498.062 73.0043   1
  14   4  24 923.349 94.8124   1
  14  -4  24 872.775 89.6742   2
  14  -4  25 60.3017 35.2094   2
  14   4  25 62.1699 38.1871   1
  14   4  26 650.491 84.3743   1
  14  -4  26 638.923 80.5327   2
  14  -4  27 316.071 58.2259   2
  14   4  27 304.223 60.8376   1
  14  -4  28 417.796 67.2532   2
  14   6 -26 60.5342 54.6143   3
  14   6 -25 101.028 54.9148   3
  14   6 -24 40.2823 46.2560   3
  14   6 -23 340.223 75.4039   3
  14   6 -22 122.845 58.5805   3
  14   6 -21 560.209 92.0523   3
  14   6 -20 25.7790 55.4245   3
  14   6 -19 1653.95 146.248   3
  14   6 -18-19.8267 47.3123   3
  14   6 -17 1781.90 151.314   3
  14   6 -16 119.112 53.9924   3
  14   6 -15 507.567 84.7738   3
  14   6 -14 479.694 81.5156   3
  14   6 -13 114.147 48.6564   3
  14   6 -12 143.874 49.3263   3
  14   6 -11 2409.08 169.095   3
  14   6 -10 70.3975 30.8007   1
  14   6 -10 40.3792 47.0450   3
  14   6  -9 3423.98 199.141   3
  14   6  -9 3329.35 135.809   1
  14   6  -8 12.1109 21.6049   1
  14   6  -8-26.7779 55.1843   3
  14   6  -7 1955.66 104.974   1
  14   6  -7 1898.39 151.936   3
  14   6  -6 266.495 67.4668   3
  14   6  -6 189.530 39.7286   1
  14   6  -5 2407.22 169.830   3
  14   6  -5 2290.77 113.764   1
  14   6  -4 149.799 69.2481   3
  14   6  -4 96.6466 29.2386   1
  14   6  -3 932.017 74.2537   1
  14   6  -3 938.699 111.374   3
  14   6  -2 279.250 44.7701   1
  14   6  -2 284.465 67.6321   3
  14   6  -1 13.7440 25.7681   1
  14   6  -1-3.88036 45.4217   3
  14   6   0 114.007 30.7680   1
  14   6   0 109.121 58.1047   3
  14   6   1 1109.32 83.3846   1
  14   6   1 1183.96 122.682   3
  14   6   2 82.1977 35.4964   1
  14   6   3 2480.32 124.621   1
  14   6   4 86.5561 38.2693   1
  14   6   5 3112.03 141.658   1
  14   6   6 268.145 50.1519   1
  14   6   7 3018.19 142.997   1
  14   6   8 78.3046 39.1576   1
  14   6   9 1859.39 117.077   1
  14   6  10 348.269 57.0938   1
  14   6  11 289.716 54.0791   1
  14   6  12 336.262 57.1044   1
  14   6  13 159.942 45.0444   1
  14   6  14 14.1394 30.2084   1
  14   6  15 358.942 60.8919   1
  14   6  16-26.5707 36.8983   1
  14   6  17 718.387 83.6365   1
  14   6  18-44.0225 33.8704   1
  14   6  19 200.232 50.5370   1
  14   6  20 59.2820 37.8489   1
  14  -6  21 82.2374 43.1777   2
  14   6  21 126.543 40.0463   1
  14   6  22 65.4891 47.3549   1
  14  -6  22 56.6081 38.8388   2
  14  -6  23 383.945 69.4764   2
  14  -6  24 106.433 47.4698   2
  14  -6  25 95.9415 43.3544   2
  14  -6  26 99.2937 41.7901   2
  14  -6  27-37.0205 34.9365   2
  14   8 -17 309.501 79.6293   3
  14   8 -16-24.2478 51.7114   3
  14   8 -15 333.463 83.3095   3
  14   8 -14 0.76403 45.5632   3
  14   8 -13 1.69823 52.6195   3
  14   8 -12 247.838 73.0494   3
  14   8 -11 88.9197 56.3716   3
  14   8 -10 247.067 72.2661   3
  14   8  -9 434.792 87.8299   3
  14   8  -8 30.2059 45.8091   3
  14   8  -7 809.901 71.4277   1
  14   8  -7 869.009 115.539   3
  14   8  -6 105.666 55.6463   3
  14   8  -6 51.9750 26.0710   1
  14   8  -5 880.214 117.797   3
  14   8  -5 729.974 69.2440   1
  14   8  -4 40.2687 50.5026   3
  14   8  -4 26.7637 26.2001   1
  14   8  -3 552.598 61.4061   1
  14   8  -3 690.725 108.113   3
  14   8  -2 106.463 32.7242   1
  14   8  -2 177.486 69.5622   3
  14   8  -1 3.12234 28.1158   1
  14   8  -1 48.1046 54.3919   3
  14   8   0 307.850 49.2792   1
  14   8   0 273.974 70.6905   3
  14   8   1 72.8232 63.7357   3
  14   8   1 104.978 35.7724   1
  14   8   2 81.8407 57.4618   3
  14   8   2 148.864 42.3616   1
  14   8   3 435.013 90.5834   3
  14   8   3 378.614 55.5523   1
  14   8   4 248.448 86.5804   3
  14   8   4 200.943 44.3507   1
  14   8   5 1380.83 148.332   3
  14   8   5 1390.27 105.314   1
  14   8   6 140.832 45.4094   1
  14   8   6 77.2174 116.174   3
  14   8   7 2752.63 146.433   1
  14   8   8 91.9748 41.1043   1
  14   8   9 2430.04 141.094   1
  14   8  10 83.5148 38.4069   1
  14   8  11 941.596 95.5947   1
  14   8  12 211.494 52.0773   1
  14   8  13 127.702 45.9811   1
  14   8  14 58.1658 33.3279   1
  14   8  15 225.157 57.0390   1
  15   1 -37 985.438 117.063   3
  15  -1 -37 1002.87 110.040   3
  15   1 -36 218.107 58.9405   3
  15  -1 -36 103.315 46.4154   3
  15   1 -35 267.813 71.1231   3
  15  -1 -35 186.938 53.2685   3
  15   1 -34 92.2252 47.5902   3
  15  -1 -34-18.2003 36.0203   3
  15   1 -33 68.2523 38.0570   3
  15  -1 -33 117.380 44.6360   3
  15   1 -32 60.2735 40.6926   3
  15  -1 -32 42.7234 37.0993   3
  15   1 -31 147.699 52.0799   3
  15  -1 -31 167.594 47.4865   3
  15   1 -30 115.420 46.0747   3
  15  -1 -30 106.996 40.2225   3
  15   1 -29 466.698 73.4854   3
  15  -1 -29 506.115 70.0772   3
  15   1 -28 99.9494 41.9515   3
  15  -1 -28 144.958 44.4513   3
  15   1 -27 448.333 70.5360   3
  15  -1 -27 376.095 58.2114   3
  15   1 -26 124.367 49.4419   3
  15  -1 -26 101.847 35.4100   3
  15   1 -25 1022.00 102.021   3
  15  -1 -25 1000.39 89.8954   3
  15  -1 -24 24.4148 30.7009   3
  15   1 -24 30.8048 33.1974   3
  15  -1 -23 153.588 40.5311   3
  15   1 -23 178.364 49.6767   3
  15  -1 -22 231.737 46.1918   3
  15   1 -22 218.980 51.3790   3
  15   1 -21 238.146 51.5174   3
  15  -1 -21 194.028 43.0892   3
  15  -1 -20 513.612 63.0243   3
  15   1 -20 556.171 74.7725   3
  15   1 -19 1663.68 117.388   3
  15  -1 -19 1696.46 105.708   3
  15   1 -18 138.666 13.0804   4
  15   1 -18 115.890 39.8831   3
  15  -1 -18 177.460 41.8136   3
  15   1 -17 2683.65 52.4039   4
  15   1 -17 2696.65 147.302   3
  15  -1 -17 2801.10 131.502   3
  15   1 -16 123.798 15.3889   4
  15   1 -16 92.4159 40.3023   3
  15  -1 -16 99.5474 35.8063   3
  15   1 -15 3122.73 59.5530   4
  15   1 -15 2909.43 150.391   3
  15  -1 -15 2994.66 133.667   3
  15   1 -14 545.690 27.1406   4
  15   1 -14 551.414 69.1651   3
  15  -1 -14 429.043 54.0683   3
  15   1 -13 1447.46 43.1620   4
  15   1 -13 1436.53 106.437   3
  15  -1 -13 1319.85 88.9697   3
  15   1 -12 1318.20 42.9400   4
  15   1 -12 1182.59 96.6677   3
  15  -1 -12 1253.48 85.4411   3
  15   1 -11 1008.98 39.0030   4
  15   1 -11 880.170 84.1105   3
  15  -1 -11 914.879 73.8603   3
  15   1 -10 406.835 27.2839   4
  15   1 -10 329.658 56.5172   3
  15  -1 -10 306.029 45.6139   3
  15   1  -9 398.884 61.3449   3
  15  -1  -9 336.403 49.0450   3
  15   1  -8 2114.86 131.329   3
  15  -1  -7 2188.89 74.3865   4
  15   1  -7 1959.20 125.586   3
  15  -1  -6 1434.12 60.9461   4
  15   1  -6 1129.46 97.7093   3
  15  -1  -5 4402.14 103.013   4
  15   1  -5 4036.97 179.631   3
  15   1  -4 78.6461 32.4720   1
  15  -1  -4 873.380 53.0597   4
  15   1  -3 7407.19 201.107   1
  15  -1  -3 7637.95 137.618   4
  15  -1  -2 3591.62 99.5079   4
  15   1  -2 420.180 54.4935   1
  15  -1  -1 12249.1 176.999   4
  15   1  -1 11992.1 253.877   1
  15   1   0 2906.56 127.105   1
  15  -1   0 4452.73 111.344   4
  15   1   1 3902.92 147.784   1
  15  -1   1 4567.71 111.024   4
  15  -1   2 1377.68 65.7499   4
  15  -1   2 888.973 72.8766   1
  15   1   2 770.219 68.9205   1
  15  -1   3 1028.49 77.2352   1
  15  -1   3 1221.18 61.1172   4
  15   1   3 1225.24 83.8951   1
  15   1   4 244.391 43.2191   1
  15  -1   4 231.217 41.3771   1
  15  -1   4 400.854 42.8814   4
  15  -1   5 1429.79 66.5703   4
  15  -1   5 1297.82 85.3925   1
  15   1   5 1559.05 94.8086   1
 -15  -1  -5 1320.89 69.8414   2
 -15  -1  -6-1.85439 14.4899   2
  15  -1   6 42.2416 25.6684   4
  15  -1   6-0.37293 22.8920   1
  15   1   6-6.68069 22.1816   1
  15  -1   7 178.030 37.5919   1
 -15  -1  -7 154.550 26.4696   2
  15  -1   7 250.543 34.4674   4
  15   1   7 172.618 39.2103   1
 -15  -1  -8 638.996 48.6072   2
  15  -1   8 724.107 66.5062   1
  15   1   8 708.920 67.3404   1
  15  -1   8 928.727 59.7775   4
 -15  -1  -9 2858.15 95.9125   2
  15   1   9 2832.62 130.061   1
  15  -1   9 3148.42 104.107   4
  15  -1   9 3036.99 130.952   1
  15   1  10 1045.32 83.4560   1
  15  -1  10 1334.13 73.0381   4
  15  -1  10 1120.42 85.5443   1
  15   1  11 5824.13 186.524   1
  15  -1  11 5607.80 142.848   4
  15  -1  11 6186.98 185.858   1
  15   1  12 461.998 57.6545   1
  15  -1  12 468.545 48.5332   4
  15  -1  12 422.962 55.3365   1
  15  -1  13 277.501 37.6192   4
  15   1  13 275.653 35.4676   4
  15   1  13 245.404 44.7168   1
  15  -1  13 240.499 41.7523   1
  15  -1  14 47.1347 29.8778   4
  15   1  14 18.6967 21.4514   4
  15  -1  14 34.1052 29.2327   1
  15   1  14 1.90928 24.2980   1
  15  -1  15 1261.47 74.0487   4
  15   1  15 1347.65 69.0815   4
  15  -1  15 1277.23 89.1432   1
  15   1  15 1225.64 90.2739   1
  15  -1  16 33.8728 26.0082   1
  15  -1  16 1.10194 22.8548   4
  15   1  16 35.5798 20.1471   4
  15   1  16 37.0935 27.4550   1
  15  -1  17 128.262 32.8179   1
  15  -1  17 167.415 36.3717   4
  15   1  17 161.366 31.9106   4
  15   1  17 150.835 41.4303   1
  15  -1  18-26.7149 23.9025   1
  15  -1  18-35.9843 27.6795   4
  15   1  18 44.0619 26.2896   4
  15   1  18-5.50398 25.3846   1
  15  -1  19 255.408 45.5185   1
  15  -1  19 289.388 44.0626   4
  15   1  19 308.245 52.4972   1
  15   1  19 259.495 35.6933   4
  15  -1  20 70.5421 33.0642   1
  15  -1  20 67.3402 32.0876   4
  15   1  20 50.7711 33.4264   1
  15   1  20 36.6877 25.0493   4
  15  -1  21 1051.81 84.2630   1
  15  -1  21 1026.78 75.0457   4
  15   1  21 1101.87 67.7887   4
  15   1  21 1220.28 95.5294   1
  15   1  22 5.31206 28.8020   1
  15  -1  22 40.6753 34.7397   4
  15   1  22 2.15623 21.9658   4
  15  -1  22 21.4329 29.6053   1
  15  -1  23 1830.46 111.878   1
  15  -1  23 2131.44 109.855   4
  15   1  23 2250.77 99.0830   4
  15   1  23 2084.91 127.931   1
  15   1  24 111.149 40.7958   1
  15  -1  24 132.924 43.5551   4
  15   1  24 126.363 35.1097   4
  15  -1  24 102.823 37.1432   1
  15  -1  25 1711.04 109.795   1
  15  -1  25 2102.09 112.133   4
  15   1  25 2042.14 98.4317   4
  15   1  25 1833.47 124.876   1
  15   1  26 239.546 53.1135   1
  15  -1  26 289.213 52.3108   4
  15   1  26 167.729 37.6114   4
  15  -1  26 175.010 44.0154   1
  15   1  27 363.088 60.7001   1
  15  -1  27 389.588 54.4608   4
  15   1  27 332.099 45.8255   4
  15  -1  27 374.835 58.1246   1
  15   1  28 4.38659 29.3580   1
  15  -1  28-38.6320 30.1874   4
  15   1  28-31.8172 28.9906   4
  15  -1  28 35.9115 28.4899   1
  15   1  29 254.030 53.8462   1
  15  -1  29 160.237 42.3278   4
  15   1  29 226.122 42.1205   4
  15  -1  29 168.474 40.8209   1
  15   1  30 93.0308 40.4892   1
  15  -1  30 45.3035 31.8286   4
  15   1  30 57.2981 29.8350   4
  15  -1  30 95.2803 33.9801   1
  15   1  31 24.7403 31.6669   1
  15  -1  31 44.2134 27.4166   1
  15   1  32 27.5047 36.5499   1
  15  -1  32 58.6219 30.0177   1
  15   3 -34 690.413 102.049   3
  15   3 -33 198.563 66.5496   3
  15   3 -32 477.782 85.7272   3
  15   3 -31 253.580 68.1941   3
  15   3 -30 5.21552 38.2749   3
  15   3 -29 330.365 72.8946   3
  15   3 -28-57.3521 44.5661   3
  15   3 -27 420.508 77.7295   3
  15   3 -26 117.288 46.6587   3
  15   3 -25 457.518 77.4016   3
  15   3 -24 465.848 77.9959   3
  15  -3 -23 226.259 38.6337   3
  15   3 -23 177.645 54.7291   3
  15  -3 -22 440.037 48.9986   3
  15   3 -22 363.582 71.7027   3
  15   3 -21 145.477 49.7138   3
  15   3 -20 246.773 59.4464   3
  15   3 -19 656.220 86.1548   3
  15   3 -18 5.65829 33.5193   3
  15   3 -17 2517.22 157.802   3
  15  -3 -17 2521.48 100.531   3
  15  -3 -16 101.289 29.0701   3
  15   3 -16 101.876 45.3737   3
  15   3 -15 2907.44 166.552   3
  15  -3 -15 2870.76 104.977   3
  15   3 -14 99.9103 44.6090   3
  15  -3 -14 49.6660 22.2316   3
  15   3 -13 1565.62 123.249   3
  15  -3 -13 1450.85 74.0482   3
  15   3 -12 804.019 94.9753   3
  15  -3 -12 898.641 58.6814   3
  15   3 -11 754.710 89.9148   3
  15  -3 -11 836.549 55.5521   3
  15   3 -10 199.603 56.5035   3
  15  -3 -10 96.3560 22.6023   3
  15   3  -9 322.500 64.6121   3
  15  -3  -9 189.728 29.5651   3
  15   3  -8 1700.47 130.887   3
  15  -3  -8 1733.86 78.6168   3
  15   3  -7 2017.62 108.001   1
  15   3  -7 2002.99 142.556   3
  15  -3  -7 2150.50 88.8015   3
  15   3  -6 1264.73 113.900   3
  15  -3  -6 1141.03 67.3039   3
  15   3  -6 1120.80 81.7957   1
  15   3  -5 4511.67 208.734   3
  15  -3  -5 4465.01 134.783   3
  15   3  -5 4414.51 156.890   1
  15   3  -4 1220.88 85.4737   1
  15   3  -4 1354.95 117.450   3
  15  -3  -4 1193.32 72.9160   3
  15  -3  -4 1154.25 61.5384   3
  15   3  -3 4924.79 165.637   1
  15  -3  -3 5027.29 127.471   3
  15  -3  -2 841.153 55.4991   3
  15   3  -2 934.741 77.1202   1
  15  -3  -1 5891.91 143.286   3
  15   3  -1 5965.65 183.491   1
  15  -3   0 62.1405 23.1814   3
  15   3   0 54.3857 32.8297   1
  15  -3   1 2586.62 99.8522   3
  15   3   1 2597.89 121.954   1
  15  -3   2 344.104 40.3012   3
  15   3   2 298.185 47.1019   1
  15   3   3 86.0809 35.5344   1
  15  -3   3 25.4599 15.1566   3
  15   3   4 1186.00 85.9329   1
  15  -3   4 1099.33 70.9436   3
  15   3   5 55.9784 30.8129   1
  15   3   6 2862.94 132.118   1
  15   3   7 308.556 51.8514   1
  15   3   8 3516.59 148.109   1
  15   3   9 2023.76 114.295   1
  15   3  10 332.487 52.5013   1
  15   3  11 986.595 82.3901   1
  15   3  12 255.669 46.3272   1
  15  -3  12 347.326 47.6159   1
  15   3  13 24.5539 29.3770   1
  15  -3  13 46.9517 26.2335   1
  15  -3  14 131.074 35.0192   1
  15   3  14 163.953 41.8251   1
  15  -3  15 798.608 70.0381   1
  15   3  15 738.245 77.2547   1
  15  -3  16 1130.68 80.4124   1
  15   3  16 1192.51 95.3930   1
  15   3  17 60.9130 36.8217   1
  15  -3  17 45.7208 29.1874   1
  15  -3  18 1423.20 89.9715   1
  15   3  18 1312.00 102.048   1
  15  -3  19 109.907 35.9097   1
  15   3  19 183.744 45.7621   1
  15  -3  20 1111.05 80.8733   1
  15   3  20 1166.80 98.8270   1
  15  -3  21 587.266 61.5270   1
  15   3  21 518.313 69.4621   1
  15   3  22 250.860 53.5312   1
  15  -3  22 266.768 44.3990   1
  15   3  23 858.495 89.9992   1
  15  -3  23 875.876 73.8692   1
  15   3  24 50.5474 35.9955   1
  15  -3  24 15.2724 24.6095   1
  15   3  25 344.533 62.8223   1
  15  -3  25 300.084 48.9350   1
  15   3  26 691.569 86.1642   1
  15   3  27 85.6826 42.0503   1
  15   3  28 1309.92 83.8833   4
  15   3  28 1167.84 109.411   1
  15   5 -28 217.761 70.7543   3
  15   5 -27 51.0980 54.3535   3
  15   5 -26 119.795 57.0802   3
  15   5 -25 78.8449 51.8387   3
  15   5 -24 708.812 102.710   3
  15   5 -23 246.077 71.9538   3
  15   5 -22 1074.01 121.250   3
  15   5 -21 188.056 65.3075   3
  15   5 -20 2051.50 161.416   3
  15   5 -19 49.9462 44.8721   3
  15   5 -18 583.561 88.2310   3
  15   5 -17 197.835 59.5928   3
  15   5 -16 33.8435 37.2491   3
  15   5 -15 123.126 50.5475   3
  15   5 -14 152.650 51.1210   3
  15   5 -13 25.9061 47.8228   3
  15   5 -12 1799.16 143.935   3
  15   5 -11 33.1547 47.4417   3
  15   5 -10 2498.28 169.352   3
  15   5  -9 43.3805 31.9342   1
  15   5  -9 44.9661 44.7039   3
  15   5  -8 3926.69 211.453   3
  15   5  -8 3959.04 152.077   1
  15   5  -7 73.6016 32.1601   1
  15   5  -7 60.4722 46.4734   3
  15   5  -6 2559.74 122.833   1
  15   5  -6 2436.99 167.479   3
  15   5  -5 158.817 60.5216   3
  15   5  -5 134.127 34.6413   1
  15   5  -4 398.218 77.4157   3
  15   5  -4 370.322 50.9824   1
  15   5  -3 0.96764 22.6024   1
  15   5  -3-42.7588 50.4963   3
  15   5  -2 257.548 65.8842   3
  15   5  -2 250.594 44.9031   1
  15   5  -1 474.869 58.0084   1
  15   5  -1 451.599 78.0121   3
  15   5   0 1505.32 97.2418   1
  15   5   1 385.251 53.0674   1
  15   5   2 2336.47 121.075   1
  15   5   3 891.301 78.2223   1
  15   5   4 2609.88 130.181   1
  15   5   5 1373.96 97.8033   1
  15   5   6 2921.21 138.549   1
  15   5   7 214.706 46.4658   1
  15   5   8 2592.63 133.587   1
  15   5   9 494.003 63.5005   1
  15   5  10 48.8301 32.4560   1
  15   5  11 1700.87 113.087   1
  15   5  12 207.362 49.4857   1
  15   5  13 272.694 51.2303   1
  15   5  14 448.739 65.0820   1
  15   5  15 214.815 49.9314   1
  15   5  16 786.031 83.0914   1
  15   5  17 21.8526 30.6850   1
  15   5  18 500.689 70.6685   1
  15   5  19 60.5123 33.8112   1
  15   5  20 138.468 44.9112   1
  15   5  21 48.9288 31.1158   1
  15   5  22 70.3404 41.8744   1
  15   5  23 257.189 54.6670   1
  15  -5  28 851.093 97.0139   2
  15   7 -20 608.731 98.4720   3
  15   7 -19-49.1394 54.9582   3
  15   7 -18 175.111 61.5431   3
  15   7 -17 48.7182 45.4148   3
  15   7 -16-5.25904 46.2272   3
  15   7 -15 29.8011 42.0067   3
[truncated: 75,889 more chars]
