# Supplementary material for: Palladium and Platinum 2,4-cis-amino Azetidine and Related Complexes
Source: Front Chem. 2018 Jun 21;6:211. doi: 10.3389/fchem.2018.00211 (PMC6021532; doi:10.3389/fchem.2018.00211)
Supplement: Supplementary file 3 [file Data_Sheet_3.ZIP › CIF/9.cif]

data_9
_audit_creation_date              2014-11-20
_audit_creation_method
;
Olex2 1.2
(compiled 2014.09.19 svn.r3010 for OlexSys, GUI svn.r4874)
;
_shelxl_version_number            2014-3
_publ_contact_author_address      ?
_publ_contact_author_email        ?
_publ_contact_author_name         ''
_publ_contact_author_phone        ?
_publ_section_references
;
Dolomanov, O.V., Bourhis, L.J., Gildea, R.J, Howard, J.A.K. & Puschmann, H.
 (2009), J. Appl. Cryst. 42, 339-341.

Sheldrick, G.M. (2008). Acta Cryst. A64, 112-122.
;
_chemical_name_common             ?
_chemical_name_systematic
;
 ?
;
_chemical_formula_moiety          'C21 H28 Cl2 N2 O Pd'
_chemical_formula_sum             'C21 H28 Cl2 N2 O Pd'
_chemical_formula_weight          501.75
_chemical_melting_point           ?
_chemical_oxdiff_formula          'C21 H27 N2 O Pd Cl2'
loop_
  _atom_type_symbol
  _atom_type_description
  _atom_type_scat_dispersion_real
  _atom_type_scat_dispersion_imag
  _atom_type_scat_source
 'C' 'C' 0.0033 0.0016 'International Tables Vol C Tables 4.2.6.8 and 6.1.1.4'
 'H' 'H' 0.0000 0.0000 'International Tables Vol C Tables 4.2.6.8 and 6.1.1.4'
 'Cl' 'Cl' 0.1484 0.1585 'International Tables Vol C Tables 4.2.6.8 and 6.1.1.4'
 'N' 'N' 0.0061 0.0033 'International Tables Vol C Tables 4.2.6.8 and 6.1.1.4'
 'O' 'O' 0.0106 0.0060 'International Tables Vol C Tables 4.2.6.8 and 6.1.1.4'
 'Pd' 'Pd' -0.9988 1.0072
 'International Tables Vol C Tables 4.2.6.8 and 6.1.1.4'

_shelx_space_group_comment
;
The symmetry employed for this shelxl refinement is uniquely defined
by the following loop, which should always be used as a source of
symmetry information in preference to the above space-group names.
They are only intended as comments.
;
_space_group_crystal_system       'monoclinic'
_space_group_IT_number            14
_space_group_name_H-M_alt         'P 1 21/n 1'
_space_group_name_Hall            '-P 2yn'
loop_
  _space_group_symop_operation_xyz
 'x, y, z'
 '-x+1/2, y+1/2, -z+1/2'
 '-x, -y, -z'
 'x-1/2, -y-1/2, z-1/2'

_cell_length_a                    11.8735(2)
_cell_length_b                    13.8678(3)
_cell_length_c                    12.9692(3)
_cell_angle_alpha                 90
_cell_angle_beta                  102.406(2)
_cell_angle_gamma                 90
_cell_volume                      2085.65(7)
_cell_formula_units_Z             4
_cell_measurement_reflns_used     6816
_cell_measurement_temperature     100.01(10)
_cell_measurement_theta_max       29.2000
_cell_measurement_theta_min       2.9920
_shelx_estimated_absorpt_T_max    ?
_shelx_estimated_absorpt_T_min    ?
_exptl_absorpt_coefficient_mu     1.160
_exptl_absorpt_correction_T_max   0.993
_exptl_absorpt_correction_T_min   0.968
_exptl_absorpt_correction_type    gaussian
_exptl_absorpt_process_details
;
CrysAlisPro, Agilent Technologies,
Version 1.171.37.35 (release 13-08-2014 CrysAlis171 .NET)
(compiled Aug 13 2014,18:06:01)
Numerical absorption correction based on gaussian integration over
			a multifaceted crystal model
Empirical absorption correction using spherical harmonics,
 implemented in SCALE3 ABSPACK scaling algorithm.
;
_exptl_crystal_colour             orange
_exptl_crystal_colour_primary     orange
_exptl_crystal_density_diffrn     1.598
_exptl_crystal_density_meas       ?
_exptl_crystal_density_method     ?
_exptl_crystal_description        block
_exptl_crystal_F_000              1024
_exptl_crystal_size_max           0.1676
_exptl_crystal_size_mid           0.082
_exptl_crystal_size_min           0.0257
_exptl_special_details
;
 ?
;
_exptl_transmission_factor_max    ?
_exptl_transmission_factor_min    ?
_diffrn_reflns_av_R_equivalents   0.0225
_diffrn_reflns_av_unetI/netI      0.0291
_diffrn_reflns_Laue_measured_fraction_full 0.999
_diffrn_reflns_Laue_measured_fraction_max 0.999
_diffrn_reflns_limit_h_max        14
_diffrn_reflns_limit_h_min        -12
_diffrn_reflns_limit_k_max        17
_diffrn_reflns_limit_k_min        -17
_diffrn_reflns_limit_l_max        16
_diffrn_reflns_limit_l_min        -16
_diffrn_reflns_number             11320
_diffrn_reflns_point_group_measured_fraction_full 0.999
_diffrn_reflns_point_group_measured_fraction_max 0.999
_diffrn_reflns_theta_full         26.000
_diffrn_reflns_theta_max          26.368
_diffrn_reflns_theta_min          2.938
_diffrn_ambient_environment       N~2~
_diffrn_ambient_temperature       100.01(10)
_diffrn_detector                  'CCD plate'
_diffrn_detector_area_resol_mean  10.3537
_diffrn_detector_type             Atlas
_diffrn_measured_fraction_theta_full 0.999
_diffrn_measured_fraction_theta_max 0.999
_diffrn_measurement_details
;
#__ type_ start__ end____ width___ exp.time_
  1 omega  -20.00    8.00   1.0000   59.2600
omega____ theta____ kappa____ phi______ frames
    -       -9.3826  -99.0000  120.0000 28

#__ type_ start__ end____ width___ exp.time_
  2 omega  -35.00   57.00   1.0000   59.2600
omega____ theta____ kappa____ phi______ frames
    -       -9.3826   57.0000  -60.0000 92

#__ type_ start__ end____ width___ exp.time_
  3 omega  -24.00   61.00   1.0000   59.2600
omega____ theta____ kappa____ phi______ frames
    -       -9.3826   38.0000   60.0000 85
;
_diffrn_measurement_device        'four-circle diffractometer'
_diffrn_measurement_device_type   'SuperNova, Dual, Cu at zero, Atlas'
_diffrn_measurement_method        '\w scans'
_diffrn_orient_matrix_UB_11       0.0496715000
_diffrn_orient_matrix_UB_12       0.0225649000
_diffrn_orient_matrix_UB_13       -0.0111271000
_diffrn_orient_matrix_UB_21       0.0030827000
_diffrn_orient_matrix_UB_22       0.0306733000
_diffrn_orient_matrix_UB_23       0.0442785000
_diffrn_orient_matrix_UB_31       0.0355333000
_diffrn_orient_matrix_UB_32       -0.0341682000
_diffrn_orient_matrix_UB_33       0.0324260000
_diffrn_radiation_monochromator   mirror
_diffrn_radiation_probe           x-ray
_diffrn_radiation_type            MoK\a
_diffrn_radiation_wavelength      0.71073
_diffrn_source                    'SuperNova (Mo) X-ray Source'
_reflns_Friedel_coverage          0.000
_reflns_Friedel_fraction_full     .
_reflns_Friedel_fraction_max      .
_reflns_number_gt                 3825
_reflns_number_total              4264
_reflns_odcompleteness_completeness 99.87
_reflns_odcompleteness_iscentric  1
_reflns_odcompleteness_theta      26.32
_reflns_special_details
;
 Reflections were merged by SHELXL according to the crystal
 class for the calculation of statistics and refinement.
 
 _reflns_Friedel_fraction is defined as the number of unique
 Friedel pairs measured divided by the number that would be
 possible theoretically, ignoring centric projections and
 systematic absences.
;
_reflns_threshold_expression      'I > 2\s(I)'
_computing_cell_refinement
;
CrysAlisPro, Agilent Technologies,
Version 1.171.37.35 (release 13-08-2014 CrysAlis171 .NET)
(compiled Aug 13 2014,18:06:01)
;
_computing_data_collection
;
CrysAlisPro, Agilent Technologies,
Version 1.171.37.35 (release 13-08-2014 CrysAlis171 .NET)
(compiled Aug 13 2014,18:06:01)
;
_computing_data_reduction
;
CrysAlisPro, Agilent Technologies,
Version 1.171.37.35 (release 13-08-2014 CrysAlis171 .NET)
(compiled Aug 13 2014,18:06:01)
;
_computing_molecular_graphics     'Olex2 (Dolomanov et al., 2009)'
_computing_publication_material   'Olex2 (Dolomanov et al., 2009)'
_computing_structure_refinement   'ShelXL (Sheldrick, 2008)'
_computing_structure_solution     'ShelXS (Sheldrick, 2008)'
_refine_diff_density_max          0.587
_refine_diff_density_min          -0.469
_refine_diff_density_rms          0.069
_refine_ls_extinction_coef        .
_refine_ls_extinction_method      none
_refine_ls_goodness_of_fit_ref    1.080
_refine_ls_hydrogen_treatment     mixed
_refine_ls_matrix_type            full
_refine_ls_number_parameters      251
_refine_ls_number_reflns          4264
_refine_ls_number_restraints      0
_refine_ls_R_factor_all           0.0274
_refine_ls_R_factor_gt            0.0223
_refine_ls_restrained_S_all       1.080
_refine_ls_shift/su_max           0.001
_refine_ls_shift/su_mean          0.000
_refine_ls_structure_factor_coef  Fsqd
_refine_ls_weighting_details
'w=1/[\s^2^(Fo^2^)+(0.0150P)^2^+1.1010P] where P=(Fo^2^+2Fc^2^)/3'
_refine_ls_weighting_scheme       calc
_refine_ls_wR_factor_gt           0.0452
_refine_ls_wR_factor_ref          0.0477
_refine_special_details
;
 ?
;
_olex2_refinement_description
;
1. Fixed Uiso
 At 1.2 times of:
  All C(H) groups, All C(H,H) groups
 At 1.5 times of:
  All C(H,H,H) groups
2.a Ternary CH refined with riding coordinates:
 C2(H2), C4(H4), C19(H19)
2.b Secondary CH2 refined with riding coordinates:
 C1(H1A,H1B), C3(H3A,H3B), C12(H12A,H12B)
2.c Aromatic/amide H refined with riding coordinates:
 C6(H6), C8(H8), C9(H9), C10(H10), C14(H14), C15(H15), C16(H16), C17(H17),
 C18(H18)
2.d Idealised Me refined as rotating group:
 C11(H11A,H11B,H11C), C20(H20A,H20B,H20C), C21(H21A,H21B,H21C)
;
_atom_sites_solution_hydrogens    mixed
_atom_sites_solution_primary      direct
_atom_sites_solution_secondary    ?
loop_
  _atom_site_label
  _atom_site_type_symbol
  _atom_site_fract_x
  _atom_site_fract_y
  _atom_site_fract_z
  _atom_site_U_iso_or_equiv
  _atom_site_adp_type
  _atom_site_occupancy
  _atom_site_site_symmetry_order
  _atom_site_calc_flag
  _atom_site_refinement_flags_posn
  _atom_site_refinement_flags_adp
  _atom_site_refinement_flags_occupancy
  _atom_site_disorder_assembly
  _atom_site_disorder_group
 C1 C 0.32768(17) 0.17326(15) 0.16047(15) 0.0162(4) Uani 1 1 d . . . . .
 H1A H 0.3804 0.1276 0.1395 0.019 Uiso 1 1 calc R . . . .
 H1B H 0.3690 0.2316 0.1871 0.019 Uiso 1 1 calc R . . . .
 C2 C 0.22478(17) 0.19427(14) 0.07126(16) 0.0158(4) Uani 1 1 d . . . . .
 H2 H 0.2440 0.2379 0.0181 0.019 Uiso 1 1 calc R . . . .
 C3 C 0.13684(17) 0.23824(15) 0.12904(15) 0.0162(4) Uani 1 1 d . . . . .
 H3A H 0.1327 0.3077 0.1198 0.019 Uiso 1 1 calc R . . . .
 H3B H 0.0608 0.2111 0.1029 0.019 Uiso 1 1 calc R . . . .
 C4 C 0.18193(17) 0.21205(14) 0.24523(15) 0.0151(4) Uani 1 1 d . . . . .
 H4 H 0.2283 0.2669 0.2779 0.018 Uiso 1 1 calc R . . . .
 C5 C 0.09718(16) 0.19000(15) 0.31378(16) 0.0162(4) Uani 1 1 d . . . . .
 C6 C 0.12233(17) 0.22603(15) 0.41666(16) 0.0187(5) Uani 1 1 d . . . . .
 H6 H 0.1872 0.2644 0.4391 0.022 Uiso 1 1 calc R . . . .
 C7 C 0.05145(19) 0.20497(16) 0.48530(17) 0.0240(5) Uani 1 1 d . . . . .
 C8 C -0.04513(19) 0.14719(17) 0.45205(19) 0.0284(5) Uani 1 1 d . . . . .
 H8 H -0.0917 0.1311 0.4987 0.034 Uiso 1 1 calc R . . . .
 C9 C -0.07149(19) 0.11384(17) 0.34934(19) 0.0273(5) Uani 1 1 d . . . . .
 H9 H -0.1373 0.0766 0.3266 0.033 Uiso 1 1 calc R . . . .
 C10 C -0.00132(17) 0.13501(16) 0.27963(17) 0.0213(5) Uani 1 1 d . . . . .
 H10 H -0.0202 0.1125 0.2105 0.026 Uiso 1 1 calc R . . . .
 C11 C 0.1657(2) 0.29824(18) 0.62398(19) 0.0333(6) Uani 1 1 d . . . . .
 H11A H 0.1636 0.3512 0.5760 0.050 Uiso 1 1 calc GR . . . .
 H11B H 0.2356 0.2622 0.6277 0.050 Uiso 1 1 calc GR . . . .
 H11C H 0.1633 0.3224 0.6928 0.050 Uiso 1 1 calc GR . . . .
 C12 C 0.34295(17) 0.11415(15) 0.34350(15) 0.0166(4) Uani 1 1 d . . . . .
 H12A H 0.2993 0.0803 0.3874 0.020 Uiso 1 1 calc R . . . .
 H12B H 0.3642 0.1764 0.3760 0.020 Uiso 1 1 calc R . . . .
 C13 C 0.45216(17) 0.05805(15) 0.34465(15) 0.0162(4) Uani 1 1 d . . . . .
 C14 C 0.45771(17) -0.02819(15) 0.29208(17) 0.0193(5) Uani 1 1 d . . . . .
 H14 H 0.3921 -0.0520 0.2468 0.023 Uiso 1 1 calc R . . . .
 C15 C 0.56070(17) -0.07969(16) 0.30638(17) 0.0212(5) Uani 1 1 d . . . . .
 H15 H 0.5638 -0.1372 0.2701 0.025 Uiso 1 1 calc R . . . .
 C16 C 0.65821(18) -0.04525(17) 0.37451(17) 0.0236(5) Uani 1 1 d . . . . .
 H16 H 0.7265 -0.0803 0.3855 0.028 Uiso 1 1 calc R . . . .
 C17 C 0.65399(18) 0.04068(18) 0.42579(17) 0.0267(5) Uani 1 1 d . . . . .
 H17 H 0.7197 0.0640 0.4713 0.032 Uiso 1 1 calc R . . . .
 C18 C 0.55242(18) 0.09275(17) 0.41005(16) 0.0230(5) Uani 1 1 d . . . . .
 H18 H 0.5511 0.1518 0.4437 0.028 Uiso 1 1 calc R . . . .
 C19 C 0.22453(17) 0.06416(16) -0.06762(16) 0.0189(5) Uani 1 1 d . . . . .
 H19 H 0.1928 -0.0005 -0.0848 0.023 Uiso 1 1 calc R . . . .
 C20 C 0.1794(2) 0.12791(18) -0.16337(17) 0.0282(5) Uani 1 1 d . . . . .
 H20A H 0.0972 0.1344 -0.1734 0.042 Uiso 1 1 calc GR . . . .
 H20B H 0.1978 0.0991 -0.2250 0.042 Uiso 1 1 calc GR . . . .
 H20C H 0.2146 0.1904 -0.1520 0.042 Uiso 1 1 calc GR . . . .
 C21 C 0.35508(18) 0.05494(17) -0.04415(18) 0.0252(5) Uani 1 1 d . . . . .
 H21A H 0.3893 0.1176 -0.0299 0.038 Uiso 1 1 calc GR . . . .
 H21B H 0.3786 0.0273 -0.1040 0.038 Uiso 1 1 calc GR . . . .
 H21C H 0.3798 0.0141 0.0163 0.038 Uiso 1 1 calc GR . . . .
 Cl1 Cl 0.16654(4) -0.07009(4) 0.30577(4) 0.01843(11) Uani 1 1 d . . . . .
 Cl2 Cl 0.10424(4) -0.11588(3) 0.05131(4) 0.01759(11) Uani 1 1 d . . . . .
 N1 N 0.26577(13) 0.13075(12) 0.23829(12) 0.0139(4) Uani 1 1 d . . . . .
 N2 N 0.17966(15) 0.09942(12) 0.02565(13) 0.0137(4) Uani 1 1 d . . . . .
 H2A H 0.1104(19) 0.1041(15) 0.0054(16) 0.014(6) Uiso 1 1 d . . . . .
 O1 O 0.06897(14) 0.23708(12) 0.58754(12) 0.0332(4) Uani 1 1 d . . . . .
 Pd1 Pd 0.18217(2) 0.01268(2) 0.15591(2) 0.01132(5) Uani 1 1 d . . . . .

loop_
  _atom_site_aniso_label
  _atom_site_aniso_U_11
  _atom_site_aniso_U_22
  _atom_site_aniso_U_33
  _atom_site_aniso_U_23
  _atom_site_aniso_U_13
  _atom_site_aniso_U_12
 C1 0.0182(10) 0.0121(10) 0.0177(10) -0.0009(8) 0.0024(8) -0.0030(8)
 C2 0.0188(10) 0.0117(10) 0.0164(10) 0.0020(8) 0.0024(8) -0.0023(8)
 C3 0.0185(10) 0.0130(11) 0.0158(10) -0.0007(8) 0.0002(8) 0.0009(8)
 C4 0.0181(10) 0.0089(10) 0.0178(10) -0.0010(8) 0.0028(8) 0.0009(8)
 C5 0.0136(10) 0.0142(11) 0.0204(11) 0.0024(8) 0.0030(8) 0.0040(8)
 C6 0.0181(11) 0.0178(11) 0.0203(11) -0.0013(9) 0.0041(9) 0.0007(8)
 C7 0.0286(12) 0.0221(12) 0.0224(12) 0.0000(9) 0.0078(9) 0.0029(9)
 C8 0.0255(12) 0.0314(14) 0.0331(13) -0.0004(11) 0.0167(10) -0.0041(10)
 C9 0.0213(12) 0.0265(13) 0.0355(13) -0.0037(11) 0.0087(10) -0.0053(9)
 C10 0.0186(11) 0.0200(12) 0.0246(11) -0.0017(9) 0.0030(9) 0.0001(9)
 C11 0.0492(16) 0.0289(14) 0.0221(12) -0.0042(10) 0.0083(11) -0.0062(11)
 C12 0.0185(10) 0.0171(11) 0.0127(10) -0.0023(8) 0.0004(8) 0.0014(8)
 C13 0.0171(10) 0.0185(11) 0.0126(10) 0.0028(8) 0.0021(8) 0.0003(8)
 C14 0.0144(10) 0.0184(11) 0.0227(11) -0.0013(9) -0.0010(8) -0.0023(8)
 C15 0.0214(11) 0.0181(12) 0.0255(12) 0.0033(9) 0.0077(9) 0.0024(9)
 C16 0.0157(11) 0.0338(14) 0.0213(11) 0.0087(10) 0.0041(9) 0.0040(9)
 C17 0.0162(11) 0.0418(15) 0.0189(11) -0.0026(10) -0.0028(9) -0.0037(10)
 C18 0.0228(11) 0.0270(13) 0.0183(11) -0.0062(9) 0.0022(9) -0.0035(9)
 C19 0.0226(11) 0.0189(12) 0.0160(10) -0.0014(9) 0.0059(8) 0.0011(9)
 C20 0.0351(13) 0.0348(14) 0.0168(11) 0.0027(10) 0.0103(10) 0.0069(11)
 C21 0.0225(12) 0.0297(13) 0.0256(12) -0.0037(10) 0.0099(9) 0.0016(10)
 Cl1 0.0230(3) 0.0151(3) 0.0173(2) 0.0037(2) 0.0047(2) 0.00009(19)
 Cl2 0.0162(2) 0.0129(3) 0.0212(3) -0.0028(2) -0.00163(19) -0.00069(18)
 N1 0.0142(8) 0.0135(9) 0.0130(8) -0.0007(7) 0.0006(7) 0.0005(7)
 N2 0.0118(9) 0.0144(9) 0.0142(9) 0.0001(7) 0.0012(7) 0.0001(7)
 O1 0.0405(10) 0.0396(11) 0.0231(9) -0.0052(8) 0.0150(7) -0.0058(8)
 Pd1 0.01109(8) 0.01029(9) 0.01194(8) 0.00032(6) 0.00108(6) -0.00013(6)

_geom_special_details
;
 All esds (except the esd in the dihedral angle between two l.s. planes)
 are estimated using the full covariance matrix.  The cell esds are taken
 into account individually in the estimation of esds in distances, angles
 and torsion angles; correlations between esds in cell parameters are only
 used when they are defined by crystal symmetry.  An approximate (isotropic)
 treatment of cell esds is used for estimating esds involving l.s. planes.
;
loop_
  _geom_bond_atom_site_label_1
  _geom_bond_atom_site_label_2
  _geom_bond_distance
  _geom_bond_site_symmetry_2
  _geom_bond_publ_flag
 C1 H1A 0.9700 . ?
 C1 H1B 0.9700 . ?
 C1 C2 1.519(3) . ?
 C1 N1 1.492(3) . ?
 C2 H2 0.9800 . ?
 C2 C3 1.536(3) . ?
 C2 N2 1.494(2) . ?
 C3 H3A 0.9700 . ?
 C3 H3B 0.9700 . ?
 C3 C4 1.531(3) . ?
 C4 H4 0.9800 . ?
 C4 C5 1.510(3) . ?
 C4 N1 1.519(2) . ?
 C5 C6 1.396(3) . ?
 C5 C10 1.387(3) . ?
 C6 H6 0.9300 . ?
 C6 C7 1.381(3) . ?
 C7 C8 1.389(3) . ?
 C7 O1 1.372(3) . ?
 C8 H8 0.9300 . ?
 C8 C9 1.381(3) . ?
 C9 H9 0.9300 . ?
 C9 C10 1.386(3) . ?
 C10 H10 0.9300 . ?
 C11 H11A 0.9600 . ?
 C11 H11B 0.9600 . ?
 C11 H11C 0.9600 . ?
 C11 O1 1.425(3) . ?
 C12 H12A 0.9700 . ?
 C12 H12B 0.9700 . ?
 C12 C13 1.510(3) . ?
 C12 N1 1.489(2) . ?
 C13 C14 1.385(3) . ?
 C13 C18 1.391(3) . ?
 C14 H14 0.9300 . ?
 C14 C15 1.394(3) . ?
 C15 H15 0.9300 . ?
 C15 C16 1.382(3) . ?
 C16 H16 0.9300 . ?
 C16 C17 1.371(3) . ?
 C17 H17 0.9300 . ?
 C17 C18 1.383(3) . ?
 C18 H18 0.9300 . ?
 C19 H19 0.9800 . ?
 C19 C20 1.525(3) . ?
 C19 C21 1.520(3) . ?
 C19 N2 1.504(3) . ?
 C20 H20A 0.9600 . ?
 C20 H20B 0.9600 . ?
 C20 H20C 0.9600 . ?
 C21 H21A 0.9600 . ?
 C21 H21B 0.9600 . ?
 C21 H21C 0.9600 . ?
 Cl1 Pd1 2.2988(5) . ?
 Cl2 Pd1 2.3099(5) . ?
 N1 Pd1 2.0863(16) . ?
 N2 H2A 0.81(2) . ?
 N2 Pd1 2.0689(16) . ?

loop_
  _geom_angle_atom_site_label_1
  _geom_angle_atom_site_label_2
  _geom_angle_atom_site_label_3
  _geom_angle
  _geom_angle_site_symmetry_1
  _geom_angle_site_symmetry_3
  _geom_angle_publ_flag
 H1A C1 H1B 109.6 . . ?
 C2 C1 H1A 111.9 . . ?
 C2 C1 H1B 111.9 . . ?
 N1 C1 H1A 111.9 . . ?
 N1 C1 H1B 111.9 . . ?
 N1 C1 C2 99.12(15) . . ?
 C1 C2 H2 112.5 . . ?
 C1 C2 C3 102.97(16) . . ?
 C3 C2 H2 112.5 . . ?
 N2 C2 C1 107.09(16) . . ?
 N2 C2 H2 112.5 . . ?
 N2 C2 C3 108.62(16) . . ?
 C2 C3 H3A 110.8 . . ?
 C2 C3 H3B 110.8 . . ?
 H3A C3 H3B 108.9 . . ?
 C4 C3 C2 104.79(15) . . ?
 C4 C3 H3A 110.8 . . ?
 C4 C3 H3B 110.8 . . ?
 C3 C4 H4 106.7 . . ?
 C5 C4 C3 119.42(16) . . ?
 C5 C4 H4 106.7 . . ?
 C5 C4 N1 114.36(16) . . ?
 N1 C4 C3 102.29(15) . . ?
 N1 C4 H4 106.7 . . ?
 C6 C5 C4 117.22(18) . . ?
 C10 C5 C4 123.11(19) . . ?
 C10 C5 C6 119.7(2) . . ?
 C5 C6 H6 119.8 . . ?
 C7 C6 C5 120.4(2) . . ?
 C7 C6 H6 119.8 . . ?
 C6 C7 C8 119.9(2) . . ?
 O1 C7 C6 124.6(2) . . ?
 O1 C7 C8 115.5(2) . . ?
 C7 C8 H8 120.2 . . ?
 C9 C8 C7 119.6(2) . . ?
 C9 C8 H8 120.2 . . ?
 C8 C9 H9 119.5 . . ?
 C8 C9 C10 121.0(2) . . ?
 C10 C9 H9 119.5 . . ?
 C5 C10 H10 120.3 . . ?
 C9 C10 C5 119.5(2) . . ?
 C9 C10 H10 120.3 . . ?
 H11A C11 H11B 109.5 . . ?
 H11A C11 H11C 109.5 . . ?
 H11B C11 H11C 109.5 . . ?
 O1 C11 H11A 109.5 . . ?
 O1 C11 H11B 109.5 . . ?
 O1 C11 H11C 109.5 . . ?
 H12A C12 H12B 107.3 . . ?
 C13 C12 H12A 108.2 . . ?
 C13 C12 H12B 108.2 . . ?
 N1 C12 H12A 108.2 . . ?
 N1 C12 H12B 108.2 . . ?
 N1 C12 C13 116.55(16) . . ?
 C14 C13 C12 124.87(17) . . ?
 C14 C13 C18 118.29(19) . . ?
 C18 C13 C12 116.65(19) . . ?
 C13 C14 H14 119.7 . . ?
 C13 C14 C15 120.67(18) . . ?
 C15 C14 H14 119.7 . . ?
 C14 C15 H15 120.0 . . ?
 C16 C15 C14 119.9(2) . . ?
 C16 C15 H15 120.0 . . ?
 C15 C16 H16 120.1 . . ?
 C17 C16 C15 119.9(2) . . ?
 C17 C16 H16 120.1 . . ?
 C16 C17 H17 119.9 . . ?
 C16 C17 C18 120.26(19) . . ?
 C18 C17 H17 119.9 . . ?
 C13 C18 H18 119.5 . . ?
 C17 C18 C13 121.0(2) . . ?
 C17 C18 H18 119.5 . . ?
 C20 C19 H19 107.1 . . ?
 C21 C19 H19 107.1 . . ?
 C21 C19 C20 112.15(18) . . ?
 N2 C19 H19 107.1 . . ?
 N2 C19 C20 110.06(17) . . ?
 N2 C19 C21 112.86(16) . . ?
 C19 C20 H20A 109.5 . . ?
 C19 C20 H20B 109.5 . . ?
 C19 C20 H20C 109.5 . . ?
 H20A C20 H20B 109.5 . . ?
 H20A C20 H20C 109.5 . . ?
 H20B C20 H20C 109.5 . . ?
 C19 C21 H21A 109.5 . . ?
 C19 C21 H21B 109.5 . . ?
 C19 C21 H21C 109.5 . . ?
 H21A C21 H21B 109.5 . . ?
 H21A C21 H21C 109.5 . . ?
 H21B C21 H21C 109.5 . . ?
 C1 N1 C4 99.86(15) . . ?
 C1 N1 Pd1 102.30(11) . . ?
 C4 N1 Pd1 111.53(11) . . ?
 C12 N1 C1 112.67(15) . . ?
 C12 N1 C4 110.03(15) . . ?
 C12 N1 Pd1 118.65(12) . . ?
 C2 N2 C19 116.48(16) . . ?
 C2 N2 H2A 108.0(15) . . ?
 C2 N2 Pd1 104.34(12) . . ?
 C19 N2 H2A 106.0(15) . . ?
 C19 N2 Pd1 121.47(13) . . ?
 Pd1 N2 H2A 98.4(15) . . ?
 C7 O1 C11 117.26(18) . . ?
 Cl1 Pd1 Cl2 90.930(19) . . ?
 N1 Pd1 Cl1 94.29(5) . . ?
 N1 Pd1 Cl2 173.24(5) . . ?
 N2 Pd1 Cl1 172.35(5) . . ?
 N2 Pd1 Cl2 92.04(5) . . ?
 N2 Pd1 N1 83.32(6) . . ?

loop_
  _geom_torsion_atom_site_label_1
  _geom_torsion_atom_site_label_2
  _geom_torsion_atom_site_label_3
  _geom_torsion_atom_site_label_4
  _geom_torsion
  _geom_torsion_site_symmetry_1
  _geom_torsion_site_symmetry_2
  _geom_torsion_site_symmetry_3
  _geom_torsion_site_symmetry_4
  _geom_torsion_publ_flag
 C1 C2 C3 C4 -15.8(2) . . . . ?
 C1 C2 N2 C19 -93.55(19) . . . . ?
 C1 C2 N2 Pd1 43.28(17) . . . . ?
 C2 C1 N1 C4 -55.27(16) . . . . ?
 C2 C1 N1 C12 -171.97(15) . . . . ?
 C2 C1 N1 Pd1 59.51(14) . . . . ?
 C2 C3 C4 C5 -145.02(18) . . . . ?
 C2 C3 C4 N1 -17.61(19) . . . . ?
 C3 C2 N2 C19 155.88(16) . . . . ?
 C3 C2 N2 Pd1 -67.29(15) . . . . ?
 C3 C4 C5 C6 -139.53(19) . . . . ?
 C3 C4 C5 C10 41.7(3) . . . . ?
 C3 C4 N1 C1 45.28(17) . . . . ?
 C3 C4 N1 C12 163.95(16) . . . . ?
 C3 C4 N1 Pd1 -62.23(16) . . . . ?
 C4 C5 C6 C7 -177.02(18) . . . . ?
 C4 C5 C10 C9 176.59(19) . . . . ?
 C5 C4 N1 C1 175.86(15) . . . . ?
 C5 C4 N1 C12 -65.5(2) . . . . ?
 C5 C4 N1 Pd1 68.35(18) . . . . ?
 C5 C6 C7 C8 0.3(3) . . . . ?
 C5 C6 C7 O1 -179.9(2) . . . . ?
 C6 C5 C10 C9 -2.2(3) . . . . ?
 C6 C7 C8 C9 -2.1(3) . . . . ?
 C6 C7 O1 C11 1.6(3) . . . . ?
 C7 C8 C9 C10 1.7(4) . . . . ?
 C8 C7 O1 C11 -178.7(2) . . . . ?
 C8 C9 C10 C5 0.4(3) . . . . ?
 C10 C5 C6 C7 1.8(3) . . . . ?
 C12 C13 C14 C15 -173.5(2) . . . . ?
 C12 C13 C18 C17 172.6(2) . . . . ?
 C13 C12 N1 C1 -51.9(2) . . . . ?
 C13 C12 N1 C4 -162.39(17) . . . . ?
 C13 C12 N1 Pd1 67.5(2) . . . . ?
 C13 C14 C15 C16 0.7(3) . . . . ?
 C14 C13 C18 C17 -2.7(3) . . . . ?
 C14 C15 C16 C17 -1.6(3) . . . . ?
 C15 C16 C17 C18 0.3(4) . . . . ?
 C16 C17 C18 C13 1.8(4) . . . . ?
 C18 C13 C14 C15 1.4(3) . . . . ?
 C20 C19 N2 C2 -68.5(2) . . . . ?
 C20 C19 N2 Pd1 162.45(14) . . . . ?
 C21 C19 N2 C2 57.6(2) . . . . ?
 C21 C19 N2 Pd1 -71.4(2) . . . . ?
 N1 C1 C2 C3 43.83(18) . . . . ?
 N1 C1 C2 N2 -70.60(18) . . . . ?
 N1 C4 C5 C6 98.9(2) . . . . ?
 N1 C4 C5 C10 -79.9(2) . . . . ?
 N1 C12 C13 C14 -48.3(3) . . . . ?
 N1 C12 C13 C18 136.76(19) . . . . ?
 N2 C2 C3 C4 97.48(17) . . . . ?
 O1 C7 C8 C9 178.1(2) . . . . ?

_shelx_res_file
;
TITL AY3-262_Gaussian in P21/n #14
CELL 0.71073 11.873518 13.867803 12.969244 90 102.4056 90
ZERR 4 0.000237 0.00028 0.000264 0 0.002 0
LATT 1
SYMM 0.5-X,0.5+Y,0.5-Z

SFAC C H Cl N O Pd
UNIT 84 112 8 8 4 4

L.S. 4 0 0
PLAN  20
REM reset to P21/n #14
BOND $H
MORE -1
CONF
fmap 2 53
acta 52
SHEL 7 0.8
REM <HKL>C:/Users/Akina/Desktop/olex2_AY3-262_Gaussian/olex2_AY3-262_Gaussian/
REM AY3-262_Gaussian.hkl</HKL>

WGHT    0.015000    1.101000
FVAR       0.98806
C1    1    0.327676    0.173257    0.160466    11.00000    0.01822    0.01214 =
         0.01766   -0.00090    0.00237   -0.00300
AFIX  23
H1A   2    0.380440    0.127591    0.139479    11.00000   -1.20000
H1B   2    0.369018    0.231553    0.187083    11.00000   -1.20000
AFIX   0
C2    1    0.224778    0.194274    0.071264    11.00000    0.01882    0.01165 =
         0.01635    0.00199    0.00239   -0.00231
AFIX  13
H2    2    0.243993    0.237907    0.018140    11.00000   -1.20000
AFIX   0
C3    1    0.136838    0.238243    0.129039    11.00000    0.01847    0.01296 =
         0.01575   -0.00068    0.00022    0.00088
AFIX  23
H3A   2    0.132734    0.307657    0.119788    11.00000   -1.20000
H3B   2    0.060759    0.211123    0.102871    11.00000   -1.20000
AFIX   0
C4    1    0.181933    0.212049    0.245230    11.00000    0.01809    0.00891 =
         0.01784   -0.00099    0.00279    0.00093
AFIX  13
H4    2    0.228329    0.266865    0.277876    11.00000   -1.20000
AFIX   0
C5    1    0.097179    0.189995    0.313782    11.00000    0.01359    0.01419 =
         0.02041    0.00238    0.00301    0.00396
C6    1    0.122330    0.226034    0.416656    11.00000    0.01809    0.01779 =
         0.02032   -0.00131    0.00409    0.00073
AFIX  43
H6    2    0.187171    0.264441    0.439115    11.00000   -1.20000
AFIX   0
C7    1    0.051451    0.204973    0.485299    11.00000    0.02856    0.02212 =
         0.02236    0.00002    0.00783    0.00294
C8    1   -0.045129    0.147190    0.452052    11.00000    0.02551    0.03137 =
         0.03313   -0.00043    0.01666   -0.00408
AFIX  43
H8    2   -0.091716    0.131080    0.498659    11.00000   -1.20000
AFIX   0
C9    1   -0.071485    0.113840    0.349338    11.00000    0.02126    0.02646 =
         0.03547   -0.00375    0.00873   -0.00526
AFIX  43
H9    2   -0.137292    0.076619    0.326603    11.00000   -1.20000
AFIX   0
C10   1   -0.001323    0.135013    0.279626    11.00000    0.01865    0.02005 =
         0.02461   -0.00166    0.00303    0.00007
AFIX  43
H10   2   -0.020160    0.112525    0.210499    11.00000   -1.20000
AFIX   0
C11   1    0.165734    0.298236    0.623977    11.00000    0.04918    0.02889 =
         0.02210   -0.00423    0.00830   -0.00620
AFIX 137
H11A  2    0.163565    0.351239    0.575976    11.00000   -1.50000
H11B  2    0.235556    0.262241    0.627701    11.00000   -1.50000
H11C  2    0.163289    0.322442    0.692810    11.00000   -1.50000
AFIX   0
C12   1    0.342951    0.114150    0.343500    11.00000    0.01854    0.01706 =
         0.01272   -0.00229    0.00042    0.00137
AFIX  23
H12A  2    0.299265    0.080317    0.387437    11.00000   -1.20000
H12B  2    0.364213    0.176416    0.375959    11.00000   -1.20000
AFIX   0
C13   1    0.452161    0.058052    0.344648    11.00000    0.01711    0.01853 =
         0.01258    0.00276    0.00213    0.00028
C14   1    0.457713   -0.028186    0.292076    11.00000    0.01444    0.01843 =
         0.02271   -0.00134   -0.00104   -0.00231
AFIX  43
H14   2    0.392051   -0.051958    0.246773    11.00000   -1.20000
AFIX   0
C15   1    0.560702   -0.079692    0.306384    11.00000    0.02138    0.01812 =
         0.02546    0.00331    0.00773    0.00238
AFIX  43
H15   2    0.563799   -0.137158    0.270133    11.00000   -1.20000
AFIX   0
C16   1    0.658208   -0.045252    0.374510    11.00000    0.01570    0.03379 =
         0.02127    0.00874    0.00406    0.00396
AFIX  43
H16   2    0.726534   -0.080293    0.385544    11.00000   -1.20000
AFIX   0
C17   1    0.653993    0.040677    0.425790    11.00000    0.01623    0.04185 =
         0.01891   -0.00258   -0.00284   -0.00372
AFIX  43
H17   2    0.719712    0.064042    0.471349    11.00000   -1.20000
AFIX   0
C18   1    0.552415    0.092754    0.410047    11.00000    0.02282    0.02702 =
         0.01827   -0.00618    0.00215   -0.00347
AFIX  43
H18   2    0.551120    0.151844    0.443682    11.00000   -1.20000
AFIX   0
C19   1    0.224528    0.064157   -0.067617    11.00000    0.02263    0.01889 =
         0.01600   -0.00144    0.00585    0.00107
AFIX  13
H19   2    0.192759   -0.000526   -0.084787    11.00000   -1.20000
AFIX   0
C20   1    0.179366    0.127908   -0.163373    11.00000    0.03508    0.03484 =
         0.01677    0.00270    0.01031    0.00693
AFIX 137
H20A  2    0.097229    0.134361   -0.173370    11.00000   -1.50000
H20B  2    0.197822    0.099088   -0.224990    11.00000   -1.50000
H20C  2    0.214614    0.190410   -0.152042    11.00000   -1.50000
AFIX   0
C21   1    0.355084    0.054936   -0.044147    11.00000    0.02246    0.02974 =
         0.02564   -0.00365    0.00986    0.00161
AFIX 137
H21A  2    0.389270    0.117584   -0.029853    11.00000   -1.50000
H21B  2    0.378624    0.027274   -0.104025    11.00000   -1.50000
H21C  2    0.379834    0.014124    0.016264    11.00000   -1.50000
AFIX   0
CL1   3    0.166540   -0.070090    0.305768    11.00000    0.02301    0.01510 =
         0.01733    0.00372    0.00465    0.00009
CL2   3    0.104238   -0.115885    0.051307    11.00000    0.01621    0.01285 =
         0.02117   -0.00277   -0.00163   -0.00069
N1    4    0.265766    0.130754    0.238294    11.00000    0.01418    0.01346 =
         0.01297   -0.00068    0.00063    0.00055
N2    4    0.179661    0.099423    0.025649    11.00000    0.01180    0.01437 =
         0.01424    0.00013    0.00123    0.00006
H2A   2    0.110428    0.104138    0.005448    11.00000    0.01393
O1    5    0.068975    0.237081    0.587537    11.00000    0.04052    0.03959 =
         0.02312   -0.00518    0.01505   -0.00580
PD1   6    0.182166    0.012680    0.155906    11.00000    0.01109    0.01029 =
         0.01194    0.00032    0.00108   -0.00013
HKLF 4

REM  AY3-262_Gaussian in P21/n #14
REM R1 =  0.0223 for    3825 Fo > 4sig(Fo)  and  0.0274 for all    4264 data
REM    251 parameters refined using      0 restraints

END

WGHT      0.0146      1.1012

REM Highest difference peak  0.587,  deepest hole -0.469,  1-sigma level  0.069
Q1    1   0.1236 -0.1149  0.2650  11.00000  0.05    0.59
Q2    1   0.1144 -0.1198 -0.0126  11.00000  0.05    0.43
Q3    1   0.1640  0.2178  0.1844  11.00000  0.05    0.36
Q4    1   0.2137  0.1642  0.2376  11.00000  0.05    0.34
Q5    1   0.3978  0.0753  0.3457  11.00000  0.05    0.32
Q6    1   0.2041  0.1522  0.0519  11.00000  0.05    0.31
Q7    1   0.2931  0.1311  0.2820  11.00000  0.05    0.31
Q8    1   0.1043  0.1828  0.4593  11.00000  0.05    0.31
Q9    1   0.1735  0.2068  0.1035  11.00000  0.05    0.30
Q10   1   0.2712  0.1814  0.1100  11.00000  0.05    0.30
Q11   1   0.6179 -0.0567  0.3253  11.00000  0.05    0.28
Q12   1   0.4951  0.0609  0.4008  11.00000  0.05    0.28
Q13   1   0.1082 -0.0241  0.1756  11.00000  0.05    0.27
Q14   1   0.2805  0.1595  0.2008  11.00000  0.05    0.27
Q15   1   0.1818  0.0528  0.0619  11.00000  0.05    0.26
Q16   1   0.3013  0.0735  0.3575  11.00000  0.05    0.26
Q17   1   0.3963 -0.0765  0.2771  11.00000  0.05    0.26
Q18   1   0.5240 -0.0422  0.2815  11.00000  0.05    0.26
Q19   1  -0.0093  0.1995  0.4571  11.00000  0.05    0.26
Q20   1   0.6005  0.0613  0.4289  11.00000  0.05    0.25
;
_shelx_res_checksum               1230
_shelx_hkl_file
;
   0   0   2 3887.80 66.1411   1
   0   0   3 1.43802 8.96547   1
   0   0   4 16446.0 189.973   1
   0   0   5 13.4614 13.3223   1
   0   0   6 11023.8 193.268   1
   0   0   7 26.4999 16.0932   1
   0   0   8 4143.20 138.578   1
   0   0  -8 4054.59 114.327   2
   0   0  -9-3.07118 13.5299   2
   0   0   9 18.2743 16.3538   1
   0   0  10 11310.6 259.751   1
   0   0 -10 10372.6 204.827   2
   0   0  11 39.5899 22.0376   3
   0   0 -11 12.3858 17.3131   2
   0   0 -12 2124.31 102.497   2
   0   0  12 2094.59 109.642   3
   0   0  13 86.7901 29.4779   3
   0   0 -13 1.09735 22.6146   2
   0   0  14 897.044 78.7230   3
   0   0 -14 846.932 71.6423   2
   0   0 -15-31.8756 29.8162   2
   0   0  15 39.1611 23.7242   3
   0   1   2 47.7080 8.83998   2
   0  -1  -2 64.6644 10.5308   2
   0  -1  -3 30.8790 10.7802   2
   0  -1  -4 3121.13 71.1641   2
   0  -1   4 2967.21 81.8962   1
   0   1   4 3147.42 86.6507   1
   0  -1  -5 185.172 21.0121   2
   0   1   5 211.535 27.6211   1
   0  -1   5 171.614 25.1261   1
   0   1   6 2010.20 84.5871   1
   0  -1  -6 2215.35 72.7502   2
   0  -1   6 2204.14 87.0050   1
   0  -1  -7 10385.0 169.754   2
   0   1   7 10827.9 209.587   1
   0  -1   7 10855.0 208.936   1
   0  -1  -8 937.200 55.2429   2
   0  -1   8 978.606 68.2927   1
   0   1   8 824.897 63.7205   1
   0   1   9 12373.3 257.335   1
   0  -1  -9 11812.0 206.723   2
   0  -1 -10 232.535 33.4157   2
   0   1  10 276.551 43.4283   1
   0  -1 -11 3118.30 118.598   2
   0   1 -11 3007.07 117.009   2
   0   1 -12 238.056 36.9708   2
   0  -1  12 242.766 38.7113   3
   0   1  12 167.354 33.9484   3
   0  -1 -12 160.962 30.8612   2
   0   1  13 5635.53 196.388   3
   0   1 -13 5831.93 178.220   2
   0  -1  13 5633.33 177.318   3
   0  -1 -13 5645.11 174.685   2
   0  -1 -14 12.3042 15.7495   2
   0  -1  14 16.7947 17.8244   3
   0   1 -14 13.3101 18.5625   2
   0   1  14-21.1868 27.8831   3
   0  -1 -15 2661.31 129.203   2
   0   1  15 2406.28 138.100   3
   0   1 -15 2336.62 121.591   2
   0  -1  15 2500.70 127.771   3
   0   1  16 78.9745 31.0517   3
   0   2   0 26634.5 169.227   2
   0   2  -1 4783.40 74.1031   2
   0   2   1 4765.36 73.6221   2
   0   2   2 6990.19 95.0585   2
   0  -2  -2 6859.07 95.6166   2
   0  -2  -3 141.959 18.6867   2
   0   2   3 135.897 17.1962   2
   0   2   4 6213.85 107.027   2
   0  -2  -4 6313.13 108.002   2
   0  -2  -5 1680.47 60.7585   2
   0   2   6 20971.5 277.901   1
   0  -2  -6 20803.0 229.983   2
   0  -2  -7 1304.77 62.4606   2
   0   2   7 1333.98 76.5305   1
   0   2  -8 1346.43 80.8693   1
   0  -2   8 1421.44 61.6456   3
   0   2   8 1437.54 84.6877   1
   0  -2  -8 1398.21 68.8317   2
   0   2  -9 2721.66 122.474   1
   0  -2  -9 2655.61 100.161   2
   0   2   9 2647.21 121.169   1
   0  -2   9 2412.75 85.8623   3
   0   2  10 5744.25 188.152   1
   0  -2 -10 5283.30 149.176   2
   0  -2  10 5430.01 138.600   3
   0   2 -10 5575.60 187.721   1
   0  -2 -11 1155.86 73.3354   2
   0  -2 -12 773.166 64.1804   2
   0   2 -13 1073.25 78.3893   2
   0  -2 -13 1231.67 83.3907   2
   0  -2  13 1198.27 76.7763   3
   0   2  13 1103.53 91.8164   3
   0  -2 -14 732.257 66.9966   2
   0   2  14 738.992 78.2376   3
   0  -2  14 741.098 64.0864   3
   0   2 -14 762.422 68.8274   2
   0   2  15 2060.39 133.258   3
   0  -2 -15 1981.54 113.627   2
   0   2 -15 1778.93 107.253   2
   0   2  16 2593.52 155.027   3
   0   3   0 7.07448 11.9760   2
   0   3   1 2307.68 62.0826   2
   0   3  -1 2376.16 63.6991   2
   0  -3  -2 5308.27 96.8012   2
   0   3   2 4979.77 93.6605   2
   0  -3  -3 8758.87 131.177   2
   0   3   3 8596.76 129.088   2
   0  -3  -4 19420.1 206.773   2
   0   3   4 19329.1 205.024   2
   0   3   5 544.344 37.3361   2
   0  -3   5 503.115 20.6122   3
   0  -3  -5 541.298 37.8021   2
   0  -3  -6 690.229 45.2688   2
   0  -3   6 699.256 29.9600   3
   0   3   6 658.545 43.6794   2
   0  -3   7 10028.9 128.593   3
   0  -3  -7 10070.3 179.729   2
   0  -3   8 21.4192 9.68236   3
   0  -3  -8 26.1706 16.0458   2
   0   3  -8 41.0439 21.0865   1
   0   3   8 41.1675 19.4915   1
   0   3  -9 3820.13 146.050   1
   0   3   9 3827.93 148.435   1
   0  -3   9 3805.37 97.1538   3
   0  -3  -9 3644.23 120.287   2
   0  -3 -10 100.129 25.2422   2
   0   3 -10 71.1161 28.9883   1
   0  -3  10 91.9027 19.5184   3
   0   3 -11-16.9507 27.6547   1
   0  -3  11-11.7547 10.3483   3
   0  -3 -11 32.6504 19.8286   2
   0  -3 -12 1957.29 101.650   2
   0  -3 -13 4247.74 155.920   2
   0   3  13 4307.55 185.184   3
   0  -3 -14-22.6403 25.1804   2
   0  -3  14-4.75593 15.3744   3
   0   3  14-18.2140 27.2961   3
   0   3 -15 1104.88 86.9049   2
   0   3  15 1206.17 107.603   3
   0  -3 -15 1250.20 91.0717   2
   0   3  16 547.648 76.6572   3
   0   3  17 1460.11 124.698   3
   0   4   0 1853.47 63.6467   2
   0   4   1 10491.2 151.258   2
   0   4  -1 10228.7 151.013   2
   0  -4  -2 2041.09 69.2305   2
   0   4  -2 1981.17 68.5297   2
   0   4   2 1922.35 66.5398   2
   0  -4  -3 367.447 32.9072   2
   0   4   3 442.728 34.0758   2
   0  -4  -4 19572.7 226.446   2
   0   4   4 19403.3 224.521   2
   0   4   5 4733.38 115.710   2
   0  -4  -5 4573.20 115.698   2
   0   4   6 4854.29 123.548   2
   0  -4  -6 4746.95 123.566   2
   0  -4  -7 401.676 39.5335   2
   0  -4   7 330.849 18.8343   3
   0   4   7 402.256 38.4397   2
   0  -4   8 1052.20 38.2425   3
   0  -4  -8 1000.72 63.8484   2
   0   4  -8 1013.91 73.0558   1
   0  -4  -9 1736.80 86.9249   2
   0   4  -9 1803.86 102.739   1
   0   4   9 1797.32 105.707   1
   0  -4   9 1795.49 56.1739   3
   0  -4  10 957.488 45.5326   3
   0   4 -10 960.042 80.2495   1
   0  -4 -10 819.823 63.1108   2
   0   4 -11 2127.09 125.940   1
   0  -4 -11 2194.51 105.970   2
   0  -4  11 2233.87 74.8658   3
   0   4 -12 3637.94 173.537   1
   0  -4 -12 3217.64 134.113   2
   0  -4  12 3239.69 96.0456   3
   0   4 -13 495.997 70.4857   1
   0  -4 -13 437.509 52.4963   2
   0  -4  13 387.818 35.3101   3
   0  -4 -14 1117.40 86.2533   2
   0   4  14 1100.73 102.909   3
   0   4  15 1973.77 141.524   3
   0  -4 -15 2034.66 118.549   2
   0   4  16 1741.66 136.259   3
   0   4  17 1209.21 117.915   3
   0   5   0 16.9457 16.2224   2
   0   5  -1 2105.09 77.4330   2
   0   5   1 2011.38 75.0868   2
   0  -5  -2 12383.4 186.682   2
   0   5  -2 12588.8 189.543   2
   0   5   2 12179.8 184.682   2
   0  -5  -3 50862.1 387.156   2
   0   5   3 51032.5 384.161   2
   0   5  -3 51202.0 392.239   2
   0   5   4 7856.89 155.329   2
   0  -5  -4 7941.31 158.077   2
   0   5  -4 7827.41 158.465   2
   0  -5  -5 143.493 25.5790   2
   0   5   5 161.172 25.4159   2
   0  -5  -6 96.8682 23.5706   2
   0   5   6 94.6336 20.3458   2
   0   5  -7 9692.56 213.085   1
   0   5   7 9022.87 186.980   2
   0  -5  -7 9356.47 192.016   2
   0  -5  -8 1095.31 69.5743   2
   0   5  -8 1142.63 79.2907   1
   0   5   8 1023.65 66.1448   2
   0   5  -9 2781.71 129.415   1
   0  -5  -9 2775.25 114.411   2
   0   5 -10 7.07087 22.6143   1
   0  -5 -10 9.36154 17.8831   2
   0  -5  10 3.74436 4.34879   3
   0   5 -11-15.6796 24.5887   1
   0  -5  11 6.56691 5.66279   3
   0  -5 -11-18.3670 19.0799   2
   0  -5 -12-2.04175 19.9938   2
   0  -5  12-3.84499 6.38358   3
   0   5 -12 8.65751 33.1671   1
   0  -5 -13 4110.79 160.896   2
   0   5 -13 4001.08 192.224   1
   0  -5 -14 216.790 41.6991   2
   0   5  14 154.641 46.5248   3
   0   5 -14 100.577 41.7144   1
   0   5  15 330.276 62.4384   3
   0  -5 -15 237.858 44.1073   2
   0   5  16-82.8054 37.9771   3
   0   6   0 392.808 39.6453   2
   0   6  -1 987.209 58.7539   2
   0   6   1 961.660 57.5755   2
   0   6  -2 3247.15 105.762   2
   0   6   2 3245.01 104.276   2
   0  -6  -2 3313.28 105.894   2
   0   6   3 4233.13 121.004   2
   0   6  -3 4219.43 123.403   2
   0  -6  -3 4303.36 123.190   2
   0   6  -3 4056.30 61.8578   3
   0   6  -4 4044.39 124.127   2
   0   6   4 4065.95 120.494   2
   0  -6  -4 4018.47 121.333   2
   0   6  -5 1179.87 69.6088   2
   0   6   5 1175.74 67.2707   2
   0  -6  -5 1202.16 69.2844   2
   0   6   6 7702.51 175.696   2
   0  -6  -6 7901.17 179.583   2
   0   6   7 1300.26 75.3057   2
   0  -6  -7 1358.91 78.7285   2
   0   6  -8 842.305 69.4860   1
   0   6   8 802.615 61.8307   2
   0  -6  -8 763.020 62.0399   2
   0  -6  -9 996.490 72.2567   2
   0   6   9 896.867 67.7186   2
   0   6  -9 924.593 77.6321   1
   0   6 -10 7073.65 223.565   1
   0  -6 -10 7074.90 196.856   2
   0   6 -11 3782.69 172.217   1
   0  -6 -11 3757.82 148.796   2
   0  -6 -12 2606.61 127.603   2
   0   6 -12 2537.65 148.576   1
   0  -6 -13-5.21339 20.2829   2
   0   6 -13-1.54626 29.5758   1
   0   6  14 356.826 66.9338   3
   0  -6 -14 475.369 60.0769   2
   0   6 -14 435.010 72.9737   1
   0   6  15 103.991 41.0822   3
   0   6 -15 181.604 52.8562   1
   0   6  16 2501.57 173.491   3
   0   7   0 246.509 36.8005   2
   0   7  -1 7852.61 174.595   2
   0   7   1 7923.97 174.499   2
   0  -7  -2 8489.99 183.372   2
   0   7  -2 9178.01 192.362   2
   0   7   2 9295.14 191.095   2
   0   7   3 22076.8 297.025   2
   0   7  -3 21457.0 297.869   2
   0  -7  -3 21530.9 294.261   2
   0   7  -3 21237.1 168.042   3
   0  -7  -4 1884.10 90.0543   2
   0   7  -4 1891.62 91.1279   2
   0   7   4 1779.06 86.9273   2
   0   7   5 2433.52 102.708   2
   0  -7  -5 2361.54 102.624   2
   0   7  -5 2399.49 104.971   2
   0  -7  -6 260.489 37.6391   2
   0   7   6 278.883 37.4547   2
   0   7  -6 267.954 38.0093   2
   0   7   7 2915.04 118.865   2
   0   7  -7 2645.89 116.172   2
   0  -7  -7 2707.28 116.171   2
   0   7   8 3411.03 131.943   2
   0  -7  -8 3402.09 133.978   2
   0   7   9 4334.15 152.906   2
   0   7  -9 4382.08 171.743   1
   0  -7  -9 4177.37 153.102   2
   0   7 -10 651.517 71.1430   1
   0  -7 -10 579.267 61.2003   2
   0   7 -11 458.313 62.7455   1
   0  -7 -11 542.011 61.2514   2
   0  -7 -12 2270.77 124.036   2
   0   7 -12 2351.04 144.373   1
   0   7 -13 1707.74 132.011   1
   0  -7 -13 1556.08 107.135   2
   0   7 -14 406.628 71.3106   1
   0  -7 -14 325.311 52.4707   2
   0   7  14 417.974 73.2188   3
   0   7  15 308.835 64.3387   3
   0   8   0 7613.34 185.437   2
   0   8  -1 2436.08 106.138   2
   0   8   1 2410.57 104.826   2
   0   8   2 18.9687 18.0784   2
   0   8  -2 22.0643 17.3429   2
   0  -8  -2 8.58661 14.3095   2
   0   8  -3 18.6356 13.7540   2
   0   8  -3 30.2541 11.1571   3
   0   8   3-1.59179 14.0040   2
   0  -8  -3 6.23655 18.3443   2
   0   8  -4 1968.88 43.8401   3
   0  -8  -4 2271.40 104.575   2
   0   8   4 2230.85 103.528   2
   0   8  -4 2224.88 105.388   2
   0   8   5 1863.76 96.5509   2
   0   8  -5 1863.88 98.8059   2
   0  -8  -5 1777.01 95.4198   2
   0  -8  -6 1620.46 93.5323   2
   0   8  -6 1639.64 94.5916   2
   0   8   6 1772.31 95.1873   2
   0   8   7 2904.53 124.578   2
   0  -8  -7 3029.34 129.545   2
   0   8  -7 3185.63 134.465   2
   0   8  -8 535.863 57.9511   2
   0  -8  -8 567.023 60.5127   2
   0   8   8 596.485 58.7381   2
   0  -8  -9 27.5577 23.2463   2
   0   8  -9 20.1695 19.7187   2
   0   8   9 41.1221 23.1612   2
   0  -8 -10 8587.39 235.745   2
   0   8  10 9084.41 237.797   2
   0   8 -10 8601.41 258.546   1
   0   8 -11 2418.15 143.309   1
   0  -8 -11 2087.82 120.744   2
   0  -8 -12 1192.22 94.3737   2
   0   8 -12 1106.99 103.338   1
   0  -8 -13 86.8657 26.9889   2
   0   8 -13 119.955 40.9092   1
   0   8  14 198.875 54.8781   3
   0   8 -14 266.557 55.0773   1
   0  -8 -14 198.615 44.4887   2
   0  -9   0 25.0980 18.3409   2
   0   9   0 42.9224 25.1906   2
   0   9  -1 6152.36 179.581   2
   0   9   1 6420.24 181.621   2
   0  -9  -1 5999.01 175.060   2
   0  -9  -2 1724.13 96.0801   2
   0   9  -2 1785.66 97.3355   2
   0   9   2 1769.27 96.6328   2
   0  -9  -3 6323.26 183.363   2
   0   9  -3 6383.10 116.567   3
   0   9  -3 6871.86 192.830   2
   0   9   3 6439.47 182.891   2
   0   9  -4 1268.29 84.9999   2
   0  -9  -4 1262.92 84.0236   2
   0   9   4 1399.66 88.0789   2
   0   9  -4 1314.16 42.4100   3
   0   9   5 2035.77 105.885   2
   0   9  -5 1747.31 101.831   2
   0  -9  -5 1860.17 103.162   2
   0  -9  -6 3226.95 138.288   2
   0   9  -6 3021.92 134.441   2
   0   9   6 3286.09 136.842   2
   0   9  -7 1674.61 102.722   2
   0  -9  -7 1571.42 98.4351   2
   0   9   7 1744.88 102.543   2
   0   9   8 2057.81 112.484   2
   0   9  -8 1913.01 112.488   2
   0  -9  -8 1959.49 112.647   2
   0  -9  -9 3159.06 146.510   2
   0  -9 -10 15.3280 21.6123   2
   0   9 -10 13.5463 21.7918   1
   0  -9 -11 746.974 76.9580   2
   0   9 -11 837.163 87.5258   1
   0   9 -12 959.236 100.731   1
   0  -9 -12 836.961 82.7870   2
   0   9  13 62.5245 37.2857   3
   0   9 -13 137.196 35.9152   1
   0  -9 -13 97.8344 34.1856   2
   0  -9 -14 2043.80 133.183   2
   0   9  14 2203.58 166.339   3
   0  10   0 6418.47 194.037   2
   0 -10   0 6071.88 187.465   2
   0  10   1 8582.37 222.832   2
   0 -10  -1 8298.60 218.913   2
   0  10  -1 8418.53 222.646   2
   0  10   2 33.1689 20.0662   2
   0  10  -2 12.1738 11.8185   3
   0  10  -2 24.4543 16.2056   2
   0 -10  -2 14.4208 18.6307   2
   0  10   3 771.917 67.9296   2
   0 -10  -3 607.751 62.5543   2
   0  10  -3 597.212 39.4717   3
   0  10  -3 708.910 66.0161   2
   0  10   4 1034.19 80.2657   2
   0 -10  -4 1052.71 82.3642   2
   0  10  -4 968.007 77.8800   2
   0  10  -4 1029.41 42.3068   3
   0  10   5 4619.23 167.469   2
   0 -10  -5 4644.71 171.032   2
   0  10  -5 4764.79 174.281   2
   0 -10  -6 3649.37 154.571   2
   0  10   6 3658.98 151.245   2
   0 -10  -7 577.964 63.8492   2
   0 -10  -8 34.8481 25.7775   2
   0 -10  -9 201.196 41.7553   2
   0 -10 -10 2227.27 132.019   2
   0  10 -11 693.425 84.9818   1
   0 -10 -11 840.083 83.7966   2
   0 -10 -12 899.846 89.1839   2
   0  10 -12 1036.24 104.741   1
   0  10  13 83.7989 35.7988   3
   0 -10 -13 136.642 37.1843   2
   0  10 -13 103.028 40.5876   1
   0 -10 -14 36.8472 27.5396   2
   0  11   0 27.4703 24.4126   2
   0 -11   0 8.95228 18.9929   2
   0  11   1 1960.64 113.680   2
   0 -11  -1 2041.67 116.299   2
   0  11  -1 2098.17 117.654   2
   0 -11  -2 489.981 59.2971   2
   0  11  -2 554.076 46.3615   3
   0  11   2 603.583 64.1281   2
   0  11  -2 479.664 57.6319   2
   0  11  -3 2068.29 77.2793   3
   0 -11  -3 1905.40 113.596   2
   0  11  -4 507.330 33.0235   3
   0 -11  -4 522.076 62.3867   2
   0 -11  -5 3.26216 18.2072   2
   0  11  -5 1.92848 2.66967   3
   0 -11  -6 2744.10 141.323   2
   0 -11  -7 1626.41 110.918   2
   0 -11  -8 1551.98 110.571   2
   0 -11  -9 1220.65 100.508   2
   0 -11 -10-13.3328 25.6280   2
   0  11 -11 79.1218 33.6991   1
   0 -11 -11 178.216 44.0613   2
   0  11  12 1879.32 152.553   3
   0  11 -12 2089.45 150.759   1
   0 -11 -12 1949.31 133.894   2
   0 -11 -13 1810.95 131.425   2
   0 -12   0 186.646 41.2869   2
   0 -12  -1 6023.44 209.064   2
   0  12  -1 5765.45 162.869   3
   0 -12  -2 980.072 85.8450   2
   0  12  -2 950.098 62.9063   3
   0 -12  -3 159.327 42.2212   2
   0  12  -3 190.417 27.4525   3
   0 -12  -4 2009.88 125.330   2
   0  12  -4 2005.68 69.6526   3
   0 -12  -5 7140.89 234.897   2
   0  12  -5 6229.60 80.5228   3
   0 -12  -6 3198.07 159.767   2
   0 -12  -7 2591.78 145.609   2
   0 -12  -8 19.6579 25.7499   2
   0 -12  -9-1.78683 24.6859   2
   0 -12 -10 48.7448 29.1695   2
   0  12 -11 1168.55 112.229   1
   0 -12 -11 1136.95 104.020   2
   0 -12 -12 425.711 69.6078   2
   0 -12 -13 354.577 63.2177   2
   0  13   0-3.70253 22.1862   3
   0 -13  -1 110.896 33.7937   2
   0  13  -1 105.115 28.8233   3
   0  13  -2 5208.10 151.527   3
   0 -13  -2 5527.12 210.993   2
   0 -13  -3 2289.50 138.339   2
   0  13  -3 2290.97 91.4031   3
   0 -13  -4 1017.11 94.0531   2
   0  13  -4 873.610 49.4993   3
   0 -13  -5-21.8210 28.8080   2
   0 -13  -6 196.921 46.5693   2
   0 -13  -7 4439.42 199.463   2
   0 -13  -8 5570.35 226.905   2
   0 -13  -9 88.9481 37.6350   2
   0 -13 -10 156.160 48.0726   2
   0 -13 -11 18.7858 24.2591   2
   0 -13 -12 1653.06 133.053   2
   0  14   0 1334.55 91.8744   3
   0  14  -1 2264.97 112.428   3
   0 -14  -1 2360.66 146.162   2
   0  14   1 1888.52 114.118   3
   0 -14  -2 1963.91 133.859   2
   0  14  -2 1805.11 94.3533   3
   0 -14  -3 1818.50 129.451   2
   0  14  -3 1720.22 84.1081   3
   0 -14  -4 13.9726 24.1030   2
   0  14  -4 23.0241 11.8509   3
   0 -14  -5 2101.33 141.307   2
   0 -14  -6 469.126 72.0420   2
   0 -14  -7 2016.06 142.278   2
   0 -14  -8-3.28066 31.2647   2
   0  14   9 1091.96 117.755   3
   0 -14  -9 985.048 103.876   2
   0 -14 -10 0.21812 25.1897   2
   0 -14 -11 1988.73 149.116   2
   0  15   0-10.5157 26.5796   3
   0  15   1 107.775 35.9730   3
   0  15  -1 136.166 33.1859   3
   0 -15  -2 6302.78 248.304   2
   0  15  -2 6057.83 177.903   3
   0  15   2 6227.03 225.334   3
   0 -15  -3 139.022 43.4214   2
   0  15  -3 68.1440 18.7196   3
   0  15   3 111.236 39.3954   3
   0  15   4 2405.64 149.867   3
   0 -15  -4 2243.71 151.443   2
   0  15   5 1247.00 112.636   3
   0 -15  -5 1264.99 115.355   2
   0  15   6 122.181 42.1406   3
   0 -15  -6 12.3133 30.5437   2
   0  15   7 33.0688 32.2682   3
   0 -15  -7 44.5931 37.0187   2
   0 -15  -8 4586.94 223.903   2
   0  15   8 4391.01 230.081   3
   0 -15  -9 361.738 65.4907   2
   0 -15 -10 639.502 89.7757   2
   0  16   0 2956.25 146.130   3
   0  16  -1 1513.34 99.8005   3
   0  16   1 1587.97 112.351   3
   0  16   2 201.257 45.6852   3
   0  16  -2 149.068 32.9278   3
   0  16   3 683.448 82.7087   3
   0 -16  -3 687.432 89.9339   2
   0  16   4 285.454 60.0706   3
   0 -16  -4 317.761 65.3810   2
   0  16   5 289.741 61.7247   3
   0 -16  -5 333.161 63.9396   2
   0  16   6 642.832 87.8873   3
   0 -16  -6 637.816 90.8293   2
   0  16   7 295.641 68.5102   3
   0 -16  -7 376.108 70.9782   2
   0  17   0 15.8111 22.8927   3
   0  17   1 708.177 79.0824   3
   0  17   2 4345.93 199.992   3
   0  17   3 123.843 41.0396   3
   0 -17  -4 1845.84 149.363   2
   0  17   4 1649.10 133.512   3
   0  17   5 5.78819 25.6159   3
   0  17   6 88.8271 44.4061   3
   0  18   1 713.367 81.6503   3
   0  18   2 242.390 50.5923   3
   0  18   3-78.6359 36.8960   3
   0  18   4 141.421 41.2065   3
  -1   0  16 9.61495 22.3580   3
   1   0 -16-116.664 34.6681   2
  -1   0  15 455.614 59.4569   3
   1   0 -15 446.744 57.7074   2
  -1   0  14-1.22416 17.8466   3
   1   0 -14-25.7797 27.9880   2
   1   0 -13 2169.94 114.104   2
   1   0 -12 25.5150 22.7874   2
   1   0 -11 10498.3 227.565   2
  -1   0  10 7.67079 17.7691   1
   1   0 -10-10.5142 13.6378   2
  -1   0   9 9.95114 13.3388   1
  -1   0   8-5.75979 15.1514   1
  -1   0   7 20080.3 276.325   1
  -1   0   6 4.52251 12.6272   1
  -1   0   5 11149.2 169.855   1
  -1   0   4-10.8268 11.5800   1
  -1   0   3 13582.9 142.092   1
  -1   0   2 2.46067 6.94380   1
  -1   0  -1 31226.4 160.778   3
   1   0   2 15.8759 9.43407   1
  -1   0  -2 5.72636 7.67073   3
   1   0   3 577.024 34.0318   1
   1   0   3 555.731 31.1047   3
   1   0   4 11.4839 11.9974   3
   1   0   4 14.4215 12.5259   1
   1   0   5 4512.66 104.476   3
   1   0   5 4574.74 117.815   1
   1   0   6 1.52388 12.6761   1
   1   0   6-4.04224 11.6253   3
   1   0   7 2855.33 109.689   1
   1   0   7 2745.44 95.9851   3
  -1   0  -7 2664.36 78.8756   2
  -1   0  -8 10.2730 12.8232   2
   1   0   8-0.09874 14.7979   1
  -1   0  -9 11778.9 192.167   2
   1   0   9 12009.9 257.030   1
   1   0  10-4.47136 16.8121   3
  -1   0 -10 3.88230 12.8288   2
  -1   0 -11 1291.13 72.2719   2
   1   0  11 1262.79 82.6559   3
  -1   0 -12-16.3180 19.4617   2
   1   0  12 27.6595 24.2443   3
   1   0  13 213.712 40.4663   3
  -1   0 -13 272.478 37.8615   2
   1   0  14 25.4510 21.6690   3
  -1   0 -14-3.46288 19.0654   2
   1   0  15 1938.38 119.625   3
  -1   1  16 469.532 66.4817   3
   1   1 -16 351.235 54.1521   2
   1  -1 -16 311.879 49.7635   2
   1  -1 -15 61.2040 26.2937   2
   1   1 -15 101.597 28.4491   2
  -1   1  15 93.3837 33.1105   3
  -1  -1  15 64.0396 24.3687   3
   1  -1 -14 4337.00 167.638   2
  -1  -1  14 4573.91 165.245   3
   1   1 -14 4366.03 168.027   2
   1  -1 -13 33.4961 20.3869   2
   1   1 -13 62.1523 26.2509   2
  -1  -1  13 60.9379 20.2415   3
   1   1 -12 3450.97 138.110   2
   1  -1 -12 3300.37 135.670   2
   1  -1 -11 239.253 35.6156   2
  -1   1  10 2734.06 126.546   1
   1  -1 -10 2643.47 109.038   2
   1  -1  -9 620.970 51.6972   2
  -1   1   9 619.051 57.1038   1
  -1  -1   8 7021.69 176.651   1
  -1   1   8 6920.85 177.326   1
   1  -1  -8 6916.11 157.908   2
  -1   1   7 47.6098 16.1867   1
  -1  -1   7 14.8362 14.1220   1
   1  -1  -7 19.5827 13.7589   2
  -1  -1   6 21.2093 13.8595   1
  -1   1   6-6.64076 16.1764   1
   1  -1  -6 12.9829 13.3881   2
   1  -1  -5 1079.32 51.2541   2
  -1   1   5 1080.02 55.5376   1
  -1  -1   5 1132.59 55.3846   1
   1  -1  -4 380.628 29.2591   2
  -1  -1   4 295.372 25.9736   1
   1  -1  -3 222.474 21.0184   2
  -1   1   2 16637.2 143.527   2
  -1   1   1 52.0944 9.15534   2
  -1   1   0 6996.52 67.6511   2
  -1   1  -1 1687.97 32.6536   3
  -1   1  -1 1657.70 29.9572   2
  -1  -1  -1 1624.16 43.6835   3
  -1  -1  -2 15316.2 98.3524   2
  -1   1  -2 15550.6 114.807   3
   1   1   2 15475.6 98.0398   2
   1  -1   3 5301.21 79.9564   3
  -1  -1  -3 5424.71 70.9767   2
   1   1   3 5471.25 70.9476   2
   1   1   3 5370.83 102.759   1
   1   1   4 542.166 39.4972   1
   1  -1   4 485.216 29.4087   3
  -1  -1  -4 504.038 25.4630   2
   1  -1   5 1687.54 59.0491   3
   1   1   5 1631.09 71.4627   1
  -1  -1  -5 1737.07 52.8231   2
  -1  -1  -6 11579.3 150.591   2
   1  -1   6 11471.4 167.219   3
   1   1   6 11861.8 207.268   1
   1   1   7 102.492 23.9801   1
   1  -1   7 41.2484 13.6928   3
  -1  -1  -7 76.9806 15.5670   2
   1   1   8 15503.3 274.851   1
  -1   1  -8 14779.2 273.811   1
  -1  -1  -8 15076.1 204.301   2
   1  -1   8 14955.0 222.053   3
   1   1   9 58.1580 20.5688   1
   1   1   9 85.2080 23.2212   3
  -1  -1  -9 71.7726 15.7879   2
  -1   1 -10 948.786 58.8150   2
   1   1  10 972.193 72.2513   3
  -1  -1 -10 814.711 55.3414   2
  -1  -1 -11 187.473 29.6492   2
  -1   1 -11 140.697 25.8462   2
   1   1  11 208.747 38.5634   3
   1  -1  11 233.436 36.1988   3
  -1   1 -12 5337.50 153.485   2
   1  -1  12 5407.45 167.127   3
  -1  -1 -12 5407.95 154.508   2
   1   1  12 5318.17 184.382   3
  -1   1 -13 257.064 37.8471   2
  -1  -1 -13 239.598 36.2964   2
   1   1  13 284.071 46.4325   3
   1  -1  13 234.690 40.5668   3
   1   1  14 3412.84 160.652   3
   1  -1  14 3191.62 139.734   3
  -1   1 -14 3226.17 129.292   2
  -1  -1 -14 3244.60 130.011   2
   1   1  15 40.6449 26.1454   3
   1  -1  15 12.1313 18.4880   3
   1   1  16 19.2809 21.9838   3
   1   2 -16 1463.24 107.346   2
  -1   2  16 1358.50 112.428   3
   1  -2 -16 1346.93 101.996   2
  -1   2  15 514.492 68.5844   3
   1   2 -15 668.333 70.1123   2
   1  -2 -15 653.732 70.1306   2
  -1  -2  14 252.405 38.0188   3
   1   2 -14 236.025 42.2652   2
   1  -2 -14 194.674 37.3803   2
  -1  -2  13 2617.15 112.714   3
   1  -2 -13 2844.27 132.073   2
   1  -2 -12 570.860 59.3828   2
   1  -2 -11 1697.87 93.0729   2
   1  -2 -10 638.775 55.8772   2
  -1   2  10 652.636 61.9011   1
   1   2 -10 620.307 63.3643   1
   1  -2  -9 36.3925 18.1699   2
   1   2  -9 61.9059 24.1840   1
  -1   2   9 117.579 28.7522   1
   1   2  -8 2463.73 107.164   1
  -1   2   8 2431.62 106.981   1
   1  -2  -8 2278.08 92.9791   2
  -1   2   7 9810.42 200.554   1
   1  -2  -7 9685.13 178.718   2
   1  -2  -6 4517.61 115.283   2
   1  -2  -5 22973.5 241.613   2
   1  -2  -4 117.788 19.8444   2
  -1   2   4 112.325 17.5275   2
   1  -2  -3 11053.7 142.053   2
  -1  -2   3 11118.4 84.3430   3
  -1   2   3 11008.5 142.438   2
  -1  -2   2 74.4943 7.77360   3
   1   2  -2 77.8200 8.05398   3
  -1   2   2 58.8122 13.2659   2
  -1  -2   1 44817.1 185.996   3
   1   2  -1 44271.3 180.646   3
  -1   2   1 44186.7 237.486   2
  -1   2   0 8909.09 100.848   2
  -1  -2   0 8949.63 100.803   3
   1   2   0 9060.67 100.634   2
  -1   2  -1 1234.82 37.1547   2
  -1  -2  -1 1226.48 37.0539   2
   1   2   1 1203.66 36.2665   2
  -1   2  -1 1248.29 29.0383   3
  -1  -2  -2 4473.73 70.5649   2
   1   2   2 4328.77 69.4964   2
  -1   2  -2 4277.52 71.1857   2
   1  -2   2 4382.80 51.6367   3
  -1   2  -2 4379.23 52.5062   3
   1   2   3 2482.30 56.8819   2
  -1   2  -3 2592.17 47.6444   3
  -1  -2  -3 2489.95 57.1754   2
   1  -2   3 2534.21 45.7731   3
   1   2   4 536.355 29.2697   2
   1  -2   4 545.080 25.7039   3
  -1  -2  -4 532.837 29.7657   2
   1  -2   5 22490.7 185.958   3
  -1  -2  -5 22187.1 202.477   2
  -1  -2  -6 275.528 25.7568   2
   1  -2   6 256.935 23.9649   3
   1   2   6 262.370 33.3517   1
   1  -2   7 2767.91 82.8303   3
   1   2   7 2939.06 114.245   1
  -1  -2  -7 2912.21 86.3204   2
  -1   2  -8 851.156 66.6953   1
  -1  -2  -8 705.839 46.3759   2
   1   2   8 794.149 63.3198   1
   1  -2   8 720.292 45.2368   3
   1   2   9 4930.45 160.934   3
   1   2   9 5369.36 175.237   1
  -1  -2  -9 4826.89 126.185   2
  -1   2  -9 4956.95 169.750   1
   1  -2   9 4751.77 123.896   3
  -1   2 -10 1938.32 114.290   1
   1   2  10 1956.30 107.129   3
  -1  -2 -10 1850.37 83.7326   2
   1  -2  10 1768.32 80.7680   3
   1   2  11 2544.10 126.821   3
  -1  -2 -11 2467.17 100.398   2
  -1   2 -12 2722.75 111.697   2
  -1  -2 -12 2839.98 113.419   2
   1  -2  12 2764.82 112.158   3
   1   2  12 2740.70 137.432   3
   1   2  13 884.905 82.7457   3
  -1   2 -13 841.987 65.6975   2
   1  -2  13 969.017 69.8500   3
  -1  -2 -13 896.572 67.1684   2
  -1  -2 -14 462.426 51.5381   2
   1   2  14 461.432 63.5974   3
   1  -2  14 452.166 50.3423   3
  -1   2 -14 444.268 50.0515   2
   1   2  15 3060.31 163.777   3
   1   2  16 24.3393 24.3270   3
  -1   3  17 112.904 46.3755   3
   1  -3 -16 195.302 44.8966   2
  -1   3  16 228.121 49.3931   3
   1   3 -16 241.642 45.2434   2
   1   3 -15 223.689 46.0594   2
  -1   3  15 195.014 44.2321   3
   1  -3 -15 208.897 43.2527   2
   1  -3 -14 3638.48 157.447   2
  -1  -3  14 3520.18 124.789   3
   1  -3 -13 46.2399 21.3233   2
   1  -3 -12 7.64976 19.7426   2
   1  -3 -11 254.096 38.6874   2
  -1  -3  11 276.317 30.8844   3
   1   3 -11 270.070 46.0509   1
   1   3 -10 2345.87 120.651   1
   1  -3 -10 2438.82 109.147   2
  -1   3  10 2565.86 126.349   1
  -1   3   9 363.813 47.1085   1
   1   3  -9 382.031 47.5355   1
   1  -3  -9 417.503 44.2595   2
   1  -3  -8 12435.9 221.113   2
   1   3  -8 12416.3 241.027   1
  -1   3   8 12806.4 251.780   1
   1  -3  -7 10.8062 14.3658   2
   1  -3  -6 1368.27 66.8391   2
   1  -3  -5 4370.76 111.839   2
  -1   3   5 4565.34 112.672   2
  -1  -3   4 33823.3 141.127   3
  -1   3   4 34465.8 292.050   2
   1  -3  -4 34565.1 291.502   2
   1  -3  -3 44.4534 15.5015   2
  -1   3   3 53.5561 15.9408   2
  -1  -3   3 52.1991 6.58193   3
   1   3  -2 4446.97 55.7996   3
  -1  -3   2 4428.51 57.3232   3
  -1   3   2 4372.24 91.6567   2
  -1  -3   1 8659.63 97.7479   3
   1   3  -1 8711.72 96.4232   3
  -1   3   1 8759.52 124.527   2
   1   3   0 4980.26 91.7664   2
   1   3   0 4968.20 86.0823   3
  -1   3   0 5017.31 91.5827   2
  -1   3  -1 4000.93 80.9932   2
   1   3   1 4099.58 81.2453   2
  -1  -3  -1 4019.16 80.6996   2
   1   3   2 25831.2 205.746   2
  -1  -3  -2 26265.2 207.465   2
  -1   3  -2 26635.3 128.828   3
  -1   3  -2 26322.0 211.607   2
   1   3   3 5377.72 97.4581   2
  -1   3  -3 5098.32 57.2108   3
  -1   3  -3 5225.35 98.4285   2
  -1  -3  -3 5602.42 99.4888   2
   1  -3   3 5074.30 55.2314   3
  -1  -3  -4 1716.89 58.4830   2
   1  -3   4 1669.43 35.9057   3
   1   3   4 1652.73 56.9513   2
  -1  -3  -5 577.295 36.5589   2
   1  -3   5 580.543 25.2572   3
   1   3   5 568.698 36.1453   2
  -1  -3  -6 18008.1 211.419   2
   1  -3   6 17816.9 158.860   3
   1   3   6 17749.2 208.961   2
  -1  -3  -7 907.764 51.8313   2
   1  -3   7 864.552 40.1490   3
   1   3   7 840.103 63.0064   1
   1  -3   8 4772.38 103.669   3
  -1   3  -8 5006.21 161.333   1
   1   3   8 5386.24 168.529   1
  -1  -3  -8 5128.68 128.086   2
   1   3   9 16.1969 19.2431   1
   1  -3   9 0.48236 11.0158   3
  -1  -3  -9 9.69583 15.9237   2
  -1   3  -9 17.4339 19.8790   1
   1  -3  10 21.6491 14.0922   3
   1   3  10 27.5672 23.1393   3
  -1   3 -10 21.5355 23.4095   1
  -1  -3 -10 20.0526 14.7085   2
  -1   3 -11 1059.45 90.8840   1
  -1  -3 -11 1085.78 69.5458   2
   1   3  11 1193.49 91.4329   3
   1  -3  11 1170.85 63.4558   3
   1   3  12 3893.14 171.348   3
  -1  -3 -12 3797.20 134.378   2
   1   3  13 71.2156 28.3650   3
  -1  -3 -13 138.885 32.0320   2
  -1   3 -14 1723.87 98.3321   2
  -1  -3 -14 2126.97 108.233   2
   1   3  14 2020.66 135.111   3
   1   3  15 159.683 43.8092   3
   1   3  16 864.203 95.0063   3
  -1   4  17 1669.77 135.999   3
   1   4 -16 916.014 85.7703   2
  -1   4  16 847.148 96.8772   3
   1  -4 -16 1010.50 91.0296   2
   1  -4 -15 1956.11 121.903   2
   1  -4 -14-28.1791 26.5238   2
   1   4 -13 2009.74 133.367   1
   1  -4 -13 1788.45 108.770   2
  -1  -4  13 1891.86 77.1453   3
   1  -4 -12 17.7821 16.1647   2
  -1  -4  12 13.2726 9.96095   3
   1   4 -12 35.5926 27.9436   1
   1  -4 -11 6670.65 191.950   2
   1   4 -11 7302.20 225.772   1
  -1  -4  11 7044.61 134.089   3
   1   4 -10 876.732 75.3642   1
   1  -4 -10 836.349 66.3085   2
  -1  -4  10 873.158 44.7944   3
  -1  -4   9 857.358 40.4672   3
   1   4  -9 873.225 70.6783   1
   1  -4  -9 768.854 60.5526   2
   1   4  -8 131.167 28.4520   1
   1  -4  -8 147.016 28.1254   2
   1   4  -7 8118.07 185.159   1
  -1   4   7 8571.07 181.368   2
  -1  -4   7 8331.34 90.9677   3
   1  -4  -7 8382.64 180.261   2
  -1   4   6 246.767 31.0910   2
  -1  -4   6 227.151 12.6076   3
   1  -4  -6 263.365 33.0176   2
  -1   4   5 11964.5 193.083   2
   1  -4  -5 11829.7 192.928   2
   1  -4  -4 413.825 36.4062   2
  -1   4   4 443.151 37.0462   2
   1  -4  -3 8827.24 152.108   2
  -1   4   3 8508.56 148.598   2
   1   4  -3 8267.32 70.1728   3
   1   4  -2 560.324 24.2467   3
  -1   4   2 627.136 41.3192   2
   1   4  -1 4664.42 103.734   2
   1   4  -1 4808.28 82.1548   3
  -1   4   1 4572.14 102.061   2
  -1   4   0 353.179 30.7152   2
   1   4   0 388.165 31.2082   2
   1   4   0 351.081 27.3809   3
  -1   4  -1 13861.7 173.291   2
   1   4   1 14220.2 173.443   2
  -1  -4  -1 14299.0 175.323   2
  -1   4  -2 11150.8 157.440   2
   1   4   2 10796.8 152.054   2
  -1  -4  -2 11004.7 153.831   2
   1   4   3 9786.07 148.960   2
  -1   4  -3 9852.39 153.048   2
  -1   4  -3 9692.24 73.5856   3
  -1  -4  -3 9680.58 149.238   2
  -1  -4  -4 4207.99 101.631   2
  -1   4  -4 4146.85 102.254   2
   1   4   4 4129.78 99.9279   2
   1   4   5 27708.4 268.671   2
  -1  -4  -5 28125.7 272.056   2
  -1  -4  -6 1611.17 68.9366   2
   1   4   6 1743.80 70.6985   2
   1  -4   6 1579.61 37.8467   3
   1   4   7 197.783 25.5707   2
  -1  -4  -7 149.671 24.8137   2
   1  -4   7 172.663 15.5370   3
  -1  -4  -8 3368.21 109.184   2
   1  -4   8 3722.02 76.9396   3
  -1   4  -8 3461.70 136.329   1
  -1   4  -9 1623.23 100.630   1
   1  -4   9 1664.18 56.8775   3
  -1  -4  -9 1626.12 80.7641   2
   1   4   9 1587.51 99.6814   1
   1   4  10 2664.27 134.286   3
   1  -4  10 2736.22 79.5728   3
  -1   4 -10 2866.80 140.600   1
  -1  -4 -10 2882.74 111.181   2
  -1   4 -11 2325.26 133.999   1
   1   4  11 2264.27 130.898   3
   1  -4  11 2352.54 79.0000   3
  -1  -4 -11 2306.86 104.203   2
   1   4  12 10.9600 23.0702   3
  -1  -4 -12 41.6936 20.4240   2
  -1   4 -12 12.3063 24.3037   1
   1  -4  12 40.3714 15.9479   3
  -1  -4 -13 88.9537 26.0197   2
  -1   4 -13 217.645 52.8960   1
   1  -4  13 93.9496 18.8450   3
   1   4  13 68.8677 30.2726   3
  -1  -4 -14 436.739 50.2810   2
   1   4  14 511.602 71.4260   3
   1   4  15 2705.71 165.389   3
   1   4  16 161.985 44.6584   3
  -1   5  16 126.057 48.4339   3
   1  -5 -15 150.593 40.9386   2
   1  -5 -14 3462.45 159.882   2
   1   5 -14 3420.44 184.470   1
   1   5 -13 6.35680 26.6283   1
   1  -5 -13 44.2530 26.1762   2
  -1  -5  12-2.56092 5.94096   3
  -1  -5  12 15.8546 7.80533   3
   1   5 -12 14.3803 25.4429   1
   1  -5 -12 30.5917 23.2767   2
  -1  -5  11 102.834 14.0225   3
  -1  -5  11 89.7867 12.6903   3
   1   5 -11 95.5199 27.4120   1
   1  -5 -11 73.7484 23.7956   2
   1  -5 -10 3561.12 138.973   2
  -1  -5  10 3336.39 63.4629   3
  -1  -5  10 3166.44 59.9727   3
   1   5 -10 3452.19 148.924   1
  -1  -5   9 4459.53 60.4969   3
  -1  -5   9 4372.39 61.2784   3
   1  -5  -9 4530.83 150.836   2
   1   5  -9 4682.14 163.661   1
  -1   5   8 7989.77 189.504   2
   1  -5  -8 8243.18 195.688   2
   1   5  -8 8190.04 204.264   1
  -1   5   7 146.417 27.0295   2
   1  -5  -7 136.904 25.8102   2
   1  -5  -6 207.620 32.4071   2
  -1   5   6 253.254 33.4425   2
  -1   5   5 2715.64 98.6524   2
   1  -5  -5 2587.98 97.7160   2
  -1   5   4 27641.4 299.555   2
   1  -5  -4 26859.1 299.919   2
   1  -5  -3 2163.18 82.8512   2
   1   5  -3 2154.76 43.1347   3
  -1   5   3 2217.32 83.9182   2
   1   5  -2 7654.09 151.700   2
  -1   5   2 7844.87 150.688   2
   1   5  -2 7768.07 101.620   3
  -1   5   1 1585.98 67.5062   2
   1   5  -1 1716.69 56.2865   3
   1   5  -1 1735.26 71.1555   2
   1   5   0 901.148 50.7210   2
   1   5   0 891.909 46.2566   3
  -1   5   0 1034.29 54.7006   2
   1   5   1 4179.29 107.148   2
  -1  -5  -1 4193.66 107.226   2
  -1   5  -1 4059.30 106.448   2
   1   5   2 18039.7 222.363   2
  -1   5  -2 17969.2 223.681   2
  -1  -5  -2 18429.8 224.792   2
   1  -5   2 17885.8 223.199   2
  -1   5  -3 433.068 37.2263   2
   1   5   3 451.061 36.0645   2
  -1  -5  -3 419.237 36.3771   2
  -1   5  -3 401.855 17.2705   3
   1   5   4 3647.33 103.254   2
  -1  -5  -4 3844.86 107.430   2
  -1   5  -4 3749.02 106.890   2
  -1  -5  -5 150.408 26.1420   2
  -1   5  -5 159.979 24.2216   2
   1   5   5 130.401 22.6381   2
   1   5   6 5276.99 131.622   2
  -1   5  -6 5250.34 135.842   2
  -1  -5  -6 5145.31 132.523   2
   1   5   7 44.2154 15.2690   2
  -1  -5  -7 66.7518 20.2928   2
  -1   5  -7 54.3524 18.3621   1
  -1  -5  -8 2693.85 103.439   2
   1   5   8 2588.91 100.280   2
  -1   5  -8 2770.38 125.436   1
   1  -5   9 117.969 12.4578   3
  -1  -5  -9 148.651 28.0855   2
  -1   5  -9 154.425 35.0922   1
   1  -5  10 1274.85 42.4332   3
  -1  -5 -10 1391.75 80.8175   2
  -1   5 -10 1509.58 104.180   1
   1   5  11 163.944 43.6454   3
  -1  -5 -11 251.628 38.3521   2
  -1   5 -11 185.838 40.5819   1
   1  -5  11 180.395 18.0964   3
   1   5  12 7948.22 262.165   3
  -1  -5 -12 8459.35 213.647   2
  -1   5 -12 8231.14 266.603   1
   1  -5  12 7650.98 118.980   3
  -1   5 -13 20.7300 27.0944   1
   1   5  13 19.3381 27.0411   3
  -1  -5 -13 39.5500 21.1743   2
  -1  -5 -14 1590.82 99.6032   2
   1   5  14 1292.68 114.468   3
  -1   5 -14 1627.64 131.968   1
   1   5  15 88.1537 37.7955   3
   1   5  16 944.112 105.847   3
  -1   6  16-2.67714 23.7675   3
   1  -6 -15 1640.04 115.835   2
   1   6 -15 1624.06 136.850   1
   1  -6 -14 279.543 48.2107   2
   1   6 -14 201.269 49.2331   1
   1   6 -13 1283.24 110.300   1
   1  -6 -13 1047.73 88.7098   2
   1  -6 -12 2244.95 123.294   2
   1   6 -12 2357.31 140.574   1
   1   6 -11 5227.23 197.767   1
   1  -6 -11 5193.58 180.952   2
   1   6 -10 1268.54 93.7208   1
   1  -6 -10 1318.16 88.8609   2
   1   6  -9 670.047 65.6594   1
   1  -6  -9 500.722 54.3931   2
   1   6  -8 1837.75 101.365   1
  -1   6   8 1771.86 93.4437   2
   1  -6  -8 1769.38 95.3419   2
  -1   6   7 1687.52 89.1447   2
   1  -6  -7 1527.66 85.0777   2
   1  -6  -6 52.7791 20.2991   2
  -1   6   6 59.6735 20.0802   2
   1  -6  -5 8082.22 181.764   2
  -1   6   5 8070.95 179.830   2
   1  -6  -4 2882.08 105.968   2
   1   6  -4 2675.23 40.4147   3
  -1   6   4 2889.14 105.318   2
  -1   6   3 325.138 35.9971   2
   1   6  -3 272.061 18.6641   3
   1  -6  -3 356.057 39.6371   2
   1   6  -3 290.855 34.3372   2
   1   6  -2 410.778 39.4909   2
   1   6  -2 378.758 27.1940   3
  -1   6   2 410.698 39.3792   2
  -1   6   1 4806.39 127.157   2
   1   6  -1 4632.35 101.042   3
   1   6  -1 4843.00 128.722   2
   1   6   0 6688.05 148.211   2
  -1   6   0 6265.42 144.541   2
  -1   6  -1 4841.34 127.278   2
   1   6   1 4807.71 125.877   2
  -1  -6  -1 4769.92 125.548   2
  -1   6  -2 8835.62 172.671   2
  -1  -6  -2 8405.74 166.913   2
   1  -6   2 8650.77 170.435   2
   1   6   2 8477.67 166.767   2
   1   6   3 6073.46 142.798   2
  -1  -6  -3 5997.82 142.072   2
  -1   6  -3 5744.24 141.725   2
   1   6   4 1126.34 63.3384   2
  -1   6  -4 1084.15 63.5507   2
  -1  -6  -4 1150.25 65.5169   2
  -1  -6  -5 8273.48 174.753   2
   1   6   5 8191.54 172.101   2
  -1   6  -5 8394.19 178.954   2
  -1  -6  -6 961.842 62.2200   2
  -1   6  -6 943.626 62.5365   2
   1   6   6 976.007 61.1615   2
   1   6   7 60.2582 20.0522   2
  -1   6  -7 36.9163 16.0041   2
  -1  -6  -7 72.4129 19.6275   2
   1   6   8 303.541 37.9064   2
  -1  -6  -8 338.943 41.3912   2
  -1   6  -8 294.441 37.9059   2
  -1   6  -8 272.604 42.0065   1
   1   6   9 3321.37 123.919   2
  -1   6  -9 3508.25 151.816   1
  -1  -6  -9 3189.11 123.325   2
  -1   6 -10 4607.17 182.726   1
  -1  -6 -10 4737.21 155.333   2
  -1   6 -11 7400.52 244.258   1
   1   6  11 7619.70 255.556   3
  -1  -6 -11 7443.41 200.660   2
   1   6  12 397.366 62.6382   3
  -1  -6 -12 312.915 45.4686   2
  -1   6 -12 347.976 57.2627   1
  -1  -6 -13 69.6850 25.5576   2
  -1   6 -13 34.1541 26.2912   1
   1   6  13 77.7945 34.2988   3
  -1   6 -14 246.796 54.6429   1
   1   6  14 75.0733 36.2321   3
  -1  -6 -14 118.153 33.6740   2
   1   6  15 2071.62 153.597   3
   1  -7 -15 10.7549 19.8741   2
   1   7 -14 990.242 102.995   1
   1  -7 -14 916.784 87.2774   2
   1  -7 -13 1746.58 116.153   2
   1   7 -13 1880.52 133.587   1
   1   7 -12 564.997 74.1066   1
   1  -7 -12 550.491 64.5001   2
   1   7 -11 43.5921 24.0963   1
   1  -7 -11 12.5370 20.1636   2
   1  -7 -10 5611.45 188.856   2
   1   7 -10 5816.61 203.187   1
   1   7  -9 4826.99 175.044   1
   1  -7  -9 4498.84 163.591   2
  -1   7   9 4670.72 163.603   2
  -1   7   8 3691.80 141.031   2
   1  -7  -8 3678.87 143.857   2
   1  -7  -7 437.069 49.7025   2
  -1   7   7 389.876 46.0568   2
   1  -7  -6 1063.36 73.1876   2
  -1   7   6 1135.98 74.2490   2
   1   7  -5 349.011 42.2227   2
  -1   7   5 378.701 42.3292   2
   1  -7  -5 288.132 37.3340   2
   1   7  -4 12360.7 235.611   2
   1  -7  -4 12046.1 230.629   2
  -1   7   4 12529.6 231.897   2
   1   7  -4 11955.7 105.225   3
  -1   7   3 4615.54 138.695   2
   1   7  -3 4660.95 85.5124   3
   1  -7  -3 4631.50 139.733   2
   1   7  -3 4877.17 144.117   2
   1   7  -2 11074.3 213.297   2
  -1   7   2 11101.5 210.816   2
   1   7  -2 10951.2 150.886   3
   1   7  -1 470.480 45.4648   2
   1   7  -1 418.205 34.9339   3
  -1   7   1 433.712 43.5553   2
  -1   7   0 2116.93 91.5689   2
   1   7   0 2178.25 92.6680   2
  -1  -7  -1 9448.23 191.191   2
  -1   7  -1 9544.02 193.817   2
   1   7   1 9167.24 189.007   2
   1   7   2 13780.5 230.599   2
  -1  -7  -2 13797.5 231.589   2
  -1   7  -2 13409.7 229.501   2
   1   7   3 115.024 23.8161   2
  -1   7  -3 155.340 27.5658   2
  -1  -7  -3 126.330 26.2751   2
   1   7   4 1474.64 77.2839   2
  -1   7  -4 1227.26 28.1771   3
  -1   7  -4 1409.20 77.9509   2
  -1  -7  -4 1393.47 76.2918   2
  -1   7  -5 94.8063 24.5258   2
   1   7   5 61.5264 19.4014   2
  -1  -7  -5 75.2520 21.2977   2
  -1   7  -6 706.051 57.5251   2
  -1  -7  -6 675.497 56.1706   2
   1   7   6 653.395 53.4115   2
  -1   7  -7 636.998 57.1085   2
   1   7   7 729.353 58.1897   2
  -1  -7  -7 692.531 57.8669   2
  -1   7  -8 4122.25 144.822   2
  -1  -7  -8 4151.72 144.139   2
   1   7   8 4181.26 142.176   2
  -1   7  -9 4322.28 173.746   1
   1   7   9 4129.59 145.492   2
  -1   7  -9 3989.00 147.370   2
  -1  -7  -9 3765.58 141.127   2
  -1   7 -10 662.557 73.7972   1
  -1   7 -10 613.453 60.4018   2
  -1  -7 -10 542.388 56.5531   2
  -1  -7 -11 614.427 61.8069   2
   1   7  11 565.046 73.6859   3
  -1   7 -11 614.090 62.2783   2
  -1   7 -11 560.742 69.9747   1
  -1  -7 -12 1515.20 98.5786   2
   1   7  12 1330.78 115.295   3
  -1   7 -12 1489.62 118.549   1
   1   7  13 1074.63 110.160   3
  -1  -7 -13 1145.46 87.9032   2
  -1   7 -13 1181.46 110.281   1
   1   7  14 85.7246 36.2643   3
  -1   7 -14 177.716 51.4044   1
   1   7  15 213.469 57.3923   3
   1  -8 -15 476.387 65.9888   2
   1   8 -14 3.94859 30.9971   1
   1  -8 -14 37.5431 33.9368   2
   1  -8 -13 315.434 53.6159   2
   1   8 -13 303.574 59.8547   1
   1  -8 -12 579.344 68.5757   2
   1   8 -12 566.978 72.3183   1
   1   8 -11 4575.22 193.332   1
   1  -8 -11 4638.95 183.006   2
   1  -8 -10 696.642 71.7171   2
   1   8 -10 672.642 74.1948   1
  -1   8   9 889.969 76.7657   2
   1  -8  -9 770.001 71.8286   2
  -1   8   8 2035.99 109.286   2
   1  -8  -8 1784.16 105.078   2
   1  -8  -7 1509.82 93.1781   2
   1   8  -7 1676.80 100.102   2
  -1   8   7 1765.48 99.2617   2
   1  -8  -6 4920.16 163.870   2
   1   8  -6 4768.76 162.826   2
  -1   8   6 4953.98 162.233   2
   1  -8  -5 11.3015 18.4880   2
  -1   8   5 30.3793 17.1532   2
   1   8  -5 28.8877 14.9979   2
   1   8  -4 2214.58 106.018   2
  -1   8   4 2312.13 106.328   2
   1   8  -4 2148.24 51.8845   3
   1  -8  -4 2319.26 107.640   2
   1   8  -3 393.095 28.2542   3
   1  -8  -3 363.533 43.6049   2
  -1   8   3 384.044 44.7659   2
   1   8  -3 411.958 45.2581   2
  -1   8   2 2785.37 113.323   2
   1   8  -2 2782.39 114.633   2
   1   8  -2 2701.18 82.1568   3
   1   8  -1 9729.52 211.493   2
   1   8  -1 9457.15 170.119   3
  -1   8   1 9744.20 210.249   2
   1   8   0 2838.58 99.5781   3
  -1   8   0 2722.35 111.432   2
   1   8   0 2725.23 111.309   2
  -1  -8  -1 288.252 38.9429   2
  -1   8  -1 285.516 37.9757   2
   1   8   1 300.859 38.2629   2
  -1   8  -2 522.138 50.0250   2
   1   8   2 604.033 54.4240   2
   1  -8   2 632.797 54.6453   2
  -1  -8  -2 565.762 52.2056   2
  -1  -8  -3 5623.79 159.743   2
   1   8   3 5816.06 162.350   2
  -1   8  -3 6046.76 167.394   2
  -1  -8  -4 3067.62 120.006   2
   1   8   4 3052.44 119.405   2
  -1   8  -4 3130.98 54.2717   3
  -1   8  -4 3022.18 121.071   2
  -1  -8  -5 4317.37 144.489   2
   1   8   5 4604.24 147.962   2
  -1   8  -5 4425.46 148.902   2
  -1   8  -6 2365.65 111.557   2
  -1  -8  -6 2537.63 113.951   2
   1   8   6 2523.58 111.565   2
   1   8   7-17.1825 19.6147   2
  -1   8  -7-6.77278 17.2479   2
  -1  -8  -7 5.89978 17.6698   2
   1   8   8 878.139 70.0144   2
  -1  -8  -8 964.143 74.2151   2
  -1   8  -8 895.968 72.1108   2
   1   8   9 10822.0 246.107   2
  -1   8  -9 11451.0 289.901   1
  -1   8  -9 10640.0 252.204   2
  -1  -8  -9 10827.2 251.169   2
  -1  -8 -10 2685.48 128.746   2
  -1   8 -10 2566.68 144.865   1
  -1   8 -10 2548.79 127.497   2
   1   8  10 2450.59 120.694   2
  -1  -8 -11 2171.28 118.868   2
   1   8  11 2423.02 153.302   3
  -1   8 -11 2221.78 141.439   1
  -1  -8 -12 30.4282 19.8882   2
  -1   8 -12 57.7247 33.7462   1
   1   8  12 21.2377 24.6708   3
  -1   8 -13 34.7316 35.7041   1
   1   8  13-16.4365 37.3799   3
  -1  -8 -13 6.15897 22.4499   2
   1   8  14 292.965 64.2750   3
   1  -9 -15 1585.79 125.402   2
   1  -9 -14 525.095 71.3823   2
   1   9 -14 297.527 61.7898   1
   1   9 -13 2322.09 155.716   1
   1  -9 -13 2325.63 143.352   2
   1  -9 -12 143.539 38.6013   2
   1   9 -12 161.967 44.4935   1
   1  -9 -11 194.474 43.2758   2
   1   9 -11 185.701 44.6500   1
   1  -9 -10 3729.15 166.551   2
   1   9 -10 4116.77 180.570   1
   1  -9  -9 1423.08 101.846   2
   1  -9  -8 2971.90 141.818   2
   1   9  -7 3822.54 157.808   2
   1  -9  -7 3825.70 156.626   2
  -1   9   7 4080.86 158.528   2
   1  -9  -6 1375.05 92.6711   2
   1   9  -6 1355.82 92.1759   2
  -1   9   6 1477.94 93.8567   2
   1  -9  -5 1678.49 99.2298   2
  -1   9   5 1666.97 97.9789   2
   1   9  -5 1616.10 97.8192   2
   1  -9  -4 3294.77 136.203   2
  -1   9   4 3546.19 140.009   2
   1   9  -4 3404.17 73.4455   3
   1   9  -4 3437.93 140.653   2
   1   9  -3 3436.10 88.9914   3
   1  -9  -3 3457.18 137.123   2
   1   9  -3 3637.89 140.422   2
  -1   9   3 3336.87 134.022   2
   1   9  -2 10630.0 174.763   3
   1   9  -2 10491.7 236.617   2
  -1   9   2 10298.7 232.356   2
   1  -9  -2 10366.2 234.015   2
  -1   9   1 394.807 46.0003   2
   1   9  -1 417.811 47.8948   2
   1  -9  -1 385.555 46.4241   2
   1   9  -1 402.983 39.2618   3
  -1   9   0 9132.54 216.563   2
   1   9   0 9287.65 218.462   2
  -1  -9   0 8775.03 212.265   2
   1   9   0 9072.42 188.182   3
   1  -9   0 8825.45 213.684   2
   1   9   1 3454.15 133.560   2
   1  -9   1 3107.76 126.612   2
  -1  -9  -1 3246.05 129.487   2
  -1   9  -1 3314.40 130.824   2
   1   9   2 4323.62 148.541   2
  -1  -9  -2 4475.87 152.080   2
  -1   9  -2 4291.31 149.478   2
   1   9   3 4910.43 159.117   2
  -1   9  -3 4913.67 161.941   2
  -1  -9  -3 4817.66 158.573   2
   1   9   4 74.5405 21.3287   2
  -1   9  -4 63.6966 9.60247   3
  -1  -9  -4 123.494 31.3665   2
  -1   9  -4 61.1862 22.5127   2
  -1   9  -4 50.9339 9.97554   3
   1   9   5 644.001 61.0611   2
  -1  -9  -5 686.796 63.4807   2
  -1   9  -5 575.329 58.2557   2
  -1  -9  -6-3.67800 18.6466   2
   1   9   6 17.9957 14.8230   2
  -1   9  -6 5.11059 19.6553   2
  -1   9  -7 4288.66 160.531   2
  -1  -9  -7 4175.42 156.617   2
   1   9   7 4393.61 158.017   2
   1   9   8 3400.68 142.410   2
  -1   9  -8 3062.76 138.947   2
  -1  -9  -8 3164.04 139.314   2
  -1  -9  -9 394.876 52.7775   2
   1   9   9 371.229 49.4607   2
  -1   9 -10 1077.23 96.0555   1
   1   9  10 1140.58 106.084   3
  -1  -9 -10 1241.62 92.7033   2
   1   9  11 555.102 78.2800   3
  -1  -9 -11 463.886 59.3566   2
  -1   9 -11 553.413 73.3330   1
  -1   9 -12 1406.00 120.770   1
   1   9  12 1320.28 123.230   3
  -1  -9 -12 1358.59 101.952   2
  -1  -9 -13 911.148 85.2187   2
  -1   9 -13 731.395 92.2835   1
   1   9  13 807.478 102.732   3
   1 -10 -14 243.536 52.2239   2
   1  10 -13 219.519 57.4296   1
   1 -10 -13 289.567 56.2228   2
   1  10 -12 1632.89 128.598   1
   1 -10 -12 1474.61 117.909   2
   1 -10 -11 3467.93 171.593   2
   1  10 -11 3665.68 183.677   1
   1 -10 -10 76.5154 31.0707   2
   1 -10  -9 38.2948 29.6927   2
   1 -10  -8 126.552 33.6364   2
   1 -10  -7 1064.77 87.6460   2
   1 -10  -6 9120.92 246.949   2
   1  10  -5 256.606 41.8268   2
   1  10  -5 276.922 16.5539   3
   1 -10  -5 336.285 50.4064   2
  -1  10   5 328.087 47.3817   2
   1  10  -4 97.0712 15.2513   3
   1  10  -4 123.216 33.7832   2
   1 -10  -4 124.965 34.0379   2
  -1  10   4 128.421 29.2985   2
   1  10  -3 1194.56 57.5661   3
   1  10  -3 1270.94 89.0123   2
   1 -10  -3 1123.22 83.9526   2
  -1  10   3 1177.42 85.2946   2
   1 -10  -2 4811.36 169.106   2
   1  10  -2 4763.54 125.747   3
  -1  10   2 5084.71 172.439   2
   1  10  -2 4673.96 167.279   2
   1  10  -1 8151.95 219.213   2
   1 -10  -1 8141.09 217.961   2
   1  10  -1 8122.11 177.670   3
  -1  10   1 8300.14 219.825   2
  -1 -10   0 6352.23 192.570   2
   1  10   0 6794.89 199.092   2
  -1  10   0 6515.35 195.039   2
   1 -10   0 6560.50 195.841   2
   1  10   0 6420.47 167.305   3
   1  10   1 675.385 63.1158   2
  -1  10  -1 511.520 57.2441   2
   1  10   1 550.982 54.0312   3
  -1 -10  -1 631.689 62.2632   2
   1 -10   1 580.110 58.9029   2
  -1  10  -2 3730.81 147.973   2
  -1 -10  -2 3957.28 151.393   2
   1  10   2 3617.17 145.220   2
   1  10   3 2651.40 124.452   2
  -1  10  -3 2562.18 124.264   2
  -1 -10  -3 2392.28 119.094   2
  -1 -10  -4 3708.61 150.064   2
   1  10   4 4120.86 155.952   2
  -1  10  -4 3658.49 79.3471   3
  -1  10  -4 3891.80 154.399   2
   1  10   5 608.277 62.1876   2
  -1 -10  -5 602.712 63.1499   2
  -1  10  -5 590.238 62.5513   2
   1  10   6 199.239 39.4274   2
  -1 -10  -6 202.599 41.1710   2
  -1  10  -6 231.651 40.4786   2
  -1 -10  -7 2581.68 130.766   2
   1  10   7 2521.26 127.145   2
  -1 -10  -8 971.927 82.3909   2
  -1 -10  -9 3565.56 159.195   2
  -1  10 -10 674.889 80.2281   1
   1  10  10 752.746 89.5325   3
  -1 -10 -10 723.059 73.9389   2
  -1  10 -11 2042.48 143.144   1
   1  10  11 1639.04 135.335   3
  -1 -10 -11 1807.43 118.621   2
  -1 -10 -12 668.640 75.1566   2
   1  10  12 763.728 97.4070   3
  -1  10 -12 610.896 83.0041   1
  -1 -10 -13 71.1380 32.5561   2
   1 -11 -14 1539.18 129.216   2
   1 -11 -13 1534.12 124.767   2
   1 -11 -12 171.477 45.4371   2
   1  11 -12 381.370 66.3571   1
   1  11 -11 7.91805 20.4781   1
   1 -11 -11-51.6681 30.2094   2
   1 -11 -10 1734.53 124.104   2
   1 -11  -9 469.929 65.3477   2
   1 -11  -8 3432.53 165.740   2
   1 -11  -7 2231.28 132.149   2
   1 -11  -6 368.182 55.2405   2
   1 -11  -5 1549.06 105.397   2
   1  11  -5 1475.24 44.2804   3
   1  11  -4 1300.97 55.2140   3
   1 -11  -4 1170.15 91.7565   2
   1 -11  -3 585.141 65.4113   2
   1  11  -3 689.481 46.5701   3
   1 -11  -2 1491.50 100.826   2
   1  11  -2 1217.46 68.2491   3
   1  11  -1 986.695 66.1596   3
  -1  11   1 1026.36 82.5047   2
   1  11  -1 1003.99 81.9501   2
   1 -11  -1 1088.83 86.2005   2
   1  11   0 92.0896 28.7356   2
   1 -11   0 98.3690 31.5990   2
   1  11   0 76.2739 24.5961   3
  -1  11   0 74.7202 26.3412   2
   1 -11   1 2096.55 117.601   2
   1  11   1 2124.15 108.681   3
  -1 -11  -1 2368.25 125.012   2
  -1  11  -1 2339.54 123.585   2
   1  11   1 2174.99 119.690   2
   1  11   2 3839.29 151.209   3
  -1  11  -2 3885.48 160.741   2
   1  11   2 3576.49 152.075   2
  -1 -11  -2 3844.33 158.905   2
   1  11   3 4351.77 167.704   2
  -1 -11  -3 4281.37 167.660   2
  -1 -11  -4 283.057 46.4796   2
  -1  11  -4 263.757 23.7593   3
  -1 -11  -5 2402.28 128.239   2
  -1 -11  -6 2317.41 128.416   2
  -1 -11  -7 4145.08 173.853   2
  -1 -11  -8 2699.53 142.959   2
   1  11   9 585.071 80.8083   3
  -1 -11  -9 539.415 66.1115   2
  -1 -11 -10 61.1567 28.0414   2
   1  11  10 13.1147 26.2191   3
  -1  11 -11 186.138 49.0682   1
  -1 -11 -11 203.993 47.9324   2
   1  11  11 217.033 57.0535   3
   1  11  12 700.823 96.3721   3
  -1  11 -12 560.300 84.2529   1
  -1 -11 -12 613.632 74.0828   2
  -1 -11 -13 5589.28 223.218   2
   1 -12 -13 188.191 43.3253   2
   1 -12 -12 2053.46 145.359   2
   1  12 -12 2387.35 163.293   1
   1 -12 -11 84.6886 28.8215   2
   1  12 -11 118.850 43.1453   1
   1 -12 -10 214.914 46.3307   2
   1 -12  -9 399.352 63.2541   2
   1 -12  -8 765.946 83.8678   2
   1 -12  -7 3035.23 161.046   2
   1 -12  -6 9602.80 278.554   2
   1 -12  -5 4735.60 194.443   2
   1  12  -5 4575.56 84.7211   3
   1 -12  -4 885.771 85.0532   2
   1  12  -4 820.701 47.4216   3
   1 -12  -3 82.2149 30.8522   2
   1  12  -3 71.8839 18.9503   3
   1 -12  -2 1862.40 117.910   2
   1  12  -2 2024.53 92.0098   3
   1  12  -1 1678.38 89.6613   3
   1 -12  -1 1565.57 107.857   2
   1 -12   0 3992.85 170.386   2
   1  12   0 3727.90 141.835   3
  -1 -12  -1 1415.69 102.984   2
   1  12   1 1538.96 96.9432   3
   1 -12   1 1645.33 109.494   2
   1  12   2 1202.02 89.1700   3
  -1 -12  -2 1392.55 102.651   2
  -1 -12  -3 856.525 80.5659   2
  -1  12  -3 786.158 51.4950   3
   1  12   3 724.603 73.9046   3
   1  12   4 1658.60 113.599   3
  -1 -12  -4 1508.31 107.609   2
  -1  12  -4 1717.65 64.0691   3
  -1 -12  -5 5705.89 208.386   2
   1  12   5 5341.94 209.948   3
  -1 -12  -6 2948.83 151.694   2
   1  12   6 2921.05 161.987   3
  -1 -12  -7-2.76505 27.7627   2
   1  12   7-29.4532 32.1019   3
   1  12   8 14.2461 21.9689   3
  -1 -12  -8-25.1622 30.4509   2
   1  12   9 11.7249 24.4482   3
  -1 -12  -9 5.02743 25.5153   2
  -1 -12 -10 540.615 71.0425   2
   1  12  10 819.758 99.0544   3
   1  12  11 215.579 52.6838   3
  -1  12 -11 153.793 48.0999   1
  -1 -12 -11 215.086 48.0694   2
  -1 -12 -12 257.031 51.4268   2
   1 -13 -12-104.215 42.1625   2
   1 -13 -11 4.09833 27.0524   2
   1 -13 -10-53.9517 33.3727   2
   1 -13  -9 1833.67 135.719   2
   1 -13  -8 1986.78 138.271   2
   1 -13  -7 1749.92 128.856   2
   1 -13  -6 824.222 87.7566   2
   1  13  -5 1738.44 56.1163   3
   1 -13  -5 1743.16 123.337   2
   1 -13  -4 4021.40 185.569   2
   1  13  -4 3822.81 105.944   3
   1  13  -3 2575.97 100.320   3
   1 -13  -3 2554.18 146.450   2
   1 -13  -2-0.99586 25.7172   2
   1  13  -2 8.37904 14.8674   3
   1 -13  -1 78.9556 30.6966   2
   1  13  -1 73.3705 23.8426   3
   1 -13   0 208.506 44.3615   2
   1  13   0 111.745 29.1651   3
   1  13   1 3656.98 153.543   3
  -1 -13  -2 1269.05 102.681   2
   1  13   2 1377.32 99.5853   3
  -1 -13  -3 2793.90 151.133   2
  -1  13  -3 2972.16 103.758   3
   1  13   3 2714.89 145.563   3
  -1 -13  -4 193.757 47.8941   2
   1  13   4 224.991 47.2367   3
  -1  13  -4 265.711 27.8049   3
  -1 -13  -5 1614.83 117.867   2
   1  13   5 1580.24 119.066   3
   1  13   6 2573.91 157.017   3
  -1 -13  -6 2260.89 139.984   2
   1  13   7 7351.83 273.540   3
  -1 -13  -7 7571.45 258.009   2
   1  13   8 596.290 85.1502   3
  -1 -13  -8 619.183 78.1731   2
  -1 -13  -9 585.474 74.4945   2
   1  13   9 721.698 93.7389   3
   1  13  10 2.51242 25.3546   3
  -1 -13 -10 36.8945 32.6098   2
  -1 -13 -11 737.963 87.9955   2
  -1 -13 -12 380.728 64.7763   2
   1 -14 -11 43.0478 30.2610   2
   1 -14 -10 1302.81 121.592   2
   1 -14  -9 126.954 44.5561   2
   1 -14  -8 474.317 73.5958   2
   1 -14  -7 784.038 92.2032   2
   1 -14  -6 3495.96 185.087   2
   1 -14  -5 1430.92 118.276   2
   1 -14  -4 1692.23 127.328   2
   1  14  -4 1764.47 75.7060   3
   1 -14  -3 1473.05 116.125   2
   1  14  -3 1629.29 82.8803   3
   1 -14  -2 2304.06 144.762   2
   1  14  -2 2194.13 105.294   3
   1  14  -1 285.198 43.0136   3
   1 -14  -1 266.292 51.1475   2
   1  14   0 3665.04 152.843   3
   1 -14   0 3582.93 178.240   2
   1  14   1 2602.89 134.778   3
  -1 -14  -2 543.849 73.1971   2
   1  14   2 640.176 71.9796   3
  -1  14  -2 652.274 57.7588   3
   1  14   3-8.34407 23.1816   3
  -1 -14  -3-41.1435 36.8833   2
  -1  14  -3-12.4731 16.9363   3
   1  14   4 2225.92 141.367   3
  -1 -14  -4 2393.56 147.247   2
  -1  14  -4 2248.49 81.1232   3
   1  14   5 447.441 69.3615   3
  -1 -14  -5 427.353 67.3357   2
  -1 -14  -6 1922.14 135.470   2
   1  14   6 2247.31 152.191   3
   1  14   7 559.744 80.8910   3
  -1 -14  -7 466.968 68.6964   2
  -1 -14  -8 456.210 69.1870   2
   1  14   8 328.551 67.5403   3
  -1 -14  -9-20.2474 30.0154   2
   1  14   9-10.5362 35.5101   3
  -1 -14 -10 1566.20 129.595   2
  -1 -14 -11 405.281 69.0768   2
   1 -15  -9 3492.04 199.422   2
   1 -15  -8-79.9368 36.9557   2
   1 -15  -7 125.370 48.7991   2
   1 -15  -6 38.0541 32.8685   2
   1 -15  -5 595.585 81.5954   2
   1 -15  -4 3.92753 27.3834   2
   1 -15  -3 5193.65 226.969   2
   1  15  -3 5072.73 150.833   3
   1  15  -2 567.111 56.8582   3
   1 -15  -2 640.289 81.8384   2
   1 -15  -1-10.7490 30.6672   2
   1  15  -1 72.4669 26.6258   3
   1  15   0 456.880 58.4097   3
  -1  15  -1 4795.58 169.076   3
   1  15   1 4592.83 185.129   3
   1  15   2 181.050 43.6638   3
  -1  15  -2 145.837 29.7155   3
  -1  15  -3 1416.36 77.3976   3
  -1 -15  -3 1422.16 120.221   2
   1  15   3 1246.36 106.532   3
  -1 -15  -4 31.3596 29.5004   2
   1  15   4 85.5792 39.3032   3
  -1 -15  -5 89.2565 40.0227   2
   1  15   5 167.806 47.7333   3
  -1 -15  -6 908.088 100.753   2
   1  15   6 673.668 89.2355   3
  -1 -15  -7 3537.22 192.850   2
   1  15   7 3385.72 199.525   3
  -1 -15  -8 382.487 64.6183   2
   1  15   8 420.380 77.0883   3
  -1 -15  -9 719.109 90.7174   2
  -1 -15 -10 9.88432 28.6638   2
   1 -16  -7 801.280 98.6226   2
   1 -16  -6 1004.34 108.189   2
   1 -16  -5 881.504 102.386   2
   1 -16  -4 94.9533 39.6700   2
   1 -16  -3 84.5276 41.5215   2
   1  16  -2 1136.98 81.8859   3
   1 -16  -2 1372.26 123.480   2
   1  16  -1 1299.92 93.5836   3
  -1  16   1 1411.69 106.433   3
   1  16   0 2074.33 123.868   3
  -1  16   0 1988.86 118.912   3
  -1  16  -1 298.429 44.9464   3
   1  16   1 398.904 58.8833   3
   1  16   2 188.655 44.8474   3
   1  16   3 27.8720 20.8069   3
   1  16   4 1047.28 104.909   3
  -1 -16  -4 1122.71 110.832   2
   1  16   5-105.951 41.3030   3
  -1 -16  -5 30.5320 37.1784   2
  -1 -16  -6 801.682 96.6242   2
   1  16   6 667.233 91.3711   3
  -1 -16  -7-24.1441 32.0606   2
   1  16   7 23.3123 33.5962   3
  -1 -16  -8 412.279 71.9634   2
  -1  17   6 243.007 52.9033   3
  -1  17   5 1138.36 113.575   3
  -1  17   4 58.7858 32.0670   3
   1 -17  -3 4819.06 239.798   2
  -1  17   3 4222.94 203.383   3
  -1  17   2 130.813 43.0874   3
   1 -17  -2 201.148 57.2531   2
  -1  17   1 223.686 50.1146   3
  -1  17   0 508.107 62.7169   3
   1  17   0 460.628 61.9636   3
   1  17   1 2966.84 160.052   3
   1  17   2 49.3842 29.6527   3
   1  17   3 3315.77 184.210   3
   1  17   4 186.889 49.6552   3
   1  17   5 9.39325 30.4069   3
  -1  18   5-60.3810 35.6858   3
  -1  18   4 447.120 71.1631   3
  -1  18   3 60.0154 28.2845   3
  -1  18   2 1203.63 108.182   3
   1  18   1-12.2741 21.8312   3
   1  18   2 30.0698 25.6773   3
   1  18   3-72.1784 35.0100   3
   1  18   4 5478.04 248.465   3
  -2   0  16 9.21354 23.6736   3
   2   0 -16 25.9887 21.6452   2
   2   0 -15-19.7502 30.4007   2
   2   0 -14 558.403 64.4366   2
   2   0 -13 4.34795 21.0525   2
   2   0 -12 15533.5 304.373   2
   2   0 -11 21.1201 21.6519   2
  -2   0  10 7541.31 204.342   1
   2   0 -10 6996.79 185.419   2
  -2   0   9-6.26463 16.8608   1
  -2   0   8 13975.4 242.681   1
  -2   0   7 1.02389 14.5716   1
  -2   0   6 13283.3 199.785   1
  -2   0   5-4.27041 11.5834   1
  -2   0   4 12647.9 153.734   1
  -2   0   3-8.75894 9.78385   1
  -2   0   2 35609.8 165.122   1
  -2   0   1-0.31430 7.93459   3
  -2   0   0 19863.4 155.719   3
  -2   0  -1 5.82269 7.78308   1
  -2   0  -1 1.61002 9.47794   3
   2   0   1-5.41259 7.65137   1
  -2   0  -2 4219.84 80.6153   1
  -2   0  -2 4370.20 85.3649   3
   2   0   2 4316.42 79.3116   1
   2   0   3-6.10181 12.0607   3
  -2   0  -3-2.98673 10.9668   3
   2   0   3-0.77512 10.4339   1
  -2   0  -3 17.0729 14.9633   1
  -2   0  -4 1499.47 32.8931   2
   2   0   4 1437.58 59.2070   3
   2   0   4 1529.85 63.2129   1
  -2   0  -4 1464.88 63.8738   1
   2   0   5-4.69961 10.6221   1
  -2   0  -5-8.89840 16.1226   1
   2   0   5 4.91938 12.0936   3
  -2   0  -5-0.17824 6.54514   2
  -2   0  -6 399.370 24.8837   2
   2   0   6 404.546 40.4183   1
   2   0   6 345.754 35.9354   3
  -2   0  -7 11.8247 9.62921   2
   2   0   7 7.14031 13.1531   3
   2   0   7 23.9869 18.1969   1
  -2   0  -8 17369.2 196.103   2
   2   0   8 17795.7 300.953   1
   2   0   9-4.00485 14.6924   1
  -2   0  -9-0.95080 11.5840   2
   2   0  10 2967.14 121.947   3
  -2   0 -10 2841.43 92.3819   2
   2   0  11-8.38925 17.3883   3
  -2   0 -11-11.0734 15.6531   2
   2   0  12 1201.59 86.3520   3
  -2   0 -12 1183.34 65.7744   2
  -2   0 -13-11.8123 16.2685   2
   2   0  13-2.51612 17.9779   3
   2   0  14 2052.74 121.223   3
   2   0  15 19.4191 21.6533   3
   2  -1 -16-0.33229 25.5761   2
   2   1 -16 5.81806 20.5268   2
   2   1 -15 1687.57 113.403   2
  -2  -1  15 1636.09 103.879   3
   2  -1 -15 1705.77 114.339   2
   2  -1 -14-25.1394 30.4341   2
   2   1 -14 10.3348 26.3722   2
   2   1 -13 5107.97 182.453   2
   2  -1 -13 4980.52 179.986   2
   2  -1 -12 277.932 41.3317   2
   2  -1 -11 117.129 28.3713   2
   2  -1 -10 1529.06 88.1853   2
  -2   1  10 1589.09 94.4813   1
  -2  -1   9 5139.63 158.605   1
   2  -1  -9 4869.40 147.196   2
  -2   1   9 4917.45 156.177   1
  -2  -1   8 2735.80 108.063   1
  -2   1   8 2515.77 105.048   1
   2  -1  -8 2689.34 104.269   2
   2  -1  -7 791.250 54.8880   2
  -2   1   7 835.512 56.1947   1
  -2  -1   7 832.062 55.9002   1
   2   1  -6 71.0023 17.9941   1
   2  -1  -6 65.5730 19.1561   2
  -2  -1   6 56.3794 16.6250   1
  -2   1   6 42.9514 15.4858   1
   2  -1  -5 3129.03 93.9634   2
  -2   1   5 3083.41 89.6327   1
  -2  -1   5 3120.91 87.5356   1
   2   1  -5 3210.46 89.2732   1
  -2  -1   4 1077.97 45.2587   1
   2   1  -4 1096.81 46.4396   1
   2   1  -3 37392.2 221.995   1
   2   1  -2 5675.46 82.6442   3
  -2  -1   2 5655.32 82.5498   3
   2   1  -2 5716.00 66.5244   1
  -2  -1   1 736.801 30.8202   3
  -2   1   1 747.479 31.5317   2
  -2   1   0 2139.79 44.4419   2
  -2   1   0 2200.97 51.9140   3
  -2  -1   0 2058.24 53.4765   3
   2  -1   1 73693.3 216.772   2
  -2  -1  -1 74772.3 346.900   3
  -2   1  -1 73939.2 302.286   3
  -2   1  -1 73473.4 215.574   2
  -2  -1  -2 1871.34 61.6836   3
   2  -1   2 1969.70 52.5228   3
   2   1   2 1838.56 54.2548   1
  -2   1  -2 1907.15 56.0013   1
  -2   1  -2 1888.90 32.0923   2
  -2   1  -2 1899.47 52.1273   3
   2   1   3 1135.22 25.9941   2
  -2   1  -3 1122.48 44.6389   3
   2   1   3 1149.78 49.8903   1
  -2  -1  -3 1238.38 54.8817   3
   2  -1   3 1099.28 43.0895   3
  -2   1  -3 1140.71 50.6945   1
  -2  -1  -3 1077.66 25.9084   2
  -2   1  -3 1093.31 27.3380   2
   2  -1   4 632.812 36.7508   3
  -2  -1  -4 672.821 24.7685   2
   2   1   4 620.952 43.1141   3
   2   1   4 716.886 44.7146   1
  -2   1  -4 623.628 42.2619   1
  -2   1  -4 628.453 37.3825   3
   2   1   5 11.3394 14.4788   3
   2  -1   5 18.4446 13.2306   3
  -2  -1  -5 33.2867 9.03334   2
  -2   1  -5 8.14950 15.2976   1
   2   1   5 22.2626 12.0914   1
   2   1   6 2704.54 98.2391   3
  -2  -1  -6 2804.45 65.1765   2
   2   1   6 2782.83 103.919   1
  -2   1  -6 2697.92 104.114   1
   2  -1   6 2738.79 88.1390   3
   2   1   7 15624.5 265.110   1
  -2  -1  -7 15698.5 173.081   2
   2  -1   7 15280.4 218.903   3
  -2   1  -7 15612.1 267.545   1
   2   1   8 372.415 45.1045   1
  -2  -1  -8 326.885 27.9359   2
  -2   1  -8 367.833 47.0095   1
   2  -1   8 371.228 37.7287   3
  -2  -1  -9 978.439 51.4167   2
  -2   1  -9 1033.57 53.3493   2
   2   1   9 1055.26 79.1547   1
   2   1   9 1078.99 73.8515   3
   2   1  10 100.318 28.6900   3
  -2  -1 -10 96.5384 19.2652   2
  -2   1 -10 84.8499 19.3110   2
   2   1  11 2420.24 121.459   3
   2  -1  11 2545.07 112.448   3
  -2   1 -11 2509.83 92.9465   2
  -2  -1 -11 2358.28 89.9473   2
   2   1  12 850.856 77.1767   3
  -2   1 -12 929.770 59.6167   2
   2  -1  12 893.636 69.4907   3
  -2  -1 -12 816.998 55.6067   2
   2   1  13 3456.68 158.524   3
  -2  -1 -13 3240.21 113.640   2
   2  -1  13 3259.07 138.996   3
  -2   1 -13 3285.80 115.236   2
   2   1  14-11.4036 19.0962   3
   2  -1  14 37.3763 20.7419   3
   2   1  15 417.007 59.3533   3
  -2   2  17 186.544 47.1063   3
   2  -2 -16 485.582 64.3410   2
   2   2 -16 606.943 71.7018   2
  -2  -2  15 14.8063 20.0436   3
   2   2 -15 15.8376 23.4300   2
   2  -2 -15 28.8610 23.7177   2
   2   2 -14 2341.89 129.877   2
   2  -2 -14 2288.11 128.358   2
   2  -2 -13 91.5741 29.5684   2
   2  -2 -12 6464.54 199.092   2
   2  -2 -11-0.56611 19.1065   2
  -2   2  10 206.578 37.6553   1
   2  -2 -10 152.712 33.1595   2
  -2   2   9 1156.90 77.8602   1
   2   2  -9 1089.76 75.1347   1
   2  -2  -9 1112.02 72.3049   2
   2   2  -8 15703.7 262.036   1
  -2   2   8 15997.9 269.280   1
   2  -2  -8 15637.2 254.853   2
   2  -2  -7 1581.26 77.4601   2
  -2   2   7 1526.29 78.5108   1
   2   2  -6 6961.21 147.496   1
   2  -2  -6 6602.02 147.629   2
   2   2  -5 3964.43 99.5823   1
   2  -2  -5 4122.63 108.900   2
  -2  -2   4 285.509 20.7323   3
   2   2  -4 236.633 24.0282   1
  -2  -2   3 16677.0 142.627   3
  -2   2   3 17113.4 191.020   2
  -2   2   2 2169.26 63.2715   2
   2   2  -2 2046.51 49.0156   3
  -2  -2   2 2143.30 50.9074   3
  -2  -2   1 8.75110 9.15467   3
  -2   2   1 11.2154 10.8683   2
   2   2  -1 9.65881 9.21064   3
  -2  -2   0 11542.1 136.142   3
  -2   2   0 11413.7 121.680   2
  -2   2   0 11361.7 122.183   3
   2  -2   1 89.2788 12.6423   3
  -2  -2  -1 88.1007 18.0548   3
   2   2   1 67.4936 12.5901   2
  -2   2  -1 77.5630 11.4790   2
  -2   2  -1 75.5393 11.5824   3
   2  -2   1 93.2187 13.6598   2
   2  -2   2 4908.35 77.2707   3
   2   2   2 4749.73 69.5145   2
   2  -2   2 4813.10 71.7100   2
  -2  -2  -2 4688.27 69.8498   2
  -2   2  -2 4801.88 78.3450   3
  -2  -2  -2 4741.53 105.433   3
  -2   2  -2 4719.66 71.7559   2
  -2   2  -3 9574.19 118.032   3
   2   2   3 9592.30 100.754   2
  -2   2  -3 9381.81 104.460   2
  -2  -2  -3 9602.12 101.412   2
   2  -2   3 9517.06 114.255   3
  -2   2  -4 17378.9 173.581   3
  -2   2  -4 17575.4 153.094   2
   2   2   4 17219.0 145.018   2
   2  -2   4 17651.9 167.014   3
  -2   2  -4 17413.7 220.327   1
  -2  -2  -4 16976.7 146.503   2
  -2   2  -5 837.393 54.6447   1
   2  -2   5 829.098 40.5328   3
  -2  -2  -5 854.382 36.0142   2
   2   2   5 802.491 55.1966   3
   2   2   5 838.903 55.5423   1
   2  -2   6 3092.77 83.8163   3
   2   2   6 2985.85 110.482   1
  -2  -2  -6 2801.84 71.7713   2
  -2   2  -6 2858.53 106.967   1
  -2   2  -7 2962.67 117.965   1
  -2  -2  -7 2977.48 80.3073   2
   2  -2   7 2799.09 87.4890   3
   2   2   7 2998.29 117.883   1
   2  -2   8 8942.73 165.656   3
   2   2   8 8627.35 212.960   1
  -2  -2  -8 8767.62 146.564   2
   2   2   8 8786.99 208.766   3
  -2   2  -8 9040.39 218.825   1
   2   2   9 174.214 36.1075   1
  -2   2  -9 186.406 38.6984   1
   2   2   9 196.878 35.1066   3
   2  -2   9 205.815 28.4304   3
  -2  -2  -9 179.230 25.0081   2
  -2   2 -10 3802.36 161.741   1
  -2  -2 -10 3612.22 107.945   2
   2   2  10 3862.51 152.824   3
  -2  -2 -11 829.053 55.1025   2
   2   2  11 951.692 79.6714   3
  -2   2 -11 822.052 55.2757   2
   2   2  12 223.631 43.2739   3
  -2   2 -12 254.240 33.8318   2
  -2  -2 -12 160.317 28.0161   2
   2  -2  12 258.448 37.0698   3
   2   2  13 33.8645 23.7709   3
  -2  -2 -13-13.2120 16.5393   2
   2  -2  13-6.19025 12.9797   3
  -2   2 -13 23.4020 15.6960   2
   2  -2  14 5286.23 170.114   3
   2   2  14 4855.62 201.483   3
   2   2  15 23.8446 22.1082   3
   2   2  16 997.239 98.2170   3
  -2   3  17 137.873 40.7390   3
   2   3 -16 1185.39 100.461   2
   2  -3 -16 960.905 91.8489   2
   2  -3 -15 3340.45 162.574   2
   2  -3 -14 407.343 56.9499   2
  -2  -3  14 383.422 43.3154   3
   2  -3 -13 463.674 58.5350   2
   2  -3 -12 1031.48 81.7753   2
   2  -3 -11 2977.12 130.831   2
   2   3 -11 3048.80 143.121   1
   2   3 -10 57.9927 26.2398   1
   2  -3 -10 28.3130 19.2974   2
  -2   3  10 34.6581 23.0356   1
   2  -3  -9 9375.85 211.383   2
   2   3  -9 8763.44 211.392   1
  -2   3   9 9262.73 224.247   1
   2  -3  -8 1452.79 80.3206   2
   2   3  -8 1653.89 86.8135   1
   2  -3  -7 388.290 41.1721   2
   2  -3  -6 178.126 29.7533   2
   2   3  -6 198.726 26.7681   1
  -2  -3   6 179.898 17.9061   3
   2   3  -5 21849.0 243.014   1
   2  -3  -5 21576.8 261.002   2
  -2  -3   5 21870.7 166.765   3
  -2   3   5 22028.8 261.915   2
  -2   3   4 9.76931 12.0741   2
  -2  -3   4 12.2246 7.51576   3
   2   3  -3 9555.13 103.214   3
  -2  -3   3 9030.43 104.165   3
  -2   3   3 9262.91 151.088   2
   2   3  -2 3143.84 63.2910   3
  -2  -3   2 3163.43 65.1231   3
  -2   3   2 3032.15 81.6730   2
  -2   3   1 10837.2 144.329   2
  -2  -3   1 10902.0 131.639   3
   2   3  -1 10529.7 128.140   3
  -2  -3   0 31708.9 244.400   3
   2   3   0 32030.9 236.633   2
  -2   3   0 31333.7 234.096   2
   2   3   0 31214.8 241.887   3
  -2   3  -1 8972.70 108.850   3
  -2   3  -1 8789.14 121.474   2
  -2  -3  -1 9197.70 145.770   3
   2   3   1 9313.09 123.216   2
   2  -3   1 9040.78 122.846   2
   2  -3   2 1819.68 54.9082   2
   2   3   2 1724.77 52.9023   2
   2  -3   2 1861.66 47.8506   3
  -2   3  -2 1923.65 56.9247   2
  -2  -3  -2 1879.15 55.1132   2
  -2   3  -2 1792.54 47.4027   3
  -2   3  -3 3252.06 64.0194   3
   2   3   3 3277.23 72.8406   2
  -2  -3  -3 3294.91 73.5556   2
  -2   3  -3 3271.25 74.9196   2
   2  -3   3 3307.56 62.6606   3
  -2   3  -4 704.759 36.9161   2
  -2  -3  -4 698.097 35.6035   2
  -2   3  -4 704.997 33.2025   3
   2   3   4 711.271 35.6456   2
   2  -3   4 770.430 32.2797   3
   2   3   5 16879.3 178.798   2
   2  -3   5 17394.1 165.067   3
  -2  -3  -5 17243.3 182.323   2
  -2   3  -5 16996.5 188.252   2
  -2  -3  -6 136.221 19.3109   2
   2   3   6 86.3735 15.9923   2
  -2   3  -6 143.391 25.7253   1
   2  -3   6 118.721 15.8359   3
   2  -3   7 10477.5 150.854   3
  -2  -3  -7 10056.4 158.010   2
   2   3   7 10844.5 228.590   1
  -2   3  -7 10505.0 222.531   1
   2   3   7 10621.7 227.419   3
  -2  -3  -8 344.996 32.7761   2
   2  -3   8 365.270 31.2077   3
   2   3   8 355.641 46.8446   3
   2   3   8 362.523 44.8489   1
  -2   3  -8 354.406 45.9291   1
   2   3   9 256.714 41.1305   3
   2  -3   9 272.756 29.7580   3
  -2   3  -9 357.712 48.7863   1
   2   3   9 215.385 38.4252   1
  -2  -3  -9 280.523 31.4645   2
  -2   3 -10-10.9098 20.0016   1
   2   3  10 51.9043 23.3605   3
   2  -3  10 17.4578 11.3885   3
  -2  -3 -10 42.5362 16.3882   2
   2   3  11 5216.67 192.587   3
  -2   3 -11 5174.60 201.902   1
  -2  -3 -11 5062.43 138.488   2
   2   3  12 1197.58 97.6111   3
  -2  -3 -12 1249.48 72.0440   2
  -2   3 -13 2277.75 101.030   2
  -2  -3 -13 2365.62 102.601   2
   2  -3  13 2272.74 99.5808   3
   2   3  13 2276.56 138.933   3
   2   3  14 19.5413 30.9571   3
   2   3  15 694.834 84.4454   3
   2   3  16 652.448 83.6411   3
  -2   4  17 790.592 96.1150   3
   2  -4 -16 1242.30 105.330   2
   2  -4 -15 217.497 46.2429   2
   2  -4 -14 849.536 81.9593   2
  -2  -4  13 42.4574 13.2042   3
   2  -4 -13 78.5844 28.9718   2
   2   4 -12 1484.35 106.564   1
   2  -4 -12 1440.89 97.0204   2
   2  -4 -11 800.508 72.1974   2
   2   4 -11 919.839 79.3627   1
  -2   4  10 1612.34 101.617   1
   2   4 -10 1459.92 94.1556   1
   2  -4 -10 1392.57 88.5569   2
  -2  -4   9 39.7792 11.3719   3
   2  -4  -9 20.0563 15.5109   2
   2   4  -9 7.15319 18.1593   1
  -2  -4   8 1691.82 52.3512   3
   2  -4  -8 1807.82 91.5311   2
   2   4  -8 1792.42 90.7589   1
   2  -4  -7 3098.20 114.844   2
  -2  -4   7 3122.84 64.7190   3
  -2  -4   6 16895.9 140.460   3
  -2   4   6 16473.6 249.583   2
   2  -4  -6 16831.3 253.496   2
  -2  -4   5 2822.34 55.6790   3
  -2   4   5 3108.43 103.339   2
   2  -4  -5 3035.71 103.494   2
  -2   4   4 4971.67 124.251   2
  -2  -4   4 4602.40 72.0408   3
  -2  -4   3 15931.3 145.911   3
  -2   4   3 16541.4 216.530   2
   2   4  -3 16318.4 140.204   3
  -2  -4   2 9074.86 119.419   3
  -2   4   2 8866.83 151.875   2
   2   4  -2 8997.11 115.481   3
   2   4  -1 163.508 20.0179   3
  -2   4   1 209.195 25.1603   2
  -2  -4   1 192.952 21.5974   3
  -2   4   0 10432.8 153.267   2
   2   4   0 10480.3 151.828   3
   2   4   0 10369.8 154.921   2
  -2  -4   0 10233.3 153.131   3
   2   4   1 3187.18 91.4246   3
  -2  -4  -1 3023.39 81.9184   2
   2   4   1 3048.86 82.0006   2
   2  -4   1 3109.04 83.1152   2
  -2   4  -1 3097.35 83.3172   2
  -2  -4  -2 4189.88 95.8444   2
   2   4   2 4183.73 95.0623   2
   2  -4   2 4079.82 94.7915   2
  -2   4  -2 4180.72 73.2628   3
  -2   4  -2 3997.11 94.2434   2
  -2  -4  -3 7182.46 125.394   2
   2   4   3 7330.19 125.175   2
  -2   4  -3 7420.66 93.7053   3
  -2   4  -3 7235.82 127.654   2
   2  -4   4 36415.1 203.671   3
  -2  -4  -4 35378.5 282.782   2
  -2   4  -4 35106.2 209.321   3
   2   4   4 35183.5 279.730   2
  -2   4  -4 35752.3 290.981   2
   2   4   5 5723.19 116.433   2
  -2   4  -5 5675.72 89.3867   3
  -2   4  -5 5582.28 120.192   2
  -2  -4  -5 5554.12 116.704   2
   2  -4   5 5866.12 84.9937   3
  -2  -4  -6 218.275 25.6268   2
   2   4   6 192.823 23.8660   2
   2  -4   6 265.708 20.2291   3
  -2   4  -6 320.722 31.1539   2
  -2   4  -6 250.607 35.5177   1
   2   4   6 261.087 38.3484   3
  -2   4  -7-2.12124 17.3783   1
  -2  -4  -7 25.1230 12.9465   2
   2   4   7 5.89627 10.1476   2
  -2   4  -7 4.87441 13.4587   2
   2  -4   7 9.85761 7.00244   3
   2   4   7 39.2751 23.0774   3
   2   4   8 757.040 68.2202   3
   2   4   8 849.732 71.8002   1
  -2   4  -8 746.780 66.4299   1
   2  -4   8 798.717 40.1952   3
  -2  -4  -8 793.313 51.2532   2
   2   4   9 1312.83 93.3803   3
   2  -4   9 1458.77 57.8146   3
  -2   4  -9 1400.91 95.7127   1
  -2  -4  -9 1398.58 70.0171   2
   2  -4  10 5227.19 118.038   3
   2   4  10 5179.43 191.312   3
  -2  -4 -10 5161.21 140.222   2
  -2   4 -10 5133.61 192.436   1
   2   4  11 497.430 63.4817   3
   2  -4  11 548.014 40.1252   3
  -2  -4 -11 472.276 45.4852   2
  -2   4 -11 420.151 61.6322   1
  -2   4 -12 22.1987 27.3261   1
  -2  -4 -12 20.0848 19.5823   2
   2  -4  12 20.1923 10.9488   3
   2   4  12 15.1639 22.5557   3
   2   4  13-22.3796 26.6122   3
  -2  -4 -13 11.1115 13.9260   2
   2   4  14 3762.00 190.403   3
   2   4  15 139.581 44.6460   3
   2   4  16 267.599 54.5556   3
   2  -5 -16 226.896 47.2677   2
   2  -5 -15 2480.95 144.639   2
   2  -5 -14 897.633 85.0979   2
   2   5 -13 80.8113 31.1470   1
   2  -5 -13 106.161 36.2294   2
   2  -5 -12 1081.55 87.5342   2
   2   5 -12 999.014 89.6144   1
  -2  -5  12 1079.62 45.6987   3
  -2  -5  12 1111.41 48.5670   3
   2   5 -11 3924.81 165.572   1
  -2  -5  11 4018.41 82.7431   3
   2  -5 -11 4123.23 161.308   2
  -2  -5  11 3975.20 87.3037   3
   2  -5 -10 3114.50 135.472   2
  -2  -5  10 3266.57 69.0676   3
   2   5 -10 3305.03 143.631   1
   2   5  -9 10485.9 239.803   1
   2  -5  -9 10131.8 232.695   2
  -2  -5   9 10039.7 112.844   3
   2  -5  -8 2977.79 121.508   2
   2   5  -8 3101.41 122.612   1
  -2  -5   8 2838.24 56.0153   3
  -2  -5   7 2076.34 44.7817   3
  -2   5   7 2250.51 100.584   2
   2   5  -7 2221.96 97.8005   1
   2  -5  -7 2215.15 100.223   2
  -2   5   6 4996.43 143.793   2
  -2  -5   6 4687.13 66.7061   3
   2  -5  -6 5117.53 146.973   2
   2  -5  -5 22060.9 292.187   2
  -2   5   5 23460.3 298.696   2
  -2  -5   5 22691.4 152.270   3
  -2  -5   4 8825.10 105.055   3
  -2   5   4 9163.76 179.418   2
   2  -5  -4 9118.64 180.621   2
   2   5  -4 9267.56 101.430   3
  -2   5   3 7126.86 153.369   2
  -2  -5   3 7140.35 104.087   3
   2   5  -3 7146.01 100.161   3
   2   5  -2 2289.80 64.2156   3
  -2  -5   2 2309.28 66.3108   3
  -2   5   2 2122.09 81.5732   2
   2   5  -1 365.989 29.9856   3
  -2   5   1 437.906 37.6708   2
   2   5  -1 386.818 36.4901   2
   2   5   0 5255.27 116.242   3
  -2   5   0 5351.66 123.101   2
   2   5   0 5352.73 122.923   2
   2  -5   1 23334.0 254.302   2
   2   5   1 22976.1 250.058   2
  -2   5  -1 23715.0 256.257   2
   2   5   1 23635.6 266.112   3
  -2  -5  -1 23018.1 250.157   2
  -2   5  -2 524.315 28.6848   3
   2   5   2 539.406 39.4274   2
   2   5   2 496.266 42.9074   3
  -2   5  -2 524.708 39.2761   2
  -2  -5  -2 513.236 38.1838   2
   2  -5   2 581.443 41.6505   2
  -2   5  -3 6161.86 86.6950   3
  -2   5  -3 6021.98 130.488   2
   2   5   3 6260.30 129.638   2
  -2  -5  -3 6201.26 129.998   2
  -2   5  -4 743.190 47.7024   2
  -2  -5  -4 652.219 43.7336   2
  -2   5  -4 704.772 28.5916   3
   2   5   4 721.064 45.3648   2
  -2  -5  -5 11413.7 182.947   2
   2   5   5 10976.7 177.787   2
  -2   5  -5 10972.7 110.822   3
  -2   5  -5 11111.0 184.867   2
   2   5   6 584.847 42.4760   2
   2   5   6 594.586 57.4004   3
   2  -5   6 585.532 25.4024   3
  -2  -5  -6 532.716 42.1890   2
  -2   5  -6 559.949 43.7685   2
   2   5   7 1810.13 77.4609   2
   2   5   7 1953.76 107.436   3
  -2  -5  -7 1824.04 79.0861   2
  -2   5  -7 1892.45 100.088   1
  -2   5  -7 1863.28 81.0669   2
   2  -5   7 1783.09 46.6754   3
   2   5   8 901.220 77.7723   3
  -2  -5  -8 1089.41 64.1792   2
  -2   5  -8 1130.01 83.3803   1
  -2   5  -8 975.013 61.9534   2
   2  -5   8 1066.90 38.3643   3
   2   5   8 1005.79 60.2608   2
  -2  -5  -9 10.5035 15.2077   2
  -2   5  -9 2.79994 20.8948   1
   2   5   9-12.6141 21.7745   3
  -2   5  -9-1.41320 12.7519   2
   2  -5   9-1.83980 6.61764   3
  -2   5 -10 1203.89 73.4228   2
   2   5  10 1426.07 106.126   3
  -2  -5 -10 1432.20 78.2448   2
   2  -5  10 1436.25 51.8415   3
  -2   5 -10 1416.76 102.018   1
  -2   5 -11 5152.15 156.472   2
  -2   5 -11 5079.75 203.760   1
   2   5  11 5193.94 206.625   3
   2  -5  11 5209.06 103.432   3
  -2  -5 -11 5065.49 151.671   2
  -2  -5 -12 498.830 51.7863   2
  -2   5 -12 476.791 49.4823   2
   2   5  12 426.412 64.3204   3
   2  -5  12 493.629 33.5397   3
  -2   5 -12 536.294 73.2235   1
  -2   5 -13 2563.21 163.144   1
   2   5  13 2497.27 154.644   3
  -2  -5 -13 2513.01 113.960   2
   2   5  14 37.9772 28.7991   3
   2   5  15 1381.00 124.438   3
   2   5  16 651.875 91.1065   3
   2  -6 -16 2736.87 160.048   2
   2  -6 -15 733.217 81.4296   2
   2   6 -14-32.7829 29.5286   1
   2  -6 -14-14.9762 21.4094   2
   2  -6 -13-0.15743 19.8731   2
   2   6 -13-0.54083 24.2372   1
   2  -6 -12 3659.55 162.131   2
   2   6 -12 3550.56 168.446   1
   2  -6 -11 2943.71 141.190   2
   2   6 -11 3126.39 151.654   1
   2   6 -10 386.882 52.3495   1
   2  -6 -10 287.362 46.6733   2
   2   6  -9 540.862 58.1554   1
   2  -6  -9 499.975 56.6180   2
   2   6  -8 236.730 35.6899   1
  -2   6   8 312.909 42.7867   2
   2  -6  -8 213.622 36.3985   2
   2  -6  -7 195.860 33.7412   2
  -2   6   7 212.150 35.5224   2
   2  -6  -6 2993.83 118.450   2
  -2   6   6 3078.34 118.837   2
  -2   6   5 1927.35 91.4069   2
   2  -6  -5 1857.40 90.6363   2
  -2   6   4 7.18939 14.7445   2
   2  -6  -4-1.73359 15.3710   2
   2   6  -4 19.6233 8.32901   3
  -2   6   3 1279.88 70.3927   2
   2   6  -3 1325.95 47.1179   3
   2   6  -2 8917.40 136.250   3
  -2   6   2 8806.74 178.573   2
   2   6  -2 8822.96 180.560   2
   2   6  -1 4104.27 101.942   3
  -2   6   1 4214.53 120.808   2
   2   6  -1 4231.88 121.949   2
   2   6   0 4182.89 119.238   2
  -2   6   0 4284.69 120.847   2
   2   6   0 4066.62 110.058   3
  -2   6  -1 180.232 27.1512   2
   2   6   1 171.276 28.2501   3
   2   6   1 194.525 25.8759   2
  -2  -6  -1 197.428 28.0107   2
   2  -6   1 181.927 26.0877   2
  -2   6  -2 1970.78 81.9722   2
   2   6   2 1954.67 87.2338   3
   2   6   2 1939.09 80.5160   2
  -2  -6  -2 1923.76 80.1241   2
   2  -6   2 1953.93 81.2325   2
  -2  -6  -3 2478.08 91.3453   2
   2   6   3 2617.33 106.983   3
  -2   6  -3 2618.84 94.6366   2
  -2   6  -3 2496.30 58.3112   3
   2   6   3 2432.64 89.2106   2
  -2  -6  -4 24927.6 290.087   2
   2   6   4 24638.5 286.261   2
  -2   6  -4 24182.1 162.830   3
  -2   6  -4 24757.6 295.245   2
  -2   6  -5 907.233 29.1791   3
  -2   6  -5 985.064 61.0173   2
   2   6   5 1103.31 62.6342   2
  -2  -6  -5 1161.30 64.3565   2
   2   6   6 1051.43 78.8423   3
  -2  -6  -6 1260.58 69.2936   2
  -2   6  -6 1207.67 68.5224   2
   2   6   6 1132.87 64.1254   2
  -2   6  -7 209.203 31.4980   2
   2   6   7 222.351 30.2874   2
  -2  -6  -7 200.973 30.3140   2
   2   6   7 165.737 36.9584   3
   2   6   8 919.994 61.0997   2
  -2   6  -8 888.133 63.0037   2
   2   6   8 812.739 78.2385   3
  -2   6  -8 782.722 71.2558   1
  -2  -6  -8 849.507 60.5746   2
   2   6   9 896.117 62.1004   2
  -2   6  -9 859.609 64.0591   2
  -2   6  -9 878.095 79.5896   1
   2   6   9 880.988 82.4460   3
  -2  -6  -9 852.308 62.6064   2
  -2   6 -10 6149.83 173.292   2
   2   6  10 6128.70 223.484   3
  -2   6 -10 6022.26 214.570   1
  -2  -6 -10 6211.10 170.969   2
   2   6  11-9.66090 32.7063   3
  -2   6 -11 36.2530 27.7385   1
  -2  -6 -11 69.0300 20.8809   2
  -2   6 -11 30.0539 17.0209   2
  -2  -6 -12 885.450 69.2508   2
  -2   6 -12 754.523 85.7965   1
   2   6  12 773.050 86.9036   3
   2   6  13 0.20676 24.1982   3
  -2  -6 -13-28.4968 24.3325   2
  -2   6 -13-3.33844 27.0207   1
   2   6  14 1423.32 126.639   3
  -2   6 -14 1354.66 123.276   1
   2   6  15 191.844 57.4534   3
   2  -7 -16 80.2980 35.9888   2
   2  -7 -15 2367.71 148.642   2
   2   7 -15 3087.60 185.760   1
   2   7 -14 1256.11 113.693   1
   2  -7 -14 1153.62 102.443   2
   2   7 -13 424.686 65.2114   1
   2  -7 -13 460.365 64.8721   2
   2  -7 -12 21.0350 21.5095   2
   2   7 -12 63.8463 31.2601   1
   2  -7 -11 2452.67 133.405   2
   2   7 -11 2261.35 129.973   1
   2   7 -10 5419.41 192.906   1
   2  -7 -10 5357.53 189.710   2
   2   7  -9 5410.70 182.034   1
   2  -7  -9 5415.14 184.609   2
  -2   7   9 5641.05 184.867   2
  -2   7   8 6.37973 14.8585   2
   2  -7  -8-0.35749 17.6475   2
   2  -7  -7 440.897 50.9479   2
  -2   7   7 433.154 48.6709   2
  -2   7   6-9.70488 15.6238   2
   2  -7  -6 2.83113 15.0423   2
   2  -7  -5 8595.29 204.128   2
  -2   7   5 9253.82 207.973   2
   2   7  -5 8835.94 94.1092   3
   2   7  -4 2526.76 61.0065   3
  -2   7   4 2515.60 107.175   2
   2  -7  -4 2322.95 103.871   2
   2   7  -3 12364.6 154.521   3
  -2   7   3 12370.7 231.261   2
   2   7  -3 12694.0 236.084   2
  -2   7   2 622.302 52.8260   2
   2   7  -2 668.592 41.1508   3
   2   7  -2 709.260 56.4305   2
   2   7  -1 496.145 39.1259   3
   2   7  -1 513.011 47.3984   2
  -2   7   1 431.722 43.3061   2
   2   7   0 4356.48 120.364   3
   2   7   0 4548.91 134.063   2
  -2   7   0 4504.84 133.313   2
  -2  -7  -1 64.9538 19.9664   2
  -2   7  -1 110.352 22.8476   2
   2   7   1 75.3347 17.5556   2
   2   7   1 116.249 25.6373   3
   2   7   2 4111.04 126.455   2
   2   7   2 4028.05 132.035   3
  -2   7  -2 3963.53 125.659   2
  -2  -7  -2 4048.23 125.675   2
   2   7   3 3392.15 127.438   3
  -2   7  -3 3317.99 116.475   2
  -2   7  -3 3281.37 71.8600   3
  -2  -7  -3 3401.13 115.524   2
   2   7   3 3339.52 113.941   2
   2   7   4 816.235 67.4416   3
  -2  -7  -4 813.763 57.7289   2
  -2   7  -4 884.399 61.4559   2
  -2   7  -4 865.550 31.8359   3
   2   7   4 862.593 58.5890   2
  -2   7  -5 211.551 13.3800   3
   2   7   5 224.467 37.4070   3
  -2   7  -5 302.420 38.2211   2
  -2  -7  -5 236.085 34.2546   2
   2   7   5 249.969 34.3819   2
  -2  -7  -6 3593.78 123.798   2
  -2   7  -6 3471.38 123.886   2
   2   7   6 3633.12 122.695   2
   2   7   6 3579.36 150.687   3
  -2  -7  -7 2244.60 100.257   2
   2   7   7 2368.26 101.858   2
  -2   7  -7 2240.86 101.965   2
   2   7   7 2319.99 126.083   3
  -2  -7  -8 4095.26 138.745   2
  -2   7  -8 4057.23 140.919   2
   2   7   8 4182.44 176.417   3
   2   7   8 3958.69 134.631   2
   2   7   9 165.797 42.8139   3
   2   7   9 174.842 29.9816   2
  -2   7  -9 260.305 39.4005   2
  -2  -7  -9 264.484 39.5934   2
  -2   7  -9 280.442 49.0318   1
  -2   7 -10 498.233 65.6748   1
   2   7  10 519.649 71.6613   3
  -2  -7 -10 555.522 55.6248   2
  -2   7 -10 445.441 50.5747   2
  -2   7 -11 5364.39 217.522   1
   2   7  11 5416.13 225.458   3
  -2   7 -11 5269.77 172.762   2
  -2  -7 -11 5401.82 172.113   2
   2   7  12 448.533 71.1892   3
  -2  -7 -12 385.882 50.3982   2
  -2   7 -12 402.762 66.0353   1
   2   7  13 468.748 72.7206   3
  -2  -7 -13 511.788 55.3091   2
  -2   7 -13 355.747 62.6564   1
   2   7  14 40.2302 27.6701   3
   2  -8 -16 1677.78 131.275   2
   2  -8 -15-8.51217 23.1155   2
   2  -8 -14-0.37435 27.9818   2
   2   8 -14-22.0695 32.0250   1
   2  -8 -13 1097.93 100.790   2
   2   8 -13 1220.70 109.954   1
   2   8 -12 3181.23 167.041   1
   2  -8 -12 3186.95 161.609   2
   2   8 -11 889.890 84.5151   1
   2  -8 -11 1081.11 92.4367   2
   2   8 -10 145.430 35.0413   1
   2  -8 -10 174.372 37.6584   2
   2  -8  -9 1049.84 86.4204   2
  -2   8   8 974.828 77.9921   2
   2  -8  -8 893.440 77.5490   2
   2  -8  -7 1645.49 100.902   2
  -2   8   7 1667.05 99.3592   2
  -2   8   6 2444.31 116.491   2
   2  -8  -6 2279.64 113.915   2
   2   8  -5 4803.31 162.047   2
  -2   8   5 4766.46 158.258   2
   2  -8  -5 4837.98 160.999   2
   2   8  -5 4581.85 73.1767   3
   2  -8  -4 426.739 49.1884   2
   2   8  -4 449.003 50.6267   2
   2   8  -4 353.082 25.2150   3
  -2   8   4 460.614 50.6346   2
   2  -8  -3 401.326 45.8455   2
   2   8  -3 469.373 50.2570   2
   2   8  -3 509.895 35.4040   3
  -2   8   3 371.718 44.3362   2
  -2   8   2 24199.3 337.398   2
   2   8  -2 24215.5 260.042   3
   2   8  -2 25114.3 348.599   2
  -2   8   1 4399.14 143.240   2
   2   8  -1 4777.97 125.702   3
   2   8  -1 4633.29 146.545   2
  -2   8   0 499.350 48.3492   2
   2   8   0 466.755 48.5152   2
   2   8   0 477.150 44.4449   3
   2   8   1 38.3736 16.0640   3
  -2   8  -1 3.88301 13.6569   2
   2  -8   1 47.6683 20.3988   2
   2   8   1 64.2721 21.8499   2
  -2  -8  -1 44.9380 21.6349   2
  -2   8  -2 6552.83 173.163   2
  -2  -8  -2 6344.36 168.740   2
   2   8   2 6296.79 172.894   3
   2  -8   2 6262.71 168.301   2
   2   8   2 6423.87 170.087   2
   2   8   3 221.881 38.8046   3
  -2   8  -3 183.473 18.9879   3
   2   8   3 145.452 28.8346   2
  -2  -8  -3 215.458 33.1159   2
  -2   8  -3 194.420 32.3498   2
  -2   8  -4 6571.81 92.7901   3
  -2   8  -4 6522.24 175.217   2
  -2  -8  -4 6698.71 175.969   2
   2   8   4 6875.08 176.833   2
   2   8   4 6647.67 193.393   3
   2   8   5 810.328 73.4156   3
  -2  -8  -5 874.396 65.3554   2
  -2   8  -5 816.642 63.8358   2
   2   8   5 769.004 60.7270   2
  -2  -8  -6 6438.96 176.696   2
   2   8   6 6451.44 209.681   3
   2   8   6 6428.58 173.848   2
  -2   8  -6 6182.12 176.613   2
  -2   8  -7 57.6657 23.2942   2
  -2  -8  -7 36.4071 19.6379   2
   2   8   7 39.5928 21.6734   3
   2   8   7 45.2877 20.0469   2
   2   8   8 7035.59 189.165   2
  -2  -8  -8 7001.23 191.598   2
  -2   8  -8 7138.04 197.018   2
   2   8   8 7252.45 240.218   3
   2   8   9 1393.52 110.215   3
  -2   8  -9 1371.88 104.749   1
  -2  -8  -9 1370.97 88.5238   2
  -2   8  -9 1288.79 86.3911   2
   2   8   9 1372.81 86.1324   2
  -2   8 -10 4298.69 189.905   1
  -2  -8 -10 4303.87 157.757   2
   2   8  10 4576.21 159.675   2
  -2   8 -10 4060.38 155.891   2
   2   8  10 4336.75 200.546   3
  -2   8 -11 266.155 50.2846   1
   2   8  11 184.727 48.7633   3
  -2  -8 -11 299.628 45.8480   2
  -2  -8 -12 144.880 33.2220   2
  -2   8 -12 203.497 49.1942   1
   2   8  12 86.1288 32.8615   3
  -2   8 -13 467.802 73.2863   1
   2   8  13 412.240 71.6916   3
   2   8  14 6.47671 30.9176   3
   2  -9 -15 1039.38 103.254   2
   2   9 -14 1278.26 118.011   1
   2  -9 -14 1324.39 115.179   2
   2   9 -13 664.846 86.2653   1
   2  -9 -13 533.575 73.8669   2
   2  -9 -12 214.547 49.0625   2
   2   9 -12 125.591 38.2783   1
   2   9 -11 2684.39 150.013   1
   2  -9 -11 2809.53 152.471   2
   2  -9 -10 103.009 36.7337   2
   2   9 -10 121.115 33.8073   1
   2  -9  -9 2908.69 146.040   2
   2  -9  -8 327.996 50.4061   2
   2  -9  -7 180.120 40.7569   2
  -2   9   7 155.826 33.0393   2
  -2   9   6 1340.89 90.6010   2
   2   9  -6 1225.21 88.7803   2
   2  -9  -6 1070.43 84.2536   2
   2  -9  -5 904.638 76.2682   2
  -2   9   5 941.638 75.2842   2
   2   9  -5 959.898 78.0968   2
   2   9  -5 885.581 35.0947   3
   2  -9  -4 5230.53 173.317   2
   2   9  -4 5611.19 180.476   2
   2   9  -4 5500.10 105.872   3
  -2   9   4 5663.30 178.485   2
   2  -9  -3 9970.16 235.267   2
   2   9  -3 10008.5 236.550   2
   2   9  -3 9904.66 161.121   3
  -2   9   3 10337.2 237.589   2
   2  -9  -2 880.440 68.9946   2
  -2   9   2 879.479 69.1596   2
   2   9  -2 756.316 49.8181   3
   2   9  -2 876.397 70.8591   2
   2  -9  -1 80.4237 26.0792   2
   2   9  -1 50.9692 18.2055   3
   2   9  -1 103.991 27.9584   2
  -2   9   1 115.345 26.5120   2
   2   9   0 2640.28 118.305   2
   2   9   0 2702.26 106.612   3
  -2   9   0 2465.55 114.007   2
   2  -9   0 2588.36 116.673   2
  -2   9  -1 5279.65 166.099   2
   2  -9   1 4964.09 159.716   2
  -2  -9  -1 5069.70 161.580   2
   2   9   1 5011.82 154.202   3
   2   9   1 5015.28 160.668   2
   2   9   2 4725.15 155.840   2
   2   9   2 4550.60 153.788   3
   2  -9   2 4702.17 155.910   2
  -2   9  -2 4456.76 152.929   2
  -2  -9  -2 4320.43 149.578   2
   2   9   3 223.859 36.8888   2
  -2  -9  -3 207.349 36.9051   2
  -2   9  -3 191.150 35.4653   2
   2   9   3 219.413 37.6443   3
  -2  -9  -4 277.016 40.6794   2
  -2   9  -4 212.686 36.0316   2
   2   9   4 348.745 48.8926   3
  -2   9  -4 296.709 22.1043   3
   2   9   4 303.593 42.3734   2
  -2   9  -5 9.67989 17.5700   2
   2   9   5 12.2036 23.3001   3
  -2  -9  -5 11.1185 19.5671   2
   2   9   5-12.5558 16.2407   2
  -2   9  -5 10.6191 3.64685   3
  -2   9  -6 4564.10 161.269   2
  -2  -9  -6 4364.02 155.219   2
   2   9   6 4276.00 176.827   3
   2   9   6 4571.95 155.709   2
   2   9   7 3401.14 164.642   3
  -2   9  -7 3141.24 136.223   2
   2   9   7 3369.32 136.977   2
  -2  -9  -7 3307.40 137.564   2
  -2  -9  -8 2529.82 123.013   2
   2   9   8 2569.71 121.504   2
   2   9   8 2913.55 157.780   3
  -2   9  -8 2619.46 126.825   2
  -2   9  -9 1614.99 101.840   2
   2   9   9 1464.23 94.3479   2
  -2  -9  -9 1554.25 98.5855   2
   2   9   9 1551.87 121.992   3
   2   9  10 156.792 33.3232   2
   2   9  10 179.975 48.0102   3
  -2  -9 -10 171.297 36.5782   2
  -2   9 -10 175.756 43.2354   1
  -2  -9 -11 1976.66 115.143   2
  -2   9 -11 1670.07 127.064   1
   2   9  11 1806.31 139.988   3
   2   9  12 2308.50 162.871   3
  -2   9 -12 2663.85 166.851   1
  -2  -9 -12 2600.14 134.319   2
   2   9  13 462.701 79.5130   3
   2 -10 -15 473.576 73.9953   2
   2 -10 -14 69.5137 25.9492   2
   2 -10 -13 2564.72 159.767   2
   2  10 -13 2639.78 165.934   1
   2  10 -12 2638.11 160.073   1
   2 -10 -12 2468.66 152.805   2
   2  10 -11 1853.79 129.232   1
   2 -10 -11 1983.72 133.610   2
   2 -10 -10 578.226 71.2407   2
   2 -10  -9 247.482 49.6757   2
   2 -10  -8 1851.18 119.756   2
   2 -10  -7 10825.2 279.515   2
   2 -10  -6 1636.56 108.454   2
   2  10  -5 671.304 32.8636   3
   2 -10  -5 654.780 69.4966   2
   2  10  -4 20.3318 9.96350   3
  -2  10   4-7.66600 15.3602   2
   2 -10  -4-8.21499 17.8901   2
   2  10  -4 5.58026 22.5866   2
   2 -10  -3 2948.67 135.762   2
   2  10  -3 2735.25 90.4240   3
   2  10  -3 2858.08 133.603   2
  -2  10   3 2896.61 134.080   2
   2 -10  -2 6284.55 194.356   2
   2  10  -2 6383.78 152.092   3
   2  10  -2 6447.31 197.467   2
  -2  10   2 6949.17 203.964   2
  -2  10   1 3530.28 144.847   2
   2  10  -1 3487.77 144.850   2
   2 -10  -1 3151.09 136.780   2
   2  10  -1 3284.33 116.288   3
   2  10   0 2180.72 100.659   3
   2  10   0 2245.40 115.463   2
   2 -10   0 2180.41 114.618   2
  -2  10   0 2105.61 111.548   2
   2  10   1 4007.82 153.361   2
  -2  10  -1 4053.68 154.240   2
   2  10   1 3968.01 144.624   3
   2 -10   1 3734.04 148.860   2
   2  10   2 1864.20 103.572   3
  -2  10  -2 1979.63 109.180   2
   2 -10   2 1913.51 107.633   2
   2  10   2 2052.38 109.879   2
  -2 -10  -2 1903.86 105.359   2
   2  10   3 4054.71 158.353   3
  -2  10  -3 4428.83 162.188   2
  -2 -10  -3 4219.35 157.302   2
   2  10   3 4303.19 157.460   2
  -2  10  -4 3115.87 138.252   2
   2  10   4 2990.80 131.650   2
  -2 -10  -4 2975.43 132.846   2
   2  10   4 2881.14 141.067   3
  -2  10  -4 2942.49 71.4108   3
  -2 -10  -5 214.658 40.0472   2
   2  10   5 247.374 46.4868   3
  -2  10  -5 234.342 14.3429   3
  -2  10  -5 212.558 14.3286   3
   2  10   5 276.757 43.3551   2
  -2  10  -5 183.675 37.2173   2
  -2 -10  -6 443.254 55.9030   2
   2  10   6 459.333 53.3077   2
  -2  10  -6 435.293 55.0746   2
   2  10   6 436.400 62.5717   3
  -2  10  -7 3848.96 159.212   2
   2  10   7 3909.42 182.075   3
  -2 -10  -7 3981.29 159.177   2
   2  10   7 3943.33 156.125   2
   2  10   8 2827.73 161.265   3
  -2 -10  -8 2709.73 133.670   2
   2  10   9 955.080 99.1619   3
  -2 -10  -9 1076.71 87.4762   2
   2  10  10 1835.92 140.821   3
  -2  10 -10 1916.19 134.975   1
  -2 -10 -10 2082.97 121.902   2
   2  10  11 363.256 66.0788   3
  -2 -10 -11 223.010 43.1620   2
  -2  10 -11 357.400 63.4027   1
  -2 -10 -12 40.5862 21.5613   2
  -2  10 -12 127.835 45.5047   1
   2  10  12 115.351 38.4158   3
   2 -11 -14 1042.52 109.675   2
   2  11 -13 13.1423 24.1339   1
   2 -11 -13 20.7110 34.2310   2
   2  11 -12-2.06537 30.6396   1
   2 -11 -12-4.27520 27.5360   2
   2 -11 -11 575.117 77.9796   2
   2  11 -11 541.480 74.2970   1
   2 -11 -10 65.0955 34.3221   2
   2 -11  -9 1316.32 108.512   2
   2 -11  -8 1057.86 95.2567   2
   2 -11  -7-14.2134 20.7847   2
   2 -11  -6 2576.22 140.824   2
   2 -11  -5 1496.34 105.732   2
   2  11  -5 1348.99 50.2596   3
   2 -11  -4 373.547 53.7833   2
   2  11  -4 450.382 36.6325   3
   2 -11  -3 463.075 58.6032   2
   2  11  -3 457.899 40.2630   3
   2  11  -2 189.163 31.4937   3
   2 -11  -2 193.239 39.1458   2
   2  11  -1 205.390 32.6849   3
   2 -11  -1 205.622 41.1611   2
   2  11   0 4616.84 174.869   2
   2  11   0 4688.28 155.328   3
   2 -11   0 5035.48 182.111   2
  -2  11   0 5066.55 181.584   2
   2  11   1 4232.45 165.831   2
  -2  11  -1 3806.62 158.597   2
   2  11   1 3934.80 149.122   3
   2 -11   1 3949.78 161.323   2
   2 -11   2 10405.5 259.917   2
   2  11   2 10561.1 256.053   3
  -2  11  -2 10625.4 264.180   2
  -2 -11  -2 10662.9 263.458   2
   2  11   2 10440.7 260.132   2
   2  11   3 1423.20 97.3509   2
  -2 -11  -3 1450.23 98.3571   2
   2  11   3 1429.26 98.5010   3
  -2  11  -4 850.889 41.1443   3
  -2 -11  -4 757.458 72.9647   2
   2  11   4 869.042 81.6891   3
  -2  11  -5 1552.79 40.7120   3
  -2  11  -5 1674.32 40.8752   3
   2  11   5 1906.66 123.591   3
  -2 -11  -5 1763.15 110.516   2
  -2 -11  -6 5922.32 203.218   2
   2  11   6 5569.21 216.612   3
  -2 -11  -7 3812.90 164.346   2
   2  11   7 4054.06 194.034   3
   2  11   8 1471.99 121.240   3
  -2 -11  -8 1346.76 101.231   2
   2  11   9 409.102 68.7905   3
  -2 -11  -9 364.066 56.0694   2
  -2 -11 -10 84.0456 31.3713   2
   2  11  10 65.6839 31.4649   3
  -2  11 -11 144.570 44.4890   1
   2  11  11 42.4555 29.3173   3
  -2 -11 -11 143.733 39.8665   2
  -2 -11 -12 2681.43 148.432   2
   2 -12 -13 2042.81 152.178   2
   2 -12 -12 51.9470 36.9065   2
   2  12 -12 261.156 60.5080   1
   2  12 -11 1410.63 119.480   1
   2 -12 -11 1391.06 120.816   2
   2 -12 -10 182.533 48.2709   2
   2 -12  -9 63.4245 34.7281   2
   2 -12  -8 1069.98 101.503   2
   2 -12  -7 9430.77 284.468   2
   2 -12  -6 6976.49 240.691   2
   2 -12  -5 2200.55 133.801   2
   2  12  -5 2174.99 68.4473   3
   2 -12  -4 12.5857 21.0558   2
   2  12  -4-1.84286 10.1751   3
   2  12  -3 97.9111 23.2741   3
   2 -12  -3 115.866 36.0440   2
   2  12  -2 413.462 43.9091   3
   2 -12  -2 307.186 50.7277   2
   2  12  -1 4797.70 154.472   3
   2 -12  -1 4736.39 186.984   2
   2 -12   0 1194.43 95.5768   2
   2  12   0 1167.83 81.9941   3
   2  12   1 1922.76 110.696   3
   2 -12   1 1908.67 118.815   2
   2  12   2-14.7480 20.1239   3
  -2 -12  -3 1883.25 118.684   2
   2  12   3 1880.48 118.072   3
  -2  12  -4 1224.92 52.1580   3
   2  12   4 1040.27 93.4567   3
  -2 -12  -4 1288.94 98.0897   2
  -2  12  -5 225.570 15.9378   3
  -2 -12  -5 179.337 41.2514   2
  -2  12  -5 178.270 15.7654   3
   2  12   5 229.749 50.4352   3
   2  12   6 5.53971 27.4011   3
  -2 -12  -6 23.2083 26.9007   2
  -2 -12  -7 42.1426 30.3946   2
   2  12   7 46.7260 36.2865   3
  -2 -12  -8 90.4751 30.4452   2
   2  12   8 142.704 40.9880   3
  -2 -12  -9 1027.80 92.8340   2
   2  12   9 1191.08 115.772   3
  -2 -12 -10 287.520 54.0910   2
   2  12  10 171.437 52.0249   3
  -2 -12 -11 631.674 78.6663   2
   2 -13 -12 197.716 49.8350   2
   2 -13 -11 34.4703 33.4200   2
   2 -13 -10 2272.70 156.328   2
   2 -13  -9 487.102 73.0199   2
   2 -13  -8 1462.11 121.110   2
   2 -13  -7 89.8525 36.5644   2
   2 -13  -6 339.597 55.8170   2
   2 -13  -5 2519.79 150.009   2
   2  13  -5 2794.42 81.1880   3
   2  13  -4 2012.18 81.9528   3
   2 -13  -4 2134.97 136.780   2
   2 -13  -3 242.428 49.6437   2
   2  13  -3 179.692 30.1759   3
   2 -13  -2 302.974 52.3809   2
   2  13  -2 292.956 37.9341   3
   2  13  -1 413.288 49.6099   3
   2 -13  -1 432.537 63.1204   2
   2 -13   0 4482.57 191.268   2
   2  13   0 4179.36 159.001   3
   2 -13   1 2951.15 155.580   2
   2  13   1 3301.76 147.739   3
   2  13   2 2694.03 140.183   3
  -2 -13  -3 1421.71 108.757   2
   2  13   3 1499.02 110.351   3
  -2  13  -4 359.717 32.1139   3
  -2 -13  -4 332.131 57.1600   2
   2  13   4 296.394 52.6394   3
  -2  13  -4 355.646 30.0948   3
   2  13   5 5142.62 216.220   3
  -2 -13  -5 4908.57 201.869   2
   2  13   6 4851.36 217.640   3
  -2 -13  -6 4704.55 199.946   2
   2  13   7 734.015 91.5589   3
  -2 -13  -7 779.718 85.3129   2
   2  13   8 3010.50 185.525   3
  -2 -13  -8 3035.86 164.365   2
  -2 -13  -9 571.929 73.6379   2
   2  13   9 630.205 86.9103   3
  -2 -13 -10-8.71103 24.2233   2
  -2 -13 -11 422.581 66.9162   2
   2 -14 -11 1888.91 148.923   2
   2 -14 -10 9.92846 30.4310   2
   2 -14  -9 402.437 68.4480   2
   2 -14  -8 529.745 78.7653   2
   2 -14  -7 3903.25 200.811   2
   2 -14  -6 2031.53 142.465   2
   2 -14  -5 1220.12 110.088   2
   2 -14  -4 3.45676 28.2061   2
   2  14  -4 14.2262 13.1734   3
   2 -14  -3 294.862 59.1085   2
   2  14  -3 293.998 36.9151   3
   2 -14  -2 267.868 57.6307   2
   2  14  -2 280.860 41.2241   3
   2  14  -1 5966.00 187.775   3
   2 -14  -1 6412.12 240.023   2
   2  14   0 1090.06 85.1186   3
   2 -14   0 1071.61 99.6507   2
   2  14   1 35.3900 24.5995   3
   2  14   2 494.177 63.2851   3
   2  14   3 637.506 75.8008   3
  -2 -14  -4 621.384 77.9398   2
   2  14   4 478.506 68.5193   3
   2  14   5 4707.44 216.787   3
  -2 -14  -5 4891.50 211.786   2
  -2 -14  -6 768.901 87.9174   2
   2  14   6 695.453 88.6213   3
   2  14   7 75.1379 30.0567   3
  -2 -14  -7 28.1043 24.8180   2
  -2 -14  -8 16.1271 22.6799   2
   2  14   8 21.6450 28.1505   3
  -2 -14  -9 3091.91 174.481   2
  -2 -14 -10 177.883 46.3985   2
  -2 -14 -11 23.9956 27.2973   2
   2 -15  -9 46.2370 36.9896   2
   2 -15  -8 889.434 102.835   2
   2 -15  -7 61.2925 39.5652   2
   2 -15  -6 361.386 61.9540   2
   2 -15  -5 317.216 64.6043   2
   2 -15  -4 3122.32 180.606   2
   2 -15  -3 43.7044 31.7688   2
   2  15  -3 8.60521 14.3718   3
   2  15  -2 1053.67 77.9168   3
   2 -15  -2 1100.30 105.635   2
   2 -15  -1 389.477 64.8926   2
   2  15  -1 409.114 53.9046   3
   2 -15   0 5201.30 225.939   2
   2  15   0 5587.60 198.861   3
   2  15   1 1915.08 122.294   3
   2  15   2 941.842 90.5311   3
   2  15   3 448.063 67.0398   3
   2  15   4 7.68735 24.3407   3
  -2 -15  -5 870.357 97.6917   2
   2  15   5 838.929 95.0891   3
   2  15   6 1948.92 146.400   3
  -2 -15  -6 1984.16 143.124   2
   2  15   7 790.479 96.6804   3
  -2 -15  -7 911.463 98.6124   2
  -2 -15  -8 733.026 88.9611   2
  -2 -15  -9 305.084 63.8317   2
  -2 -15 -10 2583.65 167.813   2
   2 -16  -7 100.287 46.1135   2
   2 -16  -6 347.443 67.5893   2
   2 -16  -5 676.761 88.1892   2
   2 -16  -4 901.310 102.619   2
   2 -16  -3 1526.70 132.368   2
   2  16  -2 532.932 58.4642   3
   2 -16  -2 790.231 94.9536   2
   2  16  -1 5725.39 197.874   3
   2 -16  -1 5581.04 245.480   2
   2  16   0 480.076 62.5974   3
   2  16   1 296.003 53.1427   3
   2  16   2 50.7198 29.4858   3
   2  16   3 1759.51 131.672   3
   2  16   4 95.2389 39.9535   3
   2  16   5 2860.25 180.057   3
  -2 -16  -6 145.040 51.8036   2
   2  16   6 3.59452 29.1130   3
  -2 -16  -7 88.9895 46.0908   2
  -2 -16  -8-17.0288 25.9154   2
   2 -17  -3 721.345 97.3213   2
   2 -17  -2 1035.60 112.646   2
   2 -17  -1 167.967 52.2703   2
   2  17  -1 87.8361 30.0533   3
  -2  17   0 1075.83 91.2821   3
   2  17   0 1180.96 98.8413   3
   2  17   1 68.3499 30.7412   3
   2  17   2 2066.36 141.406   3
   2  17   3 19.8822 26.3567   3
   2  17   4 3.80394 33.9677   3
   2  17   5-81.8341 38.2172   3
  -2  18   2 465.049 69.2900   3
   2  18   1 2.08983 19.1695   3
   2  18   2 16.6857 27.9769   3
   2  18   3 4450.90 218.761   3
   2  18   4-8.06729 31.3840   3
   3   0 -17 557.101 71.9616   2
   3   0 -16-53.1193 41.0352   2
   3   0 -15 289.196 54.6448   2
   3   0 -14 0.61575 21.4261   2
   3   0 -13 14471.7 317.361   2
   3   0 -12-2.09243 21.3833   2
  -3   0  11 6133.82 192.659   1
   3   0 -11 5926.35 187.627   2
  -3   0  10 20.4543 18.4247   1
  -3   0   9 6396.65 172.733   1
  -3   0   8 2.37863 12.6670   1
  -3   0   7 9379.41 178.239   1
  -3   0   6-8.80949 12.2500   1
  -3   0   5 2876.31 80.8125   1
  -3   0   4 4.63161 8.96788   1
  -3   0   3 6348.95 85.5425   1
  -3   0   3 6231.12 112.374   3
  -3   0   2 10.3041 9.64073   3
  -3   0   2 11.6221 5.46174   1
  -3   0   1 33577.7 245.665   3
  -3   0   0 14.3566 5.72030   1
  -3   0   0 9.52679 13.1016   3
   3   0   1 7992.08 74.0404   2
  -3   0  -1 7934.59 94.3778   1
  -3   0  -1 8096.74 126.758   3
  -3   0  -2 4.00947 11.2884   1
   3   0   2 0.46572 9.50370   1
  -3   0  -2-1.03588 10.9798   3
   3   0   3 2597.26 76.8979   1
   3   0   3 2735.25 84.2464   3
  -3   0  -3 2544.10 81.3533   3
  -3   0  -3 2534.34 77.0263   1
  -3   0  -4-5.84956 12.0056   3
  -3   0  -4-7.77848 14.4286   1
   3   0   4 6.71284 14.4909   1
   3   0   4-1.39717 11.8255   3
   3   0   5 2.60397 13.1885   3
   3   0   5 15.4931 12.4033   1
   3   0   6 12.6553 16.0651   1
  -3   0  -6 6.23264 4.42898   2
   3   0   6-10.9641 12.4969   3
   3   0   7 18324.7 291.592   1
  -3   0  -7 17806.2 148.790   2
   3   0   8 17.2123 19.7926   1
  -3   0  -8 9.64577 6.99800   2
  -3   0  -9 7256.45 117.729   2
   3   0   9 7225.23 187.320   3
   3   0   9 7419.34 209.928   1
  -3   0 -10 2.71772 10.0231   2
   3   0  10-7.13808 15.8109   3
   3   0  11 746.496 66.6082   3
  -3   0 -11 681.684 42.0363   2
   3   0  12 0.12806 16.7445   3
  -3   0 -12-11.8156 13.5226   2
   3   0  13 3652.51 157.650   3
   3   0  14-18.6650 17.1599   3
   3  -1 -17-45.1100 37.3944   2
   3   1 -17-41.8639 37.0217   2
   3   1 -16 1403.41 111.400   2
   3  -1 -16 1321.39 108.064   2
   3   1 -15 2.49411 29.8518   2
   3  -1 -15-6.00347 24.8767   2
   3   1 -14 2635.25 140.928   2
   3  -1 -14 2654.98 142.589   2
   3   1 -13 11.7025 21.9140   2
   3  -1 -13-3.99711 23.9948   2
   3  -1 -12 1307.11 93.2593   2
   3  -1 -11 253.718 42.4380   2
   3  -1 -10 2018.17 104.963   2
  -3   1  10 2266.01 111.098   1
   3  -1  -9 909.587 67.9201   2
  -3   1   9 893.504 65.9359   1
   3  -1  -8 412.272 44.7747   2
  -3  -1   8 440.614 43.1202   1
  -3   1   8 341.022 39.9633   1
   3  -1  -7 4.12943 15.6290   2
  -3   1   7 9.52269 11.7056   1
  -3  -1   7 16.5027 12.5306   1
  -3   1   6 10638.6 178.184   1
   3  -1  -6 11086.2 198.308   2
  -3  -1   6 10999.1 175.627   1
  -3  -1   5 159.399 20.6047   1
   3   1  -5 160.128 21.9965   1
  -3  -1   4 20469.9 205.544   3
   3   1  -4 21147.6 189.616   1
  -3  -1   3 170.494 20.3344   3
   3   1  -3 175.374 15.6149   1
  -3  -1   2 8923.07 127.115   3
   3   1  -2 8974.55 70.6356   1
   3   1  -2 8805.69 124.214   3
  -3   1   1 14523.6 164.559   3
  -3  -1   1 14622.9 163.161   3
  -3  -1   0 34865.3 260.641   3
   3  -1   0 34570.7 206.542   2
  -3   1   0 35059.4 250.893   3
  -3   1  -1 830.293 27.2779   2
   3   1   1 928.576 33.3699   1
  -3   1  -1 836.474 41.2143   3
  -3  -1  -1 931.548 46.8255   3
   3  -1   1 879.285 28.2073   2
  -3   1  -2 7646.88 124.817   3
   3  -1   2 7692.06 123.728   3
  -3  -1  -2 7668.28 138.902   3
   3   1   2 7768.93 115.785   1
  -3   1  -2 7621.37 66.6476   2
   3  -1   2 7674.77 67.2085   2
  -3   1  -2 7800.20 118.218   1
  -3  -1  -3 1155.27 58.7517   3
  -3   1  -3 1253.54 53.6559   3
   3   1   3 1184.00 52.2341   1
   3  -1   3 1186.06 52.3840   3
  -3   1  -3 1229.82 54.1655   1
  -3  -1  -4 167.524 25.4928   3
  -3   1  -4 163.698 23.5158   3
   3   1   4 214.573 28.8037   3
  -3   1  -4 184.340 26.6488   1
   3   1   4 184.697 25.7429   1
   3  -1   4 183.226 23.5983   3
   3  -1   5 424.356 35.4073   3
  -3   1  -5 441.686 41.4491   1
  -3   1  -5 406.445 36.0154   3
  -3  -1  -5 425.830 17.6082   2
   3   1   5 458.225 41.1346   1
  -3   1  -5 430.115 19.0638   2
   3   1   5 458.644 41.8927   3
   3  -1   6 21213.1 260.470   3
  -3   1  -6 21782.7 301.149   1
  -3  -1  -6 21546.2 147.943   2
   3   1   6 22174.2 297.631   1
  -3   1  -7 4082.27 142.055   1
  -3   1  -7 4078.35 75.2777   2
   3  -1   7 4124.62 120.921   3
   3   1   7 4021.51 137.379   1
  -3  -1  -7 4088.79 74.1512   2
   3   1   8 3842.16 143.401   1
  -3  -1  -8 3574.92 77.0865   2
   3   1   8 3682.85 134.352   3
  -3   1  -8 3661.54 144.117   1
  -3   1  -8 3740.06 79.7781   2
   3   1   9 39.2890 20.0110   1
   3   1   9 73.0038 26.6006   3
  -3  -1  -9 34.0010 11.2075   2
  -3   1  -9 49.3216 13.2251   2
   3   1  10 2952.80 131.495   3
  -3   1 -10 3171.82 86.0364   2
  -3  -1 -10 2949.77 82.9473   2
   3  -1  10 3041.88 119.972   3
   3  -1  11-14.0651 20.2758   3
  -3  -1 -11 37.6220 14.0961   2
   3   1  11 23.6268 19.3595   3
  -3   1 -11 0.10788 10.9801   2
   3   1  12 2073.66 120.385   3
  -3   1 -12 2103.17 77.5587   2
  -3  -1 -12 2230.57 79.9658   2
   3  -1  12 1952.08 106.058   3
   3   1  13 276.346 49.5084   3
   3  -1  13 293.512 44.3320   3
   3  -1  14 235.394 42.9667   3
   3   1  14 148.438 38.2171   3
   3   1  15 50.9875 27.6780   3
   3   2 -17 744.099 87.0599   2
   3  -2 -17 506.789 70.5728   2
   3   2 -16 295.200 55.0420   2
   3  -2 -16 155.558 42.7003   2
   3  -2 -15 724.541 78.4397   2
   3   2 -15 730.572 80.9057   2
   3  -2 -14 29.8110 26.0364   2
   3  -2 -13 7081.53 223.975   2
   3  -2 -12 250.947 43.2596   2
   3  -2 -11 771.989 68.9905   2
   3  -2 -10 2698.38 123.348   2
  -3   2  10 2647.80 122.378   1
  -3   2   9 3438.25 130.775   1
   3  -2  -9 3361.50 130.109   2
   3   2  -9 3241.62 126.416   1
   3  -2  -8 614.146 55.3888   2
  -3   2   8 689.801 55.8681   1
   3  -2  -7 16730.0 260.627   2
  -3   2   7 16472.0 248.343   1
   3   2  -6 10591.6 174.239   1
   3  -2  -6 10265.5 194.258   2
  -3  -2   5 10042.4 141.958   3
   3   2  -5 10218.3 153.258   1
   3   2  -4 2766.72 70.4371   1
  -3  -2   4 2615.36 70.7754   3
   3   2  -3 12152.7 147.776   3
  -3  -2   3 12380.3 148.417   3
   3   2  -2 652.258 35.6262   3
  -3   2   2 669.166 39.4024   2
  -3  -2   2 628.868 35.1567   3
  -3   2   1 11595.8 152.342   3
  -3   2   1 12076.4 147.805   2
   3   2  -1 12093.9 151.541   3
  -3  -2   1 12179.2 153.951   3
  -3  -2   0 9445.64 143.374   3
   3  -2   0 9554.51 120.873   2
  -3   2   0 9565.82 120.431   2
  -3   2   0 9682.84 133.850   3
  -3  -2  -1 2551.94 79.5040   3
  -3   2  -1 2451.11 67.2799   3
  -3   2  -1 2413.51 56.1983   2
   3  -2   1 2411.88 56.3447   2
   3  -2   1 2476.94 66.9363   3
   3   2   2 3289.23 59.1352   2
  -3   2  -2 3421.41 80.7113   3
  -3  -2  -2 3311.87 97.4739   3
  -3   2  -2 3411.25 61.4216   2
   3  -2   2 3426.38 79.0642   3
   3  -2   2 3450.22 62.2714   2
  -3  -2  -3 11955.0 195.413   3
   3  -2   3 12012.8 152.834   3
  -3   2  -3 11772.9 156.790   3
   3   2   3 12144.7 106.711   2
  -3   2  -3 12155.4 112.012   2
   3   2   4 552.758 23.3465   2
  -3   2  -4 570.807 25.5118   2
  -3   2  -4 600.799 38.9227   3
  -3  -2  -4 570.864 24.4695   2
   3   2   4 556.213 42.4406   1
  -3   2  -4 611.592 44.4963   1
   3  -2   4 546.095 35.4476   3
   3  -2   5 1282.35 55.9157   3
  -3  -2  -5 1346.41 39.4188   2
  -3   2  -5 1275.64 40.2065   2
  -3   2  -5 1221.34 57.7620   3
   3   2   5 1370.39 70.8027   1
  -3   2  -5 1279.97 69.6069   1
   3  -2   6 10.2478 12.8485   3
   3   2   6-20.6935 20.2265   1
  -3   2  -6 11.9567 7.60231   2
  -3  -2  -6 5.83887 7.73278   2
  -3   2  -6 16.8234 16.1183   1
  -3   2  -7 5504.11 98.0496   2
   3   2   7 5838.75 167.750   3
  -3   2  -7 5651.77 167.021   1
  -3  -2  -7 5770.39 96.7276   2
   3   2   7 5954.53 169.548   1
   3  -2   7 5385.27 129.322   3
   3   2   8 153.305 32.2192   1
  -3   2  -8 143.116 34.5030   1
  -3  -2  -8 160.442 19.0907   2
   3  -2   8 147.465 24.2501   3
   3   2   8 105.377 27.2835   3
   3   2   9 8152.79 217.619   3
  -3   2  -9 8459.39 232.690   1
  -3  -2  -9 8407.92 135.737   2
   3   2   9 8446.75 226.849   1
  -3   2 -10 1322.47 58.8931   2
   3   2  10 1113.96 85.1652   3
  -3  -2 -10 1147.29 54.1463   2
   3   2  11 187.713 39.3416   3
  -3   2 -11 192.661 25.6580   2
   3  -2  11 231.109 34.2847   3
  -3  -2 -11 171.393 24.2640   2
  -3  -2 -12 16.9015 13.5455   2
   3   2  12 68.7638 29.7788   3
  -3   2 -12 50.3137 14.4858   2
   3  -2  12 58.4698 20.8966   3
   3   2  13 3954.88 177.808   3
   3  -2  13 4139.92 149.650   3
   3   2  14-18.9375 27.4202   3
   3   2  15 1654.69 126.565   3
   3   3 -17 1400.42 116.771   2
   3  -3 -17 1360.43 116.133   2
   3   3 -16 3927.80 189.793   2
   3  -3 -16 4006.20 191.213   2
   3  -3 -15 415.596 65.5125   2
   3  -3 -14 1179.63 98.4451   2
   3  -3 -13 486.907 61.2506   2
   3  -3 -12 296.955 48.1200   2
   3  -3 -11 716.347 68.4247   2
   3   3 -11 690.272 67.1956   1
  -3   3  10 4743.81 166.817   1
   3  -3 -10 4494.80 161.106   2
   3   3 -10 4656.94 162.694   1
   3   3  -9 7800.15 195.859   1
   3  -3  -9 7802.05 200.735   2
  -3   3   9 7987.16 204.233   1
   3  -3  -8 2054.29 99.2548   2
  -3  -3   8 2176.08 73.5428   3
   3   3  -8 2067.04 93.9249   1
   3  -3  -7 87.5442 26.5259   2
  -3  -3   7 127.390 17.8840   3
   3  -3  -6 14210.2 234.771   2
   3   3  -6 14308.0 207.988   1
  -3  -3   6 14144.7 166.506   3
   3   3  -5 4763.69 109.382   1
  -3  -3   5 4908.22 95.9620   3
  -3   3   4 10530.8 180.924   2
  -3  -3   4 10536.0 137.191   3
  -3   3   3 2266.05 79.8810   2
  -3  -3   3 2465.62 67.3649   3
   3   3  -3 2508.84 66.3879   3
  -3   3   2 1960.18 69.7918   2
   3   3  -2 1982.34 61.5712   3
  -3  -3   2 2097.43 64.5936   3
   3   3  -1 5336.69 106.481   3
  -3  -3   1 5139.74 105.733   3
  -3   3   1 5331.39 107.591   2
  -3   3   0 24856.4 222.658   3
  -3   3   0 25152.1 219.790   2
   3   3   0 25370.8 243.159   3
  -3  -3   0 25082.3 250.079   3
   3  -3   0 25526.8 224.425   2
   3  -3   1 5359.86 97.5245   2
  -3   3  -1 5375.82 97.6296   2
   3   3   1 5344.91 96.6301   2
  -3   3  -1 5504.50 101.332   3
  -3  -3  -1 5397.16 123.124   3
   3   3   2 19967.8 177.471   2
  -3  -3  -2 19847.0 250.979   3
   3  -3   2 19614.8 190.451   3
  -3   3  -2 19962.0 180.748   2
  -3   3  -2 19231.3 188.740   3
   3  -3   2 19617.8 181.570   2
  -3   3  -3 509.394 32.5884   3
  -3   3  -3 490.281 29.6278   2
   3  -3   3 523.517 31.5364   3
  -3  -3  -3 574.593 30.4394   2
   3   3   3 529.628 29.5697   2
  -3  -3  -4 5580.72 94.0562   2
  -3   3  -4 5980.80 111.684   3
   3   3   4 5805.23 93.6472   2
  -3   3  -4 5774.32 98.8146   2
   3  -3   4 5965.13 106.770   3
   3   3   5 157.206 16.8090   2
  -3  -3  -5 177.784 18.3245   2
  -3   3  -5 151.933 18.1822   2
  -3   3  -5 237.844 32.3978   1
   3  -3   5 155.745 20.0376   3
  -3   3  -5 167.096 21.2046   3
  -3   3  -6 15624.0 176.428   2
   3   3   6 15825.6 167.548   2
  -3  -3  -6 15925.5 170.379   2
   3  -3   6 15691.2 193.052   3
  -3   3  -6 16003.5 264.214   1
   3   3   6 15764.5 264.743   1
   3   3   6 16518.7 282.165   3
  -3   3  -7 21.3124 20.9587   1
  -3   3  -7 8.76694 7.89516   2
   3   3   7 19.4919 16.2588   1
  -3  -3  -7 8.27888 8.78451   2
   3  -3   7 12.3104 9.66896   3
   3   3   7 16.3255 21.6387   3
   3   3   8 1550.66 95.4878   3
   3   3   8 1534.34 93.2585   1
  -3   3  -8 1543.37 61.8012   2
   3  -3   8 1467.12 66.2944   3
  -3  -3  -8 1527.08 59.2096   2
  -3   3  -8 1541.54 95.3934   1
  -3  -3  -9 673.760 41.8051   2
  -3   3  -9 620.215 65.2277   1
   3   3   9 642.944 65.3360   3
   3  -3   9 600.135 45.9431   3
  -3   3  -9 593.814 40.6802   2
   3   3  10 2792.67 139.257   3
  -3   3 -10 2928.54 147.185   1
  -3  -3 -10 2848.71 89.8850   2
  -3   3 -10 2982.10 94.5747   2
  -3   3 -11 1649.36 117.377   1
   3   3  11 1662.53 111.878   3
  -3  -3 -11 1628.11 70.9418   2
  -3   3 -11 1669.45 73.7911   2
  -3   3 -12 3674.98 111.408   2
   3   3  12 3598.65 170.583   3
  -3  -3 -12 3811.94 112.078   2
   3  -3  12 3788.22 127.920   3
   3   3  13 49.6161 31.1783   3
   3  -3  13 75.0622 22.4447   3
   3   3  14 541.256 72.4014   3
   3   3  15 454.464 69.0703   3
   3   3  16 1793.67 139.964   3
   3   4 -17 1815.56 133.598   2
   3  -4 -17 1662.66 129.323   2
   3  -4 -16 209.109 49.9237   2
   3  -4 -15 219.658 47.1800   2
   3  -4 -14 24.9218 28.8031   2
   3  -4 -13 2207.07 128.867   2
   3   4 -12 0.14887 22.0067   1
   3  -4 -12-24.4103 22.2580   2
  -3  -4  12 24.9433 11.3075   3
  -3  -4  11 1094.66 55.1154   3
   3  -4 -11 1035.54 82.2768   2
   3   4 -11 1145.53 87.3652   1
  -3  -4  10 908.180 47.9524   3
   3   4 -10 859.532 71.2324   1
  -3   4  10 869.189 73.9480   1
   3  -4 -10 836.316 71.9489   2
   3  -4  -9 1840.96 101.399   2
   3   4  -9 1778.73 95.4554   1
  -3  -4   9 1802.97 63.9286   3
   3   4  -8 1152.20 72.0856   1
   3  -4  -8 1107.05 76.1184   2
  -3  -4   8 1180.48 49.6151   3
  -3  -4   7 12493.5 154.456   3
   3  -4  -7 12650.7 238.598   2
  -3   4   6 979.962 64.4004   2
   3  -4  -6 989.256 65.0756   2
   3   4  -6 946.781 56.5115   1
  -3  -4   6 945.642 41.7721   3
  -3   4   5 152.309 26.2263   2
  -3  -4   5 142.847 17.4009   3
  -3   4   4 4374.86 122.078   2
  -3  -4   4 4107.20 86.5856   3
   3   4  -4 4165.54 84.7935   3
  -3   4   3 6144.18 138.210   2
   3   4  -3 5835.90 103.714   3
  -3  -4   3 5866.32 106.514   3
   3   4  -2 5695.33 107.822   3
  -3  -4   2 5746.84 111.953   3
  -3   4   2 5677.91 127.281   2
  -3  -4   1 1485.49 61.6455   3
   3   4  -1 1548.63 60.6084   3
  -3   4   1 1466.53 62.6647   2
   3   4   0 2017.17 70.8057   2
   3   4   0 1938.74 72.6658   3
  -3  -4   0 1961.91 74.3370   3
  -3   4   0 1843.36 67.1875   2
   3  -4   0 1843.83 68.3595   2
  -3   4  -1 1458.14 54.2151   3
   3   4   1 1429.22 58.0436   2
  -3  -4  -1 1407.48 66.9654   3
   3   4   1 1363.00 65.6108   3
  -3   4  -1 1408.52 57.7313   2
   3  -4   1 1410.79 57.2536   2
   3  -4   2 8730.86 139.793   2
   3   4   2 8999.60 138.334   2
  -3  -4  -2 9257.74 180.625   3
  -3   4  -2 8863.45 128.239   3
  -3   4  -2 8735.62 138.941   2
   3   4   3 28899.1 245.017   2
   3  -4   3 29059.4 226.350   3
  -3   4  -3 28417.1 230.201   3
   3  -4   3 28397.5 249.699   2
  -3   4  -3 28841.6 251.466   2
  -3  -4  -3 29136.9 246.646   2
  -3   4  -4 5850.97 114.267   2
   3   4   4 6007.20 111.284   2
   3  -4   4 5949.62 103.552   3
  -3   4  -4 5772.69 105.640   3
  -3  -4  -4 5993.65 112.872   2
   3  -4   5-1.30334 7.64671   3
  -3   4  -5 3.28856 8.75492   3
  -3  -4  -5 0.72191 9.47602   2
   3   4   5 17.0368 9.86987   2
  -3   4  -5 6.55180 9.28598   2
   3   4   6 424.421 31.9410   2
  -3  -4  -6 423.365 31.8728   2
  -3   4  -6 421.877 31.6772   3
   3   4   6 436.261 51.1404   3
  -3   4  -6 395.214 44.3918   1
  -3   4  -6 438.285 34.0412   2
   3  -4   6 408.901 29.6770   3
   3   4   7 1861.55 99.7538   1
   3   4   7 1890.03 68.8127   2
   3   4   7 1794.43 102.105   3
  -3   4  -7 1786.94 70.3137   2
  -3  -4  -7 1871.39 69.4215   2
  -3   4  -7 1833.41 99.4328   1
   3  -4   7 1941.70 66.7315   3
   3   4   8 516.706 57.9890   1
  -3   4  -8 287.474 44.6238   1
  -3  -4  -8 312.224 30.5113   2
  -3   4  -8 319.756 32.1515   2
   3   4   8 297.711 44.4404   3
   3  -4   8 323.454 29.6602   3
   3  -4   9 2819.69 89.1228   3
  -3   4  -9 2882.79 95.7506   2
  -3  -4  -9 2979.92 93.7914   2
  -3   4  -9 2945.20 141.171   1
   3   4   9 2934.82 140.799   3
   3   4  10 220.557 45.1365   3
  -3   4 -10 240.853 30.2582   2
  -3  -4 -10 278.879 31.7750   2
  -3   4 -10 227.684 43.1990   1
   3  -4  10 281.386 30.5334   3
  -3  -4 -11 853.197 55.5239   2
  -3   4 -11 849.797 86.9354   1
   3   4  11 886.221 86.2015   3
  -3   4 -11 849.921 56.6284   2
  -3  -4 -12 145.531 24.6930   2
   3   4  12 111.201 39.5560   3
  -3   4 -12 214.658 49.6734   1
   3   4  13 3938.40 191.923   3
   3   4  14-16.7455 32.0688   3
   3   4  15 212.671 51.0364   3
   3   4  16 33.8065 26.6384   3
   3  -5 -17 627.421 83.6079   2
   3  -5 -16 2299.16 148.903   2
   3  -5 -15 620.851 76.0239   2
   3  -5 -14 825.383 84.7293   2
   3   5 -13 124.695 37.0128   1
   3  -5 -13 164.419 42.5780   2
   3   5 -12 1549.84 109.382   1
  -3  -5  12 1402.77 57.3532   3
   3  -5 -12 1577.57 107.573   2
  -3  -5  11 4800.24 101.689   3
   3  -5 -11 4780.80 179.979   2
   3   5 -11 4829.34 179.373   1
   3  -5 -10 11632.5 268.345   2
  -3  -5  10 11270.7 149.745   3
   3   5 -10 11901.6 265.181   1
   3   5  -9 6551.73 185.157   1
  -3  -5   9 6228.43 107.011   3
   3  -5  -9 6139.10 188.460   2
   3  -5  -8 3067.22 127.514   2
  -3  -5   8 2938.60 71.5001   3
   3   5  -8 2905.69 116.153   1
  -3   5   7 125.881 27.6851   2
   3   5  -7 83.5114 20.8381   1
   3  -5  -7 126.755 29.1731   2
  -3  -5   7 92.9846 14.3438   3
  -3   5   6 7905.00 188.134   2
  -3  -5   6 7561.24 112.358   3
   3  -5  -6 7730.32 187.227   2
  -3   5   5 1197.84 71.0174   2
  -3  -5   5 1130.47 44.2757   3
  -3   5   4 5252.91 141.168   2
  -3  -5   4 5391.15 101.219   3
   3   5  -4 5551.72 98.9187   3
  -3   5   3 3511.55 111.963   2
  -3  -5   3 3315.04 85.1416   3
   3   5  -3 3462.01 83.0104   3
   3   5  -2 377.314 30.3405   3
  -3  -5   2 350.916 30.2595   3
  -3   5   2 346.140 35.1371   2
  -3   5   1 2509.85 88.8784   2
   3   5  -1 2610.87 82.9429   3
  -3  -5   1 2566.41 84.7307   3
   3   5   0 3814.83 107.151   3
  -3  -5   0 3826.02 109.472   3
  -3   5   0 3870.76 107.419   2
   3  -5   0 3934.78 109.050   2
   3   5   0 3823.40 105.505   2
  -3   5  -1 7789.92 129.158   3
   3   5   1 7766.80 161.541   3
   3  -5   1 7830.42 149.007   2
   3   5   1 7805.08 148.174   2
  -3   5  -1 8032.19 150.586   2
  -3   5  -2 24372.4 260.421   2
   3   5   2 24739.3 258.934   2
  -3   5  -2 25394.7 220.792   3
   3  -5   2 24642.8 260.805   2
   3   5   2 25073.3 308.466   3
   3  -5   3 961.543 52.4940   2
  -3   5  -3 933.928 51.4637   2
  -3   5  -3 1033.67 44.0499   3
   3   5   3 884.527 49.1847   2
  -3  -5  -3 900.827 50.3042   2
  -3   5  -4 5373.80 97.6870   3
  -3   5  -4 5267.08 122.097   2
  -3  -5  -4 5202.02 119.301   2
   3   5   4 5245.75 118.107   2
  -3   5  -5 2595.66 87.7044   2
  -3   5  -5 2786.78 71.9392   3
  -3  -5  -5 2874.46 89.8477   2
   3   5   5 2739.13 86.5187   2
   3  -5   6 990.177 41.8686   3
   3   5   6 979.641 52.7895   2
  -3   5  -6 954.036 54.6888   2
  -3   5  -6 1023.88 45.7081   3
  -3  -5  -6 1030.34 54.8431   2
   3   5   6 961.898 74.5056   3
   3   5   7 509.588 59.4393   3
   3   5   7 475.960 38.3006   2
  -3  -5  -7 478.455 39.7282   2
  -3   5  -7 454.607 52.2166   1
   3  -5   7 444.729 29.4892   3
  -3   5  -7 511.399 41.6879   2
   3  -5   8 75.6247 14.2233   3
  -3   5  -8 88.6475 25.0796   1
   3   5   8 112.496 28.9325   1
   3   5   8 100.247 19.3211   2
  -3  -5  -8 97.9414 19.7829   2
   3   5   8 99.9727 33.6640   3
  -3   5  -8 87.4859 21.1952   2
   3  -5   9 2690.98 77.2214   3
  -3  -5  -9 2623.32 97.0415   2
   3   5   9 2652.79 139.309   3
  -3   5  -9 2535.87 97.2445   2
  -3   5  -9 2471.06 131.017   1
  -3   5 -10 2851.68 106.124   2
  -3  -5 -10 3032.63 106.413   2
   3  -5  10 2966.22 84.5694   3
  -3   5 -10 2989.81 151.616   1
   3   5  10 2785.20 149.251   3
  -3   5 -11 1051.26 96.1987   1
  -3  -5 -11 1039.75 64.5639   2
  -3   5 -11 1095.90 67.6856   2
   3  -5  11 1083.97 53.0800   3
   3   5  11 1038.96 95.0974   3
  -3   5 -12 5018.21 217.763   1
   3   5  12 4938.40 211.528   3
  -3  -5 -12 5074.51 144.112   2
   3   5  13 348.558 61.7194   3
  -3   5 -13 433.861 70.8887   1
   3   5  14 678.888 89.0557   3
   3   5  15 227.939 52.2753   3
   3  -6 -16 44.4231 27.5037   2
   3  -6 -15 92.8651 36.3004   2
   3  -6 -14-5.71781 26.7009   2
   3   6 -14 6.96435 28.6280   1
   3   6 -13 608.938 73.9289   1
   3  -6 -13 667.768 75.4961   2
   3   6 -12 817.710 80.7618   1
   3  -6 -12 850.957 83.9433   2
  -3  -6  12 820.676 34.9802   3
  -3  -6  11 855.253 34.7501   3
   3  -6 -11 749.218 74.9598   2
   3   6 -11 895.269 80.1964   1
   3  -6 -10 1707.30 107.685   2
  -3  -6  10 1549.58 45.9480   3
   3   6 -10 1724.34 104.129   1
  -3  -6   9 803.943 33.3796   3
   3   6  -9 851.387 70.5095   1
   3  -6  -9 821.893 72.7261   2
   3  -6  -8 635.306 62.3505   2
  -3   6   8 690.666 62.9736   2
  -3  -6   8 628.230 29.3996   3
   3   6  -8 664.757 58.6705   1
  -3   6   7 2581.13 116.981   2
  -3  -6   7 2590.68 61.8743   3
   3  -6  -7 2589.76 117.770   2
   3  -6  -6 263.732 39.1848   2
  -3   6   6 181.086 31.7104   2
  -3  -6   6 204.887 18.9491   3
   3   6  -5 814.774 36.9498   3
   3  -6  -5 945.840 67.5988   2
  -3   6   5 877.821 63.8593   2
  -3  -6   5 835.673 39.8740   3
  -3   6   4 189.694 30.6641   2
   3   6  -4 149.474 18.2395   3
  -3  -6   4 133.664 19.0066   3
  -3  -6   3 9775.63 154.526   3
   3   6  -3 10018.5 149.127   3
  -3   6   3 10039.6 199.757   2
  -3   6   2 6656.23 158.421   2
   3   6  -2 6730.72 130.840   3
  -3  -6   2 6702.75 136.764   3
  -3  -6   1 4975.55 124.058   3
   3   6  -1 4873.68 133.145   2
  -3   6   1 4774.53 132.038   2
   3   6  -1 5159.15 123.033   3
  -3   6   0 5016.84 132.343   2
   3  -6   0 5220.46 136.055   2
   3   6   0 5020.68 132.522   2
   3   6   0 5094.43 130.262   3
   3   6   1 1176.56 67.5751   3
   3  -6   1 1347.22 68.6379   2
  -3   6  -1 1243.84 65.7399   2
   3   6   1 1125.00 62.2463   2
   3   6   2 363.439 35.5616   2
  -3   6  -2 410.542 38.9662   2
  -3   6  -2 398.159 30.0989   3
   3   6   2 430.076 45.5062   3
   3  -6   2 357.435 36.1494   2
   3  -6   3 18311.1 247.244   2
   3   6   3 18222.2 290.935   3
  -3   6  -3 18592.7 250.355   2
  -3   6  -3 18298.3 187.371   3
  -3  -6  -3 18599.4 247.010   2
   3   6   3 18459.6 245.795   2
  -3  -6  -4 1784.76 77.5988   2
  -3   6  -4 1636.61 53.7206   3
   3   6   4 1760.12 76.0044   2
  -3   6  -4 1776.69 78.6562   2
  -3  -6  -5 2464.55 91.5862   2
  -3   6  -5 2507.44 94.5467   2
   3   6   5 2465.07 117.546   3
  -3   6  -5 2500.49 65.0806   3
   3   6   5 2569.54 92.5680   2
   3   6   6 1116.84 62.0606   2
  -3   6  -6 1142.47 64.5010   2
   3   6   6 1231.95 87.9316   3
  -3  -6  -6 1043.04 61.1326   2
  -3   6  -6 1082.70 42.7976   3
  -3   6  -7 355.611 38.2749   2
   3   6   7 246.470 31.1295   2
   3   6   7 358.670 52.5718   3
  -3  -6  -7 281.592 34.5334   2
  -3   6  -8 1707.85 106.451   1
   3   6   8 1651.69 110.011   3
  -3   6  -8 1570.30 79.6224   2
   3   6   8 1574.08 76.4480   2
  -3  -6  -8 1567.83 77.7410   2
  -3  -6  -9 6565.95 161.201   2
   3   6   9 6871.88 231.174   3
  -3   6  -9 6535.79 216.568   1
  -3   6  -9 6601.94 166.929   2
   3  -6   9 6234.19 97.7816   3
   3  -6  10 210.556 18.3909   3
   3   6  10 231.762 49.8899   3
  -3   6 -10 221.751 44.5035   1
  -3  -6 -10 174.722 29.3114   2
  -3   6 -10 250.237 38.3648   2
  -3   6 -11 1405.32 112.316   1
  -3   6 -11 1245.03 77.4701   2
   3   6  11 1381.03 112.223   3
  -3  -6 -11 1363.29 78.2862   2
  -3  -6 -12 45.8972 21.7597   2
   3   6  12 34.0053 31.8401   3
  -3   6 -12 29.8048 26.6969   1
   3   6  13 2130.92 150.826   3
  -3   6 -13 2167.11 152.870   1
   3   6  14 500.151 77.8967   3
   3   6  15 333.119 65.1177   3
   3  -7 -16 1760.61 136.856   2
   3   7 -15 146.881 46.9161   1
   3  -7 -15 140.824 43.8018   2
   3   7 -14 1235.75 112.025   1
   3  -7 -14 1159.82 105.116   2
   3   7 -13 372.054 60.5352   1
   3  -7 -13 418.426 63.3226   2
   3   7 -12 825.950 84.1957   1
   3  -7 -12 856.532 86.1216   2
   3   7 -11 3610.74 161.525   1
   3  -7 -11 3801.94 169.457   2
   3   7 -10 6671.25 207.817   1
   3  -7 -10 6612.48 216.479   2
   3   7  -9 1094.99 81.7772   1
   3  -7  -9 1024.19 84.0693   2
  -3   7   8 494.145 55.3580   2
  -3  -7   8 466.389 20.5478   3
   3  -7  -8 521.517 58.3102   2
  -3   7   7 136.372 31.1346   2
  -3  -7   7 153.814 14.8538   3
   3  -7  -7 142.846 32.6648   2
  -3  -7   6 2479.39 63.3003   3
  -3   7   6 2495.18 115.705   2
   3  -7  -6 2386.96 114.265   2
  -3   7   5 3352.79 129.455   2
  -3  -7   5 3263.95 80.9179   3
   3  -7  -5 3215.67 128.478   2
   3   7  -5 3263.06 75.7303   3
  -3  -7   4 13966.6 179.963   3
  -3   7   4 14607.1 261.502   2
   3   7  -4 14094.9 170.314   3
  -3   7   3 2398.50 103.839   2
   3   7  -3 2369.66 76.8335   3
  -3   7   2 1046.58 68.1256   2
   3   7  -2 1060.37 56.1135   3
   3   7  -2 1062.71 69.6096   2
   3   7  -1 3787.62 111.319   3
  -3   7   1 3885.47 128.000   2
   3   7  -1 3976.56 129.652   2
   3   7   0 1136.19 65.5052   3
   3   7   0 1192.19 70.4712   2
  -3   7   0 1154.36 69.1200   2
   3   7   1 1896.15 86.4130   2
  -3   7  -1 1858.23 86.7518   2
   3   7   1 1918.33 90.4710   3
   3   7   2 41.7711 17.1104   3
  -3   7  -2 31.8544 11.4987   3
  -3   7  -2 32.0856 16.2622   2
   3   7   2 42.4351 15.2289   2
  -3   7  -3 2240.64 94.9177   2
  -3  -7  -3 2169.10 92.5329   2
   3   7   3 2082.29 103.029   3
  -3   7  -3 2195.18 67.1926   3
   3   7   3 2188.05 92.2291   2
  -3   7  -4 1636.49 81.6165   2
  -3   7  -4 1736.67 55.9176   3
   3   7   4 1790.91 83.6694   2
  -3  -7  -4 1839.77 85.5889   2
   3   7   4 1686.03 97.3668   3
   3   7   5 2450.69 121.980   3
  -3   7  -5 2454.36 100.840   2
   3   7   5 2482.05 98.6244   2
  -3  -7  -5 2273.03 95.9666   2
  -3   7  -5 2332.02 60.5431   3
   3   7   6 7719.78 174.951   2
  -3   7  -6 7801.39 182.303   2
   3   7   6 8194.72 232.830   3
  -3  -7  -6 7731.83 177.853   2
  -3   7  -6 7582.36 101.290   3
   3   7   7 5030.80 190.092   3
  -3   7  -7 5124.17 150.088   2
   3   7   7 5194.27 144.969   2
  -3  -7  -7 5143.77 146.984   2
   3   7   8 774.113 57.6420   2
  -3   7  -8 720.765 58.1777   2
  -3  -7  -8 690.730 55.5866   2
   3   7   8 722.434 75.6819   3
  -3   7  -8 800.533 75.7992   1
   3   7   9 980.820 92.7899   3
   3   7   9 1040.26 68.9743   2
  -3  -7  -9 1034.73 69.7562   2
  -3   7  -9 890.594 66.5380   2
  -3   7  -9 1124.15 93.1772   1
  -3   7 -10 4291.66 188.781   1
   3   7  10 4471.91 200.452   3
  -3  -7 -10 4305.12 144.079   2
  -3   7 -10 4380.84 148.074   2
  -3  -7 -11 981.519 70.7614   2
   3   7  11 868.799 94.1090   3
  -3   7 -11 1012.89 97.7682   1
  -3  -7 -12 1553.71 90.5371   2
   3   7  12 1468.54 126.377   3
  -3   7 -12 1600.13 127.258   1
   3   7  13 238.945 60.0213   3
  -3   7 -13 137.874 47.2609   1
   3   7  14 25.8552 30.4973   3
   3  -8 -16-130.909 42.3551   2
   3   8 -15 22.1358 29.5883   1
   3  -8 -15 33.6473 29.8036   2
   3   8 -14 309.415 57.3154   1
   3  -8 -14 294.578 56.5847   2
   3  -8 -13 2294.52 146.044   2
   3   8 -13 2145.39 142.096   1
   3  -8 -12 2193.92 137.803   2
   3   8 -12 2191.08 135.379   1
   3   8 -11 629.485 72.0194   1
   3  -8 -11 809.349 83.5564   2
   3   8 -10 917.015 81.1470   1
   3  -8 -10 795.156 79.3001   2
   3  -8  -9 3356.28 155.466   2
   3  -8  -8 700.563 70.8824   2
   3  -8  -7 2520.55 127.190   2
  -3   8   7 2711.45 129.222   2
  -3   8   6 1337.34 89.0580   2
   3  -8  -6 1126.66 83.7803   2
   3   8  -5 207.560 20.6891   3
   3  -8  -5 264.695 41.9273   2
  -3   8   5 309.319 43.6597   2
   3   8  -4 18.0703 10.8408   3
   3  -8  -4 5.24998 16.6926   2
   3   8  -4-0.88856 19.6011   2
  -3   8   4 9.64149 18.8872   2
  -3   8   3 23698.2 345.380   2
   3   8  -3 22739.9 251.096   3
   3   8  -3 23493.5 349.839   2
   3   8  -2 5137.02 160.569   2
   3   8  -2 4944.76 126.532   3
  -3   8   2 4890.74 154.040   2
   3  -8  -1 14377.8 262.903   2
   3   8  -1 14277.0 262.049   2
  -3   8   1 14409.7 262.333   2
   3   8  -1 14361.1 230.209   3
   3   8   0 858.475 64.3525   2
  -3   8   0 653.609 56.7041   2
   3  -8   0 724.361 59.5702   2
   3   8   0 797.635 58.8246   3
   3   8   1 2715.63 111.720   2
   3   8   1 2908.69 115.169   3
   3  -8   1 2726.58 112.436   2
  -3   8  -1 2697.22 111.685   2
   3   8   2 938.441 66.0274   2
   3   8   2 965.841 70.4808   3
   3  -8   2 966.221 67.5310   2
  -3   8  -2 1115.95 71.9438   2
   3  -8   3 10542.6 219.637   2
  -3   8  -3 10080.8 216.931   2
  -3   8  -3 10588.1 152.788   3
   3   8   3 10655.2 242.109   3
   3   8   3 10665.1 218.303   2
  -3  -8  -3 10602.2 218.497   2
  -3  -8  -4 364.834 44.3167   2
  -3   8  -4 415.216 45.4932   2
  -3   8  -4 427.047 28.4071   3
   3   8   4 452.576 54.2497   3
   3   8   4 443.924 46.1227   2
  -3  -8  -5 8292.69 195.402   2
   3   8   5 8111.34 230.636   3
   3   8   5 8409.22 195.056   2
  -3   8  -5 7880.14 194.045   2
  -3   8  -5 7933.90 109.141   3
  -3  -8  -6 26.0647 18.5671   2
  -3   8  -6 15.4346 5.32215   3
  -3   8  -6 11.4012 14.9600   2
   3   8   6 28.1529 28.8498   3
   3   8   6 31.7492 16.8251   2
   3   8   7 2860.55 116.130   2
  -3   8  -7 2987.31 123.235   2
   3   8   7 3103.28 153.748   3
  -3  -8  -7 2853.11 117.947   2
   3   8   8 779.626 62.3375   2
  -3   8  -8 732.430 62.6567   2
   3   8   8 613.729 73.9933   3
  -3  -8  -8 721.288 61.8007   2
   3   8   9 6004.66 231.353   3
   3   8   9 5684.99 169.739   2
  -3   8  -9 5554.98 173.724   2
  -3   8  -9 5771.75 215.050   1
  -3  -8  -9 5722.48 172.497   2
  -3   8 -10 338.032 58.6035   1
   3   8  10 205.330 35.4631   2
   3   8  10 333.746 62.0120   3
  -3   8 -10 261.582 38.8062   2
  -3  -8 -10 233.098 37.6259   2
  -3   8 -11 4.06218 26.8618   1
  -3  -8 -11 32.7616 21.0241   2
   3   8  11 84.5600 38.8159   3
  -3   8 -12 733.653 89.9736   1
   3   8  12 582.185 83.7457   3
  -3   8 -13 27.9802 29.7815   1
   3   8  13 25.1692 35.0524   3
   3  -9 -15 1060.62 109.531   2
   3  -9 -14 898.841 98.1016   2
   3   9 -14 1013.76 104.714   1
   3  -9 -13 421.291 65.3229   2
   3   9 -13 346.500 60.4572   1
   3  -9 -12 830.748 90.0253   2
   3   9 -12 884.662 89.5680   1
   3  -9 -11 133.935 35.2649   2
   3   9 -11 189.370 44.8833   1
   3   9 -10 5884.82 209.091   1
   3  -9 -10 5391.21 209.433   2
   3  -9  -9 452.851 59.9357   2
   3  -9  -8 131.609 32.9588   2
   3  -9  -7 401.896 55.0785   2
   3   9  -6 507.129 28.2585   3
   3  -9  -6 517.887 60.5745   2
  -3   9   6 544.053 59.9531   2
   3   9  -6 497.997 59.9325   2
  -3   9   5 4474.94 164.353   2
   3   9  -5 4664.75 171.076   2
   3   9  -5 4562.96 96.1582   3
   3  -9  -5 4585.24 168.864   2
   3  -9  -4 5114.72 175.119   2
  -3   9   4 5013.97 170.340   2
   3   9  -4 5248.28 116.578   3
   3   9  -4 5283.00 178.166   2
   3   9  -3 458.528 53.6992   2
   3  -9  -3 481.795 54.1897   2
  -3   9   3 541.493 58.8299   2
   3   9  -3 525.269 41.5361   3
   3  -9  -2-4.64076 22.5631   2
   3   9  -2 9.14611 17.9497   2
   3   9  -2-7.49654 14.1279   3
  -3   9   2-4.80923 18.3005   2
   3   9  -1 3322.13 116.473   3
   3  -9  -1 3385.53 135.679   2
  -3   9   1 3323.62 134.085   2
   3   9  -1 3515.92 138.634   2
   3   9   0 8135.22 207.520   2
   3  -9   0 8456.69 212.017   2
   3   9   0 8056.58 190.589   3
  -3   9   0 8120.17 207.496   2
   3  -9   1 2857.16 123.238   2
   3   9   1 3098.85 127.738   2
   3   9   1 3006.10 123.102   3
  -3   9  -1 3171.77 129.858   2
  -3   9  -2 263.934 38.6720   2
   3  -9   2 226.328 38.4638   2
   3   9   2 149.984 33.5425   3
   3   9   2 280.946 40.6259   2
  -3   9  -3 32.8296 13.5881   3
   3   9   3 43.8161 22.2499   2
   3  -9   3 50.9691 22.6651   2
  -3  -9  -3 34.7497 20.6466   2
   3   9   3 57.6250 24.8974   3
  -3   9  -3 19.4625 19.1374   2
   3   9   4 354.451 44.3150   2
  -3   9  -4 348.379 44.8797   2
   3   9   4 250.467 42.5004   3
  -3  -9  -4 280.796 41.0764   2
  -3   9  -4 323.530 25.8248   3
  -3   9  -5 9616.28 229.300   2
  -3   9  -5 9612.53 120.202   3
   3   9   5 9684.40 261.520   3
   3   9   5 10249.6 229.644   2
  -3  -9  -5 9899.00 227.648   2
  -3   9  -6 2195.37 111.263   2
   3   9   6 2295.42 133.423   3
   3   9   6 2412.68 112.346   2
  -3  -9  -6 2437.08 115.258   2
  -3  -9  -7 1686.07 97.3397   2
   3   9   7 1807.58 122.912   3
  -3   9  -7 1617.27 96.0252   2
   3   9   7 1662.19 94.3445   2
  -3  -9  -8 123.104 30.5216   2
  -3   9  -8 203.444 35.0791   2
   3   9   8 145.981 31.0173   2
   3   9   8 62.8452 29.2375   3
  -3   9  -9 107.086 38.1383   1
   3   9   9 59.4953 22.6585   2
  -3   9  -9 57.6949 25.8153   2
   3   9   9 121.169 45.6405   3
  -3  -9  -9 78.3489 25.4414   2
   3   9  10 3927.14 200.651   3
  -3  -9 -10 4058.14 156.660   2
  -3   9 -10 3969.86 191.290   1
  -3   9 -11 571.179 77.7596   1
   3   9  11 565.965 82.5280   3
  -3  -9 -11 513.197 59.3582   2
  -3   9 -12 959.846 104.150   1
   3   9  12 790.610 100.250   3
   3 -10 -15 38.7412 31.3503   2
   3 -10 -14 3424.38 192.382   2
   3  10 -14 3432.26 194.530   1
   3  10 -13 1427.16 121.396   1
   3 -10 -13 1560.35 130.055   2
   3  10 -12 1783.72 130.232   1
   3 -10 -12 1968.89 139.261   2
   3  10 -11 548.168 70.4866   1
   3 -10 -11 597.993 75.7382   2
   3 -10 -10 847.150 88.1943   2
   3 -10  -9 2500.07 144.414   2
   3 -10  -8 5187.91 202.715   2
   3 -10  -7 1453.03 105.350   2
   3  10  -6 5227.94 91.9454   3
   3 -10  -6 5197.10 193.807   2
   3 -10  -5 4.34813 26.0196   2
   3  10  -5 5.64118 9.23578   3
   3 -10  -4 2254.20 122.120   2
   3  10  -4 2366.41 83.4405   3
  -3  10   3 2868.52 134.939   2
   3  10  -3 2507.29 127.629   2
   3  10  -3 2535.99 93.4367   3
   3 -10  -3 2556.71 128.008   2
   3  10  -2 4771.35 172.382   2
   3 -10  -2 4817.43 172.844   2
  -3  10   2 4685.95 168.973   2
   3  10  -2 4650.56 135.647   3
   3 -10  -1 3959.93 155.184   2
   3  10  -1 3721.74 150.793   2
   3  10  -1 3639.01 127.035   3
  -3  10   1 3703.10 149.951   2
  -3  10   0 2243.76 115.415   2
   3  10   0 2129.75 112.402   2
   3 -10   0 1940.64 108.585   2
   3  10   0 1931.84 100.023   3
   3  10   1 950.483 75.3330   2
   3  10   1 876.909 71.8092   3
   3 -10   1 954.150 76.7156   2
  -3  10  -1 899.907 74.1348   2
   3  10   2 806.906 70.2173   2
   3 -10   2 779.618 69.5247   2
   3  10   2 814.729 72.1033   3
  -3  10  -2 761.263 68.4916   2
  -3  10  -3 2237.54 76.8847   3
  -3 -10  -3 2183.69 113.539   2
   3  10   3 2280.69 122.274   3
   3  10   3 2209.14 113.396   2
  -3  10  -3 2268.66 116.395   2
  -3  10  -4 811.384 72.2215   2
   3  10   4 834.210 77.9183   3
   3  10   4 784.106 68.4066   2
  -3  10  -4 817.557 42.1881   3
  -3 -10  -4 784.236 70.4578   2
   3  10   5 5544.94 205.436   3
   3  10   5 5542.30 180.023   2
  -3  10  -5 5288.24 180.036   2
  -3  10  -5 5107.98 88.5087   3
  -3 -10  -5 5346.06 178.799   2
   3  10   6 469.815 64.3129   3
  -3 -10  -6 344.062 48.6793   2
  -3  10  -6 502.343 58.2541   2
   3  10   6 456.355 54.0704   2
  -3  10  -7 2370.25 123.386   2
   3  10   7 2404.52 120.507   2
   3  10   7 2497.55 148.295   3
  -3 -10  -7 2454.33 123.731   2
   3  10   8 1809.20 131.912   3
   3  10   8 1761.35 104.315   2
  -3 -10  -8 1718.39 105.597   2
   3  10   9 2825.63 170.674   3
  -3 -10  -9 2742.55 134.597   2
   3  10  10 1465.31 127.527   3
  -3  10 -10 1342.82 116.666   1
  -3 -10 -10 1203.69 90.4531   2
  -3 -10 -11 96.5886 28.2834   2
   3  10  11 121.749 47.0674   3
  -3  10 -11 66.8361 33.4385   1
   3  10  12 2772.67 185.915   3
   3 -11 -14 11.7061 24.8213   2
   3 -11 -13 214.647 51.5286   2
   3  11 -13 237.679 50.6492   1
   3 -11 -12 75.7959 36.7141   2
   3  11 -12 45.6254 30.1420   1
   3 -11 -11 188.126 52.6030   2
   3  11 -11 102.529 36.9678   1
   3 -11 -10 1242.02 110.594   2
   3 -11  -9 752.428 84.3283   2
   3 -11  -8 143.104 42.8281   2
   3 -11  -7 1200.17 102.056   2
   3 -11  -6 744.395 78.2322   2
   3  11  -6 747.826 35.8714   3
   3 -11  -5 3477.87 162.185   2
   3  11  -5 3511.53 93.6475   3
   3 -11  -4 448.176 59.8065   2
   3  11  -4 435.667 39.0648   3
   3  11  -3 467.704 42.9816   3
   3 -11  -3 464.705 59.1873   2
   3  11  -2 127.572 26.4502   3
   3 -11  -2 149.038 35.6492   2
   3 -11  -1 926.811 80.9712   2
   3  11  -1 853.149 66.0955   3
   3  11   0 4830.54 162.280   3
   3 -11   0 4692.45 177.829   2
   3  11   1 9959.91 255.029   2
   3 -11   1 9440.57 250.333   2
   3  11   1 9497.58 237.928   3
   3  11   2 1071.22 83.9884   2
   3 -11   2 1069.77 84.7831   2
   3  11   2 1151.89 87.6385   3
   3  11   3 33.3923 19.8126   2
  -3  11  -3 13.9560 10.6998   3
   3  11   3-9.14683 27.3331   3
  -3 -11  -4 296.295 46.5960   2
   3  11   4 341.931 49.4562   2
   3  11   4 351.905 54.2871   3
  -3  11  -4 334.368 28.9160   3
  -3 -11  -5 1980.70 114.949   2
   3  11   5 2263.03 137.061   3
  -3  11  -5 2094.32 57.5988   3
   3  11   6 1489.68 116.302   3
  -3 -11  -6 1228.12 92.5905   2
   3  11   7 1511.72 120.232   3
  -3 -11  -7 1636.91 107.230   2
   3  11   8 528.921 74.8286   3
  -3 -11  -8 491.247 61.2402   2
  -3 -11  -9 577.040 67.0831   2
   3  11   9 716.450 90.9025   3
  -3 -11 -10 257.355 47.4158   2
  -3  11 -10 327.009 60.6275   1
   3  11  10 290.551 60.0195   3
   3  11  11 2371.63 171.398   3
  -3  11 -11 2076.61 152.770   1
  -3 -11 -11 2377.29 134.558   2
   3 -12 -13 324.009 61.1672   2
   3 -12 -12 2075.47 152.580   2
   3  12 -12 1984.07 146.738   1
   3  12 -11 378.013 63.5908   1
   3 -12 -11 431.364 71.3934   2
   3 -12 -10-14.4778 32.6012   2
   3 -12  -9 472.362 70.3998   2
   3 -12  -8 4455.34 203.751   2
   3 -12  -7 5303.98 217.413   2
   3 -12  -6 2582.69 149.366   2
   3  12  -6 2484.89 67.5125   3
   3 -12  -5 130.106 38.6009   2
   3  12  -5 93.5798 18.7202   3
   3 -12  -4 17.9350 22.3606   2
   3  12  -4-0.78548 10.5962   3
   3 -12  -3 57.6010 27.6923   2
   3  12  -3 24.2546 15.5012   3
   3 -12  -2 1555.25 108.465   2
   3  12  -2 1544.40 86.0263   3
   3 -12  -1 455.913 60.7855   2
   3  12  -1 622.011 58.7967   3
   3 -12   0 2466.61 135.983   2
   3  12   0 2233.65 114.853   3
   3 -12   1 110.642 33.2781   2
   3  12   1 107.437 30.1019   3
   3  12   2 2676.76 137.588   3
   3 -12   2 2692.27 141.295   2
   3  12   3 2200.23 130.397   3
  -3  12  -3 2087.34 82.1632   3
   3  12   4 2539.47 144.916   3
  -3  12  -4 2502.02 80.0482   3
  -3 -12  -5 29.2225 25.9494   2
   3  12   5 97.1281 33.3195   3
  -3  12  -5 55.9854 10.3294   3
   3  12   6 954.013 97.3490   3
  -3 -12  -6 1096.39 92.0518   2
  -3 -12  -7 179.396 41.4179   2
   3  12   7 308.773 61.1398   3
   3  12   8 2330.73 159.324   3
  -3 -12  -8 2488.45 140.275   2
  -3 -12  -9 132.500 33.9998   2
   3  12   9 165.220 45.9123   3
   3  12  10 1194.06 123.543   3
  -3 -12 -10 1246.90 101.015   2
   3 -13 -12 40.2332 30.9028   2
   3 -13 -11 679.152 88.6839   2
   3 -13 -10 108.775 45.0494   2
   3 -13  -9 1089.86 107.977   2
   3 -13  -8 600.553 84.2349   2
   3 -13  -7 413.906 66.2939   2
   3 -13  -6 1695.07 127.027   2
   3 -13  -5 3638.56 181.872   2
   3  13  -5 3327.14 99.6629   3
   3  13  -4 584.564 49.1631   3
   3 -13  -4 696.854 80.5197   2
   3  13  -3 747.536 59.4722   3
   3 -13  -3 829.160 87.2694   2
   3 -13  -2 725.445 79.3614   2
   3  13  -2 646.449 59.7422   3
   3  13  -1 3484.70 143.345   3
   3 -13  -1 3573.05 174.417   2
   3  13   0 3693.99 153.569   3
   3 -13   0 3753.63 175.943   2
   3  13   1 3390.82 154.301   3
   3 -13   1 3700.86 174.595   2
   3  13   2 1770.98 116.620   3
  -3  13  -3 4.37272 9.72051   3
   3  13   3-31.4473 29.7177   3
   3  13   4 2422.04 145.942   3
  -3 -13  -5 2095.26 132.733   2
   3  13   5 2188.68 145.546   3
  -3 -13  -6 1459.84 112.614   2
   3  13   6 1683.43 130.183   3
   3  13   7 2878.14 176.950   3
  -3 -13  -7 2522.65 146.804   2
  -3 -13  -8 508.129 67.9892   2
   3  13   8 369.607 68.7363   3
   3  13   9-6.17551 28.0160   3
  -3 -13  -9 45.9753 30.5973   2
  -3 -13 -10 43.7585 29.9494   2
   3 -14 -10 73.9607 37.7286   2
   3 -14  -9 28.6731 29.1928   2
   3 -14  -8 2365.75 160.462   2
   3 -14  -7 1764.75 136.077   2
   3 -14  -6 4401.84 212.296   2
   3 -14  -5 21.7267 31.4068   2
   3 -14  -4 907.008 95.9184   2
   3  14  -4 1009.57 65.0003   3
   3  14  -3 301.929 41.2292   3
   3 -14  -3 306.745 58.1107   2
   3  14  -2 6036.72 183.933   3
   3 -14  -2 6239.38 240.628   2
   3  14  -1 248.380 44.1152   3
   3 -14  -1 242.123 52.9290   2
   3 -14   0-39.9078 28.0489   2
   3  14   0 32.7864 24.8314   3
   3 -14   1 516.322 69.6848   2
   3  14   1 488.763 63.0433   3
   3  14   2 1856.06 122.847   3
   3  14   3 108.389 34.1261   3
   3  14   4 2716.51 160.270   3
   3  14   5 114.919 40.6867   3
   3  14   6 129.972 45.1988   3
  -3 -14  -7 269.675 56.5222   2
   3  14   7 78.9707 37.5692   3
  -3 -14  -8 4471.05 206.175   2
   3  14   8 4363.23 229.191   3
  -3 -14  -9 349.661 60.6073   2
  -3 -14 -10 49.0183 29.7686   2
   3 -15  -8 310.744 65.6548   2
   3 -15  -7-83.8971 37.4063   2
   3 -15  -6 610.164 85.5315   2
   3 -15  -5 2951.02 179.474   2
   3 -15  -4 692.290 85.7951   2
   3  15  -3 1541.68 90.8625   3
   3 -15  -3 1853.39 139.557   2
   3 -15  -2 214.180 49.7646   2
   3  15  -2 161.283 34.5816   3
   3  15  -1 3581.78 154.934   3
   3 -15  -1 3683.87 192.664   2
   3  15   0 1045.30 88.9074   3
   3 -15   0 1395.09 119.627   2
   3 -15   1 1481.85 122.920   2
   3  15   1 1413.01 106.944   3
   3  15   2 1442.82 113.564   3
   3  15   3 90.4761 34.4876   3
   3  15   4 496.479 73.1195   3
   3  15   5 1571.95 131.167   3
   3  15   6 1163.73 117.389   3
   3  15   7 2759.32 183.316   3
  -3 -15  -9 1206.29 113.217   2
   3 -16  -6 4.87694 30.6135   2
   3 -16  -5 535.443 83.0361   2
   3 -16  -4 737.561 93.4020   2
   3 -16  -3 550.986 82.0339   2
   3 -16  -2 6191.37 260.931   2
   3  16  -2 6058.59 196.089   3
   3 -16  -1 76.2166 42.3457   2
   3  16  -1 68.6220 30.2421   3
   3  16   0 98.7592 32.3450   3
   3 -16   0 87.0408 39.3019   2
   3  16   1 79.3217 30.0641   3
   3  16   2 1919.86 133.136   3
   3  16   3 4.24973 25.4615   3
   3  16   4 4265.96 214.062   3
   3  16   5 73.1610 37.8870   3
   3  16   6 12.5153 30.1354   3
   3 -17  -2-27.6542 36.0621   2
   3  17  -1 41.3481 23.5535   3
   3 -17  -1 38.5799 36.7542   2
   3  17   0 382.612 60.5520   3
   3  17   1 1076.13 99.9804   3
   3  17   2 190.519 47.4271   3
   3  17   3-3.85850 27.1823   3
   3  17   4 17.4755 26.1010   3
   3  18   1 198.095 47.4900   3
   3  18   2 2621.15 165.921   3
   3  18   3 62.0077 33.1733   3
   4   0 -17-26.4544 29.3013   2
   4   0 -16 130.012 40.1515   2
   4   0 -15-10.8109 34.4538   2
   4   0 -14 3815.01 175.857   2
   4   0 -13 14.8909 27.3649   2
   4   0 -12 2297.25 126.003   2
   4   0 -11 27.7619 21.9326   2
  -4   0  11 40.3415 22.2015   1
  -4   0  10 352.805 44.2249   1
  -4   0   9-2.55624 13.5203   1
  -4   0   8 5353.32 143.582   1
  -4   0   7-8.05768 11.4897   1
  -4   0   6 557.868 39.4805   1
  -4   0   5-6.77853 11.2139   1
  -4   0   4 18302.8 222.021   3
  -4   0   4 18043.2 163.338   1
  -4   0   3 6.72063 12.4718   3
  -4   0   3 2.06089 5.90600   1
  -4   0   2 7683.24 137.590   3
  -4   0   1-18.3736 14.8461   3
  -4   0   0 16779.0 113.325   1
  -4   0   0 16583.2 203.510   3
   4   0   1 2.36175 7.14055   2
  -4   0  -1 16.0841 13.9546   3
  -4   0  -1 3.30435 8.47388   1
  -4   0  -2 659.394 44.3117   3
  -4   0  -2 716.811 38.1329   1
   4   0   2 648.654 19.5600   2
  -4   0  -3 10.5581 14.0683   3
  -4   0  -3 9.20707 12.4528   1
   4   0   3 5.97948 11.6742   3
   4   0   4 130.889 23.4160   1
  -4   0  -4 100.645 23.2629   1
  -4   0  -4 163.019 27.8886   3
   4   0   4 209.593 30.5259   3
  -4   0  -5 5.09830 13.0789   3
   4   0   5 5.68461 11.9337   1
   4   0   6 10376.7 208.868   1
   4   0   8 14386.9 261.819   3
  -4   0  -9-7.13959 4.92325   2
   4   0   9 31.7532 18.7898   3
  -4   0 -10 195.788 15.2917   2
   4   0  10 260.435 41.1770   3
   4   0  11 0.88118 17.7396   3
  -4   0 -11-0.50092 4.64311   2
   4   0  12 406.462 55.2686   3
   4   0  13 21.8183 19.8398   3
   4   0  14 5336.47 200.874   3
   4   1 -17 746.110 87.9500   2
   4  -1 -17 771.195 87.7924   2
   4   1 -16-46.4419 37.0950   2
   4  -1 -16-24.2969 33.4110   2
   4   1 -15 809.942 85.5534   2
   4  -1 -15 1027.27 95.7060   2
   4   1 -14-29.6698 33.8147   2
   4  -1 -14-32.9345 31.1012   2
   4   1 -13 27.0155 29.4403   2
   4  -1 -13 49.7521 23.9811   2
   4  -1 -12 393.449 54.3195   2
   4  -1 -11 6437.38 203.216   2
  -4   1  11 6268.24 191.893   1
   4  -1 -10 4894.17 169.304   2
  -4   1  10 5015.58 162.167   1
   4  -1  -9 848.546 69.1713   2
  -4   1   9 878.177 65.0643   1
   4  -1  -8 168.358 31.4131   2
  -4   1   8 154.129 26.0225   1
  -4   1   7 8362.79 167.792   1
   4  -1  -7 8307.11 190.794   2
  -4   1   6 720.722 45.9160   1
  -4  -1   5 14845.4 199.851   3
  -4  -1   4 2105.93 73.7334   3
  -4   1   3 2257.93 78.2402   3
   4   1  -3 2286.13 75.4902   3
  -4  -1   3 2318.70 75.6135   3
  -4   1   2 334.379 31.0344   3
  -4  -1   2 325.616 30.0122   3
   4   1  -2 354.434 31.5205   3
   4  -1  -1 36393.5 265.706   2
  -4   1   1 36643.0 300.007   3
  -4  -1   1 36558.0 300.870   3
   4   1   0 851.822 24.5346   1
   4  -1   0 835.328 37.1135   2
  -4  -1   0 898.933 49.5799   3
  -4   1   0 862.036 47.0252   3
  -4   1  -1 12986.2 139.796   1
  -4  -1  -1 12571.1 189.070   3
   4  -1   1 13034.1 122.268   2
   4   1   1 13143.7 129.045   1
  -4   1  -1 12788.5 179.253   3
  -4   1  -2 20.9210 12.7614   1
  -4   1  -2 3.50130 11.3003   3
   4  -1   2 14.7766 5.80283   2
   4   1   2 7.24227 9.38707   1
  -4  -1  -2 6.24666 15.7826   3
   4  -1   2-0.92328 12.1644   3
   4   1   3 103.471 18.5211   1
  -4   1  -3 130.181 20.7184   1
  -4   1  -3 97.6854 19.3103   3
   4  -1   3 147.488 23.5733   3
  -4  -1  -3 121.898 24.3765   3
  -4  -1  -4 982.317 62.1419   3
  -4   1  -4 986.867 56.8857   3
   4   1   4 923.977 53.2484   1
  -4   1  -4 892.645 54.6158   1
   4  -1   4 1031.59 56.7241   3
  -4   1  -5 15276.4 240.167   1
  -4  -1  -5 15978.6 258.767   3
  -4   1  -5 16034.4 237.861   3
   4  -1   5 15687.3 228.262   3
   4   1   5 16011.5 240.471   1
   4   1   6 844.676 61.2583   1
  -4   1  -6 751.899 55.6308   3
  -4   1  -6 754.714 59.2829   1
   4   1   7 2794.61 116.068   3
  -4   1  -7 2889.39 122.888   1
   4   1   7 2711.36 115.435   1
  -4  -1  -8 11.1768 3.94863   2
   4   1   8 8.84806 18.5697   3
  -4   1  -8 9.07804 4.39526   2
  -4   1  -8 5.02754 3.45395   2
   4   1   8 41.8939 23.5299   1
  -4  -1  -9 3779.24 59.9262   2
  -4   1  -9 3944.21 64.8662   2
  -4   1  -9 3782.39 65.6385   2
   4   1   9 3830.66 148.037   3
   4  -1   9 4047.54 138.806   3
   4  -1  10 380.658 44.8260   3
  -4   1 -10 368.561 22.3814   2
  -4   1 -10 395.018 23.2570   2
  -4  -1 -10 396.865 21.9580   2
   4   1  10 445.290 54.8466   3
  -4  -1 -11 442.358 24.9724   2
   4   1  11 452.919 57.0139   3
   4  -1  11 505.804 54.6039   3
  -4   1 -11 492.168 27.5151   2
   4   1  12 43.4013 27.4856   3
   4  -1  12 32.6413 15.3079   3
   4   1  13-10.5997 22.4620   3
   4  -1  13-0.92817 16.0005   3
   4  -1  14-12.8538 22.5107   3
   4   1  14 5.74941 26.0064   3
   4   1  15 3168.65 167.842   3
   4  -2 -17 119.715 43.5059   2
   4   2 -17 114.114 35.4849   2
   4  -2 -16 177.943 44.0686   2
   4   2 -16 141.216 44.0587   2
   4  -2 -15 289.936 54.5382   2
   4   2 -15 193.620 45.8696   2
   4  -2 -14 5368.97 211.000   2
   4  -2 -13 500.004 64.1239   2
   4  -2 -12 2683.62 137.625   2
  -4   2  11 194.065 34.9017   1
   4  -2 -11 106.494 31.0726   2
   4  -2 -10 2913.00 132.676   2
  -4   2  10 2842.78 123.907   1
   4  -2  -9 10.4067 20.7649   2
  -4   2   9 57.4674 21.5126   1
  -4  -2   8 8515.13 164.274   3
  -4   2   8 8119.91 185.291   1
   4  -2  -8 8020.55 200.468   2
   4  -2  -7 48.5222 20.7668   2
   4   2  -7 46.3167 16.1451   1
  -4  -2   7 20.9782 11.0164   3
  -4  -2   6 1624.08 66.5353   3
   4   2  -6 1802.02 70.1490   1
   4   2  -5 8044.08 130.004   1
  -4  -2   5 7752.70 140.502   3
   4   2  -4 1048.64 40.6600   1
  -4  -2   4 1030.10 51.2355   3
   4   2  -3 603.666 39.1098   3
   4   2  -3 638.646 26.3825   1
  -4  -2   3 634.349 40.1590   3
  -4   2   2 10236.8 164.723   3
   4   2  -2 10093.8 156.226   3
  -4  -2   2 10192.9 157.752   3
  -4  -2   1 14191.3 192.093   3
  -4   2   1 14080.2 174.013   2
   4  -2  -1 14090.6 174.528   2
  -4   2   1 13645.1 185.590   3
   4   2  -1 14385.4 187.841   3
  -4  -2   0 386.073 35.1552   3
  -4   2   0 443.152 29.0066   2
   4  -2   0 468.151 30.4818   2
  -4   2   0 430.953 33.8032   3
  -4  -2  -1 1772.17 74.1940   3
   4  -2   1 1734.55 52.0075   2
  -4   2  -1 1634.85 50.1581   2
  -4   2  -1 1689.41 65.1131   3
   4  -2   1 1663.25 63.3804   3
   4  -2   2 5882.40 86.2158   2
  -4  -2  -2 5634.29 137.632   3
  -4   2  -2 5765.40 84.5558   2
   4  -2   2 5986.42 120.200   3
   4   2   2 5734.04 108.849   1
  -4   2  -2 5873.23 122.445   3
   4   2   2 5619.85 81.4491   2
  -4   2  -3 529.812 23.6624   2
   4  -2   3 540.870 39.0901   3
   4   2   3 527.468 37.8080   1
  -4   2  -3 531.038 39.6730   1
  -4  -2  -3 523.569 44.8735   3
  -4   2  -3 571.795 40.3722   3
   4  -2   3 545.237 24.1050   2
   4   2   3 498.306 21.7548   2
  -4   2  -4 4332.46 112.997   3
   4   2   4 4400.70 117.673   1
  -4   2  -4 4220.12 117.948   1
  -4  -2  -4 4314.32 133.141   3
   4   2   4 4106.20 54.5395   2
   4  -2   4 4430.37 110.390   3
  -4   2  -4 4152.19 60.5896   2
  -4   2  -5 2168.32 84.8731   3
   4  -2   5 2175.42 81.2902   3
  -4   2  -5 2063.07 89.4966   1
  -4   2  -5 2088.00 42.5338   2
   4   2   5 2187.12 91.2327   1
   4   2   6 4496.24 147.543   3
  -4   2  -6 4455.67 65.4020   2
  -4   2  -6 4755.56 130.949   3
   4  -2   6 4787.52 124.980   3
   4   2   6 4700.64 142.745   1
  -4   2  -6 4759.47 147.085   1
  -4   2  -7 552.598 25.2360   2
  -4  -2  -7 468.805 21.3523   2
   4   2   7 628.517 59.3555   3
  -4   2  -7 522.145 53.8586   1
   4   2   7 548.589 52.4307   1
   4   2   8 10463.7 243.778   3
  -4   2  -8 10117.0 113.908   2
  -4   2  -8 10112.0 115.281   2
  -4   2  -8 10041.1 245.225   1
  -4  -2  -8 9685.84 105.712   2
   4   2   8 10742.5 245.244   1
  -4   2  -9 274.140 20.9072   2
  -4  -2  -9 256.567 19.1804   2
  -4   2  -9 304.620 50.2603   1
   4  -2   9 206.930 31.2304   3
   4   2   9 227.596 40.5784   3
  -4   2  -9 290.458 21.1982   2
   4  -2  10 353.820 42.1448   3
  -4  -2 -10 380.086 24.7957   2
  -4   2 -10 309.477 22.7749   2
  -4   2 -10 328.253 24.2755   2
   4   2  10 327.572 49.3489   3
  -4   2 -11 9.30755 7.23957   2
   4  -2  11 3.31330 13.5104   3
   4   2  12 2385.37 137.485   3
   4  -2  12 2360.85 113.208   3
   4   2  13 72.3362 33.1458   3
   4  -2  13 90.0938 26.2944   3
   4   2  14 4292.28 195.820   3
   4   2  15 488.218 72.5647   3
   4   3 -17 2731.78 167.635   2
   4  -3 -17 2486.38 160.289   2
   4  -3 -16 2573.33 158.729   2
   4   3 -16 2350.25 150.910   2
   4  -3 -15 1590.24 121.226   2
   4  -3 -14-4.78442 24.7464   2
  -4  -3  13 836.595 60.4740   3
   4  -3 -13 756.197 77.9103   2
  -4  -3  12 71.4590 22.2814   3
   4  -3 -12 68.9086 30.0674   2
  -4  -3  11 4144.79 123.857   3
   4  -3 -11 3883.03 160.516   2
  -4  -3  10 781.537 52.1044   3
   4  -3 -10 661.436 64.9357   2
   4   3 -10 738.977 64.6206   1
  -4   3  10 739.020 66.3138   1
  -4  -3   9 2165.79 82.6750   3
   4  -3  -9 1953.00 105.205   2
  -4   3   9 2150.23 105.048   1
   4   3  -9 2240.53 103.146   1
  -4  -3   8 125.025 19.9689   3
   4  -3  -8 160.041 32.1451   2
   4  -3  -7 10216.6 218.562   2
  -4  -3   7 10153.3 165.152   3
  -4  -3   6 1508.91 62.5164   3
   4   3  -6 1544.94 65.9458   1
   4   3  -5 16756.4 195.195   1
  -4  -3   5 16493.2 201.257   3
   4   3  -4 62.7083 15.3160   3
  -4  -3   4 85.4836 17.5668   3
   4   3  -3 229.911 26.0710   3
  -4   3   3 247.896 30.9987   2
  -4  -3   3 181.939 23.5156   3
  -4   3   2 4308.23 109.244   2
  -4  -3   2 4278.77 105.893   3
   4   3  -2 4320.57 103.549   3
   4  -3  -1 19636.2 221.650   2
  -4   3   1 19710.1 229.675   3
  -4   3   1 20279.4 223.534   2
  -4  -3   1 19978.1 234.808   3
   4   3  -1 20009.4 230.798   3
  -4   3   0 3015.00 81.5087   2
  -4  -3   0 3169.60 97.9335   3
   4   3   0 2907.03 92.8274   3
   4  -3   0 2966.76 81.2030   2
  -4   3   0 3095.24 88.7733   3
   4  -3   1 25874.1 251.847   3
  -4   3  -1 25906.2 222.691   2
  -4  -3  -1 26206.3 296.233   3
   4  -3   1 26486.2 227.721   2
  -4   3  -1 26030.0 251.571   3
   4  -3   2 2596.51 79.9765   3
   4  -3   2 2531.81 66.3987   2
  -4  -3  -2 2514.62 96.6080   3
   4   3   2 2514.37 65.3047   2
  -4   3  -2 2489.02 79.6130   3
  -4   3  -2 2507.64 66.1445   2
  -4  -3  -3 1971.84 90.6588   3
   4  -3   3 1920.77 55.4692   2
  -4   3  -3 1979.60 71.4139   3
   4   3   3 1972.23 54.3056   2
   4  -3   3 1982.40 70.1698   3
  -4   3  -3 1900.77 55.8401   2
  -4   3  -4 1734.76 79.1630   1
  -4  -3  -4 1938.87 94.0827   3
   4  -3   4 1801.31 68.1065   3
  -4   3  -4 1794.61 70.2582   3
   4   3   4 1765.14 49.2002   2
  -4   3  -4 1725.37 51.2769   2
   4   3   5 15840.3 144.500   2
   4   3   5 15486.2 271.115   3
   4   3   5 15537.1 247.930   1
  -4   3  -5 15504.5 215.850   3
  -4   3  -5 15565.1 251.750   1
  -4   3  -5 15799.3 154.771   2
   4  -3   5 15673.7 207.489   3
   4   3   6 681.028 56.3393   1
   4   3   6 592.599 57.5697   3
   4  -3   6 742.591 47.6927   3
  -4   3  -6 703.415 33.6104   2
  -4   3  -6 734.624 60.8287   1
  -4   3  -6 713.048 49.7049   3
  -4  -3  -6 666.992 31.2520   2
   4   3   7 3769.64 139.601   1
  -4   3  -7 3628.15 79.2714   2
  -4  -3  -7 3836.75 76.6279   2
   4   3   7 3999.10 149.775   3
   4  -3   7 3831.24 111.039   3
  -4   3  -7 3669.69 140.135   1
  -4   3  -8 931.494 77.6393   1
  -4   3  -8 859.574 40.3096   2
  -4  -3  -8 828.310 37.6494   2
   4   3   8 734.205 68.6251   3
   4   3   8 874.465 71.3904   1
  -4   3  -9 1574.33 105.234   1
  -4   3  -9 1748.37 59.5567   2
  -4  -3  -9 1548.13 53.2273   2
   4   3   9 1717.38 107.888   3
  -4   3 -10 2965.14 80.4407   2
  -4   3 -10 2957.09 151.960   1
  -4  -3 -10 2872.53 74.9454   2
   4   3  10 2975.31 146.637   3
  -4   3 -11 6019.83 226.899   1
  -4   3 -11 6186.49 117.653   2
   4  -3  11 6020.32 164.902   3
   4   3  11 5733.49 212.419   3
   4   3  12 1471.85 112.492   3
   4  -3  12 1395.38 81.9297   3
   4   3  13 56.0828 31.9443   3
   4   3  14 319.945 57.8354   3
   4   3  15 2619.95 163.120   3
   4   4 -17 123.217 37.9564   2
   4  -4 -17 183.808 46.9751   2
   4  -4 -16 448.081 70.4399   2
   4  -4 -15 345.680 60.7745   2
   4  -4 -14 1925.11 129.707   2
   4  -4 -13-13.8826 25.5423   2
   4   4 -12 2408.44 130.927   1
   4  -4 -12 2515.01 137.354   2
  -4  -4  12 2602.99 94.4607   3
   4   4 -11 299.390 44.4788   1
   4  -4 -11 392.186 54.3270   2
  -4  -4  11 358.064 34.5908   3
  -4  -4  10 187.161 24.5455   3
  -4   4  10 226.795 39.4459   1
   4  -4 -10 214.648 39.4716   2
   4   4 -10 194.098 36.0639   1
   4   4  -9 568.835 53.6452   1
   4  -4  -9 655.979 64.5800   2
  -4  -4   9 647.821 43.1505   3
   4  -4  -8 23453.0 353.699   2
   4   4  -8 22920.3 308.114   1
  -4  -4   8 22678.6 244.621   3
   4  -4  -7 523.446 52.9304   2
  -4  -4   7 481.240 35.7096   3
   4   4  -6 2552.11 88.4280   1
   4  -4  -6 2475.83 106.661   2
  -4  -4   6 2625.46 80.6713   3
  -4   4   5 48.1546 18.8010   2
  -4  -4   5 52.0030 13.8802   3
  -4   4   4 12170.5 213.478   2
  -4  -4   4 11399.1 167.533   3
   4   4  -4 11691.2 165.501   3
  -4  -4   3 3896.97 100.590   3
  -4   4   3 3967.94 116.578   2
   4   4  -3 3867.32 97.5679   3
  -4   4   2 5044.71 125.601   2
  -4  -4   2 4998.61 118.212   3
   4   4  -2 5114.82 115.833   3
  -4   4   1 3356.03 98.2027   2
   4  -4  -1 3326.22 98.1816   2
  -4  -4   1 3344.38 101.174   3
   4   4  -1 3334.73 99.0070   3
  -4   4   0 315.860 30.5565   3
   4  -4   0 250.451 27.9973   2
  -4   4   0 333.731 31.4110   2
   4   4   0 288.003 33.0519   3
  -4  -4   0 279.950 34.1296   3
  -4   4  -1 32.1044 13.2404   3
   4   4   1 56.8596 14.1329   2
   4  -4   1 56.4243 15.9485   2
  -4  -4  -1 36.7635 17.0733   3
  -4   4  -1 45.7534 12.9680   2
  -4   4  -2 21661.6 222.392   2
   4  -4   2 21768.5 223.757   2
  -4  -4  -2 22143.6 299.720   3
   4   4   2 22349.6 222.193   2
  -4   4  -2 21970.8 232.978   3
   4  -4   3 2083.19 71.5149   3
   4   4   3 2104.16 65.8444   2
  -4  -4  -3 2032.38 95.5769   3
  -4   4  -3 2013.41 66.6249   2
   4  -4   3 2052.63 67.0169   2
  -4   4  -3 2043.63 72.0735   3
  -4   4  -4 4131.00 103.497   3
   4   4   4 4060.43 90.4314   2
  -4   4  -4 4122.68 93.6350   2
   4  -4   4 4114.63 101.180   3
  -4  -4  -5 1736.57 58.7418   2
   4   4   5 1651.59 56.4361   2
  -4   4  -5 1626.76 83.8857   1
  -4   4  -5 1800.80 70.8511   3
   4   4   5 1667.85 92.9260   3
   4  -4   5 1632.51 64.6396   3
  -4   4  -5 1661.49 59.9088   2
   4   4   6 256.240 37.7651   1
  -4  -4  -6 203.041 21.4194   2
   4  -4   6 190.053 23.5825   3
  -4   4  -6 177.088 21.2701   2
   4   4   6 165.686 19.4327   2
  -4   4  -6 178.033 24.0685   3
   4   4   6 209.997 36.0335   3
  -4   4  -6 126.808 27.6787   1
  -4  -4  -7 8.36912 8.98243   2
  -4   4  -7-22.3132 24.9991   1
   4   4   7 35.3091 21.4161   1
  -4   4  -7 22.5393 9.76830   2
   4  -4   7-1.10988 11.9150   3
   4   4   7 39.4760 25.4445   3
   4   4   8 6221.61 193.944   1
  -4   4  -8 5852.89 119.139   2
   4  -4   8 5856.43 134.625   3
  -4   4  -8 5865.65 191.072   1
   4   4   8 6001.20 200.196   3
  -4  -4  -8 6153.93 116.891   2
  -4   4  -9 311.996 49.9142   1
  -4   4  -9 298.867 28.2836   2
   4   4   9 276.642 48.6927   3
  -4  -4  -9 354.681 29.6679   2
  -4   4 -10 1202.08 99.0522   1
  -4   4 -10 1032.88 53.3681   2
  -4  -4 -10 1037.03 51.3526   2
   4   4  10 1133.17 93.8351   3
  -4  -4 -11 322.139 29.8328   2
  -4   4 -11 384.153 61.2528   1
   4   4  11 333.056 56.6674   3
   4   4  12 5292.16 217.921   3
  -4   4 -12 5875.29 238.232   1
   4  -4  12 5343.21 148.482   3
   4   4  13-21.1182 24.2811   3
   4   4  14 769.566 90.5519   3
   4   4  15 178.055 44.9006   3
   4  -5 -17 2502.87 163.734   2
   4  -5 -16 424.591 67.6777   2
   4  -5 -15 803.033 90.9533   2
   4  -5 -14 739.804 83.6446   2
   4   5 -13 101.087 33.3119   1
   4  -5 -13 168.824 43.2907   2
   4  -5 -12 1732.93 117.220   2
   4   5 -12 1685.39 111.826   1
  -4  -5  12 1702.85 70.1083   3
   4   5 -11 7380.07 218.417   1
   4  -5 -11 7809.61 236.813   2
  -4  -5  11 7309.99 141.393   3
   4  -5 -10 2026.34 118.374   2
   4   5 -10 2168.19 111.722   1
  -4  -5  10 2217.45 76.4814   3
   4  -5  -9 3065.91 138.327   2
   4   5  -9 3068.81 124.447   1
  -4  -5   9 3084.86 87.4794   3
   4   5  -8 153.617 28.9008   1
   4  -5  -8 222.185 41.6565   2
  -4  -5   8 149.830 20.2784   3
  -4  -5   7 2433.06 77.1645   3
   4  -5  -7 2654.01 118.337   2
  -4   5   6 2064.46 100.349   2
   4  -5  -6 2093.27 100.810   2
  -4  -5   6 2043.50 69.7419   3
   4   5  -5 2666.39 79.0111   3
  -4  -5   5 2408.41 77.0714   3
  -4   5   5 2644.84 109.227   2
   4   5  -4 219.114 24.7814   3
  -4   5   4 185.290 29.2745   2
  -4  -5   4 166.666 22.4327   3
  -4   5   3 50.8472 17.7103   2
   4   5  -3 47.6262 13.5101   3
  -4  -5   3 36.4510 15.4867   3
  -4  -5   2 3718.25 106.477   3
  -4   5   2 3582.33 112.476   2
   4   5  -2 3968.22 106.086   3
  -4  -5   1 6600.24 147.341   3
   4   5  -1 6527.33 142.925   3
  -4   5   1 6738.35 148.784   2
   4  -5  -1 6617.57 149.500   2
  -4   5   0 25.1609 13.6061   3
   4  -5   0 23.1540 14.4989   2
   4   5   0-7.96161 11.9293   2
  -4   5   0 5.57098 12.1496   2
  -4  -5   0 2.44762 11.8439   3
   4   5   0 20.0108 17.5936   3
  -4   5  -1 20408.9 245.004   2
   4  -5   1 20974.2 248.367   2
   4   5   1 20882.2 283.021   3
   4   5   1 20847.8 247.214   2
  -4  -5  -1 20899.7 289.237   3
  -4   5  -1 20498.6 232.526   3
   4   5   2 45.7863 16.8785   2
   4  -5   2 30.2708 14.5360   2
  -4   5  -2 47.9403 17.7163   2
  -4  -5  -2 59.9858 22.7169   3
  -4   5  -2 37.2973 14.1720   3
   4   5   3 7672.54 143.257   2
  -4   5  -3 7484.91 143.864   2
  -4   5  -3 7397.25 134.913   3
   4  -5   3 7655.74 145.844   2
  -4   5  -4 2365.54 76.5192   3
   4   5   4 2416.92 79.7423   2
  -4   5  -4 2254.75 78.6470   2
   4  -5   5 7884.39 137.791   3
   4   5   5 7767.07 140.542   2
   4   5   5 7638.03 206.507   3
  -4   5  -5 7713.58 141.034   3
  -4   5  -5 7534.27 145.058   2
  -4  -5  -5 7795.74 142.149   2
   4  -5   6 1221.38 55.5390   3
  -4   5  -6 1195.85 59.2689   2
  -4   5  -6 1270.71 82.7061   1
   4   5   6 1196.50 55.4281   2
  -4   5  -6 1148.51 56.9509   3
  -4  -5  -6 1129.74 55.2357   2
   4   5   6 1149.16 84.6720   3
  -4  -5  -7 223.354 26.1369   2
   4   5   7 270.419 28.4860   2
  -4   5  -7 258.779 28.8426   2
   4   5   7 349.614 51.0582   3
  -4   5  -7 242.784 39.8477   1
   4  -5   7 298.982 28.7762   3
  -4  -5  -8 1234.49 59.4122   2
  -4   5  -8 1285.91 92.7293   1
   4   5   8 1259.70 95.7346   3
  -4   5  -8 1113.18 58.5556   2
   4  -5   8 1285.81 59.2878   3
  -4  -5  -9 645.635 44.2757   2
  -4   5  -9 683.241 47.1278   2
   4   5   9 665.764 73.3738   3
  -4   5  -9 681.730 72.3011   1
   4  -5   9 633.374 43.0575   3
  -4   5 -10 1993.47 81.4304   2
  -4   5 -10 2113.55 131.607   1
  -4  -5 -10 2057.64 79.9246   2
   4  -5  10 2043.97 78.5750   3
   4   5  10 1871.11 124.168   3
  -4   5 -11 7454.18 257.501   1
  -4  -5 -11 7594.03 154.478   2
   4   5  11 7292.64 255.479   3
   4  -5  11 7576.59 154.264   3
  -4   5 -12 1123.23 107.345   1
   4   5  12 1242.74 111.142   3
   4   5  13 89.2705 34.6229   3
  -4   5 -13 114.065 43.3988   1
   4   5  14 55.5061 32.9779   3
   4   5  15 1054.90 111.093   3
   4  -6 -17-13.6798 26.5910   2
   4  -6 -16-6.65910 23.9175   2
   4  -6 -15 143.302 44.8539   2
   4   6 -14 930.310 93.8692   1
   4  -6 -14 1065.79 102.775   2
   4   6 -13 1096.91 96.7636   1
   4  -6 -13 1087.90 98.2539   2
   4   6 -12 245.883 45.2284   1
   4  -6 -12 360.403 58.0284   2
   4  -6 -11 263.731 47.3152   2
  -4  -6  11 352.438 28.6282   3
   4   6 -11 313.647 48.4109   1
  -4  -6  10 2367.58 72.0423   3
   4  -6 -10 2306.61 128.406   2
   4   6 -10 2268.34 117.036   1
   4   6  -9-2.58753 17.8319   1
   4  -6  -9 11.4516 20.6323   2
  -4  -6   9 8.24068 8.74863   3
   4   6  -8 5699.88 164.857   1
   4  -6  -8 5725.44 186.938   2
  -4  -6   8 5664.89 111.206   3
  -4  -6   7 564.805 36.2337   3
  -4   6   7 622.142 59.8217   2
   4  -6  -7 566.775 59.6677   2
  -4   6   6 58.9931 22.3826   2
  -4  -6   6 110.320 17.4949   3
   4  -6  -6 56.0143 21.2056   2
  -4   6   5 458.504 48.6156   2
  -4  -6   5 480.124 35.7947   3
   4   6  -5 493.097 35.1262   3
  -4   6   4 9484.81 207.438   2
  -4  -6   4 9259.85 160.092   3
   4   6  -4 9342.20 153.647   3
   4   6  -3 6718.14 136.566   3
  -4  -6   3 6611.12 141.513   3
  -4   6   3 6555.81 166.104   2
  -4   6   2 10713.2 206.638   2
  -4  -6   2 11007.6 190.847   3
   4   6  -2 10529.2 180.480   3
   4   6  -1 31.7236 17.7972   3
   4   6  -1 29.8586 15.3660   2
  -4  -6   1 16.6752 13.4172   3
  -4   6   1 26.6693 14.4922   2
  -4  -6   0 695.943 54.2592   3
   4   6   0 705.156 53.4694   3
  -4   6   0 657.750 49.6776   2
   4   6   0 823.084 55.6346   2
  -4   6  -1 4844.05 118.036   3
   4  -6   1 4809.91 130.437   2
  -4  -6  -1 4693.66 144.152   3
   4   6   1 5007.98 131.815   2
  -4   6  -1 4904.11 130.895   2
   4   6   1 4791.07 142.366   3
   4   6   2 11563.4 197.038   2
  -4   6  -2 11704.0 199.319   2
   4   6   2 11736.3 232.384   3
   4  -6   2 11337.3 197.074   2
  -4   6  -2 11734.2 176.838   3
   4   6   3 3767.42 111.171   2
   4   6   3 3735.81 138.209   3
  -4   6  -3 3872.70 98.5698   3
  -4   6  -3 3805.40 113.341   2
   4  -6   3 3709.29 111.653   2
   4   6   4 3187.57 100.995   2
   4   6   4 3123.16 130.985   3
  -4   6  -4 3197.66 88.5254   3
  -4   6  -4 3116.74 102.610   2
   4   6   5 3213.60 140.195   3
   4   6   5 3189.71 101.183   2
  -4   6  -5 3193.20 87.9142   3
  -4   6  -5 3209.94 104.725   2
  -4  -6  -5 3365.27 104.649   2
  -4   6  -6 1263.88 67.5287   2
   4   6   6 1154.13 88.0385   3
  -4  -6  -6 1165.85 63.1378   2
  -4   6  -6 1205.93 55.5957   3
   4   6   6 1205.69 62.4570   2
  -4   6  -7 818.988 55.1953   2
  -4  -6  -7 826.599 53.6330   2
   4   6   7 810.781 51.7461   2
  -4   6  -7 805.509 72.6500   1
  -4   6  -7 842.258 46.4754   3
   4   6   7 739.052 74.9602   3
   4  -6   8 2576.03 76.5772   3
  -4   6  -8 2486.25 97.0412   2
   4   6   8 2393.01 90.2776   2
   4   6   8 2518.34 138.089   3
  -4   6  -8 2213.28 124.221   1
  -4  -6  -8 2467.22 93.0368   2
  -4  -6  -9 14.6135 13.6619   2
   4  -6   9 8.73108 9.21387   3
  -4   6  -9-9.04394 27.7419   1
  -4   6  -9 35.0834 17.4282   2
   4   6   9-11.0166 23.9266   3
   4  -6  10 721.627 41.6877   3
  -4  -6 -10 796.875 54.5490   2
  -4   6 -10 749.627 53.6421   2
   4   6  10 814.601 87.1156   3
  -4   6 -10 738.772 79.2687   1
  -4   6 -11 183.314 46.8160   1
   4   6  11 175.204 45.6361   3
  -4  -6 -11 120.325 23.3733   2
  -4   6 -12 2785.50 169.191   1
   4   6  12 2910.18 172.579   3
  -4   6 -13 14.0651 34.8519   1
   4   6  13-1.98515 32.0410   3
   4   6  14 548.105 78.8472   3
   4  -7 -16 164.351 47.5709   2
   4   7 -15 3277.32 185.388   1
   4  -7 -15 3398.35 188.032   2
   4   7 -14 377.806 62.8182   1
   4  -7 -14 305.695 62.2071   2
   4   7 -13 105.697 35.9349   1
   4  -7 -13 98.2731 40.8547   2
   4  -7 -12 3597.74 176.360   2
   4   7 -12 3858.80 172.711   1
  -4  -7  11 1945.88 52.2467   3
   4   7 -11 2282.33 126.662   1
   4  -7 -11 2109.77 130.605   2
   4   7 -10 542.730 58.1608   1
  -4  -7  10 472.919 28.3913   3
   4  -7 -10 533.558 65.9158   2
  -4  -7   9 322.123 25.0883   3
   4   7  -9 383.516 47.7742   1
   4  -7  -9 408.934 56.3485   2
  -4   7   8 531.301 59.7148   2
  -4  -7   8 476.062 31.4582   3
   4  -7  -8 526.635 59.9813   2
  -4   7   7 50.9363 22.6385   2
  -4  -7   7 68.6374 14.1055   3
   4  -7  -7 56.7019 23.2593   2
  -4   7   6 32.1222 15.7861   2
  -4  -7   6 17.0604 12.0437   3
   4  -7  -6 30.1978 18.1091   2
  -4   7   5 4310.26 151.382   2
   4  -7  -5 4400.37 154.145   2
   4   7  -5 4287.96 102.939   3
  -4  -7   5 4232.82 107.639   3
  -4   7   4 4247.96 145.321   2
  -4  -7   4 4468.68 115.928   3
   4   7  -4 4393.49 108.782   3
  -4  -7   3 76.5595 18.5317   3
  -4   7   3 59.0746 22.7348   2
   4   7  -3 53.4787 16.5106   3
   4   7  -2 1623.30 88.1047   2
  -4  -7   2 1614.65 77.1700   3
  -4   7   2 1604.44 85.8240   2
   4   7  -2 1726.42 77.6436   3
   4  -7  -2 1628.13 87.2301   2
  -4  -7   1 4554.38 135.162   3
   4   7  -1 4740.37 133.635   3
   4   7  -1 4615.84 142.783   2
  -4   7   1 4631.56 142.066   2
   4   7   0 528.317 47.4349   3
  -4   7   0 575.726 50.4325   2
   4   7   0 561.560 50.2146   2
  -4   7  -1 22.5421 13.7841   3
   4   7   1-1.21180 17.8484   3
   4   7   1 20.0555 13.9913   2
  -4   7  -1 45.7368 19.9666   2
  -4   7  -2 5.84969 10.4114   3
   4   7   2-6.10644 13.0031   2
   4   7   2 34.1727 24.5799   3
  -4   7  -2 12.5889 15.4849   2
   4   7   3 2031.42 89.3111   2
   4   7   3 2342.02 114.293   3
  -4   7  -3 2228.37 94.2947   2
  -4   7  -3 2193.82 75.2546   3
   4   7   4 2022.98 110.698   3
  -4   7  -4 1948.65 69.5395   3
   4   7   4 2045.14 88.3671   2
  -4   7  -4 2043.49 90.5439   2
  -4  -7  -5 6723.00 161.547   2
  -4   7  -5 6571.94 124.175   3
   4   7   5 6490.92 156.906   2
  -4   7  -5 6874.80 165.860   2
   4   7   5 6699.66 207.772   3
  -4  -7  -6 345.641 38.7144   2
  -4   7  -6 295.387 35.9500   2
  -4   7  -6 354.227 29.2360   3
   4   7   6 309.914 49.6287   3
   4   7   6 337.125 36.8292   2
  -4   7  -7 3221.80 116.185   2
   4   7   7 3487.91 116.244   2
   4   7   7 3436.73 162.012   3
  -4  -7  -7 3301.96 115.065   2
  -4  -7  -8 1034.96 65.5916   2
  -4   7  -8 1039.39 67.5606   2
  -4   7  -8 986.718 87.4949   1
   4   7   8 956.740 61.3406   2
   4   7   8 1020.44 92.7774   3
   4   7   9 2851.17 107.924   2
   4   7   9 2886.80 159.447   3
  -4   7  -9 2714.96 110.097   2
  -4   7  -9 2908.49 153.075   1
  -4  -7  -9 2912.33 110.124   2
   4   7  10 889.432 93.9669   3
  -4   7 -10 771.329 83.4352   1
  -4  -7 -10 908.066 62.7749   2
   4   7  11 3127.00 177.586   3
  -4  -7 -11 3200.16 117.262   2
  -4   7 -11 3101.11 171.903   1
  -4   7 -12 702.415 88.5491   1
   4   7  12 743.144 90.2811   3
   4   7  13-19.1735 34.4361   3
  -4   7 -13-8.17128 28.7881   1
   4  -8 -16 48.8919 27.7556   2
   4   8 -15 86.3225 34.5599   1
   4  -8 -15 102.900 32.1613   2
   4   8 -14 2524.18 157.314   1
   4  -8 -14 2160.67 149.152   2
   4  -8 -13 1464.23 120.010   2
   4   8 -13 1353.49 111.550   1
   4  -8 -12 307.579 57.5916   2
   4   8 -12 282.238 49.4514   1
   4   8 -11 11.4779 22.3371   1
   4  -8 -11 22.9934 29.7914   2
   4   8 -10 3100.89 144.540   1
   4  -8 -10 3554.19 168.680   2
   4   8  -9 399.450 50.7123   1
  -4  -8   9 434.568 24.5524   3
   4  -8  -9 453.291 61.9265   2
  -4  -8   8 2971.94 73.0459   3
   4  -8  -8 3010.68 147.079   2
  -4  -8   7 951.477 46.0924   3
   4  -8  -7 1068.63 85.7387   2
  -4   8   6 1201.73 86.2921   2
  -4  -8   6 1241.13 56.5054   3
   4   8  -6 1295.58 54.3460   3
   4  -8  -6 1279.72 90.6851   2
   4   8  -5 50.6793 15.3902   3
  -4  -8   5 35.0393 14.0220   3
  -4   8   5 56.7060 21.5196   2
   4  -8  -5 46.7288 22.2622   2
  -4   8   4 14612.9 282.675   2
  -4  -8   4 14074.5 214.585   3
   4  -8  -4 14681.3 287.367   2
   4   8  -4 14026.6 203.662   3
   4   8  -3 5871.18 178.754   2
  -4   8   3 5926.13 176.208   2
   4   8  -3 5767.41 138.380   3
   4  -8  -3 5971.19 179.577   2
   4  -8  -2 15116.6 280.080   2
  -4   8   2 15506.9 279.388   2
   4   8  -2 14789.6 234.480   3
   4   8  -2 15515.5 282.473   2
   4  -8  -1 210.411 35.1103   2
   4   8  -1 243.425 36.9664   2
   4   8  -1 160.397 27.3700   3
  -4   8   1 241.082 36.2441   2
   4  -8   0 342.856 43.1631   2
   4   8   0 222.275 35.5390   3
  -4   8   0 302.858 40.9419   2
   4   8   0 254.407 38.2579   2
   4   8   1 148.705 29.5327   2
   4  -8   1 153.849 31.5597   2
  -4   8  -1 149.380 28.8827   2
   4   8   1 181.560 34.8066   3
  -4   8  -2 482.362 38.4845   3
   4   8   2 483.497 47.6975   2
   4  -8   2 527.766 51.9682   2
   4   8   2 424.400 51.6279   3
  -4   8  -2 420.784 46.0516   2
   4   8   3 3976.76 133.923   2
   4   8   3 4080.64 156.462   3
   4  -8   3 3870.63 134.248   2
  -4   8  -3 4037.25 136.842   2
  -4   8  -3 4097.11 105.196   3
   4   8   4 4362.12 167.715   3
  -4   8  -4 4322.12 103.562   3
   4   8   4 4342.29 139.409   2
  -4   8  -4 4264.38 141.180   2
  -4   8  -5 269.525 37.0989   2
  -4  -8  -5 205.394 34.2445   2
  -4   8  -5 249.360 24.7999   3
   4   8   5 183.503 35.4545   3
   4   8   5 250.081 34.8976   2
  -4   8  -6 1205.52 76.6300   2
  -4   8  -6 1118.71 48.0085   3
   4   8   6 1135.96 71.7057   2
   4   8   6 1172.28 94.7449   3
  -4  -8  -6 1089.81 71.6724   2
  -4   8  -7 4211.51 143.677   2
   4   8   7 3983.67 133.870   2
   4   8   7 4327.25 187.856   3
  -4  -8  -7 4130.97 138.780   2
  -4   8  -8 4614.25 188.455   1
   4   8   8 4751.87 147.152   2
   4   8   8 4820.06 204.871   3
  -4   8  -8 4781.51 154.464   2
  -4  -8  -8 4691.35 148.792   2
  -4   8  -9 1178.90 78.3471   2
   4   8   9 1152.53 73.9427   2
  -4   8  -9 1174.85 100.305   1
  -4  -8  -9 1343.20 81.5165   2
   4   8   9 1172.30 105.873   3
  -4   8 -10 32.5485 21.0737   1
  -4  -8 -10 56.9792 21.6798   2
   4   8  10 70.4160 35.9013   3
  -4   8 -11 202.419 50.6094   1
   4   8  11 165.669 49.0004   3
  -4   8 -12 769.842 93.1782   1
   4   8  12 823.075 97.7690   3
   4   8  13 484.128 80.9364   3
   4  -9 -15 2848.94 179.231   2
   4   9 -14 37.4904 29.3198   1
   4  -9 -14 66.7782 27.8066   2
   4  -9 -13-27.9042 31.8510   2
   4   9 -13 5.85592 25.2496   1
   4   9 -12 974.786 92.3014   1
   4  -9 -12 1188.17 107.613   2
   4   9 -11 3462.79 164.733   1
   4  -9 -11 3735.93 184.076   2
   4  -9 -10 1428.67 111.648   2
   4   9 -10 1420.69 101.611   1
   4  -9  -9 787.422 80.6460   2
   4  -9  -8 752.039 77.1515   2
   4  -9  -7-16.0246 23.2904   2
   4   9  -6 7841.18 135.233   3
   4  -9  -6 7713.57 230.026   2
   4   9  -5 4011.21 162.979   2
  -4   9   5 4268.45 163.851   2
   4   9  -5 4233.01 107.869   3
   4  -9  -5 4345.14 168.388   2
   4   9  -4 1475.75 96.7745   2
   4  -9  -4 1441.08 95.1516   2
  -4   9   4 1555.43 98.3085   2
   4   9  -4 1354.12 66.5455   3
   4   9  -3 65.4500 29.7659   2
   4  -9  -3-0.85325 20.4363   2
  -4   9   3 7.40337 20.4199   2
   4   9  -3 24.9180 14.6990   3
  -4   9   2 529.277 55.5907   2
   4   9  -2 511.603 46.6460   3
   4  -9  -2 531.766 57.4059   2
   4   9  -2 623.937 61.9927   2
   4  -9  -1 5685.88 177.707   2
   4   9  -1 5810.01 179.914   2
  -4   9   1 5778.70 178.510   2
   4   9  -1 5651.57 158.664   3
   4  -9   0 5053.20 166.602   2
   4   9   0 5575.78 173.967   2
   4   9   0 5134.77 160.353   3
  -4   9   0 5183.33 167.715   2
   4   9   1 140.467 29.1171   2
   4   9   1 133.985 30.1167   3
   4  -9   1 174.744 33.5936   2
  -4   9  -1 126.045 28.6554   2
  -4   9  -2 369.705 34.7449   3
   4  -9   2 443.289 50.9886   2
   4   9   2 365.551 49.1011   3
   4   9   2 445.131 50.6683   2
  -4   9  -2 536.452 54.4721   2
  -4   9  -3 35.4244 14.0736   3
  -4   9  -3 46.1608 19.4769   2
   4  -9   3 35.8290 21.0594   2
   4   9   3 51.6938 23.6860   2
   4   9   3 22.9287 22.5197   3
  -4   9  -4 2479.15 80.5932   3
  -4   9  -4 2459.92 115.176   2
   4   9   4 2482.11 131.643   3
   4   9   4 2412.18 112.132   2
  -4   9  -5 5212.96 107.526   3
   4   9   5 5504.65 202.888   3
   4   9   5 5507.55 167.921   2
  -4   9  -5 5184.22 166.713   2
  -4   9  -6 2436.61 116.258   2
  -4   9  -6 2454.73 67.2080   3
   4   9   6 2471.92 142.047   3
   4   9   6 2413.49 111.161   2
  -4  -9  -6 2475.24 114.302   2
  -4  -9  -7 250.487 38.4600   2
  -4   9  -7 203.782 35.5182   2
   4   9   7 260.189 52.9219   3
   4   9   7 268.509 39.2010   2
  -4  -9  -8 106.420 30.1281   2
  -4   9  -8 114.786 29.1183   2
   4   9   8 91.4752 24.3103   2
   4   9   8 201.595 51.4522   3
  -4   9  -9 2913.15 131.311   2
   4   9   9 2939.13 125.747   2
  -4   9  -9 2730.17 156.629   1
   4   9   9 2881.09 170.021   3
  -4  -9  -9 2831.85 125.639   2
  -4   9 -10 876.331 92.8068   1
   4   9  10 988.946 104.215   3
  -4  -9 -10 911.170 71.4971   2
   4   9  11 1176.59 116.667   3
  -4   9 -11 1316.72 118.730   1
  -4   9 -12 642.877 85.6429   1
   4   9  12 478.462 78.7262   3
   4  10 -14 1219.28 115.146   1
   4 -10 -14 1447.80 129.073   2
   4  10 -13 1957.96 139.250   1
   4 -10 -13 2419.85 161.913   2
   4 -10 -12 287.946 58.1994   2
   4  10 -12 210.620 52.7609   1
   4  10 -11 889.827 88.2537   1
   4 -10 -11 777.588 89.6062   2
   4  10 -10 1453.64 105.676   1
   4 -10 -10 1400.54 115.204   2
   4 -10  -9 1604.35 119.384   2
   4 -10  -8 1977.86 128.972   2
   4 -10  -7 3207.95 159.065   2
   4  10  -6 28.1009 12.2392   3
   4 -10  -6 27.5221 26.9735   2
   4 -10  -5 1403.78 100.827   2
   4  10  -5 1403.92 64.6419   3
   4 -10  -4 1119.14 89.4400   2
   4  10  -4 1212.00 65.5725   3
   4 -10  -3 2987.69 141.835   2
   4  10  -3 2873.45 106.324   3
   4 -10  -2 7774.34 222.895   2
  -4  10   2 7932.31 223.340   2
   4  10  -2 8029.75 227.313   2
   4  10  -2 7716.02 183.859   3
   4 -10  -1 1475.08 96.7294   2
   4  10  -1 1603.85 100.385   2
   4  10  -1 1681.88 91.8483   3
  -4  10   1 1729.59 104.171   2
   4  10   0 394.170 50.4745   2
   4  10   0 378.065 48.3914   3
   4 -10   0 384.203 51.4561   2
  -4  10   0 387.251 50.7368   2
   4  10   1 3275.54 140.308   2
   4  10   1 3301.46 139.311   3
  -4  10  -1 3244.60 139.762   2
   4 -10   1 3030.32 136.178   2
  -4  10  -2 9231.30 179.448   3
   4  10   2 9178.91 232.243   2
   4  10   2 8819.98 236.710   3
  -4  10  -2 9362.38 236.618   2
   4 -10   2 8824.93 229.186   2
   4 -10   3 3406.14 142.502   2
  -4  10  -3 3406.86 102.777   3
   4  10   3 3471.75 155.749   3
  -4  10  -3 3638.72 147.605   2
   4  10   3 3524.50 143.669   2
   4  10   4 2582.04 139.401   3
  -4  10  -4 2461.50 82.2050   3
   4  10   4 2532.75 121.596   2
  -4  10  -4 2414.92 120.766   2
   4  10   5 1136.20 97.5554   3
  -4  10  -5 966.080 46.7383   3
   4  10   5 1054.80 79.3000   2
  -4  10  -5 999.587 78.3101   2
   4  10   6 529.188 56.8317   2
  -4  10  -6 519.910 57.1076   2
  -4 -10  -6 507.418 57.8236   2
  -4  10  -6 463.657 27.8033   3
   4  10   6 536.756 70.4207   3
  -4  10  -7 2868.89 134.401   2
   4  10   7 3035.95 133.559   2
   4  10   7 3034.27 167.294   3
  -4 -10  -7 3018.25 135.236   2
  -4 -10  -8 2342.19 120.121   2
   4  10   8 2499.12 121.708   2
   4  10   8 2430.54 155.945   3
  -4  10  -9 3560.95 183.530   1
   4  10   9 3399.22 190.630   3
  -4 -10  -9 3369.50 145.527   2
   4  10  10-0.22865 35.3485   3
  -4 -10 -10 23.6573 17.7758   2
  -4  10 -10-37.9389 38.7161   1
  -4  10 -11 233.067 54.3292   1
   4  10  11 235.649 56.3204   3
   4 -11 -13 343.098 65.5554   2
   4  11 -13 236.078 51.8455   1
   4  11 -12 190.205 48.5645   1
   4 -11 -12 188.323 52.3948   2
   4 -11 -11 739.766 89.5542   2
   4  11 -11 565.593 72.4328   1
   4 -11 -10 3586.40 187.709   2
   4 -11  -9 918.538 93.8869   2
   4 -11  -8 285.547 55.4762   2
   4 -11  -7 1480.50 113.212   2
   4 -11  -6 6555.23 232.023   2
   4  11  -6 7001.91 133.447   3
   4 -11  -5 2867.82 151.110   2
   4  11  -5 2920.87 96.3386   3
   4 -11  -4 1070.64 90.9634   2
   4  11  -4 1207.16 67.9812   3
   4 -11  -3 1.04048 26.3416   2
   4  11  -3-2.52125 14.8827   3
   4  11  -2 31.6735 18.4813   3
   4 -11  -2 7.06964 18.1753   2
   4  11  -1 882.682 69.8992   3
   4 -11  -1 814.492 76.5864   2
   4  11   0 9892.11 239.643   3
   4 -11   0 10001.0 261.326   2
   4  11   1 681.044 67.0204   3
   4 -11   1 653.713 69.1467   2
  -4  11  -2 3205.23 110.908   3
   4  11   2 3244.55 149.898   3
   4 -11   2 3123.71 145.376   2
  -4  11  -3 23.2679 14.6994   3
   4  11   3 6.83785 20.7271   2
   4 -11   3 40.7107 24.8984   2
   4  11   3-28.2157 29.8260   3
   4  11   4 2258.10 135.016   3
  -4  11  -4 2552.14 84.8502   3
  -4  11  -5 723.756 40.7267   3
   4  11   5 753.619 81.3737   3
   4  11   6 234.818 49.5411   3
  -4 -11  -7 334.922 48.7848   2
   4  11   7 371.338 63.2195   3
  -4 -11  -8 208.390 43.0257   2
   4  11   8 187.844 47.7276   3
   4  11   9 760.428 95.0902   3
  -4 -11  -9 719.160 72.2252   2
  -4  11 -10 1280.26 117.463   1
   4  11  10 1032.28 112.396   3
  -4 -11 -10 1184.71 93.3505   2
   4 -12 -12 683.676 91.2306   2
   4  12 -12 644.788 81.5428   1
   4 -12 -11 896.032 101.493   2
   4  12 -11 899.685 94.4919   1
   4 -12 -10-62.2663 48.3755   2
   4 -12  -9 2593.21 162.226   2
   4 -12  -8 3006.94 171.992   2
   4 -12  -7 1301.76 111.340   2
   4 -12  -6 34.5704 25.4104   2
   4  12  -6 45.9985 13.0977   3
   4 -12  -5 1331.74 107.528   2
   4  12  -5 1389.66 69.7373   3
   4 -12  -4 295.179 52.7293   2
   4  12  -4 220.974 31.6001   3
   4  12  -3 118.456 26.7446   3
   4 -12  -3 72.1211 28.4963   2
   4  12  -2 282.466 41.3979   3
   4 -12  -2 278.902 49.8953   2
   4  12  -1 698.797 64.4172   3
   4 -12  -1 730.459 77.1986   2
   4 -12   0 39.8278 26.9438   2
   4  12   0 24.9728 20.3011   3
   4  12   1 4850.54 182.134   3
   4 -12   1 5052.17 195.526   2
  -4  12  -2 5121.11 143.565   3
   4  12   2 5263.41 198.022   3
   4 -12   2 5117.31 195.230   2
   4  12   3 5039.47 199.719   3
  -4  12  -3 4480.67 125.607   3
   4  12   4 459.076 67.5838   3
  -4  12  -4 487.032 38.0431   3
   4  12   5 170.915 44.9801   3
   4  12   6 583.073 78.2772   3
   4  12   7 3459.09 191.103   3
  -4 -12  -8 554.896 67.9081   2
   4  12   8 623.928 85.2094   3
   4  12   9 1919.87 152.747   3
  -4 -12  -9 1775.47 117.090   2
   4  13 -12 467.214 74.3153   1
   4 -13 -11 494.026 82.9112   2
   4 -13 -10 774.359 95.5189   2
   4 -13  -9 194.688 53.1323   2
   4 -13  -8 175.606 46.6140   2
   4 -13  -7 3951.08 199.534   2
   4 -13  -6 5808.75 236.461   2
   4  13  -6 5700.05 125.649   3
   4 -13  -5 1269.69 110.702   2
   4  13  -5 1235.05 67.6654   3
   4 -13  -4 1104.95 101.661   2
   4  13  -4 1067.94 69.5754   3
   4 -13  -3 76.9500 29.8487   2
   4  13  -3 117.576 28.1335   3
   4  13  -2 422.926 50.1144   3
   4 -13  -2 466.950 66.5016   2
   4 -13  -1 871.899 88.7988   2
   4  13  -1 983.234 79.0167   3
   4 -13   0 3147.28 162.467   2
   4  13   0 2887.35 140.367   3
   4 -13   1 3195.98 163.942   2
   4  13   1 3109.49 151.392   3
  -4  13  -2 177.055 30.0456   3
   4 -13   2 178.988 42.9936   2
   4  13   2 150.852 44.0002   3
   4  13   3 483.471 67.0293   3
   4  13   4 479.086 69.0704   3
   4  13   5 419.223 70.5359   3
   4  13   6 2488.73 162.367   3
   4  13   7 149.606 46.9192   3
   4  13   8 82.2555 37.5536   3
   4 -14  -9 1893.04 149.476   2
   4 -14  -8 768.017 96.5616   2
   4 -14  -7 1426.51 126.076   2
   4 -14  -6 164.301 52.3956   2
   4 -14  -5 35.7028 27.9881   2
   4  14  -5 36.5808 19.3190   3
   4 -14  -4 91.2213 41.5588   2
   4  14  -4 38.1510 20.8844   3
   4 -14  -3 4635.80 210.937   2
   4  14  -3 4507.60 155.671   3
   4 -14  -2 28.6646 27.7270   2
   4  14  -2 21.2638 19.0448   3
   4 -14  -1-3.41134 22.8009   2
   4  14  -1-33.2325 22.4501   3
   4  14   0 234.057 45.1859   3
   4 -14   0 334.669 60.1646   2
   4  14   1 2392.17 137.831   3
   4 -14   1 2440.17 149.662   2
   4  14   2 1698.46 121.691   3
   4  14   3 1779.13 128.201   3
   4  14   4 6.52789 25.9518   3
   4  14   5 212.791 56.4470   3
   4  14   6 644.549 87.7239   3
   4  14   7 2749.62 182.090   3
   4 -15  -8 34.8551 27.7877   2
   4 -15  -7 669.777 89.5550   2
   4 -15  -6 818.945 99.0814   2
   4 -15  -5 1821.40 142.237   2
   4 -15  -4 2296.47 158.893   2
   4 -15  -3 29.1248 34.5112   2
   4  15  -3 25.7158 18.9878   3
   4  15  -2 2942.80 137.527   3
   4 -15  -2 2885.66 173.580   2
   4  15  -1 560.968 66.3141   3
   4 -15  -1 798.849 94.9719   2
   4 -15   0 2851.77 170.488   2
   4  15   0 2603.43 142.740   3
   4 -15   1 1210.69 112.447   2
   4  15   1 1201.57 102.638   3
   4  15   2 148.303 40.0112   3
   4  15   3 98.2305 38.8465   3
   4  15   4 915.135 99.5183   3
   4  15   5 452.552 73.9182   3
   4  15   6 4591.96 232.353   3
   4 -16  -5 245.424 58.3089   2
   4 -16  -4 95.2605 46.9037   2
   4 -16  -3 6833.96 279.158   2
   4 -16  -2-16.7377 34.6939   2
   4  16  -2 35.4879 26.3910   3
   4  16  -1 1164.73 95.3110   3
   4 -16  -1 1249.85 120.144   2
   4 -16   0 98.9590 36.9765   2
   4  16   0 174.237 44.6495   3
   4  16   1 780.798 85.1338   3
   4  16   2 14.4938 31.9553   3
   4  16   3 3122.98 179.831   3
   4  16   4 25.2346 38.2678   3
   4  16   5 420.802 73.4055   3
   4  17  -1 153.190 38.6124   3
   4  17   0 1547.92 117.636   3
   4  17   1 31.7385 25.2795   3
   4  17   2 51.9358 30.9671   3
   4  17   3 110.268 42.1459   3
   4  17   4 2714.88 177.488   3
   4  18   1 874.016 96.1031   3
   4  18   2 87.5687 35.2878   3
   5   0 -17 477.945 75.7302   2
   5   0 -16-53.7104 44.1325   2
   5   0 -15 3381.16 178.194   2
   5   0 -14 0.87450 23.2079   2
   5   0 -13 5152.85 202.860   2
   5   0 -12-14.1143 25.3439   2
   5   0 -11 2313.65 126.358   2
  -5   0  11 2504.20 119.909   1
  -5   0  10-1.21124 14.6703   1
  -5   0   9 2409.62 101.557   1
  -5   0   8-9.62786 13.4611   1
  -5   0   7 1405.64 65.5139   1
  -5   0   6 18.1151 11.9254   3
  -5   0   6-4.18895 11.4306   1
  -5   0   5 4059.69 118.345   3
  -5   0   5 3934.24 84.7258   1
  -5   0   4 10.5182 11.4296   3
  -5   0   4 19.8386 7.41784   1
  -5   0   3 18489.0 114.062   1
  -5   0   3 19561.6 247.557   3
  -5   0   2 5.65715 13.8611   3
  -5   0   1 885.242 53.4843   3
  -5   0   0 13.6839 6.76087   1
  -5   0   0 13.8250 14.2267   3
   5   0   1 30759.0 205.775   2
  -5   0  -1 30242.2 217.155   1
  -5   0  -1 31303.5 319.771   3
  -5   0  -2 30.2556 12.7356   1
   5   0   2 5.36577 5.80143   2
  -5   0  -2 1.49227 13.8928   3
  -5   0  -3 5230.90 141.122   3
  -5   0  -4 1.67330 13.2424   3
  -5   0  -5 4683.85 144.924   3
  -5   0  -6-14.9966 14.7721   3
   5   0   6-2.38221 13.5969   3
   5   0   7 18304.1 298.662   3
   5   0   8 8.61773 16.6781   3
   5   0   9 2523.04 120.606   3
   5   0  10-5.29082 17.6668   3
   5   0  11 251.147 43.7836   3
   5   0  12-1.88416 16.1520   3
   5   0  13 6529.20 221.890   3
   5   0  14-14.1186 20.0387   3
   5   1 -17 269.454 54.9415   2
   5  -1 -17 314.740 64.8021   2
   5   1 -16 2394.21 155.118   2
   5  -1 -16 2311.98 152.888   2
   5   1 -15-23.5240 34.3917   2
   5  -1 -15-26.9294 38.0695   2
   5   1 -14 296.536 55.1643   2
   5  -1 -14 299.584 51.2917   2
   5   1 -13 272.699 49.3409   2
   5  -1 -13 242.927 47.9702   2
   5  -1 -12 8716.15 254.508   2
  -5   1  11 38.5894 16.7657   1
   5  -1 -11 47.6175 26.2233   2
   5  -1 -10 1174.09 87.8067   2
  -5   1  10 1315.01 82.0312   1
   5  -1  -9 235.969 40.8109   2
  -5   1   9 219.343 33.9270   1
   5  -1  -8 3973.73 145.016   2
  -5  -1   8 4152.16 127.827   3
  -5   1   8 4193.42 125.753   1
  -5  -1   7 314.951 35.8847   3
  -5   1   7 272.087 30.6127   1
   5  -1  -7 259.572 37.5782   2
  -5  -1   6 20946.2 266.210   3
  -5   1   6 20520.0 232.413   1
  -5   1   5 9327.16 139.242   1
  -5  -1   5 9783.53 177.327   3
  -5   1   4 1761.80 77.9505   3
  -5  -1   4 1763.48 74.6683   3
  -5   1   3 23.9940 16.4307   3
   5   1  -3-10.3514 15.6533   3
  -5  -1   3 15.8881 13.7295   3
   5  -1  -2 11502.4 176.721   2
  -5  -1   2 11528.5 188.995   3
  -5   1   2 11248.1 187.295   3
   5   1  -2 11705.8 185.710   3
   5  -1  -1 47.8695 15.6884   2
  -5  -1   1 16.5949 12.6173   3
  -5   1   1 17.4797 14.2345   3
  -5  -1   0 13680.0 211.598   3
   5  -1   0 13383.0 158.610   2
  -5   1   0 13381.8 203.193   3
  -5   1  -1 283.332 22.9650   1
   5  -1   1 322.268 23.1085   2
   5   1   1 301.440 21.3391   1
  -5  -1  -1 370.198 37.5695   3
  -5   1  -1 262.967 31.4587   3
   5   1   2 593.829 35.2398   1
  -5  -1  -2 572.421 47.6366   3
  -5   1  -2 532.440 43.6066   3
   5  -1   2 594.804 25.4123   2
  -5   1  -2 520.431 35.1258   1
   5  -1   2 567.787 43.7824   3
  -5  -1  -3 1502.40 79.2219   3
   5   1   3 1684.96 66.3092   1
  -5   1  -3 1510.09 74.1270   3
   5  -1   3 1612.98 74.6963   3
  -5   1  -3 1567.76 67.0522   1
  -5   1  -4 5219.67 132.860   1
  -5  -1  -4 5208.12 151.712   3
  -5   1  -4 5176.71 141.482   3
   5   1   4 5245.61 129.993   1
  -5   1  -5 377.486 41.6662   1
  -5  -1  -5 367.817 44.0547   3
   5   1   5 381.749 39.9879   1
  -5   1  -5 320.610 38.5251   3
   5   1   5 357.391 42.5825   3
  -5  -1  -6 2059.42 104.202   3
  -5   1  -6 1946.95 94.9989   3
   5   1   6 1969.55 94.3529   1
  -5   1  -6 2020.46 98.2243   1
   5   1   6 1932.88 97.3858   3
   5   1   7 113.417 27.6234   3
   5  -1   7 88.6360 27.5801   3
   5   1   7 122.677 29.3911   1
   5   1   8 2993.34 131.671   1
   5  -1   8 3111.44 122.953   3
   5   1   8 2861.29 128.124   3
   5   1   9 142.823 35.3154   3
   5  -1   9 127.977 28.5624   3
   5  -1  10 1502.66 93.1807   3
   5   1  10 1473.02 99.9130   3
   5  -1  11 417.217 50.7025   3
   5   1  11 488.648 59.0859   3
   5   1  12-7.19619 26.9663   3
   5  -1  12 22.8370 16.7061   3
   5  -1  13-4.27069 18.7432   3
   5   1  13 24.5910 21.6650   3
   5   1  14 2740.31 155.418   3
   5   2 -17 85.7450 33.5866   2
   5  -2 -17 169.188 53.4295   2
   5   2 -16 827.589 94.2092   2
   5  -2 -16 843.298 93.4871   2
   5   2 -15 2026.25 138.972   2
   5  -2 -15 2203.35 145.094   2
   5  -2 -14 268.828 51.2737   2
  -5  -2  13 2269.00 108.805   3
   5  -2 -13 2344.93 138.528   2
  -5  -2  12 80.4840 22.5414   3
   5  -2 -12 66.0793 28.1910   2
  -5  -2  11 245.382 35.4202   3
  -5   2  11 166.760 34.6268   1
   5  -2 -11 147.300 36.5329   2
  -5  -2  10 2258.14 98.0949   3
   5  -2 -10 2413.42 125.494   2
  -5   2  10 2442.02 113.676   1
  -5  -2   9 4545.30 133.658   3
  -5   2   9 4997.60 151.998   1
   5  -2  -9 4874.23 169.794   2
  -5  -2   8 3095.30 106.097   3
   5  -2  -8 3072.06 129.061   2
  -5   2   8 3070.98 111.333   1
   5  -2  -7 2097.78 101.790   2
  -5  -2   7 1888.07 80.8192   3
   5   2  -6 3918.03 99.3262   1
  -5  -2   6 3867.06 113.104   3
   5   2  -5 4655.93 94.2485   1
  -5  -2   5 4549.77 119.973   3
   5   2  -4 354.860 34.0321   3
   5   2  -4 361.143 22.5032   1
  -5  -2   4 375.676 35.9070   3
   5   2  -3 6000.96 133.452   3
  -5   2   3 5752.67 139.919   3
  -5  -2   3 5585.75 131.186   3
   5   2  -3 5647.21 66.4424   1
  -5   2   2 6660.85 146.948   3
   5  -2  -2 6389.78 136.620   2
  -5  -2   2 6789.48 145.783   3
   5   2  -2 6651.54 141.163   3
   5  -2  -1 475.356 35.9358   2
  -5  -2   1 429.551 39.6278   3
  -5   2   1 464.722 39.3083   3
   5   2   0 5.85904 6.39134   1
   5  -2   0 28.3283 13.8140   2
  -5  -2   0-14.2047 14.7406   3
  -5   2   0 13.9486 12.1013   3
  -5  -2  -1 8360.52 175.609   3
   5   2   1 8265.28 114.798   1
  -5   2  -1 8285.74 161.852   3
   5  -2   1 8470.59 122.029   2
   5  -2   1 8599.22 160.348   3
  -5  -2  -2 342.675 39.4158   3
   5  -2   2 311.413 32.8540   3
   5   2   2 292.552 26.4442   1
  -5   2  -2 284.194 21.2555   2
  -5   2  -2 293.738 28.2440   1
   5  -2   2 305.757 22.0344   2
  -5   2  -2 297.705 32.3849   3
   5  -2   3 11391.3 112.036   2
   5   2   3 11066.5 104.265   2
  -5   2  -3 11315.5 110.938   2
  -5  -2  -3 11184.3 220.980   3
  -5   2  -3 11348.3 183.650   1
  -5   2  -3 11449.6 198.041   3
   5  -2   3 11563.7 191.329   3
   5   2   3 11459.0 175.906   1
  -5   2  -4 1913.91 37.5846   2
  -5   2  -4 2179.01 89.3050   3
  -5  -2  -4 2095.39 100.159   3
   5   2   4 2149.26 98.2337   3
  -5   2  -4 1944.04 83.1132   1
   5  -2   4 2031.18 82.9322   3
   5   2   4 2036.00 81.8465   1
   5   2   5 1867.65 85.3590   1
  -5   2  -5 1815.72 84.9613   3
   5   2   5 1790.86 93.9929   3
  -5  -2  -5 1859.65 98.2524   3
  -5   2  -5 1808.39 87.6239   1
  -5   2  -6 183.310 31.5905   1
   5   2   6 225.084 33.5236   1
  -5   2  -6 250.783 35.4283   3
   5   2   6 235.547 38.8961   3
  -5   2  -7 17315.2 309.654   1
  -5   2  -7 17019.6 278.979   3
   5   2   7 17641.8 316.687   3
   5   2   7 17716.7 303.871   1
   5   2   8 137.905 30.4212   1
  -5   2  -8 174.827 38.3986   1
   5  -2   8 144.521 28.2307   3
   5   2   8 216.723 38.3033   3
   5   2   9 1498.24 100.313   3
  -5   2  -9 1572.60 106.182   1
   5  -2   9 1479.94 85.1420   3
   5  -2  10 228.547 38.3274   3
   5   2  10 182.439 36.4307   3
   5   2  11 2572.53 141.984   3
   5  -2  11 2461.91 117.850   3
   5  -2  12 129.223 31.4457   3
   5   2  12 73.7774 32.2633   3
   5  -2  13 3837.57 155.879   3
   5   2  13 3577.77 177.756   3
   5   2  14 241.549 51.0067   3
   5   2  15 48.9510 28.7369   3
   5   3 -17 840.030 96.5512   2
   5  -3 -17 1033.94 108.721   2
   5  -3 -16 1077.96 105.533   2
   5   3 -16 1215.30 111.803   2
   5  -3 -15 74.1421 36.2583   2
   5  -3 -14 248.489 50.4984   2
  -5  -3  13 838.622 64.0240   3
   5  -3 -13 733.066 80.1123   2
  -5  -3  12 6809.63 171.832   3
   5  -3 -12 6715.06 228.093   2
  -5  -3  11 56.2779 17.2308   3
   5  -3 -11 31.8960 23.8828   2
   5  -3 -10 2603.54 131.076   2
  -5   3  10 2691.59 122.201   1
  -5  -3  10 2502.68 100.293   3
  -5   3   9 108.248 27.8864   1
  -5  -3   9 85.3744 20.2676   3
   5   3  -9 59.5339 21.2372   1
   5  -3  -9 36.8281 22.5630   2
   5  -3  -8 2913.50 128.084   2
  -5  -3   8 2874.05 99.2685   3
   5   3  -7 340.817 34.1410   1
   5  -3  -7 295.656 40.8235   2
  -5  -3   7 363.416 35.7807   3
  -5  -3   6 13686.2 207.820   3
   5   3  -6 13823.1 189.129   1
   5   3  -5 2477.88 71.2306   1
  -5  -3   5 2606.21 89.5324   3
   5   3  -4 2721.84 90.4581   3
   5   3  -4 2653.32 65.0377   1
  -5  -3   4 2752.32 92.4241   3
   5   3  -3 108.462 21.8911   3
  -5  -3   3 149.623 24.3362   3
  -5   3   2 17393.2 242.557   3
  -5  -3   2 16877.9 234.911   3
  -5   3   2 16979.7 229.420   2
   5  -3  -2 17091.9 230.545   2
   5   3  -2 17224.6 229.970   3
  -5   3   1 16.5556 14.6037   3
  -5   3   1 28.1488 13.5723   2
  -5  -3   1 1.87811 14.5635   3
   5  -3  -1 10.7067 12.1431   2
   5   3  -1-0.85646 15.2493   3
  -5   3   0 19306.6 216.990   2
   5  -3   0 19244.7 218.471   2
  -5  -3   0 19502.8 266.148   3
  -5   3   0 19255.2 245.463   3
   5  -3   1 34.2872 13.6334   2
   5  -3   1 5.26702 11.7254   3
  -5  -3  -1 31.6912 18.4848   3
  -5   3  -1 25.5213 11.2716   2
  -5   3  -1 19.2950 13.7051   3
   5  -3   2 6090.36 135.367   3
   5  -3   2 5925.14 106.887   2
   5   3   2 6024.93 104.729   2
  -5   3  -2 5852.85 104.916   2
  -5  -3  -2 5778.47 157.944   3
  -5   3  -2 6210.87 140.536   3
   5   3   3 4446.80 83.3338   2
  -5  -3  -3 4306.67 142.325   3
  -5   3  -3 4277.03 83.4963   2
   5   3   3 4198.97 111.572   1
   5  -3   3 4305.59 85.1318   2
  -5   3  -3 4426.97 120.177   3
   5  -3   3 4453.36 117.462   3
  -5   3  -4 10280.0 120.714   2
   5   3   4 10532.5 192.062   1
   5   3   4 10334.3 114.750   2
  -5  -3  -4 10328.2 229.236   3
  -5   3  -4 10210.8 196.447   1
  -5   3  -4 10240.6 188.169   3
   5  -3   4 10299.9 180.624   3
   5   3   5 1707.12 84.2873   1
   5   3   5 1652.22 41.1366   2
  -5   3  -5 1717.89 46.3835   2
  -5   3  -5 1670.51 79.4368   3
  -5   3  -5 1765.06 88.3974   1
   5   3   5 1754.41 96.4466   3
  -5   3  -6 2714.71 104.415   3
  -5   3  -6 2419.13 52.1702   2
   5   3   6 2477.34 119.103   3
  -5   3  -6 2467.62 111.953   1
   5   3   6 2607.02 111.008   1
  -5   3  -7 890.098 62.8513   3
   5   3   7 865.945 73.2804   3
  -5   3  -7 819.463 29.1573   2
   5   3   7 874.998 69.4592   1
  -5   3  -7 787.782 68.6253   1
   5   3   8 91.0126 27.3527   1
   5   3   8 163.183 39.4674   3
  -5   3  -8 154.214 12.8743   2
  -5   3  -8 195.405 40.5839   1
  -5   3  -9 2060.50 122.638   1
   5   3   9 2106.03 122.748   3
   5  -3   9 2139.07 96.8248   3
  -5   3 -10 6691.29 231.850   1
   5   3  10 6180.58 217.977   3
   5  -3  10 5938.91 167.097   3
   5   3  11 479.354 64.5137   3
   5  -3  11 520.472 52.7527   3
   5  -3  12 78.4187 23.0418   3
   5   3  12 44.1677 25.6174   3
   5   3  13 19.9572 21.7545   3
   5   3  14 1604.84 127.129   3
   5   3  15-7.76799 23.9308   3
   5   4 -17-0.44789 30.2070   2
   5  -4 -17 37.5672 33.2965   2
   5  -4 -16 221.746 49.5807   2
   5  -4 -15 1555.81 125.795   2
   5  -4 -14 190.490 44.5120   2
   5  -4 -13 1214.57 103.772   2
  -5  -4  12-14.7059 12.0127   3
   5  -4 -12-1.61132 23.9330   2
   5  -4 -11 592.810 67.8443   2
   5   4 -11 535.484 58.1574   1
  -5  -4  11 544.236 46.0499   3
  -5  -4  10 244.120 30.6704   3
   5   4 -10 195.666 34.6223   1
   5  -4 -10 231.634 44.9378   2
  -5   4  10 315.114 45.3587   1
   5   4  -9 8524.23 198.900   1
   5  -4  -9 8152.06 226.102   2
  -5  -4   9 8158.24 165.918   3
   5  -4  -8 6607.77 196.319   2
  -5  -4   8 6229.48 142.316   3
  -5  -4   7 608.361 44.6495   3
   5  -4  -7 575.567 57.6059   2
  -5  -4   6-0.06342 10.5622   3
   5   4  -6 14.3385 10.9841   1
   5   4  -5 4364.48 114.372   3
  -5  -4   5 4366.63 116.337   3
  -5   4   4 3015.03 111.248   2
  -5  -4   4 3256.54 101.726   3
   5   4  -4 2987.98 94.4765   3
  -5   4   3 4922.99 135.453   2
  -5  -4   3 4915.50 126.368   3
   5   4  -3 4922.43 122.921   3
  -5   4   2 7544.83 163.983   3
  -5  -4   2 7653.89 161.571   3
  -5   4   2 7672.30 161.812   2
   5  -4  -2 7456.78 160.478   2
   5   4  -2 7655.63 157.217   3
  -5   4   1 3599.18 109.773   3
  -5  -4   1 3800.26 117.921   3
  -5   4   1 3540.46 106.014   2
   5  -4  -1 3738.71 108.861   2
   5   4  -1 3654.42 112.664   3
   5  -4   0-1.05484 11.7660   2
  -5   4   0 17.5503 14.0879   3
  -5   4   0 1.21307 12.0684   2
  -5  -4   0 17.4254 14.1960   3
   5   4   0 9.33101 12.4235   3
   5   4   1 14266.7 193.173   2
  -5   4  -1 14393.8 193.266   2
  -5  -4  -1 14692.2 251.035   3
  -5   4  -1 13963.7 210.256   3
   5  -4   1 14247.3 194.390   2
   5  -4   2-0.18754 11.9671   3
  -5  -4  -2 28.4628 16.4415   3
   5  -4   2 20.3627 11.6463   2
  -5   4  -2 27.4649 12.3854   2
  -5   4  -2 11.3403 10.1738   3
   5   4   2 15.3772 9.29795   2
   5  -4   3 5848.62 133.894   3
   5  -4   3 5595.40 112.556   2
   5   4   3 5845.69 111.328   2
  -5   4  -3 5630.86 135.266   3
  -5   4  -3 5506.84 110.924   2
  -5  -4  -3 5826.44 170.772   3
  -5   4  -4 612.946 47.0580   3
  -5  -4  -4 573.590 57.0983   3
   5   4   4 595.299 56.6889   3
  -5   4  -4 603.526 35.3638   2
   5   4   4 549.407 33.7231   2
   5  -4   4 662.944 45.9252   3
  -5   4  -5 1215.71 48.7531   2
  -5   4  -5 1223.35 76.3656   1
   5   4   5 1131.39 44.5436   2
   5   4   5 1226.07 74.2601   1
  -5   4  -5 1192.57 65.0568   3
   5   4   5 1079.39 78.1909   3
   5  -4   5 1069.37 59.1076   3
  -5   4  -6 6.78717 20.7695   1
   5   4   6-12.9940 19.8617   1
   5   4   6 21.8037 8.02344   2
  -5   4  -6 25.8649 16.1581   3
  -5   4  -6 11.7236 7.99879   2
   5   4   6 18.3956 18.4010   3
   5   4   7 135.126 30.9415   1
  -5   4  -7 50.0855 24.5678   1
  -5   4  -7 135.767 25.8887   3
   5   4   7 145.624 36.3775   3
  -5   4  -7 96.0801 14.7054   2
  -5   4  -8-1.94647 7.24102   2
   5   4   8 2.16133 21.0356   3
  -5   4  -8-5.22605 17.9567   1
  -5   4  -9 1433.81 103.470   1
   5   4   9 1372.51 102.657   3
  -5   4  -9 1366.62 49.3132   2
  -5   4 -10 251.253 49.7749   1
   5   4  10 228.930 43.4628   3
   5  -4  10 244.657 33.9385   3
  -5   4 -11 4677.24 206.879   1
   5  -4  11 4252.87 136.511   3
   5   4  11 4067.32 188.681   3
   5   4  12-17.7921 29.1592   3
   5   4  13 2917.41 171.811   3
   5   4  14 0.21737 26.1618   3
   5   4  15-137.622 45.1206   3
   5  -5 -16 1430.47 124.992   2
   5  -5 -15 458.396 70.3587   2
   5  -5 -14 91.7015 38.6770   2
   5  -5 -13 589.191 75.5568   2
   5  -5 -12 2538.77 144.622   2
   5   5 -12 2663.43 136.978   1
  -5  -5  12 2584.51 94.9553   3
   5   5 -11 1245.62 89.2901   1
   5  -5 -11 1055.11 91.8740   2
  -5  -5  11 1202.95 65.0252   3
   5   5 -10 5985.32 180.794   1
   5  -5 -10 6180.07 209.863   2
  -5  -5  10 6039.13 141.118   3
   5   5  -9 20.1839 19.3634   1
   5  -5  -9 3.49429 22.0282   2
  -5  -5   9 4.93966 10.7481   3
   5   5  -8 1651.20 83.2956   1
  -5  -5   8 1655.58 73.0856   3
   5  -5  -8 1765.44 105.463   2
   5  -5  -7 0.46132 19.2269   2
  -5  -5   7 15.9603 13.0345   3
  -5   5   6 2448.12 112.743   2
   5  -5  -6 2201.96 107.844   2
  -5  -5   6 2145.41 82.3408   3
   5   5  -5 1202.42 60.5387   3
  -5   5   5 1282.17 78.9339   2
  -5  -5   5 1250.34 63.3430   3
  -5   5   4 1777.91 89.6028   2
  -5  -5   4 1670.49 74.9459   3
   5   5  -4 1752.51 73.5717   3
  -5   5   3 2593.02 104.673   2
  -5  -5   3 2693.21 97.6304   3
   5   5  -3 2571.20 91.2297   3
  -5   5   2 7099.95 164.531   2
  -5  -5   2 7317.32 164.435   3
   5   5  -2 7088.42 156.370   3
  -5   5   1 5815.11 144.889   3
  -5   5   1 5942.83 144.882   2
  -5  -5   1 6093.76 155.566   3
   5   5  -1 5901.59 148.410   3
  -5   5   0 7111.90 155.649   3
  -5   5   0 7291.73 154.941   2
  -5  -5   0 7454.47 179.605   3
   5   5   0 7286.91 170.140   3
   5  -5   0 7185.93 156.410   2
   5  -5   1 1123.49 60.6629   2
  -5  -5  -1 1229.12 75.8106   3
  -5   5  -1 1230.31 62.0352   2
   5   5   1 1155.24 60.0440   2
   5   5   1 1266.45 75.1336   3
  -5   5  -1 1250.95 63.8185   3
   5  -5   2 4897.30 120.692   2
  -5  -5  -2 5288.71 163.350   3
   5   5   2 4818.89 117.639   2
  -5   5  -2 5098.42 122.246   2
   5   5   2 5003.43 153.592   3
  -5   5  -2 4895.51 125.180   3
  -5   5  -3 1043.32 54.6073   2
   5   5   3 958.595 51.8231   2
  -5   5  -3 1048.95 58.2056   3
  -5  -5  -3 1031.15 75.4786   3
   5   5   3 924.983 70.1153   3
   5  -5   3 955.645 52.6496   2
   5  -5   4 16088.3 222.770   3
   5   5   4 16742.9 303.989   3
  -5   5  -4 15951.1 226.213   3
  -5   5  -4 15771.0 206.984   2
   5   5   4 16246.6 202.890   2
   5  -5   5 5756.75 132.835   3
   5   5   5 5690.90 185.622   3
  -5   5  -5 5303.99 133.923   3
   5   5   5 5419.16 114.143   2
  -5   5  -5 5234.08 117.911   2
   5  -5   6 1415.67 67.4539   3
  -5   5  -6 1246.36 84.5940   1
   5   5   6 1513.77 59.2994   2
  -5   5  -6 1413.95 70.8288   3
  -5   5  -6 1365.33 59.7420   2
   5   5   6 1333.67 94.9909   3
  -5   5  -7 6.85171 10.1406   2
  -5   5  -7 13.7664 22.5721   1
   5  -5   7-2.05099 10.0742   3
   5   5   7 2.95483 8.13733   2
  -5   5  -7 30.3210 16.3199   3
   5   5   7-4.70919 20.8893   3
   5   5   7 8.11568 18.1597   1
  -5   5  -8 1376.05 98.0885   1
   5   5   8 1472.00 107.730   3
  -5   5  -8 1397.67 60.0605   2
   5   5   9 2548.93 145.048   3
  -5   5  -9 2462.93 79.4078   2
  -5   5  -9 2480.88 137.384   1
   5   5  10 10636.4 304.373   3
  -5   5 -10 10482.5 297.678   1
   5   5  11 464.730 68.6328   3
  -5   5 -11 606.387 78.4424   1
   5   5  12 294.024 58.4806   3
  -5   5 -12 255.690 55.3138   1
   5   5  13 286.251 63.9386   3
   5   5  14 1698.97 138.109   3
   5  -6 -16 26.0799 30.0687   2
   5  -6 -15 567.077 78.7493   2
   5  -6 -14 1078.59 104.593   2
   5   6 -13 416.955 59.7814   1
   5  -6 -13 455.768 67.0088   2
   5  -6 -12 67.8963 35.8407   2
   5   6 -12 85.4505 32.5775   1
   5   6 -11 1783.76 107.884   1
   5  -6 -11 1955.68 126.385   2
  -5  -6  11 1766.67 72.6254   3
   5  -6 -10 1886.29 120.021   2
  -5  -6  10 1839.05 74.0261   3
   5   6 -10 1789.03 101.666   1
   5  -6  -9 14011.5 311.137   2
  -5  -6   9 13241.6 199.713   3
   5   6  -9 13843.9 264.225   1
   5   6  -8 860.649 63.6965   1
   5  -6  -8 833.600 75.2772   2
  -5  -6   8 854.267 51.1854   3
  -5   6   7 646.269 63.5829   2
   5  -6  -7 599.943 62.6171   2
  -5  -6   7 636.807 44.3308   3
  -5   6   6 491.527 53.5653   2
   5  -6  -6 546.887 56.3842   2
  -5  -6   6 608.028 44.3723   3
  -5   6   5 7374.51 195.404   2
  -5  -6   5 7133.45 153.586   3
   5  -6  -5 7307.69 195.476   2
   5   6  -5 7006.36 145.307   3
  -5   6   4 4377.54 145.652   2
  -5  -6   4 4418.70 123.932   3
   5  -6  -4 4711.24 153.294   2
   5   6  -4 4345.75 117.940   3
   5  -6  -3 8975.88 203.329   2
   5   6  -3 8868.72 174.087   3
  -5   6   3 8715.04 198.156   2
  -5  -6   3 8697.36 179.250   3
  -5   6   2 41.2803 16.0505   2
  -5  -6   2 15.0913 13.9857   3
   5   6  -2 14.0139 13.6382   3
  -5   6   1 2808.70 106.711   2
  -5  -6   1 3020.47 113.637   3
   5   6  -1 3041.37 109.968   3
  -5   6   0 159.505 25.9645   3
   5   6   0 103.510 22.4403   2
   5   6   0 147.895 28.2878   3
  -5  -6   0 187.568 33.0155   3
  -5   6   0 94.4293 21.4333   2
  -5  -6  -1 1400.61 84.2955   3
   5   6   1 1337.35 79.8906   3
  -5   6  -1 1339.25 70.4316   2
   5   6   1 1438.24 72.5212   2
  -5   6  -1 1326.72 67.1515   3
   5   6   2 2748.24 97.7874   2
  -5  -6  -2 2765.87 123.027   3
   5  -6   2 2769.32 99.3493   2
  -5   6  -2 2848.21 100.343   2
   5   6   2 2594.47 115.108   3
  -5   6  -2 2742.38 94.7404   3
   5   6   3 6742.58 149.650   2
   5   6   3 6675.88 192.233   3
  -5   6  -3 6574.88 145.310   3
  -5   6  -3 6539.85 148.851   2
   5  -6   3 6849.96 152.697   2
  -5   6  -4 5069.12 127.037   3
   5   6   4 5106.07 175.508   3
  -5   6  -4 5167.80 131.984   2
   5   6   4 5033.92 126.120   2
  -5   6  -5 412.038 37.5688   3
   5   6   5 394.413 52.7080   3
   5   6   5 365.997 34.8161   2
  -5   6  -5 429.795 38.7090   2
  -5   6  -6 111.548 21.7228   2
  -5   6  -6 128.094 22.3486   3
   5   6   6 111.565 31.6818   3
   5   6   6 117.701 20.0632   2
  -5   6  -7 3371.36 105.699   2
   5   6   7 3369.42 100.361   2
  -5   6  -7 3469.64 108.791   3
  -5   6  -7 3577.71 154.030   1
   5   6   7 3475.20 163.142   3
  -5   6  -8 193.831 40.7735   1
  -5   6  -8 177.004 26.2610   2
   5  -6   8 164.118 23.2836   3
   5   6   8 195.178 25.4736   2
   5   6   8 171.299 41.7269   3
   5  -6   9-0.44486 11.9958   3
  -5   6  -9 13.8714 13.9378   2
  -5   6  -9-9.15819 27.7702   1
   5   6   9 6.67748 25.1173   3
   5  -6  10 8.51612 12.1426   3
   5   6  10-9.42573 26.5770   3
  -5   6 -10 5.50142 21.7062   1
   5   6  11 3007.02 174.024   3
  -5   6 -11 3026.69 170.807   1
  -5   6 -12-31.2299 35.8231   1
   5   6  12 35.2111 31.1499   3
   5   6  13 836.258 100.187   3
   5  -7 -15 207.835 52.6353   2
   5   7 -14 372.574 61.4222   1
   5  -7 -14 463.790 72.8749   2
   5   7 -13 1812.40 124.274   1
   5  -7 -13 1980.40 139.083   2
   5   7 -12 835.531 80.4358   1
   5  -7 -12 861.969 90.4617   2
   5  -7 -11 1088.73 98.0312   2
  -5  -7  11 1029.45 50.6947   3
   5   7 -11 1017.65 84.5377   1
   5  -7 -10 112.006 35.6488   2
   5   7 -10 109.797 30.6918   1
  -5  -7  10 172.029 21.5500   3
  -5  -7   9 450.359 35.8105   3
   5  -7  -9 414.935 59.5246   2
   5   7  -9 466.553 51.0376   1
   5   7  -8 76.5670 20.9987   1
  -5  -7   8 64.0194 16.0176   3
   5  -7  -8 48.7048 28.8998   2
  -5  -7   7 415.802 37.0905   3
  -5   7   7 341.473 46.9191   2
   5  -7  -7 324.165 48.8056   2
   5   7  -6 3910.34 107.685   3
  -5   7   6 4051.48 154.963   2
  -5  -7   6 3706.36 109.755   3
   5  -7  -6 3633.65 149.366   2
  -5   7   5 3999.37 149.500   2
  -5  -7   5 4009.50 117.403   3
   5  -7  -5 3884.81 148.942   2
   5   7  -5 4035.49 112.097   3
  -5   7   4 606.142 58.4070   2
  -5  -7   4 631.652 49.6940   3
   5  -7  -4 577.708 57.3531   2
   5   7  -4 665.324 47.9232   3
  -5  -7   3 1696.35 82.3689   3
  -5   7   3 1767.19 94.8550   2
   5   7  -3 1799.85 81.1325   3
   5  -7  -3 1780.80 95.8015   2
  -5   7   2 6827.89 180.410   2
  -5  -7   2 6821.67 171.258   3
   5   7  -2 6866.63 165.115   3
   5  -7  -2 7175.57 185.689   2
   5  -7  -1 1779.50 91.7466   2
  -5  -7   1 2076.96 98.0958   3
   5   7  -1 2086.78 94.4145   3
  -5   7   1 1903.04 93.6100   2
   5   7  -1 2001.05 96.8162   2
  -5   7   0 2633.06 99.9337   3
   5  -7   0 2464.61 105.143   2
  -5  -7   0 2613.01 114.999   3
  -5   7   0 2556.98 105.712   2
   5   7   0 2642.20 110.905   3
   5   7   0 2571.11 106.173   2
   5   7   1 47.1242 19.4861   2
  -5   7  -1 46.5345 16.4256   3
   5   7   1 15.6401 19.1517   3
  -5   7  -1 25.1709 17.0311   2
   5   7   2 1076.67 66.4018   2
   5   7   2 1014.19 76.4585   3
  -5   7  -2 953.517 63.1713   2
  -5   7  -2 1068.99 60.9442   3
   5   7   3 150.407 26.6437   2
   5   7   3 146.937 33.3055   3
  -5   7  -3 170.520 27.6330   2
  -5   7  -3 155.265 22.9668   3
   5   7   4 12634.8 285.909   3
  -5   7  -4 12076.1 196.605   3
  -5   7  -4 12428.8 220.955   2
   5   7   4 12982.2 221.542   2
  -5   7  -5 5735.11 150.072   2
   5   7   5 5720.43 198.851   3
  -5   7  -5 5629.56 132.994   3
   5   7   5 5518.87 144.309   2
  -5   7  -6 3922.64 110.106   3
   5   7   6 4193.70 177.107   3
   5   7   6 4128.21 122.559   2
  -5   7  -6 3911.52 124.177   2
  -5   7  -7 891.251 79.7262   1
   5   7   7 991.509 60.3205   2
  -5   7  -7 948.991 54.9030   3
   5   7   7 1111.32 96.5293   3
  -5   7  -7 879.688 59.0259   2
  -5   7  -8 819.173 81.0541   1
   5   7   8 841.550 55.2110   2
   5   7   8 805.794 86.1159   3
  -5   7  -8 753.091 55.3529   2
   5   7   9 2656.44 155.990   3
  -5   7  -9 2826.97 153.678   1
  -5   7  -9 2736.42 104.759   2
   5   7  10 3876.81 195.744   3
  -5   7 -10 3634.86 181.980   1
   5   7  11 794.959 93.4444   3
  -5   7 -11 925.366 98.8330   1
  -5   7 -12 1156.02 116.121   1
   5   7  12 888.080 102.434   3
   5   7  13 400.355 75.0322   3
   5  -8 -15 2623.02 173.847   2
   5   8 -15 2692.12 168.714   1
   5   8 -14 1164.62 107.991   1
   5  -8 -14 940.986 101.663   2
   5   8 -13 1544.52 115.913   1
   5  -8 -13 1684.33 133.322   2
   5   8 -12 622.832 71.6281   1
   5  -8 -12 724.164 84.8048   2
   5  -8 -11 3059.84 165.724   2
   5   8 -11 2966.88 144.998   1
  -5  -8  10 425.705 31.4354   3
   5  -8 -10 487.523 67.2924   2
   5   8 -10 377.440 51.4813   1
   5   8  -9 5768.65 182.832   1
  -5  -8   9 5635.28 118.917   3
   5  -8  -9 5939.46 216.783   2
  -5  -8   8 452.143 36.6743   3
   5  -8  -8 309.584 51.1228   2
  -5  -8   7 4016.78 111.144   3
   5  -8  -7 4142.81 171.045   2
   5   8  -6 35.5388 13.8423   3
  -5  -8   6 9.76107 11.4946   3
   5  -8  -6 24.2275 22.0757   2
  -5  -8   5 3543.02 114.038   3
  -5   8   5 3789.87 152.396   2
   5  -8  -5 3707.87 152.478   2
   5   8  -5 3878.36 112.715   3
  -5   8   4 2759.42 126.975   2
   5   8  -4 2444.16 93.7931   3
   5  -8  -4 2644.22 125.430   2
  -5  -8   4 2511.10 100.060   3
  -5   8   3 24367.8 366.359   2
  -5  -8   3 24652.1 323.830   3
   5   8  -3 25084.7 311.707   3
   5  -8  -3 24291.6 370.534   2
   5   8  -2 60.0655 22.8749   2
   5  -8  -2 34.6346 17.3392   2
  -5  -8   2 33.8471 15.2210   3
  -5   8   2 15.3419 18.9548   2
   5   8  -2 16.4449 14.2275   3
   5   8  -1 100.416 26.8269   2
   5  -8  -1 107.602 27.6025   2
  -5  -8   1 96.1771 26.5538   3
  -5   8   1 143.100 28.8714   2
   5   8  -1 78.2565 24.1925   3
  -5   8   0 2180.23 104.171   2
  -5   8   0 2208.40 95.4197   3
   5  -8   0 2101.04 103.693   2
   5   8   0 2165.78 105.552   3
   5   8   0 2021.23 100.459   2
  -5   8  -1 1697.83 80.9218   3
   5   8   1 1824.38 94.3524   2
  -5   8  -1 1863.65 95.6771   2
   5  -8   1 1862.78 95.5768   2
   5   8   1 1931.51 104.039   3
   5   8   2 1365.83 79.8952   2
   5   8   2 1425.68 92.4060   3
   5  -8   2 1230.76 77.3277   2
  -5   8  -2 1302.05 79.7828   2
  -5   8  -2 1292.09 67.9482   3
   5   8   3 1109.41 71.8891   2
   5   8   3 1098.24 85.0654   3
  -5   8  -3 1009.00 68.7672   2
  -5   8  -3 1067.43 60.3715   3
   5  -8   3 941.284 67.5822   2
   5   8   4 367.328 41.1731   2
   5   8   4 363.372 53.7765   3
  -5   8  -4 409.170 37.6144   3
  -5   8  -4 375.335 42.3344   2
  -5   8  -5 390.266 44.2778   2
   5   8   5 430.422 58.3764   3
  -5   8  -5 434.937 37.8966   3
   5   8   5 377.240 42.3574   2
  -5   8  -6 6076.64 132.608   3
   5   8   6 6165.79 162.718   2
   5   8   6 6324.71 224.894   3
  -5   8  -6 5770.67 163.706   2
  -5   8  -7 5816.27 125.860   3
   5   8   7 5693.28 156.264   2
   5   8   7 6054.43 228.032   3
  -5   8  -7 5907.76 165.544   2
   5   8   8 1671.11 85.5121   2
  -5   8  -8 1531.40 111.736   1
   5   8   8 1583.54 121.817   3
  -5   8  -8 1404.38 81.2649   2
   5   8   9 335.903 61.4611   3
  -5   8  -9 285.156 52.7160   1
  -5   8 -10 62.7861 31.8573   1
   5   8  10 55.5608 33.6720   3
  -5   8 -11 388.401 66.2580   1
   5   8  11 312.988 65.1902   3
   5   8  12 74.2101 36.9039   3
  -5   8 -12 166.172 56.2440   1
   5   9 -15 51.5639 33.1776   1
   5   9 -14 283.955 58.6567   1
   5  -9 -14 222.507 54.2476   2
   5  -9 -13 1023.48 106.363   2
   5   9 -13 845.237 88.7722   1
   5  -9 -12 1236.52 113.261   2
   5   9 -12 1051.45 94.9055   1
   5   9 -11 695.705 74.6163   1
   5  -9 -11 827.895 89.9768   2
   5   9 -10 1259.50 93.4864   1
   5  -9 -10 1146.77 101.588   2
  -5  -9   9 472.664 32.6873   3
   5  -9  -9 500.306 67.3709   2
   5  -9  -8-16.9188 25.8659   2
  -5  -9   8 11.2126 9.78938   3
  -5  -9   7 4974.82 125.310   3
   5  -9  -7 4918.22 193.147   2
  -5  -9   6 1688.80 77.8452   3
   5  -9  -6 1553.45 106.696   2
   5   9  -6 1816.47 75.3410   3
  -5  -9   5 8925.03 185.825   3
   5   9  -5 9327.67 178.333   3
   5  -9  -5 9039.72 248.372   2
   5  -9  -4 78.6403 24.7006   2
   5   9  -4 157.256 35.9799   2
  -5  -9   4 73.6524 17.0744   3
  -5   9   4 116.469 29.8287   2
   5   9  -4 97.2699 22.9786   3
  -5   9   3 144.870 31.6007   2
   5   9  -3 154.901 35.4893   2
   5  -9  -3 128.574 31.5136   2
   5   9  -3 201.629 31.7307   3
   5  -9  -2 3457.31 144.948   2
   5   9  -2 3609.41 129.453   3
  -5   9   2 3521.23 144.483   2
   5   9  -2 3522.78 146.163   2
   5   9  -1 6173.96 188.732   2
   5  -9  -1 5698.87 182.988   2
  -5   9   1 5990.26 184.075   2
   5   9  -1 5664.41 168.961   3
   5  -9   0 532.237 56.8374   2
   5   9   0 509.229 54.9912   3
   5   9   0 483.395 53.5686   2
  -5   9   0 490.578 52.6317   2
  -5   9  -1 2005.15 90.4076   3
   5   9   1 2260.37 116.004   3
   5   9   1 2158.48 109.174   2
   5  -9   1 2036.12 106.732   2
  -5   9  -1 2165.14 108.932   2
   5   9   2 871.501 69.1815   2
   5   9   2 754.914 70.7056   3
  -5   9  -2 938.341 71.6665   2
   5  -9   2 951.706 72.6508   2
  -5   9  -2 832.838 56.7087   3
   5   9   3 538.872 53.6459   2
   5   9   3 609.880 68.5799   3
  -5   9  -3 528.686 54.1994   2
  -5   9  -3 472.754 40.9776   3
   5  -9   3 536.465 55.7613   2
   5   9   4 3644.57 164.542   3
  -5   9  -4 3422.90 106.064   3
  -5   9  -4 3378.20 134.133   2
   5   9   4 3582.13 135.487   2
  -5   9  -5 19.6336 14.3404   2
   5   9   5-7.04772 15.2664   2
  -5   9  -5 12.4230 11.2115   3
   5   9   6 5975.26 225.154   3
  -5   9  -6 5844.96 125.602   3
  -5   9  -6 5515.24 171.498   2
   5   9   6 5612.47 167.823   2
   5   9   7 84.1544 23.9734   2
  -5   9  -7 101.242 25.7352   2
  -5   9  -7 117.920 18.0340   3
   5   9   7 66.9994 34.5363   3
   5   9   8 2760.68 117.541   2
   5   9   8 2831.80 166.865   3
  -5   9  -8 3038.26 128.624   2
  -5   9  -9 811.339 88.8391   1
   5   9   9 737.870 88.7046   3
  -5   9 -10 452.080 71.7208   1
   5   9  10 458.359 73.2767   3
  -5   9 -11 259.631 54.8081   1
   5   9  11 286.548 61.0693   3
   5  10 -14 1559.36 127.133   1
   5 -10 -13 782.339 97.0255   2
   5  10 -13 512.689 70.2849   1
   5  10 -12 1478.04 114.186   1
   5 -10 -12 1932.39 145.182   2
   5  10 -11 935.881 89.4918   1
   5 -10 -11 1049.50 104.301   2
   5 -10 -10 658.361 81.4513   2
   5  10 -10 691.787 71.5530   1
   5 -10  -9 2613.53 154.495   2
   5 -10  -8 1554.69 117.266   2
   5 -10  -7 640.716 73.3025   2
   5 -10  -6 1060.08 93.1472   2
   5  10  -6 1156.45 61.7098   3
   5  10  -5 3191.10 107.879   3
   5 -10  -5 3310.35 157.421   2
   5 -10  -4 822.890 79.1202   2
   5  10  -4 607.399 50.2405   3
   5  10  -3 4548.33 143.388   3
   5 -10  -3 4430.17 174.786   2
   5 -10  -2 74.1211 25.3345   2
   5  10  -2 97.6288 25.0788   3
   5  10  -1 63.1726 23.5009   3
   5 -10  -1 68.1569 30.2134   2
  -5  10   1 74.6792 23.2964   2
   5  10  -1 105.633 29.5142   2
   5 -10   0 4702.63 172.026   2
   5  10   0 5160.88 179.111   2
   5  10   0 4993.43 170.611   3
  -5  10   0 5054.00 176.687   2
  -5  10  -1 3088.66 115.670   3
   5  10   1 3206.20 140.370   2
   5  10   1 3214.87 143.796   3
   5 -10   1 3390.08 145.385   2
  -5  10  -1 3385.44 144.342   2
   5  10   2 8493.57 225.629   2
   5  10   2 8682.15 243.425   3
  -5  10  -2 8611.43 227.453   2
   5 -10   2 8503.65 227.463   2
  -5  10  -2 8321.36 182.136   3
   5  10   3 3229.82 138.339   2
  -5  10  -3 3172.26 138.425   2
   5  10   3 3276.27 155.524   3
  -5  10  -3 3163.51 108.016   3
   5 -10   3 3199.35 139.168   2
   5  10   4 1179.44 98.1836   3
  -5  10  -4 1239.35 86.3199   2
  -5  10  -4 1224.55 64.1024   3
   5  10   4 1166.06 82.8303   2
  -5  10  -5 6.41208 20.6409   2
   5  10   5 77.6408 37.2314   3
  -5  10  -5 45.1915 15.6143   3
   5  10   5 7.32593 21.9253   2
   5  10   6 3504.58 178.479   3
  -5  10  -6 3524.40 94.6041   3
   5  10   6 3434.92 140.555   2
  -5  10  -6 3417.70 144.311   2
   5  10   7 2437.26 117.818   2
   5  10   7 2530.86 156.998   3
  -5  10  -7 2639.92 127.610   2
   5  10   8 5937.06 246.742   3
   5  10   9-93.7765 39.4698   3
  -5  10  -9-3.38357 25.7828   1
   5  10  10 204.036 51.7325   3
  -5  10 -10 173.458 49.3625   1
   5 -11 -13 460.366 76.0036   2
   5  11 -13 519.442 74.7867   1
   5  11 -12 828.002 87.8234   1
   5 -11 -12 974.783 107.000   2
   5  11 -11 1971.57 131.272   1
   5 -11 -11 2499.81 165.500   2
   5 -11 -10 401.626 69.2167   2
   5 -11  -9 1.78148 30.9614   2
   5 -11  -8 1124.60 104.250   2
   5  11  -7 6714.21 136.989   3
   5 -11  -7 6576.06 241.076   2
   5 -11  -6 589.451 73.8920   2
   5  11  -6 567.612 44.4013   3
   5 -11  -5 574.567 70.4605   2
   5  11  -5 581.103 48.4188   3
   5 -11  -4 449.527 61.1658   2
   5  11  -4 382.475 42.4888   3
   5 -11  -3 1749.88 115.906   2
   5  11  -3 1632.27 89.3540   3
   5  11  -2 155.284 32.4378   3
   5 -11  -2 148.624 41.8704   2
   5 -11  -1 4081.84 171.580   2
   5  11  -1 4041.38 153.300   3
   5 -11   0 2622.07 135.988   2
   5  11   0 2842.15 133.303   3
  -5  11  -1 3969.17 136.762   3
   5  11   1 4583.06 176.445   3
   5 -11   1 4232.11 171.606   2
  -5  11  -2 256.319 34.7122   3
   5 -11   2 232.735 43.6793   2
   5  11   2 203.582 43.2568   3
  -5  11  -3 100.363 23.2328   3
   5 -11   3 43.7325 25.8137   2
   5  11   3 113.573 35.4123   3
   5  11   4 1939.72 128.458   3
  -5  11  -4 1890.47 80.3512   3
   5  11   5 4.20263 23.5326   3
   5  11   6 512.089 72.3423   3
   5  11   7 195.816 50.6839   3
   5  11   8 992.259 106.524   3
  -5  11  -9 1327.33 119.175   1
   5  11   9 1284.18 125.097   3
  -5  11 -10 1070.74 109.404   1
   5  12 -13 295.185 55.8267   1
   5 -12 -12 233.557 55.2561   2
   5  12 -12 145.978 43.5218   1
   5 -12 -11 415.229 72.9857   2
   5  12 -11 339.703 59.3091   1
   5 -12 -10 402.015 68.9289   2
   5 -12  -9 749.876 91.8714   2
   5 -12  -8 2115.73 146.084   2
   5  12  -7-8.67384 14.4686   3
   5 -12  -7-3.70728 26.0317   2
   5 -12  -6 1812.74 130.994   2
   5  12  -6 1669.67 77.2294   3
   5 -12  -5 426.256 63.0300   2
   5  12  -5 360.322 40.6062   3
   5 -12  -4 1162.88 101.269   2
   5  12  -4 1241.76 76.3911   3
   5 -12  -3 527.576 67.9035   2
   5  12  -3 479.897 51.3024   3
   5  12  -2 632.528 61.6677   3
   5 -12  -2 537.481 67.2119   2
   5  12  -1 339.429 48.4282   3
   5 -12  -1 362.565 56.5134   2
   5 -12   0 3080.36 154.958   2
   5  12   0 3365.21 150.967   3
  -5  12  -1 6020.28 171.640   3
   5  12   1 6168.66 213.379   3
   5 -12   1 6359.96 219.983   2
   5  12   2 9590.36 272.646   3
  -5  12  -2 9582.10 205.398   3
   5 -12   2 9572.41 268.605   2
  -5  12  -3 6.53770 11.2562   3
   5 -12   3 6.75465 21.7427   2
   5  12   3 35.2886 28.1540   3
   5  12   4 118.221 38.0640   3
   5  12   5 429.244 66.3242   3
   5  12   6 2285.35 154.578   3
   5  12   7 876.084 98.5298   3
   5  12   8 4445.32 227.540   3
   5  12   9 564.300 86.6850   3
   5  13 -12 494.231 78.2145   1
   5  13 -11 2258.44 149.686   1
   5 -13 -10 760.960 98.5933   2
   5 -13  -9 39.7878 32.6438   2
   5 -13  -8 2846.72 175.214   2
   5 -13  -7 3710.42 196.799   2
   5 -13  -6 4870.55 220.488   2
   5  13  -6 4557.98 128.017   3
   5 -13  -5 3379.07 181.053   2
   5  13  -5 3232.38 118.031   3
   5 -13  -4-2.84291 26.9100   2
   5  13  -4 25.5806 16.8351   3
   5 -13  -3 44.2824 28.6650   2
   5  13  -3 32.4325 18.1426   3
   5  13  -2 327.936 47.5154   3
   5 -13  -2 314.187 54.8746   2
   5 -13  -1 3956.25 185.263   2
   5  13  -1 3653.14 156.390   3
   5  13   0 3942.04 169.962   3
   5 -13   0 3907.68 183.580   2
  -5  13  -1 592.305 57.8219   3
   5 -13   1 676.484 78.2592   2
   5  13   1 675.960 73.7294   3
  -5  13  -2 7.22834 12.8798   3
   5 -13   2 33.2445 29.1832   2
   5  13   2 15.9759 26.7846   3
   5  13   3 1486.56 117.845   3
   5  13   4 254.020 53.1494   3
   5  13   5 1367.66 121.167   3
   5  13   6 21.1472 27.6447   3
   5  13   7-0.93614 28.3684   3
   5  13   8 13.4191 30.2124   3
   5 -14  -9 3.43521 27.3551   2
   5 -14  -8 1655.99 139.008   2
   5 -14  -7 44.3311 32.5254   2
   5 -14  -6 61.1470 34.7319   2
   5 -14  -5 41.8018 31.1804   2
   5  14  -5 90.8896 25.5752   3
   5 -14  -4 4241.72 208.023   2
   5  14  -4 4131.42 147.453   3
   5  14  -3 49.5050 23.0893   3
   5 -14  -3 72.5274 33.2222   2
   5  14  -2 723.939 71.3027   3
   5 -14  -2 672.695 83.2922   2
   5 -14  -1 34.5410 33.1162   2
   5  14  -1 20.0590 18.8796   3
   5  14   0 2989.25 152.034   3
   5 -14   0 3088.27 171.357   2
   5  14   1 2028.75 131.673   3
   5 -14   1 2364.91 149.343   2
   5 -14   2 1728.43 126.739   2
   5  14   2 1837.86 128.923   3
   5  14   3 224.252 51.4648   3
   5  14   4 409.842 66.2851   3
   5  14   5 214.837 57.1613   3
   5  14   6 2039.52 153.809   3
   5 -15  -7 1487.32 135.159   2
   5 -15  -6 985.723 107.888   2
   5 -15  -5 2330.01 163.896   2
   5 -15  -4 1003.09 107.575   2
   5  15  -3 2336.77 121.991   3
   5 -15  -3 1968.87 147.058   2
   5 -15  -2 81.2042 39.4856   2
   5  15  -2 59.9253 27.9345   3
   5  15  -1 3416.53 161.483   3
   5 -15  -1 3248.37 183.116   2
   5  15   0 1686.98 117.738   3
   5 -15   0 1822.69 139.167   2
   5 -15   1 704.672 85.8909   2
   5  15   1 625.794 75.4048   3
   5  15   2 241.552 52.4878   3
   5  15   3 563.322 78.6429   3
   5  15   4 54.6982 29.9763   3
   5  15   5 6414.88 270.999   3
   5 -16  -4 4630.34 234.585   2
   5 -16  -3 234.741 57.2835   2
   5  16  -2 1391.51 101.987   3
   5 -16  -2 1329.34 124.019   2
   5 -16  -1 249.890 61.1638   2
   5  16  -1 259.077 49.3928   3
   5 -16   0-34.3458 33.6370   2
   5  16   0-23.1828 27.9047   3
   5  16   1-2.48079 25.4287   3
   5 -16   1-25.3121 27.9254   2
   5  16   2 1620.09 129.624   3
   5  16   3 348.566 62.3006   3
   5  16   4 1393.39 128.153   3
   5  17  -1 1866.22 125.956   3
   5  17   0 205.625 49.2835   3
   5  17   1 14.4934 27.7806   3
   5  17   2-4.32020 27.7411   3
   5  17   3 3326.45 194.264   3
   5  18   1 45.3336 28.8174   3
   5  18   2 2252.47 158.929   3
   6   0 -17-10.9690 40.8022   2
   6   0 -16 713.960 88.5391   2
   6   0 -15 39.7293 32.3512   2
   6   0 -14 3833.74 187.648   2
   6   0 -13-33.2883 35.6492   2
   6   0 -12 93.1011 36.5668   2
   6   0 -11 48.2069 23.8686   2
  -6   0  11 20.6172 18.4652   1
  -6   0  10 5390.39 158.999   1
  -6   0   9-19.1282 16.5543   1
  -6   0   8 2191.96 101.501   3
  -6   0   8 2073.71 84.2821   1
  -6   0   7-15.0921 15.1493   3
  -6   0   7-10.2592 12.3962   1
  -6   0   6 8276.38 185.537   3
  -6   0   6 7832.79 131.261   1
  -6   0   5 12.3245 14.6802   3
  -6   0   5 14.2864 8.22190   1
  -6   0   4 20624.8 142.859   1
  -6   0   4 20483.3 280.628   3
  -6   0   3 0.53419 14.2867   3
  -6   0   2 1486.63 74.8247   3
  -6   0   1 5.90431 10.9379   3
   6   0   0 16728.4 192.833   2
  -6   0   0 17430.8 260.474   3
  -6   0  -1-6.24778 13.0413   3
   6   0   1 13.0288 9.43410   2
   6   0   2 19146.5 152.177   2
  -6   0  -2 19312.6 285.556   3
  -6   0  -3 4.84006 14.9647   3
  -6   0  -4 304.700 39.9760   3
   6   0   4 236.446 34.5391   3
  -6   0  -5 8.31965 16.3848   3
   6   0   5 13.2530 18.2913   3
  -6   0  -6 19454.5 329.472   3
   6   0   6 19442.7 314.992   3
  -6   0  -7 0.12225 17.1651   3
   6   0   7 0.89337 17.4232   3
   6   0   8 298.196 43.8698   3
   6   0   9 8.97951 15.7474   3
   6   0  10 242.676 43.6297   3
   6   0  11-22.4369 20.0563   3
   6   0  12 2111.57 127.593   3
   6   0  13 13.2724 18.8765   3
   6   1 -17 1899.15 146.815   2
   6  -1 -17 1822.08 144.651   2
   6   1 -16-8.97397 31.6553   2
   6  -1 -16-30.1052 36.7823   2
   6   1 -15 144.395 48.0726   2
   6  -1 -15 147.209 44.6320   2
   6   1 -14 480.883 70.1534   2
   6  -1 -14 365.380 62.3816   2
  -6  -1  13 8243.13 222.932   3
   6   1 -13 8302.75 265.589   2
   6  -1 -13 8566.13 270.292   2
  -6  -1  12 7.25050 15.0876   3
   6  -1 -12-3.70390 24.7277   2
  -6  -1  11 1347.18 85.1943   3
   6  -1 -11 1371.31 101.651   2
  -6   1  11 1276.24 84.2684   1
  -6  -1  10 230.224 36.7640   3
  -6   1  10 164.230 31.0416   1
   6  -1 -10 183.170 41.8253   2
  -6  -1   9 1346.22 80.3931   3
   6  -1  -9 1531.47 98.7143   2
  -6   1   9 1452.57 78.1641   1
  -6  -1   8 1776.76 88.7001   3
   6  -1  -8 1927.51 105.731   2
  -6   1   8 1698.58 78.3912   1
  -6  -1   7 14910.2 253.754   3
   6  -1  -7 15397.7 284.391   2
  -6   1   7 14936.0 210.879   1
  -6  -1   6 317.642 37.3895   3
  -6   1   6 345.208 42.5319   3
  -6   1   6 288.473 27.1492   1
  -6   1   5 5510.64 151.957   3
  -6   1   5 5589.80 101.775   1
  -6  -1   5 5559.40 146.088   3
  -6  -1   4 1032.73 63.3019   3
  -6   1   4 1051.58 66.2921   3
   6   1  -3 8506.74 175.600   3
   6  -1  -3 8350.30 170.339   2
  -6  -1   3 8338.86 176.472   3
  -6   1   3 8145.22 177.707   3
   6  -1  -2-2.36399 12.0662   2
  -6  -1   2-11.6492 11.4545   3
  -6   1   2-7.01748 15.3884   3
   6  -1  -1 3366.75 95.7049   2
  -6  -1   1 3508.95 117.100   3
  -6   1   1 3413.47 113.972   3
   6  -1   0 973.608 48.0239   2
  -6   1   0 976.267 36.8252   1
  -6   1   0 1058.72 64.0114   3
  -6  -1   0 1002.11 64.8581   3
  -6   1  -1 190.559 20.2971   1
   6  -1   1 178.539 19.4838   2
  -6   1  -1 260.568 34.9470   3
  -6  -1  -1 213.748 33.2837   3
   6  -1   2 4562.37 78.0491   2
  -6  -1  -2 4461.30 140.339   3
  -6   1  -2 4430.09 103.680   1
  -6   1  -2 4396.69 132.960   3
  -6   1  -3 4266.17 113.996   1
   6  -1   3 4142.85 55.8742   2
   6   1   3 3932.82 50.0378   2
  -6  -1  -3 4095.92 139.447   3
   6   1   3 3850.63 50.6593   2
  -6   1  -3 4449.38 137.518   3
   6   1   3 4388.50 140.060   3
  -6   1  -4-6.35279 12.9031   1
   6   1   4 1.98858 10.8251   1
  -6  -1  -4-32.2752 22.6005   3
  -6   1  -4 6.87398 12.6999   3
   6   1   4 8.37657 12.7175   3
   6  -1   4 6.48956 12.0395   3
   6   1   5 5956.85 154.841   1
  -6  -1  -5 6030.47 181.112   3
  -6   1  -5 6121.70 172.662   3
  -6   1  -5 5931.84 160.870   1
   6   1   5 6210.90 177.426   3
   6  -1   5 6074.26 164.594   3
   6   1   6-0.85546 13.7310   1
  -6  -1  -6 15.6310 20.0173   3
  -6   1  -6 27.1490 20.7291   3
   6   1   6 6.19401 19.3052   3
  -6   1  -6 43.3946 23.1894   1
   6  -1   6-1.36097 17.1879   3
   6   1   7 7624.60 210.755   3
  -6   1  -7 7320.73 204.171   3
   6  -1   7 7596.10 196.917   3
   6   1   8 197.243 38.8389   3
   6  -1   8 206.968 37.4301   3
   6   1   9 4509.15 173.364   3
   6  -1   9 4330.69 159.004   3
   6   1  10 91.2131 28.2923   3
   6  -1  10 110.552 30.2491   3
   6   1  11 207.350 42.8589   3
   6  -1  11 156.984 33.8010   3
   6   1  12 122.888 36.9100   3
   6  -1  12 70.7322 29.3788   3
   6   1  13 894.759 89.6066   3
   6  -1  13 1049.31 88.8660   3
   6   1  14 205.221 51.5770   3
   6   2 -16 1114.43 110.089   2
   6  -2 -16 1223.95 115.199   2
   6   2 -15 66.8468 31.5839   2
   6  -2 -15 14.0305 24.0954   2
   6  -2 -14 2358.22 148.473   2
  -6  -2  13 24.2162 18.8994   3
   6  -2 -13 5.46703 31.5263   2
  -6  -2  12 87.1138 24.3096   3
   6  -2 -12 43.5240 26.5105   2
  -6  -2  11 14.6838 13.2840   3
   6  -2 -11-25.9064 23.6337   2
  -6   2  11 6.66190 16.1986   1
  -6  -2  10 692.349 58.5096   3
   6  -2 -10 764.202 75.5665   2
  -6   2  10 649.275 58.0893   1
  -6   2   9 5586.28 156.874   1
   6  -2  -9 5639.25 189.109   2
  -6  -2   9 5641.26 157.174   3
   6  -2  -8 1571.85 96.3267   2
  -6   2   8 1782.65 83.4401   1
  -6  -2   8 1756.48 85.9741   3
   6  -2  -7 522.448 53.9506   2
  -6   2   7 487.338 41.1654   1
  -6  -2   7 595.234 49.5899   3
  -6  -2   6 1504.67 77.2238   3
  -6   2   5 280.023 36.2126   3
  -6  -2   5 252.653 33.3685   3
  -6   2   4 22664.7 304.638   3
   6   2  -4 22829.7 287.301   3
  -6  -2   4 22099.3 288.903   3
  -6  -2   3 1226.45 68.5371   3
  -6   2   3 1139.06 68.4194   3
   6   2  -3 1313.32 69.8300   3
  -6  -2   2 639.396 50.5539   3
   6  -2  -2 565.953 44.1931   2
   6   2  -2 589.986 48.0639   3
  -6   2   2 649.964 50.8098   3
   6  -2  -1 3202.65 95.6038   2
  -6  -2   1 3129.10 111.967   3
  -6   2   1 3195.09 110.258   3
   6  -2   0 17987.3 211.695   2
  -6  -2   0 17927.1 272.995   3
   6   2   0 18063.8 137.908   1
  -6   2   0 18381.1 263.598   3
  -6  -2  -1 3558.29 124.567   3
   6  -2   1 3531.45 86.7177   2
   6   2   1 3619.49 76.6328   1
  -6   2  -1 3708.19 119.437   3
  -6   2  -2 5540.73 121.720   1
  -6   2  -2 5672.96 150.463   3
   6   2   2 5642.48 112.576   1
   6  -2   2 5583.55 96.7750   2
  -6  -2  -2 5818.23 164.402   3
   6  -2   3 1417.29 42.1161   2
   6   2   3 1399.09 39.6191   2
  -6  -2  -3 1510.17 87.3459   3
  -6   2  -3 1345.61 66.1321   1
  -6   2  -3 1368.41 75.7605   3
   6   2   3 1391.68 63.4225   1
   6   2   3 1424.11 82.6914   3
   6   2   4 95.8425 21.9480   1
  -6  -2  -4 88.1960 24.6325   3
  -6   2  -4 60.8072 19.7453   3
  -6   2  -4 69.6208 19.8431   1
   6   2   4 74.6741 21.1175   3
  -6   2  -5 340.387 41.6374   1
  -6  -2  -5 388.853 49.5887   3
  -6   2  -5 380.095 43.4765   3
   6   2   5 385.970 40.6576   1
   6   2   5 294.358 42.0356   3
   6  -2   5 420.388 42.7043   3
  -6   2  -6 10745.6 235.569   1
  -6  -2  -6 11007.2 261.986   3
  -6   2  -6 10832.9 231.202   3
   6   2   6 10816.1 249.919   3
   6   2   6 11268.8 230.009   1
   6  -2   6 10989.6 222.331   3
  -6   2  -7-7.19499 15.4490   3
  -6   2  -7-4.29224 19.5225   1
   6   2   7 30.3214 18.9676   3
   6   2   7 12.0622 13.1538   1
   6  -2   7-0.09707 17.5559   3
  -6   2  -8 5829.50 197.761   1
   6   2   8 5935.65 199.162   3
   6  -2   8 6008.87 174.505   3
   6   2   9 187.577 39.1393   3
   6  -2   9 150.336 30.4406   3
   6   2  10 1519.56 108.268   3
   6  -2  10 1302.84 88.3247   3
   6   2  11 1349.47 105.681   3
   6  -2  11 1377.76 93.1097   3
   6   2  12 3049.54 165.113   3
   6  -2  12 3225.77 144.402   3
   6   2  13 114.145 31.1455   3
   6   2  14 8.23690 27.2323   3
   6   3 -16 286.784 58.2301   2
   6  -3 -16 299.306 58.0313   2
   6  -3 -15 276.266 55.1115   2
   6  -3 -14 152.616 44.2775   2
   6  -3 -13 3502.53 176.481   2
  -6  -3  13 3479.45 134.307   3
  -6  -3  12 294.136 38.2716   3
   6  -3 -12 330.882 55.2538   2
  -6   3  11 6343.11 193.926   1
   6  -3 -11 6430.41 221.322   2
  -6  -3  11 6037.75 167.929   3
  -6  -3  10 19.6035 16.4945   3
   6  -3 -10-49.4687 30.8844   2
  -6   3  10 24.4315 21.4184   1
   6  -3  -9 888.646 78.2445   2
  -6   3   9 778.858 62.6462   1
  -6  -3   9 790.125 58.9265   3
   6  -3  -8 966.950 77.5001   2
  -6  -3   8 1073.74 67.0795   3
   6  -3  -7 7272.32 200.262   2
   6   3  -7 7148.93 145.708   1
  -6  -3   7 6979.99 165.148   3
   6   3  -6 522.921 36.2582   1
   6  -3  -6 479.924 51.5107   2
  -6  -3   6 502.283 45.2952   3
  -6  -3   5 1310.94 70.5143   3
   6   3  -5 1375.31 49.7585   1
   6   3  -4 902.642 57.7123   3
  -6   3   4 831.978 62.1232   3
   6   3  -4 786.439 31.7296   1
  -6  -3   4 823.877 57.1869   3
  -6   3   3 1708.29 84.3558   3
  -6  -3   3 1861.27 85.7689   3
   6   3  -3 1859.32 82.5822   3
   6  -3  -2 448.981 40.1770   2
  -6  -3   2 552.647 47.6682   3
   6   3  -2 538.904 46.3469   3
  -6   3   2 536.324 47.6514   3
   6  -3  -1 7647.56 153.536   2
  -6  -3   1 7536.88 177.036   3
   6   3  -1 7875.67 174.654   3
  -6   3   1 7504.57 169.919   3
  -6   3   0 1653.13 68.1691   2
  -6  -3   0 1658.05 86.2890   3
   6  -3   0 1733.99 69.9967   2
  -6   3   0 1660.28 80.1258   3
   6   3   1 201.942 20.9855   1
  -6   3  -1 157.982 20.8583   2
  -6  -3  -1 186.223 31.7447   3
  -6   3  -1 143.214 25.7121   3
   6  -3   1 169.101 21.3516   2
   6  -3   2 6057.15 113.330   2
  -6   3  -2 6281.83 113.758   2
   6   3   2 6096.40 123.067   1
  -6  -3  -2 5888.60 171.488   3
  -6   3  -2 6198.40 155.553   3
   6   3   2 6090.56 110.754   2
   6   3   3 5062.92 124.441   1
  -6   3  -3 4977.96 92.9477   2
   6   3   3 5384.91 93.6434   2
  -6   3  -3 4854.77 130.156   1
  -6  -3  -3 5108.31 165.326   3
   6  -3   3 5348.08 97.4262   2
  -6   3  -3 5029.86 142.662   3
   6   3   3 5223.85 162.202   3
  -6   3  -4 160.694 28.8238   1
   6   3   4 167.881 33.1321   3
  -6   3  -4 143.146 14.7114   2
  -6  -3  -4 167.221 33.0578   3
  -6   3  -4 174.963 28.3564   3
   6   3   4 118.313 12.9447   2
   6   3   4 200.023 28.5018   1
  -6   3  -5 2965.26 54.2812   2
  -6  -3  -5 3530.08 147.167   3
  -6   3  -5 3107.65 117.268   3
   6   3   5 3255.66 136.660   3
  -6   3  -5 3208.39 121.705   1
   6   3   5 3359.54 119.334   1
  -6   3  -6 558.016 52.9393   3
   6   3   6 543.511 52.4314   1
   6   3   6 594.275 63.3620   3
   6  -3   6 495.032 46.5794   3
  -6   3  -6 619.661 59.1593   1
  -6   3  -7 59.5191 24.3252   1
   6   3   7 64.3894 21.2341   1
  -6   3  -7 54.2899 20.5172   3
   6   3   7 48.9319 26.4491   3
   6  -3   7 89.1350 24.4845   3
   6   3   8-5.65551 16.7539   3
   6  -3   8 3.47228 13.1412   3
  -6   3  -8 34.0042 26.1500   1
  -6   3  -9 5662.16 207.211   1
   6   3   9 6028.92 214.925   3
   6  -3   9 6011.53 173.367   3
   6   3  10 839.840 83.5027   3
   6  -3  10 904.641 70.1692   3
  -6   3 -10 874.820 87.1236   1
   6   3  11 14.9604 22.6826   3
   6  -3  11 65.0522 21.9492   3
   6   3  12 22.0264 22.5989   3
   6  -3  12-10.4922 18.0449   3
   6   3  13 2248.40 149.294   3
   6   3  14 93.2800 35.7570   3
   6  -4 -16 421.619 68.8179   2
   6  -4 -15 903.088 99.5587   2
   6  -4 -14 1960.85 139.722   2
   6  -4 -13 39.9491 23.2844   2
  -6  -4  12 146.270 27.8228   3
   6  -4 -12 151.885 41.5020   2
   6  -4 -11 671.564 73.4824   2
  -6  -4  11 637.478 53.0183   3
   6  -4 -10 13932.0 318.307   2
   6   4 -10 14062.2 266.047   1
  -6   4  10 13741.5 279.552   1
  -6  -4  10 14086.4 241.611   3
   6  -4  -9 1392.41 98.8291   2
   6   4  -9 1384.84 78.5825   1
  -6  -4   9 1294.39 73.0680   3
   6  -4  -8 1311.42 92.0314   2
  -6  -4   8 1285.22 71.4485   3
   6  -4  -7 187.789 37.7412   2
   6   4  -7 136.542 23.0443   1
  -6  -4   7 158.108 27.0196   3
   6  -4  -6 2628.12 119.004   2
   6   4  -6 2520.91 81.0434   1
  -6  -4   6 2495.97 98.3060   3
   6   4  -5 127.699 23.7055   3
   6  -4  -5 105.184 27.6449   2
   6   4  -5 123.198 17.8856   1
  -6  -4   5 135.059 25.9715   3
   6  -4  -4 6733.52 174.311   2
  -6  -4   4 6531.41 159.149   3
   6   4  -4 6734.67 156.149   3
  -6   4   3 1350.75 77.8433   3
  -6   4   3 1308.75 74.3074   2
  -6  -4   3 1378.73 74.7756   3
   6   4  -3 1350.20 71.0394   3
  -6   4   2 4454.07 135.637   3
  -6   4   2 4665.65 133.048   2
  -6  -4   2 4588.96 137.140   3
   6   4  -2 4564.44 132.963   3
  -6  -4   1 1795.69 89.5185   3
  -6   4   1 1776.13 78.4614   2
   6  -4  -1 1817.90 79.4250   2
   6   4  -1 1837.75 86.7638   3
  -6   4   1 1742.09 84.1118   3
  -6   4   0 10074.1 176.907   2
  -6  -4   0 10128.1 217.282   3
   6   4   0 10200.3 209.871   3
   6  -4   0 10366.5 181.524   2
  -6   4   0 10338.0 199.387   3
   6  -4   1 195.806 24.2064   2
  -6   4  -1 203.566 25.0973   2
   6   4   1 205.999 32.4626   3
  -6  -4  -1 174.439 33.4786   3
  -6   4  -1 180.114 28.2119   3
  -6  -4  -2 10844.5 238.059   3
   6  -4   2 9857.31 159.875   2
  -6   4  -2 10582.4 163.933   2
   6   4   2 10480.9 227.197   3
   6   4   2 9962.10 158.815   2
  -6   4  -2 10425.4 199.308   3
  -6  -4  -3 350.341 47.1673   3
   6   4   3 300.790 26.4668   2
  -6   4  -3 236.854 24.5590   2
   6  -4   3 271.569 26.4950   2
   6   4   3 313.530 43.3899   3
  -6   4  -3 311.205 36.4051   3
  -6   4  -4 821.449 41.3767   2
  -6   4  -4 899.204 63.1511   1
  -6  -4  -4 807.131 71.9725   3
   6   4   4 781.310 56.1787   1
  -6   4  -4 735.593 57.4726   3
   6   4   4 737.606 65.4687   3
   6   4   4 793.534 39.0684   2
   6   4   5 152.954 16.7773   2
   6   4   5 137.770 28.0308   1
  -6   4  -5 180.151 19.1506   2
  -6   4  -5 177.694 28.5269   3
   6   4   5 181.765 37.2019   3
  -6   4  -5 107.377 25.3021   1
   6   4   6 1382.76 84.5918   1
   6   4   6 1216.92 37.7158   2
  -6   4  -6 1158.09 42.0528   2
  -6   4  -6 1220.96 74.2937   3
   6   4   6 1312.60 94.3733   3
  -6   4  -6 1306.93 86.0117   1
  -6   4  -7 1394.17 41.2810   2
  -6   4  -7 1537.56 86.3270   3
   6   4   7 1458.59 102.364   3
  -6   4  -7 1390.53 94.1006   1
   6  -4   7 1468.02 78.4856   3
   6   4   7 1302.39 87.3249   1
  -6   4  -8 718.501 73.6936   1
  -6   4  -8 670.112 22.3753   2
  -6   4  -8 730.739 61.8800   3
   6   4   8 931.335 85.3790   3
   6  -4   8 792.791 60.1396   3
   6   4   9 24.8195 20.5480   3
   6  -4   9 55.1530 21.1206   3
  -6   4  -9 50.5195 32.4525   1
  -6   4 -10 2024.27 133.414   1
   6   4  10 1905.66 128.138   3
   6  -4  10 2032.84 100.127   3
   6   4  11 1598.75 122.958   3
  -6   4 -11 1585.42 125.588   1
   6  -4  11 1478.89 86.9174   3
   6   4  12 2758.28 165.969   3
   6   4  13 122.043 45.9460   3
   6   4  14 81.1736 26.9088   3
   6  -5 -16 170.224 50.3866   2
   6  -5 -15 8.92564 29.1932   2
   6  -5 -14 88.4927 35.3626   2
   6  -5 -13 893.908 94.2733   2
   6  -5 -12 168.299 43.9834   2
  -6  -5  12 204.395 29.5685   3
   6  -5 -11 4799.62 197.573   2
   6   5 -11 4844.82 170.449   1
  -6  -5  11 4758.17 138.861   3
   6  -5 -10 197.001 44.4807   2
   6   5 -10 119.814 26.5096   1
  -6  -5  10 148.611 27.3471   3
   6   5  -9 127.604 27.7130   1
   6  -5  -9 169.589 39.0955   2
  -6  -5   9 113.800 23.9422   3
   6  -5  -8 253.255 43.2556   2
  -6  -5   8 299.010 35.1711   3
   6  -5  -7 5337.87 179.870   2
  -6  -5   7 5302.66 142.459   3
   6  -5  -6 198.823 35.6552   2
   6   5  -6 172.691 23.0790   1
  -6  -5   6 176.371 26.1746   3
   6   5  -5 81.1829 19.7249   3
  -6   5   5 142.586 35.3051   2
   6  -5  -5 142.249 31.9227   2
  -6  -5   5 167.005 27.8229   3
  -6   5   4 6935.14 182.377   2
   6  -5  -4 6813.20 182.076   2
  -6  -5   4 6790.46 165.100   3
   6   5  -4 6954.75 161.659   3
  -6   5   3 7062.22 177.636   2
   6  -5  -3 7193.64 180.010   2
  -6  -5   3 6941.85 169.863   3
   6   5  -3 7224.68 166.448   3
  -6   5   2 2693.61 108.283   3
  -6   5   2 2757.18 106.867   2
  -6  -5   2 2780.65 110.370   3
   6   5  -2 2801.68 106.851   3
  -6   5   1 12132.2 225.612   3
  -6   5   1 12867.3 222.449   2
  -6  -5   1 13048.5 246.192   3
   6   5  -1 12741.1 233.730   3
  -6   5   0 730.051 51.5536   2
  -6  -5   0 759.769 62.0690   3
   6   5   0 852.464 63.3238   3
  -6   5   0 836.824 58.1744   3
   6  -5   1 621.404 47.0582   2
  -6   5  -1 628.075 46.1492   2
  -6  -5  -1 628.115 59.6683   3
   6   5   1 603.766 55.1913   3
  -6   5  -1 730.338 53.9957   3
   6   5   1 566.529 44.0096   2
   6  -5   2 671.322 46.8929   2
  -6   5  -2 579.490 43.2590   2
  -6  -5  -2 721.801 66.2038   3
   6   5   2 647.573 44.9232   2
   6   5   2 744.426 63.7528   3
  -6   5  -2 661.995 51.3109   3
   6   5   3 12934.0 190.218   2
  -6   5  -3 13294.9 195.061   2
  -6  -5  -3 13842.2 288.587   3
   6  -5   3 13413.2 198.195   2
   6   5   3 13810.2 278.209   3
  -6   5  -3 13588.6 229.801   3
   6  -5   4 3857.19 102.111   2
  -6  -5  -4 3831.45 158.170   3
  -6   5  -4 3662.68 98.4271   2
   6   5   4 3936.99 154.400   3
  -6   5  -4 3654.50 120.851   3
   6   5   4 3726.95 97.0191   2
  -6   5  -5 2319.00 110.724   1
  -6   5  -5 2418.63 77.7111   2
   6   5   5 2233.17 122.010   3
   6   5   5 2462.98 109.340   1
   6   5   5 2417.80 74.3361   2
  -6   5  -5 2304.80 96.9842   3
   6   5   6 19.7052 14.3580   1
   6   5   6 2.51372 7.45285   2
  -6   5  -6-8.76083 15.2002   3
   6   5   6 17.4386 24.5584   3
  -6   5  -6 14.2617 9.48847   2
  -6   5  -6 30.4230 20.0531   1
  -6   5  -7 3.43513 20.7583   1
   6   5   7-1.82918 7.16671   2
  -6   5  -7 10.9872 12.9655   3
   6   5   7 34.1602 20.8981   1
  -6   5  -7 1.90810 7.67291   2
   6   5   7 9.96728 22.6731   3
   6  -5   8 129.163 24.7847   3
  -6   5  -8 172.593 31.3101   3
  -6   5  -8 186.761 42.4671   1
   6   5   8 169.784 40.1576   3
  -6   5  -8 203.569 20.3920   2
  -6   5  -9 8120.18 254.767   1
   6   5   9 8057.01 263.263   3
   6  -5   9 8418.89 189.241   3
   6  -5  10 9.15511 13.6583   3
   6   5  10 24.6244 24.4210   3
  -6   5 -10 29.1494 33.2837   1
  -6   5 -11 827.207 91.4629   1
   6   5  11 861.124 93.8754   3
  -6   5 -12 2.42011 28.5915   1
   6   5  12-80.4359 40.4600   3
   6   5  13 1234.18 118.554   3
   6  -6 -15 1181.17 115.386   2
   6  -6 -14 734.742 91.6214   2
   6  -6 -13 183.995 48.2832   2
   6   6 -13 141.142 34.7563   1
   6  -6 -12 379.923 63.8365   2
   6   6 -12 385.621 53.1391   1
   6   6 -11 3407.52 144.888   1
   6  -6 -11 3669.96 175.799   2
  -6  -6  11 3434.47 113.559   3
   6  -6 -10 7411.12 241.886   2
  -6  -6  10 6493.74 156.988   3
   6   6 -10 6912.41 194.248   1
   6  -6  -9 1768.87 116.060   2
  -6  -6   9 1637.44 79.2852   3
   6   6  -9 1737.57 91.9836   1
   6  -6  -8 2489.63 132.164   2
   6   6  -8 2589.70 105.094   1
  -6  -6   8 2451.80 96.0170   3
   6  -6  -7 1248.48 90.6263   2
  -6  -6   7 1225.10 68.2953   3
   6   6  -6 1989.96 86.0388   3
  -6   6   6 2076.68 111.367   2
   6  -6  -6 1977.97 110.092   2
  -6  -6   6 2078.41 90.1719   3
  -6   6   5 1717.61 98.4361   2
  -6  -6   5 1398.52 75.2027   3
   6  -6  -5 1643.07 97.1646   2
   6   6  -5 1618.01 77.8299   3
  -6   6   4 9571.56 222.357   2
  -6  -6   4 9582.91 200.251   3
   6  -6  -4 9554.67 225.319   2
   6   6  -4 9431.69 190.019   3
  -6   6   3 1341.19 81.7283   2
  -6  -6   3 1149.78 71.6218   3
   6  -6  -3 1044.78 72.5073   2
   6   6  -3 1265.74 72.4076   3
  -6   6   2 2787.76 113.446   3
  -6   6   2 2849.49 114.688   2
  -6  -6   2 2757.08 113.751   3
   6   6  -2 2775.78 109.974   3
   6  -6  -2 2744.17 112.739   2
  -6   6   1 416.971 43.6189   3
  -6   6   1 489.767 47.4090   2
  -6  -6   1 521.586 51.9045   3
   6   6  -1 447.298 47.6357   3
   6   6   0 4683.88 138.591   2
  -6   6   0 4686.25 137.490   2
  -6  -6   0 4629.87 156.573   3
   6   6   0 4682.06 151.844   3
  -6   6   0 4478.81 136.282   3
  -6   6  -1 622.020 49.8930   2
  -6  -6  -1 624.782 59.9283   3
   6   6   1 710.374 62.1510   3
   6   6   1 512.861 45.0181   2
  -6   6  -1 626.479 51.1359   3
  -6  -6  -2 4527.24 164.689   3
  -6   6  -2 4099.78 122.223   2
   6   6   2 4282.15 124.345   2
   6   6   2 4566.81 161.429   3
  -6   6  -2 4326.72 130.831   3
   6   6   3 2050.82 83.0764   2
  -6  -6  -3 2246.45 120.277   3
  -6   6  -3 2102.83 85.7264   2
   6   6   3 2092.20 113.363   3
   6  -6   3 2027.76 85.2501   2
  -6   6  -3 2202.67 92.6429   3
   6  -6   4 1667.23 75.2853   2
  -6   6  -4 1554.98 71.4710   2
   6   6   4 1551.36 102.346   3
  -6   6  -4 1533.86 77.7052   3
   6   6   4 1547.55 69.9784   2
  -6   6  -5 2886.27 95.4174   2
  -6   6  -5 2935.85 107.772   3
   6   6   5 3024.04 94.0977   2
   6   6   5 2792.04 140.480   3
  -6   6  -6 1455.69 95.7024   1
   6   6   6 1556.02 65.7251   2
  -6   6  -6 1532.99 79.6475   3
   6   6   6 1620.91 112.549   3
  -6   6  -6 1570.77 69.1468   2
   6   6   7 69.4220 16.1098   2
  -6   6  -7 86.1446 21.7361   3
   6   6   7 78.6345 27.8517   3
  -6   6  -7 94.7083 17.6719   2
  -6   6  -7 91.4539 27.4016   1
  -6   6  -8 700.369 74.7485   1
   6   6   8 651.591 39.3991   2
  -6   6  -8 572.360 50.8010   3
  -6   6  -8 612.135 41.0081   2
   6   6   8 649.671 76.8112   3
  -6   6  -9 95.7426 35.9712   1
   6   6   9 127.149 38.8925   3
  -6   6 -10 2442.52 150.498   1
   6   6  10 2192.67 148.785   3
  -6   6 -11 718.545 87.8342   1
   6   6  11 798.144 93.6166   3
  -6   6 -12 3867.08 207.420   1
   6   6  12 3784.76 206.431   3
   6  -7 -15 681.879 92.1745   2
   6  -7 -14 387.074 70.0431   2
   6   7 -14 435.267 67.3408   1
   6   7 -13 815.591 82.6440   1
   6  -7 -13 940.475 98.9996   2
   6   7 -12 444.308 59.1298   1
   6  -7 -12 510.504 72.0643   2
   6  -7 -11 542.882 73.9889   2
   6   7 -11 552.122 61.6325   1
  -6  -7  10 143.019 25.3624   3
   6   7 -10 103.583 31.8355   1
   6  -7 -10 151.133 37.1888   2
   6   7  -9 1649.24 92.9523   1
   6  -7  -9 1650.81 113.924   2
  -6  -7   9 1551.07 75.4715   3
  -6  -7   8 95.9710 21.7581   3
   6   7  -8 90.2360 25.5840   1
   6  -7  -8 84.6891 29.0332   2
  -6  -7   7 3458.15 115.016   3
   6  -7  -7 3558.78 156.849   2
   6   7  -6 3947.47 121.108   3
  -6   7   6 3974.76 159.012   2
  -6  -7   6 3893.79 125.098   3
   6  -7  -6 4066.87 162.978   2
  -6   7   5 1531.75 96.2690   2
  -6  -7   5 1518.59 79.9799   3
   6  -7  -5 1485.21 95.8597   2
   6   7  -5 1565.83 78.2647   3
  -6   7   4 3217.44 134.085   2
  -6  -7   4 3269.72 119.817   3
   6  -7  -4 3302.01 137.415   2
   6   7  -4 3259.58 114.846   3
  -6   7   3 4927.00 161.530   2
  -6  -7   3 4694.42 148.269   3
   6  -7  -3 4619.16 158.806   2
   6   7  -3 4883.35 144.707   3
  -6   7   2 5964.76 174.162   2
  -6  -7   2 5682.25 168.867   3
   6   7  -2 6203.68 168.159   3
   6  -7  -2 5932.89 175.041   2
  -6   7   1 3751.19 130.503   3
   6   7  -1 3611.01 132.401   2
  -6   7   1 3518.71 130.349   2
  -6  -7   1 3396.21 133.907   3
   6   7  -1 3753.10 135.396   3
   6  -7  -1 3435.89 130.326   2
  -6   7   0 267.365 35.8715   3
   6   7   0 177.491 30.7536   2
   6  -7   0 211.065 35.9146   2
  -6  -7   0 256.386 41.3066   3
   6   7   0 233.964 36.8232   3
  -6   7   0 244.773 35.7993   2
   6   7   1 24.3199 14.1045   2
  -6   7  -1 1.10553 11.8233   3
  -6  -7  -1 1.59789 17.2486   3
   6  -7   1 16.0919 15.6918   2
  -6   7  -1 17.9307 15.2435   2
   6   7   1 18.1542 23.0736   3
  -6  -7  -2 207.980 37.9971   3
  -6   7  -2 211.680 32.1162   2
   6   7   2 241.490 42.3602   3
   6   7   2 240.956 33.6215   2
  -6   7  -2 307.494 36.3666   3
   6   7   3 10375.8 202.613   2
  -6   7  -3 10147.3 203.752   2
   6   7   3 10844.2 263.962   3
  -6   7  -3 10442.9 203.192   3
   6   7   4 8082.35 237.570   3
  -6   7  -4 7874.09 175.372   2
  -6   7  -4 7847.17 174.787   3
   6   7   4 7976.39 173.814   2
   6   7   5 7101.47 229.435   3
  -6   7  -5 6503.30 159.920   3
  -6   7  -5 6673.57 159.249   2
   6   7   5 6734.80 157.384   2
  -6   7  -6 150.428 27.1737   3
   6   7   6 284.023 49.6125   3
   6   7   6 187.002 28.0948   2
  -6   7  -6 195.675 29.5421   2
   6   7   7 657.029 47.1486   2
  -6   7  -7 764.275 75.8820   1
  -6   7  -7 609.629 49.7460   3
   6   7   7 758.968 81.9948   3
  -6   7  -7 739.941 52.5203   2
  -6   7  -8 1584.76 79.2087   3
   6   7   8 1655.26 124.761   3
  -6   7  -8 1509.85 108.876   1
   6   7   9 3861.59 194.167   3
  -6   7  -9 3737.13 180.057   1
   6   7  10 312.785 61.4248   3
  -6   7 -10 246.890 52.5219   1
  -6   7 -11 1510.28 126.320   1
   6   7  11 1548.72 132.615   3
   6   7  12 2.14639 28.5754   3
  -6   7 -12-47.3489 36.4798   1
   6   8 -15 1804.40 135.156   1
   6   8 -14 2819.68 161.162   1
   6  -8 -14 2763.27 177.037   2
   6   8 -13 335.371 57.3000   1
   6  -8 -13 377.722 70.8662   2
   6  -8 -12 1377.03 119.363   2
   6   8 -12 1361.94 101.966   1
   6  -8 -11 970.069 97.2667   2
   6   8 -11 1024.41 84.8940   1
  -6  -8  10 2799.69 94.6431   3
   6   8 -10 2564.14 125.793   1
   6  -8 -10 2559.60 151.048   2
  -6  -8   9 191.214 26.6692   3
   6   8  -9 140.315 30.3750   1
   6  -8  -9 163.187 40.0444   2
  -6  -8   8 1515.99 75.7951   3
   6  -8  -8 1546.82 111.599   2
  -6  -8   7 90.3556 21.5995   3
   6  -8  -7 111.047 33.4457   2
   6   8  -6 1854.08 83.9189   3
  -6  -8   6 1766.02 86.0512   3
   6  -8  -6 1764.72 112.709   2
  -6  -8   5 2543.27 105.881   3
   6  -8  -5 2663.54 133.232   2
   6   8  -5 2573.34 101.214   3
  -6   8   4 5766.75 187.759   2
  -6  -8   4 5517.73 160.621   3
   6  -8  -4 5758.45 190.310   2
   6   8  -4 5684.23 154.889   3
   6  -8  -3 407.637 51.6357   2
  -6   8   3 325.444 45.5571   2
  -6  -8   3 312.754 40.4675   3
   6   8  -3 270.771 37.7353   3
   6  -8  -2 15.1768 16.9096   2
   6   8  -2 12.2002 18.3044   2
  -6  -8   2 6.08669 18.2521   3
  -6   8   2-9.42527 17.6029   2
   6   8  -2 5.02831 17.6325   3
  -6   8   1 503.637 50.0396   3
   6  -8  -1 434.312 50.1144   2
  -6   8   1 464.535 51.8120   2
  -6  -8   1 555.179 58.4072   3
   6   8  -1 420.262 48.8363   3
   6   8  -1 454.641 51.4877   2
   6   8   0 401.291 46.1435   2
  -6   8   0 342.636 40.7554   3
  -6  -8   0 309.492 44.8145   3
   6  -8   0 437.083 50.3928   2
  -6   8   0 385.332 46.8495   2
   6   8   0 396.873 49.7730   3
   6  -8   1 2116.23 103.642   2
  -6   8  -1 2137.20 103.320   2
   6   8   1 2152.89 103.958   2
   6   8   1 1892.70 107.785   3
  -6   8  -1 2038.81 94.8377   3
   6  -8   2 1897.09 96.7241   2
   6   8   2 1788.02 92.5829   2
  -6   8  -2 1900.44 95.5832   2
   6   8   2 1976.91 113.268   3
  -6   8  -2 1671.81 83.9981   3
   6   8   3 661.524 55.8798   2
  -6   8  -3 675.888 57.2979   2
   6   8   3 627.690 67.7134   3
   6  -8   3 595.890 55.1678   2
  -6   8  -3 619.143 49.8920   3
   6   8   4 301.732 38.2612   2
  -6   8  -4 317.163 36.3472   3
   6   8   4 268.290 49.2351   3
  -6   8  -4 295.257 38.4196   2
   6   8   5 3016.51 154.896   3
  -6   8  -5 2902.43 105.801   3
  -6   8  -5 2920.77 115.926   2
   6   8   5 3025.86 115.533   2
  -6   8  -6 4808.23 133.311   3
   6   8   6 4689.57 200.188   3
   6   8   6 4705.08 140.927   2
  -6   8  -6 4568.90 142.847   2
   6   8   7 3132.02 112.057   2
  -6   8  -7 3241.52 108.575   3
  -6   8  -7 3025.15 116.412   2
   6   8   7 3351.56 175.331   3
   6   8   8 89.1983 36.6737   3
  -6   8  -8 41.7782 30.0743   1
  -6   8  -9 346.366 58.6594   1
   6   8   9 481.041 73.2401   3
  -6   8 -10 612.431 80.4301   1
   6   8  10 695.944 90.5833   3
   6   8  11 640.730 89.6488   3
  -6   8 -11 850.326 97.1519   1
   6   9 -15 394.396 65.7102   1
   6   9 -14 163.623 46.4378   1
   6  -9 -14 60.8484 37.8089   2
   6   9 -13 1572.67 118.645   1
   6  -9 -13 1623.48 136.605   2
   6  -9 -12 1817.30 140.303   2
   6   9 -12 1652.37 115.547   1
   6   9 -11 85.2150 31.2478   1
   6  -9 -11 129.722 45.4067   2
   6   9 -10-7.39761 19.6129   1
   6  -9 -10-24.1093 32.7166   2
   6   9  -9 57.3918 25.3860   1
  -6  -9   9 52.4131 15.9992   3
   6  -9  -9 148.115 41.2245   2
  -6  -9   8 3709.27 116.433   3
   6  -9  -8 3959.58 182.118   2
   6   9  -7 3493.42 112.171   3
  -6  -9   7 3425.06 117.836   3
   6  -9  -7 3425.92 166.279   2
  -6  -9   6 6606.33 168.732   3
   6  -9  -6 6585.88 222.872   2
   6   9  -6 6534.08 158.041   3
  -6  -9   5 1016.15 70.1981   3
   6  -9  -5 1137.40 92.5850   2
   6   9  -5 1116.57 68.6517   3
   6  -9  -4 352.266 51.4889   2
  -6  -9   4 345.527 43.4618   3
   6   9  -4 325.892 40.1691   3
   6   9  -3 5539.17 190.442   2
  -6  -9   3 5334.60 167.865   3
   6   9  -3 5499.41 162.021   3
   6  -9  -3 5617.74 191.945   2
   6  -9  -2 2218.12 118.943   2
  -6   9   2 2494.68 123.513   2
  -6  -9   2 2248.79 113.043   3
   6   9  -2 2385.22 112.104   3
   6   9  -2 2407.02 122.865   2
   6  -9  -1 3868.34 153.030   2
  -6   9   1 3886.07 140.661   3
  -6   9   1 3832.65 151.227   2
   6   9  -1 3812.54 145.744   3
   6   9  -1 3780.83 151.774   2
  -6   9   0 681.772 58.8742   3
   6  -9   0 750.671 68.3678   2
  -6   9   0 630.738 61.8151   2
   6   9   0 619.512 60.9860   2
   6   9   0 862.957 74.1740   3
  -6   9  -1 35.5544 17.9021   3
   6   9   1-21.4897 23.6835   3
  -6   9  -1 9.48649 15.7755   2
   6   9   1 9.39223 15.1351   2
   6  -9   1 12.8910 16.5151   2
  -6   9  -2 31.6758 12.4269   3
   6  -9   2 45.3171 22.9232   2
   6   9   2 84.1189 23.4760   2
   6   9   2 35.9519 25.1521   3
  -6   9  -2 93.4224 27.3379   2
   6   9   3 4611.80 155.947   2
   6   9   3 4423.55 180.759   3
  -6   9  -3 4776.55 160.258   2
  -6   9  -3 4417.13 136.556   3
   6  -9   3 4823.37 162.654   2
   6   9   4 953.462 88.0390   3
  -6   9  -4 996.124 73.8468   2
  -6   9  -4 1031.72 64.2879   3
   6   9   4 1028.48 73.8193   2
   6   9   5 2849.38 155.680   3
  -6   9  -5 2778.63 121.532   2
   6   9   5 2899.99 120.519   2
  -6   9  -5 2825.36 103.555   3
  -6   9  -6 17.5733 15.0357   3
   6   9   6 15.8938 20.3412   3
   6   9   6 54.9956 18.4694   2
  -6   9  -6 41.0074 18.2606   2
   6   9   7 345.736 62.1062   3
   6   9   7 405.159 45.5056   2
  -6   9  -7 503.811 52.2993   2
   6   9   8 1247.11 115.444   3
  -6   9  -8 1153.83 102.880   1
   6   9   9 896.897 100.737   3
  -6   9  -9 752.913 87.6469   1
  -6   9 -10 686.429 86.4004   1
   6   9  10 821.945 98.0366   3
  -6   9 -11 1130.56 114.936   1
   6  10 -14 475.032 71.1686   1
   6 -10 -13 788.593 98.2247   2
   6  10 -13 606.441 74.4071   1
   6 -10 -12 236.854 55.5004   2
   6  10 -12 253.318 49.4863   1
   6 -10 -11 182.819 49.4494   2
   6  10 -11 154.297 40.6727   1
   6  10 -10 1707.19 112.029   1
   6 -10 -10 1969.00 141.355   2
   6 -10  -9 1315.52 113.328   2
  -6 -10   8 2122.67 88.2294   3
   6 -10  -8 1927.85 133.058   2
   6  10  -7 537.614 45.0859   3
   6 -10  -7 531.409 70.6758   2
  -6 -10   7 444.287 43.7505   3
   6  10  -6 296.100 36.0110   3
   6 -10  -6 402.363 60.0535   2
  -6 -10   6 355.428 41.9649   3
   6 -10  -5 447.220 61.1414   2
   6  10  -5 439.225 45.6661   3
   6 -10  -4 3565.25 163.762   2
   6  10  -4 3503.37 128.665   3
   6 -10  -3 793.200 77.5904   2
   6  10  -3 766.237 63.6720   3
   6 -10  -2-25.6194 21.9307   2
   6  10  -2-24.3366 18.4958   3
   6 -10  -1 1373.07 97.0378   2
   6  10  -1 1523.61 96.3161   3
  -6  10   0 682.309 60.4850   3
   6  10   0 895.718 77.5234   3
   6 -10   0 727.458 69.9817   2
   6  10   0 864.207 75.6410   2
  -6  10   0 761.652 70.7263   2
   6  10   1 8215.58 226.353   2
   6 -10   1 8187.23 229.086   2
  -6  10  -1 8724.42 233.746   2
   6  10   1 8024.99 234.528   3
  -6  10  -1 8309.95 199.111   3
   6  10   2 1617.49 100.244   2
  -6  10  -2 1619.60 100.305   2
   6  10   2 1664.46 111.571   3
   6 -10   2 1551.01 99.5755   2
  -6  10  -2 1402.10 80.5773   3
   6 -10   3-0.25039 18.3144   2
   6  10   3 15.3238 15.9328   2
   6  10   3 15.4597 19.2235   3
  -6  10  -3 24.1256 20.1838   2
  -6  10  -3-0.87650 13.7814   3
   6  10   4 4.67392 20.4295   2
   6  10   4-17.2199 31.3063   3
  -6  10  -4-24.7730 21.5393   2
  -6  10  -4 2.56896 11.2352   3
   6  10   5 890.883 90.6348   3
  -6  10  -5 882.708 72.7444   2
   6  10   5 829.221 69.9087   2
  -6  10  -5 865.130 56.8957   3
   6  10   6 2507.82 156.110   3
   6  10   6 2439.35 117.761   2
  -6  10  -6 2391.60 119.471   2
   6  10   7 3099.43 178.657   3
   6  10   8 68.3646 30.2349   3
  -6  10  -9 1041.77 105.850   1
   6  10   9 954.200 108.074   3
  -6  10 -10 938.741 101.247   1
   6  11 -14 439.953 71.3386   1
   6  11 -13 599.541 77.3311   1
   6  11 -12 1381.37 112.242   1
   6 -11 -12 1628.60 138.278   2
   6  11 -11 1145.12 99.7142   1
   6 -11 -11 1471.68 130.105   2
   6  11 -10 1234.41 97.6101   1
   6 -11 -10 1224.26 114.247   2
   6 -11  -9 280.654 58.6429   2
   6 -11  -8 3259.12 177.919   2
   6  11  -7 1893.79 83.7491   3
   6 -11  -7 1706.50 126.468   2
   6  11  -6 2806.28 107.736   3
   6 -11  -6 2721.78 155.513   2
   6 -11  -5-0.17286 23.5151   2
   6  11  -5 9.88217 14.1598   3
   6 -11  -4 239.697 50.6394   2
   6  11  -4 368.465 44.3446   3
   6 -11  -3 280.513 47.1538   2
   6  11  -3 238.350 37.7099   3
   6 -11  -2 1866.77 119.996   2
   6  11  -2 1762.36 102.607   3
   6 -11  -1 5556.91 202.604   2
   6  11  -1 5627.77 188.754   3
  -6  11   0 4889.32 162.822   3
   6 -11   0 4629.13 182.978   2
   6  11   0 4689.45 178.235   3
   6 -11   1 110.466 32.2236   2
  -6  11  -1 104.302 28.1234   3
   6  11   1 73.3846 26.9295   3
   6  11   2 1137.79 96.6143   3
   6 -11   2 1512.50 103.998   2
  -6  11  -2 1164.07 74.9389   3
   6  11   3 5345.02 210.974   3
  -6  11  -3 4634.04 142.064   3
   6 -11   3 4889.52 182.970   2
   6  11   4 73.0465 27.5882   3
  -6  11  -4 83.2441 22.0280   3
   6  11   5 613.478 80.1056   3
   6  11   6 90.1986 37.2572   3
   6  11   7 160.604 41.1043   3
   6  11   8 1732.78 143.023   3
  -6  11  -9 937.315 102.008   1
   6  11   9 924.225 108.005   3
   6  12 -13 22.1744 34.5102   1
   6  12 -12-34.7293 28.4568   1
   6 -12 -11 409.281 73.9417   2
   6  12 -11 286.485 56.3028   1
   6 -12 -10 767.259 96.3524   2
   6 -12  -9 2602.08 168.944   2
   6 -12  -8 355.624 66.0248   2
   6  12  -7 431.208 41.6299   3
   6 -12  -7 488.272 70.7661   2
   6 -12  -6 1762.80 131.387   2
   6  12  -6 1705.83 86.1788   3
   6 -12  -5 2629.26 156.893   2
   6  12  -5 2543.89 109.700   3
   6 -12  -4 180.942 43.3122   2
   6  12  -4 191.414 33.1616   3
   6 -12  -3 1164.43 101.719   2
   6  12  -3 1341.83 88.8256   3
   6 -12  -2 71.5739 30.5977   2
   6  12  -2 49.8414 24.4695   3
   6 -12  -1 1377.09 107.735   2
   6  12  -1 1315.36 95.0559   3
  -6  12   0 2000.70 108.736   3
   6 -12   0 2100.53 129.870   2
   6  12   0 2120.35 124.929   3
  -6  12  -1 5126.12 165.404   3
   6  12   1 5424.82 204.774   3
   6 -12   1 5418.99 207.062   2
   6 -12   2 579.051 68.1518   2
   6  12   2 622.346 75.5647   3
  -6  12  -2 613.422 55.9461   3
   6 -12   3 151.791 36.8086   2
   6  12   3 149.083 40.1694   3
   6  12   4 156.019 40.5643   3
   6  12   5 1187.37 110.539   3
   6  12   6 980.430 104.445   3
   6  12   7 5510.96 250.000   3
   6  12   8 2006.97 158.017   3
   6  13 -12 2497.18 158.970   1
   6  13 -11 996.148 97.9923   1
   6 -13 -10 258.258 59.3956   2
   6 -13  -9 313.467 66.0585   2
   6 -13  -8 2601.57 171.586   2
   6 -13  -7 1708.51 136.806   2
   6 -13  -6 1594.47 129.329   2
   6  13  -6 1631.84 85.0217   3
   6 -13  -5 1044.92 104.695   2
   6  13  -5 1063.22 73.6785   3
   6 -13  -4-15.8983 30.7720   2
   6  13  -4 2.50310 13.9619   3
   6 -13  -3 95.8980 36.4579   2
   6  13  -3 37.0997 16.7005   3
   6 -13  -2 3563.88 180.995   2
   6  13  -2 3716.16 158.090   3
   6 -13  -1 3109.09 166.394   2
   6  13  -1 2927.74 145.618   3
   6  13   0 1054.01 92.1072   3
   6 -13   0 1232.14 105.061   2
   6 -13   1 37.2956 23.7028   2
   6  13   1 133.383 38.1908   3
   6 -13   2 562.623 71.5211   2
   6  13   2 682.770 78.4995   3
   6  13   3 1.72701 23.7147   3
   6  13   4 2239.97 151.258   3
   6  13   5 114.552 38.9769   3
   6  13   6 62.0616 34.5876   3
   6  13   7 12.2222 29.5290   3
   6  14 -11 1062.56 108.201   1
   6 -14  -8-21.5189 34.9986   2
   6 -14  -7-1.64505 26.2100   2
   6 -14  -6 84.6649 40.4674   2
   6 -14  -5 4704.13 226.026   2
   6  14  -5 4948.02 160.604   3
   6 -14  -4 63.3643 33.5932   2
   6  14  -4 32.7438 21.1772   3
   6 -14  -3 969.776 103.475   2
   6  14  -3 913.564 77.7602   3
   6  14  -2 17.8914 21.3460   3
   6 -14  -2-66.0641 35.7915   2
   6 -14  -1 2668.90 162.055   2
   6  14  -1 2314.76 133.560   3
   6  14   0 1955.07 127.966   3
   6 -14   0 1949.05 138.204   2
   6  14   1 2410.53 146.948   3
   6 -14   1 2594.65 157.668   2
   6  14   2 1669.53 126.929   3
   6 -14   2 1635.69 124.921   2
   6  14   3 621.638 82.4869   3
   6  14   4 14.7270 28.9656   3
   6  14   5 1652.93 137.635   3
   6  14   6 537.119 84.5089   3
   6 -15  -6 2849.71 185.693   2
   6 -15  -5 511.681 80.0588   2
   6 -15  -4 87.0696 39.8006   2
   6  15  -3-17.8358 31.3712   3
   6 -15  -3 26.3654 35.4251   2
   6 -15  -2 4458.32 218.967   2
   6  15  -2 4237.01 178.330   3
   6 -15  -1 199.147 54.3118   2
   6  15  -1 185.602 43.5403   3
   6 -15   0 218.045 55.0886   2
   6  15   0 209.949 48.8831   3
   6 -15   1 63.6006 32.3000   2
   6  15   1 81.8337 35.0775   3
   6 -15   2-16.1054 27.6410   2
   6  15   2 26.1191 27.5645   3
   6  15   3 129.291 43.5318   3
   6  15   4 3673.40 203.840   3
   6 -16  -3 1936.17 152.609   2
   6 -16  -2 340.819 68.7558   2
   6  16  -2 269.372 46.6945   3
   6 -16  -1 232.416 59.4070   2
   6  16  -1 188.662 42.3128   3
   6 -16   0 112.666 38.6726   2
   6  16   0 122.365 38.9935   3
   6 -16   1 1064.85 110.194   2
   6  16   1 728.802 84.9129   3
   6  16   2 343.619 64.8858   3
   6  16   3 1824.92 144.345   3
   6  17  -1 189.996 45.8471   3
   6  17   0 491.994 71.4932   3
   6  17   1 18.4030 29.2558   3
   6  17   2 1419.37 126.721   3
   7   0 -16-36.5885 37.9500   2
   7   0 -15 4213.73 209.664   2
   7   0 -14 34.2735 33.8165   2
   7   0 -13 1166.24 105.095   2
   7   0 -12 16.2258 23.6056   2
  -7   0  11 2732.48 131.294   3
   7   0 -11 2454.03 139.341   2
  -7   0  10-24.6112 15.4250   3
   7   0 -10-6.61155 24.9041   2
  -7   0   9 4088.48 150.429   3
  -7   0   9 4098.92 125.059   1
  -7   0   8 7.02327 15.2732   3
  -7   0   8-1.87308 12.2200   1
  -7   0   7 9857.51 220.201   3
  -7   0   7 9590.97 155.333   1
  -7   0   6 13.2133 14.9323   3
  -7   0   6 1.43789 7.45506   1
  -7   0   5 30668.7 375.772   3
  -7   0   4 10.0766 15.5741   3
   7   0  -3 389.940 43.4331   3
  -7   0   3 390.859 42.4643   3
  -7   0   2 20.3390 19.3424   3
   7   0  -1 4803.80 121.115   2
  -7   0   1 4732.78 146.401   3
   7   0   0 93.9742 19.7043   2
  -7   0   0 80.3569 26.9074   3
   7   0   1 12243.7 158.167   2
  -7   0  -1 12319.5 240.892   3
   7   0   1 12473.3 234.985   3
   7   0   2 10.5243 7.81747   2
  -7   0  -2 12.2291 15.3667   3
   7   0   2 30.1681 14.9411   3
  -7   0  -3 2705.93 119.960   3
   7   0   3 2667.43 44.6917   2
   7   0   3 2983.91 120.934   3
  -7   0  -4 0.22641 15.0607   3
   7   0   4 7.15439 15.3460   3
  -7   0  -5 10197.8 245.498   3
   7   0   5 10027.2 232.852   3
  -7   0  -6 21.7387 22.8571   3
   7   0   6-10.9703 19.8003   3
  -7   0  -7 1000.56 83.6898   3
   7   0   7 880.078 73.9305   3
   7   0   8-23.4319 25.9669   3
   7   0   9 449.316 57.7625   3
   7   0  10 19.3795 24.3843   3
   7   0  11 1372.52 103.320   3
   7   0  12 17.8103 26.3287   3
   7   0  13 721.150 81.7052   3
   7   1 -16 86.6862 40.6808   2
   7  -1 -16 111.102 37.3150   2
   7   1 -15 257.488 56.7566   2
   7  -1 -15 55.2573 38.4715   2
   7   1 -14 3618.17 187.905   2
   7  -1 -14 3733.42 191.372   2
   7   1 -13 77.8311 33.9538   2
   7  -1 -13-19.3964 25.6945   2
   7  -1 -12 3025.08 159.367   2
  -7  -1  11-22.7076 19.4215   3
   7  -1 -11-21.0208 26.5751   2
  -7   1  11-14.6382 16.8274   1
  -7   1  10 394.526 45.4872   1
  -7  -1  10 404.035 49.0996   3
   7  -1 -10 278.525 48.8501   2
  -7   1   9 1193.58 83.5759   3
   7  -1  -9 1306.84 95.1808   2
  -7   1   9 1153.52 68.3749   1
  -7  -1   9 1308.04 82.6071   3
  -7   1   8 6861.06 193.423   3
   7  -1  -8 6726.87 204.031   2
  -7   1   8 6519.61 147.492   1
  -7  -1   8 6669.40 181.919   3
  -7  -1   7 80.4159 23.6838   3
  -7   1   7 34.6719 17.7374   3
   7  -1  -7 41.7714 17.2666   2
  -7   1   7 88.7190 17.7176   1
  -7   1   6 6176.98 174.988   3
   7  -1  -6 6222.56 181.265   2
  -7  -1   6 6339.26 171.794   3
  -7   1   6 5966.08 113.424   1
  -7   1   5-12.1156 15.2931   3
   7  -1  -5-4.17443 16.6958   2
  -7   1   5-3.02637 8.39244   1
  -7  -1   5 3.68873 13.8901   3
  -7   1   4 91.0893 21.8098   3
  -7  -1   4 51.6291 16.6003   3
  -7   1   4 78.9324 10.5202   1
   7   1  -3 679.059 54.9836   3
  -7  -1   3 712.411 58.8739   3
  -7   1   3 788.826 61.2390   3
   7  -1  -2 1038.25 60.5800   2
  -7  -1   2 1300.84 77.7478   3
  -7   1   2 1035.67 69.5260   3
   7   1  -2 1157.74 70.9949   3
   7  -1  -1 1268.74 63.5333   2
  -7   1   1 1455.08 38.3519   1
  -7  -1   1 1479.04 83.4720   3
  -7   1   1 1414.04 80.3230   3
   7  -1   0 807.478 46.2980   2
  -7  -1   0 742.567 59.8133   3
  -7   1   0 885.612 64.8017   3
  -7   1   0 789.245 34.3723   1
  -7   1  -1 1198.55 50.3922   1
   7  -1   1 1166.24 50.3297   2
  -7  -1  -1 1233.86 77.6916   3
  -7   1  -1 1136.64 73.7958   3
   7  -1   1 1205.51 73.1988   3
  -7   1  -2 10778.6 170.823   1
   7   1   2 11539.6 134.521   2
  -7  -1  -2 11432.1 242.026   3
   7  -1   2 11324.7 136.200   2
  -7   1  -2 11411.8 235.133   3
   7   1   2 11211.0 231.725   3
   7  -1   2 11668.1 227.553   3
   7   1   3-1.07046 3.32526   2
   7  -1   3 2.01590 4.19877   2
  -7   1  -3 7.49028 13.0221   1
   7   1   3 1.14040 3.44282   2
  -7  -1  -3-2.78477 15.6148   3
  -7   1  -3 4.31038 13.8016   3
   7   1   3 8.03345 19.9712   3
   7  -1   3 10.3843 16.1003   3
  -7  -1  -4 5116.79 173.291   3
  -7   1  -4 5112.20 165.092   3
  -7   1  -4 5170.44 142.824   1
   7   1   4 4919.45 162.590   3
   7  -1   4 5121.82 157.617   3
  -7  -1  -5 871.340 74.7287   3
  -7   1  -5 869.801 71.3020   3
   7   1   5 770.137 69.0540   3
   7  -1   5 769.961 63.4167   3
  -7  -1  -6 3379.16 150.203   3
  -7   1  -6 3228.16 139.959   3
   7   1   6 3337.23 142.389   3
   7  -1   6 3254.42 133.009   3
  -7   1  -7 1648.17 103.524   3
   7   1   7 1467.88 98.5370   3
   7  -1   7 1610.11 96.7649   3
   7   1   8 5277.35 190.736   3
   7  -1   8 5090.74 176.525   3
   7   1   9 779.655 76.2938   3
   7  -1   9 771.915 71.0847   3
   7   1  10 2557.38 141.621   3
   7  -1  10 2669.71 136.901   3
   7   1  11 20.2083 19.7025   3
   7  -1  11 13.2314 20.0581   3
   7   1  12 588.398 72.3610   3
   7  -1  12 628.779 70.8994   3
   7   1  13 99.3424 38.8997   3
   7   2 -16 485.407 76.7005   2
   7  -2 -16 486.070 77.1007   2
   7   2 -15 2291.15 155.611   2
   7  -2 -15 2148.68 150.596   2
   7  -2 -14 199.138 48.9564   2
   7  -2 -13 27.3413 26.3475   2
  -7  -2  12 63.5488 22.2720   3
   7  -2 -12 46.8566 30.8127   2
   7  -2 -11 3631.29 170.656   2
  -7   2  11 3483.21 137.903   1
  -7  -2  11 3598.19 140.741   3
   7  -2 -10 2440.15 134.970   2
  -7   2  10 2615.72 112.485   1
  -7  -2  10 2493.66 114.993   3
   7  -2  -9 962.427 81.7046   2
  -7  -2   9 1025.19 72.6955   3
  -7   2   9 975.036 64.9595   1
  -7  -2   8 32.0081 16.2297   3
   7  -2  -8-5.77624 25.0965   2
  -7   2   8 9.06460 14.1074   1
  -7   2   7 4407.33 154.301   3
   7  -2  -7 4242.80 157.904   2
  -7   2   7 4060.22 112.212   1
  -7  -2   7 4234.56 140.663   3
  -7   2   6 34.8211 20.6767   3
   7  -2  -6 58.7141 21.8994   2
  -7  -2   6 44.6525 20.1552   3
  -7   2   5 18101.1 296.929   3
   7  -2  -5 17503.9 292.460   2
  -7  -2   5 16880.2 275.213   3
  -7   2   4 31.9853 20.3976   3
   7   2  -4 48.1534 19.7755   3
   7  -2  -4 30.0703 18.5202   2
  -7  -2   4 24.4723 16.6020   3
   7   2  -3 1976.22 93.5063   3
  -7  -2   3 1972.02 94.8098   3
  -7   2   3 1945.08 94.9421   3
   7   2  -2 239.449 36.0289   3
  -7  -2   2 197.768 31.2809   3
  -7   2   2 231.236 34.1522   3
   7  -2  -1 7100.48 150.901   2
  -7  -2   1 7001.44 181.496   3
  -7   2   1 7212.73 180.196   3
   7   2  -1 6980.44 174.866   3
   7  -2   0 983.208 66.0903   3
   7  -2   0 936.905 52.3993   2
  -7  -2   0 910.719 68.1758   3
  -7   2   0 962.585 66.3379   3
  -7   2  -1 18915.2 212.822   1
  -7  -2  -1 20088.4 320.735   3
   7  -2   1 19196.4 215.120   2
  -7   2  -1 19737.8 301.609   3
   7  -2   1 19812.9 291.867   3
   7   2   2 2115.14 69.9686   1
  -7  -2  -2 2155.09 108.866   3
  -7   2  -2 2156.30 101.374   3
  -7   2  -2 2136.56 78.7132   1
   7   2   2 2113.84 104.802   3
   7  -2   2 2267.81 66.7863   2
   7  -2   2 2296.97 100.588   3
   7  -2   3 26.3212 15.7492   3
   7  -2   3 28.7839 9.15450   2
  -7  -2  -3 44.0971 21.9977   3
  -7   2  -3 14.5160 15.0859   1
  -7   2  -3 39.1709 19.0422   3
   7   2   3 19.1076 12.5179   1
   7   2   3 60.5197 25.9302   3
   7   2   3 22.4689 6.67418   2
  -7   2  -4 454.398 45.1963   1
   7   2   4 497.259 43.8529   1
  -7  -2  -4 341.278 48.1238   3
  -7   2  -4 457.158 49.6610   3
   7   2   4 407.951 50.0062   3
   7  -2   4 428.208 45.9751   3
  -7   2  -5 5856.01 167.068   1
  -7  -2  -5 6280.76 202.032   3
   7   2   5 6004.28 160.143   1
  -7   2  -5 6328.43 185.050   3
   7   2   5 5919.01 189.940   3
   7  -2   5 6124.17 174.365   3
  -7  -2  -6 2308.35 127.279   3
  -7   2  -6 2225.08 110.436   1
   7   2   6 2386.10 109.040   1
  -7   2  -6 2335.26 115.999   3
   7   2   6 2347.02 123.685   3
   7  -2   6 2233.30 107.331   3
   7   2   7 4238.01 154.310   1
  -7   2  -7 4230.71 161.275   3
  -7   2  -7 4437.47 165.267   1
   7   2   7 4427.82 174.486   3
   7  -2   7 4242.76 152.636   3
  -7   2  -8 102.210 29.3877   3
   7   2   8 177.444 39.7334   3
   7  -2   8 208.488 36.6447   3
   7   2   9 217.291 46.8858   3
   7  -2   9 184.389 38.4037   3
   7   2  10 2973.70 157.770   3
   7  -2  10 2910.35 137.442   3
   7   2  11 2166.32 139.562   3
   7  -2  11 2084.74 118.946   3
   7   2  12 12.3893 20.5843   3
   7  -2  12 14.0966 18.3005   3
   7   2  13 0.20185 21.1633   3
   7   2  14 42.3838 28.6945   3
   7   3 -16 52.7076 32.4950   2
   7  -3 -16 1.16710 35.0437   2
   7  -3 -15 171.665 47.2660   2
   7  -3 -14 1895.99 138.439   2
   7  -3 -13 173.178 46.4554   2
   7  -3 -12 4098.44 190.417   2
  -7  -3  12 3985.54 148.348   3
  -7  -3  11-9.07088 16.3690   3
   7  -3 -11 34.7124 24.8896   2
  -7   3  11 9.93916 16.4520   1
  -7  -3  10 131.971 29.7631   3
   7  -3 -10 117.286 37.3500   2
  -7   3  10 70.1991 22.4383   1
   7  -3  -9 2506.10 132.761   2
  -7   3   9 2691.07 110.661   1
  -7  -3   9 2512.08 110.142   3
   7  -3  -8 5989.57 198.153   2
  -7  -3   8 6003.54 168.239   3
   7  -3  -7-6.44794 17.9433   2
  -7  -3   7 15.1532 14.7195   3
  -7   3   6 1104.38 78.4991   3
   7  -3  -6 1201.00 82.2792   2
  -7  -3   6 1127.36 71.8852   3
  -7   3   5-11.1800 17.5052   3
   7   3  -5 22.2859 16.8476   3
   7  -3  -5-5.15044 15.8508   2
  -7  -3   5 13.9297 16.7322   3
  -7   3   4 1679.17 90.9694   3
   7   3  -4 1767.49 87.8281   3
   7  -3  -4 1695.46 89.1802   2
  -7  -3   4 1697.31 88.8290   3
   7   3  -3 58.4398 20.6872   3
  -7   3   3 76.6445 22.0258   3
  -7  -3   3 93.9887 21.4821   3
  -7  -3   2 10650.8 224.214   3
   7   3  -2 11348.0 222.613   3
  -7   3   2 10911.1 222.912   3
   7  -3  -1 6047.08 145.209   2
  -7  -3   1 6309.00 175.352   3
   7   3  -1 6655.93 173.758   3
  -7   3   1 6378.81 168.806   3
   7   3  -1 5933.19 67.5390   1
  -7  -3   0 8.07859 13.4506   3
   7  -3   0 4.52734 10.7582   2
   7   3   0 2.13659 5.58065   1
   7   3   0-14.3647 19.2067   3
  -7   3   0-6.15886 15.8161   3
   7  -3   1 1595.88 83.8898   3
  -7  -3  -1 1643.00 94.7263   3
  -7   3  -1 1512.13 84.2151   3
   7  -3   1 1488.50 64.3482   2
   7   3   1 1606.42 90.3625   3
   7   3   1 1692.20 57.5915   1
   7  -3   2 7085.82 175.795   3
   7   3   2 7019.91 125.040   2
  -7   3  -2 6730.03 146.398   1
  -7  -3  -2 6857.05 198.365   3
  -7   3  -2 6856.06 178.264   3
   7   3   2 7019.25 193.322   3
   7   3   2 6975.25 132.039   1
   7  -3   2 6891.64 126.694   2
   7  -3   3 12.8912 15.7658   3
   7   3   3 31.6080 13.2803   1
  -7  -3  -3 27.8496 22.3372   3
   7  -3   3 20.7581 9.35246   2
  -7   3  -3 30.8378 18.0162   3
   7   3   3 22.9042 9.05976   2
   7   3   3 9.16275 17.2092   3
  -7   3  -3 11.4086 13.8886   1
  -7  -3  -4 1150.72 86.2565   3
  -7   3  -4 1140.96 75.8240   3
   7   3   4 1249.04 87.5849   3
  -7   3  -4 939.184 64.9174   1
   7   3   4 1138.28 65.9817   1
   7   3   4 1025.59 34.6525   2
   7  -3   4 955.304 66.6411   3
  -7  -3  -5 2653.88 135.779   3
  -7   3  -5 2474.41 114.526   3
   7   3   5 2552.14 105.916   1
   7   3   5 2465.85 126.902   3
  -7   3  -5 2409.44 108.917   1
   7  -3   5 2588.49 110.513   3
  -7   3  -6 1942.64 104.919   1
  -7   3  -6 1855.30 101.860   3
   7   3   6 1982.77 99.8979   1
   7   3   6 1997.24 117.098   3
   7  -3   6 1973.59 99.0167   3
  -7   3  -7 207.658 38.5207   3
   7   3   7 147.322 37.1232   3
  -7   3  -7 263.547 42.0426   1
   7   3   7 252.045 39.9859   1
   7  -3   7 213.197 37.0778   3
  -7   3  -8 6846.30 204.672   3
  -7   3  -8 7229.26 226.946   1
   7   3   8 6910.01 231.714   3
   7  -3   8 6888.45 192.114   3
  -7   3  -9 99.3181 33.8819   1
   7   3   9 174.303 41.0530   3
   7  -3   9 123.426 29.0156   3
   7   3  10 627.876 75.3194   3
   7  -3  10 703.128 65.5537   3
   7   3  11 92.1628 34.7145   3
   7  -3  11 79.0720 22.0943   3
   7   3  12 2504.36 157.340   3
   7   3  13 73.9174 34.2564   3
   7  -4 -15 1245.82 117.786   2
   7  -4 -14 439.622 68.1883   2
   7  -4 -13 346.785 63.7437   2
   7  -4 -12 16.7732 30.3156   2
  -7  -4  12 10.9996 14.3600   3
   7  -4 -11 5458.53 213.944   2
  -7  -4  11 5314.06 163.281   3
   7  -4 -10 793.401 80.0346   2
  -7   4  10 778.820 67.1804   1
  -7  -4  10 718.742 60.0980   3
   7  -4  -9 5370.95 198.249   2
  -7  -4   9 5593.99 163.194   3
   7  -4  -8 975.575 81.7961   2
  -7  -4   8 950.691 67.4588   3
   7   4  -7 836.480 50.1334   1
   7  -4  -7 735.262 69.1402   2
  -7  -4   7 765.084 60.2824   3
   7  -4  -6 99.2739 26.7744   2
  -7  -4   6 127.657 26.5040   3
   7   4  -6 119.762 18.8241   1
   7   4  -5 3653.13 125.846   3
  -7   4   5 3514.23 137.465   3
   7  -4  -5 3900.49 144.198   2
  -7  -4   5 3629.60 128.964   3
   7   4  -5 3576.40 79.1372   1
  -7   4   4 2157.52 106.001   3
   7  -4  -4 2269.37 106.004   2
   7   4  -4 2185.53 54.0145   1
  -7  -4   4 2088.92 98.3553   3
   7   4  -4 2154.95 96.2740   3
  -7   4   3 1278.78 79.6305   3
   7  -4  -3 1245.79 76.0406   2
  -7  -4   3 1316.25 79.9014   3
   7   4  -3 1305.59 76.5926   3
  -7   4   2 71.1287 24.2731   3
  -7  -4   2 88.1561 30.2613   3
   7   4  -2 86.8917 28.3186   3
  -7  -4   1 11516.8 242.578   3
   7   4  -1 11517.5 233.942   3
  -7   4   1 11369.3 228.836   3
  -7   4   0 749.038 51.7469   2
  -7  -4   0 783.834 65.6665   3
   7  -4   0 615.457 47.7190   2
   7   4   0 700.606 60.0503   3
  -7   4   0 744.342 59.7913   3
  -7   4  -1 8494.86 162.012   2
  -7  -4  -1 9240.53 226.777   3
   7   4   1 9113.59 218.231   3
  -7   4  -1 8760.99 199.595   3
   7  -4   1 8519.95 163.608   2
   7  -4   2 1297.65 76.2654   3
   7  -4   2 1310.02 61.8553   2
  -7   4  -2 1375.27 61.6080   2
   7   4   2 1382.64 63.1923   1
  -7  -4  -2 1477.18 95.2298   3
   7   4   2 1478.48 91.6854   3
  -7   4  -2 1553.95 85.3789   3
   7   4   2 1387.96 61.4059   2
   7  -4   3 48.6077 20.8029   3
  -7   4  -3 79.8316 15.7936   2
  -7  -4  -3 77.0620 25.6993   3
   7   4   3 65.3253 18.7267   1
   7   4   3 74.4421 15.5647   2
  -7   4  -3 56.8526 19.6090   3
   7   4   3 64.5681 24.2872   3
   7  -4   3 55.1373 14.1222   2
   7  -4   4 573.504 51.9924   3
   7   4   4 687.164 53.5712   1
  -7   4  -4 600.601 35.1251   2
  -7  -4  -4 691.834 69.3156   3
  -7   4  -4 556.943 52.2004   1
  -7   4  -4 727.557 59.8938   3
   7   4   4 631.648 65.3835   3
   7   4   4 607.409 33.9991   2
   7  -4   4 637.828 36.9121   2
  -7   4  -5 1241.57 44.6551   2
   7   4   5 1274.01 40.5447   2
  -7   4  -5 1240.09 79.0235   3
   7   4   5 1179.99 90.5917   3
  -7   4  -5 1188.01 79.2349   1
   7   4   5 1191.27 74.7439   1
   7  -4   5 1189.46 74.1300   3
  -7   4  -6 2189.37 108.677   3
   7   4   6 2489.32 134.153   3
  -7   4  -6 2228.05 113.503   1
   7   4   6 2374.55 112.481   1
   7  -4   6 2277.94 104.565   3
  -7   4  -7 4979.61 165.668   3
   7   4   7 5225.94 202.006   3
   7   4   7 4920.49 170.771   1
   7  -4   7 5095.02 158.801   3
  -7   4  -7 4982.45 180.282   1
   7  -4   8 15.0928 14.8963   3
   7   4   8 22.8112 20.4447   3
  -7   4  -8 24.2900 16.8493   3
  -7   4  -8-53.9793 29.6041   1
  -7   4  -9 572.553 70.1309   1
   7   4   9 627.221 76.0530   3
   7  -4   9 593.904 56.9002   3
  -7   4 -10 2671.71 156.485   1
   7   4  10 2658.80 157.451   3
   7  -4  10 2637.04 121.368   3
   7   4  11 4972.76 223.165   3
   7  -4  11 5527.86 176.981   3
   7   4  12 23.8841 35.8442   3
   7   4  13 196.849 50.8042   3
   7  -5 -15 25.0506 27.7742   2
   7  -5 -14 1002.42 104.370   2
   7  -5 -13 386.054 61.9244   2
   7  -5 -12 4128.74 195.665   2
   7  -5 -11 673.472 80.1279   2
  -7  -5  11 585.128 53.9415   3
   7  -5 -10 3405.13 166.592   2
   7   5 -10 3200.83 126.622   1
  -7  -5  10 3372.02 125.921   3
   7  -5  -9 123.211 33.4131   2
   7   5  -9 87.6804 21.2764   1
  -7  -5   9 124.614 28.6157   3
   7  -5  -8 8945.18 249.817   2
  -7  -5   8 7926.99 190.309   3
   7   5  -7 194.614 26.6113   1
   7  -5  -7 193.207 39.3603   2
  -7  -5   7 183.609 31.4714   3
   7   5  -6 179.082 23.3870   1
   7   5  -6 210.199 32.6965   3
   7  -5  -6 222.788 40.2001   2
  -7  -5   6 190.623 31.8988   3
   7   5  -5 825.331 62.1226   3
   7  -5  -5 1039.18 77.6983   2
  -7  -5   5 1042.01 70.4996   3
  -7   5   4 5521.54 171.938   3
   7  -5  -4 5425.92 169.532   2
  -7  -5   4 5524.65 162.529   3
   7   5  -4 5427.04 154.196   3
  -7   5   3 10540.1 231.269   3
  -7   5   3 10511.8 225.289   2
   7  -5  -3 10036.0 222.667   2
  -7  -5   3 10305.4 224.810   3
   7   5  -3 10307.2 215.940   3
  -7   5   2 16729.2 284.683   3
  -7   5   2 16242.0 269.463   2
  -7  -5   2 16999.5 293.458   3
   7  -5  -2 17280.0 279.675   2
   7   5  -2 16660.5 279.695   3
  -7   5   1 33.9998 20.1930   3
  -7   5   1 31.9529 16.5465   2
  -7  -5   1 60.6996 22.5951   3
   7   5  -1 62.7625 26.2119   3
  -7   5   0 1977.48 87.8441   2
  -7  -5   0 2176.92 111.328   3
   7   5   0 2086.06 105.266   3
  -7   5   0 2017.82 97.2418   3
   7   5   1 19.7715 12.3018   2
  -7   5  -1-3.60440 12.7156   2
  -7  -5  -1 10.6247 16.6788   3
   7   5   1 4.41925 19.3508   3
  -7   5  -1-17.3316 16.9305   3
   7  -5   2 8254.33 165.277   2
  -7   5  -2 8186.72 164.013   2
  -7  -5  -2 8701.85 235.239   3
  -7   5  -2 8404.92 197.364   3
   7   5   2 8646.22 165.915   2
   7   5   2 8692.19 226.136   3
  -7   5  -3 49.5206 13.6378   2
  -7  -5  -3 64.5573 27.0976   3
   7   5   3 86.6057 18.5624   2
   7   5   3 48.7639 22.3191   3
  -7   5  -3 43.2488 18.0947   3
   7  -5   3 80.3722 17.8417   2
   7  -5   4 4377.31 140.107   3
  -7   5  -4 4497.35 108.978   2
   7   5   4 4404.39 138.188   1
  -7   5  -4 4402.27 145.234   3
   7   5   4 4804.91 179.409   3
   7   5   4 4574.95 106.878   2
   7  -5   4 4306.38 109.174   2
   7  -5   5 274.121 37.8626   3
  -7   5  -5 264.848 25.7359   2
   7   5   5 259.909 24.2005   2
  -7   5  -5 287.252 38.5993   3
   7   5   5 240.423 45.4687   3
  -7   5  -5 314.983 43.8030   1
   7   5   5 254.907 37.8729   1
   7  -5   6 17.8890 13.2836   3
  -7   5  -6-3.37464 22.2696   1
   7   5   6 20.8030 16.1982   1
  -7   5  -6 2.31658 7.56790   2
   7   5   6 13.3382 7.47620   2
  -7   5  -6 64.4187 26.1237   3
   7   5   6 4.49221 25.3369   3
   7  -5   7 12.3442 14.5824   3
  -7   5  -7 5.04240 6.22543   2
  -7   5  -7 8.48354 18.3758   1
  -7   5  -7-3.04768 15.6300   3
   7   5   7-5.62549 24.1751   3
  -7   5  -8 4488.12 157.428   3
   7   5   8 4947.94 207.254   3
  -7   5  -8 4856.45 192.498   1
   7  -5   8 4920.80 152.904   3
   7  -5   9 128.966 28.9973   3
  -7   5  -9 98.9646 37.3652   1
   7   5   9 152.126 40.3776   3
  -7   5 -10 787.273 87.1978   1
   7   5  10 843.574 92.8408   3
   7  -5  10 857.461 66.2360   3
  -7   5 -11 129.029 48.7469   1
   7   5  11 35.1012 34.8671   3
   7   5  12 1719.45 139.320   3
   7  -6 -15 2968.25 187.263   2
   7  -6 -14 275.449 56.5861   2
   7  -6 -13 227.819 53.6264   2
   7   6 -12 378.350 50.6834   1
   7  -6 -12 352.540 62.1213   2
   7   6 -11 3170.69 138.246   1
   7  -6 -11 3417.29 175.677   2
  -7  -6  11 3058.74 117.571   3
  -7  -6  10 1118.16 72.2035   3
   7   6 -10 1197.85 79.3970   1
   7  -6 -10 1332.72 107.780   2
   7  -6  -9 2211.95 132.774   2
  -7  -6   9 2166.45 99.4325   3
   7   6  -9 2156.65 99.5216   1
   7  -6  -8 3815.14 167.828   2
  -7  -6   8 3785.27 131.938   3
   7  -6  -7 72.2841 30.3587   2
  -7  -6   7 44.1306 17.1328   3
   7   6  -6-17.9642 20.4160   3
  -7  -6   6 10.1389 13.9194   3
   7  -6  -6 30.5449 18.4798   2
  -7   6   5 3400.32 143.080   2
   7  -6  -5 3245.85 140.297   2
  -7  -6   5 3331.33 125.967   3
   7   6  -5 3338.76 122.093   3
  -7   6   4 540.665 56.5928   2
  -7  -6   4 565.840 55.3979   3
   7  -6  -4 514.573 56.1508   2
   7   6  -4 545.817 51.6287   3
  -7   6   3 1687.08 95.6833   3
  -7   6   3 1503.51 89.4716   2
  -7  -6   3 1808.84 96.7360   3
   7  -6  -3 1731.76 96.4371   2
   7   6  -3 1757.34 91.6806   3
  -7   6   2 312.175 42.7725   3
  -7   6   2 338.502 43.3410   2
  -7  -6   2 400.407 47.9375   3
   7   6  -2 361.940 45.4301   3
   7  -6  -2 351.531 44.1591   2
  -7   6   1 2929.32 116.331   2
  -7  -6   1 2924.97 129.619   3
   7   6  -1 2989.54 124.738   3
   7  -6  -1 2979.39 118.647   2
  -7   6   1 2864.31 119.228   3
  -7   6   0 16.7510 15.2662   3
   7  -6   0 16.9084 18.1265   2
   7   6   0 25.7324 15.6638   2
  -7   6   0 5.87934 12.6961   2
  -7  -6   0-20.6211 23.2355   3
   7   6   0 25.0436 21.8395   3
  -7   6  -1 2886.90 108.382   2
  -7  -6  -1 2908.49 136.417   3
   7   6   1 3035.99 134.497   3
   7   6   1 2854.26 107.939   2
  -7   6  -1 2789.00 114.856   3
  -7   6  -2 2749.17 101.935   2
  -7  -6  -2 2840.44 138.396   3
   7   6   2 2695.39 100.641   2
   7   6   2 2812.81 132.572   3
  -7   6  -2 2851.98 115.175   3
  -7   6  -3 259.637 30.9523   2
   7   6   3 295.296 33.2220   2
   7   6   3 308.643 47.7872   3
  -7   6  -3 270.834 38.6035   3
  -7   6  -4 311.315 33.0476   2
   7   6   4 294.086 49.1059   3
  -7   6  -4 349.154 42.1887   3
   7   6   4 411.515 37.4109   2
   7  -6   4 352.083 36.2698   2
  -7   6  -5 6626.86 197.596   1
  -7   6  -5 6596.32 141.863   2
   7   6   5 6952.19 190.953   1
  -7   6  -5 6507.85 176.778   3
   7   6   5 6991.64 229.165   3
   7   6   5 6564.21 137.483   2
   7   6   6 2459.58 120.827   1
  -7   6  -6 2560.50 84.1259   2
   7   6   6 2500.30 78.6096   2
  -7   6  -6 2435.60 127.591   1
  -7   6  -6 2341.21 107.286   3
   7   6   6 2357.35 137.897   3
   7  -6   7 2210.28 99.8178   3
   7   6   7 2098.97 65.4425   2
  -7   6  -7 2123.73 72.2583   2
  -7   6  -7 2171.62 105.897   3
   7   6   7 2288.35 141.383   3
  -7   6  -7 2298.44 128.857   1
   7  -6   8 854.667 62.9573   3
   7   6   8 1031.02 100.666   3
  -7   6  -8 880.459 68.2078   3
  -7   6  -8 844.913 84.0558   1
   7  -6   9 1354.30 79.7983   3
   7   6   9 1218.98 111.259   3
  -7   6  -9 1338.57 109.852   1
  -7   6 -10 510.736 72.9811   1
   7   6  10 637.596 84.1198   3
  -7   6 -11 4971.78 228.937   1
   7   6  11 5044.17 234.829   3
   7   6  12 2054.74 155.105   3
   7  -7 -14 717.642 92.9191   2
   7   7 -13 1393.44 104.501   1
   7  -7 -13 1736.84 137.978   2
   7   7 -12 415.282 54.0914   1
   7  -7 -12 444.525 69.2916   2
   7   7 -11 15.5459 16.4490   1
   7  -7 -11-7.86225 30.2201   2
  -7  -7  10 368.503 40.6699   3
   7   7 -10 305.599 42.9091   1
   7  -7 -10 367.391 59.9466   2
   7  -7  -9 1282.76 104.753   2
  -7  -7   9 1236.92 75.3201   3
   7   7  -9 1110.92 74.5798   1
   7   7  -8 6569.93 168.837   1
   7  -7  -8 6937.05 231.962   2
  -7  -7   8 6359.01 170.239   3
  -7  -7   7 866.638 64.0566   3
   7  -7  -7 930.889 84.1021   2
   7   7  -6 3426.51 123.371   3
  -7  -7   6 3375.71 127.364   3
   7  -7  -6 3658.22 159.266   2
  -7   7   5 1346.44 92.5040   2
  -7  -7   5 1437.68 85.7303   3
   7  -7  -5 1460.05 98.3666   2
   7   7  -5 1420.80 80.6596   3
  -7   7   4 3154.71 137.579   2
  -7  -7   4 2838.21 120.940   3
   7  -7  -4 3011.18 135.770   2
   7   7  -4 2922.58 117.579   3
  -7   7   3 4394.72 157.390   3
  -7   7   3 4241.99 154.798   2
  -7  -7   3 4176.97 150.153   3
   7  -7  -3 4212.31 156.405   2
   7   7  -3 4482.10 148.144   3
  -7   7   2 8177.26 209.343   3
  -7   7   2 8342.37 210.481   2
  -7  -7   2 8234.55 216.056   3
   7   7  -2 8319.34 207.023   3
   7  -7  -2 8037.53 209.640   2
  -7   7   1 123.870 28.8756   3
   7  -7  -1 83.1948 25.0850   2
  -7   7   1 92.1438 22.7246   2
  -7  -7   1 84.3083 27.3210   3
   7   7  -1 97.6806 29.9430   3
  -7   7   0 166.926 31.3746   3
   7   7   0 256.972 37.0679   2
   7  -7   0 178.446 33.6462   2
  -7   7   0 187.173 33.7490   2
  -7  -7   0 175.656 36.7373   3
   7   7   0 220.675 39.4165   3
  -7   7  -1 465.216 47.3134   2
  -7  -7  -1 409.773 55.0211   3
   7  -7   1 392.769 44.0508   2
   7   7   1 477.985 48.0801   2
   7   7   1 394.319 49.6828   3
  -7   7  -1 490.827 49.4172   3
  -7   7  -2 2656.87 107.277   2
   7  -7   2 2736.72 111.172   2
   7   7   2 2657.48 107.336   2
   7   7   2 2869.49 138.873   3
  -7   7  -2 2658.31 112.851   3
   7   7   3 7479.96 175.368   2
  -7   7  -3 7332.73 174.127   2
   7   7   3 7915.92 237.354   3
  -7   7  -3 7542.76 187.774   3
  -7   7  -4 8373.98 182.171   2
   7   7   4 8944.77 258.312   3
  -7   7  -4 8229.87 196.045   3
   7   7   4 8267.83 177.374   2
  -7   7  -5 106.740 22.4814   2
  -7   7  -5 118.297 27.8910   3
   7   7   5 156.317 41.8858   3
   7   7   5 97.9272 20.9292   2
  -7   7  -6 44.4813 26.6448   1
  -7   7  -6 27.9830 15.5826   3
  -7   7  -6 27.6557 13.1947   2
   7   7   6 16.6681 25.9050   3
   7   7   6 25.1017 11.6608   2
  -7   7  -7 1689.94 90.2155   3
  -7   7  -7 1731.51 114.584   1
   7   7   7 1712.96 125.411   3
   7   7   8 2313.39 151.088   3
  -7   7  -8 2162.71 135.301   1
  -7   7  -9 18.3246 27.3594   1
   7   7   9 6.07547 24.6819   3
   7   7  10 244.703 61.2362   3
  -7   7 -10 290.058 59.9930   1
  -7   7 -11 168.096 45.4995   1
   7   7  11 193.247 51.5300   3
   7   8 -14 229.538 49.7819   1
   7  -8 -14 258.066 58.8044   2
   7   8 -13 61.5225 26.5651   1
   7  -8 -13 94.1869 38.8487   2
   7   8 -12 663.005 70.5073   1
   7  -8 -12 755.947 92.4759   2
   7  -8 -11 1190.79 110.550   2
   7   8 -11 1140.57 87.1384   1
   7   8 -10 63.3160 22.6291   1
   7  -8 -10 170.383 40.4591   2
  -7  -8   9 834.637 60.9814   3
   7   8  -9 783.268 65.4775   1
   7  -8  -9 759.348 83.4305   2
   7   8  -8 385.747 43.6422   1
  -7  -8   8 342.492 41.4556   3
   7  -8  -8 239.193 48.2047   2
  -7  -8   7 57.9363 21.6808   3
   7  -8  -7 37.2968 25.8417   2
   7   8  -6 1945.27 94.0442   3
  -7  -8   6 1984.41 100.102   3
   7  -8  -6 2055.64 124.200   2
  -7  -8   5 7234.73 194.955   3
   7  -8  -5 7585.39 230.348   2
   7   8  -5 7466.83 187.551   3
  -7  -8   4 10043.4 233.644   3
   7  -8  -4 10167.6 259.641   2
   7   8  -4 10249.0 224.275   3
   7  -8  -3 21.2169 22.3445   2
  -7   8   3 0.50409 18.4796   2
  -7  -8   3-13.8241 20.6929   3
   7   8  -3 4.00075 17.2817   3
  -7   8   2 638.800 61.2711   3
  -7   8   2 591.312 60.1241   2
  -7  -8   2 554.893 59.3586   3
   7   8  -2 688.418 61.1665   3
   7  -8  -2 654.921 63.3101   2
  -7   8   1 1766.07 97.6583   3
   7  -8  -1 1583.79 97.0578   2
  -7   8   1 1727.03 99.5805   2
  -7  -8   1 1880.60 109.442   3
   7   8  -1 1631.09 97.8427   3
   7   8  -1 1592.07 95.6317   2
   7  -8   0 1146.94 81.0710   2
  -7   8   0 1191.17 80.4526   2
  -7  -8   0 1251.56 93.0091   3
   7   8   0 1337.69 92.7850   3
   7   8   0 1258.04 82.5484   2
  -7   8   0 1265.01 81.4950   3
  -7   8  -1 58.8562 20.5200   3
  -7   8  -1 15.8906 15.2880   2
   7  -8   1 28.5028 20.1380   2
   7   8   1 41.3344 29.8132   3
   7   8   1 43.2099 20.9962   2
   7   8   2 1496.88 85.5405   2
  -7   8  -2 1475.09 86.3576   2
   7  -8   2 1520.05 88.5610   2
   7   8   2 1673.28 110.398   3
  -7   8  -2 1553.12 87.1324   3
   7  -8   3 253.107 37.9394   2
   7   8   3 264.262 36.7302   2
  -7   8  -3 265.393 37.1188   2
   7   8   3 281.563 49.9631   3
  -7   8  -3 239.091 35.6932   3
   7  -8   4 1095.28 73.1610   2
  -7   8  -4 1094.27 72.1039   2
   7   8   4 1144.30 97.3196   3
  -7   8  -4 1169.18 74.7602   3
   7   8   4 1113.38 71.4643   2
  -7   8  -5 5724.57 160.263   2
   7   8   5 6530.93 235.069   3
  -7   8  -5 6210.34 169.661   3
   7   8   5 5821.89 158.051   2
  -7   8  -6 2124.29 95.7390   2
  -7   8  -6 2077.95 97.7580   3
   7   8   6 2151.85 93.0691   2
   7   8   6 2332.19 147.350   3
   7   8   7 329.628 58.9572   3
  -7   8  -7 118.075 33.2191   1
   7   8   8 211.732 51.3141   3
  -7   8  -8 251.013 51.6184   1
   7   8   9 1109.81 111.767   3
  -7   8  -9 1202.30 108.497   1
  -7   8 -10 462.204 74.4877   1
   7   8  10 559.320 82.2000   3
  -7   8 -11 1087.85 113.271   1
   7   9 -15-14.4014 25.3020   1
   7   9 -14 1573.96 121.406   1
   7   9 -13 1912.78 126.740   1
   7  -9 -13 2281.73 163.651   2
   7   9 -12 254.223 48.0918   1
   7  -9 -12 358.507 67.7243   2
   7  -9 -11 1614.05 131.129   2
   7   9 -11 1335.48 97.3458   1
   7   9 -10 218.127 38.8140   1
   7  -9 -10 285.788 55.4189   2
   7   9  -9 1140.54 82.4646   1
   7  -9  -9 1290.50 110.860   2
  -7  -9   8 1188.71 74.3988   3
   7  -9  -8 1222.36 105.535   2
   7   9  -7 2083.06 96.7456   3
  -7  -9   7 1886.19 95.9302   3
   7  -9  -7 1967.25 129.445   2
  -7  -9   6 3217.20 129.037   3
   7  -9  -6 3221.33 160.552   2
   7   9  -6 3282.56 123.300   3
   7   9  -5 157.075 31.2784   3
   7  -9  -5 152.293 34.3232   2
  -7  -9   5 146.794 28.9825   3
  -7  -9   4 3244.62 136.336   3
   7   9  -4 3666.30 136.807   3
   7  -9  -4 3473.44 158.503   2
   7  -9  -3 587.538 65.4470   2
  -7  -9   3 784.475 71.0377   3
   7   9  -3 613.196 60.1203   3
   7  -9  -2 3481.83 151.661   2
  -7   9   2 3302.32 139.994   3
  -7  -9   2 3408.77 147.649   3
   7   9  -2 3180.35 136.220   3
   7   9  -2 3655.92 155.769   2
  -7   9   1 310.937 44.3155   3
   7   9  -1 172.954 34.3462   2
   7  -9  -1 302.202 46.8279   2
  -7  -9   1 194.023 38.3403   3
  -7   9   1 214.717 38.7153   2
   7   9  -1 249.672 42.9675   3
   7   9   0 193.549 35.8100   2
  -7   9   0 100.786 26.2266   3
   7  -9   0 43.3970 17.6404   2
  -7   9   0 67.5174 23.6723   2
   7   9   0 137.093 32.7456   3
   7  -9   1 2744.19 128.310   2
  -7   9  -1 2946.62 130.067   2
   7   9   1 2654.69 123.903   2
   7   9   1 2851.43 141.414   3
  -7   9  -1 2921.45 123.305   3
   7   9   2 760.971 66.3969   2
  -7   9  -2 740.329 64.6815   2
   7  -9   2 740.067 66.3906   2
   7   9   2 688.349 74.5653   3
  -7   9  -2 751.080 61.8200   3
   7   9   3 1573.25 92.6700   2
  -7   9  -3 1555.21 92.8074   2
   7   9   3 1568.92 112.209   3
  -7   9  -3 1543.64 87.4479   3
   7  -9   3 1665.48 96.8936   2
   7  -9   4 4848.23 162.412   2
  -7   9  -4 4577.24 155.983   2
   7   9   4 5150.43 208.671   3
  -7   9  -4 4894.58 151.872   3
   7   9   4 5014.66 161.121   2
  -7   9  -5-9.73371 13.8791   2
  -7   9  -5 39.8482 18.4506   3
   7   9   5 28.2512 15.8290   2
   7   9   6-43.7024 34.8649   3
  -7   9  -6 1.13179 12.8584   2
  -7   9  -7 877.097 88.6897   1
   7   9   7 843.637 92.7280   3
   7   9   8 604.129 81.5551   3
  -7   9  -8 561.477 74.0280   1
   7   9   9 2149.58 157.777   3
  -7   9  -9 1937.36 140.180   1
  -7   9 -10 389.395 70.9345   1
   7  10 -14 10.5985 21.8840   1
   7  10 -13 60.9269 30.5066   1
   7  10 -12 684.180 76.6521   1
   7 -10 -12 739.320 94.5049   2
   7  10 -11 1116.76 91.8924   1
   7 -10 -11 1028.62 109.038   2
   7  10 -10 2302.97 126.058   1
   7 -10 -10 2530.36 163.071   2
   7  10  -9 2045.67 113.423   1
   7 -10  -9 1941.15 140.186   2
   7 -10  -8 1390.40 116.003   2
   7 -10  -7 299.842 56.6440   2
   7  10  -7 235.229 33.5210   3
  -7 -10   7 188.928 33.3946   3
  -7 -10   6 4270.75 152.328   3
   7 -10  -6 4273.97 192.552   2
   7  10  -6 4431.82 145.214   3
   7  10  -5 414.821 47.3857   3
   7 -10  -5 437.428 63.4190   2
  -7 -10   5 462.446 53.6426   3
  -7 -10   4 1579.85 98.3012   3
   7  10  -4 1759.82 97.6484   3
   7 -10  -4 1898.12 122.828   2
   7 -10  -3 38.8364 24.1872   2
  -7 -10   3 36.4609 20.7768   3
   7  10  -3 74.5608 24.4028   3
   7 -10  -2 7.69609 18.4818   2
   7  10  -2 22.2663 22.7130   3
  -7  10   1 591.690 61.6432   3
   7 -10  -1 460.014 58.1304   2
   7  10  -1 645.615 67.2720   3
   7 -10   0 7017.25 217.669   2
   7  10   0 7385.58 226.538   3
  -7  10   0 6839.94 196.146   3
   7  10   1 2111.80 116.220   2
   7 -10   1 1958.17 113.380   2
   7  10   1 1996.28 122.965   3
  -7  10  -1 2028.62 104.837   3
   7  10   2 623.655 62.8020   2
  -7  10  -2 657.776 65.6662   2
   7 -10   2 586.458 62.9369   2
   7  10   2 664.667 75.1234   3
  -7  10  -2 608.597 57.7572   3
   7 -10   3-22.1480 22.8644   2
   7  10   3 25.5619 21.2592   2
  -7  10  -3 39.6037 19.8004   2
   7  10   3-20.0118 25.5626   3
  -7  10  -3-9.80716 13.2412   3
   7  10   4 181.796 35.0553   2
   7  10   4 198.395 46.4883   3
  -7  10  -4 265.259 42.2615   2
  -7  10  -4 238.377 35.5588   3
  -7  10  -5 3948.92 152.764   2
   7  10   5 3993.64 196.134   3
   7  10   5 3826.39 148.068   2
   7  10   6 1192.05 111.357   3
   7  10   7 102.355 43.8449   3
   7  10   8 249.819 59.8701   3
  -7  10  -8 266.280 60.2563   1
  -7  10  -9 1557.42 130.300   1
   7  10   9 1683.52 144.942   3
   7  11 -13 1628.56 123.575   1
   7  11 -12 576.721 71.6507   1
   7  11 -11 2313.14 136.148   1
   7 -11 -11 2580.85 174.894   2
   7 -11 -10 19.3000 33.7353   2
   7  11 -10-14.0865 24.5322   1
   7 -11  -9 1482.51 126.961   2
   7 -11  -8 1919.56 139.797   2
   7  11  -7 934.924 65.9594   3
   7 -11  -7 794.706 91.3057   2
   7  11  -6 403.242 45.9851   3
   7 -11  -6 302.100 57.0954   2
   7 -11  -5 214.364 48.8473   2
   7  11  -5 198.866 33.8674   3
   7 -11  -4 2055.00 132.840   2
   7  11  -4 1860.65 103.706   3
   7 -11  -3 103.508 31.4839   2
   7  11  -3 81.6988 27.8504   3
   7 -11  -2 4914.29 197.281   2
   7  11  -2 4773.75 176.550   3
   7 -11  -1 3067.05 153.965   2
   7  11  -1 3361.76 153.633   3
  -7  11   0 52.3751 21.8906   3
   7  11   0 47.3514 22.7456   3
   7 -11   0 68.2847 26.7910   2
   7 -11   1 1206.91 94.7869   2
   7  11   1 1215.20 99.4987   3
  -7  11  -1 1057.29 77.2760   3
   7  11   2 1340.96 108.089   3
   7 -11   2 1260.14 95.7152   2
  -7  11  -2 1390.25 86.5046   3
   7  11   3 2760.17 159.024   3
  -7  11  -3 2599.78 115.573   3
   7 -11   3 2692.45 137.387   2
   7  11   4 1861.92 133.892   3
   7  11   5 78.3936 30.7298   3
   7  11   6 3.69496 25.1927   3
   7  11   7 977.654 108.359   3
  -7  11  -8 2723.91 170.911   1
   7  11   8 2939.85 188.049   3
   7  12 -12 232.756 54.9815   1
   7  12 -11 1342.45 109.489   1
   7  12 -10 2406.26 138.771   1
   7 -12 -10 2988.21 188.192   2
   7 -12  -9 469.857 76.5661   2
   7 -12  -8 78.1877 38.5764   2
   7  12  -7 827.392 62.6811   3
   7 -12  -7 830.142 94.3194   2
   7 -12  -6 3109.96 176.581   2
   7  12  -6 3314.57 129.820   3
   7 -12  -5 1700.89 128.054   2
   7  12  -5 1837.98 100.684   3
   7 -12  -4 780.586 87.0505   2
   7  12  -4 725.227 67.3070   3
   7 -12  -3 1680.58 123.864   2
   7  12  -3 1531.03 100.398   3
   7 -12  -2 40.1284 32.5874   2
   7  12  -2-2.94426 23.3711   3
   7 -12  -1 1741.54 123.017   2
   7  12  -1 1758.73 115.170   3
   7 -12   0 7256.22 243.353   2
   7  12   0 6707.65 229.194   3
   7  12   1 3106.67 162.759   3
   7 -12   1 2871.03 152.888   2
   7 -12   2 270.168 48.6920   2
   7  12   2 376.410 61.1534   3
   7 -12   3 38.9252 22.0097   2
   7  12   3 39.2277 25.4180   3
   7  12   4 544.840 75.8523   3
   7  12   5 302.138 63.2189   3
   7  12   6 1994.58 150.589   3
   7  12   7 1555.12 137.880   3
   7  13 -11 761.165 85.0601   1
   7 -13  -9 443.187 74.3832   2
   7 -13  -8 875.844 102.698   2
   7 -13  -7 3774.61 205.047   2
   7  13  -6 8.10204 19.4061   3
   7 -13  -6-24.7382 28.0651   2
   7 -13  -5 19.1923 23.3338   2
   7  13  -5-9.47704 17.3766   3
   7 -13  -4-29.7481 33.2165   2
   7  13  -4 10.7140 20.6520   3
   7 -13  -3 2907.92 168.002   2
   7  13  -3 3044.84 143.052   3
   7 -13  -2 1498.68 119.970   2
   7  13  -2 1449.02 103.120   3
   7 -13  -1 2757.52 159.875   2
   7  13  -1 2689.58 146.655   3
   7 -13   0 665.389 78.2156   2
   7  13   0 576.081 71.3272   3
   7 -13   1 647.152 77.9008   2
   7  13   1 661.422 78.4406   3
   7  13   2 1836.07 134.256   3
   7 -13   2 1608.47 119.399   2
   7 -13   3 1919.52 130.319   2
   7  13   3 2144.40 148.093   3
   7  13   4 329.338 60.2828   3
   7  13   5 97.6838 45.6546   3
   7  13   6-81.9303 40.3212   3
   7 -14  -7 638.371 91.8654   2
   7 -14  -6 2819.30 181.171   2
   7 -14  -5 335.315 65.2436   2
   7  14  -5 232.322 39.7310   3
   7 -14  -4 1180.19 114.405   2
   7  14  -4 1016.84 82.4325   3
   7 -14  -3 926.796 101.809   2
   7  14  -3 1111.54 89.2714   3
   7  14  -2 530.415 65.1424   3
   7 -14  -2 492.002 74.4271   2
   7  14  -1 516.178 67.0716   3
   7 -14  -1 494.714 74.4729   2
   7  14   0 1651.20 122.815   3
   7 -14   0 1484.72 123.212   2
   7  14   1 2347.79 149.119   3
   7 -14   1 2339.13 151.122   2
   7  14   2 1967.98 141.528   3
   7 -14   2 1742.25 130.613   2
   7  14   3 251.251 55.8112   3
   7  14   4 913.455 103.386   3
   7  14   5 126.871 52.6732   3
   7 -15  -5 16.1355 35.2427   2
   7 -15  -4 28.8343 34.8128   2
   7 -15  -3 4198.70 219.167   2
   7  15  -3 3866.61 170.625   3
   7  15  -2 224.039 47.1118   3
   7 -15  -2 194.394 51.5552   2
   7 -15  -1 1009.41 109.545   2
   7  15  -1 864.385 88.4622   3
   7 -15   0-34.9968 30.2180   2
   7  15   0 43.1998 27.3620   3
   7 -15   1 84.3551 39.1744   2
   7  15   1 49.5085 23.6209   3
   7 -15   2 178.038 47.2915   2
   7  15   2 350.430 64.1404   3
   7  15   3 3766.90 204.713   3
   7  16  -2 40.8113 20.0557   3
   7 -16  -1 73.3880 42.7552   2
   7  16  -1-17.0402 23.9556   3
   7 -16   0 475.822 77.3296   2
   7  16   0 366.365 63.2447   3
   7 -16   1 306.201 64.4866   2
   7  16   1 292.529 58.0092   3
   7  16   2 1132.17 114.362   3
   7  17   0-3.56637 21.3577   3
   7  17   1 107.813 40.3232   3
   8   0 -15-26.8145 30.3888   2
   8   0 -14 145.697 39.4123   2
   8   0 -13-13.4379 32.7369   2
   8   0 -12 6368.78 238.309   2
   8   0 -11-42.0112 31.4508   2
   8   0 -10 4028.90 177.319   2
  -8   0   9 40.5284 20.2720   3
  -8   0   8 1336.37 89.4156   3
  -8   0   7 15.6043 15.8718   3
  -8   0   6 22370.1 347.818   3
  -8   0   5 18.2627 15.3303   3
  -8   0   4 2023.95 102.812   3
   8   0  -3-17.4427 19.4970   3
  -8   0   3-5.41711 15.7817   3
   8   0  -2 3613.45 133.582   3
  -8   0   2 3589.40 137.322   3
   8   0  -1-21.1474 17.8865   3
   8   0  -1-12.0470 14.6165   2
  -8   0   1 11.6554 16.6163   3
   8   0   0 17985.0 228.262   2
  -8   0   0 18347.0 313.790   3
   8   0   0 18160.9 302.536   3
   8   0   1-9.74315 17.8527   3
   8   0   1 8.97294 9.61646   2
  -8   0  -1 11.6470 17.2222   3
   8   0   2 2393.28 66.0545   2
  -8   0  -2 2485.41 120.022   3
   8   0   2 2588.68 117.919   3
  -8   0  -3 4.94094 14.5592   3
   8   0   3 9.90658 17.8246   3
   8   0   3-0.48047 4.92904   2
  -8   0  -4 10779.9 260.049   3
   8   0   4 10393.5 245.170   3
  -8   0  -5-19.4391 22.8744   3
   8   0   5-12.7837 21.4700   3
   8   0   6 5065.48 180.520   3
   8   0   7-1.65761 21.1358   3
   8   0   8 539.834 62.8963   3
   8   0   9-6.96195 21.4017   3
   8   0  10 830.698 82.7356   3
   8   0  11 6.89502 24.5198   3
   8   0  12 1065.24 97.7028   3
   8   1 -15 2153.36 153.900   2
   8  -1 -15 2139.07 155.018   2
   8   1 -14-45.3898 28.5469   2
   8  -1 -14-3.57032 35.6420   2
   8   1 -13 4062.75 197.999   2
   8  -1 -13 3818.72 192.531   2
  -8   1  12 42.6564 20.9901   1
   8  -1 -12 25.2266 23.0489   2
   8  -1 -11 241.393 49.3836   2
  -8   1  11 138.485 28.1402   1
   8  -1 -10 652.150 73.7054   2
  -8   1  10 631.116 53.6180   1
  -8  -1  10 645.569 63.0055   3
   8  -1  -9 2130.81 123.874   2
  -8   1   9 2259.45 91.2853   1
  -8  -1   9 2155.52 113.327   3
  -8   1   8 171.979 24.9559   1
  -8  -1   8 241.870 38.4233   3
  -8   1   8 189.106 36.5476   3
   8  -1  -8 191.673 39.7433   2
   8  -1  -7 8317.12 227.476   2
  -8   1   7 8135.29 140.565   1
  -8  -1   7 8338.17 212.498   3
  -8   1   7 8455.49 220.027   3
  -8   1   6 93.6185 26.4671   3
  -8   1   6 72.1355 14.0848   1
   8  -1  -6 58.1348 22.8552   2
  -8  -1   6 90.7057 24.6852   3
   8  -1  -5 910.874 70.1050   2
  -8   1   5 897.918 33.9866   1
  -8  -1   5 872.903 67.9960   3
  -8   1   5 872.941 69.4259   3
  -8   1   4 153.017 32.5838   3
   8  -1  -4 149.056 30.3558   2
  -8   1   4 127.989 9.89095   1
  -8  -1   4 246.486 38.4613   3
   8   1  -3 6295.50 176.849   3
   8  -1  -3 6636.23 168.942   2
  -8  -1   3 6393.60 183.632   3
  -8   1   3 6466.90 183.063   3
   8   1  -2 1584.73 89.3232   3
   8  -1  -2 1777.50 94.9848   3
  -8  -1   2 1741.19 96.5193   3
  -8   1   2 1665.50 93.8448   3
   8   1  -1 140.322 28.7273   3
   8  -1  -1 169.034 30.7196   3
  -8   1   1 147.757 12.8441   1
   8  -1  -1 118.585 22.5971   2
  -8  -1   1 100.735 28.5613   3
  -8   1   1 176.042 33.6433   3
   8   1   0 13.0175 15.2152   3
   8  -1   0 1.72252 13.2813   3
   8  -1   0-0.24297 13.9334   2
  -8  -1   0 20.7580 19.4025   3
  -8   1   0 47.5602 20.9499   3
  -8   1   0 12.7637 7.57107   1
   8   1   1 3891.19 99.2117   2
  -8   1  -1 4172.12 96.4490   1
   8  -1   1 3949.34 100.175   2
  -8  -1  -1 4286.82 156.324   3
  -8   1  -1 4119.16 150.353   3
   8   1   1 4013.99 145.936   3
   8  -1   1 4030.08 142.725   3
   8  -1   2-4.64808 18.6214   3
   8   1   2 3.77902 8.29034   2
  -8   1  -2-0.64024 10.3790   1
  -8  -1  -2 21.7632 17.0378   3
  -8   1  -2-5.38815 16.7752   3
   8  -1   2 7.55051 8.49188   2
   8   1   2 15.7714 14.7762   3
   8  -1   3 5607.32 81.6211   2
   8   1   3 5550.18 78.0406   2
  -8  -1  -3 5929.40 192.293   3
  -8   1  -3 5631.79 181.153   3
   8   1   3 5753.30 181.690   3
   8  -1   3 5842.61 176.734   3
   8   1   3 5350.96 77.0430   2
  -8  -1  -4 62.4695 27.4627   3
  -8   1  -4 41.3320 24.1105   3
   8   1   4 57.8262 23.9738   3
   8  -1   4 46.0683 19.5640   3
  -8   1  -5 284.595 45.9807   3
   8   1   5 277.697 44.8148   3
   8  -1   5 211.305 36.1541   3
  -8   1  -6 1046.25 86.4404   3
   8   1   6 1043.31 84.3379   3
   8  -1   6 984.690 78.7947   3
   8   1   7 5635.32 200.769   3
   8  -1   7 5808.23 192.838   3
   8   1   8 449.589 61.2616   3
   8  -1   8 340.592 51.3509   3
   8   1   9 2229.17 134.946   3
   8  -1   9 2271.25 127.944   3
   8   1  10 35.3691 20.4051   3
   8  -1  10 7.38947 16.9520   3
   8   1  11 54.3484 27.1529   3
   8  -1  11 114.841 31.2884   3
   8   1  12 25.2182 26.4048   3
   8  -1  12 61.7344 26.9940   3
   8   1  13 4154.96 201.902   3
   8   2 -15-40.9687 39.6985   2
   8  -2 -15-24.3161 33.0448   2
   8  -2 -14 3.82577 26.9321   2
   8  -2 -13 499.187 71.9096   2
   8  -2 -12 3584.76 180.534   2
   8  -2 -11 1282.92 105.394   2
  -8   2  11 1212.71 79.8979   1
  -8  -2  11 1191.02 88.0586   3
   8  -2 -10 1626.30 114.646   2
  -8   2  10 1650.39 87.3073   1
  -8  -2  10 1845.69 105.133   3
  -8  -2   9 273.930 39.9215   3
   8  -2  -9 318.283 52.8387   2
  -8   2   9 240.517 32.3345   1
  -8   2   8 1504.93 71.9472   1
   8  -2  -8 1588.41 105.244   2
  -8  -2   8 1800.40 100.609   3
  -8   2   7 225.832 39.5335   3
   8  -2  -7 177.924 37.6448   2
  -8   2   7 178.337 24.0023   1
  -8  -2   7 257.436 38.9710   3
  -8   2   6 10114.5 240.039   3
   8  -2  -6 9655.95 236.414   2
  -8   2   6 9530.61 148.671   1
  -8  -2   6 9216.61 220.762   3
   8  -2  -5 971.633 73.2765   2
  -8  -2   5 905.272 71.1913   3
  -8   2   5 913.737 71.7608   3
   8   2  -4 6447.37 180.143   3
   8  -2  -4 6117.18 173.504   2
  -8  -2   4 6351.26 182.880   3
  -8   2   4 6094.34 181.570   3
   8   2  -3 752.126 61.7888   3
   8  -2  -3 764.749 60.4534   2
  -8  -2   3 795.101 66.0621   3
  -8   2   3 868.100 67.7496   3
  -8  -2   2 3831.11 143.987   3
  -8   2   2 3839.70 142.064   3
   8   2  -2 3939.74 139.938   3
   8  -2  -1 1065.27 74.6756   3
  -8  -2   1 1088.82 78.4226   3
  -8   2   1 1071.49 76.2086   3
   8   2  -1 1028.50 74.3851   3
   8  -2   0 11174.6 237.426   3
   8  -2   0 11065.3 186.217   2
  -8   2   0 11057.1 148.405   1
  -8  -2   0 11539.2 255.414   3
  -8   2   0 11089.5 241.531   3
   8   2   0 11049.3 240.409   3
   8  -2   1 865.097 67.4579   3
  -8  -2  -1 963.627 77.2600   3
   8  -2   1 953.407 51.8619   2
  -8   2  -1 1039.83 76.4937   3
  -8   2  -1 992.032 49.9831   1
   8   2   1 1065.97 77.4161   3
  -8  -2  -2 1694.12 102.971   3
  -8   2  -2 1764.51 99.1718   3
   8  -2   2 1689.48 61.4678   2
   8   2   2 1675.03 99.2557   3
  -8   2  -2 1694.36 72.1246   1
   8  -2   2 1644.11 92.3298   3
  -8   2  -3 4180.57 124.657   1
   8  -2   3 4131.01 80.3654   2
   8   2   3 4001.56 74.3694   2
  -8  -2  -3 3895.81 160.133   3
  -8   2  -3 3959.95 150.529   3
   8   2   3 3954.81 75.2903   2
   8   2   3 4162.13 158.432   3
   8  -2   3 4023.97 145.857   3
  -8   2  -4 5155.94 149.717   1
  -8   2  -4 5163.26 175.686   3
   8   2   4 5592.05 188.138   3
   8  -2   4 5057.74 164.884   3
  -8   2  -5 537.943 54.3700   1
  -8   2  -5 490.195 56.1810   3
   8   2   5 471.012 59.1908   3
   8  -2   5 569.667 58.4164   3
  -8   2  -6 5184.61 185.025   3
  -8   2  -6 4832.98 166.823   1
   8   2   6 5561.28 198.455   3
   8  -2   6 5446.95 178.782   3
   8   2   7 463.222 61.2520   3
   8  -2   7 531.837 59.4650   3
   8   2   8 307.208 50.4993   3
   8  -2   8 277.765 45.5027   3
   8   2   9 2052.42 133.283   3
   8  -2   9 1948.15 115.777   3
   8   2  10 2480.10 149.799   3
   8  -2  10 2546.07 135.254   3
   8   2  11 11.8154 24.2383   3
   8  -2  11 4.25699 25.9244   3
   8   2  12 63.4588 35.7661   3
   8   2  13 401.127 65.0231   3
   8  -3 -15 413.798 70.0700   2
   8  -3 -14 389.273 66.9184   2
   8  -3 -13 4124.37 202.787   2
   8  -3 -12 235.650 51.8492   2
   8  -3 -11 162.237 41.7429   2
  -8   3  11 117.062 27.9036   1
  -8  -3  11 118.713 28.7028   3
  -8   3  10 92.2097 21.3798   1
   8  -3 -10 107.686 35.0786   2
  -8  -3  10 92.7560 26.0684   3
  -8   3   9 3886.00 129.531   1
   8  -3  -9 4039.58 174.623   2
  -8  -3   9 3896.67 147.367   3
   8  -3  -8 854.519 79.1904   2
  -8   3   8 813.456 56.0944   1
  -8  -3   8 817.970 67.9377   3
  -8   3   7 602.779 62.5842   3
   8  -3  -7 558.970 61.0365   2
  -8  -3   7 485.487 52.5699   3
  -8   3   6 129.751 30.6745   3
   8  -3  -6 110.234 29.6566   2
  -8  -3   6 151.647 31.0270   3
  -8   3   5 264.125 41.3810   3
   8   3  -5 188.113 32.9555   3
   8  -3  -5 200.378 35.4198   2
  -8  -3   5 217.236 34.3858   3
  -8   3   4 287.499 42.3099   3
   8   3  -4 252.034 37.5604   3
   8  -3  -4 219.025 35.8716   2
  -8  -3   4 228.999 38.0600   3
   8  -3  -3 10094.5 216.318   2
  -8  -3   3 10540.4 238.501   3
  -8   3   3 10445.9 236.726   3
   8   3  -3 10340.1 227.451   3
  -8  -3   2 2685.35 122.416   3
  -8   3   2 2519.67 116.204   3
   8   3  -2 2531.46 114.707   3
  -8  -3   1 358.045 47.1724   3
  -8   3   1 329.008 44.9484   3
   8   3  -1 319.698 43.6358   3
  -8  -3   0 16.7918 19.8445   3
   8  -3   0 10.6978 11.9683   2
  -8   3   0-3.13198 15.4965   3
   8   3   0 13.2605 21.4604   3
   8  -3   1 8260.35 204.077   3
  -8   3  -1 7995.60 151.603   1
   8   3   1 8299.21 125.911   1
  -8  -3  -1 8188.20 224.467   3
  -8   3  -1 8571.66 213.867   3
   8  -3   1 8047.87 155.339   2
   8   3   1 8329.33 218.114   3
   8  -3   2 70.3560 23.8189   3
   8  -3   2 25.4946 12.7659   2
  -8  -3  -2 10.8308 16.5679   3
  -8   3  -2 77.2371 26.2809   3
   8   3   2 79.6340 27.5672   3
   8   3   2 35.3610 12.7172   1
  -8   3  -2 14.5669 11.8355   1
   8  -3   3 589.667 35.4420   2
  -8  -3  -3 599.198 64.9470   3
   8   3   3 710.710 36.6900   2
   8   3   3 677.033 47.4207   1
  -8   3  -3 622.549 59.7727   3
  -8   3  -3 618.930 50.7551   1
   8   3   3 732.579 70.4782   3
   8  -3   3 635.867 58.2588   3
   8   3   4 531.240 46.8451   1
  -8   3  -4 543.380 56.6217   3
   8   3   4 552.910 61.7552   3
   8   3   4 526.060 24.1849   2
  -8   3  -4 524.742 50.1251   1
   8  -3   4 530.427 53.7243   3
   8  -3   5 46.4892 22.1577   3
  -8   3  -5 35.2780 21.2477   1
  -8   3  -5 74.8116 25.0711   3
   8   3   5 25.8303 27.0272   3
   8   3   5 48.7173 19.5982   1
  -8   3  -6 2316.31 117.656   1
   8   3   6 2389.07 111.830   1
  -8   3  -6 2194.13 118.408   3
   8   3   6 2494.45 137.366   3
   8  -3   6 2145.14 111.110   3
   8   3   7 7979.06 217.114   1
  -8   3  -7 7914.96 230.207   1
  -8   3  -7 8010.69 230.500   3
   8   3   7 8300.77 256.325   3
   8  -3   7 8104.39 218.001   3
  -8   3  -8 915.738 84.2600   1
   8   3   8 966.852 91.2434   3
   8  -3   8 1098.73 81.8062   3
   8   3   9 2975.48 164.374   3
   8  -3   9 2761.83 133.443   3
   8   3  10 504.112 71.9502   3
   8  -3  10 586.946 64.9988   3
   8   3  11 1846.30 136.167   3
   8  -3  11 1860.94 113.464   3
   8   3  12 25.6989 25.0058   3
   8  -4 -15 727.233 95.0735   2
   8  -4 -14 856.451 97.9224   2
   8  -4 -13-41.2356 27.6879   2
   8  -4 -12 2836.58 165.135   2
  -8   4  11 787.352 70.9079   1
   8  -4 -11 793.917 85.9805   2
  -8  -4  11 729.575 65.2058   3
   8  -4 -10 3535.11 170.858   2
  -8   4  10 3313.52 133.236   1
  -8  -4  10 3373.49 137.924   3
   8  -4  -9 107.074 31.7434   2
  -8  -4   9 135.897 30.5537   3
   8  -4  -8 441.490 59.6140   2
  -8  -4   8 493.018 52.7658   3
   8  -4  -7 361.233 51.4284   2
  -8  -4   7 348.629 44.0288   3
  -8   4   6 1492.19 96.2330   3
   8  -4  -6 1219.81 88.3920   2
  -8  -4   6 1531.49 90.8472   3
   8   4  -5 64.3314 10.3531   1
  -8   4   5 86.0444 21.5949   3
   8   4  -5 59.4932 25.0176   3
   8  -4  -5 124.300 29.6278   2
  -8  -4   5 88.9976 25.5300   3
  -8   4   4 669.693 62.6501   3
   8   4  -4 578.651 20.9875   1
   8  -4  -4 638.316 60.4669   2
  -8  -4   4 643.348 60.9399   3
   8   4  -4 679.951 60.5569   3
   8   4  -3 84.5266 26.2195   3
  -8   4   3 115.418 29.3640   3
   8  -4  -3 111.357 26.8137   2
  -8  -4   3 139.309 32.1019   3
   8  -4  -2 5561.93 159.708   2
  -8  -4   2 5822.55 182.011   3
   8   4  -2 5840.62 174.886   3
  -8   4   2 5628.69 173.398   3
   8   4  -1 471.921 23.1134   1
  -8  -4   1 420.643 52.7576   3
   8   4  -1 527.462 56.8980   3
  -8   4   1 524.188 53.9512   3
   8   4   0 7731.99 112.774   1
  -8  -4   0 7574.35 215.280   3
   8   4   0 7714.42 206.933   3
  -8   4   0 7561.58 201.118   3
   8  -4   1 3.00519 10.6042   2
  -8  -4  -1 13.2510 18.0741   3
  -8   4  -1 11.3641 13.4109   3
   8   4   1 12.5637 20.8900   3
   8   4   1-1.42659 7.34058   1
   8  -4   2 54.0935 22.1479   3
   8   4   2-1.12841 11.4728   2
   8  -4   2 1.74094 10.5891   2
  -8  -4  -2 14.6913 19.6858   3
   8   4   2-7.59793 9.96648   1
  -8   4  -2 6.87520 15.2557   3
   8   4   2 15.2757 18.4390   3
   8  -4   3 3191.03 128.938   3
   8   4   3 3276.91 88.8733   2
   8  -4   3 3273.05 91.6190   2
  -8   4  -3 3263.33 118.281   1
  -8   4  -3 3083.09 130.631   3
   8   4   3 3256.34 146.920   3
   8   4   3 3151.80 105.036   1
   8  -4   4 1531.39 90.4340   3
  -8   4  -4 1605.74 95.5965   3
  -8   4  -4 1634.59 90.1864   1
   8   4   4 1840.18 115.260   3
   8   4   4 1618.98 81.2107   1
   8   4   4 1753.12 56.6230   2
   8  -4   4 1783.25 61.1042   2
   8  -4   5 1395.52 86.8360   3
   8   4   5 1268.31 32.6815   2
  -8   4  -5 1428.01 92.8678   3
   8   4   5 1607.64 109.974   3
   8   4   5 1367.15 80.5263   1
  -8   4  -5 1414.21 88.5440   1
  -8   4  -6 2668.77 128.227   3
   8   4   6 2833.25 123.667   1
   8   4   6 2726.11 148.711   3
  -8   4  -6 2691.82 129.064   1
   8  -4   6 3059.59 130.352   3
   8  -4   7 40.2888 23.4449   3
  -8   4  -7 2.39172 26.4373   1
  -8   4  -7 24.6729 17.7750   3
   8   4   7 31.2470 21.7801   3
  -8   4  -8 517.850 66.0307   1
   8   4   8 551.290 72.8916   3
   8  -4   8 596.367 60.4178   3
  -8   4  -9 715.496 79.1325   1
   8   4   9 800.712 88.7950   3
   8  -4   9 680.903 65.9153   3
   8   4  10 4283.43 206.575   3
   8  -4  10 4560.17 169.253   3
   8   4  11 838.284 95.5140   3
   8   4  12 265.013 59.8878   3
   8  -5 -14 572.647 83.7938   2
   8  -5 -13 2620.94 166.273   2
   8  -5 -12 62.3118 35.0925   2
   8  -5 -11 88.0475 36.4544   2
  -8  -5  11 122.554 28.2463   3
   8  -5 -10 909.259 90.2477   2
  -8  -5  10 909.491 71.2290   3
   8  -5  -9 11536.8 304.496   2
  -8  -5   9 10804.0 241.689   3
   8  -5  -8 905.848 83.7584   2
  -8  -5   8 1022.45 74.5100   3
   8   5  -7 1261.02 60.3954   1
   8  -5  -7 1238.87 94.5597   2
  -8  -5   7 1226.03 81.9274   3
   8   5  -6 96.0495 25.1938   3
   8  -5  -6 86.9036 30.9793   2
   8   5  -6 109.256 17.7224   1
  -8  -5   6 99.6557 27.5126   3
   8   5  -5 366.875 46.8904   3
  -8   5   5 459.845 54.8015   3
   8   5  -5 445.259 28.9475   1
   8  -5  -5 424.956 52.8215   2
  -8  -5   5 395.651 47.8112   3
  -8   5   4 1444.51 93.2001   3
   8  -5  -4 1278.79 85.7512   2
  -8  -5   4 1353.65 88.0239   3
   8   5  -4 1428.38 87.3979   3
   8  -5  -3 17788.0 305.077   2
  -8  -5   3 17578.4 316.510   3
   8   5  -3 17237.6 300.274   3
  -8   5   3 17164.8 311.377   3
  -8  -5   2 2032.47 110.390   3
   8  -5  -2 2021.46 101.375   2
   8   5  -2 1803.66 99.7793   3
  -8   5   2 1929.54 103.835   3
  -8  -5   1 3301.61 142.850   3
   8  -5  -1 2942.33 115.945   2
   8   5  -1 3120.75 132.937   3
  -8   5   1 3107.22 130.099   3
  -8   5   0 518.526 47.1166   2
  -8  -5   0 663.669 66.0439   3
   8   5   0 592.449 62.1151   3
  -8   5   0 553.685 56.1390   3
   8   5   1 4077.77 124.446   2
  -8   5  -1 4155.90 125.562   2
  -8  -5  -1 4334.51 171.625   3
   8   5   1 4211.73 161.571   3
  -8   5  -1 4226.39 150.242   3
  -8   5  -2 1776.94 78.7495   2
   8   5   2 1694.82 74.3922   1
   8   5   2 1883.42 80.5963   2
   8   5   2 1829.39 110.101   3
  -8   5  -2 1903.08 101.379   3
  -8   5  -3 4090.55 113.027   2
   8   5   3 4250.74 126.934   1
   8   5   3 4289.13 111.796   2
   8  -5   3 4230.84 116.317   2
  -8   5  -3 4217.35 152.461   3
   8   5   3 4159.19 171.948   3
   8   5   4 130.556 25.0560   1
   8  -5   4 155.734 29.9170   3
  -8   5  -4 197.286 24.6980   2
   8   5   4 178.886 23.2025   2
   8  -5   4 160.870 22.4508   2
  -8   5  -4 144.027 30.4680   3
  -8   5  -4 182.825 35.2279   1
   8   5   4 141.610 33.4891   3
  -8   5  -5-38.3199 27.8865   1
   8  -5   5 9.69984 14.4607   3
  -8   5  -5 16.3889 17.9607   3
   8   5   5 3.33481 18.4811   3
   8   5   5 18.4637 9.13774   2
   8   5   5 22.1596 16.4604   1
   8  -5   6 0.21904 17.9301   3
   8   5   6 22.0756 5.55401   2
  -8   5  -6 13.9258 19.7500   1
   8   5   6 45.0229 18.8340   1
  -8   5  -6 66.2910 25.2473   3
   8   5   6 51.1936 24.7503   3
   8  -5   7 2124.74 107.441   3
  -8   5  -7 2232.27 118.197   3
   8   5   7 2237.90 141.188   3
  -8   5  -7 2182.87 125.299   1
   8  -5   8 13.2727 19.7193   3
  -8   5  -8 2.43447 21.6679   1
   8   5   8-27.8223 30.1902   3
   8  -5   9 762.679 66.3503   3
   8   5   9 543.315 75.8851   3
  -8   5  -9 699.443 81.2706   1
  -8   5 -10 167.097 47.3323   1
   8   5  10 218.747 52.7690   3
   8   5  11 1424.73 127.771   3
  -8   5 -11 1321.82 118.700   1
   8  -6 -14 776.597 96.1764   2
   8  -6 -13 130.377 54.3720   2
   8  -6 -12 627.312 80.1463   2
   8   6 -11 194.715 34.5000   1
   8  -6 -11 219.292 47.2459   2
  -8  -6  11 277.043 40.6244   3
   8   6 -10 4421.30 147.627   1
   8  -6 -10 4443.63 199.154   2
  -8  -6  10 4252.12 151.737   3
   8   6  -9 3430.87 121.561   1
   8  -6  -9 3522.13 171.879   2
  -8  -6   9 3291.04 133.252   3
   8  -6  -8 13.2754 18.8041   2
  -8  -6   8 23.0304 16.1420   3
   8  -6  -7 1407.37 103.188   2
  -8  -6   7 1229.02 81.8741   3
   8   6  -7 1271.92 63.9230   1
   8   6  -6 1980.20 100.977   3
   8  -6  -6 1956.76 116.365   2
   8   6  -6 1933.60 72.7656   1
  -8  -6   6 2100.87 107.330   3
   8  -6  -5 1381.48 95.3313   2
  -8  -6   5 1507.52 92.4800   3
   8   6  -5 1602.67 90.9393   3
  -8   6   4 609.154 63.4444   3
  -8  -6   4 728.665 65.8643   3
   8  -6  -4 658.087 64.1197   2
   8   6  -4 604.386 58.3871   3
  -8   6   3 5577.28 181.245   3
  -8   6   3 5749.98 179.961   2
  -8  -6   3 5681.10 183.467   3
   8  -6  -3 5506.17 176.861   2
   8   6  -3 5475.44 172.393   3
  -8   6   2 2210.41 107.929   2
  -8  -6   2 2211.96 117.627   3
   8  -6  -2 2263.80 110.452   2
   8   6  -2 1963.49 105.907   3
  -8   6   2 2275.22 114.807   3
   8  -6  -1 61.9043 22.8176   2
  -8   6   1 105.631 27.3809   3
  -8   6   1 74.7977 22.8763   2
  -8  -6   1 88.0020 28.0676   3
   8   6  -1 78.6869 26.4739   3
  -8   6   0 3575.59 128.080   2
  -8  -6   0 3689.80 159.097   3
   8   6   0 3588.46 149.324   3
  -8   6   0 3489.18 138.112   3
   8  -6   0 3391.95 126.802   2
   8  -6   1 3330.98 121.508   2
  -8   6  -1 3437.92 121.295   2
   8   6   1 3321.23 149.233   3
  -8   6  -1 3225.98 133.134   3
   8   6   1 3327.52 119.562   2
  -8   6  -2 152.090 25.3674   2
   8   6   2 265.614 46.9440   3
  -8   6  -2 177.365 34.0330   3
   8   6   2 239.805 31.5339   2
  -8   6  -3 424.468 41.5652   2
   8   6   3 464.583 41.0758   2
   8   6   3 422.101 57.6379   3
  -8   6  -3 384.191 48.6435   3
  -8   6  -4 6717.24 150.285   2
   8   6   4 6611.70 177.495   1
  -8   6  -4 6682.38 191.990   3
   8   6   4 6698.57 227.417   3
   8  -6   4 6951.06 154.528   2
   8   6   4 6718.43 145.243   2
   8   6   5 1820.51 98.9661   1
  -8   6  -5 1935.71 74.9889   2
  -8   6  -5 1825.99 107.639   1
  -8   6  -5 1778.65 100.410   3
   8   6   5 1938.25 127.488   3
   8   6   5 1975.63 72.7164   2
   8   6   6 4712.15 168.599   1
  -8   6  -6 4788.85 108.494   2
   8   6   6 4945.34 101.198   2
  -8   6  -6 4723.36 165.098   3
  -8   6  -6 4711.58 180.147   1
   8   6   6 4934.01 207.079   3
  -8   6  -7 803.321 70.4207   3
   8   6   7 798.905 88.3529   3
  -8   6  -7 824.635 79.9155   1
   8  -6   8 147.260 32.7506   3
   8   6   8 121.913 43.5315   3
  -8   6  -8 142.874 41.1542   1
   8  -6   9 165.245 32.8362   3
  -8   6  -9 191.038 48.1590   1
   8   6   9 168.565 41.4289   3
  -8   6 -10 4716.67 217.932   1
   8   6  10 4342.70 217.826   3
  -8   6 -11 2516.64 166.494   1
   8   6  11 2575.12 173.753   3
   8  -7 -13 740.054 94.1512   2
   8  -7 -12 81.7888 35.7961   2
   8   7 -12 94.9311 26.2267   1
   8   7 -11 876.884 72.1028   1
   8  -7 -11 670.878 81.6170   2
   8   7 -10-12.2065 16.6554   1
  -8  -7  10 6.63333 14.7436   3
   8  -7 -10 11.9907 25.4533   2
   8  -7  -9 4379.92 196.102   2
  -8  -7   9 3806.40 142.637   3
   8   7  -9 3956.47 135.467   1
   8  -7  -8 2760.70 152.547   2
  -8  -7   8 2689.68 120.841   3
   8   7  -8 2637.65 103.222   1
  -8  -7   7 4235.00 152.988   3
   8  -7  -7 4045.75 177.421   2
   8   7  -6 641.920 59.1849   3
  -8  -7   6 670.239 63.6211   3
   8  -7  -6 637.654 69.4786   2
  -8  -7   5 3283.81 138.635   3
   8  -7  -5 3292.37 151.363   2
   8   7  -5 3389.72 133.886   3
  -8  -7   4 4267.75 159.874   3
   8  -7  -4 4145.30 164.371   2
   8   7  -4 4215.76 151.851   3
  -8   7   3 6853.33 203.240   2
  -8  -7   3 6656.95 203.337   3
   8  -7  -3 6747.73 203.112   2
   8   7  -3 6756.83 194.660   3
  -8   7   2 488.200 55.0567   3
  -8   7   2 616.110 60.2687   2
  -8  -7   2 388.753 51.7861   3
   8  -7  -2 521.182 57.6431   2
   8   7  -2 465.604 55.4095   3
  -8   7   1 3540.89 138.803   2
  -8  -7   1 3734.21 159.175   3
   8   7  -1 3545.57 147.979   3
   8  -7  -1 3338.51 136.049   2
  -8   7   1 3300.96 137.959   3
   8  -7   0 792.681 64.5860   2
  -8   7   0 816.955 65.2886   2
   8   7   0 710.118 69.4307   3
  -8   7   0 718.946 64.7370   3
   8   7   0 686.221 59.8225   2
   8  -7   1 1053.74 73.3813   2
  -8   7  -1 1030.34 70.6409   2
   8   7   1 985.961 83.1320   3
   8   7   1 1091.71 73.1838   2
  -8   7  -1 1000.46 75.9084   3
  -8   7  -2 3899.92 132.924   2
   8  -7   2 4004.56 136.971   2
   8   7   2 4011.20 134.029   2
   8   7   2 4081.75 174.202   3
  -8   7  -2 4077.63 149.635   3
   8   7   3 8184.95 185.556   2
  -8   7  -3 8187.29 186.889   2
   8  -7   3 8051.44 187.779   2
   8   7   3 8147.44 251.509   3
  -8   7  -3 7712.78 205.940   3
  -8   7  -4 2163.69 92.3167   2
  -8   7  -4 1945.15 103.414   3
   8   7   4 1918.10 126.100   3
   8   7   4 1931.93 86.6870   2
  -8   7  -5-31.3501 26.9980   1
   8   7   5-3.09332 13.9386   1
  -8   7  -5 19.8383 13.7656   2
  -8   7  -5-18.1507 21.1813   3
   8   7   5-19.1804 26.5900   3
   8   7   5-1.97364 11.3637   2
  -8   7  -6 1964.67 119.859   1
  -8   7  -6 1765.01 99.7333   3
   8   7   6 1756.67 127.993   3
  -8   7  -7 1197.86 98.4526   1
   8   7   7 1153.47 108.079   3
  -8   7  -8 299.363 55.7918   1
   8   7   8 219.996 53.5047   3
   8   7   9 420.485 69.6726   3
  -8   7  -9 458.617 66.7942   1
  -8   7 -10 531.572 75.0757   1
   8   7  10 456.869 76.4006   3
   8   8 -13 276.610 49.5057   1
   8  -8 -13 279.420 64.5314   2
   8   8 -12 1293.04 95.9684   1
   8  -8 -12 1341.85 123.976   2
   8   8 -11 1191.05 87.2577   1
   8  -8 -11 1127.64 111.382   2
   8  -8 -10 2015.35 141.994   2
   8   8 -10 2024.49 106.297   1
   8   8  -9-13.4035 17.8907   1
  -8  -8   9-21.6138 18.7280   3
   8  -8  -9-13.0655 22.2109   2
  -8  -8   8 44.5834 24.9570   3
   8  -8  -8-24.4974 25.5624   2
   8   8  -8-16.0592 16.9435   1
   8   8  -7 2393.68 111.581   3
  -8  -8   7 2169.28 111.353   3
   8  -8  -7 2488.77 143.982   2
   8   8  -6 3681.88 139.473   3
  -8  -8   6 3614.29 145.302   3
   8  -8  -6 3676.96 169.565   2
  -8  -8   5 4748.73 169.779   3
   8  -8  -5 4516.83 182.834   2
   8   8  -5 4626.36 157.822   3
   8   8  -4 78.2218 26.1713   3
   8  -8  -4 102.342 34.7054   2
  -8  -8   4 113.938 28.3220   3
   8  -8  -3 100.268 30.4395   2
  -8  -8   3 66.2793 23.0672   3
   8   8  -3 93.8229 29.0140   3
  -8   8   2 637.849 64.3138   2
  -8  -8   2 556.310 63.0664   3
   8   8  -2 655.904 65.0241   3
   8  -8  -2 557.029 60.8540   2
   8  -8  -1 924.166 76.8822   2
  -8   8   1 824.972 71.1660   2
   8   8  -1 942.312 79.9842   3
  -8   8   1 835.536 72.5841   3
   8   8  -1 813.388 70.4568   2
   8  -8   0 1075.79 79.7829   2
  -8   8   0 1074.32 78.9321   2
   8   8   0 1120.66 89.2768   3
   8   8   0 1028.41 77.2124   2
  -8   8   0 1066.73 79.3023   3
   8  -8   1 1817.49 101.329   2
  -8   8  -1 1904.15 101.433   2
   8   8   1 1874.16 100.599   2
   8   8   1 1929.01 118.678   3
  -8   8  -1 1959.25 106.039   3
  -8   8  -2 103.895 26.3149   2
   8   8   2 48.4436 17.0549   2
   8   8   2 40.5518 20.5956   3
   8  -8   2 24.6752 18.1541   2
  -8   8  -2 33.0591 15.9530   3
   8  -8   3 229.371 36.2611   2
   8   8   3 291.722 39.3438   2
  -8   8  -3 341.778 41.4312   2
   8   8   3 252.855 49.0898   3
  -8   8  -3 248.339 38.8035   3
   8  -8   4 8490.43 200.923   2
  -8   8  -4 8214.12 194.649   2
   8   8   4 8783.78 274.707   3
  -8   8  -4 8011.74 209.104   3
   8   8   4 8181.34 192.046   2
  -8   8  -5 1915.89 91.9991   2
  -8   8  -5 2108.38 107.304   3
   8   8   5 2134.20 140.135   3
   8   8   5 2014.76 91.5159   2
  -8   8  -6 1168.73 96.5898   1
   8   8   6 1191.20 110.338   3
   8   8   7 46.1508 39.8102   3
  -8   8  -7 17.6611 21.0093   1
  -8   8  -8 9.66673 22.8618   1
   8   8   8-19.4533 26.3347   3
  -8   8  -9-41.4481 37.0225   1
   8   8   9-25.5275 42.5714   3
  -8   8 -10 1387.42 123.338   1
   8   9 -13 122.971 34.0865   1
   8   9 -12 550.781 64.6921   1
   8  -9 -12 541.874 84.0509   2
   8   9 -11 59.2838 23.9890   1
   8  -9 -11 54.8226 33.8638   2
   8   9 -10 325.940 44.6568   1
   8  -9 -10 474.856 73.6946   2
   8   9  -9 3061.65 128.924   1
   8  -9  -9 3104.39 174.704   2
   8   9  -8 6.98726 18.2152   1
  -8  -9   8 18.2957 18.5403   3
   8  -9  -8-2.27729 21.5671   2
   8   9  -7 2811.53 121.474   3
  -8  -9   7 2757.71 126.809   3
   8  -9  -7 2953.04 162.385   2
   8   9  -6 96.0157 29.2252   3
  -8  -9   6 85.0377 24.9037   3
   8  -9  -6 41.6994 27.2245   2
  -8  -9   5 2843.71 133.314   3
   8  -9  -5 2938.40 154.314   2
   8   9  -5 3154.48 133.102   3
   8  -9  -4 265.650 46.4193   2
  -8  -9   4 266.946 43.1010   3
   8   9  -4 276.790 41.4334   3
  -8  -9   3 2268.55 124.872   3
   8   9  -3 2196.00 117.034   3
   8  -9  -3 2083.01 124.355   2
   8  -9  -2 206.960 41.0029   2
   8   9  -2 208.322 39.6516   3
   8  -9  -1 846.727 76.1133   2
   8   9  -1 920.654 80.8566   3
   8  -9   0 1879.95 110.182   2
  -8   9   0 2082.61 114.957   2
   8   9   0 2071.96 114.609   2
   8   9   0 1989.27 122.844   3
  -8   9   0 2117.96 113.620   3
  -8   9  -1 820.443 70.8871   2
   8  -9   1 579.646 61.7116   2
   8   9   1 620.335 62.0182   2
   8   9   1 560.377 68.4394   3
  -8   9  -1 590.308 60.4373   3
   8   9   2 3332.04 138.643   2
  -8   9  -2 3408.78 140.456   2
   8  -9   2 3115.40 136.555   2
   8   9   2 3642.35 172.185   3
  -8   9  -2 3367.44 139.502   3
   8   9   3 5133.59 167.709   2
  -8   9  -3 4975.54 165.909   2
   8   9   3 5423.97 216.142   3
  -8   9  -3 4994.96 167.345   3
   8  -9   3 5124.66 172.138   2
   8   9   4 109.266 28.7619   2
   8  -9   4 115.291 28.7629   2
  -8   9  -4 123.068 28.7881   2
   8   9   4 93.0414 35.0081   3
  -8   9  -4 163.257 31.1869   3
   8   9   5 134.696 39.2420   3
   8   9   6 804.002 92.6232   3
   8   9   7 343.304 65.0132   3
  -8   9  -7 377.954 62.7713   1
  -8   9  -8 2852.77 167.533   1
   8   9   8 2956.24 183.965   3
  -8   9  -9 228.862 60.9571   1
   8  10 -13 542.478 70.9018   1
   8  10 -12 290.137 48.1574   1
   8  10 -11 2441.94 132.025   1
   8 -10 -11 2879.84 182.245   2
   8  10 -10 1044.56 83.7072   1
   8 -10 -10 828.225 97.6961   2
   8  10  -9 20.3893 17.5969   1
   8 -10  -9 34.0180 28.8971   2
   8 -10  -8 235.126 50.7774   2
   8  10  -7 3261.43 131.292   3
  -8 -10   7 2999.29 133.958   3
   8 -10  -7 3127.12 172.114   2
  -8 -10   6 3890.76 155.881   3
   8 -10  -6 3855.17 187.420   2
   8  10  -6 3783.44 144.631   3
  -8 -10   5 4505.87 171.659   3
   8 -10  -5 4542.25 198.131   2
   8  10  -5 4261.40 157.681   3
   8 -10  -4 43.0531 28.1946   2
  -8 -10   4 57.4503 24.2503   3
   8  10  -4 58.6646 24.2258   3
   8 -10  -3 120.153 34.4287   2
   8  10  -3 124.988 30.4753   3
   8 -10  -2 970.262 87.7612   2
   8  10  -2 961.227 81.9991   3
   8 -10  -1 4504.68 180.951   2
   8  10  -1 4131.09 172.943   3
   8 -10   0 3273.82 152.066   2
   8  10   0 3480.44 164.462   3
   8  10   1 202.034 44.4143   3
   8 -10   1 277.953 44.5622   2
  -8  10  -1 186.886 34.3777   3
   8 -10   2 56.8181 26.9702   2
   8  10   2 87.2735 26.9141   2
   8  10   2 94.9977 31.2241   3
  -8  10  -2 122.725 31.4336   3
   8 -10   3-20.2981 18.6506   2
   8  10   3 2.03276 18.9904   2
   8  10   3-17.5004 23.6609   3
  -8  10  -3 21.4704 16.8190   3
   8  10   4 3503.53 183.293   3
   8  10   5 265.167 56.3049   3
   8  10   6 338.765 63.0437   3
  -8  10  -7 697.045 83.5665   1
   8  10   7 700.022 87.3021   3
  -8  10  -8 558.135 76.9832   1
  -8  10  -9 1706.57 137.446   1
   8  11 -12 2020.48 129.062   1
   8  11 -11 188.611 39.9973   1
   8 -11 -10 361.143 65.3998   2
   8  11 -10 238.296 42.9150   1
   8  11  -9 1483.21 99.2673   1
   8 -11  -9 1324.66 122.454   2
   8 -11  -8 877.618 99.8590   2
   8  11  -7 1215.73 82.1990   3
   8 -11  -7 1128.94 108.462   2
   8  11  -6 81.6891 26.4945   3
   8 -11  -6 11.6226 22.4044   2
   8  11  -5 391.486 50.0431   3
   8 -11  -5 484.418 70.5079   2
   8 -11  -4 142.754 39.4098   2
   8  11  -4 213.451 40.8247   3
   8 -11  -3 1292.78 106.482   2
   8  11  -3 1209.96 92.0173   3
   8 -11  -2 2002.50 129.381   2
   8  11  -2 1836.93 114.976   3
   8 -11  -1 821.023 82.9735   2
   8  11  -1 768.275 77.8115   3
   8 -11   0 4251.10 181.713   2
   8  11   0 4078.44 181.429   3
   8 -11   1 904.908 83.6454   2
   8  11   1 889.515 88.7671   3
   8  11   2 2166.54 141.619   3
   8 -11   2 2092.73 124.631   2
   8  11   3 1227.75 109.279   3
   8 -11   3 1317.39 97.8154   2
   8  11   4 444.797 69.0796   3
   8  11   5 7.19054 28.1005   3
   8  11   6 642.865 85.5905   3
   8  11   7 2623.34 178.359   3
  -8  11  -8 4616.61 223.515   1
   8  12 -11 1938.22 125.843   1
   8  12 -10 309.501 51.4666   1
   8 -12  -9 31.7492 41.0490   2
   8 -12  -8 1222.33 120.423   2
   8  12  -7 1926.60 103.796   3
   8 -12  -7 2156.07 154.179   2
   8 -12  -6 772.987 91.2220   2
   8  12  -6 723.719 67.2675   3
   8 -12  -5 2822.38 168.688   2
   8  12  -5 2727.67 130.938   3
   8 -12  -4 1936.65 138.361   2
   8  12  -4 1874.31 112.472   3
   8 -12  -3 620.961 78.7744   2
   8  12  -3 647.334 69.1887   3
   8 -12  -2 504.426 70.0234   2
   8  12  -2 478.723 62.6743   3
   8 -12  -1 5169.78 212.103   2
   8  12  -1 4899.26 200.012   3
   8 -12   0 2741.79 153.739   2
   8  12   0 2819.50 157.172   3
   8 -12   1 2447.14 142.762   2
   8  12   1 2390.93 147.995   3
   8 -12   2-14.0664 26.6799   2
   8  12   2 37.6479 26.0672   3
   8 -12   3 76.2209 29.0910   2
   8  12   3 101.326 37.9219   3
   8  12   4 49.3550 26.0953   3
   8  12   5 1417.71 128.800   3
   8  12   6 355.069 65.8051   3
   8 -13  -8 2182.65 163.297   2
   8 -13  -7 69.0369 40.7960   2
   8  13  -6 2.09945 16.2747   3
   8 -13  -6-5.23676 34.3460   2
   8  13  -5 21.7298 20.5959   3
   8 -13  -5-18.8853 26.4923   2
   8 -13  -4 2390.86 157.722   2
   8  13  -4 2619.93 136.209   3
   8 -13  -3 333.236 62.2367   2
   8  13  -3 324.802 51.0491   3
   8 -13  -2 1995.83 139.931   2
   8  13  -2 1891.90 124.354   3
   8 -13  -1 98.3379 35.5095   2
   8  13  -1 43.0771 20.6051   3
   8  13   0 693.152 81.6475   3
   8 -13   0 762.271 83.9460   2
   8  13   1 2704.22 160.666   3
   8 -13   1 2557.53 152.984   2
   8  13   2 2232.68 151.260   3
   8 -13   2 2039.90 135.890   2
   8 -13   3-5.89030 21.6442   2
   8  13   3 44.8681 30.7463   3
   8  13   4 602.783 85.9866   3
   8 -14  -6 929.903 105.551   2
   8 -14  -5 2776.98 177.909   2
   8  14  -5 2875.32 139.061   3
   8 -14  -4 1544.81 132.802   2
   8  14  -4 1529.93 107.088   3
   8 -14  -3 10.6389 33.8166   2
   8  14  -3 20.2697 20.7053   3
   8 -14  -2 339.750 64.0491   2
   8  14  -2 368.945 58.6929   3
   8 -14  -1 1616.58 131.727   2
   8  14  -1 1636.42 121.113   3
   8 -14   0 1176.81 110.172   2
   8  14   0 1288.11 111.159   3
   8  14   1 1197.58 110.660   3
   8 -14   1 1287.50 115.158   2
   8 -14   2-40.9130 29.4048   2
   8  14   2 15.5411 24.9357   3
   8  14   3-18.6750 28.2905   3
   8 -15  -3 76.6618 36.1095   2
   8  15  -3 59.2910 26.4373   3
   8  15  -2 1069.99 98.5321   3
   8 -15  -2 959.862 107.178   2
   8 -15  -1 253.143 60.8779   2
   8  15  -1 164.967 42.6845   3
   8 -15   0 33.8859 31.3867   2
   8  15   0 38.6961 27.3174   3
   8 -15   1 371.687 64.8115   2
   8  15   1 506.896 73.9714   3
   8 -15   2 3694.81 197.074   2
   8  15   2 4054.56 212.384   3
   8  16  -2 162.644 41.8017   3
   8  16  -1 526.487 74.0269   3
   8  16   0 42.6717 35.8750   3
   8  16   1 770.400 96.7839   3
   9   0 -15 1045.30 111.885   2
   9   0 -14-36.2604 32.0950   2
   9   0 -13 4221.92 208.013   2
   9   0 -12 20.7063 28.8272   2
   9   0 -11 2842.74 159.450   2
   9   0 -10 13.6563 31.0215   2
   9   0  -9 1206.77 99.1171   2
   9   0  -8 8.31474 20.5086   2
   9   0  -7 14217.2 306.312   2
   9   0  -6-5.25319 16.6359   2
  -9   0   6 6.68323 14.0400   3
   9   0  -5 646.799 60.4724   2
  -9   0   5 715.287 66.9891   3
   9   0  -4 2.64115 19.9642   2
  -9   0   4-13.2780 19.4767   3
   9   0  -3 3177.66 135.612   3
   9   0  -3 3150.83 123.118   2
  -9   0   3 3130.21 137.407   3
   9   0  -2-23.1088 18.3302   3
  -9   0   2 8.92488 19.1763   3
   9   0  -1 2541.32 121.375   3
  -9   0   1 2556.52 126.405   3
   9   0   0 11.0694 18.4198   3
   9   0   0 5.34948 12.8559   2
  -9   0   0-19.2765 24.0561   3
   9   0   1 1805.70 71.1461   2
  -9   0  -1 1922.71 111.715   3
   9   0   1 1932.75 107.024   3
   9   0   2 6.18357 17.1763   3
   9   0   2-10.9352 12.8925   2
  -9   0  -2-3.38876 17.6641   3
   9   0   3 9416.80 104.593   2
   9   0   3 10037.4 250.372   3
   9   0   4 22.2416 20.2568   3
   9   0   5 1162.07 89.7271   3
   9   0   6 6.87065 24.5402   3
   9   0   7 72.9692 29.0049   3
   9   0   8-34.1377 28.2663   3
   9   0   9 1239.75 103.101   3
   9   0  10-89.4376 33.5450   3
   9   0  11 1559.32 120.777   3
   9   0  12 12.1438 22.4562   3
   9   1 -14 1086.69 108.763   2
   9  -1 -14 1329.23 122.144   2
   9   1 -13 482.599 75.7646   2
   9  -1 -13 493.468 74.6134   2
   9   1 -12 61.1094 33.9625   2
   9  -1 -12 65.9431 28.7362   2
   9  -1 -11 11.7989 31.6754   2
   9  -1 -10 1015.73 94.5135   2
   9  -1  -9 1507.74 109.391   2
  -9   1   9 1425.48 70.0266   1
   9  -1  -8 7174.17 226.887   2
  -9   1   8 7381.57 141.385   1
   9  -1  -7 179.264 37.7641   2
  -9   1   7 126.897 17.6386   1
  -9  -1   7 180.800 38.1065   3
   9  -1  -6 3686.36 152.060   2
  -9  -1   6 3604.66 148.703   3
  -9   1   6 3921.88 156.875   3
   9  -1  -5 509.575 56.7148   2
  -9  -1   5 569.570 58.9221   3
  -9   1   5 535.092 59.6378   3
   9  -1  -4 4458.65 153.041   2
  -9  -1   4 4854.84 171.144   3
  -9   1   4 4399.33 163.064   3
   9   1  -3 64.7859 25.6621   3
   9  -1  -3 91.6948 24.6463   2
  -9  -1   3 71.8240 23.5996   3
  -9   1   3 51.9444 18.7867   3
   9   1  -2 774.078 67.2395   3
   9  -1  -2 704.908 65.3276   3
   9  -1  -2 766.913 58.0571   2
  -9  -1   2 664.624 65.3000   3
  -9   1   2 753.417 68.6476   3
   9   1  -1 83.2203 28.8888   3
   9  -1  -1 87.5427 26.9284   3
  -9  -1   1 32.1575 19.1839   3
  -9   1   1 53.3081 24.4437   3
   9  -1   0 907.153 73.3027   3
   9   1   0 851.117 53.8673   2
   9  -1   0 834.023 53.5688   2
  -9  -1   0 882.118 75.5539   3
  -9   1   0 856.987 74.1461   3
   9   1   0 730.872 67.1189   3
   9   1   1 495.491 56.1152   3
   9  -1   1 434.121 51.8101   3
   9   1   1 446.721 36.4463   2
   9  -1   1 424.530 35.6887   2
  -9  -1  -1 487.468 58.3341   3
  -9   1  -1 480.992 56.0603   3
   9   1   2 13642.8 169.147   2
  -9   1  -2 13501.5 296.729   3
   9  -1   2 13414.4 171.763   2
   9   1   2 13565.0 290.795   3
   9  -1   2 13942.1 288.114   3
   9  -1   3 66.8923 25.8602   3
   9   1   3 37.4315 7.95345   2
   9  -1   3 42.1577 8.55545   2
   9   1   3 45.9432 8.39210   2
   9   1   3 77.5147 30.0704   3
   9  -1   4 329.301 47.0919   3
   9   1   4 396.744 55.3607   3
   9   1   5 990.925 84.8345   3
   9  -1   5 929.981 79.6312   3
   9   1   6 5431.21 202.027   3
   9  -1   6 5305.80 191.679   3
   9   1   7 568.856 68.5351   3
   9  -1   7 576.635 65.2706   3
   9   1   8 2631.96 148.138   3
   9  -1   8 2445.56 136.750   3
   9   1   9 584.003 72.6997   3
   9  -1   9 586.135 68.1655   3
   9   1  10-5.06488 19.7949   3
   9  -1  10 140.520 41.7378   3
   9   1  11-36.6736 26.8955   3
   9  -1  11-15.2032 22.1957   3
   9   1  12 2673.17 164.197   3
   9   2 -14-44.8480 44.3316   2
   9  -2 -14-23.6182 32.7867   2
   9  -2 -13 2959.62 174.537   2
   9  -2 -12 209.249 50.8260   2
   9  -2 -11 3724.20 184.118   2
  -9   2  11 3707.53 135.486   1
  -9   2  10 307.374 37.9168   1
   9  -2 -10 274.825 50.0822   2
  -9   2   9 49.6117 18.6408   1
   9  -2  -9 7.99817 21.8773   2
   9  -2  -8 27.3871 29.5601   2
  -9   2   8 8.68300 11.9047   1
  -9  -2   8-21.6348 21.3666   3
   9  -2  -7 7700.98 228.596   2
  -9  -2   7 7883.90 219.228   3
  -9   2   7 7659.63 136.890   1
  -9   2   6 694.052 37.5284   1
   9  -2  -6 729.832 70.8004   2
  -9  -2   6 738.343 68.4887   3
   9  -2  -5 4420.65 160.862   2
  -9   2   5 4297.97 79.8392   1
  -9  -2   5 4483.83 164.782   3
  -9   2   5 4666.41 171.035   3
   9   2  -4 37.8633 20.4819   3
   9  -2  -4 77.4792 27.2240   2
  -9  -2   4 61.4691 21.9974   3
  -9   2   4 52.4609 22.4960   3
   9   2  -3 73.0160 24.6179   3
   9  -2  -3 41.1537 18.9094   2
  -9  -2   3 90.0827 28.8450   3
  -9   2   3 90.7033 27.4480   3
   9  -2  -2 2439.92 105.241   2
  -9   2   2 2220.94 51.2165   1
  -9  -2   2 2491.93 124.462   3
  -9   2   2 2272.93 117.631   3
   9   2  -2 2415.06 119.662   3
   9  -2  -1 11495.0 257.123   3
  -9  -2   1 11558.2 270.859   3
  -9   2   1 10946.0 130.812   1
  -9   2   1 11566.1 263.920   3
   9   2  -1 11404.8 257.522   3
   9   2   0 14.3925 17.4164   3
   9  -2   0 28.5824 19.7383   3
  -9   2   0 22.3724 11.3415   1
  -9  -2   0 84.4315 31.8151   3
  -9   2   0 7.88249 20.0526   3
  -9   2  -1 134.148 21.2567   1
   9  -2   1 58.4253 23.6933   3
  -9   2  -1 70.5129 25.7012   3
   9  -2   1 117.986 21.4684   2
   9   2   1 80.6118 26.9238   3
   9   2   2 686.797 40.2554   2
  -9   2  -2 570.389 44.4825   1
  -9   2  -2 625.414 64.4671   3
   9  -2   2 719.870 42.5339   2
   9   2   2 663.223 66.2367   3
   9  -2   2 704.071 65.7908   3
   9  -2   3 8095.83 117.384   2
   9   2   3 7975.37 109.664   2
  -9   2  -3 8239.84 179.395   1
  -9   2  -3 8055.47 229.862   3
   9   2   3 7777.07 110.294   2
   9   2   3 8118.29 233.859   3
   9  -2   3 8019.27 219.609   3
   9  -2   4-10.9733 22.4053   3
  -9   2  -4 21.0726 16.8888   1
   9   2   4-11.9494 19.5630   3
   9   2   5 2110.43 125.867   3
   9  -2   5 2217.97 119.466   3
   9   2   6 2199.00 131.191   3
   9  -2   6 2315.31 124.542   3
   9   2   7 705.998 78.8499   3
   9  -2   7 743.184 73.1923   3
   9   2   8-10.8105 28.8621   3
   9  -2   8-17.6660 22.0761   3
   9   2   9 3211.51 171.460   3
   9  -2   9 3078.52 151.941   3
   9   2  10-10.2613 25.1485   3
   9  -2  10-82.7899 30.3277   3
   9   2  11 780.161 91.1434   3
   9  -2  11 649.096 72.4435   3
   9   2  12 3.48824 26.3366   3
   9  -3 -14 2328.68 163.930   2
   9  -3 -13 712.760 87.1950   2
   9  -3 -12 173.005 47.4403   2
  -9   3  11 484.389 50.9276   1
   9  -3 -11 476.483 69.6317   2
   9  -3 -10 3031.33 161.590   2
  -9   3  10 3090.25 119.856   1
  -9   3   9 827.537 58.9592   1
   9  -3  -9 933.114 89.0275   2
   9  -3  -8 1162.97 95.2534   2
  -9   3   8 1179.15 65.2249   1
  -9  -3   8 1226.78 88.6348   3
   9  -3  -7 1147.22 91.5943   2
  -9  -3   7 1222.25 87.2345   3
   9  -3  -6 1162.19 87.6109   2
  -9  -3   6 1126.06 82.8832   3
   9   3  -5 439.085 52.8539   3
   9  -3  -5 445.276 54.3804   2
  -9  -3   5 460.115 55.4837   3
   9   3  -4 11467.1 256.280   3
   9  -3  -4 11252.1 249.046   2
  -9  -3   4 11747.0 269.920   3
  -9   3   4 11001.7 261.445   3
   9  -3  -3 6187.74 177.049   2
  -9  -3   3 6090.33 194.796   3
  -9   3   3 6139.55 193.741   3
   9   3  -3 6263.26 189.592   3
   9  -3  -2 1405.69 81.1666   2
  -9  -3   2 1473.68 96.8208   3
  -9   3   2 1436.73 94.1964   3
   9   3  -2 1276.86 88.6099   3
   9   3  -1 15.4539 21.6025   3
  -9  -3   1 6.93701 18.4558   3
  -9   3   1 41.0030 21.3417   3
  -9   3   0 4624.04 109.175   1
  -9   3   0 4836.97 172.067   3
   9   3   0 4958.51 174.874   3
  -9   3  -1 157.128 23.2141   1
   9  -3   1 217.229 38.8498   3
  -9   3  -1 214.871 39.0420   3
   9   3   1 166.270 35.6008   3
   9  -3   1 185.036 26.0328   2
   9  -3   2 5100.52 173.151   3
  -9   3  -2 5436.00 184.135   3
  -9   3  -2 5205.19 136.715   1
   9   3   2 5634.50 194.339   3
   9  -3   2 5476.44 124.497   2
   9  -3   3 85.6990 27.2858   3
   9  -3   3 66.6382 14.2428   2
  -9   3  -3 94.4639 30.9953   3
  -9   3  -3 87.4651 23.4743   1
   9   3   3 83.2382 13.9792   2
   9   3   3 88.9887 31.3340   3
   9  -3   4 110.728 30.1195   3
  -9   3  -4 122.991 27.9498   1
   9   3   4 125.649 10.4137   2
   9   3   4 106.718 9.96726   2
   9   3   4 147.465 37.5885   3
   9  -3   5 468.733 56.1123   3
   9   3   5 382.599 57.0356   3
  -9   3  -5 447.405 51.1964   1
  -9   3  -6 3389.24 146.736   1
   9   3   6 3756.05 175.345   3
   9  -3   6 3508.87 150.997   3
  -9   3  -7 1744.53 111.785   1
   9   3   7 1736.60 123.790   3
   9  -3   7 1645.89 106.243   3
   9   3   8 4482.58 201.885   3
   9  -3   8 4007.68 166.408   3
   9  -3   9 215.222 42.1645   3
   9   3   9 206.302 47.3447   3
   9  -3  10 455.415 59.0976   3
   9   3  10 470.488 72.1904   3
   9   3  11 194.724 48.6145   3
   9  -4 -14 130.442 45.5123   2
   9  -4 -13 1214.51 117.101   2
   9  -4 -12 313.960 59.7256   2
   9  -4 -11 6831.90 253.166   2
   9  -4 -10 275.941 54.2848   2
  -9   4  10 341.620 42.8999   1
   9  -4  -9 447.483 63.2325   2
  -9   4   9 476.863 47.7911   1
  -9  -4   9 471.268 55.1428   3
   9  -4  -8 794.156 79.8096   2
  -9  -4   8 655.696 64.8219   3
   9  -4  -7 2239.53 127.829   2
  -9  -4   7 2418.94 122.916   3
   9  -4  -6 19.2139 17.6677   2
  -9  -4   6 37.3940 23.0534   3
   9   4  -5 5091.31 171.149   3
   9  -4  -5 5164.11 180.341   2
  -9  -4   5 5193.09 179.678   3
   9   4  -4 62.8206 27.6902   3
   9  -4  -4 28.6283 16.3038   2
  -9  -4   4 68.3441 27.9736   3
   9  -4  -3 2627.82 119.397   2
  -9  -4   3 2836.45 134.656   3
  -9   4   3 2948.78 136.490   3
   9   4  -3 2621.83 124.850   3
   9  -4  -2 2867.43 119.746   2
  -9  -4   2 3101.23 142.904   3
  -9   4   2 3022.31 136.238   3
   9   4  -2 3093.31 136.857   3
  -9  -4   1 10404.2 263.160   3
   9  -4  -1 10379.1 216.624   2
  -9   4   1 10082.7 248.470   3
   9   4  -1 10346.7 252.811   3
   9   4   0 96.6750 13.0262   1
  -9   4   0 67.8866 25.9117   3
   9   4   0 136.541 31.8024   3
  -9   4  -1 69.9297 23.3417   3
   9   4   1 47.8900 11.8005   1
   9   4   1 40.7405 21.8191   3
   9  -4   2 1880.05 78.3496   2
   9  -4   2 1886.69 106.382   3
  -9   4  -2 1776.29 84.8167   1
   9   4   2 1851.41 72.8520   1
  -9   4  -2 1694.83 104.572   3
   9   4   2 1932.47 116.399   3
   9   4   2 1821.27 75.6726   2
   9  -4   3 799.251 70.3123   3
   9  -4   3 752.331 46.0466   2
   9   4   3 774.489 44.1311   2
   9   4   3 778.310 52.5578   1
  -9   4  -3 785.076 71.7347   3
  -9   4  -3 769.440 59.2699   1
   9   4   3 832.324 79.3665   3
   9  -4   4 279.600 44.6621   3
  -9   4  -4 205.909 35.6801   1
  -9   4  -4 202.351 36.7329   3
   9   4   4 337.548 53.5062   3
   9   4   4 198.864 30.1125   1
   9   4   4 237.938 21.3613   2
   9  -4   4 229.027 22.5442   2
   9  -4   5 5070.95 175.668   3
   9   4   5 4456.05 147.020   1
   9   4   5 4798.03 198.966   3
  -9   4  -5 4793.00 167.026   1
   9  -4   6 597.485 63.3234   3
  -9   4  -6 673.286 68.2069   1
   9   4   6 758.814 65.8213   1
   9   4   6 816.828 86.7113   3
   9  -4   7 5.52597 15.4831   3
  -9   4  -7-12.5759 23.7351   1
   9   4   7-26.7048 29.5578   3
  -9   4  -8 512.963 64.9369   1
   9   4   8 570.916 79.2051   3
   9  -4   8 575.442 63.3722   3
   9   4   9 6820.48 263.773   3
   9  -4   9 6438.10 210.118   3
   9  -4  10 441.761 56.0770   3
   9   4  10 442.189 72.5525   3
   9   4  11 969.795 107.414   3
   9  -5 -14 3137.68 191.981   2
   9  -5 -13 224.636 54.9538   2
   9  -5 -12-20.9607 33.3643   2
   9  -5 -11 61.3608 30.4972   2
   9  -5 -10 4959.22 213.213   2
  -9  -5  10 4431.28 167.695   3
   9  -5  -9 1565.09 116.828   2
  -9  -5   9 1799.67 106.808   3
   9  -5  -8 1266.59 101.934   2
  -9  -5   8 1468.94 95.6889   3
   9  -5  -7 235.708 46.7973   2
  -9  -5   7 200.385 37.6055   3
   9   5  -6 15.7096 18.3707   3
   9  -5  -6 21.8546 23.7148   2
  -9  -5   6-0.64181 16.0147   3
   9   5  -5 1656.23 98.6114   3
   9   5  -5 1632.73 42.2749   1
   9  -5  -5 1622.17 104.331   2
  -9  -5   5 1766.65 105.681   3
   9  -5  -4 4755.41 170.494   2
  -9  -5   4 4867.87 176.804   3
   9   5  -4 4722.57 166.971   3
   9   5  -3 124.681 30.7424   3
  -9  -5   3 92.0287 25.7453   3
   9  -5  -3 130.788 33.3512   2
   9   5  -2 2723.29 47.7213   1
   9  -5  -2 2686.66 118.890   2
   9   5  -2 2907.96 134.156   3
   9   5  -1 9.22016 7.19731   1
   9  -5  -1-6.72303 19.5700   2
   9   5  -1-14.9142 21.6848   3
  -9   5   1 0.25406 17.8791   3
   9   5   0 2291.28 66.4928   1
  -9   5   0 2244.51 117.874   3
   9   5   0 2131.76 121.000   3
   9  -5   0 2118.26 98.7489   2
   9   5   1 95.6037 21.3260   2
  -9   5  -1 109.734 29.9608   3
   9   5   1 104.534 33.1757   3
   9   5   1 129.918 18.6606   1
   9   5   2 1302.96 68.8440   2
  -9   5  -2 1386.94 93.7603   3
   9   5   2 1305.07 99.3452   3
   9   5   2 1416.84 67.0830   1
   9   5   3 429.961 37.0724   2
   9  -5   3 421.324 38.3876   2
  -9   5  -3 417.294 53.5159   3
  -9   5  -3 374.235 44.4930   1
   9   5   3 428.329 40.9935   1
   9   5   3 401.903 55.8014   3
  -9   5  -4 379.356 47.2928   1
   9  -5   4 467.425 54.3361   3
   9   5   4 299.757 37.3492   1
  -9   5  -4 445.745 54.3100   3
   9   5   4 434.604 62.3630   3
   9  -5   4 388.160 33.2124   2
   9   5   4 462.398 34.3041   2
   9  -5   5 638.632 63.1577   3
   9   5   5 603.073 30.6841   2
   9   5   5 661.698 58.9359   1
  -9   5  -5 654.567 64.5106   1
   9   5   5 621.017 76.0479   3
   9  -5   6 2515.32 126.158   3
   9   5   6 2464.97 118.801   1
   9   5   6 2510.21 150.938   3
  -9   5  -6 2366.51 127.617   1
   9  -5   7 128.664 31.0366   3
  -9   5  -7 145.365 36.5737   1
   9   5   7 220.353 47.1014   3
   9  -5   8 842.950 75.4105   3
  -9   5  -8 858.713 86.7613   1
   9   5   8 793.757 89.7055   3
   9  -5   9 13.8181 14.3067   3
  -9   5  -9 11.7057 25.5951   1
   9   5   9 34.2431 31.1171   3
  -9   5 -10 1179.62 111.702   1
   9   5  10 1048.95 109.246   3
   9  -6 -13 375.206 71.0628   2
   9  -6 -12 449.506 76.7756   2
   9  -6 -11 2297.49 154.089   2
   9  -6 -10 38.4866 26.9186   2
   9  -6  -9 45.7572 30.4264   2
  -9  -6   9 33.2925 19.9454   3
   9   6  -8 366.142 34.9480   1
   9  -6  -8 236.989 45.0674   2
  -9  -6   8 318.446 45.4707   3
   9   6  -7 1243.39 57.9696   1
   9  -6  -7 1349.51 103.155   2
  -9  -6   7 1273.08 90.4126   3
   9   6  -6 1060.55 80.0238   3
   9  -6  -6 887.658 82.4830   2
  -9  -6   6 1025.90 81.8344   3
   9   6  -6 1080.17 48.9212   1
   9   6  -5 1901.34 106.505   3
   9   6  -5 1877.55 57.5687   1
   9  -6  -5 1863.61 114.033   2
  -9  -6   5 1727.02 106.489   3
  -9  -6   4 720.371 70.5801   3
   9  -6  -4 627.327 63.9298   2
   9   6  -4 681.931 65.7306   3
   9  -6  -3 1740.91 104.630   2
   9   6  -3 1788.02 105.011   3
   9  -6  -2 1687.62 99.0129   2
   9   6  -2 1770.45 107.119   3
   9  -6  -1 6609.93 189.611   2
   9   6  -1 6893.59 214.206   3
   9   6   0 1511.75 103.869   3
  -9   6   0 1521.64 98.6377   3
   9  -6   0 1633.95 91.4760   2
   9  -6   1 633.992 55.0337   2
   9   6   1 705.657 46.7675   1
  -9   6  -1 684.794 66.5582   3
   9   6   1 675.855 56.3524   2
   9   6   1 613.418 68.5322   3
  -9   6  -2 37.3023 12.7565   2
   9   6   2 64.5353 17.0269   1
  -9   6  -2 128.561 31.2000   3
   9   6   2 29.6909 17.9244   3
   9   6   2 38.6330 15.8261   2
   9   6   3 3610.75 123.232   1
   9   6   3 3696.44 116.511   2
  -9   6  -3 3738.73 154.334   3
   9   6   3 4120.09 183.377   3
   9   6   4 2340.48 105.231   1
  -9   6  -4 2449.04 119.958   1
  -9   6  -4 2417.85 125.033   3
   9   6   4 2466.77 145.879   3
   9  -6   4 2341.77 89.3071   2
   9   6   4 2387.92 86.7069   2
  -9   6  -5 6676.89 207.607   1
   9   6   5 7290.59 255.896   3
   9   6   5 6698.36 190.801   1
  -9   6  -6 48.9193 29.9518   1
   9   6   6-10.9849 35.6935   3
  -9   6  -7 49.8708 28.5413   1
   9   6   7 121.671 38.7568   3
  -9   6  -8 38.6005 28.4225   1
   9   6   8 54.9754 28.6097   3
  -9   6  -9 1911.38 136.660   1
   9   6   9 2109.94 154.392   3
  -9   6 -10 2606.71 166.366   1
   9  -7 -13 71.6036 42.6043   2
   9  -7 -12 70.9020 36.0420   2
   9  -7 -11 1.71265 22.3721   2
   9   7 -10 4033.40 140.249   1
   9  -7 -10 4348.15 208.475   2
   9   7  -9 419.985 43.9343   1
  -9  -7   9 427.344 50.9065   3
   9  -7  -9 455.503 68.2349   2
   9  -7  -8 2800.41 158.157   2
  -9  -7   8 2819.73 133.481   3
  -9  -7   7 1268.08 91.2590   3
   9  -7  -7 1538.67 114.410   2
   9   7  -7 1398.82 66.2961   1
   9   7  -6 23.9137 22.8812   3
  -9  -7   6 39.9335 24.2983   3
   9   7  -6 20.1094 11.5491   1
   9  -7  -6 18.7887 18.7586   2
  -9  -7   5 1102.17 86.0941   3
   9  -7  -5 1060.41 89.8697   2
   9   7  -5 1073.62 81.4579   3
   9  -7  -4 9180.99 252.304   2
   9   7  -4 9575.07 243.102   3
   9  -7  -3 490.540 59.3606   2
   9   7  -3 491.338 56.7419   3
  -9   7   2 1928.77 109.039   2
   9  -7  -2 1788.98 105.086   2
   9   7  -2 2018.86 116.743   3
   9  -7  -1 27.9887 16.4748   2
  -9   7   1 15.7728 14.3099   2
   9   7  -1 12.7866 19.3675   3
   9  -7   0 1080.06 78.0510   2
  -9   7   0 1033.19 76.6277   2
   9   7   0 906.485 83.2696   3
   9   7   0 947.189 72.3583   2
   9  -7   1 864.497 68.3998   2
  -9   7  -1 994.593 71.4865   2
   9   7   1 854.731 66.3315   2
   9   7   1 899.768 84.8732   3
  -9   7  -2 1989.21 96.8435   2
   9  -7   2 2004.87 99.3251   2
   9   7   2 1967.22 96.3113   2
   9   7   2 1959.33 125.561   3
  -9   7  -2 1813.87 107.614   3
   9   7   3 1264.32 74.1518   2
  -9   7  -3 1124.44 69.9815   2
   9   7   3 1128.44 72.4791   1
   9  -7   3 1222.84 75.4970   2
  -9   7  -3 1108.95 84.6479   3
   9   7   3 1146.07 99.3454   3
   9   7   4 85.3504 25.5433   1
   9   7   4 103.505 22.9511   2
  -9   7  -4 136.269 26.8810   2
  -9   7  -4 130.259 31.2372   3
   9   7   4 143.174 41.7073   3
   9   7   5 2115.76 110.766   1
  -9   7  -5 1862.75 114.617   1
   9   7   5 1963.09 136.790   3
  -9   7  -6 1919.81 121.990   1
   9   7   6 1962.02 141.057   3
  -9   7  -7 156.684 39.3931   1
   9   7   7 188.300 49.2632   3
  -9   7  -8 762.596 85.8209   1
   9   7   8 974.401 105.120   3
  -9   7  -9 156.293 44.1525   1
   9   7   9 204.569 49.4888   3
  -9   7 -10 456.448 73.5949   1
   9  -8 -12 902.330 103.852   2
   9   8 -11 484.800 54.7360   1
   9  -8 -11 503.479 79.6715   2
   9   8 -10 577.371 55.2927   1
   9  -8 -10 664.547 88.2750   2
   9   8  -9 30.2130 13.7431   1
   9  -8  -9-0.80116 33.6928   2
  -9  -8   8 1070.63 83.8903   3
   9  -8  -8 1034.35 99.0357   2
   9   8  -8 1203.44 70.4639   1
   9   8  -7 2666.99 126.841   3
  -9  -8   7 2646.94 131.448   3
   9  -8  -7 2921.95 162.127   2
   9   8  -6 3034.67 136.991   3
  -9  -8   6 3167.41 146.071   3
   9  -8  -6 3320.46 167.269   2
   9   8  -5 9.72364 23.6489   3
   9  -8  -5-14.7683 26.9899   2
   9   8  -4-30.3266 26.3851   3
   9  -8  -4 30.5949 20.2691   2
   9  -8  -3 2640.37 138.247   2
   9   8  -3 2475.16 128.565   3
   9  -8  -2 203.605 40.4450   2
   9   8  -2 309.999 50.4694   3
   9  -8  -1 1666.22 105.185   2
  -9   8   1 1735.38 104.263   2
   9   8  -1 1704.63 111.468   3
   9   8  -1 1646.29 103.217   2
   9  -8   0 1393.54 92.6887   2
  -9   8   0 1629.14 98.7491   2
   9   8   0 1518.98 108.817   3
   9   8   0 1726.41 102.644   2
  -9   8  -1-8.87721 17.6312   2
   9  -8   1-12.3939 15.4597   2
   9   8   1-16.7401 29.7936   3
   9   8   1-36.1010 19.9351   2
  -9   8  -2 14.7005 16.6459   2
   9   8   2 4.53966 16.8974   2
   9  -8   2 13.6628 16.3021   2
   9   8   2-34.1196 33.1577   3
   9   8   3 4547.27 150.039   2
  -9   8  -3 4681.94 152.054   2
   9  -8   3 4446.24 151.722   2
   9   8   3 4884.70 208.880   3
   9  -8   4 2919.39 118.518   2
   9   8   4 3028.85 130.722   1
   9   8   4 2936.49 167.364   3
  -9   8  -5 2835.06 146.680   1
   9   8   5 2837.93 168.260   3
   9   8   6-21.8236 33.2151   3
  -9   8  -6 13.6739 26.6300   1
  -9   8  -7-46.1800 29.0079   1
   9   8   7 4.69259 37.1679   3
  -9   8  -8 145.226 40.3658   1
   9   8   8 226.811 57.5988   3
  -9   8  -9 734.186 88.3202   1
   9   9 -11 412.223 52.2465   1
   9  -9 -11 613.405 87.1001   2
   9  -9 -10 2676.52 171.935   2
   9   9 -10 2339.65 114.529   1
   9   9  -9 1053.07 73.9828   1
   9  -9  -9 1338.43 119.457   2
   9   9  -8 4278.96 140.561   1
   9  -9  -8 4358.08 206.914   2
   9   9  -7 18.0279 19.7521   3
   9  -9  -7 74.5073 35.0697   2
   9   9  -6 626.450 63.8480   3
   9  -9  -6 731.891 82.4027   2
   9  -9  -5 1402.93 108.951   2
   9   9  -5 1440.61 96.4337   3
   9  -9  -4 2263.02 135.661   2
   9   9  -4 2256.50 122.771   3
   9   9  -3 2335.53 127.873   3
   9  -9  -3 2181.43 129.565   2
   9  -9  -2 698.684 72.4120   2
   9   9  -2 763.655 76.3122   3
   9  -9  -1 1018.14 85.0784   2
   9   9  -1 1060.32 91.0823   3
   9  -9   0 759.210 73.0476   2
   9   9   0 659.000 76.5855   3
   9  -9   1 2958.58 138.528   2
   9   9   1 2984.12 136.099   2
   9   9   1 3201.92 164.263   3
  -9   9  -2 4021.37 154.980   2
   9   9   2 3960.08 152.517   2
   9  -9   2 4051.33 158.509   2
   9   9   2 4096.96 191.293   3
   9   9   3 985.161 74.3325   2
   9   9   3 911.774 94.6116   3
   9  -9   3 1025.36 78.7939   2
   9  -9   4 119.424 28.0237   2
   9   9   4 74.0273 29.0201   3
   9   9   5 363.528 63.5297   3
  -9   9  -6 1541.19 116.010   1
   9   9   6 1676.84 135.962   3
  -9   9  -7 2170.82 142.654   1
   9   9   7 2688.68 176.373   3
  -9   9  -8-11.4192 25.4336   1
  -9   9  -9 588.093 80.7816   1
   9  10 -10 213.295 36.5352   1
   9 -10 -10 323.736 68.5230   2
   9  10  -9 1.47412 16.3727   1
   9 -10  -9 17.4363 27.2458   2
   9  10  -8 954.950 71.1896   1
   9 -10  -8 874.665 98.3017   2
   9  10  -7 1152.32 84.5424   3
   9 -10  -7 1241.36 112.593   2
   9 -10  -6 1503.17 120.595   2
   9  10  -6 1402.55 94.8471   3
   9  10  -5 510.185 59.1232   3
   9 -10  -5 394.044 63.4417   2
   9  10  -4 753.710 73.8747   3
   9 -10  -4 879.704 88.5737   2
   9 -10  -3 957.660 91.3852   2
   9  10  -3 935.250 83.2501   3
   9 -10  -2 2255.03 135.029   2
   9  10  -2 2221.30 130.580   3
   9 -10  -1 2234.35 131.277   2
   9  10  -1 2306.01 137.666   3
   9 -10   0 735.846 75.8628   2
   9  10   0 745.385 79.9732   3
   9 -10   1 676.945 69.8457   2
   9  10   1 748.341 83.5761   3
   9 -10   2 148.895 31.4702   2
   9  10   2 209.955 47.8814   3
   9  10   3 1445.61 119.001   3
   9 -10   3 1528.55 100.469   2
   9  10   4 163.357 45.1947   3
   9  10   5 1916.88 144.454   3
  -9  10  -6 347.618 60.5971   1
   9  10   6 349.785 67.1766   3
  -9  10  -7 86.1537 38.5611   1
  -9  10  -8 835.991 96.3880   1
   9 -11  -9 1620.83 138.000   2
   9 -11  -8 1242.81 119.990   2
   9 -11  -7 2.15740 26.3626   2
   9  11  -7 8.03903 17.1028   3
   9  11  -6 68.2887 27.7493   3
   9 -11  -6-19.8148 32.7606   2
   9  11  -5 492.598 60.8167   3
   9 -11  -5 408.649 66.5947   2
   9 -11  -4 1808.56 130.590   2
   9  11  -4 1982.95 119.601   3
   9 -11  -3 1769.65 126.717   2
   9  11  -3 1693.57 113.812   3
   9 -11  -2 782.897 85.8041   2
   9  11  -2 612.756 71.5085   3
   9 -11  -1 724.164 79.0816   2
   9  11  -1 686.731 76.4045   3
   9 -11   0 664.408 74.3240   2
   9  11   0 671.941 78.6104   3
   9 -11   1 5036.15 198.385   2
   9  11   1 5163.48 219.521   3
   9  11   2 892.148 96.5872   3
   9 -11   2 1027.21 89.9228   2
   9  11   3 1423.65 122.674   3
   9 -11   3 1487.68 104.389   2
   9  11   4-34.8934 31.4337   3
   9  11   5 97.5882 44.9848   3
  -9  11  -7 5035.23 228.641   1
   9 -12  -8 2110.42 158.013   2
   9  12  -7 1337.05 92.2032   3
   9 -12  -7 1174.18 115.773   2
   9 -12  -6 2605.46 168.865   2
   9  12  -6 2887.59 139.230   3
   9 -12  -5 1713.73 136.358   2
   9  12  -5 1904.87 116.312   3
   9 -12  -4 855.097 96.0184   2
   9  12  -4 683.183 72.6682   3
   9 -12  -3 10.8777 25.5949   2
   9  12  -3 43.7488 30.7423   3
   9 -12  -2 1239.28 108.521   2
   9  12  -2 1216.76 101.981   3
   9 -12  -1 1701.20 124.720   2
   9  12  -1 1964.82 132.188   3
   9 -12   0 2088.04 136.678   2
   9  12   0 2094.97 140.396   3
   9 -12   1 12.5842 26.8695   2
   9  12   1 17.3160 31.2497   3
   9 -12   2-14.9400 21.0190   2
   9  12   2-40.9108 32.5260   3
   9 -12   3 52.7538 26.8999   2
   9  12   3 76.7244 40.0841   3
   9  12   4 673.331 90.9499   3
   9 -13  -7 36.9743 26.6065   2
   9  13  -6 15.0474 22.8806   3
   9 -13  -6-13.5160 29.1616   2
   9 -13  -5 2729.85 175.585   2
   9  13  -5 2764.56 142.443   3
   9 -13  -4 1021.86 107.450   2
   9  13  -4 888.297 83.5703   3
   9 -13  -3 762.117 91.6787   2
   9  13  -3 669.756 76.7473   3
   9 -13  -2 174.255 47.0023   2
   9  13  -2 140.139 42.6666   3
   9 -13  -1 90.5948 34.4141   2
   9  13  -1 60.8871 28.1783   3
   9 -13   0 3070.03 171.953   2
   9  13   0 2940.90 169.623   3
   9  13   1 3000.66 176.239   3
   9 -13   1 3086.74 170.815   2
   9 -13   2 361.530 59.2996   2
   9  13   2 309.036 62.1063   3
   9 -13   3 859.699 88.6680   2
   9  13   3 758.774 94.9118   3
   9 -14  -4 104.321 40.3894   2
   9  14  -4 75.3860 24.1967   3
   9 -14  -3 2.75179 25.6645   2
   9  14  -3 49.9983 19.6558   3
   9 -14  -2 1096.49 111.965   2
   9  14  -2 881.768 90.6251   3
   9  14  -1 494.697 70.9021   3
   9 -14  -1 432.218 71.0445   2
   9 -14   0 2369.69 158.706   2
   9  14   0 2205.08 149.945   3
   9 -14   1 56.7262 35.2810   2
   9  14   1 23.4900 28.6568   3
   9 -14   2 98.3549 32.3640   2
   9  14   2 36.1126 32.1210   3
   9  15  -3 433.586 65.3113   3
   9  15  -2 63.0680 33.9287   3
   9 -15  -1-30.8945 24.3052   2
   9  15  -1 75.2645 36.4134   3
   9 -15   0 708.225 93.4023   2
   9  15   0 678.085 87.6052   3
   9 -15   1 2904.75 179.350   2
   9 -15   2 1003.07 105.831   2
   9  16  -1 176.622 46.5149   3
  10   0 -14 4852.94 235.643   2
  10   0 -13-57.1135 38.2711   2
  10   0 -12 4382.12 211.298   2
  10   0 -11-180.605 48.4478   2
  10   0 -10 1229.94 106.652   2
  10   0  -9-8.41872 28.4088   2
  10   0  -8 4373.37 183.652   2
  10   0  -7-6.13535 20.0045   2
  10   0  -6 4430.71 171.811   2
  10   0  -5-11.9057 24.8192   2
  10   0  -4 323.438 45.1852   2
  10   0  -3 6.49996 17.8108   3
  10   0  -3-26.2161 24.8181   2
  10   0  -2 2517.23 128.805   3
  10   0  -2 2415.46 106.917   2
  10   0  -1-6.09561 18.8908   3
  10   0   0 10.8351 17.1083   3
  10   0   1-8.90844 24.4290   3
  10   0   1-16.3492 16.3135   2
  10   0   2 2788.29 80.9651   2
  10   0   2 2908.33 142.167   3
  10   0   3 12.2984 19.1104   3
  10   0   4 633.970 69.5317   3
  10   0   5-44.3938 28.5326   3
  10   0   6 720.621 77.8652   3
  10   0   7 12.3904 19.7913   3
  10   0   8 2047.67 135.100   3
  10   0   9 15.4230 22.0910   3
  10   0  10 2348.75 150.391   3
  10   0  11-26.9580 32.4508   3
  10   1 -14-5.38618 41.5707   2
  10  -1 -14 34.6117 29.8349   2
  10   1 -13 90.2648 32.7976   2
  10  -1 -13 148.463 47.5338   2
  10   1 -12-8.87579 29.0218   2
  10  -1 -12-27.5403 42.4568   2
  10   1 -11 649.377 80.5801   2
  10  -1 -11 887.797 94.6926   2
  10  -1 -10 133.144 35.3996   2
  10  -1  -9 3656.74 175.076   2
  10  -1  -8 714.141 76.4384   2
  10  -1  -7 780.815 77.6750   2
  10  -1  -6 474.240 56.9447   2
  10  -1  -5 5414.15 183.565   2
  10  -1  -4 383.360 48.1089   2
  10   1  -3 2148.99 118.995   3
  10  -1  -3 2110.11 105.759   2
  10   1  -2 157.499 35.1428   3
  10  -1  -2 207.489 39.7720   3
  10   1  -2 186.932 32.7413   2
  10  -1  -2 171.544 30.9288   2
  10  -1  -1 566.360 63.4295   3
  10   1  -1 664.528 68.3691   3
  10   1   0 15.9258 19.2004   3
  10  -1   0 3.33598 17.9492   3
  10   1   1 20936.3 253.115   2
  10  -1   1 20504.6 252.369   2
  10   1   1 21015.2 377.658   3
  10  -1   1 21295.1 375.242   3
  10   1   2 381.652 52.8915   3
  10  -1   2 335.417 51.1221   3
  10   1   2 289.571 26.9109   2
  10  -1   2 311.979 27.8821   2
  10  -1   3 1809.12 51.3437   2
  10   1   3 2014.47 122.129   3
  10   1   3 1812.09 49.3337   2
  10  -1   3 1763.87 110.633   3
  10  -1   4 122.213 34.2492   3
  10   1   4 79.1573 27.3185   3
  10   1   5 2020.50 125.897   3
  10  -1   5 1803.94 117.279   3
  10  -1   6 87.6574 32.4283   3
  10   1   6 120.631 38.1419   3
  10   1   7 2067.61 134.811   3
  10  -1   7 2154.48 132.045   3
  10   1   8-18.9048 25.0471   3
  10  -1   8 28.7770 20.4783   3
  10   1   9 291.495 56.0631   3
  10  -1   9 364.180 57.6405   3
  10   1  10 28.0533 21.6966   3
  10  -1  10 72.2565 28.7636   3
  10   1  11 1255.11 114.114   3
  10  -1  11 1102.39 101.691   3
  10   2 -14 1102.94 114.673   2
  10  -2 -14 1294.61 123.165   2
  10   2 -13 31.0453 31.3848   2
  10  -2 -13-39.9941 31.9413   2
  10  -2 -12 5351.77 235.948   2
  10  -2 -11 316.642 58.4199   2
  10  -2 -10 149.248 39.8095   2
  10  -2  -9 575.593 73.3665   2
 -10   2   9 583.978 44.6303   1
  10  -2  -8 4447.09 187.654   2
 -10   2   8 4363.84 105.953   1
 -10   2   7 9.05414 7.33129   1
  10  -2  -7-8.20369 19.4846   2
  10  -2  -6 4241.40 170.287   2
 -10   2   6 4031.17 74.4086   1
 -10   2   5 31.5105 5.54956   1
  10  -2  -5 8.35799 23.6123   2
  10   2  -4 169.972 37.5773   3
  10  -2  -4 294.451 43.5686   2
  10   2  -3 4855.44 177.186   3
  10  -2  -3 4436.58 153.655   2
 -10   2   2 2052.21 41.4554   1
  10  -2  -2 2193.22 103.639   2
  10   2  -2 2301.39 123.168   3
 -10   2   1 695.995 32.1171   1
  10  -2  -1 779.888 59.7129   2
  10   2  -1 807.769 75.1945   3
  10   2   0 181.090 39.7695   3
  10  -2   0 122.982 32.2540   3
 -10   2   0 140.480 18.3538   1
  10   2   1 477.880 60.3910   3
  10  -2   1 405.458 52.9765   3
  10   2   1 402.041 37.7645   2
 -10   2  -1 398.053 34.1147   1
  10  -2   1 430.033 38.8712   2
  10  -2   2 3436.36 152.082   3
  10   2   2 3513.82 94.9825   2
  10  -2   2 3680.19 99.5434   2
  10   2   2 3569.28 161.609   3
  10   2   3 119.831 15.1034   2
  10  -2   3 83.1399 24.9991   3
  10  -2   3 109.531 15.2094   2
  10   2   3 60.8496 10.3109   2
  10   2   3 126.553 36.8719   3
  10   2   4 3268.74 161.239   3
  10  -2   4 3175.00 149.886   3
  10   2   5 2016.55 128.734   3
  10  -2   5 2120.64 124.886   3
  10  -2   6 21.6370 23.4790   3
  10   2   6 37.1933 22.6513   3
  10  -2   7 104.811 35.1632   3
  10   2   7 127.765 35.4350   3
  10   2   8 6811.58 255.285   3
  10  -2   8 6982.24 236.022   3
  10  -2   9 9.90320 22.8743   3
  10   2   9 61.7904 30.0071   3
  10   2  10 1657.55 132.975   3
  10  -2  10 1887.95 128.485   3
  10   2  11 573.699 81.4081   3
  10  -3 -13 462.142 75.7519   2
  10  -3 -12 40.7725 28.5416   2
  10  -3 -11 5001.48 220.390   2
  10  -3 -10 2020.75 137.081   2
  10  -3  -9 568.686 71.8169   2
 -10   3   9 532.083 45.1408   1
 -10   3   8 838.881 52.3606   1
  10  -3  -8 737.223 77.3643   2
 -10   3   7 764.922 44.9143   1
  10  -3  -7 725.268 75.7231   2
  10  -3  -6 866.205 78.8783   2
  10   3  -5 8474.01 235.786   3
  10  -3  -5 8467.44 233.805   2
  10   3  -4 78.3319 31.7598   3
  10  -3  -4 40.2342 20.5846   2
  10   3  -3 9642.86 251.980   3
  10  -3  -3 9004.91 222.125   2
  10  -3  -2 874.859 67.6265   2
  10   3  -2 943.980 82.5292   3
 -10   3   1 4239.99 94.9793   1
  10  -3  -1 4281.64 140.536   2
  10   3  -1 4205.63 170.469   3
  10   3   0 68.7012 27.8440   3
 -10   3   0 46.1566 14.9886   1
  10  -3   1 5919.70 198.739   3
 -10   3  -1 5794.79 135.265   1
  10   3   1 6376.60 213.582   3
 -10   3  -2 173.783 28.9003   1
  10  -3   2 158.697 37.2030   3
  10  -3   2 170.742 24.7175   2
  10   3   2 180.271 39.9052   3
  10  -3   3 893.948 78.3095   3
 -10   3  -3 883.099 63.5443   1
  10   3   3 845.365 41.5626   2
  10  -3   3 811.875 43.5343   2
  10   3   3 878.977 42.4730   2
  10   3   3 788.241 80.1509   3
  10  -3   4 21.6769 20.6195   3
 -10   3  -4 36.3871 19.4702   1
  10   3   4 50.1761 24.4604   3
 -10   3  -5 3189.96 136.175   1
  10   3   5 3267.42 167.518   3
  10  -3   5 3419.54 156.209   3
  10   3   6 1337.65 110.988   3
  10  -3   6 1189.93 95.0865   3
  10   3   7 3873.44 191.613   3
  10  -3   7 3863.29 170.828   3
  10  -3   8 9.21525 21.0692   3
  10   3   8-2.83186 27.9398   3
  10  -3   9 157.491 38.7880   3
  10   3   9 170.928 47.1493   3
  10  -3  10 221.164 45.1707   3
  10   3  10 211.829 52.3239   3
  10  -4 -13 54.7479 28.6836   2
  10  -4 -12 4270.40 214.148   2
  10  -4 -11 420.769 67.1495   2
  10  -4 -10 385.698 61.5735   2
 -10   4   9 203.989 30.2069   1
  10  -4  -9 237.948 47.1976   2
  10  -4  -8 1627.41 117.860   2
  10  -4  -7 825.749 82.2828   2
  10  -4  -6 2562.39 136.745   2
  10   4  -5 492.191 59.8479   3
  10  -4  -5 410.919 55.4554   2
  10   4  -4 86.6607 27.3436   3
  10  -4  -4 124.934 31.7535   2
  10  -4  -3 2025.73 109.498   2
  10   4  -3 2243.67 122.869   3
  10  -4  -2 10237.0 233.777   2
  10   4  -2 10496.7 266.825   3
  10  -4  -1 1925.15 97.7269   2
  10   4  -1 1992.56 118.911   3
 -10   4   0 21.5285 11.3700   1
  10  -4   0 45.1423 19.5087   2
  10   4   0 32.6925 21.4860   3
 -10   4  -1 203.734 29.0720   1
  10   4   1 215.204 40.4953   3
  10  -4   2 955.530 59.0866   2
 -10   4  -2 935.173 62.9606   1
  10   4   2 925.881 85.8173   3
  10   4   2 970.404 56.8607   2
  10  -4   3 1188.38 90.9683   3
  10   4   3 1275.99 57.4770   2
  10  -4   3 1193.84 58.0046   2
  10   4   3 1168.46 98.0804   3
 -10   4  -3 1130.35 74.2626   1
 -10   4  -4 4280.90 151.584   1
  10  -4   4 4313.25 171.830   3
  10   4   4 4253.62 191.529   3
  10  -4   5 1612.65 107.121   3
 -10   4  -5 1588.59 98.6148   1
  10   4   5 1511.43 118.605   3
  10  -4   6 266.448 47.1050   3
 -10   4  -6 213.797 42.1606   1
  10   4   6 181.554 44.2033   3
 -10   4  -7 43.1140 28.1530   1
  10  -4   7 22.5179 21.2423   3
  10   4   7 17.6556 33.8031   3
  10  -4   8 3178.50 154.504   3
  10   4   8 3350.44 186.944   3
  10  -4   9 483.146 62.1789   3
  10   4   9 435.010 71.2196   3
  10  -5 -13 977.555 108.727   2
  10  -5 -12-57.1787 43.2242   2
  10  -5 -11 2972.65 175.265   2
  10  -5 -10 1490.53 122.047   2
  10  -5  -9 2466.34 150.644   2
  10  -5  -8 986.335 93.6145   2
  10  -5  -7 105.728 34.9734   2
  10   5  -6 596.306 64.9645   3
  10  -5  -6 691.547 73.5707   2
  10   5  -5 5912.68 197.802   3
  10  -5  -5 5312.09 193.814   2
  10   5  -4 234.948 44.2149   3
  10  -5  -4 326.245 48.9479   2
  10  -5  -3 1012.57 79.9833   2
  10   5  -3 932.731 80.4765   3
  10   5  -2 174.811 38.5125   3
  10  -5  -2 172.293 35.7969   2
  10  -5  -1 3050.01 127.217   2
  10   5  -1 3149.99 150.263   3
  10  -5   0 5.39649 15.2534   2
  10   5   0 1.12598 5.44694   1
  10   5   0-37.2966 25.6503   3
  10   5   1 1112.13 69.7203   2
  10   5   1 1170.80 52.1197   1
  10   5   1 1224.00 99.6728   3
  10  -5   1 1069.10 69.3417   2
  10   5   2 78.3940 18.8228   2
 -10   5  -2 106.808 24.0247   1
  10   5   2 89.6700 18.2119   1
  10   5   2 108.589 33.4270   3
 -10   5  -3 83.5970 23.2090   1
  10   5   3 120.531 20.6955   2
  10  -5   3 131.602 22.8968   2
  10   5   3 59.5082 17.4208   1
  10   5   3 69.6132 32.4429   3
  10   5   4 899.440 63.2353   1
  10   5   4 903.763 91.8295   3
 -10   5  -4 829.471 69.9073   1
  10  -5   4 897.539 49.0159   2
  10  -5   5 3116.12 148.273   3
  10   5   5 3409.39 179.256   3
 -10   5  -5 3279.91 144.536   1
  10  -5   6 160.247 36.8361   3
 -10   5  -6 177.524 39.3958   1
  10   5   6 205.094 50.2972   3
  10  -5   7 2019.07 121.343   3
 -10   5  -7 2344.68 136.655   1
  10   5   7 2603.63 164.231   3
  10  -5   8 23.3091 19.4464   3
  10   5   8 48.1581 27.5788   3
 -10   5  -8 45.7087 22.7043   1
 -10   5  -9 1880.92 135.628   1
  10   5   9 2024.12 151.020   3
  10  -6 -12 1357.84 124.517   2
  10  -6 -11 170.427 48.8767   2
  10  -6 -10 39.6317 29.8269   2
  10  -6  -9-25.3148 32.6901   2
  10  -6  -8 3055.05 165.526   2
  10  -6  -7 2335.21 140.421   2
  10   6  -6 2494.22 130.428   3
  10  -6  -6 2574.30 143.758   2
  10   6  -5 235.599 45.5052   3
  10  -6  -5 208.749 45.4133   2
  10  -6  -4 1124.59 89.1991   2
  10   6  -4 1146.05 89.9111   3
  10   6  -3 433.250 58.9505   3
  10  -6  -3 409.215 53.8155   2
  10   6  -2 6669.58 77.5600   1
  10  -6  -2 6969.49 206.909   2
  10   6  -2 7157.66 227.068   3
  10   6  -1 1454.79 47.4411   1
  10  -6  -1 1451.29 92.1790   2
  10   6  -1 1352.13 102.166   3
  10   6   0 1934.89 122.965   3
  10  -6   0 1961.24 103.201   2
  10   6   0 2073.01 66.6834   1
  10  -6   1 912.474 68.2371   2
  10   6   1 825.838 83.7440   3
  10   6   1 876.532 64.8372   2
  10   6   1 937.703 51.3289   1
  10  -6   2 460.431 47.0534   2
  10   6   2 457.116 45.0561   2
  10   6   2 503.813 42.8300   1
  10   6   2 523.841 66.8851   3
 -10   6  -3 2343.68 115.093   1
  10   6   3 2214.04 141.075   3
  10   6   3 2422.92 98.9790   1
 -10   6  -4 7688.20 218.605   1
  10   6   4 8094.66 273.276   3
  10  -6   4 7968.22 163.031   2
 -10   6  -5 4.13767 22.7239   1
  10   6   5 54.4258 31.1471   3
 -10   6  -6 265.167 48.0527   1
  10   6   6 276.027 54.3451   3
 -10   6  -7 50.5792 27.8407   1
  10   6   7-27.7156 37.8825   3
 -10   6  -8 1227.63 108.333   1
  10   6   8 1550.96 133.558   3
 -10   6  -9 121.451 42.8612   1
 -10   6 -10 168.348 52.2473   1
  10  -7 -12 53.9858 28.7239   2
  10  -7 -11 983.046 106.369   2
  10  -7 -10 602.803 81.7143   2
  10  -7  -9 5221.79 227.703   2
  10   7  -8 1055.13 56.3030   1
  10  -7  -8 1097.17 104.026   2
  10   7  -7 268.909 27.0228   1
  10  -7  -7 303.838 53.6227   2
  10   7  -6 2421.10 129.173   3
  10  -7  -6 2637.07 147.977   2
  10   7  -6 2455.15 70.2625   1
  10   7  -5 931.906 39.6268   1
  10  -7  -5 1001.81 90.4197   2
  10   7  -5 1026.56 86.1073   3
  10   7  -4 222.994 42.1497   3
  10  -7  -4 211.895 41.0139   2
  10  -7  -3 1026.86 86.2659   2
  10   7  -3 1113.11 91.0503   3
  10  -7  -2-19.0501 23.0663   2
  10   7  -2-15.2507 23.1053   3
  10  -7  -1 19.2160 18.1522   2
  10   7  -1 80.1435 32.3296   3
  10   7   0 300.937 43.7284   2
  10  -7   0 216.835 38.8809   2
  10   7   0 364.958 57.2481   3
  10  -7   1 1679.40 96.4285   2
  10   7   1 1776.79 76.6160   1
  10   7   1 1630.74 93.3888   2
  10   7   1 1669.91 118.882   3
  10   7   2 1694.54 81.1834   1
  10  -7   2 1667.35 92.6717   2
  10   7   2 1743.80 91.7235   2
  10   7   2 1786.77 126.528   3
  10  -7   3 118.798 26.4293   2
  10   7   3 114.905 37.5922   3
 -10   7  -4 2212.23 121.716   1
  10   7   4 2508.29 156.408   3
 -10   7  -5 2180.23 126.233   1
  10   7   5 2563.01 162.813   3
 -10   7  -6 293.476 48.5571   1
  10   7   6 413.901 73.9700   3
 -10   7  -7 563.601 71.1287   1
  10   7   7 712.067 93.3560   3
 -10   7  -8 169.075 49.0335   1
 -10   7  -9-4.00493 24.4897   1
  10  -8 -11 274.602 58.7210   2
  10  -8 -10 27.7525 24.4030   2
  10  -8  -9 36.4455 36.3494   2
  10  -8  -8 3120.32 175.374   2
  10   8  -7 1312.45 96.3915   3
  10  -8  -7 1372.08 113.507   2
  10   8  -7 1354.27 64.1646   1
  10   8  -6 908.412 80.6162   3
  10   8  -6 836.796 47.2920   1
  10  -8  -6 841.186 87.6072   2
  10   8  -5 461.046 59.1660   3
  10  -8  -5 448.699 63.7679   2
  10  -8  -4 2243.72 133.801   2
  10   8  -4 2253.22 127.091   3
  10   8  -3 297.423 49.3289   3
  10  -8  -3 365.451 55.2659   2
  10   8  -2 3787.83 171.076   3
  10  -8  -2 3609.79 160.175   2
  10  -8  -1 615.331 65.7640   2
  10   8  -1 758.016 80.0552   3
  10  -8   0 3018.43 140.204   2
  10   8   0 3225.45 142.080   2
  10   8   0 2977.64 159.173   3
 -10   8  -1 24.6682 19.5242   2
  10  -8   1 32.1352 19.4287   2
  10   8   1 40.6716 22.2523   3
  10   8   1 39.0222 19.0160   2
 -10   8  -2 4785.01 162.374   2
  10  -8   2 4144.60 154.160   2
  10   8   2 4668.80 207.970   3
  10  -8   3 1843.43 99.3583   2
  10   8   3 1854.63 135.296   3
  10  -8   4 3750.56 133.728   2
 -10   8  -4 3611.37 161.938   1
  10   8   4 3967.58 201.746   3
  10   8   5 10.2274 26.1274   3
 -10   8  -5 102.441 36.1945   1
 -10   8  -6 124.207 33.6158   1
  10   8   6 154.249 53.6754   3
 -10   8  -7 217.029 49.1412   1
 -10   8  -8 230.307 54.3968   1
 -10   8  -9 794.722 94.5116   1
  10  -9 -10 2052.93 156.256   2
  10  -9  -9 5806.41 251.750   2
  10  -9  -8-11.8461 29.9089   2
  10   9  -7 6.76954 19.0026   3
  10  -9  -7-18.6817 26.1749   2
  10   9  -6 836.342 78.9373   3
  10  -9  -6 819.218 89.9453   2
  10  -9  -5 1601.16 119.554   2
  10   9  -5 1493.18 105.638   3
  10  -9  -4 2345.76 141.887   2
  10   9  -4 2388.53 133.256   3
  10  -9  -3 8.25520 21.4739   2
  10   9  -3 27.2807 25.2547   3
  10  -9  -2 2.84322 17.7161   2
  10   9  -2 31.5351 24.3539   3
  10  -9  -1 67.4208 29.8792   2
  10   9  -1 66.2438 28.4326   3
  10  -9   0 3359.44 154.764   2
  10   9   0 3715.00 180.156   3
  10  -9   1 2575.38 131.709   2
  10   9   1 2542.89 155.084   3
  10  -9   2 1249.00 89.7082   2
  10   9   2 1576.73 123.774   3
  10  -9   3 17.1921 19.2595   2
  10   9   3 9.45086 25.9707   3
  10   9   4 6.91612 33.2625   3
 -10   9  -5 961.106 91.5960   1
  10   9   5 936.990 105.195   3
 -10   9  -6 877.169 89.2943   1
  10   9   6 1090.28 114.846   3
 -10   9  -7 408.218 65.2711   1
 -10   9  -8 1261.97 116.674   1
  10 -10  -9 786.369 98.4936   2
  10 -10  -8 3880.49 206.385   2
  10 -10  -7 534.774 78.0424   2
  10  10  -7 651.693 69.2930   3
  10  10  -6 1082.16 88.4271   3
  10 -10  -6 1123.69 108.066   2
  10 -10  -5 1201.53 109.357   2
  10  10  -5 1053.71 90.6794   3
  10  10  -4 767.668 78.1926   3
  10 -10  -4 816.517 87.8663   2
  10 -10  -3 1872.03 129.513   2
  10  10  -3 1756.99 120.185   3
  10 -10  -2 2007.72 130.702   2
  10  10  -2 1997.36 130.210   3
  10 -10  -1 1227.06 100.573   2
  10  10  -1 1254.51 107.881   3
  10 -10   0 1889.22 121.475   2
  10  10   0 2101.34 140.155   3
  10 -10   1 805.357 78.5610   2
  10  10   1 834.931 96.2581   3
  10 -10   2 1777.05 111.883   2
  10  10   2 1733.63 133.170   3
[truncated: 45,910 more chars]
